# Supplementary material for: Inferring multimodal latent topics from electronic health records
Source: Nat Commun. 2020 May 21;11:2536. doi: 10.1038/s41467-020-16378-3 (PMC7242436; doi:10.1038/s41467-020-16378-3)
Supplement: Supplementary file 5 — Supplementary Data 1 [file 41467_2020_16378_MOESM5_ESM.csv]

M1 "M2" "M3" "M4" "M5" "M6" "M7" "M8" "M9" "M10" "M11" "M12" "M13" "M14" "M15" "M16" "M17" "M18" "M19" "M20" "M21" "M22" "M23" "M24" "M25" "M26" "M27" "M28" "M29" "M30" "M31" "M32" "M33" "M34" "M35" "M36" "M37" "M38" "M39" "M40" "M41" "M42" "M43" "M44" "M45" "M46" "M47" "M48" "M49" "M50" "M51" "M52" "M53" "M54" "M55" "M56" "M57" "M58" "M59" "M60" "M61" "M62" "M63" "M64" "M65" "M66" "M67" "M68" "M…
notes:aa 5.02431e-05 8.73784e-05 0.000217755 4.44012e-05 1.89181e-05 1.15538e-05 1.04992e-05 2.10033e-05 8.35431e-06 1.82216e-05 0.00125343 1.25745e-05 1.22694e-05 7.89346e-06 1.08913e-05 0.000512085 0.00114591 2.01749e-05 5.67135e-06 5.87183e-06 5.16981e-06 3.71794e-06 0.000934686 0.000665034 5.81438e-06 0.00013054 0.000259661 5.09844e-05 1.30643e-05 0.000170052 5.20935e-05 4.93929e-06 1.27718e-…
notes:aaa 5.14871e-07 3.52458e-07 4.14971e-07 4.24008e-07 3.99688e-07 3.4439e-07 5.75347e-07 2.45702e-07 4.44248e-07 6.97991e-07 5.29299e-07 5.3561e-07 5.74618e-07 4.55328e-07 3.19552e-07 5.50257e-07 3.13919e-07 1.94827e-06 3.14938e-07 3.28769e-07 6.6672e-07 2.61691e-07 3.89196e-07 0.0595437 3.26533e-07 5.64136e-07 3.96444e-07 4.99132e-07 9.3153e-07 0.000100856 2.40108e-07 2.57818e-07 2.7826e-07 …
notes:aaarepair 4.48198e-07 2.65099e-07 2.4369e-07 2.92934e-07 2.38747e-07 2.30555e-07 4.07935e-07 1.3493e-07 2.31255e-07 4.82999e-07 3.71247e-07 4.68637e-07 3.91046e-07 2.87224e-07 2.10616e-07 3.69147e-07 1.96124e-07 2.86137e-07 2.40381e-07 2.79456e-07 2.77461e-07 4.41081e-07 2.37165e-07 8.55582e-05 2.38943e-07 5.33495e-07 2.5481e-07 2.46317e-07 4.90927e-07 9.04027e-07 1.57405e-07 1.89728e-07 1.…
notes:aaataa 2.18653e-07 1.26151e-07 1.34866e-07 1.62778e-07 1.30499e-07 1.30672e-07 1.96394e-07 7.66278e-08 1.3091e-07 2.70187e-07 2.06323e-07 2.01387e-07 2.24927e-07 1.27963e-07 1.19347e-07 2.06093e-07 1.1046e-07 1.63234e-07 1.19755e-07 1.2776e-07 1.58064e-07 9.86081e-08 1.34232e-07 0.000364121 1.25798e-07 2.79508e-07 1.37744e-07 1.39347e-07 1.79819e-05 2.05234e-07 9.21973e-08 1.04347e-07 1.095…
notes:aado 2.38447e-06 1.2526e-06 2.74104e-06 3.92354e-06 7.65722e-06 2.97833e-06 2.28991e-06 8.38436e-07 3.38309e-06 3.19605e-06 3.49344e-06 7.88213e-06 3.97475e-06 1.07829e-06 2.10566e-05 1.75979e-06 3.12245e-06 0.00010037 5.679e-06 3.50694e-06 0.000146116 0.000604761 7.83344e-05 2.64622e-06 1.3687e-05 4.53517e-06 1.1867e-05 1.37928e-06 3.44608e-06 2.14175e-06 1.17657e-06 6.98777e-07 1.31418e-0…
notes:aadoreq 6.5897e-07 4.19112e-07 5.46361e-07 5.76748e-07 4.66688e-07 4.42897e-07 8.02552e-07 2.58115e-07 5.65225e-07 1.00271e-06 1.20601e-05 7.4623e-07 8.65883e-07 4.5448e-07 4.56995e-07 7.01564e-07 4.38824e-07 5.94208e-07 4.99514e-07 7.28849e-07 1.89893e-05 8.5872e-05 4.91953e-07 8.02971e-07 4.08463e-05 7.69882e-07 5.56945e-07 4.53478e-07 1.0243e-06 1.07835e-06 2.94139e-07 2.96243e-07 5.684e…
notes:aag 2.61837e-05 4.75432e-05 5.79797e-07 5.33273e-07 4.93254e-07 5.28557e-07 8.20592e-07 2.47787e-07 4.969e-07 1.14579e-06 6.95155e-07 6.64264e-07 9.29678e-07 6.0729e-07 3.86385e-07 9.77821e-07 4.20776e-07 6.85434e-07 4.34457e-07 1.24684e-06 8.83898e-07 3.454e-07 4.24316e-05 1.30436e-06 4.21706e-07 7.49779e-07 7.55978e-07 5.51e-07 4.7407e-06 7.30129e-07 3.60731e-07 3.04895e-07 5.06768e-07 4.…
notes:aagradi 7.71962e-07 4.33445e-07 1.01901e-06 5.45562e-07 5.97163e-07 5.35616e-07 2.35518e-06 3.30431e-07 7.0049e-07 1.32409e-06 0.00013792 4.1041e-06 1.02868e-06 4.52054e-07 4.23753e-07 7.16461e-07 4.91933e-07 9.16593e-07 7.47684e-07 1.8058e-06 9.90153e-07 1.3894e-06 5.81014e-07 8.88073e-07 8.5892e-07 9.02064e-07 4.87315e-07 4.73112e-07 1.02373e-06 7.28028e-07 3.55487e-07 3.22219e-07 3.6422e…
notes:aai 2.84919e-07 1.66737e-07 1.74695e-07 2.19752e-07 1.94371e-07 1.75991e-07 2.71941e-07 1.29603e-07 2.3659e-07 3.86312e-07 2.76087e-07 2.72829e-07 2.97681e-07 4.45006e-07 1.60624e-07 2.81417e-07 1.54017e-07 2.39109e-07 1.62677e-07 1.87149e-07 2.20215e-07 1.31449e-07 1.80923e-07 3.32155e-07 1.60465e-07 2.88122e-07 1.87947e-07 1.92056e-07 3.65316e-07 2.97913e-07 1.22826e-07 0.00128628 1.5877e…
notes:aalt 1.53812e-07 1.04525e-07 1.0097e-07 1.43543e-07 1.02731e-07 1.0472e-07 2.28845e-07 8.32432e-05 1.02939e-07 2.09814e-07 1.55292e-07 1.59521e-07 1.57934e-07 9.67322e-08 1.02106e-07 1.63959e-07 8.71173e-08 1.28668e-07 1.0132e-07 8.81197e-08 1.26785e-07 7.51571e-08 1.06309e-07 1.85546e-07 9.17063e-08 1.77407e-07 1.12242e-07 1.14916e-07 2.3816e-07 1.62104e-07 7.14202e-08 7.37825e-08 8.91745e…
notes:aam 1.04198e-06 8.74151e-07 5.73281e-07 1.25195e-06 6.20811e-07 9.60027e-07 2.36644e-06 5.10964e-06 7.26256e-07 1.33852e-06 9.90438e-07 1.56548e-06 1.24297e-06 9.80499e-07 8.88379e-06 9.92632e-07 1.11868e-06 1.25993e-06 6.72315e-07 6.95688e-07 8.40311e-07 2.61706e-06 2.78674e-05 1.19903e-05 6.02941e-07 1.58477e-06 7.39994e-07 6.12662e-07 1.41195e-06 9.7047e-07 3.92712e-07 4.97419e-07 5.8585…
notes:aand 6.08667e-06 6.98283e-07 6.24044e-07 8.32348e-07 8.94725e-07 5.91292e-07 1.46051e-06 5.5753e-05 8.63628e-07 1.4257e-06 1.42473e-06 1.0727e-06 1.01388e-06 7.33888e-07 5.36635e-07 1.07174e-06 7.74188e-07 1.65607e-05 5.62385e-06 9.32406e-07 8.99417e-07 5.6249e-07 7.12264e-07 1.08539e-05 6.31282e-07 1.36956e-06 7.55012e-07 6.1971e-07 1.49081e-06 9.04929e-07 3.95005e-07 7.31325e-06 5.16329e-…
notes:aaneuro 6.33606e-07 3.6856e-07 4.51199e-07 4.98804e-07 4.09734e-07 4.3345e-07 7.1763e-07 1.51785e-05 8.24458e-07 9.0009e-07 7.52367e-07 8.40839e-06 6.78556e-07 2.36943e-06 3.72182e-07 7.04326e-07 3.3537e-07 5.16294e-07 3.66489e-07 5.29011e-07 5.02935e-07 3.10486e-07 4.13217e-07 7.65037e-07 4.27882e-07 9.43262e-07 9.53721e-07 4.95849e-07 8.55222e-07 1.55829e-06 2.87293e-07 5.05224e-07 4.2804…
notes:aao 2.31238e-05 5.1363e-06 0.000200933 5.60901e-05 0.000331925 8.43153e-06 0.00014354 2.55922e-06 9.35259e-06 9.08163e-05 0.00010727 0.000404074 6.03037e-05 4.08451e-06 5.90504e-06 2.87427e-05 9.85593e-05 5.10887e-06 4.95546e-06 7.77008e-06 3.9007e-06 6.88153e-06 2.10555e-06 7.80354e-06 5.12756e-06 0.00066167 6.42517e-06 9.12616e-05 2.6223e-05 1.28656e-05 5.5605e-05 8.06613e-05 3.7236e-06 1…
notes:aaorient 4.25319e-07 2.62125e-07 2.60058e-07 6.84755e-07 2.71762e-07 3.13117e-07 4.35088e-07 3.2612e-06 2.87398e-07 5.74505e-07 4.1285e-07 4.20389e-07 4.4584e-07 2.59153e-07 4.87344e-07 4.24694e-07 2.39872e-07 3.327e-07 2.48167e-07 2.52066e-07 3.55401e-07 2.44952e-07 2.70929e-07 4.89426e-07 2.85028e-07 4.51125e-07 3.08356e-07 2.88185e-07 8.70083e-07 4.55154e-07 1.78905e-07 1.93051e-07 2.185…
notes:aaox 0.000182272 5.90084e-06 2.08011e-05 0.000569456 0.000143943 0.000249384 1.58178e-05 1.92056e-06 0.000305524 3.74222e-05 0.000443049 0.000217126 0.000806563 3.95741e-05 1.51044e-05 1.80255e-05 1.46987e-05 4.47775e-06 6.04021e-05 1.9515e-05 1.11362e-05 0.00139528 2.97717e-06 0.000308107 6.93429e-06 0.00099836 8.09266e-06 0.000349492 2.867e-05 1.80929e-05 0.000242957 2.77665e-06 4.27219e-…
notes:aaoxheent 2.41049e-06 1.42906e-05 7.03987e-07 8.53005e-07 1.64939e-06 6.91097e-07 2.17357e-06 3.98207e-07 7.44254e-07 1.64946e-06 1.24861e-06 2.75132e-06 2.46812e-06 1.62739e-05 6.1098e-07 1.05304e-06 5.78601e-06 8.9077e-07 7.77686e-07 1.73968e-05 8.07645e-07 7.31598e-05 6.53705e-07 4.1466e-06 1.03732e-06 4.82532e-06 1.12686e-06 9.0604e-07 2.03324e-06 1.08247e-06 5.34303e-07 4.60192e-07 6.6…
notes:aarom 7.93802e-07 9.74524e-07 3.47687e-06 6.99138e-07 4.42312e-07 4.76685e-07 7.18597e-07 3.05276e-06 0.000131999 9.93904e-07 6.70692e-07 6.31386e-07 9.90691e-07 3.88491e-07 5.69949e-07 6.89096e-07 5.30845e-07 3.02447e-06 5.04886e-05 3.87273e-07 1.04997e-06 3.084e-07 3.43359e-05 8.28437e-07 4.08921e-07 7.12184e-07 8.30801e-07 4.46853e-07 1.2167e-06 6.96036e-07 2.87068e-07 2.99036e-07 4.0988…
notes:aat 2.05106e-06 9.50703e-07 1.05396e-06 2.04406e-06 1.52849e-05 3.58956e-06 1.54066e-06 4.89509e-05 2.28894e-06 1.72025e-06 1.74415e-06 2.30837e-06 2.02142e-06 7.3524e-07 7.55279e-05 1.25211e-06 8.44985e-07 1.0076e-06 1.30188e-05 1.74537e-06 2.10711e-06 7.61566e-07 1.4583e-06 1.4392e-06 1.00564e-06 1.34641e-06 8.19016e-07 1.26664e-06 2.12057e-06 1.50396e-06 0.000120626 5.64676e-07 7.55507e-…
notes:aax 1.59952e-06 8.11437e-07 6.97901e-07 8.20696e-07 4.5888e-05 8.18201e-07 1.65577e-06 2.53039e-06 7.35559e-07 4.16173e-06 1.08553e-06 9.91996e-06 8.17532e-06 3.62101e-06 5.75495e-07 1.03205e-06 8.95956e-07 8.27286e-07 5.68535e-07 2.191e-06 8.97106e-07 5.76451e-07 7.22651e-07 1.96699e-06 6.0614e-07 4.32201e-06 7.10298e-07 1.78527e-06 2.34753e-06 1.29361e-06 5.01187e-07 6.3812e-07 6.8577e-07…
notes:ab 9.22604e-06 1.43498e-05 5.83026e-05 2.02534e-05 7.49511e-06 5.88939e-06 0.000118282 1.45366e-05 6.76001e-06 0.0001058 0.00023512 0.000730586 1.24022e-05 4.3934e-05 5.95932e-05 0.000635643 8.66608e-05 3.96296e-06 3.39423e-06 3.44951e-06 7.5517e-05 3.97763e-06 0.000314597 1.6297e-05 6.06087e-06 8.96168e-06 5.28498e-05 0.000796558 5.44474e-05 0.000744716 0.000257647 1.68169e-06 0.00115428 0…
notes:abacavir 2.04729e-07 1.22833e-07 1.34442e-07 1.67429e-07 1.33396e-07 1.33105e-07 2.12495e-07 7.42553e-08 1.35355e-07 2.68106e-07 2.01329e-07 2.25153e-07 2.07483e-07 1.31738e-07 1.20481e-07 2.0834e-07 1.2431e-07 1.66868e-07 1.21155e-07 1.20638e-07 1.60008e-07 1.09918e-07 1.38479e-07 2.36363e-07 1.29656e-07 2.08149e-07 1.4262e-07 1.51303e-07 2.52918e-07 2.1813e-07 1.10084e-07 1.21576e-07 1.11…
notes:abandon 3.36548e-05 1.1743e-06 9.92072e-06 1.12089e-06 1.06229e-05 3.06743e-06 2.8586e-06 5.9421e-07 9.61185e-07 2.22345e-06 2.10525e-06 6.55095e-06 3.4597e-06 4.94736e-06 9.79915e-07 1.47985e-06 1.40666e-06 6.13581e-06 1.82827e-06 9.13385e-05 1.76834e-06 1.67353e-06 2.04303e-06 9.13028e-06 0.000144198 2.06183e-06 2.45824e-06 1.2093e-06 0.000461593 3.41619e-05 1.48822e-06 1.02305e-06 2.2054…
notes:abat 3.36282e-06 1.50649e-06 2.02179e-06 3.72418e-05 4.27801e-06 2.56128e-06 3.45727e-06 1.86467e-05 4.43984e-06 3.80832e-05 2.79212e-06 4.74008e-06 4.38878e-06 1.56487e-06 2.67033e-06 2.03477e-06 5.07917e-05 2.65162e-05 4.81873e-06 7.79476e-05 3.12757e-06 1.71916e-05 1.41266e-06 2.95953e-06 5.95878e-06 2.64958e-05 3.94947e-06 6.44765e-06 3.61079e-06 2.79981e-06 5.12647e-05 1.01915e-05 5.18…
notes:abber 6.99873e-06 5.72238e-07 2.20359e-05 9.65289e-07 2.90028e-06 7.18722e-07 1.08627e-06 1.19911e-05 9.24458e-07 1.42914e-06 1.12193e-06 1.06091e-06 1.14489e-06 0.000246472 8.90078e-07 1.06771e-06 5.87855e-07 1.44073e-05 3.91949e-06 9.44813e-07 1.65857e-06 5.79841e-07 5.6513e-06 1.35576e-06 7.52002e-07 1.28469e-06 7.91372e-07 1.1718e-06 1.84304e-06 1.17347e-06 4.48278e-07 5.41251e-07 6.277…
notes:abbrevi 1.8859e-06 2.28026e-05 1.46016e-06 1.97915e-06 1.70149e-06 3.20733e-06 0.000332315 1.15885e-06 1.06442e-06 2.06586e-06 2.09277e-06 0.000219198 1.58535e-06 1.39244e-06 8.205e-07 1.3938e-06 8.62472e-07 5.21803e-06 1.48682e-06 2.11893e-06 1.60576e-06 1.16059e-06 1.01004e-06 3.88433e-06 0.000112988 2.06423e-06 4.17139e-05 2.64592e-06 1.96993e-06 4.43256e-05 1.19556e-05 6.43508e-07 1.085…
notes:abc 1.60893e-06 8.19649e-06 1.27417e-06 1.31702e-05 9.27621e-07 5.64662e-05 1.52132e-06 2.0822e-05 3.41012e-05 1.81078e-05 1.56126e-06 4.91113e-06 3.15556e-06 1.34442e-06 7.56711e-06 1.71842e-06 8.04327e-05 1.27893e-06 9.25463e-07 1.57144e-06 3.80509e-06 8.57105e-07 8.70703e-07 1.56208e-06 4.61544e-06 2.01527e-06 2.40068e-06 1.22538e-06 1.71398e-06 1.44449e-05 4.97869e-05 5.64211e-07 1.7986…
notes:abcess 0.000215821 0.00169161 0.000178051 1.5575e-06 2.57844e-06 1.71089e-06 0.00118214 3.56367e-06 2.86797e-06 3.77842e-06 1.92713e-06 0.00116676 3.67633e-06 1.19275e-06 0.000193962 0.000624012 1.15129e-06 1.42801e-06 1.26763e-06 1.11193e-06 2.6986e-06 9.34181e-07 2.6048e-05 3.35361e-06 1.90187e-06 2.20032e-06 0.00965895 1.5672e-06 3.18857e-06 2.15082e-06 3.54276e-06 9.32005e-07 8.89624e-0…
notes:abdaorta 4.80137e-07 2.82508e-07 3.90506e-07 3.70234e-07 8.18337e-07 3.40202e-07 4.66965e-07 1.72581e-07 3.0259e-07 1.72237e-05 5.82799e-07 6.5052e-06 5.73002e-07 6.86252e-07 3.01116e-07 4.81008e-07 2.52479e-07 1.13214e-06 2.7488e-07 2.98494e-05 5.98321e-07 3.07719e-07 3.02845e-07 2.05891e-06 3.91666e-07 5.30048e-07 3.66168e-07 3.31383e-07 6.08787e-07 1.33214e-06 2.04698e-07 2.4756e-07 2.57…
notes:abdb 1.21243e-06 9.24736e-07 1.02577e-05 1.29125e-06 4.22174e-06 2.82153e-06 1.36176e-06 1.01924e-05 9.6893e-07 1.2055e-06 1.01235e-06 1.67215e-06 8.12122e-06 5.89356e-07 8.43192e-07 9.75436e-07 5.87457e-07 7.63754e-07 7.85537e-07 5.46127e-07 9.20515e-07 4.34742e-07 8.53657e-07 1.50949e-06 9.81338e-07 1.22907e-06 1.02079e-06 9.59784e-07 1.31427e-06 1.07763e-06 4.07797e-07 1.19952e-06 5.7305…
notes:abdback 1.33175e-06 1.68601e-05 5.75456e-07 6.08543e-07 6.05983e-07 7.10474e-06 1.14681e-06 1.06147e-05 5.57597e-07 1.0774e-06 8.46945e-07 3.49159e-05 8.69287e-07 5.00272e-07 5.65042e-07 1.1205e-06 1.57924e-05 6.15566e-06 4.53123e-07 4.90102e-07 6.23921e-07 4.07764e-07 7.31053e-06 1.61622e-06 6.63649e-07 3.42836e-06 8.35992e-07 3.98712e-06 1.32565e-06 9.21829e-07 5.31249e-07 3.50427e-07 4.2…
notes:abdcarotid 2.91911e-07 1.94385e-07 1.89887e-07 2.25451e-07 1.82655e-07 1.83422e-07 2.88347e-07 2.18465e-07 1.86104e-07 3.89712e-07 2.79127e-07 2.79461e-07 2.95498e-07 1.70912e-07 1.78215e-07 2.87094e-07 1.56539e-07 2.25499e-07 1.68474e-07 1.6935e-07 2.15628e-07 1.77459e-07 1.84588e-07 3.47865e-07 2.08137e-07 2.91578e-07 1.89894e-07 1.96172e-07 4.08997e-07 3.24934e-07 1.24105e-07 1.30229e-07…
notes:abdchest 1.73304e-06 0.00023481 2.91915e-05 1.14881e-06 1.27322e-06 1.96385e-06 4.01898e-05 2.8998e-05 1.76757e-06 4.21174e-06 1.51512e-06 1.46937e-06 6.14e-06 4.6407e-05 7.6288e-06 1.68026e-06 9.73095e-07 2.94028e-06 8.28627e-07 1.15222e-06 2.92311e-06 7.45158e-07 2.5582e-05 1.00838e-05 9.1002e-07 5.10212e-06 1.03183e-06 1.17466e-06 3.71156e-06 1.4117e-06 4.24163e-05 7.65752e-07 8.07924e-0…
notes:abdct 6.92073e-07 5.29647e-07 4.69571e-07 5.32656e-07 4.09327e-07 4.15897e-07 6.84984e-07 5.53489e-07 4.54745e-07 1.08601e-06 6.55737e-07 1.25665e-06 7.08786e-07 3.85016e-07 4.36715e-07 8.37493e-07 3.81179e-07 5.05845e-07 6.32532e-06 6.59556e-07 6.28459e-07 8.86929e-07 1.01493e-06 8.18432e-06 6.3425e-07 7.43032e-07 9.81911e-07 4.76353e-07 9.41337e-07 8.82518e-07 3.46992e-07 2.93087e-07 3.53…
notes:abdgi 1.06557e-06 1.35386e-05 5.0447e-07 6.35129e-07 5.01146e-07 4.80174e-07 8.95501e-07 3.04782e-06 1.1938e-06 2.29595e-06 8.79246e-07 1.01063e-06 2.62373e-06 4.60634e-07 6.07197e-07 7.94616e-07 4.11168e-07 8.32524e-07 9.94037e-07 5.94855e-07 6.56664e-07 3.63125e-07 4.95717e-07 1.19246e-06 7.15777e-07 8.81673e-07 5.9549e-07 5.96907e-07 1.59625e-06 9.80752e-07 3.31154e-07 3.43788e-07 4.0963…
notes:abdimpress 9.4047e-07 1.10538e-06 4.23852e-07 5.01132e-07 4.10418e-07 4.32362e-07 6.90727e-07 4.41577e-07 4.18262e-07 8.97328e-07 6.50837e-07 1.42813e-05 1.0083e-06 4.11889e-07 4.08849e-07 6.73684e-07 3.75985e-07 5.18963e-07 3.8359e-07 5.40199e-07 8.94632e-07 8.49756e-07 5.43926e-07 9.03625e-07 2.09502e-06 7.36789e-07 5.46939e-07 3.68244e-06 9.33791e-07 4.19573e-06 4.40636e-06 2.88521e-07 4…
notes:abdm 6.04926e-07 3.92543e-07 3.38238e-07 4.33923e-07 4.01387e-07 3.37454e-07 5.27436e-07 2.61176e-07 4.09409e-07 7.72572e-07 5.37595e-07 5.07721e-07 5.55826e-07 3.701e-07 3.13455e-07 5.4639e-07 1.02263e-06 4.16121e-07 3.01861e-07 1.38017e-06 4.19861e-07 2.49617e-07 3.97908e-07 4.39214e-05 3.79687e-06 9.62509e-07 3.74499e-07 3.60994e-07 7.23267e-07 1.13631e-06 3.47284e-07 9.37044e-06 2.86865…
notes:abdnl 6.14656e-07 1.86439e-05 3.89274e-07 5.59884e-07 4.00389e-07 4.60667e-07 5.56006e-07 3.01165e-07 3.80997e-07 7.01118e-07 6.17671e-07 1.30005e-05 5.49421e-07 3.6448e-07 5.54334e-07 6.14518e-07 3.19835e-07 4.25261e-07 2.0792e-06 3.19951e-07 4.48721e-07 2.56518e-07 3.76023e-07 6.1069e-07 4.2596e-07 2.06249e-06 3.78677e-07 3.72182e-07 9.06664e-07 5.53894e-07 2.39606e-07 2.62103e-07 2.99108…
notes:abdobes 7.11726e-07 5.00834e-07 4.40362e-07 5.72402e-07 3.92983e-07 1.16244e-05 1.03479e-06 4.15137e-06 4.05677e-07 8.34472e-07 2.54154e-05 9.27203e-06 9.63699e-06 4.06326e-07 3.67e-07 6.25324e-07 3.39361e-07 5.26614e-07 4.19575e-07 5.27953e-07 7.37417e-07 3.38064e-07 4.57509e-07 7.09133e-07 3.82799e-07 1.28652e-06 7.49112e-07 4.09272e-07 8.39904e-07 6.22933e-07 2.73407e-07 1.54551e-06 3.40…
notes:abdom 2.34866e-06 6.3731e-05 1.13098e-05 1.31761e-06 1.37608e-06 3.80798e-05 2.82979e-06 5.6113e-05 1.35608e-06 2.58534e-06 2.01955e-06 1.97344e-05 5.45338e-06 1.30486e-06 1.30839e-05 1.65999e-06 8.70148e-06 1.3797e-06 1.92881e-06 1.90511e-06 3.00346e-05 2.35663e-06 1.79417e-06 2.37898e-06 2.78745e-06 3.0705e-06 2.0721e-06 2.83192e-05 1.71233e-05 2.18142e-06 1.25902e-06 4.7661e-05 1.02256e-…
notes:abdoman 9.78449e-07 1.08901e-06 5.79281e-07 6.39725e-07 6.54125e-07 5.25351e-07 9.78671e-07 9.91499e-06 6.47708e-07 1.43487e-06 1.07815e-06 3.59432e-06 1.34052e-06 7.571e-07 8.63383e-06 8.8576e-07 5.48143e-07 6.99902e-07 5.4781e-07 6.31106e-07 8.22106e-07 7.63346e-07 1.34358e-06 1.0608e-06 9.59539e-07 1.12185e-06 3.08861e-06 6.49801e-07 1.21464e-06 5.05673e-06 4.09921e-07 3.67059e-07 5.2615…
notes:abdomenchest 7.52816e-07 4.50873e-07 4.25778e-06 1.819e-06 5.97246e-07 5.99355e-07 9.03935e-07 2.6155e-07 7.47775e-07 9.95793e-07 2.21921e-06 6.68376e-07 2.66191e-06 6.0007e-07 5.07001e-07 7.84395e-07 5.95628e-07 5.32921e-07 6.34081e-07 7.90412e-07 6.27859e-07 8.64948e-07 6.8047e-06 8.46418e-07 3.9231e-07 7.74739e-07 5.08227e-07 5.08388e-07 1.35185e-06 7.23525e-07 3.94538e-05 3.0516e-07 1.2…
notes:abdomendemonstr 8.71268e-06 4.86489e-07 5.63377e-07 6.19435e-07 5.11969e-07 9.11132e-07 8.60779e-07 3.8717e-07 5.69434e-07 1.23343e-06 8.04151e-07 9.95209e-07 8.33085e-07 6.13265e-07 7.6092e-07 9.10667e-07 4.97863e-07 9.59732e-07 5.16744e-07 2.54239e-05 6.80694e-07 1.83035e-05 1.39905e-06 7.80205e-06 2.05362e-06 1.05782e-06 8.73544e-07 6.2591e-07 8.92671e-06 1.33711e-06 3.79661e-07 3.47122e…
notes:abdomenext 1.50984e-06 8.24893e-07 7.64016e-07 1.17522e-06 7.31797e-07 1.07759e-06 1.32145e-06 3.4606e-07 6.91572e-07 1.30608e-05 9.74363e-06 1.74156e-06 1.19417e-06 8.91433e-07 2.52621e-06 9.90729e-07 5.99913e-07 9.63945e-07 3.67362e-06 5.77333e-06 1.0473e-06 3.67566e-05 6.23155e-07 9.58856e-06 2.70556e-06 1.73187e-06 7.08569e-07 1.29723e-06 1.15445e-05 1.14366e-06 4.57373e-07 4.2179e-07 8…
notes:abdomenextrem 9.08883e-07 5.12299e-07 6.10139e-07 6.79904e-07 5.36209e-07 5.49507e-07 1.16353e-06 6.99907e-07 5.36975e-07 1.18193e-06 8.8455e-07 1.44478e-06 8.86231e-07 5.85264e-07 4.72534e-07 9.15177e-07 4.29057e-07 9.01882e-07 5.01207e-07 6.29832e-07 7.81232e-07 1.08413e-06 5.12424e-07 1.26433e-06 7.78348e-06 9.1022e-07 6.16517e-07 2.57965e-06 1.23033e-06 1.5223e-05 1.13052e-05 8.04268e-0…
notes:abdomenimpress 1.10558e-06 9.11439e-07 1.75403e-05 7.17664e-07 6.40088e-07 2.36636e-06 1.60431e-06 3.3802e-07 8.78738e-07 1.74407e-06 2.83798e-06 1.68925e-06 1.80781e-06 1.10526e-06 8.70392e-07 1.00482e-06 8.71543e-07 7.68847e-07 6.60213e-07 2.85958e-06 1.08562e-06 3.6862e-05 6.19173e-07 3.41643e-06 4.96836e-06 1.42882e-06 1.65719e-06 1.02224e-06 2.99606e-06 5.54529e-06 4.71601e-06 4.78507e…
notes:abdomenpelvi 7.23385e-05 0.000366796 0.000339004 2.03785e-06 2.09517e-06 9.0947e-06 3.39376e-05 1.4454e-06 2.69297e-06 4.77412e-06 3.50005e-06 0.000791254 8.67257e-06 1.81237e-06 1.193e-05 0.00112549 1.2717e-05 2.05807e-06 2.40679e-06 1.77273e-06 2.7437e-06 2.59293e-06 4.09195e-05 6.74989e-06 4.10305e-06 5.29909e-06 0.000141027 6.37322e-06 0.000551212 1.84221e-05 9.38282e-05 9.2014e-07 0.00…
notes:abdomenpelvisimpress 8.64182e-07 1.94749e-05 5.11722e-07 6.85996e-07 4.89087e-07 5.416e-07 1.06514e-06 6.96666e-07 7.13074e-07 9.64659e-07 6.95334e-07 8.00846e-07 1.09034e-06 4.67076e-07 5.03885e-07 7.15642e-07 4.23355e-07 5.37025e-07 1.04614e-06 5.34249e-07 5.25306e-07 1.50662e-06 5.3631e-07 8.51648e-07 1.42384e-06 9.40718e-06 5.50161e-07 5.77049e-07 1.01249e-06 9.09203e-07 5.41927e-07 3.0…
notes:abdomenrev 7.08391e-07 1.64048e-05 4.487e-07 5.10398e-07 4.15432e-07 4.9655e-07 6.87224e-07 3.31067e-07 4.78415e-07 9.83736e-07 9.83988e-07 1.02246e-06 1.09857e-06 4.03346e-07 4.27305e-07 7.82298e-07 6.03595e-07 5.34964e-07 5.93744e-07 5.44547e-07 1.58404e-06 5.44278e-06 4.22367e-07 1.0002e-06 8.04823e-07 7.10541e-07 4.43574e-07 4.70077e-07 1.05334e-06 1.34636e-06 2.80392e-07 3.00072e-07 3.…
notes:abdomenshow 8.06591e-07 1.13636e-05 5.22944e-07 1.37464e-06 4.87488e-07 2.15874e-06 8.34751e-07 1.00219e-05 5.02127e-07 1.16399e-06 2.7129e-06 2.96659e-05 1.28025e-06 6.00761e-07 5.34085e-07 8.24859e-07 4.7839e-07 5.91567e-07 2.23638e-06 1.61677e-06 8.33957e-07 1.10043e-05 5.62523e-07 9.36405e-07 8.79388e-06 9.21996e-07 5.9337e-07 5.57668e-07 1.63584e-06 7.81631e-07 3.97612e-07 3.30833e-07 …
notes:abdomensoft 8.26188e-07 5.04625e-07 4.9678e-07 7.56217e-07 8.84557e-07 5.46643e-07 8.16138e-07 3.47879e-07 5.35283e-07 1.11411e-06 8.35728e-07 1.26758e-05 1.03745e-06 5.18101e-07 1.1841e-06 8.24873e-07 1.07548e-06 6.65709e-07 5.48192e-07 6.97157e-07 6.64048e-07 4.47634e-07 5.16096e-07 1.19483e-06 5.28949e-07 7.38941e-06 9.93452e-07 1.06839e-06 2.25523e-06 1.11599e-06 3.43921e-07 3.64033e-07…
notes:abdoment 8.32603e-07 4.646e-07 5.02828e-07 5.99007e-07 5.08909e-07 8.46451e-07 9.13002e-07 4.06585e-07 3.88572e-06 1.0087e-06 1.06382e-06 1.06738e-06 8.23499e-07 4.82256e-07 3.18536e-06 8.19927e-07 4.99134e-07 6.37714e-07 9.53916e-07 5.10162e-07 7.19774e-07 4.39167e-07 7.64785e-07 9.26545e-07 8.50337e-07 9.01963e-07 8.01773e-07 7.89553e-07 2.06594e-06 6.0365e-05 1.12088e-06 3.3961e-07 4.377…
notes:abdomi 1.01751e-06 5.07455e-07 6.19761e-07 5.15192e-07 7.19249e-07 4.23882e-07 8.40136e-07 3.81878e-07 4.35204e-07 3.58273e-05 6.54363e-07 7.29683e-07 7.38736e-07 3.28656e-05 4.42586e-07 6.72497e-07 3.89522e-07 5.2322e-07 3.83444e-07 4.99435e-07 1.32612e-05 6.41786e-07 4.39587e-07 1.6746e-06 5.87453e-07 6.91131e-07 0.000121053 1.02496e-06 9.54172e-07 1.02392e-06 3.19896e-07 3.47135e-07 5.00…
notes:abdominalaort 3.34698e-07 2.36376e-07 2.25686e-07 3.07044e-07 2.31281e-07 2.22854e-07 3.41069e-07 1.73729e-07 2.24765e-07 4.81141e-07 3.47256e-07 3.64758e-07 4.25614e-07 2.19886e-07 2.15229e-07 3.5772e-07 2.07058e-07 3.52036e-07 2.10902e-07 4.53267e-07 3.49498e-07 2.85348e-07 2.26923e-07 0.000528264 2.42235e-07 5.01191e-07 2.40047e-07 2.68554e-07 4.98149e-07 3.6132e-07 1.75859e-07 1.59866e-…
notes:abdominalaorta 1.03981e-06 5.424e-06 2.16255e-06 1.02694e-06 9.82037e-07 7.13014e-07 1.02688e-06 4.48002e-06 9.71176e-07 1.62691e-06 1.11835e-06 1.74324e-05 1.23392e-06 6.53945e-07 7.86202e-07 1.29619e-06 5.80934e-07 9.24188e-07 1.00913e-06 2.79025e-05 9.41396e-07 1.16793e-05 6.21528e-07 0.000160678 1.05378e-06 3.1407e-06 1.3396e-06 1.25008e-06 1.69647e-06 1.53217e-06 4.10619e-07 6.49133e-0…
notes:abdominalback 1.0768e-06 4.87195e-07 2.07312e-05 5.42773e-07 4.54653e-07 7.56332e-07 1.11014e-06 1.24991e-06 5.68075e-07 1.0187e-06 8.26721e-07 7.39091e-07 8.80951e-07 1.7204e-06 4.21879e-07 7.45118e-07 3.79235e-07 5.44877e-07 4.57175e-07 6.42248e-07 5.22696e-07 9.14938e-07 5.17568e-07 4.35908e-06 5.88108e-07 9.66748e-07 9.91649e-07 6.24068e-07 1.7193e-06 6.97064e-07 3.36268e-07 3.11157e-07…
notes:abdominalblo 4.40817e-07 3.62631e-06 2.65907e-07 3.37507e-07 3.03795e-07 2.95214e-07 4.32729e-07 1.5783e-07 2.74801e-07 1.30206e-05 4.72941e-07 5.96347e-07 4.68953e-07 3.36213e-07 2.48928e-07 4.31059e-07 2.26694e-07 3.35049e-07 2.55375e-07 1.32883e-06 3.21479e-07 4.18019e-07 2.72975e-07 4.9553e-07 2.85079e-07 6.97565e-07 2.90983e-07 3.1653e-07 5.57578e-07 4.30508e-07 1.82132e-07 1.91334e-07…
notes:abdominalcolectomi 2.01098e-07 7.32711e-05 1.35682e-07 1.6883e-07 1.34927e-07 1.4035e-07 2.05674e-07 9.11678e-08 1.3507e-07 2.82782e-07 2.06926e-07 2.20602e-07 2.11814e-07 1.26373e-07 1.24511e-07 2.17734e-07 1.1509e-07 1.6858e-07 1.25213e-07 1.36054e-07 1.70729e-07 1.16452e-07 1.38897e-07 2.40227e-07 2.2186e-07 2.07615e-07 1.50888e-07 1.46917e-07 2.61733e-07 2.53506e-07 1.1056e-07 9.70188e-…
notes:abdominalcompart 5.19698e-07 1.62639e-06 4.28953e-07 4.22808e-07 3.44547e-07 1.67381e-06 5.28698e-07 1.19746e-05 3.5258e-07 7.71125e-07 5.25752e-07 6.31443e-07 5.969e-07 3.40549e-07 3.28279e-07 5.52793e-07 3.35345e-07 5.59954e-07 3.14284e-07 3.46344e-07 8.33693e-07 5.3217e-07 6.6436e-07 3.15233e-06 3.7023e-05 5.51512e-07 3.60698e-07 4.51121e-07 1.094e-06 6.96507e-07 5.22986e-06 2.62797e-07 …
notes:abdominalct 8.47736e-07 5.38718e-06 5.30007e-07 6.36547e-07 5.05897e-07 5.94309e-07 1.95124e-06 2.94764e-07 4.88477e-07 1.09264e-06 8.39838e-07 2.27961e-06 1.70386e-06 4.69387e-07 1.91636e-06 8.21117e-07 4.18261e-07 6.10577e-07 6.23177e-07 7.52423e-07 8.55165e-07 7.32782e-07 8.69407e-07 2.78702e-06 2.16337e-06 9.29385e-07 5.26334e-07 9.90844e-07 2.43888e-06 1.12368e-05 7.54817e-07 3.63937e-…
notes:abdominaldiscomfort 2.18952e-06 9.97569e-06 2.35066e-06 8.13047e-07 6.99404e-07 8.89383e-07 1.2065e-06 6.49374e-07 8.18191e-07 2.1297e-06 4.0151e-06 1.23645e-05 5.74334e-06 7.1978e-07 6.11611e-07 1.389e-06 5.74445e-07 1.46003e-06 6.02082e-07 1.37264e-06 1.05833e-06 9.11732e-05 7.84563e-07 2.04428e-06 1.54165e-06 1.69452e-06 9.31356e-07 2.1556e-06 1.53287e-06 3.19015e-06 6.15655e-06 4.663e-0…
notes:abdominaldistens 7.37557e-07 7.04586e-05 5.30886e-07 5.56794e-07 4.52096e-07 2.47752e-06 1.53056e-06 3.125e-07 4.6297e-07 1.09534e-06 4.32915e-06 1.01063e-06 9.78602e-07 4.47202e-07 6.09034e-06 7.4633e-07 4.09502e-07 5.71028e-07 4.90858e-07 6.93586e-07 6.21676e-07 3.9481e-05 4.87036e-07 9.00174e-07 1.46186e-05 8.16537e-07 8.86627e-07 1.29125e-06 1.1647e-06 1.28401e-06 3.94442e-05 3.23379e-0…
notes:abdominaldistent 1.07643e-06 5.26693e-05 1.18196e-06 7.74987e-07 6.93424e-07 1.28652e-06 1.20558e-06 9.43482e-06 6.81903e-07 1.49044e-06 1.2333e-06 4.59228e-06 1.19803e-06 7.95674e-07 6.95478e-07 1.09397e-06 1.81701e-06 8.78799e-07 9.12559e-07 1.98459e-06 9.67543e-07 5.18597e-06 8.9427e-07 2.44917e-06 5.89507e-05 2.27951e-06 1.35173e-06 8.40242e-07 2.16887e-06 1.14902e-06 1.6974e-05 4.66219…
notes:abdominalexam 5.34548e-06 2.44572e-05 7.90684e-07 7.31379e-07 8.16447e-07 6.1117e-07 1.19449e-06 8.21138e-07 6.27672e-07 1.49093e-06 1.49904e-06 1.14837e-06 2.22829e-06 8.04926e-07 1.05972e-06 1.00959e-06 5.48879e-07 1.78213e-06 6.11083e-07 8.29901e-06 1.16998e-06 2.57294e-05 6.75178e-07 1.52069e-06 2.65733e-06 2.23313e-06 8.36967e-07 1.06345e-05 1.47307e-06 3.27743e-06 9.77632e-07 4.29168e…
notes:abdominalexamin 2.83628e-07 2.07051e-07 1.82619e-07 2.73194e-07 1.86905e-07 2.03124e-07 3.15287e-07 5.71211e-07 1.93379e-07 3.90843e-07 3.06347e-07 3.05386e-07 3.06253e-07 1.7755e-07 1.78274e-07 3.05446e-07 1.62503e-07 2.53086e-07 2.0377e-07 1.67022e-07 2.38989e-07 1.36664e-07 1.92144e-07 4.41634e-07 1.72973e-07 3.17188e-07 2.28042e-07 2.03564e-07 4.14178e-07 3.07528e-07 1.28143e-07 1.32832…
notes:abdominalhysterectomi 4.25971e-07 3.18952e-07 2.37067e-07 2.9529e-07 2.51564e-07 2.60681e-07 4.60334e-07 2.82024e-06 2.35712e-07 4.92689e-07 4.34431e-07 3.86936e-07 4.97539e-07 2.24271e-07 2.15796e-07 3.87685e-07 2.05454e-07 2.99926e-07 2.16382e-07 2.09719e-07 3.21249e-07 1.838e-07 2.42608e-07 4.45508e-07 2.79297e-07 4.82774e-07 3.10018e-07 2.75724e-07 4.68363e-07 3.8326e-07 1.64997e-07 1.6…
notes:abdominalincis 8.7044e-07 2.06537e-05 4.24935e-07 4.90382e-07 4.36845e-07 4.29796e-07 6.33477e-07 2.46221e-07 6.07662e-07 8.37996e-07 8.05492e-07 7.05914e-07 8.20335e-07 3.6923e-07 3.60131e-07 6.61684e-07 3.37761e-07 5.17848e-07 3.62803e-07 4.7687e-07 5.69786e-07 3.87632e-07 4.36003e-07 8.6726e-07 5.87194e-07 6.85822e-07 5.28434e-07 6.22336e-07 8.64024e-07 6.43929e-07 2.82206e-07 3.15384e-0…
notes:abdominalincision 4.41227e-07 2.45084e-05 2.53711e-07 3.18066e-07 2.56739e-07 2.63936e-07 4.36407e-07 2.42309e-06 2.74364e-07 5.32107e-07 3.97163e-07 4.28342e-07 4.4198e-07 2.53407e-07 2.36162e-07 4.18187e-07 2.15166e-07 3.19824e-07 2.40378e-07 2.35619e-07 3.31367e-07 1.88906e-07 2.74091e-07 1.08246e-06 3.00839e-07 4.03574e-07 2.8632e-07 3.23674e-07 6.08836e-07 4.93538e-07 2.48969e-07 1.967…
notes:abdominalpain 3.47786e-06 0.000263467 2.08381e-06 3.34705e-06 8.63372e-06 5.53513e-05 4.04276e-06 2.67457e-06 2.08035e-06 9.84768e-06 5.18512e-06 7.47078e-05 1.2683e-05 1.39753e-06 2.09972e-06 1.47802e-05 1.32325e-05 1.73884e-06 1.39696e-06 4.11956e-06 2.30986e-06 0.00107292 8.47171e-06 7.86119e-06 4.52878e-06 2.39201e-05 2.62225e-06 0.000115497 1.97691e-05 3.49603e-05 6.02518e-06 8.21696e-…
notes:abdominalpelv 1.57037e-06 3.21963e-05 3.97563e-05 1.0568e-06 7.2239e-07 1.70014e-06 1.35905e-06 7.67555e-07 7.30829e-07 2.00085e-06 1.08209e-06 9.16015e-05 1.56003e-06 8.36987e-07 5.63911e-06 1.20128e-05 9.80774e-07 9.15604e-07 2.52847e-06 1.00354e-06 9.96658e-07 8.48776e-07 7.16128e-07 1.28635e-06 1.5823e-05 1.25044e-06 9.39144e-07 9.72332e-07 0.000125261 1.30559e-06 8.06847e-07 4.5741e-07…
notes:abdominalsurgeri 5.16626e-07 4.76592e-05 3.35892e-07 3.77067e-07 3.26229e-07 3.29174e-07 4.86967e-07 3.22555e-07 3.08971e-07 2.47035e-05 4.67874e-07 3.09277e-06 5.26468e-07 3.19493e-07 3.72292e-07 4.90723e-07 2.57601e-07 3.78951e-07 2.98257e-07 6.29345e-07 3.70924e-07 6.25059e-07 3.79057e-07 5.61747e-07 9.12998e-07 5.10176e-07 3.32937e-07 7.09779e-07 7.32113e-07 4.83831e-07 2.23437e-07 2.18…
notes:abdominaltend 1.06076e-06 9.34026e-07 7.47655e-07 8.23843e-07 6.02266e-07 5.55935e-07 9.93862e-07 3.38423e-07 6.30497e-07 1.87358e-06 6.63266e-06 1.4406e-06 1.35298e-06 5.57588e-07 5.62062e-07 8.95012e-07 1.11464e-06 6.67965e-07 8.09309e-07 7.24325e-07 1.13409e-06 3.35655e-05 7.66249e-07 1.10136e-06 2.26055e-06 1.98071e-06 1.25485e-06 1.30297e-05 1.64578e-06 1.34918e-06 7.17366e-07 3.74931e…
notes:abdominalultrasound 1.07806e-06 5.84084e-07 1.8622e-06 8.3442e-07 5.97123e-07 1.3016e-06 9.66896e-07 3.40788e-07 6.93386e-07 1.33558e-06 9.60335e-07 3.59534e-05 1.16615e-06 5.26058e-07 5.23567e-07 9.13193e-07 1.02424e-06 6.88952e-07 6.44554e-07 7.08266e-07 8.21417e-07 2.60235e-05 5.90537e-07 1.78512e-06 6.10641e-06 1.01648e-06 7.88917e-07 4.70168e-06 1.43892e-06 2.47466e-06 3.81258e-05 4.60…
notes:abdominalwal 9.37727e-07 3.67369e-05 5.80396e-07 5.28635e-07 4.36822e-07 6.00632e-06 2.3132e-05 2.89104e-07 4.74464e-07 1.11343e-06 6.90952e-07 9.14284e-06 1.18251e-06 4.07753e-07 4.99179e-07 6.83222e-07 3.53207e-07 5.44125e-07 4.05531e-07 5.0664e-07 6.03389e-07 3.20129e-06 4.80911e-07 9.8372e-07 1.11359e-06 9.25876e-07 7.25866e-07 6.537e-07 5.42523e-06 1.25662e-06 3.08548e-07 3.02227e-07 3…
notes:abdominalwound 2.49548e-07 7.22421e-05 1.68434e-07 2.15094e-07 1.69547e-07 1.69881e-07 3.07829e-07 1.8197e-07 1.71324e-07 3.93953e-07 2.64044e-07 1.44471e-06 2.83507e-07 1.58861e-07 1.65585e-07 2.71492e-07 1.5073e-07 2.12968e-07 1.76547e-05 1.50885e-07 2.06016e-07 1.35402e-07 1.80052e-07 3.0575e-07 2.50479e-07 2.61163e-07 1.94913e-07 1.82595e-07 3.48675e-07 2.70156e-07 1.2193e-07 1.21998e-0…
notes:abdomini 1.02475e-06 8.95708e-07 6.46204e-07 6.64421e-07 0.00113772 1.93509e-06 1.07111e-06 4.08129e-07 6.45738e-07 0.000152591 1.1147e-06 8.88572e-07 1.20402e-06 0.00233668 6.02631e-07 8.18039e-07 4.71408e-07 0.000397398 6.54283e-07 8.02275e-07 6.90001e-07 4.50544e-07 1.15073e-06 1.3127e-06 7.06461e-07 9.97323e-07 6.97617e-07 5.9054e-07 3.22124e-05 1.19495e-06 4.22222e-07 5.17944e-07 4.568…
notes:abdominialbruitsext 3.3314e-07 2.03489e-07 2.16711e-07 2.70876e-07 2.68636e-07 2.30841e-07 3.42114e-07 1.27898e-07 2.25595e-07 5.01292e-07 3.69201e-07 3.57981e-07 4.01624e-07 1.58838e-05 2.06422e-07 3.5255e-07 1.8887e-07 4.17369e-07 2.01186e-07 1.98693e-06 3.14316e-07 1.91617e-07 2.22387e-07 4.27521e-07 2.10202e-07 4.70432e-07 2.35668e-07 2.34674e-07 4.56883e-07 4.05457e-07 1.47961e-07 1.89…
notes:abdominialbruitsextrem 3.29161e-07 1.94617e-07 2.06002e-07 2.61077e-07 2.14e-07 2.07124e-07 3.74444e-07 1.15333e-07 2.24372e-07 1.22074e-06 4.20842e-07 4.61435e-07 3.33146e-07 1.92737e-05 1.98701e-07 3.50116e-07 1.76608e-07 2.75476e-07 1.97514e-07 1.85166e-05 2.49015e-07 1.82085e-07 2.09957e-07 3.76421e-07 2.31007e-07 3.28691e-07 2.24098e-07 2.21446e-07 4.17167e-07 3.26973e-07 1.43605e-07 1…
notes:abdominopelv 1.70124e-06 2.15947e-05 4.54096e-06 9.04773e-07 7.66336e-07 1.09173e-06 1.51637e-06 4.73515e-07 9.06454e-07 4.20521e-06 1.32029e-06 2.50272e-06 1.19468e-06 7.22202e-07 7.05155e-07 1.08037e-06 9.94976e-07 1.13345e-06 5.49682e-06 1.28519e-06 1.4986e-06 8.80695e-07 6.69574e-05 2.7358e-05 1.28526e-05 1.24359e-06 6.46462e-06 1.21697e-06 1.60685e-06 2.02796e-06 1.88844e-06 5.12645e-0…
notes:abdominoplasti 4.95838e-07 7.21633e-07 3.60638e-07 3.74542e-07 2.91652e-07 2.90816e-07 6.32277e-07 1.88842e-07 3.10527e-07 6.55685e-07 5.66194e-07 4.46994e-07 5.14513e-07 2.71227e-07 2.78437e-07 4.64668e-07 4.15483e-07 3.67177e-07 4.39454e-07 2.53405e-07 4.90754e-07 2.32781e-07 3.54076e-07 5.33687e-07 3.32524e-07 4.86581e-07 3.63596e-07 3.42753e-07 7.92788e-07 5.93544e-07 1.97011e-07 2.0818…
notes:abdpain 1.63564e-06 1.42799e-05 1.03355e-06 9.89693e-07 1.17039e-06 1.97238e-06 1.39762e-06 1.70907e-06 9.84836e-07 2.05519e-06 3.52589e-06 2.45918e-05 1.54787e-06 6.92176e-07 7.91084e-07 1.23168e-06 1.2342e-06 1.12306e-06 6.82811e-07 1.80508e-06 2.23158e-06 7.86723e-05 1.66954e-06 1.54132e-06 1.36571e-05 1.62691e-06 8.23749e-07 3.1075e-05 3.11628e-06 1.72719e-06 1.27312e-06 4.99499e-07 5.8…
notes:abdpara 6.77856e-07 4.80115e-05 4.68154e-07 6.04088e-07 4.35285e-07 6.12347e-07 7.62634e-07 1.77373e-05 5.60199e-07 9.99996e-07 7.52638e-07 8.80536e-07 7.52462e-07 3.96225e-07 5.44598e-07 7.43366e-07 3.80606e-07 5.42989e-07 4.26741e-07 4.13467e-07 5.85788e-07 3.67257e-07 2.73824e-06 8.54788e-07 1.58619e-06 6.95631e-07 6.85911e-07 5.15374e-07 9.84342e-07 8.20657e-07 0.00138035 3.07128e-07 3.…
notes:abdpel 2.85364e-06 1.86043e-06 4.98503e-06 1.46529e-06 1.84008e-06 0.000142647 2.09557e-06 1.16858e-06 1.90906e-06 4.2735e-06 1.8988e-06 0.000187967 2.44241e-06 1.27141e-06 1.20172e-06 2.88228e-05 1.29279e-06 1.56715e-06 1.29112e-06 4.18894e-06 2.22948e-06 3.02143e-06 2.68983e-06 2.13796e-05 0.000594007 0.000363012 2.90827e-06 7.57408e-06 1.26284e-05 1.53392e-05 0.00219459 1.25547e-06 1.110…
notes:abdpelclip 7.14767e-07 5.16128e-07 4.96967e-07 5.51238e-07 4.45708e-07 4.68731e-07 8.78734e-07 1.80139e-06 4.56629e-07 1.5185e-06 7.34999e-07 7.73004e-07 7.79555e-07 4.64184e-07 4.97818e-07 8.22644e-07 4.71303e-07 5.69742e-07 8.35839e-07 5.05904e-07 9.7728e-07 5.48617e-07 9.2255e-07 1.38788e-06 5.31784e-05 7.94768e-07 6.573e-07 1.32114e-06 9.88489e-07 1.05846e-06 6.76837e-05 3.82181e-07 4.4…
notes:abdpello 1.62961e-07 1.11054e-07 1.07942e-07 1.38595e-07 1.11037e-07 1.13471e-07 1.66916e-07 8.48883e-08 1.14051e-07 2.25007e-07 1.70264e-07 1.72254e-07 1.72366e-07 1.0343e-07 1.04511e-07 1.74842e-07 9.47288e-08 1.37255e-07 1.64671e-07 9.57824e-08 1.35681e-07 8.42887e-08 1.16447e-07 1.98011e-07 1.0649e-07 1.71018e-07 1.17328e-07 1.24007e-07 2.37674e-07 1.91337e-07 8.34685e-08 7.886e-08 9.32…
notes:abdpellow 3.35908e-07 2.47464e-07 2.30596e-07 2.81826e-07 2.24763e-07 2.4165e-07 3.56754e-07 1.72248e-07 2.36957e-07 4.59486e-07 3.34283e-07 3.82409e-07 3.62323e-07 2.06908e-07 2.1295e-07 3.66085e-07 1.95882e-07 2.92747e-07 3.37264e-07 1.97625e-07 2.90578e-07 1.72771e-07 2.48779e-07 4.72398e-07 2.35563e-07 3.50721e-07 2.54653e-07 3.23668e-07 5.30268e-07 3.66336e-07 1.88597e-07 1.58252e-07 2…
notes:abdpelv 4.88372e-06 0.000399562 6.70414e-05 1.9474e-06 8.94347e-06 7.88384e-05 3.00997e-06 9.24415e-06 1.56844e-06 2.49914e-06 1.86115e-06 0.000471616 3.94402e-06 1.15524e-06 7.58764e-06 1.8103e-06 3.0324e-05 2.77092e-06 1.78607e-06 2.1309e-06 3.3959e-06 1.67028e-06 1.19338e-05 2.75354e-06 3.55286e-06 5.15185e-06 3.19053e-06 8.29428e-06 0.000242167 7.32255e-05 1.96807e-05 1.33888e-06 1.5921…
notes:abdpelvi 1.08994e-05 0.000193482 0.0023077 2.53421e-06 5.66993e-06 0.000100524 0.000635519 1.46289e-06 3.38811e-06 4.15474e-06 0.000883485 0.00240835 1.44418e-05 2.71959e-06 3.07116e-06 0.000684376 1.52888e-05 0.000110467 7.1379e-06 1.97703e-06 0.000437081 2.75697e-06 0.00045443 5.0518e-05 3.21617e-06 5.78853e-06 6.469e-06 0.000182716 0.00110986 7.89268e-06 0.000118469 1.19552e-06 2.46247e-…
notes:abdpelvisimpress 1.38753e-06 4.84094e-06 1.60515e-06 8.08247e-07 8.57653e-07 4.81782e-06 4.36826e-06 4.05378e-07 7.51916e-07 2.90438e-06 1.60355e-06 5.22312e-05 1.04931e-05 7.054e-07 8.84731e-07 3.77583e-06 5.93152e-07 8.90342e-07 1.44781e-06 1.62662e-06 1.80077e-06 1.57538e-05 1.20803e-06 1.36341e-06 7.94963e-06 1.96675e-06 1.22627e-06 6.56216e-06 1.84528e-06 3.47912e-06 7.55484e-06 4.6482…
notes:abdsoft 1.87619e-06 9.41255e-07 3.14545e-05 2.13488e-06 2.16179e-06 5.50361e-06 1.44786e-06 1.19473e-05 1.25033e-06 1.93351e-06 2.01379e-06 2.85975e-05 1.85387e-06 9.98709e-07 8.57765e-07 1.36819e-06 9.17387e-05 3.11768e-06 9.16057e-07 9.54746e-07 3.11776e-05 7.30335e-07 3.56802e-06 9.46972e-06 1.01896e-06 0.000104347 1.45402e-06 2.05927e-05 2.42423e-06 6.11441e-05 1.04598e-05 2.13449e-05 3…
notes:abduct 1.5761e-06 8.22811e-07 7.06878e-05 1.14764e-06 9.3395e-07 1.21263e-06 1.90463e-06 4.71708e-06 0.000591542 3.07225e-06 3.75371e-06 4.83444e-06 1.68175e-06 7.59629e-07 1.99341e-06 1.19669e-06 1.26519e-06 1.89856e-06 0.00075661 8.93712e-07 9.69763e-07 1.09373e-06 8.70586e-07 1.73659e-06 1.97402e-06 1.64856e-06 0.000297467 8.33327e-07 5.04085e-06 3.56449e-06 7.05124e-07 1.0414e-06 1.2322…
notes:abductor 6.1261e-07 3.12014e-07 8.8443e-07 6.36959e-07 6.87408e-07 3.6333e-07 6.73591e-07 2.24345e-07 7.55719e-07 8.56909e-07 8.12774e-07 5.34496e-07 6.13616e-07 3.29328e-07 6.48256e-07 5.56221e-07 5.1519e-07 4.16347e-07 0.00063878 3.38483e-07 4.00886e-07 2.82618e-07 3.42337e-07 7.67215e-07 3.44534e-07 6.3122e-07 4.63103e-07 7.05831e-07 8.51615e-07 5.30392e-07 2.2862e-07 2.40021e-07 3.83544…
notes:aberr 0.000824928 2.48409e-06 1.96767e-05 3.10582e-06 3.09622e-06 2.75635e-06 2.65802e-06 7.33112e-06 2.94104e-06 6.37695e-06 2.75548e-06 4.19231e-06 5.25278e-06 0.000691226 2.4959e-06 2.35847e-06 2.29276e-06 0.000535946 3.37288e-06 0.00061522 4.55022e-06 4.24039e-05 4.72316e-06 1.02238e-05 9.17135e-06 5.88324e-06 4.64379e-05 7.87766e-06 9.3845e-06 0.000273624 1.26776e-06 2.15591e-06 6.2698…
notes:abf 2.96549e-07 2.10057e-07 1.92159e-07 2.42925e-07 1.9579e-07 1.91985e-07 2.98175e-07 6.97019e-06 1.9372e-07 5.11867e-07 2.92853e-07 3.50012e-07 3.60533e-07 2.01913e-07 1.79814e-07 3.16242e-07 1.69341e-07 2.41717e-07 2.01544e-07 1.70927e-07 2.33268e-07 1.70591e-07 2.00039e-07 0.000144479 1.87433e-07 3.37895e-07 2.16169e-07 2.06591e-07 4.04844e-07 3.06665e-07 1.38356e-07 1.4839e-07 1.61024e…
notes:abggi 2.41735e-07 1.71297e-07 1.57799e-07 2.22028e-07 1.61465e-07 1.63383e-07 2.73319e-07 6.03807e-05 1.62228e-07 3.71858e-07 2.47256e-07 2.48858e-07 2.53682e-07 1.52027e-07 1.48242e-07 2.58862e-07 1.36734e-07 2.10834e-07 1.5714e-07 1.46587e-07 2.35992e-07 1.21457e-07 2.60583e-07 3.00512e-07 1.57518e-07 2.62318e-07 1.74922e-07 1.78028e-07 3.20998e-07 2.68196e-07 1.15947e-07 1.16053e-07 1.37…
notes:abglact 7.80026e-07 6.79781e-07 6.28695e-07 5.14777e-07 4.35815e-07 4.5743e-07 7.11984e-07 4.70142e-07 5.05352e-07 1.13365e-06 7.05697e-07 7.34305e-07 7.43791e-07 3.89241e-07 3.8236e-07 8.79269e-07 3.69944e-07 7.11645e-05 4.08535e-07 3.79983e-07 1.43216e-06 3.1639e-07 6.36973e-07 5.06894e-05 4.21595e-07 7.28701e-07 5.27628e-07 4.50762e-07 8.83204e-07 7.5906e-07 2.82494e-07 1.69718e-05 4.055…
notes:abgsat 6.12833e-07 3.82034e-07 4.33768e-07 5.23242e-07 4.31964e-07 3.88729e-07 6.56617e-07 4.22503e-05 4.30688e-07 8.12929e-07 2.96983e-05 6.99862e-07 6.16028e-07 5.1144e-07 4.83538e-07 6.29656e-07 4.20741e-07 3.91638e-05 3.81387e-07 3.56427e-07 5.17607e-07 2.87615e-07 6.88681e-07 3.68007e-05 3.77046e-07 7.59222e-07 5.61071e-07 4.44424e-07 8.32353e-07 1.23841e-06 1.11858e-05 2.91799e-07 3.9…
notes:abgshow 8.04323e-07 5.43824e-07 5.34171e-07 6.89643e-07 5.56046e-07 5.39247e-07 7.83053e-07 2.76892e-07 7.92101e-07 1.39917e-05 1.00112e-05 6.24243e-06 5.4193e-06 5.18784e-07 6.07686e-06 8.06935e-07 6.09993e-07 6.12386e-07 6.35129e-07 1.0998e-05 6.87897e-07 1.41825e-06 7.91304e-07 9.13801e-07 2.50156e-05 1.15443e-06 6.21583e-07 6.00194e-07 1.01755e-06 7.8127e-07 3.60602e-07 3.40756e-07 4.60…
notes:abgsplan 3.27408e-07 2.33519e-07 2.14215e-07 2.76796e-07 2.44318e-07 2.17329e-07 3.53378e-07 1.8608e-05 2.17654e-07 4.45354e-07 3.82809e-07 4.4711e-07 4.79033e-07 2.09963e-07 2.0043e-07 3.47139e-07 1.85672e-07 2.883e-07 3.72094e-07 2.092e-07 3.88319e-07 1.63026e-07 2.37057e-07 4.38816e-07 3.0183e-07 3.90405e-07 3.43864e-07 2.5246e-07 4.41609e-07 3.80873e-07 2.57773e-07 1.67809e-07 1.94301e-…
notes:abgssat 6.83611e-07 7.31082e-07 5.19853e-07 6.50879e-07 4.30501e-07 4.24863e-07 7.0457e-07 6.44193e-05 6.23295e-07 9.56007e-07 1.68256e-05 6.67728e-07 4.61931e-06 4.05245e-07 6.74694e-07 7.7866e-07 4.33623e-06 5.38698e-07 4.32182e-05 3.93235e-07 5.8269e-07 3.36817e-07 5.86444e-07 1.36856e-05 4.59184e-07 8.38597e-07 5.03745e-07 5.25333e-07 9.11306e-07 7.05612e-07 1.031e-06 3.03701e-07 3.3313…
notes:abgsuct 6.2389e-06 3.39889e-07 6.06241e-07 7.40668e-06 3.38202e-07 3.54686e-07 5.35231e-07 2.4042e-05 3.67588e-07 7.60191e-07 5.40743e-07 5.95359e-07 5.28716e-07 3.36787e-07 5.75139e-07 5.70365e-07 3.86992e-07 5.16516e-07 3.64383e-07 3.13846e-07 7.25494e-07 2.88557e-07 2.26017e-06 7.75525e-07 3.57615e-07 5.22182e-07 4.33427e-07 4.76881e-07 7.38278e-07 5.86551e-07 1.33078e-05 2.42323e-07 6.8…
notes:abgvbg 6.49227e-07 4.49695e-07 3.1439e-05 4.77789e-07 4.12707e-07 3.88114e-07 6.87461e-07 2.35879e-07 4.03576e-07 8.92538e-07 0.000111335 6.14035e-07 7.36652e-07 3.59337e-07 3.69992e-07 6.69593e-07 3.73426e-07 4.88544e-07 3.538e-07 5.27285e-07 6.78722e-07 3.48898e-07 1.25768e-05 7.74653e-07 6.55593e-07 7.32679e-07 4.14329e-05 4.26907e-07 7.84818e-07 8.93915e-07 3.37186e-07 2.79944e-07 3.806…
notes:abi 8.41913e-07 4.19061e-07 5.42922e-07 7.09997e-07 3.19837e-06 4.77269e-07 1.5488e-06 8.18573e-07 5.05387e-07 1.04485e-06 7.43218e-07 7.1035e-07 8.64925e-07 6.48858e-07 1.11544e-06 7.2111e-07 3.91458e-07 1.50332e-05 7.16136e-05 1.14194e-06 6.74758e-07 4.58361e-07 4.86958e-07 0.00201579 6.49929e-07 9.92328e-07 6.57809e-07 5.46396e-07 1.28522e-06 3.02568e-06 3.46096e-07 5.38034e-07 3.8158e-0…
notes:abil 8.22772e-05 1.23973e-05 0.0005483 0.000359745 2.89257e-05 0.000143614 1.76779e-05 0.000128968 0.002834 1.22447e-05 0.000417427 0.0002106 1.32264e-05 1.09444e-05 0.000115201 8.32714e-05 6.0954e-05 9.47339e-06 1.41261e-05 8.02033e-06 2.2558e-05 5.61302e-06 0.000291932 0.00259958 9.06751e-05 8.75186e-05 0.000136819 2.59695e-05 1.97915e-05 1.91161e-05 0.000310716 5.59898e-06 0.000610965 0.…
notes:abilifi 1.17469e-06 6.15422e-07 5.29657e-07 6.02996e-07 5.30487e-07 5.08259e-07 1.30897e-06 2.9353e-07 7.61122e-07 1.03591e-05 1.18816e-06 1.02966e-06 1.11979e-06 5.16984e-07 6.09257e-07 0.000130175 5.38989e-07 5.05907e-05 8.63609e-07 5.31991e-07 7.54234e-07 1.17521e-06 5.04104e-07 1.1817e-06 6.8898e-07 9.81857e-07 6.28983e-07 1.35871e-06 1.14273e-06 7.91277e-07 5.33845e-07 3.46905e-07 1.07…
notes:abit 1.95555e-06 4.48654e-06 6.29535e-07 7.61544e-07 5.5661e-07 8.90137e-07 9.48121e-07 4.962e-06 6.84401e-07 1.32531e-06 1.14547e-06 8.7181e-07 1.30467e-06 5.22636e-07 7.32661e-07 9.95828e-07 7.42692e-07 6.67708e-07 2.22847e-05 7.52591e-07 1.06607e-06 5.98796e-07 6.23585e-07 1.49258e-06 5.77401e-07 1.14021e-06 6.11052e-07 6.4254e-07 1.23465e-06 1.27619e-06 5.38029e-07 3.79748e-07 8.41909e-…
notes:ablat 1.02006e-06 5.17482e-07 5.22775e-07 6.04575e-07 5.53762e-07 2.56322e-06 8.18065e-07 2.91052e-07 7.66232e-07 3.30017e-06 8.76121e-07 8.53707e-07 1.9128e-06 0.0289965 5.03027e-07 6.67697e-06 4.82141e-07 9.13916e-07 4.7138e-07 5.49643e-07 6.49733e-07 4.57264e-07 5.90189e-07 9.12853e-07 5.10198e-07 8.1131e-07 6.9086e-07 5.95675e-07 2.63326e-05 8.62391e-07 3.66364e-07 4.05726e-07 4.66384e-…
notes:ablationheight 2.33812e-07 1.47246e-07 1.5402e-07 1.92285e-07 1.55914e-07 1.53211e-07 2.53539e-07 8.69238e-08 1.53116e-07 3.31825e-07 2.42011e-07 3.54179e-07 2.45168e-07 8.3257e-05 1.40082e-07 2.44368e-07 1.809e-07 1.98485e-07 1.41715e-07 1.67705e-05 1.83791e-07 1.48039e-07 1.57043e-07 2.7411e-07 1.95806e-07 2.43334e-07 1.72284e-07 1.642e-07 3.21987e-07 2.44676e-07 1.06058e-07 1.10891e-07 1…
notes:abn 3.01829e-06 1.95414e-06 0.000119904 1.43276e-06 6.23554e-06 1.72562e-06 3.59413e-05 1.87922e-05 1.84983e-06 2.59997e-06 2.18695e-06 0.000155786 3.1794e-06 9.66227e-05 6.27641e-05 7.47429e-05 1.08215e-05 1.87505e-06 1.70291e-06 9.70372e-05 2.18981e-06 2.07833e-05 1.2373e-06 3.51574e-05 2.20759e-06 6.51911e-06 2.15687e-06 1.99729e-06 4.03536e-06 6.34318e-06 2.06775e-06 1.55905e-05 0.00015…
notes:abneg 1.92581e-06 9.92717e-07 3.32391e-06 1.36199e-06 5.85893e-06 9.44723e-07 4.72984e-06 1.22559e-06 1.04667e-06 0.000155252 2.23482e-06 1.55422e-06 1.79302e-06 1.82466e-06 1.16681e-06 1.38588e-06 6.5724e-05 1.29761e-06 8.16882e-07 3.22426e-06 2.13284e-06 0.00114813 1.96864e-06 5.82117e-06 4.09666e-06 3.09241e-05 3.83027e-05 2.32474e-06 2.50405e-06 6.12099e-05 0.000307957 7.21337e-07 1.471…
notes:abnl 4.69472e-06 1.70576e-06 0.000358164 2.37776e-06 0.000249658 3.21903e-06 5.47509e-06 2.03232e-06 6.59883e-06 5.11855e-06 4.13944e-06 5.86308e-06 0.000501249 1.96776e-06 8.47246e-06 2.71979e-06 9.27587e-05 5.14231e-05 3.49563e-06 1.31138e-05 6.87197e-06 6.38326e-06 1.87331e-05 4.98612e-06 5.4272e-06 0.000108021 0.000187851 0.000209036 5.9047e-06 6.5658e-05 1.3563e-06 1.63326e-05 0.000427…
notes:abnom 1.01179e-06 4.46056e-07 5.1841e-07 6.95012e-07 4.93598e-07 4.98236e-07 9.60821e-07 2.88941e-07 6.43715e-07 1.76286e-06 8.03241e-07 8.32317e-07 1.02244e-06 4.73166e-07 1.46831e-06 7.94851e-07 7.78706e-07 8.74576e-07 1.49255e-06 7.33733e-07 6.9154e-07 4.20997e-07 6.33967e-07 1.17608e-06 3.57387e-06 7.79136e-07 7.65653e-07 5.4471e-07 1.08439e-06 7.73077e-07 6.12677e-07 4.63521e-07 4.4514…
notes:abnormalappear 5.83394e-07 1.08755e-06 3.57904e-07 4.66495e-07 3.62909e-07 1.12175e-06 5.88285e-07 2.23555e-07 4.42692e-07 7.66808e-07 5.71428e-07 2.74169e-05 8.86845e-07 3.40283e-07 4.60602e-06 6.26537e-05 3.67745e-07 5.05427e-07 3.14514e-06 3.58867e-07 5.41758e-07 3.35545e-07 3.81177e-07 7.27467e-07 4.64097e-07 6.19916e-07 4.40507e-07 7.56474e-07 8.52049e-07 8.34877e-07 2.47823e-07 2.5748…
notes:abnormaldiastol 5.92996e-07 3.37459e-07 4.01017e-07 5.17222e-07 4.16655e-07 5.22722e-07 5.82915e-07 2.07891e-07 4.04024e-07 1.30742e-05 6.65234e-07 6.54298e-07 7.46336e-07 1.4604e-06 3.38423e-07 5.90978e-07 3.9042e-07 6.50352e-07 3.28469e-07 4.68873e-05 6.14962e-07 3.7455e-07 3.92111e-07 7.77125e-07 4.39117e-07 5.47258e-07 5.47696e-07 4.54016e-07 9.53816e-07 7.8336e-06 3.21312e-07 2.93508e-…
notes:abnormalenhanc 1.21007e-06 5.6021e-07 6.10405e-07 1.17831e-06 5.65949e-07 1.09994e-06 2.29613e-06 8.88904e-07 8.32285e-07 1.46818e-06 1.4827e-06 1.36254e-06 1.15162e-06 5.83449e-07 2.59121e-05 1.08773e-06 7.57368e-07 7.39718e-07 6.24245e-07 8.70639e-07 7.84701e-07 6.16429e-06 6.98347e-07 1.09361e-06 3.55389e-06 4.22947e-06 3.82393e-06 6.99963e-07 1.53258e-06 1.00122e-06 5.16891e-07 4.00927e…
notes:abnormalit 2.02085e-06 6.93023e-07 1.6812e-06 1.28312e-06 1.10141e-06 9.05276e-07 1.80038e-06 8.68714e-06 6.92799e-07 1.88285e-06 1.51599e-06 2.15295e-06 1.99081e-06 7.54232e-07 1.40866e-05 1.23658e-06 8.85649e-07 9.5507e-07 1.65389e-06 9.79941e-06 2.03642e-06 3.40428e-06 6.89523e-07 1.4397e-06 7.44018e-06 2.99978e-06 1.00532e-06 7.82313e-07 1.59796e-06 4.30883e-06 2.96809e-05 8.84919e-07 7…
notes:abnormalitiesabnorm 3.46861e-07 2.53359e-07 2.25555e-07 2.74909e-07 2.25565e-07 2.20345e-07 3.47495e-07 1.28798e-07 2.23534e-07 5.43007e-07 3.51902e-07 5.04384e-06 3.42997e-07 2.7933e-07 2.4828e-07 3.61812e-07 1.89165e-07 2.93324e-07 6.11543e-07 6.10273e-07 2.73213e-07 2.20162e-07 2.31699e-07 1.24291e-06 5.24678e-07 3.66121e-07 2.36611e-07 2.42796e-07 4.76043e-07 4.69085e-07 1.5289e-07 1.60…
notes:abnormalitiesclin 1.27781e-06 6.76231e-07 7.43516e-07 9.22659e-07 1.1173e-06 1.02773e-06 1.17998e-05 4.85568e-05 9.4448e-07 3.30139e-06 4.22133e-06 1.23084e-06 1.7262e-06 2.87538e-06 1.02873e-06 1.14363e-06 7.63198e-07 9.43926e-07 1.37388e-06 7.48686e-05 1.06162e-06 7.66454e-07 7.85027e-07 1.74736e-06 1.08502e-06 0.000163959 8.56257e-07 1.3743e-06 1.73995e-06 1.55807e-06 5.39998e-07 9.89042…
notes:abnormalitiescompar 6.00938e-06 2.01779e-06 1.17559e-06 1.63251e-06 1.33738e-05 1.79345e-06 2.54036e-06 1.08538e-06 2.34295e-06 8.8905e-05 2.47282e-06 2.43449e-06 4.82303e-06 1.4008e-06 1.70262e-06 1.65173e-06 9.48241e-07 3.03179e-06 1.7579e-06 0.000337173 2.38493e-06 6.52894e-05 8.33674e-06 1.93003e-05 9.71851e-05 4.35131e-06 4.86665e-06 1.92114e-06 3.55608e-06 2.63735e-06 1.02784e-06 2.30…
notes:abnormalitiesconsid 8.06351e-07 4.80949e-07 6.58205e-07 6.46052e-07 7.67868e-07 4.61089e-07 7.62391e-07 2.84438e-07 1.02876e-06 1.4904e-06 7.92532e-07 7.4349e-07 3.38227e-06 6.44884e-07 4.35879e-07 7.4222e-07 4.14612e-07 8.46169e-07 5.6806e-07 2.82411e-05 5.98912e-07 2.18291e-06 4.63525e-07 1.01542e-06 2.59953e-06 1.09863e-06 5.50607e-07 4.89781e-07 1.05804e-06 1.45769e-06 1.04426e-06 3.636…
notes:abnormalitiesfind 3.44278e-06 2.30307e-06 9.27e-07 1.02721e-06 8.64295e-06 3.25495e-06 1.44997e-06 1.67244e-06 1.20603e-06 2.4112e-06 1.39385e-06 1.45353e-06 1.78518e-06 1.2095e-06 6.78783e-07 1.26089e-06 7.10737e-07 1.59553e-06 4.70243e-06 6.89824e-05 1.01947e-06 1.29785e-06 7.8513e-07 1.63493e-05 1.20319e-06 2.70889e-06 1.96446e-06 7.98126e-07 7.91294e-06 1.45352e-06 4.71556e-07 1.27294e-…
notes:abnormalitiesinclud 8.5197e-07 6.35566e-07 5.63586e-07 6.35199e-07 1.58053e-06 7.63322e-07 8.95662e-07 1.86455e-06 5.331e-07 1.20763e-06 1.15009e-06 9.31949e-07 9.03209e-07 6.14134e-07 4.73131e-07 8.7291e-07 5.9278e-07 7.43071e-07 4.99774e-07 4.16513e-05 9.34468e-07 1.73027e-06 5.23883e-07 1.0417e-06 8.91145e-07 1.7922e-06 6.19684e-07 1.81112e-06 1.18936e-06 8.78324e-07 3.53607e-07 4.8278e-…
notes:abnormalitiesmay 4.3008e-07 2.39526e-07 2.54528e-07 3.17624e-07 6.172e-06 3.03627e-07 4.12274e-07 1.43008e-07 2.55294e-07 5.98404e-07 3.89362e-07 4.77678e-07 4.71508e-07 2.74091e-07 2.34103e-07 4.19529e-07 2.32278e-07 3.86163e-07 2.66676e-07 1.56456e-05 3.08888e-07 4.8794e-06 2.62863e-07 4.96947e-07 1.10187e-06 4.55074e-07 2.77676e-07 2.73545e-07 4.88895e-07 1.22043e-06 1.85083e-07 2.10457e…
notes:abnormalitiespersist 9.52249e-07 9.57693e-07 6.55953e-07 7.18927e-07 2.61133e-06 8.96944e-07 1.38879e-06 6.25865e-07 8.53326e-07 1.71362e-06 1.50685e-06 1.27943e-06 1.18676e-06 6.95663e-07 3.45509e-06 9.81035e-07 5.45032e-07 8.62445e-07 2.09841e-06 0.000100521 8.12224e-07 5.25491e-06 6.32045e-07 1.36704e-05 5.12882e-06 1.98251e-06 1.02786e-06 1.4152e-06 1.43326e-06 1.40584e-06 4.08599e-07 8…
notes:abnormalitiessinc 3.63586e-06 9.87651e-06 1.82002e-06 1.43785e-06 5.96018e-06 5.61429e-06 2.98848e-06 1.3018e-05 2.43093e-06 0.000169056 3.28806e-06 4.61412e-06 3.35532e-05 2.4024e-06 2.51191e-06 1.90058e-06 1.30485e-06 1.72371e-05 1.75957e-06 0.000241282 2.40224e-06 6.29407e-06 1.55042e-06 8.61314e-05 0.000153617 5.33615e-06 3.20963e-06 1.12572e-05 1.32058e-05 1.86583e-05 2.06892e-06 1.569…
notes:abnormalitiessuggest 7.58254e-07 4.23654e-07 4.42816e-07 5.22684e-07 5.51596e-06 5.93977e-07 7.84998e-07 2.6177e-06 4.53123e-07 1.29388e-06 6.80219e-07 8.56994e-07 9.29578e-07 4.19297e-07 3.89522e-07 7.32941e-07 4.07356e-07 5.44286e-07 7.57583e-07 3.97207e-05 5.65002e-07 1.28607e-06 4.33682e-07 1.14151e-06 5.70022e-07 8.81859e-07 4.60405e-07 5.10799e-07 9.75286e-07 8.85197e-07 3.0067e-07 3.…
notes:abnormalitiestrac 1.38174e-06 8.32316e-07 6.73633e-07 1.29094e-06 9.39738e-07 5.62565e-07 9.35481e-07 4.71721e-07 9.18601e-07 3.76518e-05 1.16388e-06 5.73743e-06 1.07699e-05 3.18859e-06 5.86217e-07 9.71109e-07 1.95889e-06 1.49592e-06 5.27047e-07 4.96663e-05 7.90602e-07 2.17614e-05 5.95182e-07 2.18718e-06 9.0329e-07 2.91632e-06 6.04741e-07 8.26726e-07 1.85088e-06 1.13135e-06 3.79926e-07 4.26…
notes:abnormalityanterolater 5.84676e-07 3.39704e-07 3.90126e-07 4.54847e-07 4.72106e-07 3.68784e-07 7.91378e-07 3.10262e-07 3.77415e-07 8.09956e-07 6.02531e-07 5.67614e-07 8.00932e-07 5.62258e-07 3.46704e-07 6.13294e-07 3.57327e-07 7.43045e-07 3.47575e-07 2.71253e-05 5.15003e-07 5.0041e-07 3.70839e-07 8.33707e-07 5.10472e-07 3.29707e-06 4.57476e-07 5.01342e-07 4.1008e-06 6.86383e-06 3.05e-07 4.8…
notes:abnormalityborderlin 1.00722e-06 6.15142e-06 7.14822e-07 6.89132e-07 6.99554e-07 7.46103e-07 8.91135e-07 2.99459e-06 1.21598e-06 1.3991e-06 1.21924e-06 5.66396e-06 1.08827e-06 7.92765e-07 5.54006e-07 9.59017e-07 7.57249e-07 9.45151e-07 1.04628e-06 3.29977e-05 7.45998e-07 5.79394e-07 6.7499e-07 7.66964e-06 8.14357e-07 1.23833e-06 6.00583e-07 6.33085e-07 1.57943e-06 1.40521e-06 3.80356e-07 2.…
notes:abnormalitycompar 2.10769e-06 4.00944e-06 6.36663e-07 7.89325e-07 7.63613e-07 7.47746e-07 1.44662e-06 4.52479e-07 6.58271e-07 2.91159e-06 1.30212e-05 1.26502e-05 1.28613e-06 8.72466e-07 5.80124e-07 1.07404e-06 1.43623e-06 1.11196e-06 5.87596e-07 9.06918e-05 1.08002e-06 8.54498e-06 8.35295e-07 1.88545e-05 6.70574e-06 1.82386e-06 1.56511e-06 3.24049e-06 1.37621e-06 1.42232e-06 6.57973e-07 8.7…
notes:abnormalityconsid 1.07684e-06 1.39282e-06 6.73975e-07 6.99365e-07 5.87773e-07 5.99506e-07 1.44824e-06 3.56146e-07 1.53582e-06 1.19689e-06 1.26759e-05 2.88813e-06 9.45575e-06 7.06688e-07 7.37014e-07 1.94446e-06 4.90114e-07 6.72098e-07 6.72997e-07 2.42757e-06 6.72939e-07 6.97661e-07 5.72193e-07 2.56056e-05 1.74132e-06 1.16581e-06 1.90183e-06 5.86783e-07 1.46807e-06 1.5981e-05 2.29004e-06 4.31…
notes:abnormalitydiffus 9.81723e-07 1.55077e-06 6.54139e-07 6.66438e-07 8.11716e-07 5.98464e-07 1.31638e-06 1.52907e-06 5.93277e-07 1.244e-06 9.61423e-07 1.41079e-05 1.08526e-06 5.46202e-07 6.94653e-07 9.21804e-07 5.07968e-07 6.99042e-07 5.42922e-07 2.94732e-05 1.15044e-06 1.74541e-05 6.55353e-07 2.21194e-06 1.24421e-06 2.08914e-05 6.96275e-07 9.93312e-07 1.15273e-06 2.39051e-06 4.5864e-07 4.1679…
notes:abnormalityear 8.8009e-07 5.24686e-07 5.0061e-07 7.22589e-07 6.3594e-07 5.34632e-07 8.3258e-07 1.11613e-06 5.36194e-07 2.69673e-05 1.04515e-06 3.78585e-06 1.04865e-06 5.80797e-07 7.59035e-07 8.27043e-07 5.09653e-07 6.61093e-07 7.74559e-06 8.02151e-07 7.12608e-07 4.53128e-07 5.10067e-07 1.0554e-06 5.17777e-07 1.21921e-06 5.63864e-07 5.41292e-07 2.74792e-06 1.06149e-06 5.29308e-07 5.69448e-07…
notes:abnormalityinferior 1.4705e-06 5.5891e-07 4.83456e-07 8.55701e-07 6.81154e-07 3.74452e-06 9.80665e-07 3.10115e-07 3.50496e-06 1.45787e-05 2.52132e-06 9.70919e-07 1.00648e-06 5.5725e-07 4.82974e-07 8.13644e-07 5.25245e-07 6.48815e-07 4.86032e-07 4.28569e-05 5.9334e-07 4.56806e-07 4.97355e-07 1.46222e-06 4.68022e-07 9.18328e-07 9.50492e-07 5.5869e-07 1.44235e-06 1.07704e-05 3.25914e-07 1.5545…
notes:abnormalityintraventricular 7.13633e-07 4.87517e-07 5.64245e-07 5.69874e-07 7.46102e-07 4.57162e-07 7.8967e-07 5.90858e-07 6.33453e-07 1.0156e-06 1.00331e-06 8.76165e-07 9.27208e-07 8.75658e-07 5.37447e-07 8.02005e-07 2.89445e-06 1.03401e-06 1.03984e-06 6.69637e-05 9.00251e-07 5.24981e-07 5.51546e-07 1.4503e-06 7.25013e-07 1.00437e-06 5.4523e-07 4.92197e-07 1.86158e-06 1.08197e-05 3.36733e-…
notes:abnormalityleft 1.54102e-06 1.97229e-05 9.23504e-07 9.18676e-07 8.5649e-05 8.58784e-07 1.3892e-06 8.8488e-07 1.45349e-06 1.68525e-06 1.70636e-06 1.17386e-06 1.72644e-06 1.0124e-06 7.9004e-07 1.11892e-06 1.02005e-06 1.1725e-05 7.35508e-07 9.97527e-05 1.0352e-06 8.52307e-07 6.80427e-07 5.73252e-06 1.32067e-06 4.95842e-05 1.54276e-06 2.74946e-06 1.87187e-06 1.81012e-05 5.16447e-07 1.12022e-06 …
notes:abnormalitylow 1.15005e-06 5.431e-07 5.12537e-07 6.21416e-07 1.19881e-06 5.21357e-07 9.63465e-07 7.73895e-07 8.79974e-07 2.5324e-05 9.6915e-07 1.3748e-06 1.71924e-06 7.34209e-07 4.65627e-07 8.24887e-07 4.54718e-07 6.62788e-07 5.27001e-07 1.52459e-06 7.05996e-07 4.42519e-07 5.54874e-07 5.20483e-06 8.65902e-07 9.78928e-07 5.34399e-07 9.18615e-07 1.40302e-06 9.76686e-07 3.45451e-07 1.27415e-05…
notes:abnormalitymark 2.9176e-07 1.80918e-07 2.20453e-07 2.48487e-07 2.04081e-07 1.93617e-07 3.1565e-07 1.16131e-07 1.96124e-07 4.00573e-07 3.05957e-07 3.11463e-07 3.25755e-07 2.0863e-07 1.79543e-07 3.27516e-07 1.73996e-07 2.40385e-07 1.90017e-07 2.48227e-07 3.02262e-07 1.56243e-07 1.96271e-07 3.85339e-07 1.73061e-07 3.15331e-07 2.01339e-07 2.0591e-07 4.2223e-07 3.3043e-07 6.40074e-07 1.3775e-07 …
notes:abnormalitymodest 1.15577e-06 6.50756e-07 4.80807e-06 9.44459e-07 8.45951e-07 6.93184e-07 2.94202e-06 6.66089e-07 7.55145e-07 2.42755e-06 1.49066e-06 2.07591e-06 8.7776e-06 1.06125e-06 2.09749e-06 1.11076e-06 6.08767e-07 1.04125e-06 2.73236e-05 4.34348e-05 3.75198e-06 9.86847e-07 6.60634e-07 2.85501e-05 1.02003e-06 1.56491e-06 1.43269e-06 8.163e-07 1.6776e-06 1.41648e-06 1.49763e-06 2.77601…
notes:abnormalitynonspecif 1.59492e-06 1.90275e-06 8.56297e-07 1.1123e-06 1.2167e-06 3.71924e-06 1.39143e-06 6.51523e-06 1.00876e-06 9.29104e-06 5.33093e-06 1.89298e-06 7.03304e-06 2.06131e-06 1.37468e-06 1.30733e-06 6.34454e-07 1.38326e-06 1.07142e-06 5.79461e-05 1.36324e-06 3.13931e-06 7.85374e-07 6.82037e-05 1.38886e-06 1.82713e-05 8.52557e-07 9.33262e-07 2.02694e-06 3.03767e-06 5.87832e-07 6.…
notes:abnormalityotherwis 8.87175e-07 4.70242e-07 4.59561e-07 5.50362e-07 5.15823e-07 5.16765e-07 5.34917e-06 2.80982e-07 6.39534e-07 1.79707e-06 6.85183e-07 6.96933e-07 7.59709e-07 4.86757e-07 4.27385e-07 7.67765e-07 5.16962e-07 5.56826e-07 5.59449e-07 7.7156e-07 5.48146e-07 4.99699e-07 4.62215e-07 9.7232e-07 5.88618e-07 1.05068e-06 9.54578e-07 4.94689e-07 9.1285e-07 2.33331e-06 3.0484e-07 7.782…
notes:abnormalitypoor 5.55279e-07 6.52621e-07 3.79284e-07 4.68635e-07 4.54969e-07 3.69057e-07 6.72174e-07 1.53303e-06 3.61144e-07 8.13389e-07 1.64073e-06 5.61971e-07 5.85792e-07 3.66408e-07 3.38548e-07 5.76478e-07 3.27153e-07 4.61821e-07 3.62995e-07 8.642e-07 4.95258e-07 2.87424e-07 3.63379e-07 7.20717e-06 3.34502e-07 1.88777e-05 5.45332e-07 3.8637e-07 8.62827e-07 7.01215e-07 2.46895e-07 3.42431e…
notes:abnormalityposs 5.59839e-07 4.49885e-07 4.16927e-07 4.485e-07 3.85658e-07 3.49752e-07 5.57858e-07 2.80222e-07 3.85172e-07 8.81811e-07 5.6714e-07 6.30812e-07 6.3975e-07 4.21404e-07 3.31163e-07 5.99208e-07 3.22862e-07 6.86041e-07 3.36055e-07 2.68562e-05 4.44672e-07 3.90557e-07 5.12687e-07 2.06908e-06 5.31184e-07 7.34808e-07 5.6e-07 4.18228e-07 8.12854e-07 7.72353e-07 2.69143e-07 2.50958e-06 2…
notes:abnormalityprob 7.06677e-07 4.10679e-07 4.92319e-07 5.28251e-07 1.11261e-06 4.68071e-07 8.30319e-07 1.17231e-06 4.82644e-07 1.01873e-06 7.31341e-07 7.10547e-07 1.12304e-06 4.81951e-07 4.35066e-07 6.93694e-07 3.71645e-07 6.23425e-07 3.92567e-07 2.35005e-05 5.72761e-07 4.42474e-07 4.58849e-07 9.13336e-07 4.76549e-07 1.01946e-06 6.56933e-07 5.1924e-07 9.78027e-07 9.42946e-07 2.86098e-07 6.4283…
notes:abnormalityright 1.16164e-06 7.02495e-07 7.28378e-07 5.81061e-06 1.12559e-06 7.34526e-07 1.13851e-06 7.8235e-07 7.69164e-07 1.92221e-06 1.53903e-06 1.38363e-06 1.67979e-06 2.04885e-05 1.05819e-06 1.07989e-06 6.21433e-07 1.17527e-06 8.62679e-07 2.07665e-05 1.31314e-06 1.04934e-06 6.5038e-07 6.31863e-05 7.92843e-07 3.8618e-06 6.71277e-07 8.50571e-07 1.46652e-06 1.00056e-05 4.2808e-07 2.07788e…
notes:abnormalityseen 9.2728e-07 5.44007e-07 5.7116e-07 7.1592e-07 6.94512e-07 9.265e-07 1.64752e-06 3.25166e-07 1.00211e-06 1.41934e-06 9.86476e-07 8.87255e-07 1.31295e-06 9.89773e-07 9.78723e-07 9.16561e-07 5.54041e-07 7.57129e-07 5.96724e-07 7.98945e-06 1.07625e-06 5.98247e-06 5.61077e-07 1.18508e-06 2.88091e-05 1.082e-06 8.32098e-07 8.70162e-07 2.32763e-06 1.43294e-06 3.6134e-07 3.95734e-07 1…
notes:abnormalitysinc 2.40205e-06 9.88168e-07 7.87786e-07 6.56864e-07 5.52559e-07 1.47027e-06 1.83347e-06 5.86174e-07 5.16047e-07 3.07323e-06 1.01402e-06 8.04647e-07 9.30264e-07 5.55019e-07 7.74222e-07 8.06738e-07 4.27711e-07 6.54723e-07 4.98214e-07 6.18122e-07 6.48176e-07 5.01876e-07 4.96452e-07 1.36431e-06 5.30182e-07 1.36969e-06 6.3047e-07 5.57127e-07 1.15692e-06 9.10734e-07 3.45778e-07 4.6594…
notes:abnormalitystt 6.00187e-07 3.67612e-07 3.80187e-07 4.75865e-07 4.10903e-07 3.6318e-07 5.79231e-07 8.43183e-07 5.1337e-07 1.34808e-06 6.9423e-07 7.07116e-07 5.98935e-07 4.67438e-07 4.57339e-07 5.98629e-07 4.23928e-07 6.06847e-07 5.26451e-07 5.01605e-07 5.7429e-07 3.19306e-07 3.80104e-07 1.29595e-06 3.8096e-07 1.73484e-06 7.18663e-07 4.33908e-07 8.3114e-07 1.33482e-05 2.46895e-07 1.13843e-06 …
notes:abnormalitytrac 1.95898e-06 8.43559e-06 1.17426e-05 1.35975e-06 7.40983e-07 1.05125e-05 6.74077e-06 3.87505e-07 1.17368e-06 4.26683e-05 1.23908e-06 1.64256e-06 1.17591e-06 8.91449e-06 6.55208e-07 1.10628e-06 6.28878e-07 4.69894e-06 6.87135e-07 1.57816e-06 2.02216e-06 3.46669e-06 1.42091e-06 1.27728e-06 5.12571e-06 3.53487e-05 8.85913e-07 1.02902e-06 1.99181e-06 1.43666e-06 4.28133e-06 4.656…
notes:abnormalityventricular 1.16744e-06 6.16077e-07 1.51793e-06 7.84214e-07 9.57229e-07 6.88202e-07 1.10187e-06 3.61397e-07 1.62039e-06 3.27515e-06 1.26977e-06 1.02399e-06 1.18323e-06 5.80232e-05 7.19524e-07 1.05505e-06 5.25228e-07 2.12872e-06 7.01054e-07 0.000353617 1.11192e-06 6.06428e-07 1.67988e-06 1.96272e-06 9.15603e-07 1.15727e-06 2.38392e-05 7.87871e-07 2.17278e-06 1.32251e-06 4.43725e-0…
notes:abnormalityventricularpac 4.84701e-07 2.42656e-07 2.59664e-07 3.44981e-07 2.98158e-07 2.62455e-07 4.53467e-07 1.63021e-07 3.02562e-07 5.52333e-07 1.15108e-05 4.95505e-07 4.19145e-07 5.94381e-07 2.57328e-07 4.15418e-07 2.23187e-07 1.23937e-06 2.55819e-07 8.98181e-05 3.39541e-07 3.74062e-07 2.66592e-07 4.76316e-07 3.40973e-07 4.06575e-07 3.36894e-07 2.83982e-07 7.93557e-07 4.81501e-07 1.79608…
notes:abnormalmov 1.08077e-06 7.46697e-07 7.64238e-07 9.82893e-07 6.68953e-07 1.11668e-05 1.05557e-06 3.77198e-07 9.81728e-07 1.92397e-06 1.14544e-06 2.5436e-05 3.98915e-06 4.53171e-06 8.05371e-07 9.98099e-07 5.73923e-07 7.71576e-07 1.19282e-06 2.15656e-06 8.15116e-07 4.93606e-06 6.204e-07 1.18581e-06 2.1975e-06 2.64748e-06 7.62461e-07 9.87669e-07 1.3927e-06 1.05659e-06 2.14538e-06 4.33812e-07 9.…
notes:abnormalsept 7.43064e-07 6.5002e-07 6.64363e-07 5.68155e-07 5.18073e-07 5.4856e-07 7.60557e-06 2.6942e-07 5.95119e-07 0.000298634 1.76802e-06 8.58172e-07 8.27987e-07 6.19679e-07 3.64195e-06 7.87244e-07 4.32758e-07 6.48859e-07 4.91071e-07 0.000296954 1.07399e-06 6.75853e-07 7.83624e-07 9.35609e-07 1.03658e-06 7.76837e-07 7.93131e-07 6.61248e-07 9.44585e-07 1.9723e-06 5.06513e-07 3.49612e-07 …
notes:abnormalsystol 8.60481e-07 4.19292e-07 6.42696e-07 5.20605e-07 5.31765e-07 5.84748e-06 6.86699e-07 3.6331e-07 4.33366e-07 1.09779e-06 1.09129e-06 1.33109e-06 1.35365e-06 4.4267e-07 5.06023e-07 6.93991e-07 3.62152e-07 8.04339e-07 4.405e-07 2.68562e-05 6.7295e-07 5.47508e-07 8.82688e-07 7.63155e-07 6.54376e-07 8.60316e-07 8.3389e-07 4.91133e-07 8.90489e-07 9.8276e-07 2.87929e-07 3.13959e-07 3…
notes:abnormalti 1.24378e-06 9.30062e-07 1.21105e-06 7.14272e-07 6.62005e-07 1.45836e-05 9.77218e-07 1.19298e-06 8.30835e-07 1.50947e-06 9.84641e-07 3.04715e-05 1.58989e-06 6.36281e-07 3.85256e-06 9.79206e-07 8.1863e-07 8.85549e-07 5.39707e-07 1.1094e-06 1.00153e-06 4.96984e-06 6.15963e-07 1.55568e-06 7.62269e-07 9.82379e-07 1.16674e-05 6.20683e-07 2.00854e-06 9.51797e-07 3.98274e-07 3.93448e-06 …
notes:abnormalwil 1.73064e-07 1.05678e-07 1.106e-07 1.41012e-07 1.36438e-07 1.12797e-07 1.71254e-07 6.46828e-08 1.28196e-07 2.44637e-07 1.72559e-07 1.72459e-07 1.81652e-07 1.16432e-07 1.0327e-07 1.81307e-07 9.72181e-08 1.41944e-07 1.04447e-07 1.06265e-07 1.36209e-07 8.32248e-08 1.16875e-07 2.11157e-07 1.00437e-07 1.80762e-07 1.22783e-07 1.2013e-07 2.15902e-07 1.78025e-07 7.81754e-08 0.000378479 9…
notes:abo 8.78874e-07 8.95867e-07 5.78091e-07 9.98867e-07 5.63655e-07 5.00254e-06 9.69563e-07 2.64216e-06 5.30433e-07 2.98182e-06 8.41013e-07 1.42172e-06 1.33292e-06 5.08176e-07 7.71463e-07 8.74129e-07 5.68901e-07 6.84713e-07 4.95906e-07 9.60974e-07 1.02023e-06 1.7082e-06 6.72541e-07 1.55982e-06 3.27756e-06 8.95955e-07 2.06386e-06 6.46371e-07 1.29376e-06 1.19487e-06 4.10798e-07 3.70432e-07 9.9095…
notes:abodmen 1.01805e-06 2.3498e-06 6.39235e-07 6.80144e-07 2.14756e-06 6.24844e-07 1.97466e-06 2.49162e-06 3.32312e-06 1.30274e-06 2.14111e-06 1.06854e-06 1.87925e-06 5.77452e-07 7.22289e-07 9.66715e-07 6.78144e-07 6.90975e-07 5.73591e-07 6.5274e-07 7.03029e-07 6.38122e-07 1.02551e-06 1.34896e-05 7.91813e-07 2.12951e-06 9.08804e-07 8.9562e-07 6.29466e-05 1.08267e-06 3.88345e-07 4.7903e-07 7.892…
notes:abodmin 9.45353e-07 9.25099e-07 9.9881e-07 6.88137e-07 5.99808e-07 7.17715e-07 1.0264e-06 8.69557e-07 6.02265e-07 1.18374e-06 2.13452e-06 1.06767e-06 1.61932e-06 6.5822e-07 6.62579e-07 1.07142e-06 1.25736e-06 7.40264e-07 5.2603e-07 5.31301e-07 1.31471e-06 5.8346e-06 5.99e-07 2.4359e-06 7.53104e-07 1.73618e-05 6.18238e-07 7.66062e-07 1.5049e-06 1.68657e-06 1.93823e-05 4.26084e-07 6.73005e-07…
notes:abomdin 4.84474e-07 7.77508e-07 3.40898e-07 3.73867e-07 3.38979e-07 1.53319e-05 4.62866e-07 1.66582e-07 3.09945e-07 6.31395e-07 4.48899e-07 4.80538e-07 6.66992e-07 2.86722e-07 2.99873e-07 5.255e-07 2.52965e-07 4.80174e-07 2.75088e-07 3.15215e-07 1.03129e-06 4.36336e-07 3.1257e-07 6.42836e-07 3.0364e-05 5.76529e-07 3.71297e-07 5.40076e-07 6.26213e-07 7.83153e-07 1.80734e-05 2.10993e-07 2.543…
notes:abomen 7.60418e-07 9.55823e-05 4.78392e-07 5.94709e-07 4.21598e-07 4.28015e-07 8.38418e-07 5.33917e-07 5.8527e-07 9.078e-07 8.02612e-07 1.01544e-06 1.10014e-06 4.01878e-07 3.8601e-06 8.3351e-07 3.65775e-07 5.3918e-07 5.61517e-07 4.5933e-07 6.10448e-07 8.39797e-07 5.24064e-07 8.26352e-07 5.32255e-07 7.85616e-07 1.08495e-06 6.22133e-06 9.89503e-07 7.68994e-07 2.96684e-07 3.16651e-07 3.70056e-…
notes:abomin 2.50909e-05 2.35049e-05 7.40653e-07 7.57064e-07 7.50627e-07 7.89752e-07 1.15905e-06 1.66313e-06 6.10645e-07 1.33271e-06 1.09536e-06 1.18343e-06 1.2055e-06 6.39945e-07 7.77015e-07 9.59509e-07 5.86445e-07 7.78106e-07 2.03116e-06 1.5235e-06 8.6117e-07 1.90096e-05 7.65115e-07 2.94939e-06 1.93627e-06 2.86584e-06 6.40015e-07 7.11064e-05 1.71207e-05 1.00078e-06 5.01347e-05 4.51839e-07 5.887…
notes:aborm 1.20255e-06 5.46091e-07 6.58795e-07 1.81502e-06 5.94404e-07 7.14195e-07 9.22639e-07 6.13223e-07 6.6813e-07 1.33985e-06 8.66914e-07 1.37564e-06 1.00238e-06 4.89531e-07 6.65735e-07 8.31769e-07 6.12154e-07 6.68129e-07 6.04059e-07 7.82045e-07 6.4033e-07 8.52668e-06 5.41222e-07 9.85145e-07 5.79115e-07 9.30807e-07 5.92737e-07 5.54593e-07 2.77944e-05 1.16814e-06 4.18713e-07 1.46782e-06 1.204…
notes:abort 0.00011018 2.90552e-06 4.25452e-06 4.1557e-06 0.00242196 3.61758e-06 1.18738e-05 3.85472e-06 4.14855e-06 1.99209e-05 4.06916e-05 0.000176071 0.00070104 0.000697043 1.51943e-05 9.41003e-05 2.98033e-06 0.000292305 9.89692e-05 4.52683e-06 7.65101e-06 6.44164e-06 0.00107161 6.38885e-06 0.000151976 4.6119e-06 1.82961e-05 4.97881e-06 9.66532e-06 0.000100814 0.000490956 2.61783e-06 3.58353e-…
notes:abovedescrib 9.32805e-07 5.3054e-07 5.84982e-07 1.22359e-05 5.52198e-07 9.62061e-07 1.05792e-06 1.72237e-06 4.02379e-06 1.26804e-06 9.74625e-07 8.95924e-07 9.6835e-07 5.5331e-07 6.39455e-07 8.84702e-07 9.03313e-07 6.94768e-07 2.68417e-06 5.87653e-07 7.10985e-07 6.0823e-07 7.46589e-07 1.27934e-06 9.28292e-06 1.56164e-06 6.32546e-07 6.19523e-07 2.18471e-06 9.13741e-07 4.50097e-07 3.96498e-07 …
notes:abovekne 3.22005e-07 2.48986e-07 2.21003e-07 7.55389e-07 2.54512e-07 2.33965e-07 5.59098e-07 1.52923e-07 2.40723e-07 4.75751e-07 3.37385e-07 3.70401e-07 3.86533e-07 2.3098e-07 2.15047e-07 3.4473e-07 1.86362e-07 2.69013e-07 2.49585e-07 2.07698e-07 2.69573e-07 1.66077e-07 2.58919e-07 0.000824846 2.5017e-07 3.381e-07 2.44464e-07 2.38641e-07 5.59942e-07 3.63508e-07 1.50363e-07 2.27505e-07 1.817…
notes:abovement 1.16569e-06 7.05386e-07 9.56796e-07 0.000198404 6.98432e-07 1.93481e-06 1.5409e-06 9.06607e-06 9.69578e-07 2.0285e-06 1.32009e-06 1.10631e-06 1.39186e-06 8.55373e-07 1.62421e-05 2.99443e-06 6.63636e-07 1.24484e-06 6.14931e-06 1.69841e-06 9.39731e-07 1.01539e-06 7.89744e-07 1.3639e-06 1.60444e-06 1.36906e-06 1.31557e-06 9.01105e-07 1.788e-06 1.14235e-05 6.66843e-07 7.18174e-07 2.44…
notes:abovethekne 2.7861e-07 1.6614e-07 1.69402e-07 2.15793e-07 1.96197e-07 1.75289e-07 1.5143e-06 1.05309e-07 1.81214e-07 4.07929e-07 2.75501e-07 2.72887e-07 2.7411e-07 1.61351e-07 1.75654e-07 2.76189e-07 1.55955e-07 2.31295e-07 1.79899e-07 1.75176e-07 2.15744e-07 1.71872e-07 1.81644e-07 0.000155597 2.53319e-07 2.75894e-07 2.10149e-07 2.50325e-07 3.82874e-07 3.49498e-07 1.33098e-07 1.24259e-07 1…
notes:abp 7.40621e-05 3.22621e-06 0.000165379 9.61831e-06 0.00133258 3.98391e-06 0.000102927 0.00279392 1.14957e-05 5.36617e-06 9.29709e-06 1.63319e-05 4.48779e-06 6.40721e-05 2.52832e-06 0.000687904 4.28833e-06 0.00037615 3.17047e-06 2.58252e-06 0.00194706 1.4854e-06 0.00016598 9.56108e-06 2.02534e-06 0.000309038 0.000153425 5.25602e-06 9.5068e-06 0.000260185 1.67448e-05 0.000217232 2.40516e-06 …
notes:abpelvi 1.9931e-06 1.08052e-06 8.62262e-06 9.15324e-07 9.64347e-07 1.01225e-06 1.27674e-06 3.82746e-07 7.9677e-07 2.23191e-05 1.65377e-06 4.51346e-05 2.38248e-06 1.42905e-06 7.81446e-07 0.000186615 4.75309e-06 1.21878e-06 8.35308e-07 1.12627e-06 1.82331e-06 2.69263e-06 2.3361e-05 2.97202e-06 9.95997e-07 1.34299e-06 1.45371e-06 5.08587e-05 3.50457e-05 9.18868e-05 6.33507e-07 4.91882e-07 4.10…
notes:abpnbp 4.44442e-07 2.84652e-07 2.86753e-07 3.5365e-07 3.15732e-05 2.93004e-07 4.89537e-07 7.54819e-06 3.11528e-07 5.81146e-07 6.12047e-07 4.50124e-07 1.01327e-06 2.65294e-07 3.16354e-07 4.4677e-07 3.22066e-07 3.52117e-07 3.5763e-07 2.83581e-07 4.55521e-07 2.17736e-07 2.95511e-07 8.96944e-06 3.13724e-07 4.42072e-07 3.0267e-07 3.00312e-07 5.58563e-07 4.57666e-07 1.94695e-07 3.91742e-07 2.5433…
notes:abpnd 5.74263e-07 3.35149e-07 3.70384e-07 4.35174e-07 3.60089e-07 3.87558e-07 5.88319e-07 1.9738e-07 3.53846e-07 1.49095e-06 5.41052e-07 5.70436e-07 8.28242e-07 3.97151e-07 3.26899e-07 5.97011e-07 1.07382e-05 4.63829e-07 3.36605e-07 3.77462e-07 6.33618e-07 2.34836e-05 3.87375e-07 6.41879e-07 5.78217e-07 5.87759e-07 4.83648e-07 4.40342e-07 8.21941e-07 9.45881e-07 4.85892e-07 2.34418e-06 3.57…
notes:abposit 8.79436e-07 6.53843e-07 8.35422e-07 7.35432e-07 6.22978e-07 5.69444e-07 2.19852e-06 4.15818e-07 5.87839e-07 1.5745e-06 8.73035e-07 1.08159e-06 9.94198e-07 5.27564e-07 5.84727e-07 9.01864e-07 5.28708e-06 1.03272e-06 5.83166e-07 8.26856e-07 6.26566e-06 0.000122923 6.91095e-07 1.1503e-06 2.26279e-06 1.38096e-06 1.80966e-05 1.00069e-06 1.37741e-06 3.89022e-06 0.000158675 4.7943e-07 1.08…
notes:abrad 5.20841e-07 3.40068e-07 3.57682e-07 5.53348e-07 2.18267e-05 3.73569e-07 5.42455e-07 0.000186472 3.71726e-07 7.54047e-07 5.9568e-07 5.32255e-07 6.09765e-07 3.26447e-07 4.4134e-07 5.59779e-07 4.72951e-07 4.40481e-07 9.57633e-07 4.35685e-07 6.41203e-05 2.62873e-07 3.70542e-07 6.33794e-07 3.13424e-07 5.61201e-07 3.53999e-07 4.07387e-07 7.51284e-07 5.70253e-07 0.000100207 2.40847e-07 2.937…
notes:abraid 3.26455e-07 2.09144e-07 2.17559e-07 2.81603e-07 2.21053e-07 2.3642e-07 3.66287e-07 1.63418e-06 2.61142e-07 4.92948e-07 3.38857e-07 3.47319e-07 3.38479e-07 2.06471e-07 2.71847e-07 4.8724e-07 1.88527e-07 2.74678e-07 1.22698e-06 1.98571e-07 2.86667e-07 1.6081e-07 4.4941e-07 5.11558e-07 2.00251e-07 3.35658e-07 2.61302e-07 2.37295e-07 5.4706e-07 3.63502e-07 1.51404e-07 1.56765e-07 1.90916…
notes:abrais 5.12134e-07 3.5002e-07 3.53238e-07 4.76655e-07 3.93258e-07 4.00417e-07 5.99093e-07 0.000128789 4.55427e-07 7.49823e-07 5.51833e-07 5.79729e-07 5.42819e-07 3.4345e-07 8.0601e-07 5.73906e-07 3.9127e-07 5.01192e-07 1.86375e-06 3.23046e-07 4.83025e-07 2.8162e-07 4.37929e-07 6.59889e-07 4.02097e-07 5.83355e-07 4.43418e-07 3.63125e-07 9.28338e-07 5.52741e-07 3.38007e-07 2.52303e-07 3.34326…
notes:abras 2.89738e-06 1.55779e-06 0.000172831 2.84949e-06 7.21226e-06 2.41485e-06 8.33562e-06 0.00167876 6.60519e-06 8.76628e-06 0.000203715 2.70955e-06 3.43519e-06 2.01781e-06 7.91995e-06 0.000194287 0.000979519 0.000468605 0.000502294 1.91293e-06 5.70379e-06 1.54247e-06 3.56629e-06 3.36596e-06 1.90461e-06 3.03158e-06 2.44667e-06 4.67564e-06 1.00261e-05 8.05596e-06 8.28874e-06 1.26662e-06 0.00…
notes:abreast 5.74524e-07 3.38163e-07 3.69759e-07 4.42672e-07 3.53671e-07 3.85056e-07 5.57124e-07 1.53425e-06 3.67739e-07 7.39576e-07 2.10899e-05 5.94108e-07 6.57499e-07 3.36755e-07 3.569e-07 5.76673e-07 3.28155e-07 4.57016e-07 4.88254e-07 3.36296e-07 5.01526e-07 2.63666e-07 4.64515e-07 6.7447e-07 3.24736e-07 7.27727e-07 4.13967e-07 4.24456e-07 1.13907e-06 5.56508e-07 2.66194e-07 2.46384e-07 4.15…
notes:abrupt 0.000130173 4.99119e-05 4.30761e-06 2.23868e-05 4.53586e-06 7.63684e-06 2.45743e-05 2.88678e-05 8.50652e-06 1.04423e-05 1.29979e-05 0.000286544 2.9693e-05 2.60626e-05 6.78598e-06 7.0328e-06 9.21143e-05 2.82075e-05 8.55964e-05 1.34832e-05 1.1045e-05 3.99142e-06 0.000263817 8.58471e-05 0.000377458 8.35944e-06 7.53973e-06 2.75816e-05 1.97339e-05 0.000103936 5.35497e-05 2.72655e-06 7.764…
notes:absc 8.69496e-07 2.07754e-06 2.92534e-06 7.66901e-07 8.56375e-07 7.64263e-07 7.46686e-05 1.19249e-06 6.5818e-07 1.33391e-06 1.10105e-06 2.44696e-06 1.09231e-06 5.36274e-07 8.27557e-06 9.08656e-07 6.36834e-07 1.30744e-06 1.05038e-06 8.85086e-07 1.41458e-05 5.41276e-07 5.95774e-07 1.12526e-06 2.72819e-05 9.98756e-07 7.12375e-06 6.76078e-07 1.6613e-06 1.65559e-06 3.74495e-07 3.89181e-07 6.4823…
notes:abscd 1.12473e-07 7.21226e-08 7.58913e-08 9.55863e-08 7.61972e-08 7.6469e-08 1.16501e-07 4.35365e-08 7.62969e-08 1.57187e-07 1.13468e-07 1.16981e-07 1.16574e-07 7.13681e-08 7.72943e-08 1.2152e-07 7.41084e-08 9.55889e-08 7.03858e-08 6.76533e-08 9.23741e-08 6.4911e-08 8.038e-08 1.3417e-07 6.98121e-08 1.15904e-07 8.17755e-08 8.45987e-08 1.50368e-07 1.20565e-07 6.47326e-08 5.48026e-08 6.94755e-…
notes:abscenc 1.23836e-06 4.00718e-06 8.78557e-07 1.15579e-06 9.39666e-07 1.27267e-06 1.3527e-06 6.75502e-07 9.42699e-07 2.04383e-06 8.14685e-06 1.73084e-06 1.76966e-06 8.6902e-07 1.16243e-06 1.17868e-06 8.64997e-07 1.22328e-05 1.43479e-06 5.13644e-06 3.47192e-06 1.36473e-06 4.79963e-06 1.96594e-06 2.31496e-06 3.00508e-06 1.78429e-06 1.2475e-05 2.30744e-06 1.58366e-06 6.43283e-07 5.12296e-07 7.07…
notes:abscesscollect 5.82286e-07 0.000107011 3.89325e-07 5.30035e-07 3.71233e-07 3.74907e-07 1.11349e-05 1.39327e-06 4.53032e-07 8.21472e-07 5.79136e-07 1.10016e-05 6.53564e-07 3.50423e-07 8.16427e-07 6.31405e-07 3.78312e-07 4.7149e-07 4.81718e-07 3.67013e-07 4.53145e-07 4.14733e-07 4.16894e-07 7.17614e-07 1.59094e-06 7.68043e-07 1.36257e-05 4.32188e-07 8.14066e-07 6.64351e-07 4.00909e-07 2.65869…
notes:abscessfluid 1.78233e-06 0.000228806 6.06951e-07 6.29286e-07 6.60777e-07 5.01542e-07 1.81126e-05 9.20508e-06 6.44411e-07 1.30385e-06 7.87499e-07 1.27537e-06 8.42781e-07 5.19023e-07 7.50811e-07 3.17978e-05 8.01363e-07 6.34709e-07 1.45502e-06 5.27964e-07 6.55576e-07 4.39863e-07 5.8058e-06 9.29642e-07 2.91273e-06 1.01484e-06 0.000231391 5.92704e-07 1.21571e-06 8.68018e-07 1.16479e-06 3.83731e-…
notes:abscessform 8.412e-07 5.78604e-06 4.00619e-07 6.35076e-07 4.10328e-07 4.25442e-07 2.28567e-05 8.19104e-06 6.61852e-07 9.66592e-07 6.58734e-07 1.5983e-05 6.4526e-07 4.06066e-07 3.871e-07 6.48659e-07 3.57988e-07 5.51592e-07 3.77977e-07 8.95349e-07 7.5647e-07 4.07211e-07 4.98991e-07 7.51901e-07 5.70865e-07 7.74964e-07 2.04868e-05 4.58256e-07 8.61496e-07 6.431e-07 2.74916e-07 2.88461e-07 7.1837…
notes:abscessinfect 6.33626e-07 6.61821e-05 4.52019e-07 5.5733e-07 3.85939e-07 3.89912e-07 1.7741e-06 8.43094e-07 4.01118e-07 9.69983e-07 5.86682e-07 1.12057e-05 6.20702e-07 3.69211e-07 8.67891e-06 6.53148e-07 4.33168e-07 4.91308e-07 3.56816e-07 3.8275e-07 6.9229e-07 6.52706e-07 4.28481e-07 6.95198e-07 6.32076e-07 6.82352e-07 2.22063e-05 4.2207e-07 8.7552e-07 6.26113e-07 5.26783e-07 2.76116e-07 5…
notes:absenthypoact 4.83124e-07 7.74284e-07 3.00703e-07 3.70025e-07 3.00251e-07 2.95627e-07 4.86241e-07 3.61227e-05 3.61299e-07 6.3844e-07 4.53088e-07 4.86836e-07 4.80471e-07 2.83239e-07 3.06431e-07 4.9179e-07 2.56137e-07 3.95413e-07 3.53715e-07 2.99476e-07 4.51769e-07 2.25815e-07 4.50714e-07 6.8511e-07 3.3804e-07 5.18975e-07 3.71136e-07 3.59771e-07 6.99786e-05 5.39782e-07 3.1525e-07 3.68297e-05 …
notes:absentskin 1.6355e-05 6.14778e-07 3.51926e-06 6.99889e-07 1.65051e-06 1.09459e-06 9.24912e-07 3.16168e-07 1.58525e-06 1.67815e-05 1.89542e-06 3.38171e-06 1.87497e-06 6.43625e-07 6.11539e-07 9.25124e-07 1.42076e-05 7.99897e-07 5.43941e-07 2.06196e-06 8.99022e-07 3.45265e-05 1.69064e-06 1.04635e-06 7.21855e-07 1.145e-05 6.71328e-07 1.05899e-06 1.59282e-06 4.67688e-06 1.15488e-06 4.09169e-07 6…
notes:absenttrac 2.7768e-06 1.35833e-06 1.61206e-06 1.28801e-06 3.57269e-06 2.89404e-06 2.81728e-06 7.08152e-07 2.42034e-06 5.44848e-05 4.01188e-06 2.76654e-06 4.58792e-06 7.32955e-05 1.89434e-06 1.7079e-06 2.54798e-06 1.0317e-05 1.32573e-06 0.000375289 3.56605e-05 3.40166e-05 1.10726e-06 3.15047e-05 2.38038e-05 3.61908e-06 1.51065e-06 2.26491e-06 2.74798e-06 3.45597e-06 8.13735e-07 1.20897e-05 1…
notes:absess 6.31771e-07 9.23534e-06 3.4745e-07 4.19917e-07 3.58901e-07 3.37622e-07 1.13854e-06 2.60522e-07 3.53287e-07 7.2405e-07 5.31527e-07 0.00014598 5.63795e-07 3.50653e-07 4.01292e-07 5.85334e-07 3.20529e-07 4.26203e-07 3.24867e-07 3.37097e-07 4.70494e-07 2.79204e-07 3.97443e-07 7.71929e-07 3.66513e-07 6.20171e-07 0.000188034 3.75235e-07 8.68981e-07 7.3777e-07 2.52526e-07 2.4057e-07 2.88781…
notes:absolut 5.21792e-06 2.69627e-05 4.27951e-05 2.03946e-05 5.98713e-05 9.50079e-06 6.36165e-06 2.38411e-06 4.64397e-06 1.67312e-05 0.000347261 9.32957e-05 6.63782e-06 2.04571e-06 2.31772e-06 1.45819e-05 4.61819e-06 5.23538e-05 4.54729e-06 7.96362e-06 7.69523e-06 4.15936e-06 7.97761e-05 3.81251e-06 2.45492e-06 6.20844e-06 0.000648284 1.16729e-05 0.000126428 3.38417e-06 2.99575e-05 9.65713e-07 2…
notes:absorb 2.99705e-06 8.57089e-05 1.01848e-05 2.05428e-06 1.8238e-06 2.04854e-06 5.66346e-06 4.79102e-05 2.96949e-06 0.000130542 5.97453e-06 3.42382e-06 0.000328508 4.93231e-06 1.91104e-06 0.000241269 2.28419e-06 0.000274585 1.75649e-06 2.79535e-06 5.07564e-05 2.20924e-06 0.000907081 3.84239e-06 2.25744e-06 1.39268e-05 2.36667e-06 2.92575e-05 2.77017e-05 0.000155146 2.88138e-05 1.46724e-06 1.8…
notes:absorbt 9.71341e-07 2.16643e-06 5.82782e-07 6.22063e-07 7.37638e-07 7.82514e-07 8.59775e-07 6.11473e-06 6.58643e-07 1.18547e-05 9.1448e-07 1.05182e-05 8.17888e-07 5.28405e-07 1.21389e-06 8.09705e-07 6.24101e-07 6.40709e-07 4.87474e-07 7.0889e-07 7.48203e-07 4.70527e-07 1.14028e-05 1.11206e-06 6.17798e-07 1.20307e-06 8.35136e-07 8.24934e-07 1.29575e-06 2.95842e-05 6.98944e-07 5.05097e-07 9.3…
notes:absorpt 2.78855e-06 0.000107704 2.61097e-06 1.80644e-06 1.27731e-06 1.40353e-06 3.56184e-06 2.17318e-06 1.8462e-06 3.71418e-05 2.1948e-06 2.08606e-06 2.61543e-05 3.59121e-06 2.0866e-06 1.42167e-05 1.37234e-06 0.000141767 1.50189e-06 2.41433e-06 3.8016e-05 1.49171e-06 0.000120082 4.5359e-06 2.29338e-06 6.27233e-05 2.52799e-05 2.26229e-06 2.85698e-06 3.3226e-06 0.000117276 8.14187e-07 0.00013…
notes:abstain 2.68701e-05 5.59176e-07 6.89635e-07 8.11871e-07 7.48697e-07 5.65201e-07 1.0462e-06 4.07716e-07 6.8603e-07 1.25576e-06 1.09362e-06 1.03318e-06 9.44539e-07 9.06922e-07 7.64151e-07 8.96385e-07 0.000193851 7.08069e-07 5.31423e-07 6.74662e-07 6.78635e-07 0.000106708 5.56479e-07 1.09314e-06 8.25454e-07 2.355e-06 7.03916e-07 2.74938e-05 1.69289e-06 9.1993e-07 1.35488e-05 3.93914e-07 3.2061…
notes:abstin 1.247e-06 6.11383e-07 7.59625e-07 7.56593e-07 4.58196e-06 6.81195e-07 9.52377e-06 4.5439e-07 1.16421e-06 4.96061e-06 1.63152e-06 1.11157e-06 1.09763e-05 6.2458e-07 7.78488e-07 1.03832e-06 0.000225129 9.12496e-07 5.86804e-07 8.22371e-07 1.0855e-06 6.66041e-05 7.80622e-07 1.16896e-06 1.59265e-06 1.47603e-06 1.81097e-06 5.68186e-05 1.91285e-06 1.24058e-06 0.000156591 1.14722e-06 5.47324…
notes:abt 6.6337e-05 2.67795e-06 7.47483e-05 1.26577e-06 3.15988e-06 8.42265e-06 1.97487e-06 0.000327805 1.59886e-06 2.34457e-06 3.45238e-06 1.86978e-06 2.59643e-06 1.0642e-06 1.50162e-06 4.45086e-06 1.02079e-06 1.27832e-06 1.47274e-06 1.3926e-06 9.91267e-06 1.01168e-06 2.73597e-05 4.09773e-06 1.12673e-06 2.40773e-05 1.83646e-06 1.78035e-05 2.41445e-06 1.69472e-05 2.85379e-06 3.10651e-06 9.50224e…
notes:abul 1.00411e-06 5.74147e-07 5.46378e-07 8.47071e-07 6.80097e-07 8.03504e-07 1.30201e-06 8.81322e-06 5.9386e-07 1.23344e-05 9.15961e-07 2.56614e-06 1.71508e-06 5.34044e-07 8.15107e-07 9.26179e-07 1.76586e-05 6.74326e-07 6.71619e-07 1.05022e-06 7.19517e-07 5.63547e-06 5.37005e-07 1.49342e-06 6.93253e-07 1.54479e-06 6.97188e-07 5.72266e-07 1.14338e-06 5.69666e-06 5.74556e-07 4.09648e-07 5.561…
notes:abund 6.04013e-06 4.88541e-06 1.56571e-06 1.21707e-05 1.86825e-06 1.58437e-06 2.63332e-05 1.13561e-05 3.34535e-06 0.0003963 6.3973e-05 7.04097e-06 6.99354e-06 1.25312e-06 3.50821e-06 1.7342e-06 1.15272e-06 1.0163e-05 1.89741e-06 2.49238e-06 2.80319e-06 6.50276e-05 1.44875e-06 5.81387e-06 0.000161102 2.35248e-06 2.72311e-06 1.44301e-06 7.97228e-06 2.64178e-06 1.15587e-06 1.03128e-06 3.49189e…
notes:abusealcohol 6.10709e-07 3.15385e-07 5.94969e-07 4.23848e-07 3.43524e-07 3.77714e-07 6.36724e-07 1.88782e-07 3.39272e-07 7.17411e-07 5.23365e-07 6.19023e-07 5.38003e-07 3.21783e-07 3.34829e-07 5.6583e-07 4.35542e-05 4.22652e-07 3.76559e-07 4.14574e-07 4.3202e-07 1.17707e-05 3.66142e-07 6.26688e-07 8.82648e-07 5.69048e-07 3.61967e-07 6.42018e-07 1.05165e-06 6.14809e-07 6.40541e-07 2.35811e-0…
notes:abusechron 8.58646e-07 4.35823e-07 5.80177e-07 5.65153e-07 4.56412e-07 7.33513e-07 1.24473e-06 3.41838e-06 4.62412e-07 1.78558e-06 7.13228e-07 7.60215e-07 7.51209e-07 4.23994e-07 6.52194e-06 1.01519e-06 1.80754e-05 6.37487e-07 4.29945e-07 6.03512e-07 7.31498e-07 1.08028e-05 5.09628e-07 1.93803e-06 1.02173e-06 7.28574e-07 6.0685e-07 1.6181e-05 1.23879e-06 1.02288e-06 1.26931e-06 5.55e-07 4.8…
notes:abusedepress 3.12153e-07 1.87493e-07 2.88993e-07 2.49418e-07 2.02915e-07 2.09424e-07 3.12171e-07 1.25618e-07 2.21945e-07 4.62519e-07 3.01827e-07 3.1216e-07 3.17507e-07 1.95983e-07 2.04177e-07 3.19345e-07 2.01571e-05 2.63538e-07 1.92688e-07 1.80971e-07 2.51245e-07 3.11993e-07 2.04186e-07 3.5312e-07 1.96787e-07 3.33714e-07 2.10419e-07 3.38301e-07 3.94987e-07 3.67627e-07 5.87528e-07 1.41712e-0…
notes:abuseetoh 6.55597e-07 3.85478e-07 4.77958e-07 6.27882e-07 4.1676e-07 3.76652e-07 6.10924e-07 3.27878e-07 6.35687e-07 8.03857e-07 5.95803e-07 6.14993e-07 6.10235e-07 3.76672e-07 5.33931e-07 6.47299e-07 6.52253e-05 5.43319e-07 6.22664e-07 6.25721e-07 5.95825e-07 5.03346e-07 4.05315e-07 7.23147e-07 4.10154e-07 6.58347e-07 4.26671e-07 7.09658e-07 7.85263e-07 6.41478e-07 8.36489e-06 2.96343e-07 …
notes:abusehistori 8.50402e-07 6.06449e-07 4.93513e-07 8.1968e-07 5.22896e-07 5.29232e-07 7.97226e-07 2.67883e-06 5.64453e-07 1.22518e-06 8.96541e-07 8.37805e-07 9.38562e-07 8.31823e-07 5.9621e-07 8.02705e-07 1.58376e-05 6.49538e-07 4.59319e-07 1.69463e-06 7.90429e-07 2.69605e-06 5.24299e-07 1.54982e-06 1.15558e-05 8.59401e-07 8.69112e-07 8.69796e-06 1.07903e-06 4.63954e-06 1.61624e-06 4.92414e-0…
notes:abuseho 9.87469e-07 5.47089e-07 7.14325e-07 7.26954e-07 7.7124e-07 7.75144e-07 7.54612e-06 9.23584e-07 5.80425e-07 1.43159e-06 1.0964e-06 9.20957e-07 1.1613e-06 8.66628e-07 5.48623e-07 9.70365e-07 4.97592e-06 2.85887e-06 5.48927e-07 1.51054e-05 9.88179e-07 8.7541e-07 6.01813e-07 1.2968e-06 6.61027e-06 1.90302e-06 1.09265e-06 5.96921e-06 1.55213e-06 2.70429e-06 1.42481e-06 4.6837e-07 5.25664…
notes:abusepati 7.4483e-07 4.08473e-07 5.65442e-07 5.47017e-07 4.30656e-06 5.50589e-07 8.29187e-07 3.5721e-07 1.52472e-06 1.36553e-06 6.66487e-07 6.87514e-07 8.25814e-07 4.16763e-07 5.97451e-07 7.11414e-07 2.14561e-05 5.42933e-07 4.98892e-07 6.78597e-07 5.47062e-07 5.28389e-06 1.24819e-06 1.01171e-06 8.6344e-07 1.17555e-06 4.94719e-07 1.67286e-06 1.28881e-06 7.03675e-07 5.31166e-07 3.58425e-06 3.…
notes:abusesp 6.93109e-07 4.15459e-07 5.32837e-07 5.88786e-07 4.809e-07 5.11398e-07 7.37715e-07 7.72985e-06 5.06033e-07 1.84458e-06 6.91906e-07 1.04602e-05 7.23554e-07 5.61476e-07 5.5232e-07 7.60127e-07 1.77574e-06 6.68733e-07 1.84475e-06 5.79905e-07 6.56284e-07 1.01696e-05 5.43152e-07 8.98395e-07 8.11343e-07 8.1235e-07 1.10182e-06 7.36505e-06 1.4344e-06 1.05076e-06 4.01718e-07 1.05942e-06 4.1364…
notes:abusewithdraw 2.10458e-07 1.3068e-07 1.40097e-07 1.87562e-07 1.40278e-07 1.39823e-07 2.27438e-07 7.91563e-08 1.39141e-07 2.86902e-07 2.09766e-07 2.17595e-07 2.14412e-07 1.31275e-07 1.3661e-07 2.2197e-07 0.000180191 1.75176e-07 1.38427e-07 1.31173e-07 1.67669e-07 2.06899e-07 1.45923e-07 2.48656e-07 1.58943e-07 2.23124e-07 1.62092e-07 3.84132e-07 2.73039e-07 2.96037e-07 1.67909e-07 1.00002e-0…
notes:abut 9.52785e-06 0.000124496 3.15409e-06 1.59885e-05 2.70767e-06 0.000308802 4.75321e-05 0.000125698 3.52439e-06 7.33384e-06 0.000222088 9.97053e-06 5.11058e-06 1.90992e-06 0.00036915 2.71339e-05 1.9557e-06 0.000146831 2.01548e-05 2.8861e-06 0.000134466 1.98406e-06 1.22416e-05 5.76742e-06 0.00027059 4.60224e-06 9.01292e-06 2.96924e-06 1.72192e-05 3.8454e-05 1.28893e-06 2.7819e-06 2.20336e-0…
notes:abvd 4.18114e-07 2.2462e-07 2.5031e-07 2.93581e-07 2.59774e-07 3.88314e-07 3.61215e-07 1.31859e-07 2.37703e-07 5.48074e-07 3.84138e-07 3.71148e-07 4.0667e-07 2.40452e-07 2.21118e-07 4.25442e-07 2.00561e-07 2.94502e-07 2.14912e-07 1.34557e-06 3.20919e-07 8.27886e-07 2.50449e-07 4.16332e-06 2.30158e-07 3.76848e-07 3.49001e-07 3.15427e-07 4.62025e-07 3.8654e-07 1.71667e-07 1.67899e-07 2.03568e…
notes:abxcv 2.75185e-07 1.78793e-07 1.85244e-07 2.3147e-07 1.94791e-07 1.97434e-07 2.93406e-07 1.16557e-07 2.03391e-07 7.21713e-06 2.96432e-07 3.11714e-07 2.99615e-07 2.05564e-07 1.78872e-07 2.98209e-07 1.60377e-07 2.44846e-07 1.72098e-07 1.95972e-07 3.30159e-07 1.40405e-07 1.93858e-07 4.23276e-07 1.68419e-07 3.33262e-07 2.15564e-07 2.08514e-07 3.85768e-07 3.02042e-07 1.35437e-07 1.34547e-07 1.58…
notes:abxendo 2.58077e-07 2.13404e-07 1.80523e-07 2.20772e-07 1.80201e-07 1.74029e-07 2.75258e-07 2.25132e-05 1.76597e-07 3.6223e-07 2.91198e-07 2.92026e-07 2.75401e-07 1.7321e-07 1.87788e-07 2.7966e-07 1.48179e-07 2.26493e-07 2.74795e-07 1.61381e-07 2.68163e-07 1.32625e-07 1.8977e-07 3.73935e-07 1.78105e-07 3.34717e-07 2.37243e-07 1.92467e-07 3.68724e-07 2.83573e-07 1.3996e-07 1.54446e-07 1.6179…
notes:abxfollow 1.06625e-06 4.81827e-07 9.71659e-05 5.88901e-07 5.43041e-07 5.04282e-07 8.75124e-07 2.63468e-07 5.88751e-07 9.62492e-07 0.000178913 9.65133e-05 7.7313e-07 4.68177e-07 4.73339e-07 8.06039e-07 1.0224e-06 5.78152e-07 4.75148e-07 4.51144e-07 9.24389e-07 3.79567e-07 4.51232e-05 8.36621e-07 5.12394e-07 7.61216e-07 4.45044e-05 5.30881e-07 8.96044e-07 3.95198e-05 1.63873e-05 3.35411e-07 2…
notes:abxord 1.90249e-07 1.26657e-07 1.26987e-07 1.67181e-07 1.42757e-07 1.29022e-07 2.04537e-07 9.34643e-05 1.30966e-07 3.03023e-07 1.96721e-07 2.0299e-07 2.23535e-07 1.21066e-07 1.51788e-07 2.06359e-07 1.10125e-07 1.62051e-07 1.54744e-07 1.38264e-07 1.59621e-07 1.36602e-07 1.34436e-07 2.31758e-07 1.14492e-07 2.16815e-07 1.37803e-07 1.38862e-07 2.5666e-07 2.04923e-07 8.93739e-08 9.31799e-08 1.11…
notes:abxordersmonitor 1.26731e-07 9.72919e-08 8.4239e-08 1.13701e-07 8.58641e-08 8.6472e-08 1.80197e-07 9.72864e-05 8.57849e-08 1.75844e-07 1.28955e-07 1.3312e-07 1.33537e-07 8.06575e-08 8.1188e-08 1.38791e-07 7.38329e-08 1.07194e-07 9.0762e-08 7.35005e-08 1.04543e-07 6.26414e-08 9.03527e-08 1.53579e-07 7.66904e-08 1.37625e-07 9.37777e-08 9.16598e-08 1.88577e-07 1.35328e-07 6.00907e-08 6.175e-08…
notes:abxplan 4.07804e-07 3.71576e-07 2.58612e-07 3.2621e-07 2.92701e-07 2.56812e-07 4.10212e-07 4.9504e-05 2.62451e-07 5.35355e-07 4.04373e-07 4.03464e-07 4.16421e-07 2.4631e-07 3.18442e-07 4.15252e-07 2.76365e-07 3.29415e-07 2.43076e-07 2.54835e-07 3.20598e-07 2.086e-07 4.46488e-05 4.73456e-07 2.92565e-07 7.91041e-06 3.15215e-07 2.77811e-07 5.14394e-07 4.20109e-07 1.84725e-07 1.85385e-07 2.1787…
notes:abxskin 5.90778e-07 4.29858e-07 3.72596e-07 5.17227e-07 4.12972e-07 3.74045e-07 6.24944e-07 3.54816e-05 3.90543e-07 1.31327e-05 5.79606e-07 4.59462e-06 6.89807e-07 3.61691e-07 4.36672e-07 5.98733e-07 3.32469e-07 5.63576e-07 3.75978e-07 6.88487e-07 4.96242e-07 3.11243e-07 3.96467e-07 7.38056e-07 4.00157e-07 8.19816e-07 4.85153e-07 4.25332e-07 8.62469e-07 1.32801e-06 2.57608e-07 3.27552e-07 4…
notes:abxvanco 6.42626e-07 4.38747e-07 4.71488e-07 5.16107e-07 4.66452e-07 6.17402e-07 6.45403e-07 7.79589e-07 5.0752e-07 1.4155e-06 7.15056e-07 1.34964e-06 7.72811e-07 6.34077e-07 5.88968e-07 7.17886e-07 3.75685e-07 6.19535e-07 6.33728e-07 4.23249e-07 8.11518e-07 3.16091e-07 5.29605e-07 7.91804e-07 4.33931e-07 6.89983e-07 5.04281e-07 4.89071e-07 1.27089e-06 1.02405e-05 2.21799e-05 2.95417e-07 4.…
notes:aca 9.48517e-07 4.48323e-07 4.93902e-07 0.00555007 4.86152e-07 4.69743e-07 8.21902e-07 3.13235e-07 6.05076e-07 1.34659e-06 7.15702e-07 8.48731e-07 8.68431e-07 4.91256e-07 5.31394e-07 7.32246e-07 4.12378e-07 6.13092e-07 4.56608e-07 6.47691e-07 6.19472e-07 5.11792e-07 0.0001067 1.37995e-06 8.96569e-07 1.12036e-06 6.58527e-07 5.44564e-07 1.38132e-06 1.02718e-06 3.41412e-07 3.32742e-07 8.96583e…
notes:academ 6.48485e-07 3.75838e-07 5.97788e-07 5.5362e-07 4.52661e-07 5.9254e-07 7.47055e-07 2.2169e-07 4.29621e-07 8.55383e-07 7.2708e-07 6.51453e-07 6.11887e-07 4.29206e-07 3.91294e-07 3.48344e-05 4.11352e-07 5.00068e-07 4.6181e-07 3.72334e-07 1.33186e-06 3.32899e-07 6.60661e-07 7.61821e-07 3.76595e-07 6.90124e-07 2.27283e-06 4.19479e-07 8.33477e-06 3.76411e-05 2.82033e-07 2.82185e-07 5.74586…
notes:academia 8.22397e-07 8.10455e-07 6.19542e-05 6.51994e-07 6.30667e-07 9.06044e-07 1.58005e-06 2.85761e-07 2.99262e-06 1.1679e-06 1.00654e-06 8.44284e-07 1.01598e-06 5.49627e-07 4.88276e-07 8.20197e-07 6.63475e-07 9.8486e-07 5.12785e-07 4.52593e-07 4.59008e-05 3.77649e-07 2.65999e-05 8.88355e-07 4.78698e-07 8.06879e-07 2.67366e-06 5.55939e-07 1.00569e-06 4.83532e-06 3.88172e-07 3.75413e-07 8.…
notes:acalcul 1.7094e-06 6.76435e-07 7.1275e-07 7.51398e-07 9.88637e-07 9.72579e-07 8.96859e-07 4.49458e-07 6.6329e-07 1.25054e-06 1.15461e-06 8.75184e-07 1.12988e-06 6.5451e-07 6.45646e-07 9.52749e-07 5.57567e-07 0.000176899 5.46625e-07 5.31587e-07 1.15403e-06 4.52046e-07 0.000800206 9.99019e-07 1.39126e-06 8.72403e-07 5.12208e-05 7.07345e-07 1.14299e-06 8.84933e-07 4.61116e-07 3.72845e-07 2.641…
notes:acalculus 6.65115e-07 7.45322e-07 6.73615e-07 5.27491e-07 4.87207e-07 4.6177e-07 1.02559e-06 6.46278e-07 4.73334e-07 8.79343e-07 7.91516e-07 7.78229e-07 7.35398e-07 4.48502e-07 4.4451e-07 1.05114e-05 3.81585e-07 6.12616e-07 4.27241e-07 4.70044e-07 7.78412e-07 3.82051e-07 4.00151e-05 9.43679e-07 5.7404e-07 7.46063e-07 6.73567e-07 4.84254e-07 8.643e-07 7.39706e-07 3.1558e-07 3.1302e-07 3.6872…
notes:acamca 2.59943e-07 1.50367e-07 1.57466e-07 1.02399e-05 1.60331e-07 1.60312e-07 2.48085e-07 9.58517e-08 2.24397e-07 3.66706e-07 2.40064e-07 2.47039e-07 2.56363e-07 1.52773e-07 1.64885e-07 2.53094e-07 1.35396e-07 2.01168e-07 1.50924e-07 1.52203e-07 2.02512e-07 1.19579e-07 1.63603e-07 3.91963e-07 1.92132e-07 2.64397e-07 1.70887e-07 1.70436e-07 3.105e-07 2.6253e-07 1.1102e-07 1.16274e-07 1.6173…
notes:acapella 1.30096e-06 4.95157e-07 7.32722e-07 5.97413e-07 5.7942e-07 4.93123e-07 1.18102e-06 5.8004e-07 1.25043e-06 1.29463e-06 1.42972e-06 5.56802e-06 8.07193e-07 5.60072e-07 1.01083e-06 8.42556e-07 5.33041e-07 6.49173e-07 4.42201e-07 9.72896e-07 6.12245e-07 9.16191e-07 5.67592e-07 1.37782e-05 6.03713e-07 5.99154e-06 9.39572e-07 5.24695e-07 1.07972e-06 4.45549e-06 3.47865e-07 6.20048e-07 4.…
notes:acc 2.30648e-06 2.06992e-06 2.08395e-06 2.67565e-06 7.36835e-06 1.48623e-05 6.66808e-05 4.46964e-05 2.76586e-06 6.63468e-06 3.14429e-05 0.000156078 3.23762e-06 1.24442e-06 1.79321e-06 1.72965e-06 1.58394e-06 2.19044e-06 1.57324e-06 2.85607e-06 3.31076e-06 1.37792e-06 7.25309e-06 6.97444e-06 4.1667e-06 3.12426e-06 1.67917e-06 7.28135e-06 3.39892e-06 4.3902e-05 4.32938e-06 9.00553e-07 1.83936…
notes:accaha 9.82716e-07 5.40525e-07 9.64469e-07 5.81857e-07 1.47605e-06 4.85924e-07 8.46301e-07 2.66209e-07 7.61556e-07 1.05831e-06 8.14211e-07 3.6318e-06 1.12042e-06 1.31822e-05 8.08069e-07 7.5111e-07 4.13579e-07 6.53982e-07 6.93257e-07 0.000231785 6.76562e-07 5.40029e-07 4.79132e-07 1.13221e-05 6.38266e-07 9.9474e-07 9.04586e-07 5.54773e-06 1.13194e-06 9.55738e-07 3.71283e-07 7.40441e-07 3.933…
notes:acceler 4.28098e-06 3.10082e-05 2.19392e-06 1.95435e-06 3.61005e-06 2.95994e-06 2.47931e-06 5.73196e-05 3.03348e-06 3.6704e-06 2.76979e-05 3.17591e-06 5.45725e-06 0.000400716 1.24653e-06 1.18401e-05 8.13017e-05 9.30233e-05 1.55472e-06 0.000233651 0.000175579 2.28038e-06 1.62561e-06 5.55716e-06 4.68141e-05 2.5086e-05 1.98488e-06 0.000123863 1.38703e-05 2.99007e-06 1.46782e-06 2.12108e-06 0.0…
notes:accent 1.54328e-06 1.08841e-06 8.02582e-07 5.1155e-05 7.13658e-07 1.28537e-06 1.20951e-06 2.94353e-06 2.82054e-05 8.58783e-06 1.70269e-06 1.58707e-06 2.13288e-06 6.15677e-07 1.12782e-06 1.12207e-06 1.81956e-05 1.15967e-06 9.56022e-07 7.24226e-07 8.51304e-07 9.82726e-07 6.94166e-07 1.28323e-06 1.00435e-06 2.67547e-05 1.33823e-06 4.30897e-05 1.68966e-06 1.12645e-06 4.4915e-07 2.2527e-05 9.783…
notes:accentu 1.73336e-05 2.59235e-06 3.20334e-05 1.14123e-05 2.9626e-06 3.75172e-06 6.58762e-06 5.99756e-05 6.7108e-06 0.00194528 6.83235e-06 1.84601e-05 6.4332e-06 5.35746e-06 0.000195431 9.74039e-06 3.07288e-06 5.87068e-05 1.95214e-05 1.10584e-05 6.5889e-06 0.00038687 1.18423e-05 6.41749e-05 0.00173576 2.49412e-05 4.41516e-06 9.20514e-06 7.35231e-06 6.7212e-06 1.82268e-06 9.84536e-05 2.6016e-0…
notes:accentuatedrespiratori 8.73005e-08 5.57668e-08 5.8486e-08 7.42542e-08 5.93707e-08 6.35702e-08 8.98969e-08 3.36751e-08 5.90682e-08 0.000459398 8.8307e-08 9.07391e-08 9.15826e-08 5.78568e-08 5.47624e-08 9.37861e-08 5.04405e-08 7.42595e-08 5.69996e-08 5.74068e-08 7.19825e-08 4.68337e-08 6.08445e-08 1.04081e-07 5.56889e-08 8.94593e-08 6.88566e-08 6.32563e-08 1.18443e-07 9.94001e-08 4.14799e-08 …
notes:acceptablegi 2.75387e-07 1.85793e-07 1.83431e-07 2.72682e-07 1.87189e-07 1.86413e-07 2.93517e-07 5.4159e-05 1.87022e-07 3.96454e-07 3.3471e-07 2.92964e-07 2.86752e-07 1.91576e-07 1.70838e-07 2.98251e-07 1.58025e-07 2.48468e-07 1.74431e-07 3.54039e-07 2.90328e-07 1.45753e-07 2.21684e-07 4.01779e-07 1.88139e-07 3.03545e-07 1.98561e-07 2.0255e-07 3.93031e-07 3.74975e-07 1.344e-07 1.33195e-07 1…
notes:accesori 6.99827e-07 4.73971e-07 4.59017e-07 2.56913e-06 4.66311e-07 3.14645e-06 1.37657e-06 1.44024e-05 4.71577e-07 1.09453e-06 8.57311e-07 7.84371e-07 1.02933e-06 4.56842e-07 8.84774e-07 7.39325e-07 4.25056e-07 7.10248e-07 4.79237e-07 4.41655e-07 8.16617e-07 8.41362e-06 4.7825e-07 1.30008e-06 6.04164e-07 1.1343e-06 1.38417e-06 1.64707e-06 1.13548e-06 3.34583e-06 3.48509e-07 3.17784e-07 3.…
notes:accessfloor 9.93543e-07 0.000107181 4.10309e-07 5.21205e-07 4.17024e-07 6.14732e-07 6.69858e-07 2.35139e-07 5.41257e-07 8.57857e-07 6.01891e-07 6.63661e-07 8.93039e-07 4.02019e-07 4.43428e-07 6.57861e-07 3.8883e-07 5.09467e-07 7.51743e-06 4.81177e-06 5.15635e-07 6.06365e-07 4.23099e-07 8.44764e-07 3.79905e-05 7.91624e-07 1.05411e-06 5.11919e-07 9.06875e-07 1.53576e-06 2.95835e-07 2.86445e-0…
notes:accessha 4.59744e-07 2.79453e-07 2.97816e-07 4.22317e-07 3.11599e-07 3.99483e-07 5.72104e-07 2.00196e-05 3.05659e-07 6.38011e-07 4.9944e-07 8.10319e-07 4.9044e-07 3.12654e-07 3.06434e-07 4.88332e-07 7.03659e-07 3.72754e-07 3.15494e-07 3.31907e-07 3.7433e-07 2.88487e-07 3.09836e-07 1.06896e-06 2.9825e-07 7.21718e-07 3.23696e-07 3.85352e-07 6.78954e-07 4.86263e-07 2.4274e-07 2.08254e-07 2.588…
notes:accessicu 1.14977e-06 0.000351598 1.10184e-06 0.000121891 1.10523e-05 6.6357e-07 1.08366e-06 3.98997e-07 8.42881e-07 1.2738e-06 9.40203e-07 1.88048e-06 1.06143e-06 8.76633e-07 6.5073e-07 1.0987e-06 7.01572e-07 2.27893e-06 8.22774e-07 5.92955e-07 1.23976e-06 4.94017e-07 5.44244e-06 1.24155e-06 1.39297e-06 1.06755e-06 1.39736e-06 7.27517e-07 1.32521e-06 1.38327e-06 7.29758e-07 4.9867e-07 6.44…
notes:accessleft 8.14155e-07 3.48445e-07 5.86297e-07 4.46629e-07 5.57941e-07 3.49059e-06 1.60212e-06 1.38959e-06 4.61816e-07 8.69797e-07 1.15442e-06 1.02199e-06 9.29983e-07 4.02818e-07 3.3629e-07 5.93076e-07 3.57687e-07 4.69264e-07 3.31866e-07 4.58987e-07 5.35172e-07 3.13362e-07 3.69078e-07 8.22282e-07 3.59446e-07 6.99601e-07 4.0741e-07 6.54986e-07 7.68969e-07 7.39154e-07 2.54085e-07 2.63298e-07 …
notes:accessorymuscl 2.15997e-06 6.01253e-07 8.37626e-07 7.93009e-07 6.38293e-06 6.53145e-06 1.36124e-06 3.76444e-07 7.03236e-07 1.95002e-06 1.68171e-06 1.46294e-06 2.82185e-06 1.48615e-06 4.99713e-06 1.06466e-06 6.35011e-07 1.44971e-06 2.09011e-06 1.81987e-05 1.25816e-06 8.96249e-05 7.04531e-07 5.74265e-06 6.14969e-06 1.91095e-06 1.19616e-06 7.98337e-07 1.86591e-06 1.49398e-06 5.60646e-07 5.292e…
notes:accesspicc 6.81882e-07 4.33082e-07 7.29924e-07 5.26889e-07 4.34289e-07 1.01254e-05 8.09742e-07 2.93999e-07 4.53764e-07 9.57831e-07 5.33326e-05 8.10955e-07 8.71393e-07 5.41639e-07 3.9638e-07 7.45116e-07 3.54708e-07 2.1306e-05 3.75779e-07 5.18034e-07 6.08687e-07 4.35941e-07 4.20719e-07 7.83571e-07 6.30861e-07 8.31703e-07 5.92975e-07 5.29819e-07 1.03435e-06 7.14182e-06 8.45085e-06 2.95574e-07 …
notes:accesspiv 1.06361e-06 5.94628e-07 7.49291e-07 7.19162e-07 6.91843e-07 8.52423e-06 1.11577e-06 3.47894e-07 5.81939e-07 1.16868e-06 1.09375e-06 1.97454e-06 1.57574e-06 5.17229e-07 6.76002e-07 8.89962e-07 9.56602e-05 6.91607e-07 6.07019e-07 7.31009e-07 8.9592e-07 6.36353e-07 6.03075e-07 9.91617e-07 6.35812e-07 1.11341e-06 7.42796e-07 1.04552e-06 5.35634e-06 9.08629e-07 3.90863e-07 3.79086e-07 …
notes:accesspt 5.92976e-07 3.09226e-07 3.33102e-07 4.28902e-07 3.21755e-07 4.00632e-07 8.5177e-07 5.42891e-07 3.58114e-07 7.22836e-07 5.11881e-07 5.38423e-07 5.84491e-07 3.12284e-07 3.92088e-07 5.29732e-07 3.08301e-07 4.02497e-07 3.49164e-07 3.11949e-07 4.38145e-07 2.83897e-07 3.34206e-07 6.21165e-07 3.36608e-07 5.52296e-07 6.25821e-07 3.93564e-07 2.58417e-06 1.95228e-06 3.33513e-07 2.28103e-07 1…
notes:accessr 4.58334e-07 2.93625e-07 3.0356e-07 3.6259e-07 3.13796e-07 2.53843e-06 4.62585e-07 4.05876e-07 3.11762e-07 6.10447e-07 6.46147e-07 4.50768e-07 6.91979e-07 2.97282e-07 4.15361e-07 4.77644e-07 2.53598e-07 8.09359e-06 2.9297e-07 3.06843e-07 4.29017e-07 2.27194e-07 2.98832e-07 5.2597e-07 2.92803e-07 4.68735e-07 3.67365e-07 5.54564e-07 7.03875e-07 6.59902e-06 2.5459e-07 3.35077e-07 2.6301…
notes:accessright 2.93543e-07 1.82632e-07 1.91062e-07 2.42598e-07 1.9404e-07 1.98957e-07 2.95108e-07 2.3675e-07 1.92257e-07 4.07146e-07 2.97587e-07 2.96634e-07 3.29522e-07 3.69322e-07 1.82639e-07 3.12432e-07 1.62795e-07 2.70472e-07 1.84015e-07 2.15679e-07 2.5546e-07 1.44598e-07 2.14042e-07 3.97676e-07 1.83047e-07 3.0124e-07 2.05456e-07 2.48244e-07 4.70745e-07 4.66012e-07 1.44261e-07 1.45769e-07 2…
notes:accessrt 6.82474e-07 3.29964e-07 4.65529e-07 4.45809e-07 5.19029e-07 4.36093e-07 5.50095e-07 7.2633e-07 3.59937e-07 7.72013e-07 9.76679e-07 6.37561e-07 6.50567e-07 3.88458e-07 5.76253e-07 5.71343e-07 4.01469e-07 9.91702e-06 3.58273e-07 4.00068e-07 5.25385e-07 3.34435e-07 3.65846e-07 7.57212e-07 3.60675e-07 1.8419e-06 6.7153e-07 3.71786e-07 8.05078e-07 1.4187e-06 2.58379e-07 2.54906e-07 3.40…
notes:accessskin 8.58358e-07 1.0635e-06 4.9615e-07 6.09624e-07 6.09206e-07 7.54052e-07 8.33683e-06 1.69128e-06 5.29593e-07 1.18636e-05 1.17941e-06 1.19744e-06 1.09946e-06 2.16e-06 4.22834e-06 8.04037e-07 4.65408e-07 1.05863e-06 4.89662e-07 1.04226e-06 6.80785e-07 5.18286e-07 5.10858e-07 1.49583e-06 8.19178e-07 2.77607e-06 6.31855e-07 5.95511e-07 1.3573e-06 7.88953e-07 4.09822e-07 3.63348e-07 3.99…
notes:accid 2.06931e-06 1.52282e-06 2.96778e-06 2.08671e-06 4.13774e-06 1.18745e-06 0.000300818 3.78868e-06 1.56239e-06 2.48285e-06 3.38208e-06 2.18993e-06 3.22565e-06 1.32822e-06 2.28267e-06 1.64386e-06 2.67141e-06 3.13086e-06 0.001746 1.37421e-06 1.68451e-06 9.73434e-07 3.09276e-06 2.6817e-06 1.47092e-06 4.40549e-06 1.74786e-06 1.5689e-06 5.98114e-06 5.90485e-06 0.000228446 1.21185e-06 1.25221e…
notes:accident 7.83815e-06 3.90451e-06 2.82375e-06 6.83958e-06 1.75085e-06 0.000138897 1.15987e-05 1.89543e-06 9.74546e-06 8.99546e-06 0.000185502 4.49414e-06 5.2459e-06 8.42446e-06 2.76464e-06 2.13297e-06 1.897e-06 1.27703e-05 2.18841e-06 2.42184e-06 4.88318e-06 3.91834e-06 2.98865e-06 8.1771e-06 0.000178039 4.34601e-06 2.91808e-06 2.62249e-06 1.00685e-05 2.26481e-05 3.2948e-05 4.56867e-06 1.951…
notes:accomad 4.58919e-07 2.93958e-07 3.25591e-07 4.71552e-07 3.04183e-07 3.56327e-07 5.66559e-07 2.19202e-05 3.59558e-07 6.5848e-07 1.21821e-05 5.18925e-07 4.74959e-07 2.93497e-07 2.99726e-07 4.98135e-07 5.57489e-06 6.19546e-07 2.84167e-07 2.82661e-07 4.80286e-07 2.30315e-07 4.78858e-07 1.8861e-05 3.49388e-07 6.61874e-07 3.8546e-07 3.67715e-07 6.38477e-07 5.22498e-07 2.40488e-07 2.34026e-07 2.87…
notes:accommod 2.19436e-06 2.27484e-06 1.65697e-06 2.3585e-06 1.23253e-06 1.36386e-06 2.66457e-06 4.66332e-05 1.31981e-05 2.58159e-06 5.3049e-05 2.28186e-05 2.12223e-06 1.64714e-06 1.73686e-06 1.62939e-06 0.000143256 2.24647e-06 2.14059e-06 1.53714e-06 1.80124e-05 2.28473e-06 3.23826e-05 2.25425e-06 3.3788e-06 7.11169e-06 1.62505e-06 1.87461e-06 3.09796e-06 2.57082e-06 1.60686e-05 1.04144e-06 1.0…
notes:accommodationextraocular 2.37487e-07 1.76149e-07 1.46013e-07 1.80938e-07 1.47625e-07 1.91269e-07 2.56295e-07 8.34198e-08 1.46187e-07 3.03103e-07 2.22581e-07 2.63482e-07 2.26756e-07 1.466e-07 1.41961e-07 2.34654e-07 1.30056e-07 1.91532e-07 1.35397e-07 1.3333e-07 1.81212e-07 1.06577e-07 1.50704e-07 1.4361e-06 1.33462e-07 2.33887e-07 1.55662e-07 1.75113e-07 3.17292e-07 2.30901e-07 1.13819e-07 …
notes:accomod 1.5687e-05 1.16549e-06 1.45937e-06 1.19171e-06 8.99468e-07 3.35363e-05 2.50181e-06 0.000111817 2.51893e-06 2.79539e-06 5.13675e-05 1.86643e-05 2.14988e-06 1.02603e-06 1.07307e-06 1.61708e-06 7.64023e-07 1.61077e-06 4.20141e-06 4.07212e-06 1.44738e-06 4.29033e-05 1.05344e-06 2.0175e-06 1.33451e-05 2.10279e-06 2.97018e-06 6.48745e-06 3.16177e-06 2.06297e-06 1.14731e-06 7.74977e-07 2.4…
notes:accompani 0.00029665 3.0922e-05 0.000149958 0.000947255 2.75052e-05 0.000153124 4.53821e-05 0.000149625 3.12202e-05 6.33448e-05 7.27842e-05 0.000130866 0.000637004 7.73541e-05 0.000180262 0.000112724 1.82236e-05 0.000149849 3.35381e-05 0.00045562 2.92915e-05 0.000256226 0.00055558 8.28363e-05 0.00247698 0.000444107 2.10621e-05 0.00035347 0.000231753 1.93323e-05 1.28414e-05 9.64316e-05 0.000…
notes:accomplish 2.40434e-06 4.8881e-06 3.61528e-06 3.39868e-06 2.12118e-06 1.51329e-06 4.27761e-06 5.4946e-05 3.28204e-06 9.28512e-06 0.000143388 2.44911e-06 2.87661e-06 2.54443e-06 5.95349e-06 1.61087e-05 1.02694e-05 4.90113e-06 1.29869e-05 2.07958e-05 6.54504e-06 2.40914e-06 4.22737e-06 3.86367e-06 7.56861e-05 0.000142893 3.77139e-05 6.0965e-06 2.45789e-05 4.8037e-06 3.6085e-06 1.72757e-05 1.6…
notes:account 1.76462e-05 8.28281e-06 0.000936833 0.000116159 6.6216e-06 1.58984e-05 4.80999e-05 8.61516e-05 3.63064e-05 0.000499821 6.19418e-05 1.72451e-05 0.000418964 0.000145724 0.000341735 0.000148024 7.92759e-05 5.3353e-05 8.18489e-05 0.000447309 1.75113e-05 0.000243262 1.81319e-05 2.99844e-05 0.00162896 0.000739532 1.32746e-05 0.000112318 5.46683e-05 0.000178371 8.89843e-05 1.83425e-05 0.00…
notes:accross 5.39498e-07 4.57963e-07 3.27559e-07 4.16833e-07 4.21924e-07 3.36979e-07 5.99261e-07 1.52615e-05 3.53548e-07 7.48705e-07 5.36806e-07 5.43106e-07 5.58763e-07 3.22162e-07 3.97556e-07 5.57322e-07 3.64847e-06 4.17472e-07 3.25012e-07 3.00606e-07 5.51315e-07 2.64084e-07 3.81094e-07 2.47853e-05 3.2771e-07 6.98895e-07 3.74051e-07 3.572e-07 9.80755e-07 5.35688e-07 2.30016e-07 6.08844e-06 3.01…
notes:accu 3.56293e-07 2.93192e-07 2.31628e-07 3.89803e-07 2.37084e-07 2.33948e-07 3.77283e-07 3.77048e-05 2.40675e-07 4.94416e-07 3.56109e-07 3.76331e-07 3.92719e-07 2.22063e-07 3.4469e-07 3.94038e-07 2.03617e-07 3.13012e-07 2.7162e-07 3.03627e-07 2.89888e-07 1.75672e-07 2.46155e-07 4.64506e-07 2.1771e-07 4.01775e-07 2.54259e-07 2.54028e-07 5.17806e-07 3.72475e-07 1.67714e-07 1.68664e-07 2.04514…
notes:accucheck 1.14815e-06 0.000206995 3.0039e-05 1.11155e-06 0.000159467 4.52153e-06 1.28852e-06 4.48387e-05 6.89871e-07 1.4489e-06 1.1851e-06 1.4788e-06 1.57818e-06 6.4619e-07 7.31926e-07 1.054e-06 2.91755e-05 2.42848e-05 7.00583e-07 6.25261e-07 1.42392e-06 6.99976e-07 7.14292e-07 1.63465e-06 9.80687e-07 2.4062e-06 1.01724e-06 7.16319e-07 1.03097e-05 1.1322e-06 9.04117e-07 5.45648e-07 9.71447e…
notes:accumul 6.22024e-06 1.68617e-05 0.000220222 2.72462e-06 7.5952e-06 8.61974e-06 2.39177e-05 0.0001012 1.21099e-05 0.00109427 3.45384e-05 6.25049e-06 5.27456e-06 2.96853e-06 2.20672e-05 0.000143497 8.49357e-05 2.94037e-06 3.1539e-05 0.000243993 1.40738e-05 5.04005e-06 3.83665e-06 4.48055e-06 0.000388483 5.42465e-06 4.32676e-06 4.00416e-06 0.000710044 7.28438e-05 1.11578e-05 1.02354e-05 2.0166…
notes:accupril 6.42726e-06 6.80486e-07 7.23725e-07 2.77709e-06 1.10081e-06 2.41937e-06 1.142e-06 4.46194e-07 2.5872e-06 1.64539e-06 8.35392e-05 1.33304e-06 2.91123e-06 0.000137728 7.9829e-07 1.11328e-06 7.04321e-07 9.2537e-07 1.72801e-05 1.62046e-06 9.98411e-07 8.06338e-07 6.97672e-07 1.6419e-06 1.10182e-06 3.07395e-05 8.24967e-07 8.2056e-07 2.37007e-06 1.18295e-06 4.59695e-07 0.000107476 7.29581…
notes:accur 0.000460669 6.64095e-05 0.000175063 0.000371199 0.00018386 9.49136e-05 4.36573e-05 0.000273895 0.000960827 1.33512e-05 0.000790566 7.72508e-05 0.000250659 1.62686e-05 0.000171131 3.15807e-05 0.000163204 0.000102285 1.1061e-05 1.25277e-05 0.000457532 5.24814e-06 3.68714e-05 3.93603e-05 3.64781e-05 0.000359366 9.08352e-06 1.31302e-05 0.000572504 0.000472899 0.000416174 4.94409e-06 9.475…
notes:accuraci 5.74596e-06 4.94287e-06 8.61197e-06 6.14091e-05 3.68024e-06 2.99468e-06 4.01693e-06 0.000133479 0.000302186 5.09495e-05 2.86222e-06 2.21277e-06 9.02175e-06 7.1858e-06 2.49792e-06 8.05944e-05 1.18706e-05 0.000103879 3.16698e-06 5.82521e-06 0.000238836 3.13175e-06 2.42524e-06 1.76714e-05 2.88577e-06 6.86184e-06 2.50218e-06 2.25154e-06 4.30722e-06 3.20584e-05 1.01301e-05 6.33399e-06 7…
notes:accus 7.70255e-07 5.33311e-07 9.90999e-07 5.454e-07 4.82633e-07 4.95616e-06 7.90178e-07 2.48899e-07 5.20499e-07 1.15913e-06 7.0268e-07 6.96833e-07 7.88312e-07 4.01802e-07 5.10309e-07 6.95217e-07 0.000145693 5.4973e-07 5.67389e-07 4.6876e-07 7.76518e-07 1.34056e-06 5.51337e-07 9.88029e-06 4.07376e-07 8.67646e-07 4.68914e-07 9.1323e-07 9.4984e-07 7.79735e-07 3.93607e-07 3.48849e-07 5.35272e-0…
notes:accustick 4.15462e-07 3.08512e-07 2.44806e-07 2.85233e-07 2.35051e-07 2.69297e-07 3.57925e-07 1.38218e-07 2.332e-07 4.82467e-07 3.43476e-07 0.00161726 3.69637e-07 2.14888e-07 2.17458e-07 4.01342e-07 1.94402e-07 2.8818e-07 2.13428e-07 2.44778e-07 3.05548e-07 1.89476e-07 2.46332e-07 4.71662e-07 1.10228e-06 3.67459e-07 2.71443e-07 4.81785e-07 4.71284e-07 3.81506e-07 1.94127e-06 1.65682e-07 1.9…
notes:accuzym 3.72617e-07 2.53815e-07 2.41003e-07 2.99074e-07 2.63132e-07 2.42067e-07 8.01377e-07 1.92877e-07 2.53634e-07 5.29933e-07 3.64719e-07 3.71684e-07 3.70974e-07 2.29544e-07 4.33857e-07 4.2797e-07 2.07696e-07 3.14604e-07 3.61955e-07 2.62663e-07 4.17107e-07 1.87017e-07 2.77124e-07 1.34106e-06 2.3172e-07 3.82938e-07 2.63963e-07 2.62752e-07 5.00257e-07 8.07321e-05 1.70314e-07 1.76044e-07 2.1…
notes:acd 3.5366e-06 1.13064e-06 0.000230991 1.01103e-06 2.61464e-05 0.00067164 9.47686e-05 4.89526e-07 1.12833e-06 3.22691e-06 1.47841e-06 3.42291e-06 1.9961e-06 8.62062e-07 1.43524e-06 2.74973e-05 1.21616e-06 0.000137013 8.94873e-07 1.27805e-06 6.46283e-06 1.02879e-06 0.000143563 2.0474e-06 1.46897e-06 2.18348e-06 2.72234e-06 1.40568e-06 2.14642e-06 1.34168e-05 0.000143896 5.66903e-07 1.10713e-…
notes:acda 2.14244e-07 1.63228e-07 1.44465e-07 1.78563e-07 1.50177e-07 1.40861e-07 3.05257e-07 7.93883e-08 1.50751e-07 2.82822e-07 2.07844e-07 2.18529e-07 2.22974e-07 1.32813e-07 1.30065e-07 2.34906e-07 1.2018e-07 1.76257e-07 1.77228e-07 1.18898e-07 1.88965e-07 1.01592e-07 4.41461e-07 2.66167e-07 1.22753e-07 2.33319e-07 1.54671e-07 1.48297e-07 2.63178e-07 3.11657e-07 1.08814e-07 1.02561e-07 1.240…
notes:acdf 3.55488e-07 1.64369e-07 1.7361e-07 2.26341e-07 1.75839e-07 1.75355e-07 6.7553e-07 1.08311e-07 2.74789e-07 3.63003e-07 2.63416e-07 2.89732e-07 2.71695e-07 1.65744e-07 0.000854223 2.79133e-07 2.8052e-07 2.26958e-07 1.73619e-07 1.55683e-07 2.10552e-07 1.33805e-07 1.80599e-07 3.25892e-07 1.65055e-07 2.94822e-07 2.84133e-07 1.89926e-07 3.56507e-07 2.77362e-07 1.25769e-07 1.25997e-07 1.52197…
notes:acdon 6.23258e-07 3.81589e-07 4.09165e-07 4.99796e-07 4.4196e-07 4.13738e-07 9.26238e-07 4.437e-06 4.18688e-07 2.50672e-06 7.83519e-07 6.57853e-07 6.99737e-07 4.08495e-07 3.76827e-07 6.8233e-07 3.78966e-07 5.09011e-07 3.71574e-07 1.15534e-06 5.71596e-07 6.78308e-07 4.00566e-07 1.65983e-06 4.33836e-07 8.71231e-07 4.6961e-07 5.25312e-07 8.98301e-07 9.97064e-07 2.69774e-07 9.77001e-07 4.21868e…
notes:acebutolol 6.00657e-07 5.28696e-07 4.89887e-07 1.24857e-06 4.81934e-07 1.29109e-06 6.35494e-07 2.24695e-07 6.01485e-07 9.99905e-07 6.2823e-07 7.14453e-07 7.75386e-07 1.01671e-06 4.31247e-07 6.53698e-07 5.21973e-07 6.34899e-07 7.48913e-07 2.2069e-05 4.93862e-07 5.64752e-06 4.4312e-07 7.56749e-07 6.00916e-07 9.66312e-07 4.56872e-07 4.38138e-07 1.5429e-06 6.5341e-07 3.18318e-07 3.66075e-07 3.6…
notes:acei 0.00140377 1.15387e-06 0.00184138 1.41106e-06 0.0118915 1.51011e-06 3.65862e-06 6.11688e-07 3.79109e-06 0.000303558 3.3052e-05 9.56734e-06 3.47796e-06 0.00138382 1.52003e-06 2.23478e-06 1.64158e-06 0.000112301 1.69257e-06 3.18562e-06 0.000100986 1.86194e-06 1.20316e-06 5.4386e-06 1.3065e-06 0.00121141 2.38899e-06 1.88075e-06 2.89709e-06 5.29321e-06 1.00656e-06 1.34098e-06 1.1694e-06 3.…
notes:aceilast 4.59855e-05 3.74596e-07 6.92273e-07 4.73932e-07 9.16324e-07 4.04145e-07 6.79836e-07 2.14523e-07 4.6019e-07 2.51232e-06 7.43552e-07 6.74867e-07 1.33661e-06 1.38741e-05 4.06353e-07 6.19606e-07 3.35518e-07 9.71035e-05 4.43809e-07 2.46904e-05 4.19734e-06 9.68512e-06 4.10048e-07 7.98789e-07 4.22771e-07 3.30599e-06 4.04275e-07 4.53216e-07 1.98072e-06 1.52484e-06 4.53892e-07 2.72716e-07 3…
notes:aceinhibitor 0.000246463 9.03896e-07 1.50688e-06 1.07284e-05 6.24836e-05 9.67029e-07 1.84773e-06 8.36404e-07 2.65446e-06 3.4112e-06 2.45894e-06 1.6571e-05 3.19977e-06 4.74503e-06 9.59544e-07 1.40391e-06 1.27907e-06 4.92738e-06 8.5123e-07 0.000290099 1.94001e-06 2.36646e-06 1.23145e-06 2.14625e-06 1.0182e-06 0.000596965 1.68519e-06 1.01055e-06 3.73716e-06 1.6751e-06 6.0411e-07 3.47367e-06 3.…
notes:acelast 5.81477e-07 2.64697e-07 5.60127e-07 3.52034e-07 5.46129e-07 2.8756e-07 4.37688e-07 1.57611e-07 3.10961e-07 7.48439e-07 4.358e-07 4.82001e-07 0.000368363 7.12311e-07 2.65245e-07 4.48327e-07 2.53241e-07 3.49641e-07 2.58192e-07 2.88924e-07 3.55091e-07 3.05196e-07 3.43597e-07 6.13743e-07 2.49486e-07 7.22987e-06 0.000212255 3.10926e-07 6.37516e-07 6.26206e-07 1.94384e-07 2.10304e-07 4.89…
notes:acess 1.23918e-06 1.20045e-06 2.53048e-05 8.16166e-07 1.44845e-06 7.51203e-07 1.1089e-06 9.24936e-06 7.98297e-07 3.53272e-06 2.66204e-05 1.26902e-06 6.68582e-06 1.30246e-06 7.51975e-07 1.80489e-06 1.14994e-06 8.74893e-07 1.04019e-06 1.14023e-06 2.27792e-06 6.85173e-07 8.39622e-07 1.85448e-06 1.09438e-06 1.49744e-06 1.14611e-06 1.23853e-06 1.91532e-06 1.74416e-05 5.59886e-07 6.22161e-07 5.77…
notes:acet 1.50323e-05 0.000293756 0.000209637 0.000222112 3.75085e-06 3.02834e-06 5.03617e-06 1.28039e-06 5.24009e-06 1.95797e-05 2.20778e-06 2.86861e-06 0.00113769 1.78991e-06 2.89386e-06 0.000794982 1.30408e-06 1.95441e-06 2.63465e-06 2.72938e-06 5.33905e-06 3.28229e-06 0.00036489 3.96655e-06 2.6202e-06 2.95127e-06 5.34397e-06 3.68432e-06 4.47505e-06 0.00525076 0.00025508 1.62445e-06 2.05384e-…
notes:acetab 1.52903e-07 9.8774e-08 1.02422e-07 1.31151e-07 1.06968e-07 1.06556e-07 1.6052e-07 1.06437e-07 1.19982e-07 2.13295e-07 1.5616e-07 1.6315e-07 1.71392e-07 9.80306e-08 1.06584e-07 1.69149e-07 9.02241e-08 1.30091e-07 0.000192028 9.25767e-08 1.26018e-07 7.93977e-08 1.24646e-07 1.91408e-07 9.61542e-08 1.58978e-07 1.23246e-07 1.11308e-07 2.90194e-07 1.69592e-07 7.28217e-08 7.50127e-08 8.8569…
notes:acetabula 9.13934e-07 6.468e-07 1.00763e-06 7.41572e-07 6.20003e-07 1.39255e-06 1.23391e-06 9.75971e-07 5.79761e-07 1.31048e-06 1.01546e-06 2.05475e-06 1.64568e-06 5.36562e-07 1.49343e-05 1.12274e-06 4.72434e-06 7.74909e-07 0.00019949 7.04389e-07 1.41934e-06 7.54496e-07 1.79499e-05 1.75744e-06 8.76622e-06 1.7317e-06 7.44598e-07 5.99721e-07 1.70732e-06 1.32275e-06 4.15204e-07 3.85533e-07 7.0…
notes:acetabular 4.25255e-07 8.51515e-07 2.74795e-07 8.21161e-07 2.78139e-07 2.88004e-07 5.00456e-07 2.02389e-07 3.74772e-07 5.80794e-07 4.84426e-07 4.44024e-07 4.51816e-07 2.53581e-07 3.54146e-07 4.81896e-07 2.5268e-07 3.43438e-07 0.0102221 2.47241e-07 4.0724e-07 2.14505e-07 2.93967e-07 5.23044e-07 2.6141e-07 4.13813e-07 3.61993e-07 3.11061e-07 8.00749e-07 5.36797e-07 2.90495e-07 1.90972e-07 2.5…
notes:acetabularfractur 1.45337e-07 9.29345e-08 1.01589e-07 1.48731e-07 1.0122e-07 9.98128e-08 1.50177e-07 6.0094e-08 1.05419e-07 2.01994e-07 1.69566e-07 1.5303e-07 1.6613e-07 9.51125e-08 1.00436e-07 1.56598e-07 9.83367e-08 1.23264e-07 0.000158154 8.75452e-08 1.27768e-07 7.45204e-08 1.01635e-07 1.82969e-07 9.35137e-08 1.52946e-07 1.04402e-07 1.05806e-07 2.12431e-07 1.66645e-07 7.30652e-08 7.11258…
notes:acetabuli 6.92151e-07 5.33068e-07 4.06597e-07 5.7471e-07 4.38317e-07 4.24725e-07 7.9407e-07 6.2238e-07 4.27931e-07 8.58009e-07 6.58285e-07 7.08457e-07 7.42701e-07 4.88219e-07 1.97905e-05 6.48989e-07 3.78028e-07 1.16449e-06 5.43394e-05 1.48035e-06 5.4563e-07 1.28018e-06 4.06368e-07 1.83295e-06 5.68293e-07 9.71082e-07 7.83177e-07 6.57397e-07 9.1899e-07 6.43209e-07 2.72942e-07 3.26204e-07 3.34…
notes:acetabulum 9.24416e-07 1.05498e-06 6.32265e-07 6.1809e-07 5.18109e-07 2.16509e-06 8.86488e-07 5.01978e-07 6.56672e-07 1.44682e-06 8.00985e-07 5.54015e-06 9.16869e-07 5.31151e-07 7.42898e-07 7.54044e-07 4.72303e-07 6.04952e-07 0.00576123 5.00133e-07 7.19304e-07 4.36149e-07 5.3808e-07 1.41553e-06 6.49464e-07 8.73149e-07 1.25711e-06 8.01737e-07 1.78458e-06 1.03203e-06 5.8185e-06 5.21096e-07 5.…
notes:acetamin 5.74611e-07 4.94314e-07 3.72047e-07 3.86135e-07 3.35685e-07 3.43898e-07 5.15386e-07 4.32177e-07 1.03028e-06 6.71723e-07 6.65892e-07 4.74816e-07 1.26991e-06 1.33532e-05 3.25911e-07 4.94047e-07 2.72859e-07 3.89693e-07 3.375e-07 2.82936e-07 5.17973e-07 2.26982e-07 1.85052e-06 2.59987e-05 3.03055e-07 5.16001e-07 3.3006e-07 3.32225e-07 6.13952e-07 6.89865e-07 2.16123e-07 4.37884e-05 2.6…
notes:acetaminophencaffbutalbit 6.04962e-07 3.65645e-07 3.12878e-07 0.00135099 3.23394e-07 3.22305e-07 5.41143e-07 1.9108e-07 5.59374e-07 7.18536e-07 5.17888e-07 5.39409e-07 5.46907e-07 3.71893e-07 4.50063e-07 4.94822e-07 3.22442e-07 4.0266e-07 3.92059e-07 3.10549e-07 3.65415e-07 4.31369e-07 3.15686e-07 5.62973e-07 2.92772e-07 7.72882e-07 4.56656e-07 3.28797e-07 7.53901e-07 5.59222e-07 2.09278e-0…
notes:acetaminophencodein 2.16048e-06 1.04683e-06 9.64361e-06 2.04444e-06 2.21356e-06 3.41623e-06 1.29668e-05 9.45747e-07 5.45384e-06 2.47595e-06 1.71252e-06 8.71697e-06 1.03359e-05 3.83053e-06 1.20176e-06 1.4739e-06 1.35826e-06 1.6967e-06 7.3084e-06 2.69837e-06 1.11612e-06 6.09831e-05 9.07377e-07 2.3927e-05 1.95412e-06 3.63391e-06 1.14953e-06 1.47118e-06 3.48777e-05 5.58725e-06 7.29296e-07 5.657…
notes:acetazolamid 1.73865e-06 2.70119e-06 1.08187e-06 1.07159e-06 3.59784e-06 9.59264e-07 1.7402e-06 1.71165e-06 3.68218e-06 1.70867e-06 0.000812536 1.43319e-06 2.53301e-06 0.00036272 9.56766e-07 1.70581e-06 9.85686e-07 1.14972e-06 9.03726e-07 1.02393e-06 1.042e-05 7.27096e-07 7.79801e-06 4.19684e-06 1.11871e-06 1.70076e-06 9.95476e-07 9.13334e-07 1.8926e-06 1.28675e-06 1.37068e-06 2.97046e-06 1…
notes:acetmnp 4.33011e-07 2.80777e-07 2.98584e-07 6.35718e-07 2.93206e-07 2.88781e-07 5.47285e-07 2.15873e-07 3.04394e-07 6.58359e-07 5.65825e-06 4.68947e-07 5.57254e-07 2.83325e-07 5.54498e-06 4.82019e-07 3.52618e-07 5.2146e-07 2.84281e-07 2.9651e-07 4.61592e-07 2.90744e-07 3.41766e-07 5.2359e-07 3.27491e-07 5.3233e-07 3.59564e-07 3.51316e-07 6.04889e-07 4.85586e-07 2.1474e-07 2.08908e-07 2.5918…
notes:acetmnpbnzodzpneg 9.21432e-07 4.83215e-07 7.43606e-07 9.11065e-07 5.38839e-07 6.11142e-07 8.82857e-07 3.01785e-07 6.74557e-07 1.19961e-06 8.43225e-07 1.13402e-06 8.25088e-06 5.54574e-07 1.81994e-06 8.41522e-07 7.75953e-07 7.36243e-07 6.5506e-07 8.28302e-07 9.16873e-07 9.77664e-05 6.51114e-06 1.07249e-06 2.03712e-05 9.92739e-07 5.82119e-06 6.87255e-07 1.13896e-06 1.01089e-06 9.01267e-07 3.67…
notes:acetmnphn 1.38177e-06 8.08367e-07 9.65342e-07 9.67292e-07 6.0611e-07 7.05766e-07 1.12163e-06 3.73322e-07 7.12598e-07 1.3229e-06 1.13334e-06 9.42289e-07 1.15972e-06 6.24697e-07 2.56071e-05 8.93487e-07 0.000222187 9.52995e-05 9.69058e-07 7.43928e-07 1.31776e-06 1.19123e-06 1.34643e-06 1.01758e-06 6.49303e-07 3.9211e-06 1.9054e-06 8.27577e-07 1.30939e-06 1.80379e-06 3.97417e-07 3.91524e-07 2.2…
notes:acetmnphnbnzodzpnneg 1.1284e-06 5.22763e-07 1.14094e-06 9.08804e-07 5.49011e-07 5.49239e-07 9.21111e-07 4.45237e-06 9.67805e-07 1.14613e-06 1.3574e-06 1.29424e-06 1.17588e-06 5.20787e-07 1.35347e-05 9.1111e-07 9.83628e-07 7.69383e-07 7.08038e-06 5.25574e-07 1.49702e-06 5.05983e-06 3.61003e-06 1.0811e-06 5.47851e-07 1.72782e-06 1.49419e-06 5.9774e-07 1.31849e-06 3.16375e-06 1.3107e-05 3.8206…
notes:acetmnphnneg 1.26445e-06 7.71511e-07 1.67545e-06 1.00489e-06 7.21192e-07 1.01535e-06 2.09231e-06 5.0499e-07 8.57843e-07 1.46992e-06 1.08221e-06 7.37847e-06 2.07022e-06 6.24194e-07 1.14464e-05 1.05899e-06 9.32288e-06 1.2569e-06 9.23019e-07 1.05619e-06 2.61026e-06 7.9473e-05 7.495e-07 1.61092e-06 1.07692e-06 3.22605e-06 1.91657e-06 1.28266e-06 1.83002e-06 1.49373e-06 1.19841e-05 4.54834e-07 4…
notes:acetmnphnnegbnzodzpnneg 2.02316e-06 1.15798e-06 1.40211e-06 5.53618e-06 2.45159e-06 1.06656e-06 1.28646e-06 7.68521e-07 9.1386e-07 1.73025e-06 1.60643e-06 1.59225e-05 1.46274e-06 1.13835e-06 2.14182e-06 1.15708e-06 3.24464e-05 2.25982e-05 9.4878e-05 9.15632e-07 1.4763e-06 0.000924417 7.93554e-07 1.406e-06 1.39961e-06 1.79813e-06 9.03818e-07 1.93331e-06 1.89059e-06 2.21172e-06 1.55986e-06 4.…
notes:acetmnphnnegbnzodzpnpo 6.5228e-07 3.5868e-07 4.0763e-07 7.46102e-07 3.86706e-07 3.90837e-07 6.85588e-07 3.13255e-07 5.78033e-07 8.49528e-07 6.13788e-07 6.6365e-07 6.64117e-07 3.78022e-07 7.3541e-06 6.67282e-07 1.58025e-05 5.39716e-07 1.6113e-06 3.58738e-07 8.73823e-07 4.99538e-05 4.45723e-07 7.18057e-07 1.45976e-06 6.90326e-07 6.03988e-07 4.44042e-07 7.9308e-07 6.221e-07 2.77622e-07 2.71908…
notes:acetmnpneg 1.12097e-06 7.52198e-07 1.24513e-06 1.63368e-06 7.71748e-07 1.17623e-06 1.41962e-06 4.35782e-07 1.088e-06 1.75616e-06 1.77622e-06 1.30082e-06 1.24122e-06 6.12729e-07 4.32351e-06 1.01796e-06 1.80519e-05 2.3771e-06 2.12487e-06 1.08973e-06 9.94767e-07 0.000303836 6.59353e-07 1.46066e-06 1.02492e-06 1.22671e-05 8.99878e-07 1.55265e-06 2.44629e-06 1.77688e-06 1.88134e-05 4.25624e-07 4…
notes:acetmnpnegbnzodzpneg 1.75801e-06 8.87648e-07 3.04017e-06 3.79195e-05 1.51543e-06 1.12138e-06 2.38641e-06 6.76526e-07 1.37186e-06 4.366e-06 4.56217e-06 1.73105e-06 1.95065e-06 1.35004e-06 4.98058e-05 1.45519e-06 0.000267666 5.45393e-06 7.73115e-05 1.61676e-06 1.01905e-05 0.00125119 9.17912e-07 2.67655e-06 3.52813e-06 3.68682e-06 1.24743e-06 1.62808e-06 3.12095e-06 2.32017e-06 8.80359e-06 6.1…
notes:acetmnpnegbnzodzppo 7.14053e-07 2.79141e-07 3.25073e-07 5.64579e-06 3.14056e-07 2.98463e-07 5.33076e-07 1.76544e-07 3.10739e-07 6.29073e-07 4.68745e-07 4.8578e-07 4.77231e-07 2.82068e-07 3.09573e-07 4.76229e-07 8.4849e-05 7.20695e-07 3.52681e-07 3.14684e-07 4.12903e-07 3.04577e-05 3.1983e-07 5.43903e-07 5.11126e-07 5.05836e-07 4.28872e-07 3.22902e-07 5.86308e-07 4.99952e-07 2.14883e-07 2.12…
notes:acetominophen 1.93208e-06 1.98098e-06 1.39146e-06 1.1387e-06 1.70148e-05 4.79664e-06 2.03796e-05 8.51554e-07 4.46473e-06 2.02413e-06 9.07465e-06 1.55537e-06 3.61818e-06 8.95064e-07 1.26272e-06 1.31708e-06 1.37575e-06 1.45341e-06 1.08131e-05 1.03032e-06 1.76763e-06 2.35058e-06 4.84375e-06 2.55852e-06 8.7506e-07 2.97767e-06 1.41895e-06 3.59655e-05 5.51366e-06 4.03721e-06 1.0035e-06 1.17965e-0…
notes:aceton 4.7305e-07 2.99464e-07 4.28682e-07 4.09999e-07 3.31139e-07 3.51775e-07 5.96141e-07 1.92988e-07 3.2193e-07 6.71671e-07 1.13506e-06 5.21841e-07 5.40366e-07 3.0712e-07 2.97598e-07 5.15205e-07 6.16077e-05 6.23611e-07 3.08869e-07 3.10395e-07 4.56195e-07 2.81318e-07 3.97556e-07 6.97747e-07 3.03077e-07 7.18011e-07 3.65451e-07 7.77041e-06 6.48792e-07 7.21489e-07 2.61408e-07 2.24875e-07 3.878…
notes:acetonelarg 1.13581e-07 7.19837e-08 7.7852e-08 9.58097e-08 7.66943e-08 7.67296e-08 2.6537e-07 4.38066e-08 7.66873e-08 1.58755e-07 1.14496e-07 1.20186e-07 1.21184e-07 7.20121e-08 6.99969e-08 1.21497e-07 6.49182e-08 9.6801e-08 7.24925e-08 6.65475e-08 9.35911e-08 7.3714e-08 7.90197e-08 1.38093e-07 6.79572e-08 1.18198e-07 9.91953e-08 8.1963e-08 1.47161e-07 1.20968e-07 5.35503e-08 5.50944e-08 6.…
notes:acetoneneg 6.50541e-07 4.18591e-07 4.6506e-07 5.50316e-07 4.19373e-07 3.92488e-07 7.4919e-07 3.31612e-07 6.01247e-07 9.50416e-07 6.61075e-07 7.09323e-07 7.01467e-07 4.23391e-07 4.16572e-06 6.59008e-07 1.29548e-05 9.97171e-07 3.95302e-07 7.89318e-07 8.59644e-07 8.35365e-05 4.48534e-07 7.67347e-07 5.51801e-07 7.47496e-07 5.10808e-07 9.3688e-07 8.56456e-07 8.2496e-07 4.13577e-07 2.89859e-07 4.…
notes:acetonesmal 3.79923e-07 2.17882e-07 4.13412e-07 2.92613e-07 2.50777e-07 1.52552e-06 3.71902e-07 1.35446e-07 4.11983e-07 4.89823e-07 3.60486e-07 8.7845e-07 3.67273e-07 2.21876e-07 2.5558e-07 3.87485e-07 1.27638e-06 2.95997e-07 2.16135e-07 2.10525e-07 2.84831e-07 4.60703e-07 2.41444e-07 4.23194e-07 2.59167e-07 4.19346e-07 2.88329e-07 3.19755e-07 4.82594e-07 3.84718e-07 1.65715e-07 1.65905e-07…
notes:acetonid 0.000258061 8.68781e-07 2.41474e-06 9.49845e-07 7.5614e-05 1.03898e-06 0.000459659 5.73702e-07 1.91822e-06 6.72463e-05 1.20121e-05 1.35308e-06 7.49616e-06 9.06335e-07 1.18618e-05 1.28764e-06 7.99979e-07 9.51121e-07 7.73254e-07 2.21794e-06 1.14731e-06 0.000153052 8.75982e-07 1.74505e-06 2.1407e-06 2.07576e-06 1.19422e-06 1.3936e-06 1.92638e-06 9.68255e-06 1.25884e-06 2.04178e-06 1.0…
notes:acetylcystein 3.82482e-06 1.79551e-06 1.74316e-06 4.02958e-06 7.50721e-05 2.19657e-06 2.94294e-06 7.04857e-07 9.58903e-06 2.25772e-06 2.44654e-06 3.07844e-06 2.86001e-06 1.30998e-06 2.60599e-06 1.64746e-06 1.75835e-06 1.83784e-06 2.58555e-06 1.34969e-06 1.54326e-06 8.69026e-07 0.000145816 1.57732e-05 1.67568e-06 5.04752e-05 3.17261e-05 9.46205e-05 3.41125e-06 9.00645e-05 1.18941e-05 8.75871…
notes:acetylcystin 1.70974e-06 8.22781e-07 8.63818e-07 6.80523e-07 1.3079e-06 0.00018866 9.81337e-07 3.92595e-07 6.78185e-07 1.58729e-06 1.08135e-06 1.33501e-06 1.51316e-06 5.79428e-07 6.34741e-07 9.7418e-07 7.10074e-07 9.58849e-07 5.51404e-07 6.81586e-07 1.87325e-06 4.93896e-07 6.78752e-06 1.89235e-06 5.59864e-07 1.28608e-06 6.28112e-07 1.31524e-06 1.39325e-06 1.01633e-06 9.33943e-06 4.7311e-07 …
notes:acewrap 7.65774e-07 4.48792e-07 4.70335e-07 5.63469e-07 5.72916e-07 4.66203e-07 1.59564e-06 1.09938e-06 6.93582e-07 1.16103e-06 1.04451e-05 8.79689e-07 9.05866e-07 8.28089e-07 4.41769e-07 7.75213e-07 7.83527e-07 5.98438e-07 0.000128679 8.94291e-07 6.27248e-07 3.66323e-07 5.28534e-07 4.21321e-05 4.84369e-07 7.66759e-07 5.70865e-07 6.02405e-07 4.39653e-05 9.29705e-07 4.9679e-07 9.4137e-05 4.3…
notes:acgen 8.24304e-07 4.52886e-07 4.99632e-07 6.34432e-07 5.19412e-07 5.14184e-07 4.40766e-06 8.63018e-07 5.62056e-07 1.20216e-06 9.74829e-07 8.02364e-07 1.00746e-06 4.62053e-07 6.0638e-07 8.89745e-07 1.1411e-06 2.05652e-05 4.62522e-07 6.55968e-07 1.47253e-06 9.04654e-07 6.0234e-07 9.74532e-07 2.44785e-06 1.02842e-06 8.27575e-07 6.42555e-07 1.08671e-06 8.14551e-07 8.28443e-07 3.64237e-07 5.2442…
notes:acgener 2.47792e-06 5.13482e-07 6.1624e-07 6.63116e-07 1.70515e-06 8.66225e-07 9.21945e-07 4.31227e-07 5.4075e-07 1.98773e-06 1.36026e-06 1.44184e-06 1.49633e-06 1.48233e-06 4.95287e-07 8.53862e-07 1.74036e-06 8.54494e-07 4.90728e-07 9.82273e-07 9.55895e-07 3.09555e-05 1.19604e-05 1.39238e-06 1.77035e-06 1.33712e-06 7.81731e-07 6.04054e-07 1.17985e-06 8.9199e-07 3.9248e-07 3.68404e-07 4.613…
notes:ach 0.000989255 3.43394e-05 0.00038876 0.000986306 9.31294e-06 3.50973e-06 7.83542e-06 2.84569e-06 1.68094e-05 4.16443e-05 9.05948e-06 2.89137e-05 0.00119393 1.11191e-05 0.000202852 2.43372e-05 7.48656e-05 5.15172e-06 6.83339e-06 6.85149e-06 3.84799e-06 7.60603e-06 1.17439e-05 1.87038e-05 3.269e-06 0.00177572 0.000244026 5.7917e-05 0.000378153 3.05521e-05 0.000334673 0.000604019 3.80553e-06…
notes:achalasia 3.49345e-07 1.99148e-07 2.11582e-07 2.56544e-07 2.06729e-07 2.41689e-07 3.27221e-07 1.20088e-07 2.30428e-07 4.25838e-07 4.18341e-07 3.08241e-07 3.50455e-07 2.07243e-07 2.35767e-07 3.19664e-07 2.81061e-06 2.9671e-07 2.69869e-07 1.91293e-07 2.58478e-07 1.59779e-07 2.29473e-07 3.73964e-07 2.20072e-07 3.24747e-07 2.19299e-07 2.22629e-07 3.84764e-07 3.18084e-07 1.46497e-07 1.48289e-07 …
notes:acheiv 3.69566e-05 1.1298e-06 1.53419e-05 1.34948e-06 1.37009e-06 3.0611e-06 1.3522e-05 0.000106615 2.917e-06 3.8613e-05 2.21865e-06 1.93242e-06 3.32427e-06 9.95592e-06 2.00953e-05 1.8104e-06 1.91103e-06 7.37881e-06 2.23578e-06 2.24636e-06 1.78126e-06 1.62516e-06 4.00299e-06 2.27575e-06 1.75726e-06 2.48219e-05 1.43159e-06 2.78159e-06 2.60599e-06 1.84915e-06 1.06822e-06 9.90297e-07 1.17215e-…
notes:achi 3.92736e-06 1.75589e-06 1.38145e-06 1.46183e-05 7.06832e-05 2.04787e-06 4.7081e-05 6.10148e-06 3.38213e-06 2.35836e-05 2.93032e-06 3.37877e-06 8.32761e-06 2.13724e-06 1.47212e-05 1.81389e-06 6.82205e-05 1.86323e-06 3.43477e-06 2.09465e-06 1.58975e-06 1.72922e-06 1.21369e-06 2.59737e-06 1.41872e-06 2.3974e-06 1.65602e-06 1.23358e-06 4.19059e-05 2.54171e-06 8.56578e-07 0.000111393 1.3413…
notes:achill 3.46609e-06 9.81623e-07 1.09525e-06 1.4648e-06 1.40835e-06 1.07833e-06 0.000273881 1.20563e-06 1.9809e-06 3.17883e-05 1.82806e-06 2.05947e-06 3.04627e-06 7.18262e-06 0.000852958 1.54885e-06 1.3041e-06 1.45062e-06 0.000130586 3.35397e-06 4.37799e-05 6.34563e-05 1.01206e-06 1.86593e-05 2.21776e-06 2.44717e-06 2.70401e-05 1.7565e-06 3.94268e-06 2.06827e-06 7.12561e-07 4.81476e-05 2.0870…
notes:achl 2.03785e-07 1.18217e-07 1.24128e-07 2.46709e-07 1.26635e-07 1.27397e-07 1.95282e-07 7.41804e-08 1.4341e-07 2.63739e-07 1.91105e-07 2.02051e-07 2.0251e-07 1.20138e-07 1.26294e-07 2.00267e-07 1.16439e-07 1.58963e-07 1.18619e-07 1.1673e-07 1.58695e-07 1.13975e-07 1.29306e-07 2.27406e-07 1.42425e-07 2.03061e-07 1.37666e-07 1.34943e-07 2.44321e-07 2.0919e-07 8.77001e-08 9.04586e-08 1.74814e…
notes:acidbas 3.92354e-06 2.00692e-06 0.000526175 2.12584e-06 0.000193269 2.76049e-06 2.71534e-06 0.00036046 4.25652e-06 4.29099e-06 4.23112e-05 3.80396e-06 5.06278e-06 1.41274e-06 2.30357e-06 4.00593e-05 2.27179e-06 6.14674e-06 3.81542e-06 2.56653e-06 4.13851e-06 1.50461e-06 0.000106514 6.00953e-06 1.85963e-06 1.61903e-05 2.82257e-06 1.90108e-06 5.59175e-06 0.000488866 4.93502e-05 5.12584e-06 1.…
notes:acidem 9.02756e-07 8.45803e-07 7.33958e-05 6.92777e-07 6.35834e-07 6.59774e-07 1.16759e-06 3.6731e-07 6.50564e-07 1.26796e-06 5.79489e-05 1.27432e-06 1.3832e-06 5.42712e-07 5.7746e-07 9.48213e-07 5.13666e-07 3.68094e-05 6.94481e-07 6.16755e-07 0.000237949 6.11037e-07 6.41931e-05 1.3563e-06 8.4968e-07 1.20144e-06 1.76265e-06 8.77523e-07 1.34338e-06 1.90317e-06 3.17568e-05 4.07754e-07 6.76764…
notes:acidemia 2.50503e-06 1.34016e-06 0.00127347 1.10118e-06 1.53739e-06 1.32328e-06 2.31479e-06 0.000233354 9.68612e-07 2.21447e-06 8.0474e-06 1.72536e-06 1.72589e-06 9.46708e-07 8.72447e-07 0.000214948 9.6053e-07 0.000608379 1.52025e-06 1.11728e-06 0.00115574 1.06836e-06 0.000345341 1.98156e-06 3.60076e-06 1.70518e-06 1.90324e-06 1.03273e-06 2.57326e-06 8.73143e-06 1.82009e-06 6.49461e-07 9.68…
notes:acidfast 6.35546e-07 3.74527e-07 4.10809e-07 4.96966e-07 3.98682e-07 5.65473e-07 6.53471e-07 2.37761e-07 4.48291e-07 2.66026e-05 6.52346e-07 6.60089e-07 6.9013e-07 3.69237e-07 8.26419e-07 6.5865e-07 3.29915e-07 5.61447e-07 8.57406e-07 4.94624e-07 7.45619e-07 4.01695e-07 5.53532e-07 7.11029e-07 6.82856e-07 8.13991e-07 5.11688e-07 4.70455e-07 9.17431e-07 7.96842e-07 3.07489e-07 2.78996e-07 6.…
notes:acidmultivitaminthiamineml 4.8595e-07 3.06827e-07 3.10356e-07 1.0802e-05 3.37269e-07 3.64949e-07 5.70677e-07 1.75457e-07 7.38336e-07 6.32269e-07 4.73317e-07 5.11132e-07 4.96811e-07 2.98511e-07 6.59556e-07 4.95389e-07 0.00060013 3.89061e-07 4.65405e-07 2.72722e-07 4.02216e-07 2.26823e-07 3.292e-07 8.22986e-07 2.95923e-07 5.91785e-07 1.20624e-06 3.61107e-07 1.01774e-06 4.89578e-07 2.21465e-07…
notes:acidoci 5.0734e-07 4.96601e-07 3.4295e-07 3.64822e-07 3.00317e-07 2.94763e-07 4.45933e-07 3.73741e-06 4.26095e-07 6.35142e-07 4.86451e-07 4.80092e-07 4.95614e-07 2.74426e-07 3.20548e-07 4.7584e-07 2.56631e-07 3.99195e-07 4.00005e-07 2.68683e-07 3.28931e-06 2.19624e-07 1.71218e-05 8.80539e-06 2.86252e-07 4.98671e-07 3.13559e-07 3.56156e-07 5.7157e-07 5.07258e-07 3.14343e-07 4.57181e-05 2.494…
notes:acidod 4.83227e-06 5.69911e-07 7.58617e-07 4.96954e-07 5.25503e-07 4.25316e-07 6.49437e-07 1.97317e-05 4.71258e-07 8.48854e-07 6.82591e-07 6.04386e-07 6.31236e-07 4.33716e-07 3.80265e-07 6.59546e-07 3.62648e-07 5.14613e-07 4.52514e-07 3.69784e-07 1.65554e-06 2.9649e-07 3.56434e-05 7.71346e-07 3.92119e-07 6.02171e-07 4.40919e-07 4.57488e-07 8.65185e-07 8.18214e-07 3.01459e-07 2.80475e-07 3.8…
notes:acidophilus 1.73911e-06 5.86893e-07 5.68891e-07 6.40003e-07 4.1651e-05 6.35752e-07 1.27864e-06 2.96328e-07 7.10463e-07 4.26704e-06 4.83379e-06 9.80463e-07 1.4523e-06 1.18217e-06 5.89119e-07 8.71467e-07 4.50857e-07 9.38525e-07 5.82879e-07 8.81976e-07 6.8571e-07 0.000138827 5.32467e-07 1.49186e-06 9.74815e-07 9.77107e-07 8.55361e-07 8.39851e-07 1.13664e-06 1.8017e-05 3.66983e-07 4.70908e-07 6…
notes:acidot 2.85275e-06 3.10053e-06 0.000461795 1.97551e-06 1.69251e-06 2.29148e-06 3.44699e-06 0.00056573 4.43262e-06 4.9122e-06 2.20182e-05 3.02936e-06 4.42966e-06 1.75283e-06 1.56185e-06 1.53816e-05 2.18977e-06 1.94507e-05 5.44578e-06 1.83804e-06 0.002054 1.19567e-06 0.00123239 0.000340325 1.91068e-06 4.11609e-06 2.06037e-06 2.65851e-06 7.06096e-06 0.000543698 2.27063e-06 0.000438186 2.75517e…
notes:acidsvitamin 7.7644e-07 4.26945e-07 6.23505e-07 5.89165e-07 4.9873e-07 8.03001e-07 7.37638e-07 3.09725e-07 5.00545e-07 1.50188e-06 7.15199e-07 4.55165e-06 1.51293e-05 7.60826e-07 4.14102e-07 7.47739e-07 3.92792e-07 5.63521e-07 4.16469e-07 1.06161e-06 5.59602e-07 5.98833e-05 4.60544e-07 9.57445e-07 6.05554e-07 9.26381e-07 5.50772e-07 6.34324e-07 1.34969e-05 1.67909e-06 4.07527e-07 3.92356e-0…
notes:acinetobact 5.2871e-07 3.31618e-07 4.20119e-07 6.97577e-07 3.86756e-07 7.51218e-07 6.70599e-07 3.39282e-07 4.24522e-07 8.54517e-07 0.000849698 8.86782e-07 6.19567e-07 3.95181e-07 6.111e-06 1.35603e-06 2.97179e-07 4.50814e-07 3.85767e-07 3.34271e-07 0.000932534 3.11989e-07 4.17877e-07 6.28562e-07 4.83608e-07 5.45151e-07 7.45278e-07 3.77867e-07 7.15724e-07 6.01323e-07 2.49136e-07 2.50242e-07 …
notes:aciphex 9.75244e-07 4.61749e-07 4.41118e-07 6.16131e-07 9.23457e-07 4.63544e-07 7.37057e-07 2.86016e-07 8.82465e-07 4.12933e-06 7.76542e-07 1.09754e-06 1.72295e-06 3.9205e-05 4.73152e-07 7.27026e-07 3.80592e-07 5.65607e-07 4.19186e-07 6.96256e-07 5.48472e-07 4.57429e-07 4.54121e-07 8.31696e-07 5.50002e-07 1.70291e-06 4.64407e-07 5.29511e-07 1.30058e-05 9.79416e-07 4.74914e-07 5.28494e-07 4.…
notes:acit 3.66286e-06 3.04344e-06 0.000100322 2.03643e-05 1.39806e-06 3.46033e-06 2.28098e-06 4.73995e-05 3.97014e-06 3.8648e-06 2.3891e-06 3.83167e-06 4.17428e-05 3.99229e-05 1.40671e-06 1.68425e-06 1.27034e-06 3.30553e-05 1.46947e-06 2.1851e-06 1.55587e-06 9.99006e-07 1.37724e-06 3.30253e-06 1.23668e-06 2.72974e-06 1.53448e-06 1.66395e-06 2.73415e-06 2.94508e-06 0.000568193 2.50056e-05 8.07086…
notes:aciti 3.43564e-07 2.12715e-07 1.98162e-07 2.50683e-07 2.04952e-07 2.87462e-07 3.53105e-07 2.03914e-07 2.05671e-07 4.15164e-07 3.03753e-07 3.81834e-07 3.24305e-07 1.88017e-07 2.90188e-07 3.23675e-07 1.71213e-07 2.51752e-07 1.92633e-07 1.82732e-07 3.30912e-07 1.61402e-07 2.12773e-07 4.41235e-07 2.24919e-07 3.14348e-07 3.45514e-07 2.89287e-07 6.69447e-07 4.25399e-07 6.38107e-05 1.51712e-07 1.7…
notes:acitivti 1.02745e-06 5.0431e-07 5.52618e-07 6.74281e-07 7.85681e-07 7.33292e-07 1.65534e-06 3.85599e-07 7.58077e-07 1.28636e-06 1.04692e-06 8.71322e-07 1.11224e-06 1.14734e-06 6.20331e-07 9.15435e-07 4.53378e-06 3.31973e-06 4.9307e-07 8.42356e-07 7.77916e-07 9.09265e-07 5.54304e-07 1.06276e-06 1.44971e-06 6.7569e-06 6.26209e-07 1.1463e-06 2.27715e-05 8.9453e-07 3.61906e-07 1.17305e-05 2.972…
notes:acitv 9.11382e-07 5.01611e-07 1.04173e-06 7.38238e-07 5.4651e-07 5.3829e-07 0.000108704 4.90728e-07 8.58145e-07 1.23763e-06 1.84386e-06 1.12247e-06 1.11626e-06 4.81833e-07 5.33902e-07 8.40277e-07 5.15961e-07 6.40856e-07 6.01183e-07 7.38708e-07 5.33336e-06 4.15162e-07 5.37382e-07 9.72398e-07 4.95574e-07 1.38466e-06 7.27499e-07 1.90526e-05 1.25686e-06 8.44592e-07 3.11995e-05 1.06231e-06 0.000…
notes:aciv 7.16899e-07 3.84575e-07 4.15506e-07 6.29921e-07 4.0827e-07 4.33505e-07 6.36903e-07 8.65977e-07 6.74771e-07 8.78305e-07 6.39477e-07 6.47074e-07 8.00414e-07 4.24633e-07 3.81232e-07 6.65814e-07 4.76782e-07 5.17191e-07 3.91067e-07 6.53147e-07 6.33959e-07 3.31971e-07 4.82788e-07 7.77932e-07 4.01615e-07 8.2154e-07 4.56594e-07 4.74024e-07 9.18179e-07 7.04507e-05 3.05165e-07 6.03131e-06 2.3392…
notes:ack 1.0039e-06 6.97983e-07 5.91671e-07 1.02405e-06 6.34055e-07 1.20227e-06 1.58694e-06 4.17833e-05 6.47793e-07 1.36468e-06 1.77592e-06 1.07315e-06 1.16556e-06 6.04983e-07 1.12206e-06 9.91629e-07 6.16777e-07 8.23969e-07 5.1118e-05 8.02869e-06 1.80233e-06 6.5488e-07 6.25559e-07 1.30711e-06 9.65395e-07 3.46789e-06 7.44776e-07 6.75889e-07 1.80678e-06 1.16873e-06 3.89551e-07 4.91892e-07 4.82281e…
notes:acknowledg 1.64429e-05 1.66556e-05 4.14939e-06 3.58596e-06 0.000115048 0.000156439 6.82642e-06 0.000135622 0.000107939 8.31422e-06 0.000327108 4.57571e-06 1.05595e-05 3.20194e-05 5.25777e-06 0.00029552 0.000171279 1.31524e-05 6.89774e-06 3.87179e-06 8.85683e-06 4.38513e-06 1.51719e-05 4.53346e-05 4.67581e-06 7.08295e-06 4.19922e-06 2.70989e-05 3.13241e-05 8.8242e-06 8.06483e-06 2.55463e-06 …
notes:acl 3.79059e-06 1.16565e-06 1.47301e-06 1.73699e-06 2.97035e-06 5.94575e-06 2.37882e-06 3.69901e-05 1.74698e-06 2.78144e-06 2.42094e-06 2.04834e-06 7.62874e-06 1.7437e-06 3.21217e-06 1.70674e-06 4.19112e-06 0.00138269 0.00027364 3.23137e-06 1.92302e-05 1.43147e-06 1.58059e-06 1.97342e-05 3.27555e-06 2.39874e-06 1.73241e-06 1.3541e-06 2.91296e-06 3.81981e-06 1.81761e-06 1.89145e-05 1.03304e-…
notes:acn 1.79952e-06 4.75571e-06 1.00419e-06 9.18519e-07 6.96973e-07 1.1203e-06 0.000286234 7.12501e-07 8.20059e-07 2.09544e-05 1.27397e-06 1.16965e-06 1.28654e-06 7.33898e-07 8.53591e-07 1.37494e-06 4.94824e-05 1.03485e-06 7.11605e-07 8.73228e-07 9.31781e-07 1.73308e-06 0.000457354 1.24864e-06 1.70798e-06 1.26848e-06 1.86696e-06 7.36807e-07 2.06634e-06 1.94109e-06 8.07524e-07 7.18132e-07 2.8295…
notes:acom 2.77218e-07 1.58836e-07 1.7308e-07 0.00430513 1.78955e-07 1.83818e-07 2.74564e-07 1.00809e-07 2.76815e-07 3.5369e-07 2.59634e-07 2.81344e-07 3.02448e-07 1.63854e-07 1.64631e-07 2.69252e-07 1.48051e-07 2.24775e-07 1.68321e-07 1.59637e-07 2.45673e-07 1.33982e-07 1.74503e-07 3.41918e-07 1.72793e-07 3.00872e-07 1.80262e-07 2.26465e-07 3.33889e-07 2.6893e-07 1.18047e-07 1.22914e-07 1.65801e…
notes:acomm 2.35586e-07 1.48217e-07 1.68452e-07 0.00309768 1.58515e-07 1.58542e-07 2.38403e-07 9.22514e-08 2.14116e-07 3.23275e-07 2.61517e-07 2.40548e-07 2.50589e-07 1.47838e-07 1.45975e-07 2.94268e-07 1.41075e-07 1.98254e-07 1.46393e-07 1.44876e-07 2.07179e-07 1.22042e-07 1.62329e-07 2.85088e-07 1.48447e-07 2.49722e-07 1.97099e-07 1.7609e-07 4.63709e-07 2.48682e-07 1.10267e-07 1.14592e-07 7.257…
notes:acoust 2.10413e-06 7.37529e-06 3.21257e-06 1.5553e-06 0.000258926 1.13928e-06 1.71201e-06 7.17031e-07 2.68779e-06 3.49249e-06 1.97075e-06 1.85166e-06 4.26131e-06 2.21266e-06 1.06658e-06 1.93393e-06 9.5766e-07 3.26239e-06 9.19169e-07 0.00708385 8.85595e-06 9.08419e-07 9.69063e-07 1.21628e-05 2.33743e-06 2.07518e-06 1.87151e-06 2.0647e-06 0.000156952 8.10933e-05 1.3222e-06 9.22203e-07 8.4688e…
notes:acousticshadow 1.45751e-06 2.12291e-06 9.41635e-07 7.79116e-07 1.60342e-05 7.97894e-07 1.12906e-06 5.05121e-07 1.45313e-06 1.42303e-06 1.48594e-06 1.05201e-06 1.66096e-06 1.08346e-06 8.06339e-07 2.35997e-06 6.18364e-07 6.94223e-06 6.27205e-07 0.00073265 1.2321e-06 5.10066e-07 6.51028e-07 3.99088e-06 8.76962e-07 1.42242e-06 1.20748e-06 7.70301e-07 1.67688e-05 1.5602e-05 4.53757e-07 5.89567e-…
notes:acov 2.91644e-07 1.8642e-07 1.91325e-07 2.43342e-07 1.9617e-07 2.19045e-07 3.81551e-07 2.8216e-07 2.04383e-07 4.12189e-07 3.18172e-07 3.02638e-07 3.24093e-07 1.85662e-07 1.79234e-07 3.19296e-07 1.70994e-07 2.85679e-07 2.12304e-07 1.88264e-07 2.76711e-07 1.41483e-07 1.98593e-07 3.61394e-07 1.89298e-07 4.21152e-07 2.13208e-07 2.16661e-07 4.25349e-07 3.48066e-07 1.33021e-07 1.37004e-07 1.64821…
notes:acparamet 3.31555e-07 2.12115e-07 2.22298e-07 3.16008e-07 2.24919e-07 2.25811e-07 3.65114e-07 3.24273e-05 2.27834e-07 4.70263e-07 3.61263e-07 3.46953e-07 4.09019e-07 2.17449e-07 2.75937e-07 3.67888e-07 1.98399e-07 3.13464e-07 2.54468e-07 2.16305e-07 3.37228e-07 1.73286e-07 2.49455e-07 4.24136e-07 2.29092e-07 3.72949e-07 2.51429e-07 2.4982e-07 4.68991e-07 3.88615e-07 1.60322e-07 1.61809e-07 …
notes:acpeep 4.24394e-07 3.70516e-07 3.64031e-07 3.7596e-07 2.88023e-07 3.4054e-07 1.81855e-06 2.88884e-07 3.3413e-07 6.17146e-07 4.96893e-07 4.45245e-07 4.88977e-07 2.79811e-07 2.88594e-07 5.74084e-07 2.61688e-07 8.74325e-07 4.9639e-06 2.83791e-07 4.83584e-07 2.12441e-07 3.50528e-07 5.66512e-07 3.06128e-07 4.6034e-07 3.33866e-07 3.08756e-07 8.97908e-07 4.81188e-07 2.29222e-07 2.08629e-07 2.46385…
notes:acquiredpneumonia 1.19678e-06 7.51814e-07 1.66529e-05 7.69682e-07 8.13566e-07 2.26628e-06 1.31982e-06 3.74274e-07 1.22257e-06 4.03331e-06 1.47637e-05 1.28642e-06 1.3416e-06 3.25506e-06 8.22593e-07 1.05373e-06 7.52584e-07 8.19777e-07 7.34066e-07 9.33663e-06 1.17278e-06 5.72519e-05 7.35987e-07 1.60878e-06 2.55935e-05 1.82692e-06 1.56997e-06 6.98841e-07 1.44115e-06 2.10389e-06 4.90922e-07 4.51…
notes:acquisit 1.80868e-05 3.96537e-05 9.32529e-06 1.28313e-05 2.61472e-06 7.37695e-06 8.06907e-05 2.58458e-06 6.82691e-06 0.000126855 4.57483e-06 1.28931e-05 5.54065e-06 0.000271932 0.000142249 1.89372e-05 4.34989e-06 5.55533e-06 4.59647e-05 3.26718e-05 2.00479e-05 4.52474e-06 2.06071e-05 1.78967e-05 0.000179964 8.2061e-06 4.68914e-06 3.43027e-06 1.35932e-05 9.83433e-06 1.12829e-05 2.00696e-06 1…
notes:acright 5.20748e-07 3.09424e-07 3.19601e-07 0.000111995 3.2979e-07 3.67639e-07 5.22842e-07 2.66447e-07 4.88185e-07 6.82972e-07 5.39628e-07 5.20439e-07 6.33009e-07 3.09015e-07 0.000207201 5.16728e-07 3.15803e-07 4.16309e-07 4.80287e-07 3.25917e-07 4.32107e-07 2.9851e-07 3.46657e-07 6.0289e-07 3.74756e-07 6.82804e-07 3.89245e-07 3.46025e-07 8.30782e-07 5.36332e-07 2.30881e-07 2.30499e-07 3.50…
notes:acromioclavicular 4.22659e-06 8.56288e-07 4.55721e-06 9.01887e-06 1.09385e-06 1.17988e-06 1.83228e-06 6.87408e-07 1.65025e-06 3.037e-06 1.59808e-06 2.30729e-06 4.13942e-06 1.3456e-06 0.000196366 1.41468e-06 4.24737e-06 1.33275e-06 0.00064539 7.85275e-05 1.54364e-06 4.59742e-05 8.86214e-07 4.49728e-06 9.68633e-06 2.56082e-06 8.93514e-06 2.60807e-05 5.20898e-06 2.11779e-06 9.22238e-07 1.88738…
notes:acromiohumer 1.25645e-06 9.94853e-07 8.63695e-07 1.28737e-06 6.67281e-07 7.63806e-07 1.35283e-06 4.2159e-07 1.03862e-06 1.53556e-06 9.84835e-07 1.18521e-06 1.24749e-06 9.40497e-07 4.00929e-05 1.07377e-06 2.32348e-06 8.56947e-07 2.07518e-05 9.19874e-07 1.8972e-06 1.63873e-05 6.95119e-07 1.68729e-06 3.09828e-06 1.32758e-06 1.40335e-06 8.66943e-07 2.01223e-06 1.18052e-06 4.57904e-07 2.36204e-0…
notes:acromion 8.17534e-07 5.69291e-07 8.07503e-07 7.67424e-07 6.61069e-07 6.51095e-07 1.99461e-06 2.92446e-07 1.20583e-06 1.07713e-06 7.87642e-07 1.03771e-06 1.00868e-06 5.36752e-07 6.39001e-05 7.89796e-07 4.73822e-07 8.17938e-07 0.000245597 7.59252e-07 6.67372e-07 4.73042e-07 5.09924e-07 9.41323e-07 1.28483e-06 1.07527e-06 9.69118e-07 7.13541e-07 1.36049e-06 9.79172e-07 5.15518e-07 3.45131e-07 …
notes:act 0.000186891 7.69276e-05 0.000289839 7.27148e-05 0.00132649 3.72489e-05 1.77854e-05 0.000536767 2.63592e-05 2.11411e-05 0.000909279 7.89032e-05 1.76383e-05 0.000348655 0.000161383 2.30121e-05 0.000837146 6.27302e-05 1.48467e-05 8.7311e-06 5.35135e-05 4.91958e-06 6.80751e-05 1.73247e-05 5.89985e-06 0.0010001 1.04687e-05 8.08761e-06 0.00025335 0.000183495 4.4508e-05 0.000604307 0.000252955…
notes:acth 8.90267e-07 8.22659e-07 0.000207164 6.8539e-07 9.81431e-07 9.20965e-07 4.07188e-05 1.31737e-06 6.57878e-07 1.19054e-06 1.06623e-06 1.10241e-06 1.2468e-06 6.98062e-07 5.07452e-07 1.01983e-06 5.21979e-07 7.03426e-07 5.2016e-07 9.39025e-07 2.13027e-06 3.47051e-06 7.10023e-07 2.0192e-06 6.40798e-07 1.26319e-06 6.77186e-07 6.43901e-07 1.18056e-06 1.08354e-06 4.11425e-07 4.1575e-07 2.36558e-…
notes:actigal 4.61468e-07 3.27236e-07 3.09824e-07 3.75376e-07 3.01371e-07 3.12262e-07 5.50933e-07 6.0488e-07 3.17636e-07 6.55747e-07 7.90811e-07 5.92341e-07 5.55158e-07 2.99704e-07 2.77089e-07 5.21853e-07 2.61571e-07 3.78196e-07 2.94268e-07 2.8236e-07 4.03363e-07 3.09061e-07 3.94539e-07 5.54324e-07 3.30358e-07 5.08301e-07 4.08607e-07 4.34116e-07 6.9167e-07 5.59349e-07 2.43581e-07 2.16607e-07 3.94…
notes:actin 8.14202e-07 4.5246e-07 6.02104e-07 6.0711e-07 6.36185e-07 1.78711e-06 9.67413e-07 2.90756e-07 1.13228e-06 1.21431e-06 1.35811e-06 7.5948e-07 0.000539902 7.76546e-07 4.94616e-07 7.75684e-07 4.23832e-07 6.42917e-07 4.95142e-07 6.70466e-07 6.95195e-07 7.86164e-07 4.86209e-07 2.37374e-05 8.41407e-07 2.48656e-06 5.03368e-07 5.33336e-07 1.62725e-06 9.23522e-07 3.24896e-07 1.52845e-05 4.5007…
notes:actionrespons 8.26974e-07 7.77941e-07 6.80161e-07 5.70501e-07 0.00126055 5.5362e-07 8.561e-07 2.58152e-07 7.00885e-07 0.000208834 7.86369e-07 7.10509e-07 8.79188e-07 0.000624332 4.2307e-07 1.02103e-06 4.36327e-07 0.0002142 6.69346e-07 4.11929e-07 8.40574e-07 3.39767e-07 4.88147e-07 9.09435e-07 4.13109e-07 9.09131e-07 5.29155e-07 8.22011e-05 9.89173e-07 1.30268e-06 5.23864e-07 3.73944e-07 3.…
notes:activebleed 1.72216e-06 9.29552e-07 1.41899e-06 1.35866e-06 8.35249e-07 1.32955e-06 1.8899e-05 8.03926e-07 1.37953e-06 1.32055e-05 1.23645e-06 3.1914e-06 2.0568e-06 8.59653e-07 1.90081e-06 1.25526e-06 6.91123e-07 9.94883e-07 1.31203e-06 1.44744e-06 2.08333e-06 0.000100658 9.78431e-07 2.05454e-06 1.35147e-05 1.59765e-06 1.94993e-06 0.000304981 1.78068e-05 2.12148e-06 1.7209e-06 5.17962e-07 7…
notes:activebowel 3.91387e-07 2.29509e-07 2.44831e-07 3.07238e-07 2.53933e-07 2.43805e-07 3.8954e-07 1.50735e-07 2.74082e-07 5.94905e-07 3.87181e-07 3.97373e-07 4.10401e-07 2.32091e-07 2.31074e-07 3.93194e-07 2.31455e-07 3.13281e-07 2.3283e-07 5.07064e-07 2.97171e-07 2.81485e-07 2.69794e-07 4.79557e-07 2.55947e-07 4.93339e-07 2.65082e-07 3.00892e-07 4.88733e-07 4.47782e-07 2.30964e-07 1.9482e-07 …
notes:activeextravas 6.17839e-07 4.57069e-07 3.75384e-07 5.68909e-07 4.14752e-07 3.93942e-07 6.30202e-07 2.52937e-07 4.4218e-07 2.98206e-06 5.96689e-07 6.67269e-07 6.67841e-07 3.94177e-07 7.13881e-07 6.12679e-07 3.9618e-07 4.83305e-07 5.92804e-05 4.44667e-07 6.66062e-07 4.87191e-07 4.13497e-07 1.78976e-06 7.62741e-07 7.8483e-07 4.25181e-07 5.13336e-07 8.81401e-05 1.31667e-06 3.17517e-07 2.71683e-…
notes:activeinfect 1.28062e-06 4.9685e-07 5.28507e-07 6.62695e-07 7.45508e-07 5.24736e-07 7.57414e-06 7.24097e-06 7.44831e-07 1.78536e-06 1.16834e-06 8.15778e-07 9.81012e-07 6.54159e-07 5.1671e-07 8.48479e-07 4.8801e-07 7.97735e-07 5.15227e-07 1.21622e-06 6.82148e-07 1.78855e-05 5.07287e-07 9.98181e-07 5.13897e-07 1.25041e-06 8.38851e-07 4.98138e-06 1.5825e-06 9.24333e-07 7.23435e-07 3.97401e-07 …
notes:activeissu 8.22454e-07 4.98742e-07 5.24692e-06 6.23508e-07 7.17795e-07 7.33954e-07 1.05945e-05 2.6856e-07 5.27121e-07 7.50684e-06 9.45372e-07 9.73828e-07 9.27285e-07 3.0072e-06 6.63307e-07 8.19742e-07 4.23062e-07 6.12926e-07 5.39898e-06 2.2387e-06 6.63991e-07 1.44615e-05 4.89358e-07 3.77995e-06 8.02114e-07 1.09981e-06 6.39565e-07 5.65989e-07 1.81625e-06 8.5853e-07 3.24072e-07 3.47642e-07 4.…
notes:activelybleed 5.01008e-07 2.8534e-07 3.02057e-07 3.74605e-07 3.15112e-07 3.15803e-07 5.26729e-07 1.72217e-07 3.33738e-07 6.98916e-07 1.13619e-06 5.04231e-07 5.49822e-07 3.93767e-07 2.94857e-07 4.8368e-07 3.14927e-07 3.77397e-07 2.86063e-07 4.46447e-07 3.68948e-07 1.61812e-05 3.078e-07 5.76999e-07 9.02066e-07 6.31512e-07 3.23866e-07 3.1461e-05 1.42399e-05 5.33703e-07 7.00423e-07 2.16059e-07 …
notes:activit 8.15039e-07 2.49602e-06 4.94787e-07 1.01999e-06 5.29828e-07 5.10183e-07 7.72708e-07 3.46434e-05 3.42056e-06 1.04469e-06 9.7453e-07 8.16252e-07 9.05041e-07 4.53264e-07 8.19623e-07 8.16753e-07 1.02089e-06 6.2164e-07 5.18057e-05 6.11536e-07 7.04282e-07 4.39464e-07 8.88353e-07 9.20977e-07 1.54095e-06 1.17829e-06 5.76738e-07 5.20015e-07 1.41857e-06 1.06497e-06 4.48068e-07 5.44548e-07 4.0…
notes:activitycomfort 1.59127e-07 1.049e-07 1.04794e-07 1.33645e-07 1.07612e-07 1.07476e-07 1.62274e-07 8.98345e-08 1.1206e-07 2.34336e-07 1.69684e-07 1.63186e-07 1.69389e-07 1.10128e-07 9.77504e-08 1.7008e-07 9.07499e-08 1.3408e-07 9.87589e-08 9.45693e-08 1.28793e-07 7.91517e-08 1.1554e-07 1.95521e-07 9.72712e-08 1.6694e-07 1.13913e-07 1.1452e-07 2.14787e-07 1.77648e-07 7.38216e-08 9.00511e-08 8…
notes:activitycontinu 4.85721e-07 2.27818e-06 2.4631e-07 3.26061e-07 2.56935e-07 2.39498e-07 3.78261e-07 6.7303e-06 2.50322e-07 4.95893e-07 3.92618e-07 3.81407e-07 4.10602e-07 2.27695e-07 2.25901e-07 3.953e-07 2.40566e-07 3.13881e-07 9.72262e-05 2.15783e-07 3.03907e-07 1.98728e-07 2.56353e-07 4.53908e-07 2.36944e-07 6.78226e-07 2.66868e-07 2.6809e-07 5.60314e-07 4.16163e-07 1.96939e-07 2.03864e-0…
notes:activitycv 4.08309e-07 2.75682e-07 2.64232e-07 5.24847e-07 3.81301e-07 2.63453e-07 4.19919e-07 8.66503e-05 2.7535e-07 5.67791e-07 4.26798e-07 4.22532e-07 4.10968e-07 2.88326e-07 3.1734e-07 4.29225e-07 2.41094e-07 6.91089e-07 4.32494e-07 2.92268e-07 3.56759e-07 2.15905e-07 3.11763e-07 4.96365e-07 2.75126e-07 5.08054e-07 2.84074e-07 2.8404e-07 5.811e-07 4.6232e-07 2.5476e-07 1.90567e-07 3.532…
notes:activitydiet 4.08286e-07 2.55315e-07 2.70403e-07 3.44744e-07 3.06275e-07 2.85486e-07 5.67636e-07 2.03583e-07 3.45214e-07 7.11752e-07 4.43683e-07 4.21483e-07 4.53454e-07 3.4227e-07 2.56602e-07 4.35499e-07 2.38233e-07 1.71566e-05 2.5424e-07 3.61592e-07 3.37725e-07 2.08093e-07 2.76497e-07 1.21886e-06 2.62375e-07 4.58984e-07 3.42997e-07 3.5413e-07 5.69637e-07 4.52434e-07 1.84666e-07 4.22051e-05…
notes:activitylevel 5.34967e-07 3.37728e-07 3.44219e-07 4.48742e-07 3.48499e-07 2.90003e-06 7.81823e-07 3.52966e-07 3.67985e-07 1.01003e-06 5.45589e-07 5.43554e-07 1.60245e-06 3.56957e-07 3.29627e-07 5.53818e-07 2.87406e-07 4.36068e-07 3.2642e-07 3.9867e-07 4.17791e-07 7.83866e-07 3.50432e-07 6.76724e-07 3.79794e-07 6.01375e-07 4.00227e-07 7.74207e-07 1.11349e-06 5.69369e-07 3.71468e-07 3.30912e-…
notes:activityoob 7.63942e-07 5.68438e-07 4.67913e-07 6.9857e-07 4.85201e-07 5.40847e-07 8.20525e-07 3.08183e-05 6.24016e-07 1.22028e-06 9.44397e-07 7.98826e-07 9.7162e-07 6.73151e-07 4.52509e-07 8.17747e-07 5.48235e-07 1.74152e-05 7.76862e-07 7.03282e-07 6.71485e-07 3.83209e-07 6.39251e-07 1.18166e-06 4.50012e-07 1.00589e-06 5.08186e-07 7.3463e-07 1.64966e-06 7.99053e-07 3.10758e-07 9.73986e-06 …
notes:activitypt 1.75506e-05 9.20097e-06 5.60467e-07 1.10841e-06 9.55891e-07 5.31884e-07 8.39715e-07 3.81755e-05 8.02392e-07 0.000107038 8.2161e-06 8.47268e-07 1.59517e-06 6.88324e-06 1.68323e-06 8.31995e-07 9.64122e-07 1.13103e-06 5.26135e-07 4.95218e-07 6.23242e-07 3.78502e-07 7.04846e-07 9.71638e-07 5.01171e-07 1.45834e-06 5.59395e-07 1.07033e-06 1.26711e-06 1.25851e-06 3.97781e-07 3.75508e-07…
notes:activityrestrict 5.86834e-07 1.12671e-06 3.41266e-07 4.13747e-07 4.54899e-07 3.50264e-07 5.542e-07 1.85953e-07 4.29767e-07 7.58573e-07 5.15621e-07 6.23135e-07 7.88499e-07 4.27123e-06 3.93356e-07 5.34019e-07 2.90458e-07 5.2799e-06 6.70763e-07 5.02893e-07 4.20026e-07 3.38622e-07 3.41332e-07 7.15755e-07 3.96057e-07 6.04957e-07 3.61114e-07 1.12457e-06 1.0378e-06 5.25511e-07 2.2587e-07 2.36855e-…
notes:activityrestrictionsavoid 2.40706e-07 1.82029e-07 1.58963e-07 2.12307e-07 1.65817e-07 1.6697e-07 5.95322e-07 9.0426e-08 1.62527e-07 3.39495e-07 2.4528e-07 3.42449e-07 2.58433e-07 1.50644e-07 1.73976e-07 2.57066e-07 1.36387e-07 2.03439e-07 1.57032e-07 1.60089e-07 1.93249e-07 1.33842e-07 1.80183e-07 2.88724e-07 3.70859e-07 2.58086e-07 1.91585e-07 1.74962e-07 3.36298e-07 2.53838e-07 1.11869e-0…
notes:activityshow 1.86426e-07 1.17913e-07 1.22076e-07 1.56148e-07 1.24673e-07 1.3611e-07 3.02217e-07 7.00943e-08 1.27736e-07 2.75697e-07 1.86529e-07 1.93386e-07 2.09598e-07 1.16609e-07 1.2762e-07 1.9739e-07 1.05421e-07 1.5615e-07 1.15239e-07 1.18043e-07 1.48626e-07 1.145e-07 1.27652e-07 2.27657e-07 1.51508e-07 1.90892e-07 1.72091e-07 1.33499e-07 2.45786e-07 2.04361e-07 8.61357e-08 8.93866e-08 1.…
notes:activityturn 8.13231e-07 4.68579e-07 6.67649e-07 6.35995e-07 6.70601e-07 7.07753e-07 1.07475e-06 1.06993e-05 7.33186e-07 1.15951e-06 1.79881e-06 9.73303e-06 1.49826e-06 6.02914e-07 4.47489e-07 7.86445e-07 4.31059e-07 6.85456e-07 1.66903e-06 6.39875e-07 2.08117e-06 3.72789e-07 5.19619e-07 8.95155e-07 6.5428e-07 9.63017e-07 7.30188e-07 6.07493e-07 2.2903e-06 7.99552e-07 1.52254e-06 2.75181e-0…
notes:activiy 9.53115e-07 6.15028e-07 1.7462e-06 2.31784e-06 9.67319e-07 3.35984e-06 1.11462e-06 2.89722e-06 1.20771e-05 1.47339e-06 1.17128e-06 1.48012e-06 1.29667e-06 2.70036e-05 6.55677e-06 1.16578e-06 2.67206e-06 2.33917e-06 5.91239e-07 8.30326e-07 1.5276e-06 6.16719e-07 6.76303e-07 3.46856e-05 8.40673e-07 2.91026e-06 1.34803e-06 7.56097e-07 1.92488e-06 1.13513e-06 4.25129e-07 1.16827e-06 2.8…
notes:activti 8.49683e-07 3.9728e-07 4.72525e-07 5.6267e-07 4.6067e-07 7.11177e-07 7.29508e-07 1.90245e-05 6.91753e-07 9.83482e-07 7.79943e-07 6.70705e-07 7.03463e-07 4.48489e-07 4.0659e-07 6.79508e-07 1.35168e-06 1.64007e-05 6.21549e-07 4.85699e-07 5.46178e-07 3.44994e-07 4.23134e-07 1.74416e-06 4.6362e-07 7.41455e-07 5.8451e-07 4.41493e-07 1.63874e-06 7.31522e-07 2.78871e-07 9.13262e-06 5.42645…
notes:acto 1.34084e-06 5.65096e-07 6.29833e-07 7.81102e-07 7.10413e-07 5.97967e-07 1.12082e-06 3.46848e-07 1.43812e-06 1.61414e-06 8.79865e-05 9.45645e-07 1.8682e-06 1.62277e-05 7.26734e-07 1.08318e-06 4.98854e-07 1.14961e-05 1.10261e-06 1.11681e-06 6.84312e-07 6.42817e-07 5.90929e-07 1.83713e-06 6.22899e-07 2.61528e-05 6.66153e-07 8.20523e-07 7.31466e-06 1.04953e-06 3.84819e-07 0.000186893 5.425…
notes:actonel 2.92807e-06 7.20796e-07 8.59511e-07 1.01538e-06 9.78988e-07 7.90654e-07 1.20419e-06 6.77664e-07 1.60694e-06 5.29741e-06 1.30132e-06 2.16044e-06 0.000257567 7.07882e-07 2.15745e-06 1.01412e-06 6.07502e-07 8.52258e-07 1.04415e-06 3.08545e-06 8.829e-07 1.56335e-06 6.32862e-07 2.06302e-06 7.9554e-07 2.40412e-06 7.27833e-07 6.90022e-07 1.39398e-06 1.0386e-06 4.24365e-07 1.80915e-06 1.081…
notes:actoob 3.06652e-07 1.96848e-07 1.86459e-07 3.10461e-07 1.90579e-07 3.00551e-07 3.07981e-07 6.98062e-05 2.24818e-07 3.97558e-07 2.93557e-07 2.97853e-07 3.27626e-07 1.83274e-07 1.86799e-07 3.08565e-07 1.60825e-07 2.40445e-07 1.81189e-07 1.76656e-07 2.31007e-07 1.45339e-07 1.97862e-07 3.7883e-07 1.77128e-07 3.30566e-07 2.02393e-07 2.03526e-07 4.34236e-07 3.49126e-07 1.30572e-07 1.40482e-07 1.6…
notes:actu 1.83049e-06 3.05016e-05 1.32982e-06 1.17945e-06 1.10016e-06 1.75535e-06 2.38629e-06 1.52437e-06 1.53539e-06 1.0253e-05 2.57577e-06 7.87018e-06 8.53337e-06 3.22986e-05 1.69778e-05 1.53219e-06 1.3067e-06 1.69844e-06 6.1889e-06 1.99315e-06 2.60811e-06 1.19976e-06 1.72978e-06 5.79126e-06 1.66429e-05 2.26086e-06 1.29536e-06 4.90024e-06 2.90135e-06 4.03501e-06 1.05421e-06 2.93955e-06 1.1343e…
notes:actual 8.04776e-05 2.26913e-05 0.000654039 1.09502e-05 0.000144876 0.000100568 4.62758e-05 0.000161657 6.28516e-05 0.000439036 0.000659138 0.000214955 3.67826e-05 0.000456196 1.00255e-05 0.00011653 0.000662362 6.19559e-05 2.07482e-05 5.37487e-05 0.000262513 1.52231e-05 0.000174695 3.82692e-05 6.59568e-05 0.000806105 0.000258412 0.000115716 0.000168018 0.000390709 0.000378622 7.82376e-06 0.0…
notes:actuat 7.07335e-07 3.87094e-07 3.85219e-07 4.72496e-07 3.84894e-07 5.10239e-07 9.89569e-07 4.25207e-06 4.00186e-07 8.14322e-07 3.06743e-06 6.20863e-07 7.1087e-07 6.14428e-07 3.47071e-07 6.59597e-07 3.65036e-07 4.78444e-07 3.71857e-07 4.57148e-07 4.85065e-07 5.59512e-07 5.62566e-07 8.07532e-07 3.51835e-07 7.4733e-07 6.24921e-07 3.96713e-07 7.72148e-07 6.20225e-07 2.52391e-07 2.785e-07 4.4305…
notes:actviti 1.33286e-06 1.40058e-06 5.93949e-07 2.29763e-06 6.12876e-07 4.14039e-06 1.05236e-06 1.87469e-05 7.74423e-07 1.29235e-06 2.92887e-05 1.11364e-05 1.177e-06 7.02431e-07 2.0302e-05 9.48795e-07 5.04077e-07 9.21392e-07 6.18177e-07 7.53296e-07 8.00561e-07 4.85131e-07 7.48081e-07 1.38791e-06 5.94557e-07 1.25031e-06 6.80044e-07 1.5371e-06 1.42633e-06 1.29132e-06 3.87427e-07 1.30753e-05 6.738…
notes:acuiti 2.53388e-05 3.16565e-06 3.53522e-05 1.95003e-05 1.35783e-05 9.61414e-06 4.64873e-05 2.72299e-06 1.80532e-05 5.28227e-05 0.000183097 0.000274236 0.000103884 5.34281e-06 0.000438028 1.56046e-05 1.15258e-05 0.000107054 0.000525636 1.39983e-05 0.000401411 1.34866e-05 3.03036e-06 4.15526e-05 5.41395e-06 0.000254381 2.60548e-05 7.24032e-05 1.71078e-05 5.19643e-06 1.45616e-05 1.6985e-06 0.0…
notes:acur 1.13244e-06 5.25447e-06 6.39188e-07 6.73062e-07 1.40507e-05 1.09727e-06 1.06174e-06 4.06422e-07 2.86205e-06 1.16158e-06 8.63988e-07 1.22816e-06 1.43394e-06 1.72331e-06 7.88602e-07 9.35463e-07 7.15157e-07 7.85257e-07 5.51796e-07 5.87686e-07 9.84084e-07 1.0581e-06 1.45791e-06 1.26575e-06 4.02118e-06 3.1039e-05 6.5614e-07 2.2582e-06 1.44639e-06 9.32818e-07 3.97663e-07 3.97848e-07 3.32673e…
notes:acuteabnorm 7.69776e-07 4.159e-07 5.26884e-07 6.00945e-07 4.90942e-07 5.37759e-07 1.10885e-06 2.41346e-07 4.71046e-07 1.07649e-06 7.34188e-07 1.42869e-05 5.73748e-06 6.16984e-07 1.11441e-05 7.10923e-07 4.76138e-07 8.91672e-07 5.15822e-07 2.33478e-06 6.53233e-07 2.63628e-06 5.87686e-07 8.17975e-07 1.51788e-05 4.49959e-05 6.19125e-07 4.61836e-07 1.07423e-06 6.82093e-07 4.26687e-07 3.07459e-07…
notes:acuteanterior 3.1041e-07 1.91785e-07 2.03412e-07 2.58871e-07 2.56322e-07 2.14866e-07 3.1924e-07 1.37551e-07 2.16163e-07 4.45189e-07 4.0527e-07 3.22967e-07 4.70238e-07 2.15425e-07 1.88025e-07 3.34953e-07 1.95178e-07 2.63292e-07 1.98438e-07 1.06434e-06 2.58731e-07 1.76035e-07 2.12214e-07 3.97452e-07 1.9678e-07 3.73784e-07 2.21781e-07 2.30769e-07 4.16921e-07 3.2996e-07 1.40755e-07 2.68586e-07 …
notes:acuteanterolater 4.28423e-07 3.08514e-07 2.82567e-07 3.44925e-07 3.01812e-07 3.81282e-07 4.82278e-07 1.86204e-07 7.65271e-07 6.7657e-07 4.28727e-07 4.45991e-07 5.16648e-07 3.74044e-07 2.53275e-07 4.60587e-07 2.97237e-07 3.51567e-07 2.56228e-07 2.69287e-05 3.46967e-07 8.28409e-07 2.85296e-07 1.09865e-06 2.6372e-07 5.14576e-07 4.23167e-07 3.06539e-07 5.60235e-07 4.39824e-07 1.88137e-07 2.1484…
notes:acuteappear 8.00154e-07 6.15126e-06 5.48833e-07 7.82553e-07 1.00464e-06 4.48363e-07 9.36579e-07 2.48918e-07 8.45234e-07 1.03391e-06 6.76066e-07 8.63776e-07 8.45114e-07 5.16284e-07 4.35522e-07 7.68435e-07 1.87019e-05 5.32954e-07 2.70682e-05 6.29097e-07 6.36623e-07 1.04117e-06 4.386e-07 8.9094e-07 6.40444e-07 8.18362e-07 4.88398e-07 4.85563e-07 1.22663e-06 8.40608e-07 7.1426e-07 3.02189e-07 4…
notes:acuteble 9.90902e-07 4.90317e-07 5.55267e-07 6.14069e-07 5.70125e-07 9.44497e-07 7.85649e-07 3.6117e-07 5.33791e-07 1.2719e-06 1.32505e-05 1.23703e-05 1.30831e-06 4.73905e-07 1.07282e-06 9.56749e-07 4.59964e-07 6.7491e-07 1.31448e-06 4.30687e-06 7.6632e-07 1.97843e-05 4.99121e-07 9.79912e-07 7.10458e-07 1.02007e-06 5.99609e-07 3.61456e-06 1.22813e-06 2.18106e-06 8.40437e-06 3.44592e-07 5.25…
notes:acutebleed 5.75939e-07 3.29103e-07 3.52667e-07 4.1045e-07 4.88213e-07 5.23727e-07 5.54121e-07 1.8549e-07 3.3885e-07 7.16967e-07 5.04141e-07 7.08957e-07 8.26101e-07 1.49771e-05 3.05614e-07 5.48613e-07 2.79353e-07 5.18148e-07 3.25716e-07 1.89682e-05 4.47723e-07 8.83084e-07 3.35465e-07 6.08725e-07 5.1298e-07 1.17236e-06 4.64821e-07 1.05274e-06 4.22433e-06 5.96923e-07 2.6447e-07 2.3901e-07 3.05…
notes:acuteblood 8.58745e-07 6.41958e-07 7.72332e-07 6.33327e-07 7.19234e-07 6.04698e-07 8.41499e-07 2.71728e-07 5.72201e-07 1.10254e-06 8.03243e-07 2.38311e-06 9.85323e-07 4.69797e-07 5.88407e-07 8.49392e-07 4.29037e-07 6.12992e-07 5.39772e-05 1.21058e-06 1.52982e-06 1.39612e-05 4.94971e-07 9.58335e-06 6.96955e-07 8.51576e-07 1.16759e-06 2.76527e-05 1.27279e-06 1.1619e-06 3.86832e-07 3.44829e-07…
notes:acutecar 5.4488e-07 8.21941e-07 3.84824e-07 6.86244e-07 3.96506e-07 3.99667e-07 5.73933e-07 2.11884e-07 3.95939e-07 8.16412e-07 6.35199e-07 8.28141e-06 6.10123e-07 3.43706e-07 7.22324e-07 5.86822e-07 3.4858e-07 4.54679e-07 1.07677e-05 1.39569e-06 4.3829e-07 3.53794e-06 3.94101e-07 7.12843e-07 2.65933e-06 7.02939e-07 4.0799e-07 3.93591e-07 7.58322e-07 7.55552e-07 2.44112e-07 2.56459e-07 2.98…
notes:acutecardiopulmonari 1.46782e-06 8.6837e-07 1.26869e-06 9.41321e-06 8.07369e-07 9.05453e-07 3.76438e-06 6.88569e-07 1.17118e-06 1.70999e-06 1.07208e-05 4.0686e-05 1.42374e-06 8.41171e-06 1.27244e-05 1.15409e-06 1.03191e-06 1.01824e-05 8.76291e-07 1.03295e-05 8.99613e-07 0.00012214 7.26298e-07 1.65796e-06 1.15321e-06 2.032e-06 1.01857e-06 2.29358e-06 1.98286e-06 2.03815e-06 5.3164e-07 6.1609…
notes:acutechang 6.40124e-06 5.36851e-06 7.11466e-07 8.85896e-07 8.38698e-07 5.90673e-06 1.09329e-06 3.69733e-07 7.85459e-07 1.26522e-06 1.0461e-06 2.62735e-05 6.96534e-05 8.58235e-07 1.04852e-06 1.11566e-06 7.28713e-07 7.35806e-07 1.24007e-06 1.70756e-06 7.82519e-07 8.45928e-06 5.9684e-07 1.02704e-05 1.09601e-06 1.76438e-06 8.09661e-07 6.68632e-07 1.41957e-06 9.95266e-07 3.99312e-07 5.13172e-07 …
notes:acutecholecyst 1.2172e-06 6.22975e-07 8.14669e-07 7.70705e-07 7.83573e-07 7.09457e-07 1.16805e-06 7.89721e-07 7.1339e-07 4.35389e-06 1.11356e-06 1.58518e-06 1.81012e-06 6.80915e-07 6.08459e-07 1.35746e-06 6.40249e-07 1.26444e-06 1.15488e-06 2.50848e-06 1.29721e-06 1.62444e-06 9.13753e-07 1.73312e-06 3.13173e-06 1.31578e-06 1.00133e-06 1.1203e-06 1.76795e-06 7.43113e-06 1.6319e-05 1.47564e-0…
notes:acutechron 1.72296e-06 1.84834e-05 9.128e-07 8.84806e-07 1.54803e-06 9.79518e-07 5.05899e-06 4.65534e-07 1.86839e-06 1.59295e-06 4.30672e-05 1.28421e-06 1.25678e-06 6.81689e-07 5.91252e-06 2.34117e-05 8.92771e-07 0.000352578 7.69547e-07 7.24786e-07 1.90214e-06 1.12394e-06 1.09866e-06 4.16555e-05 9.3475e-07 1.19517e-06 1.07702e-06 9.66278e-07 0.000379256 2.23431e-05 6.82926e-07 6.97228e-07 1…
notes:acutecoronari 6.04586e-07 3.18257e-07 3.89978e-07 4.26515e-07 1.2753e-06 3.77652e-07 5.47163e-07 2.13987e-07 3.9602e-07 7.74205e-07 7.84341e-07 5.77303e-07 7.0202e-07 4.60742e-07 3.17283e-07 5.63472e-07 2.88272e-07 5.60778e-07 3.73708e-07 3.66275e-05 5.06032e-07 6.81811e-06 3.50802e-07 6.89343e-07 4.88893e-07 8.25365e-07 3.73914e-07 3.84623e-07 7.9274e-07 5.63845e-07 2.32261e-07 3.10098e-07…
notes:acutedecompens 9.38451e-07 6.27122e-07 1.01693e-06 1.87276e-06 6.26896e-07 1.33107e-06 1.15885e-06 1.0982e-06 1.89328e-06 1.95727e-06 1.58013e-06 1.49184e-06 1.08647e-06 6.14767e-07 5.43127e-07 9.32719e-07 5.25199e-07 9.72778e-07 5.18461e-07 2.97967e-05 2.64098e-06 4.94143e-06 5.70431e-07 1.34607e-06 3.96776e-05 1.02209e-06 8.16183e-07 6.69096e-07 1.53506e-06 1.0936e-06 9.99621e-07 4.063e-0…
notes:acutedistress 1.43836e-06 8.37947e-07 6.99142e-07 1.09238e-06 6.95986e-07 1.0804e-06 2.03542e-06 6.3274e-06 1.30673e-06 1.80213e-06 2.11914e-06 1.23064e-06 2.89552e-06 1.05534e-06 2.20976e-06 1.12983e-06 7.62327e-07 8.61403e-06 8.85869e-07 2.83519e-06 8.50815e-07 5.30363e-05 6.74865e-07 1.70778e-06 1.79865e-06 2.59477e-06 9.85404e-07 1.37392e-06 1.9379e-06 1.33767e-06 5.89609e-07 3.86587e-0…
notes:acutedistressh 1.75323e-06 5.4483e-07 1.76022e-05 7.12162e-07 6.50454e-07 1.76995e-06 1.76147e-06 3.24856e-07 7.15903e-07 1.39223e-06 6.0266e-06 1.44898e-06 6.51096e-06 6.22965e-07 1.27088e-06 9.61609e-07 7.69468e-07 7.12283e-07 5.74568e-07 1.30633e-06 8.05775e-07 0.000185541 2.55414e-06 1.07987e-06 1.0314e-06 1.30359e-06 8.18165e-07 3.42618e-05 1.43068e-06 1.84324e-06 1.4087e-06 4.56839e-0…
notes:acutedistressskin 1.78846e-07 1.04436e-07 1.09088e-07 1.3906e-07 1.12689e-07 1.11995e-07 1.70171e-07 6.33728e-08 1.42005e-07 2.30054e-07 1.7251e-07 1.72025e-07 2.09097e-07 1.16812e-07 1.01767e-07 1.76314e-07 9.60854e-08 1.38924e-07 1.03583e-07 1.0066e-07 1.33695e-07 8.22082e-08 1.14075e-07 1.98037e-07 1.00873e-07 1.74867e-07 1.27982e-07 1.1909e-07 2.13638e-07 1.76264e-07 7.70975e-08 5.97884…
notes:acutediverticul 6.9099e-07 6.2312e-07 3.91349e-07 4.82385e-07 6.85559e-07 3.84409e-07 6.5856e-07 2.16057e-07 6.56235e-07 8.16594e-07 9.79178e-07 1.09059e-06 9.08559e-07 5.0454e-07 4.02505e-07 6.78804e-07 3.45542e-07 4.79965e-07 3.74369e-07 5.05251e-07 6.07925e-07 7.00966e-07 3.87288e-07 8.42343e-07 7.1008e-07 7.21285e-07 6.14722e-07 4.79239e-07 1.25917e-06 2.71232e-06 2.76045e-07 2.64384e-0…
notes:acuteev 7.66125e-07 5.3204e-07 4.70891e-07 6.12091e-07 2.67072e-06 5.45316e-07 7.93668e-07 3.43895e-07 1.90315e-06 1.08186e-06 1.10609e-06 7.88781e-07 3.60943e-06 5.67269e-07 4.25736e-07 7.89022e-07 3.93713e-07 1.75581e-06 4.63748e-07 1.40648e-05 6.52282e-07 1.05733e-06 4.78328e-07 1.32943e-06 1.46992e-06 1.45596e-06 5.15098e-07 6.01497e-07 1.11307e-06 7.70031e-07 3.43452e-07 3.57074e-07 4.…
notes:acuteexacerb 7.11712e-07 4.21769e-07 4.09741e-07 4.26041e-07 4.16225e-07 3.81801e-07 1.30046e-05 2.09657e-07 3.86286e-07 8.22855e-07 7.19281e-07 6.19178e-07 1.22622e-06 5.53541e-07 3.30172e-07 5.54898e-07 3.36615e-06 4.32589e-07 3.45488e-07 2.52447e-05 4.21522e-07 9.12576e-07 3.76736e-07 6.87542e-07 5.56456e-07 5.59829e-07 3.80361e-07 3.69141e-07 8.59645e-07 5.61191e-07 2.50289e-07 2.43659e…
notes:acutefoc 4.64199e-07 2.70489e-07 2.87297e-07 3.88541e-07 3.15685e-07 2.86885e-07 4.19019e-06 1.61451e-07 2.94596e-07 6.04871e-07 4.62943e-07 5.94753e-07 4.74516e-07 8.27398e-06 2.78871e-07 4.64131e-07 2.4489e-07 6.29159e-07 3.0052e-07 4.7935e-07 3.44769e-07 1.16973e-05 3.17074e-07 9.41609e-06 3.90295e-07 5.16825e-07 6.06266e-07 5.40529e-07 5.75369e-07 4.59548e-07 2.75375e-07 2.43159e-07 2.4…
notes:acutefractur 1.1498e-06 5.52655e-07 1.22012e-06 1.4515e-06 6.75682e-07 1.04226e-06 1.1941e-06 3.4905e-07 6.4056e-07 1.56118e-06 1.03966e-06 1.11512e-06 1.65218e-06 5.95196e-07 9.04989e-05 9.34745e-07 4.88457e-06 8.51851e-07 9.76506e-05 3.28232e-06 1.53492e-06 2.15659e-05 5.81915e-07 1.59565e-06 2.46824e-05 1.10503e-06 9.04492e-07 1.59408e-06 1.32118e-06 1.33604e-05 5.00386e-07 3.97772e-07 5…
notes:acutehemorrhag 8.60482e-07 4.95192e-07 8.67204e-07 1.00728e-06 5.89942e-07 4.67285e-06 8.48915e-07 6.25712e-07 8.57546e-07 1.41612e-06 8.16872e-07 8.4494e-07 1.53453e-06 6.20974e-07 5.84605e-07 8.80857e-07 6.43424e-06 9.01527e-07 6.23058e-07 1.14857e-06 9.36131e-07 5.97847e-06 5.49789e-07 1.38634e-06 1.87246e-06 4.57205e-06 6.60119e-07 5.68852e-07 1.21874e-06 1.18029e-06 4.58832e-07 3.85161…
notes:acutehepat 6.16896e-07 3.15013e-07 4.03079e-07 4.21008e-07 3.64047e-07 3.36217e-07 5.83455e-07 1.89124e-07 3.5214e-07 8.43852e-07 6.7499e-07 1.00065e-05 6.31274e-07 3.54574e-07 3.09824e-07 5.56841e-07 3.56618e-07 9.48551e-06 3.28966e-07 4.2264e-07 1.63622e-06 1.64685e-05 8.17263e-07 6.33501e-07 4.62754e-06 5.92157e-07 4.17759e-07 4.43697e-07 7.01593e-07 5.85319e-07 3.07972e-05 2.44293e-07 3…
notes:acutehospit 6.20641e-07 3.0824e-07 3.45903e-07 5.3273e-07 3.44861e-07 3.12194e-07 5.02644e-07 2.55244e-07 4.74057e-07 6.59157e-07 5.21362e-07 5.58768e-07 5.58411e-07 2.90986e-07 1.54891e-06 5.21319e-07 3.40357e-07 3.90209e-07 2.79759e-05 2.81377e-07 3.78222e-07 2.4068e-07 3.61942e-07 6.68166e-07 3.36595e-07 4.95939e-07 3.94747e-07 3.40212e-07 7.64266e-07 4.94395e-07 2.14735e-07 2.24534e-07 …
notes:acuteil 9.07858e-07 9.02913e-07 7.35937e-07 6.51892e-07 6.37419e-07 9.93694e-07 8.85065e-07 2.99215e-07 6.67893e-07 1.43337e-05 1.44919e-06 1.31098e-06 1.39968e-05 3.99403e-06 4.9946e-07 8.54022e-07 7.27891e-07 7.02394e-07 4.80345e-07 3.11831e-06 7.3706e-07 6.99506e-05 1.32177e-05 9.94093e-07 2.6175e-06 1.13929e-06 9.45039e-07 7.88956e-07 1.20695e-06 1.39716e-06 3.6609e-07 3.68794e-07 4.695…
notes:acuteinfarct 8.43789e-07 4.77353e-07 5.15113e-07 1.1026e-06 5.17476e-07 6.16599e-07 9.44298e-07 4.65929e-07 6.78541e-07 1.29487e-06 7.76518e-07 2.4103e-06 9.69987e-07 4.81023e-07 9.25453e-07 8.19548e-07 7.09963e-07 1.50604e-05 8.05402e-07 1.12401e-06 6.76637e-07 3.53864e-06 5.3859e-07 1.07122e-06 2.17557e-05 1.14947e-06 2.74979e-06 6.03979e-07 1.13074e-06 8.71585e-07 3.43998e-07 3.90624e-07…
notes:acuteinfect 7.75948e-07 4.39787e-07 7.22362e-07 6.28316e-07 5.26812e-07 8.61122e-07 9.65207e-07 2.60907e-07 5.65365e-07 1.38241e-05 9.27549e-07 9.04523e-07 1.10682e-06 4.72376e-07 1.0301e-06 7.64014e-07 1.49452e-06 5.90782e-07 4.40086e-07 6.2423e-07 6.11407e-07 6.93358e-06 4.99811e-07 1.07693e-06 7.52966e-07 8.59415e-07 1.23995e-06 6.10326e-07 9.49754e-07 1.20149e-05 3.74487e-07 3.2972e-07 …
notes:acuteinflamm 7.31288e-07 1.5445e-05 7.29004e-07 6.59489e-07 5.02872e-07 6.18813e-07 1.79874e-05 5.11916e-07 1.05968e-06 1.05173e-06 7.13243e-07 1.51408e-06 8.5128e-07 4.55079e-07 9.95778e-07 7.22328e-07 3.92011e-07 5.59183e-07 6.26381e-07 4.72439e-07 6.96403e-07 1.83634e-05 3.83283e-06 1.08019e-06 1.65124e-05 8.26536e-07 1.91055e-06 5.25911e-07 1.09348e-06 7.14723e-07 3.22608e-07 3.19268e-0…
notes:acuteintraabdomin 6.61151e-07 4.86197e-07 4.43253e-07 4.65208e-07 3.76452e-07 4.21307e-06 6.2226e-07 2.15622e-07 4.01151e-07 1.23649e-05 6.00424e-07 1.85206e-05 7.86543e-07 3.99351e-07 4.49366e-07 6.08627e-07 3.50806e-07 5.06984e-07 9.57709e-07 1.64018e-06 4.80274e-07 4.33979e-06 4.19042e-07 7.172e-07 2.23107e-05 7.1048e-07 4.35002e-07 4.08827e-07 9.21958e-07 7.66798e-07 3.4811e-07 2.68435e…
notes:acuteintracrani 1.46288e-06 8.07175e-07 1.89354e-06 4.10651e-06 1.23744e-06 9.50862e-07 1.59087e-06 2.10598e-05 1.15958e-06 1.94279e-06 1.72481e-06 3.41518e-06 1.75914e-06 1.18276e-06 2.25984e-06 1.29535e-06 3.56312e-06 1.22934e-05 8.659e-07 5.6464e-05 3.71458e-06 0.000145853 8.57716e-07 1.71262e-06 0.000148452 2.89081e-06 1.13224e-06 1.5129e-06 6.6486e-06 2.55497e-06 5.92276e-06 5.86102e-0…
notes:acuteischem 1.36486e-06 7.50085e-07 6.63189e-07 6.8692e-07 1.66306e-06 8.8004e-07 1.14922e-06 3.78853e-07 6.53372e-07 3.00144e-06 8.70109e-07 1.95668e-06 5.61185e-05 6.63631e-07 8.17229e-07 9.41757e-07 1.78035e-06 1.74699e-06 5.56474e-07 1.89014e-05 7.03998e-07 1.95398e-05 5.63541e-07 1.1811e-06 1.65114e-06 1.38103e-06 6.42019e-07 9.01734e-07 1.21947e-06 9.71503e-07 3.81673e-07 2.42287e-06 …
notes:acuteischemia 1.38941e-06 5.54696e-07 7.21208e-07 7.46177e-07 1.27557e-06 6.78729e-07 9.50916e-07 3.62925e-07 2.01451e-06 2.13348e-06 1.13359e-06 1.35573e-06 1.72946e-06 1.69735e-06 5.72005e-07 1.02374e-06 5.55459e-07 3.15202e-06 5.78634e-07 5.47342e-05 9.04186e-07 5.52459e-06 6.18845e-07 9.80499e-06 2.15367e-06 1.55914e-06 6.21218e-07 1.19838e-06 2.33103e-06 2.59294e-06 4.5221e-07 4.30081e…
notes:acuteissu 6.19678e-07 3.70461e-07 6.98817e-07 4.99241e-07 5.41129e-07 4.76403e-07 7.53165e-07 2.24676e-07 4.15428e-07 1.36156e-05 6.88625e-07 6.40135e-07 1.07964e-05 4.17434e-07 4.77238e-07 6.56646e-07 5.16859e-07 8.70949e-06 3.5819e-07 9.13799e-07 5.0538e-07 3.54157e-05 3.9951e-07 7.6483e-07 2.60489e-06 8.51833e-07 4.358e-07 4.46394e-07 7.97629e-07 6.29913e-07 2.87348e-07 2.82598e-07 2.584…
notes:acutekidney 9.18708e-07 5.1523e-07 2.29411e-06 6.15414e-07 5.55771e-07 2.65192e-06 1.00074e-06 2.7764e-07 5.17313e-07 2.82975e-06 8.64961e-07 2.83784e-06 1.03314e-06 5.41106e-07 5.20312e-07 8.51502e-07 4.8497e-07 6.86814e-07 6.03087e-07 1.32364e-06 2.47866e-06 5.36667e-05 5.93392e-07 2.47672e-05 4.77465e-06 1.16295e-06 5.77872e-06 3.43866e-06 1.32218e-06 9.38571e-07 5.09265e-07 3.56748e-07 …
notes:acutelyworsen 6.61208e-07 5.79173e-07 4.64195e-07 5.34048e-07 6.30288e-07 5.19065e-07 1.60598e-05 2.52429e-07 4.1668e-07 1.04558e-06 1.32905e-06 1.08591e-06 1.0825e-05 3.92328e-07 4.19427e-07 6.88184e-07 3.65462e-07 5.26339e-07 3.87144e-07 7.59469e-07 8.06513e-07 1.48268e-05 1.67599e-06 1.40193e-06 1.00446e-05 7.0401e-07 4.73563e-07 4.70275e-07 9.38962e-07 8.83799e-07 5.96991e-06 2.9553e-07…
notes:acutemyocardi 7.27571e-07 5.62468e-07 4.23799e-07 5.37547e-07 5.68419e-07 4.90887e-07 7.93931e-07 2.93553e-07 5.0712e-07 1.21427e-06 8.25416e-07 9.47104e-07 1.17631e-06 6.28992e-07 1.05311e-06 6.92205e-07 3.92716e-07 5.69136e-07 4.11894e-07 3.0594e-05 5.44712e-07 1.30545e-06 4.30852e-07 1.6292e-06 7.21838e-07 9.41914e-07 4.70692e-07 5.09804e-07 9.41324e-07 1.0092e-05 2.84795e-07 5.19649e-07…
notes:acuteonchron 8.74271e-06 1.43405e-06 0.000361769 1.30213e-06 1.13784e-06 1.40665e-06 2.47277e-06 1.29801e-06 2.3767e-06 3.33697e-06 2.20136e-06 6.38525e-06 2.249e-06 1.10332e-06 2.00801e-06 1.77591e-06 1.08699e-06 1.42189e-06 1.31589e-06 1.11623e-05 2.5275e-06 6.63966e-05 1.00151e-06 4.63063e-06 4.75076e-05 2.4628e-06 1.6104e-06 1.54811e-05 2.41247e-06 0.000510063 7.39256e-07 6.26745e-07 1.…
notes:acuteonset 1.69956e-06 4.11021e-06 8.52822e-07 8.46123e-07 1.63142e-06 7.78755e-07 1.04398e-05 4.47733e-07 1.34896e-06 2.10983e-06 1.97284e-06 2.33686e-06 1.99386e-06 8.4069e-07 1.04424e-06 1.11504e-06 7.89014e-07 1.23668e-06 8.18354e-07 6.38108e-05 9.06541e-07 7.77655e-05 6.8779e-07 1.67363e-06 1.51451e-06 1.91225e-06 9.69712e-07 8.23765e-07 1.66295e-06 1.15694e-06 4.42383e-07 1.13842e-05 …
notes:acutepancreat 6.00355e-07 4.11951e-07 6.05573e-07 4.49627e-07 3.7693e-07 4.44498e-07 6.98394e-07 2.15747e-07 3.6993e-07 8.81115e-07 8.3877e-06 6.75724e-07 7.29811e-07 3.51226e-07 3.6806e-07 6.58839e-07 2.58117e-06 4.52098e-07 3.34896e-07 3.83613e-07 4.6173e-07 3.77931e-06 7.5233e-07 7.07734e-07 7.37412e-07 7.61686e-07 6.50743e-07 1.17616e-06 8.315e-07 5.82724e-07 8.77525e-07 2.67476e-07 3.1…
notes:acutepatholog 1.11226e-06 1.06458e-06 1.17286e-06 7.20968e-07 6.03057e-07 1.32045e-06 1.31949e-06 2.41804e-06 6.98032e-07 2.07055e-05 9.40306e-07 1.19526e-06 1.06739e-06 1.05655e-06 3.07463e-06 9.4436e-07 8.77335e-07 7.40002e-07 7.00241e-07 1.08126e-06 9.17881e-07 4.02168e-05 5.69762e-07 1.14098e-06 1.08814e-05 1.39246e-06 1.06924e-06 8.80885e-07 1.55029e-06 1.00007e-06 4.33552e-07 4.07206e…
notes:acuteprocess 1.80219e-06 1.35411e-06 1.19022e-06 1.12877e-06 5.07724e-06 1.95526e-06 1.76292e-05 1.05714e-05 1.19483e-06 2.9334e-06 1.74081e-06 1.38567e-05 4.08e-06 8.03398e-07 8.50663e-07 1.49841e-06 6.72489e-06 2.57296e-06 6.24321e-06 1.7313e-05 1.30964e-06 0.000130667 8.93316e-07 5.46095e-06 1.18936e-05 1.8859e-06 1.23859e-06 1.02918e-06 2.24801e-06 3.09853e-06 8.31509e-07 7.54656e-07 3.…
notes:acutepulmonari 1.43842e-06 1.02947e-06 1.27578e-06 7.4891e-07 6.4026e-06 9.10913e-07 1.11246e-06 6.67006e-07 7.52368e-07 1.55667e-06 1.34708e-06 1.35847e-05 1.87567e-06 6.89046e-07 5.74196e-07 1.02911e-06 6.21477e-07 7.64463e-07 8.9557e-07 6.54184e-05 1.45983e-06 3.17455e-05 8.99065e-07 1.43222e-06 1.00612e-06 1.14432e-05 9.16885e-07 1.46314e-05 1.60371e-06 1.10313e-06 4.20445e-07 4.31571e-…
notes:acuterec 2.24997e-07 1.42503e-07 1.50319e-07 1.91244e-07 1.69331e-07 1.52259e-07 2.32687e-07 1.24771e-07 1.54556e-07 3.25323e-07 2.33874e-07 2.33965e-07 2.37862e-07 1.54626e-07 1.44734e-07 2.4677e-07 1.38418e-07 2.51341e-07 1.45647e-07 1.79694e-07 1.89309e-07 1.18912e-07 1.59405e-07 2.92452e-07 1.38383e-07 2.53808e-07 1.62173e-07 1.70713e-07 3.17002e-07 2.44788e-07 1.8869e-07 1.11496e-07 1.…
notes:acuterecentin 3.71699e-07 2.25472e-07 2.4424e-07 2.95926e-07 2.87097e-07 2.33578e-07 4.65626e-07 1.47162e-07 2.46221e-07 5.933e-07 3.79657e-07 3.79692e-07 4.36244e-07 2.43361e-07 2.26104e-07 3.94882e-07 2.17617e-07 3.65275e-07 2.24172e-07 3.58658e-07 3.36657e-07 1.9787e-07 2.40716e-07 6.31892e-07 2.2193e-07 3.85881e-07 2.98047e-07 2.57229e-07 4.95232e-07 3.83568e-07 1.61631e-07 2.64864e-07 …
notes:acuterehab 8.07694e-07 5.96133e-07 5.44756e-07 6.74056e-07 6.05441e-07 5.66658e-07 1.25468e-06 2.86243e-07 7.65623e-07 1.15494e-06 8.86012e-07 9.30181e-07 9.44022e-07 5.15899e-07 1.2475e-06 8.29455e-07 4.74781e-07 6.38221e-07 3.15476e-05 6.12626e-06 6.61925e-07 1.29046e-06 1.02018e-06 1.27184e-06 6.47304e-06 9.39671e-07 1.12802e-06 5.64122e-07 1.04422e-05 8.52288e-07 3.41367e-07 3.59869e-07…
notes:acuterehabilit 5.84854e-07 3.1151e-07 3.1492e-07 4.96346e-07 3.20055e-07 3.85128e-07 5.77987e-07 4.21805e-07 3.63949e-07 9.35165e-07 5.14108e-07 5.32636e-07 7.23681e-07 4.92235e-07 3.8469e-07 5.42289e-07 3.06572e-07 3.99605e-07 3.52181e-07 3.79944e-07 3.95707e-07 2.62325e-07 3.261e-07 5.89855e-07 3.1916e-07 7.05598e-07 3.53211e-07 3.88389e-07 7.23185e-07 5.30087e-07 2.24057e-07 2.23657e-07 …
notes:acuteren 1.76851e-06 7.93939e-06 0.000232251 9.46881e-07 8.82786e-06 1.85586e-06 3.62929e-06 1.33806e-06 1.04202e-06 7.34073e-06 1.82374e-06 4.40547e-05 2.82382e-06 9.97976e-07 8.28227e-07 1.59306e-06 9.89622e-07 1.42674e-06 8.68806e-07 5.28676e-06 2.52409e-05 5.58078e-05 1.36968e-06 7.9426e-05 4.19356e-06 3.58542e-06 1.24894e-06 9.90057e-07 4.70543e-06 9.96864e-06 2.85631e-06 7.87417e-07 9…
notes:acuterespiratori 1.66833e-06 6.54556e-06 9.42431e-07 1.16837e-06 1.11409e-06 1.25423e-06 1.46981e-06 8.39698e-07 9.1498e-07 1.74883e-06 2.1583e-06 2.12259e-06 2.78301e-06 7.6269e-07 6.99024e-07 1.5965e-06 1.28414e-06 3.19935e-06 6.98085e-07 1.47503e-06 5.82657e-05 5.58075e-05 1.16954e-05 2.00601e-06 3.05007e-06 1.54486e-06 5.27255e-06 9.50931e-07 1.69452e-06 1.22753e-06 7.6352e-07 8.55532e-…
notes:acuteshort 6.49252e-07 5.42261e-07 4.08518e-07 5.39869e-07 4.48155e-07 1.7259e-06 6.53304e-07 2.47618e-07 4.43256e-07 1.1171e-05 7.26077e-07 1.0222e-05 8.05377e-07 4.96599e-07 2.10222e-06 6.73607e-07 3.92762e-07 5.20857e-07 8.08098e-07 9.61053e-07 5.04629e-07 5.62622e-07 4.20607e-07 1.03089e-06 4.55522e-07 1.01827e-06 4.32571e-07 4.53872e-07 9.49832e-07 6.72284e-07 2.76575e-07 2.96478e-07 1…
notes:acutestrok 4.60407e-07 2.64948e-07 2.79448e-07 3.76789e-07 3.56363e-07 2.80185e-07 4.45754e-07 5.62916e-07 2.95421e-07 6.31432e-07 4.61224e-07 5.08089e-07 5.90957e-07 2.62898e-07 3.24889e-07 4.57043e-07 1.16198e-06 3.61505e-07 2.6728e-07 4.98761e-07 3.66427e-07 3.82183e-07 2.86794e-07 8.81937e-07 3.66885e-07 6.33445e-07 2.9859e-07 5.25056e-07 7.08604e-07 5.2036e-07 2.00771e-07 2.23993e-07 1…
notes:acutesubacut 1.62328e-06 6.34472e-07 7.43746e-07 2.65119e-05 3.53439e-06 9.93291e-07 1.52499e-06 4.80486e-07 1.15367e-06 1.90074e-06 1.20685e-06 1.60113e-06 1.58599e-06 6.55042e-07 0.000114642 1.06246e-06 7.1321e-07 9.08305e-07 1.11845e-06 1.16934e-06 8.98235e-07 9.5596e-07 6.89253e-07 1.57155e-06 5.49123e-06 1.46889e-06 1.21214e-06 1.28902e-06 2.4959e-06 1.93608e-06 5.61933e-07 9.10604e-07…
notes:acuteworsen 2.40001e-06 5.00821e-07 6.66909e-07 6.44613e-07 5.55838e-07 1.06821e-05 7.04013e-06 3.3643e-07 5.39498e-07 1.46116e-06 9.17406e-07 9.08664e-07 9.82379e-07 5.20361e-07 1.25201e-06 9.24049e-07 2.49586e-06 6.57865e-07 1.49887e-05 7.84251e-07 7.41987e-07 4.04839e-06 5.60542e-07 1.07784e-06 1.30316e-05 9.74495e-07 5.01566e-06 5.63952e-07 1.42438e-06 1.77934e-05 5.29144e-07 4.79152e-0…
notes:acv 1.96361e-06 9.6792e-07 2.39571e-06 9.03728e-07 7.96634e-07 5.41747e-06 1.28538e-06 1.85554e-06 8.02873e-07 2.18053e-06 1.50734e-06 1.23083e-06 1.20637e-06 7.27693e-07 6.9055e-07 1.16091e-06 6.56498e-07 7.79415e-05 6.95605e-07 6.94384e-07 3.82906e-06 5.27396e-07 0.000104003 1.43778e-06 6.89088e-07 1.20266e-06 1.27302e-06 1.01086e-06 1.55571e-06 2.38474e-06 4.2357e-06 4.8168e-07 0.0003401…
notes:acx 1.19963e-05 1.63576e-06 4.97058e-06 1.12139e-06 9.28637e-07 1.4656e-06 3.6402e-06 7.66275e-07 8.84595e-07 1.72927e-06 3.80743e-05 1.28563e-06 2.96143e-06 8.36116e-07 8.93422e-07 1.31932e-06 8.51989e-07 1.83615e-06 9.90098e-07 1.11239e-06 0.000417842 1.02937e-06 1.27502e-06 1.58466e-06 9.32901e-07 1.27687e-06 1.08915e-06 1.30605e-06 5.18141e-06 2.83578e-06 7.44665e-07 5.16498e-07 1.68539…
notes:acxpeep 1.64614e-05 3.27234e-07 6.51104e-07 4.76154e-07 3.96251e-07 1.47149e-06 6.06001e-07 3.02022e-07 4.85254e-07 7.29994e-07 6.35148e-07 5.40712e-07 9.67522e-07 3.24189e-07 4.60469e-07 5.76698e-07 4.73437e-07 4.75162e-07 3.44477e-07 3.14909e-07 4.52374e-07 2.59338e-07 3.96705e-07 1.02652e-06 4.97824e-07 5.99841e-07 4.74901e-07 3.91866e-07 6.96073e-07 6.28279e-07 3.44932e-07 2.46113e-07 1…
notes:acyclovir 9.04951e-07 4.93879e-07 5.82635e-07 1.28926e-06 4.97793e-07 5.64551e-07 1.11551e-06 3.03228e-07 5.09049e-07 1.11667e-06 1.03954e-06 8.54738e-07 8.63984e-07 4.28775e-07 4.90944e-07 2.60919e-06 5.14915e-07 6.27599e-07 4.58436e-07 4.20194e-07 6.58188e-06 3.92265e-07 1.32159e-06 8.32442e-07 4.56848e-07 7.59214e-07 7.20759e-07 6.47388e-07 1.91979e-06 0.000847248 6.33585e-07 3.31027e-07…
notes:acylovir 5.13096e-07 3.05386e-07 2.96234e-06 4.03558e-07 3.33755e-07 3.17456e-07 7.04326e-06 4.55192e-07 3.30911e-07 7.43969e-07 4.9318e-07 1.80062e-06 5.08753e-07 2.9753e-07 3.01258e-07 3.08778e-06 3.3954e-07 4.18367e-07 2.9675e-07 2.92973e-07 4.0942e-07 2.61863e-07 6.05281e-07 5.67541e-07 3.04937e-07 6.28981e-07 3.93185e-07 3.71935e-07 7.98206e-07 5.27845e-07 2.56411e-07 2.27255e-07 0.000…
notes:adam 5.98834e-06 3.09841e-06 6.22601e-06 1.72431e-06 8.22851e-06 5.93393e-05 2.12894e-05 6.04286e-06 3.29876e-06 2.91593e-06 0.000160697 3.73525e-06 1.11204e-05 1.82914e-06 1.76587e-06 4.80684e-05 0.000124419 2.0072e-06 7.26892e-06 3.06557e-06 0.000275953 2.83508e-06 3.55686e-06 4.64819e-06 2.18643e-06 1.31462e-05 6.38515e-06 0.000112213 7.77195e-06 3.05262e-05 1.62722e-06 8.46921e-07 2.167…
notes:adament 1.33857e-06 4.90747e-06 9.83638e-07 8.61684e-07 1.07416e-06 6.66146e-07 2.95282e-06 8.27032e-07 9.34055e-07 1.48709e-06 6.89693e-05 1.71938e-06 4.5084e-06 8.41461e-07 4.14252e-06 1.28447e-06 7.08671e-07 1.51731e-06 3.12779e-06 3.55926e-06 1.20488e-06 8.68796e-07 6.80453e-07 2.61492e-05 7.00997e-07 2.46985e-06 8.59029e-07 9.609e-07 2.10965e-06 2.0181e-06 5.76636e-07 4.92761e-07 6.362…
notes:adamt 1.63187e-07 9.706e-08 1.04103e-07 1.35918e-07 1.0408e-07 1.12667e-07 1.60512e-07 5.86505e-08 1.0358e-07 2.43541e-07 1.5387e-07 1.59839e-07 1.5928e-07 9.69117e-08 9.89451e-08 1.63815e-07 9.06873e-08 1.29223e-07 9.646e-08 9.15053e-08 1.25501e-07 9.23357e-08 1.11241e-07 1.81516e-07 1.21456e-07 1.8535e-07 1.10748e-07 1.15838e-07 1.97365e-07 2.14652e-07 7.47488e-08 7.47896e-08 9.16125e-08 …
notes:adapt 2.19603e-06 3.73586e-06 2.94703e-06 1.60326e-06 5.54804e-05 1.42324e-06 0.000143032 0.000162233 4.62156e-06 2.74659e-06 5.19134e-05 1.76416e-06 2.12439e-06 1.72194e-06 4.2731e-06 0.00029529 1.72791e-06 1.61916e-05 6.1579e-06 1.09684e-06 2.88516e-06 7.16598e-07 1.41325e-06 2.41611e-06 1.1043e-06 1.93543e-06 2.04173e-06 1.4255e-06 3.42964e-06 9.6902e-05 6.91895e-07 7.89004e-07 7.84469e-…
notes:adaptec 5.51613e-07 3.63414e-07 4.14871e-07 4.87136e-07 3.80909e-07 3.84532e-07 1.43551e-06 1.82232e-06 3.82242e-07 7.74097e-07 1.02177e-06 6.69557e-07 6.43073e-07 3.50931e-07 3.52129e-07 6.52919e-05 3.47469e-07 5.09154e-07 5.84912e-06 4.37511e-07 5.76473e-07 3.33896e-07 3.91731e-07 1.75853e-06 5.03686e-07 6.56138e-07 4.03795e-07 3.91843e-07 1.41172e-06 2.23707e-05 2.52223e-07 2.703e-07 3.2…
notes:adaqu 1.29342e-06 4.99616e-07 6.41473e-07 6.68896e-07 9.74129e-07 5.67572e-07 1.07092e-06 6.85038e-05 7.11856e-07 1.14351e-05 8.26745e-07 9.22971e-07 8.83665e-07 5.59761e-07 7.14694e-07 8.37192e-07 5.21465e-07 6.44961e-06 5.66569e-07 9.96152e-07 8.43672e-07 4.57216e-07 5.68717e-07 1.17095e-05 5.68699e-07 1.59229e-06 5.68188e-07 6.99924e-07 0.000108025 8.30514e-07 3.8584e-07 8.48802e-07 4.69…
notes:adat 0.000688888 3.26873e-06 9.35394e-05 0.000305656 4.63358e-06 1.47399e-05 1.85581e-05 1.06617e-06 0.000364575 3.82782e-06 0.000112064 0.000112171 0.000273907 2.04825e-06 0.000119693 3.44955e-06 6.29598e-05 2.2807e-06 6.38089e-05 1.72166e-06 4.39458e-06 1.3974e-06 2.08513e-06 6.90144e-05 1.51533e-06 0.000573417 2.35681e-05 0.00082423 0.000476023 8.83262e-05 2.25222e-06 0.0012349 0.0001846…
notes:adb 1.74487e-06 7.75443e-05 1.48476e-06 1.20148e-06 8.46718e-07 7.85192e-07 8.10097e-06 4.19522e-05 1.21859e-06 2.22651e-06 1.40554e-06 1.45239e-06 1.4362e-06 7.52036e-07 1.34649e-06 1.34536e-06 8.08548e-07 2.18213e-06 1.53918e-06 1.03661e-06 1.92145e-06 6.63857e-07 1.09359e-06 2.30622e-05 9.64138e-07 1.55833e-06 1.36913e-06 1.04302e-06 6.21068e-05 1.72318e-06 4.48259e-05 1.44915e-06 7.8341…
notes:adbomin 9.99736e-07 1.27202e-05 1.57663e-05 6.19626e-07 6.29043e-07 2.2456e-06 8.13258e-07 2.88842e-07 5.42335e-07 1.17497e-06 8.69942e-07 1.46152e-05 1.00687e-06 4.80074e-07 4.66541e-07 8.50976e-07 4.98837e-07 6.27216e-07 4.66016e-07 4.91348e-07 7.86023e-07 8.7222e-07 5.23769e-07 1.07915e-06 5.24875e-06 8.99813e-07 6.18243e-07 1.45586e-06 8.239e-06 1.94697e-06 2.77146e-06 2.19103e-06 4.761…
notes:adc 9.52328e-07 5.38539e-07 6.00734e-07 8.62296e-05 8.4382e-07 1.33208e-06 8.98806e-07 3.6701e-07 1.38745e-06 1.34633e-06 9.94957e-07 9.96983e-07 1.0124e-06 5.86502e-07 1.95518e-06 8.90207e-07 2.92141e-06 3.85497e-05 7.13667e-07 7.13204e-07 7.29225e-07 5.97055e-07 6.47307e-07 1.10446e-06 0.000154488 1.2251e-06 5.40321e-05 6.22259e-07 1.23751e-06 1.90781e-06 4.42951e-07 4.03825e-07 0.0001901…
notes:addedum 4.9781e-07 2.97469e-07 2.97361e-07 3.76468e-07 3.12455e-07 3.35992e-07 4.6608e-07 7.21908e-07 3.07215e-07 6.60235e-07 5.92932e-07 4.66081e-07 4.86219e-07 2.82114e-07 3.31058e-07 4.82985e-07 2.62866e-07 3.99434e-07 2.86153e-07 2.84329e-07 3.6938e-07 2.99762e-07 3.08857e-07 7.64993e-07 3.11677e-07 5.51191e-07 3.44382e-07 2.06392e-06 6.33297e-07 7.73347e-07 3.01471e-07 2.12617e-07 2.61…
notes:addemphas 1.12211e-05 1.30366e-06 0.00022557 1.14461e-06 1.72843e-06 8.76421e-05 9.32526e-05 4.6646e-07 1.12575e-06 2.18616e-06 0.000104291 1.58458e-05 3.24635e-06 9.06381e-07 8.87028e-07 1.60971e-06 5.86189e-05 2.10572e-06 1.15103e-06 7.80975e-07 2.04885e-05 6.90334e-07 8.25621e-05 1.78096e-06 7.87038e-07 1.83469e-06 2.43745e-06 0.00015028 3.34652e-06 0.000115278 1.76844e-05 5.88282e-07 0.…
notes:addend 9.27829e-07 5.49291e-07 1.16419e-05 7.5885e-07 9.63472e-07 6.14029e-07 9.39034e-07 5.34265e-06 6.68309e-07 2.85386e-05 3.24993e-06 9.28633e-07 1.03127e-06 8.40446e-07 7.4208e-07 9.67259e-07 5.34422e-07 7.2828e-07 1.86853e-06 7.00766e-07 7.6626e-07 5.51675e-07 5.52759e-07 1.13237e-06 6.67295e-07 3.16328e-06 6.08166e-07 8.50404e-07 3.82817e-06 9.99351e-07 9.12769e-06 3.85249e-07 5.5885…
notes:addendumaddendum 2.97534e-06 1.51357e-06 8.71593e-07 7.51623e-06 9.08785e-07 7.84571e-07 2.67888e-06 2.78377e-06 1.18782e-06 3.95467e-06 2.51307e-06 1.89046e-06 2.53345e-06 9.5809e-06 8.10466e-06 1.58837e-06 2.15664e-06 1.11998e-06 5.6436e-06 3.21965e-05 1.10002e-06 1.84419e-06 1.11431e-06 3.01335e-06 5.254e-06 3.95816e-06 1.3553e-06 8.37174e-07 1.8753e-05 1.23965e-06 4.89686e-07 9.74255e-0…
notes:addendumaddit 7.92151e-07 5.58421e-07 1.29624e-06 1.70279e-06 6.39186e-07 4.46363e-07 1.1533e-06 3.22676e-07 1.04118e-06 1.04391e-06 9.95527e-07 5.94529e-06 9.30365e-07 2.56564e-06 4.32413e-07 7.38245e-07 5.26888e-07 5.63374e-07 4.13456e-07 6.42616e-07 5.37848e-07 4.69348e-07 4.55867e-07 9.51756e-07 5.64225e-07 1.08398e-06 4.63925e-07 5.31622e-07 1.29948e-06 8.49113e-07 3.15816e-07 1.13904e…
notes:addendumcardiac 2.90697e-07 1.98468e-07 1.93454e-07 2.42945e-07 1.9271e-07 2.1818e-07 2.94046e-07 2.14067e-07 1.94473e-07 7.82134e-06 3.15945e-07 3.0057e-07 3.08275e-07 2.0818e-07 1.75894e-07 3.09566e-07 1.6617e-07 2.43967e-07 1.76417e-07 1.84544e-07 2.46977e-07 1.4183e-07 2.27114e-07 6.28959e-06 1.74954e-07 3.30924e-07 2.09876e-07 2.10277e-07 3.87162e-07 3.06047e-07 1.38656e-07 1.41763e-07…
notes:addendumcorrect 4.22001e-06 6.67218e-07 7.30331e-07 9.51341e-06 8.50076e-07 1.84202e-06 1.45976e-06 1.14196e-05 1.18385e-06 2.12967e-06 1.79556e-06 1.32305e-06 1.61418e-06 6.80983e-07 2.25056e-06 1.18172e-06 5.88378e-07 2.12681e-06 7.06013e-07 6.7836e-06 9.60855e-07 6.91294e-06 7.25239e-07 2.86584e-06 7.60005e-07 2.10761e-05 7.98157e-07 5.4181e-06 2.57856e-06 2.80901e-06 4.49988e-07 4.9319e…
notes:addendumcv 4.7343e-07 3.80614e-07 3.17598e-07 3.99455e-07 3.16786e-07 3.13708e-07 6.31431e-07 1.8172e-05 3.32239e-07 7.09306e-07 5.15039e-07 5.17031e-07 5.23136e-07 2.92355e-07 3.42235e-07 5.61675e-07 5.55587e-07 4.16923e-07 5.27573e-06 2.98941e-07 4.48795e-07 2.73573e-07 3.59698e-07 6.57472e-06 3.29904e-07 6.04014e-07 3.77871e-07 3.40523e-07 7.21626e-07 5.33002e-07 2.21223e-07 2.24208e-07 …
notes:addendumdischarg 1.1971e-06 9.41362e-07 6.56678e-07 1.4342e-06 6.74406e-07 6.96518e-07 1.20003e-06 5.31564e-07 1.66675e-06 1.95661e-06 1.02025e-06 2.73228e-06 2.01756e-06 6.88176e-07 1.0018e-06 1.07358e-06 5.99776e-07 9.51301e-07 1.02852e-06 3.06015e-05 1.14688e-06 1.83544e-06 6.2921e-07 5.15784e-05 3.21953e-05 1.40908e-06 1.18055e-06 6.95556e-07 3.13432e-06 3.00928e-06 4.25689e-07 3.92998e…
notes:addendumhem 3.8088e-07 2.43615e-07 2.54406e-07 3.29266e-07 2.50237e-07 2.6059e-07 4.2083e-07 7.29785e-07 2.52998e-07 5.39907e-07 3.84383e-07 3.88018e-07 4.06136e-07 2.34836e-07 2.28815e-07 4.18301e-07 2.1643e-07 3.31621e-07 2.79264e-07 2.36299e-07 7.76377e-07 1.92515e-07 2.78575e-07 4.50318e-07 2.32975e-07 4.29169e-07 2.76157e-07 3.61139e-07 6.10141e-07 4.32119e-07 2.395e-07 1.76173e-07 2.0…
notes:addendumid 3.13641e-07 2.36303e-07 2.07995e-07 2.64985e-07 2.08304e-07 2.10921e-07 3.60884e-07 4.00665e-06 2.19513e-07 4.37635e-07 3.20633e-07 3.61665e-07 3.30625e-07 2.04226e-07 3.68701e-07 3.39055e-07 1.88046e-07 2.70719e-07 1.99548e-07 1.95229e-07 2.65074e-07 1.68002e-07 2.35532e-07 3.79559e-07 2.86871e-07 3.65827e-07 2.4324e-07 3.44739e-07 4.73643e-07 5.48635e-07 1.49029e-07 1.4921e-07 …
notes:addendumm 3.94465e-07 2.39173e-07 2.47322e-07 3.73644e-07 2.53783e-07 2.51688e-07 3.97829e-07 1.57736e-07 3.21966e-07 5.34513e-07 3.87196e-07 3.91393e-07 4.87436e-07 2.40937e-07 6.37879e-06 4.03118e-07 2.22473e-07 3.16087e-07 3.08371e-07 2.73311e-07 3.06615e-07 1.97671e-07 2.57399e-07 7.22345e-06 2.60553e-07 5.16186e-07 2.75849e-07 2.70263e-07 5.33231e-07 4.05814e-07 1.72489e-07 5.23436e-07…
notes:addendummed 6.03947e-07 3.56603e-07 3.63882e-07 4.62931e-07 7.40213e-06 3.64201e-07 6.07874e-06 2.18671e-07 5.12167e-07 8.30095e-07 5.95683e-07 1.25959e-06 6.29696e-07 3.54833e-07 3.51954e-07 6.8643e-07 3.25842e-07 5.60569e-07 4.08734e-07 5.00102e-07 4.76655e-07 3.49335e-07 4.12182e-07 7.5799e-07 3.77526e-07 1.68186e-06 4.41889e-07 4.00694e-07 9.75391e-07 5.85038e-07 2.53206e-07 1.59921e-05…
notes:addendummr 1.72563e-06 7.93672e-07 5.12504e-07 7.03672e-07 5.27874e-07 5.70327e-07 1.14875e-06 2.92716e-07 6.26638e-07 1.11375e-06 7.97114e-07 8.96819e-07 8.65116e-07 5.41089e-07 2.11662e-06 8.06473e-07 5.31003e-07 6.55373e-07 1.76555e-06 6.21997e-07 6.12624e-07 5.50086e-07 5.06098e-07 1.3886e-06 1.3519e-06 5.61168e-06 6.63843e-07 5.33413e-07 1.8231e-06 8.08587e-07 3.32456e-07 7.5151e-05 5.…
notes:addendumneuro 5.00188e-07 3.16734e-07 3.17273e-07 5.57928e-07 3.21851e-07 3.29226e-07 5.15301e-07 1.01745e-05 3.50528e-07 7.0117e-07 5.11225e-07 5.47484e-07 5.58658e-07 3.0067e-07 3.79052e-07 5.31415e-07 3.63714e-07 4.17838e-07 3.03884e-07 2.92756e-07 4.30061e-07 2.38671e-07 3.42535e-07 6.23957e-07 3.21653e-07 6.87551e-07 3.87706e-07 3.77925e-07 6.88855e-07 1.081e-06 2.16051e-07 2.44462e-07…
notes:addendumpati 2.94326e-06 2.00889e-06 1.0127e-06 2.20361e-06 1.11553e-06 4.18761e-06 5.46054e-06 2.18681e-05 1.7243e-06 3.31835e-05 2.4049e-06 9.54561e-06 3.85278e-06 1.20947e-06 6.09027e-06 1.72715e-06 9.42728e-07 1.25628e-06 1.75067e-05 1.39393e-05 1.30984e-06 1.64024e-05 1.09051e-06 5.25698e-05 1.03566e-05 3.09513e-06 1.50836e-06 1.08984e-05 3.37971e-06 2.46285e-06 7.67083e-07 3.72885e-06…
notes:addendumpleas 2.08385e-05 1.22433e-06 1.03338e-06 1.13701e-06 1.14106e-06 1.91289e-06 1.05366e-05 1.91818e-06 1.82538e-06 3.00836e-06 2.25386e-06 2.29922e-06 2.45363e-06 1.16078e-06 3.76426e-05 1.47815e-06 5.8389e-06 1.83854e-06 1.38746e-05 4.21832e-05 1.43848e-06 3.57071e-06 9.47271e-07 2.72326e-05 9.27346e-06 2.33239e-06 9.86411e-06 2.02601e-06 2.13705e-05 1.89879e-06 1.07342e-06 1.87522e…
notes:addendumpt 1.25602e-05 1.5458e-06 1.3227e-06 1.91088e-06 1.23823e-06 1.0959e-06 2.04162e-06 0.000331196 1.32375e-06 3.26142e-06 2.23269e-06 5.51209e-06 4.2208e-06 1.19545e-06 1.78232e-05 4.99359e-06 1.25621e-06 1.36827e-06 2.97805e-06 5.5422e-06 2.24335e-06 1.67511e-06 2.03751e-06 5.2196e-05 3.10727e-06 3.96623e-06 2.35809e-06 1.76652e-06 4.53321e-06 3.48904e-06 9.10848e-07 1.51198e-05 9.49…
notes:addendumresp 4.54421e-07 3.40695e-07 2.9419e-07 3.56677e-07 2.92018e-07 5.62586e-07 5.00969e-07 1.14107e-05 2.8925e-07 6.21659e-07 4.93396e-07 4.51192e-07 5.44213e-07 2.71475e-07 6.02955e-07 4.61173e-07 2.47761e-07 3.62182e-07 2.65298e-07 2.6588e-07 4.1277e-07 2.77903e-07 3.15717e-07 5.31135e-07 3.01319e-07 4.83745e-07 3.09631e-07 9.4455e-07 6.69178e-07 5.35581e-07 2.33963e-07 2.04711e-07 2…
notes:addendumse 9.32256e-07 6.48066e-07 5.63165e-07 9.38699e-06 7.17344e-07 6.74515e-07 8.74251e-07 1.6124e-06 9.63523e-07 1.20218e-06 1.33312e-06 9.62446e-07 1.72962e-06 5.75644e-07 6.98988e-07 8.7677e-07 5.5394e-07 7.45172e-07 3.53611e-06 7.80183e-07 6.6582e-07 1.42597e-06 5.39497e-07 3.55963e-06 1.46749e-06 6.03256e-06 1.16568e-06 5.72345e-07 1.30423e-06 8.6613e-07 3.52796e-07 3.57743e-06 1.0…
notes:addendumskin 4.10424e-07 2.85681e-07 2.80071e-07 4.29298e-07 2.8363e-07 3.91414e-07 4.72141e-07 8.77924e-07 2.83292e-07 8.06916e-07 4.46642e-07 5.04803e-07 4.56636e-07 5.72011e-07 3.21966e-07 4.50205e-07 2.52007e-07 3.92242e-07 2.60313e-07 3.22937e-07 3.9833e-07 2.12679e-07 3.04636e-07 5.10779e-07 2.85015e-07 4.55005e-07 3.17646e-07 3.40621e-07 6.34378e-07 4.46303e-07 2.35585e-07 2.04303e-0…
notes:addenum 5.44047e-07 3.68858e-07 3.93816e-07 4.93647e-07 3.50555e-07 3.31031e-07 5.55973e-07 3.68745e-05 4.29357e-07 7.10993e-07 5.68363e-07 5.52491e-07 5.75752e-07 3.83978e-07 3.11867e-07 5.36547e-07 3.11646e-07 4.48361e-07 3.41557e-07 4.00638e-07 4.58355e-07 2.64568e-07 3.60693e-07 3.18113e-06 3.48296e-07 5.64809e-07 4.27531e-07 3.54155e-07 1.122e-06 4.53177e-06 2.35736e-07 3.59939e-06 2.7…
notes:adderal 7.90762e-07 4.16439e-07 4.68203e-07 6.02934e-07 4.27458e-07 4.43785e-07 7.35317e-07 2.37132e-07 4.87954e-07 1.35321e-06 7.47477e-07 1.37609e-06 7.77449e-07 3.98882e-07 5.52802e-07 6.83137e-07 4.24848e-07 5.37652e-07 6.67226e-07 4.66664e-07 5.15955e-07 0.000113199 4.32917e-07 7.64988e-07 8.92048e-07 8.62175e-07 1.94405e-06 5.15477e-07 1.03649e-06 1.16815e-06 2.91798e-07 4.49096e-07 4…
notes:addict 7.99072e-06 2.31622e-06 2.44103e-05 4.84159e-06 1.89819e-06 0.000221029 5.32997e-06 7.80017e-07 3.18016e-05 3.3835e-06 2.65466e-05 2.9778e-06 4.45465e-06 1.26588e-06 1.65458e-05 3.32287e-05 0.00194974 9.67571e-06 2.34301e-05 1.21548e-06 0.000124755 1.07685e-06 2.74298e-05 2.62507e-06 1.20398e-06 2.65431e-06 7.50849e-06 4.83257e-06 4.72142e-05 3.81647e-06 7.76933e-05 1.07224e-06 2.078…
notes:addison 8.26511e-07 4.13846e-07 9.77041e-07 3.15999e-06 5.74908e-07 0.000193032 8.03679e-07 2.85069e-07 4.57995e-07 1.35384e-06 6.93877e-07 7.68333e-07 2.2343e-06 4.48841e-07 6.50771e-07 7.51173e-07 4.0941e-07 6.12958e-07 4.05364e-07 4.35035e-07 8.33968e-07 3.79287e-07 4.65823e-07 1.6403e-06 5.12759e-07 9.2869e-07 5.71761e-07 4.96783e-07 8.97052e-07 7.1384e-07 3.03578e-07 3.17436e-07 0.0002…
notes:additionalday 9.90663e-07 4.27866e-07 4.79935e-07 5.93104e-07 5.39901e-07 1.76181e-06 2.82064e-06 1.52171e-06 4.77149e-07 1.10818e-06 1.23577e-06 1.06353e-06 1.0615e-06 7.83658e-07 5.08816e-07 7.80076e-07 4.78748e-07 6.74623e-07 6.13666e-07 5.9339e-06 6.68059e-07 2.34078e-05 4.67771e-07 8.67466e-07 5.64935e-06 6.44603e-06 1.31254e-06 5.69793e-07 1.0203e-06 8.04516e-07 5.82932e-07 3.31216e-0…
notes:additionpati 7.17389e-07 5.55771e-07 2.3834e-06 5.723e-07 4.98356e-07 1.28418e-06 9.86307e-07 2.65341e-07 6.48704e-07 9.76531e-07 1.0567e-06 9.09798e-07 1.01295e-06 4.6353e-07 6.35141e-07 8.15587e-07 7.19198e-07 7.55011e-06 4.92273e-06 4.32905e-07 7.65013e-07 5.07853e-07 2.16219e-06 9.18159e-07 4.94704e-07 8.01114e-07 8.5913e-07 5.76151e-07 1.49943e-06 8.01723e-06 3.60846e-07 3.33672e-07 3.…
notes:additon 6.51263e-05 1.23266e-06 6.46629e-06 1.84656e-06 4.82971e-06 1.94697e-06 8.95063e-06 5.61604e-05 1.556e-06 7.30033e-06 0.000428182 3.73301e-06 3.32953e-06 1.56426e-05 3.36819e-05 2.00254e-06 1.23308e-05 4.35415e-06 7.64194e-06 6.20448e-06 4.26711e-05 2.33243e-06 4.78889e-06 3.08838e-06 3.3773e-06 9.51094e-06 1.87513e-06 3.04855e-05 0.000482191 2.05328e-06 5.15192e-06 2.32395e-06 1.33…
notes:addl 2.20362e-06 4.36772e-05 3.78117e-06 7.52609e-05 2.35245e-06 3.01203e-06 1.8617e-06 1.0513e-06 3.6394e-06 2.64065e-06 3.06197e-06 0.000620813 4.33858e-06 2.43266e-06 1.2421e-06 1.84943e-06 1.34284e-06 0.000215218 1.67247e-06 1.19361e-06 0.000119881 9.21566e-07 4.97286e-05 3.15858e-06 1.88877e-06 3.30154e-06 3.57642e-06 2.39199e-06 2.76886e-05 3.59348e-06 3.45609e-06 7.41546e-06 1.2616e-…
notes:addm 9.01948e-07 2.71588e-07 2.81866e-07 3.55858e-07 1.4014e-06 2.97267e-07 4.39583e-07 5.38522e-06 3.54817e-07 5.99724e-07 4.48936e-07 4.39081e-07 6.38803e-07 3.71491e-07 2.61383e-07 4.61239e-07 2.43267e-07 3.82807e-07 2.63486e-07 2.88055e-07 4.16798e-07 2.12803e-07 2.99736e-07 7.08707e-07 2.84897e-07 7.53767e-07 3.19407e-07 3.13114e-07 5.83989e-07 5.26625e-07 1.96585e-07 1.44909e-06 2.381…
notes:addmiss 8.65065e-07 5.3575e-07 4.26257e-07 5.38871e-07 4.37244e-07 4.52127e-07 6.61623e-07 3.17751e-06 4.27349e-07 2.12338e-05 4.01934e-06 7.12358e-07 7.13793e-07 3.9797e-07 3.91965e-07 6.91316e-07 3.86392e-07 5.29397e-07 3.9865e-07 1.11881e-06 6.05575e-07 3.74327e-07 4.84856e-07 7.96606e-07 3.96465e-07 1.10006e-06 7.58418e-07 5.61507e-07 1.0261e-06 6.83577e-07 5.15223e-07 6.2303e-06 6.1109…
notes:addmit 7.67619e-07 6.02467e-06 4.71559e-07 6.54603e-07 4.88207e-07 5.83958e-07 8.06219e-07 7.44413e-07 4.91028e-07 1.35465e-06 8.38664e-07 1.04984e-06 9.16222e-07 5.08774e-07 8.40729e-07 8.55728e-07 4.57136e-07 7.15286e-07 4.63764e-07 6.01572e-07 9.00035e-07 5.00217e-07 4.93827e-07 1.01111e-06 7.00512e-07 1.09307e-06 5.87023e-07 8.32137e-07 1.20882e-06 7.94697e-07 4.45143e-07 5.11108e-07 4.…
notes:addon 7.30569e-05 1.43258e-06 0.000197395 2.63683e-05 5.9003e-05 3.17001e-06 0.000163661 2.60314e-06 2.70222e-06 0.000222331 0.00013732 2.38509e-06 3.03743e-06 2.25465e-06 4.8954e-06 2.39952e-05 6.29783e-05 5.67103e-06 6.37002e-05 1.67017e-06 7.25787e-06 1.23041e-06 1.98269e-05 3.33554e-06 1.53333e-06 2.39315e-06 4.2677e-05 2.28613e-06 3.24952e-06 4.9044e-06 3.26582e-06 8.82737e-07 4.87082e…
notes:addonclip 1.49409e-07 9.18618e-08 9.65073e-08 1.22741e-07 1.01122e-07 9.88991e-08 1.53061e-07 5.54607e-08 1.00539e-07 3.1183e-07 1.46211e-07 1.50856e-07 1.54573e-07 0.000779652 9.54313e-08 1.55132e-07 8.28308e-08 1.54147e-07 9.08984e-08 1.58324e-07 1.1767e-07 9.13323e-08 1.01217e-07 1.73297e-07 9.42258e-08 1.53714e-07 1.07114e-07 1.04681e-07 1.86084e-07 1.55522e-07 6.83668e-08 7.60353e-08 8…
notes:addtion 2.62062e-06 8.93107e-07 2.18449e-06 1.41803e-06 1.94255e-06 1.55738e-06 2.99638e-06 5.78627e-05 1.07463e-06 2.52973e-06 1.86497e-06 1.68695e-06 2.31562e-06 1.40263e-06 2.29089e-06 2.36913e-05 1.20314e-06 1.3605e-06 9.7311e-07 3.23353e-06 4.58081e-05 3.87206e-06 9.73952e-07 2.79308e-06 1.42705e-06 3.34771e-06 6.04171e-06 3.33294e-06 2.65656e-06 2.75298e-06 6.98492e-07 1.19046e-06 1.0…
notes:addtl 1.59625e-06 1.41937e-06 0.000306521 6.69949e-07 6.42128e-05 7.35601e-07 7.40474e-07 3.12374e-07 7.93842e-07 1.08298e-06 8.70724e-07 7.6604e-07 9.51295e-07 7.16335e-07 1.24074e-06 7.90949e-07 5.11478e-07 6.74536e-07 4.65818e-07 6.72726e-07 8.58826e-07 3.94466e-07 5.01597e-07 1.05447e-06 5.00345e-07 2.93992e-05 0.000134215 4.56733e-05 1.06986e-06 9.77737e-07 2.44711e-06 4.01217e-07 9.33…
notes:adduct 1.50067e-06 6.96568e-07 7.63633e-07 2.49151e-06 9.02915e-07 7.86132e-07 2.05716e-06 2.56693e-06 3.57584e-05 1.94317e-06 1.34831e-06 1.54482e-06 2.3836e-06 7.30663e-07 1.82976e-06 1.11326e-06 1.59361e-06 2.36907e-05 0.000173706 8.93654e-07 1.07228e-06 8.56176e-07 7.32149e-07 8.40391e-06 1.62151e-06 1.34922e-06 0.000233386 9.68634e-07 2.45356e-06 1.21877e-06 4.75418e-07 5.33451e-07 4.0…
notes:adductor 8.97265e-07 5.25908e-07 6.29563e-07 7.01103e-06 8.72635e-07 8.18948e-07 1.46409e-06 1.65355e-06 8.63102e-07 1.32066e-06 8.93906e-07 1.02386e-06 9.15886e-07 5.11233e-07 4.06491e-05 8.78562e-07 5.092e-07 7.47433e-07 6.10701e-05 7.06133e-07 8.9427e-07 6.65493e-07 5.66217e-07 7.9517e-05 2.89347e-05 1.27083e-06 3.12251e-05 7.30208e-07 0.00101787 1.14726e-06 4.47108e-07 4.10391e-07 6.118…
notes:ade 0.000547207 2.23841e-07 2.49082e-07 2.99717e-07 2.93007e-07 2.51442e-07 3.79036e-07 1.64055e-07 3.23998e-07 5.2428e-07 3.82183e-07 4.0645e-07 4.78816e-07 2.3209e-07 2.4442e-07 3.82961e-07 2.18202e-07 4.75226e-07 4.28186e-07 2.96638e-07 3.26278e-07 1.96747e-07 2.46869e-07 4.40783e-07 2.14744e-07 4.59085e-07 2.7025e-07 2.58094e-07 7.80407e-07 5.07064e-07 1.66905e-07 1.75287e-07 2.32463e-0…
notes:ademand 2.62638e-07 1.57825e-07 1.69033e-07 2.08982e-07 1.89626e-07 1.69647e-07 2.59762e-07 1.19392e-07 1.94485e-07 3.58696e-07 2.57766e-07 2.57591e-07 2.8019e-07 1.72684e-07 1.53208e-07 2.68142e-07 1.49248e-07 2.1472e-07 1.5647e-07 1.69147e-07 2.0963e-07 1.24648e-07 1.81149e-07 3.25663e-07 1.52885e-07 2.93396e-07 1.7799e-07 1.81873e-07 3.39061e-07 2.75455e-07 1.15802e-07 0.00183544 1.40187…
notes:adendum 1.3925e-06 5.89702e-07 5.65138e-06 9.72042e-07 5.34359e-07 5.60493e-07 9.04985e-07 6.03928e-05 5.421e-07 1.18843e-06 1.04187e-06 9.83153e-07 8.54387e-07 5.06101e-07 1.52202e-06 8.23959e-07 5.54595e-07 6.68293e-07 4.93643e-07 5.83977e-07 1.03179e-06 3.99849e-07 5.42607e-07 2.45741e-06 5.61733e-07 1.06512e-06 9.0622e-07 6.65328e-07 1.89955e-06 1.46633e-06 3.75335e-07 3.63009e-07 4.530…
notes:adeno 1.34962e-06 7.93022e-07 8.20524e-07 6.95318e-07 7.57614e-07 0.000363834 1.04567e-06 4.1968e-07 6.99747e-07 3.83296e-06 2.33745e-06 1.00033e-06 1.23708e-06 6.2705e-07 5.141e-07 1.06666e-06 5.26042e-07 8.32163e-07 5.29743e-07 6.52337e-07 9.10407e-07 6.94422e-07 7.18235e-07 1.1296e-06 8.63078e-05 1.2618e-06 6.72457e-07 7.03442e-07 3.41934e-05 9.96349e-07 4.21795e-07 3.97602e-07 4.8024e-0…
notes:adenoca 8.01394e-07 4.91916e-07 5.37906e-07 4.96411e-07 4.29711e-07 0.000162885 6.07374e-05 2.35801e-07 5.12856e-07 1.09199e-06 6.82624e-07 6.86218e-07 8.82891e-07 4.16651e-07 4.96044e-07 6.3272e-07 3.35583e-07 5.1507e-07 3.86429e-07 4.32877e-07 1.12746e-06 3.97772e-07 4.37023e-07 7.48524e-07 6.4362e-07 6.99182e-07 4.68646e-07 4.92056e-07 8.69064e-07 6.36168e-07 2.90123e-07 2.98164e-07 3.76…
notes:adenocarcinoma 8.44834e-07 1.60167e-06 7.52121e-07 5.89829e-07 5.90151e-07 0.00828734 0.000121117 3.45293e-07 6.01277e-07 1.18481e-06 8.65892e-07 2.01561e-06 1.37748e-06 4.74103e-07 4.43307e-07 7.94186e-07 4.25975e-07 6.44271e-07 4.64606e-07 5.62925e-07 7.68323e-07 6.23838e-07 5.13475e-07 1.28286e-06 7.61327e-07 9.92274e-07 6.79344e-07 9.84279e-07 9.82147e-07 8.08329e-07 3.70446e-07 5.1461e…
notes:adenoid 1.15383e-06 7.06669e-07 7.39737e-07 9.24126e-06 1.00347e-06 9.3541e-07 0.000347258 6.21865e-07 1.04278e-06 5.30522e-06 1.58523e-06 1.42589e-06 1.82256e-06 1.26964e-06 2.89734e-05 1.14805e-06 8.32175e-07 9.71083e-07 1.00057e-05 1.33321e-06 9.823e-07 1.69864e-06 7.98897e-07 1.59464e-06 1.85843e-06 1.56727e-06 1.54929e-06 7.79513e-07 4.32697e-06 1.12167e-06 4.58644e-07 5.19438e-07 1.03…
notes:adenoidectomi 1.5781e-06 1.12622e-06 6.64991e-07 8.89095e-07 6.38839e-07 1.15926e-06 7.05133e-05 3.506e-07 7.38581e-07 1.46203e-06 1.48404e-06 0.000354487 5.34303e-06 7.19305e-07 1.1447e-06 1.01515e-06 5.82071e-07 8.19423e-07 9.72894e-07 9.72698e-07 1.15211e-06 1.07858e-06 8.09612e-07 1.46695e-06 1.38986e-06 1.25862e-06 9.23425e-07 7.37196e-07 1.51078e-06 1.06241e-06 4.90038e-07 9.53423e-06…
notes:adenoma 2.67071e-06 2.84261e-05 3.5306e-06 1.63262e-06 2.30863e-06 4.17562e-06 2.29503e-06 1.27042e-06 1.65324e-06 4.05639e-06 3.4855e-06 2.72667e-06 0.00666348 1.74773e-06 3.92196e-06 1.63628e-06 1.25336e-06 1.44361e-06 2.47702e-06 2.48912e-06 1.58387e-06 2.06348e-06 1.07909e-06 1.71885e-05 2.48382e-06 8.10192e-06 1.63114e-06 6.94064e-06 4.40286e-06 2.14112e-06 8.13672e-07 1.41653e-06 1.31…
notes:adenomat 1.08641e-06 4.48538e-06 5.79462e-07 4.08215e-06 5.5916e-07 9.83948e-07 1.05182e-06 3.56577e-07 8.58373e-05 1.22605e-06 8.96984e-07 1.4446e-06 1.40765e-06 5.60692e-07 6.12064e-07 9.17124e-07 5.72586e-07 7.60079e-07 4.24103e-06 1.04795e-06 1.03578e-06 1.34901e-06 5.51709e-07 1.62422e-06 9.36386e-07 7.32732e-06 6.85212e-07 3.9313e-06 1.10289e-06 5.57645e-05 4.22954e-07 2.11455e-06 5.4…
notes:adenomyomatosi 8.25947e-07 6.21996e-07 2.05954e-05 8.13473e-07 6.46125e-07 3.50027e-06 8.90532e-07 3.02469e-07 6.56809e-07 1.31442e-06 7.81957e-07 5.78743e-05 9.4593e-07 4.80021e-07 6.19724e-07 9.32662e-07 4.82396e-07 6.58632e-07 1.59581e-06 5.78055e-07 7.37773e-07 8.77631e-07 5.8163e-07 1.8808e-06 1.03218e-06 1.24267e-06 6.70035e-07 6.67795e-07 1.44117e-06 9.22808e-07 8.57256e-07 3.5056e-0…
notes:adenoparainfluenza 3.36018e-07 1.92944e-07 2.21931e-07 2.53909e-07 2.14809e-07 2.81757e-07 3.11848e-07 1.13649e-07 2.17575e-07 5.65955e-07 3.14183e-07 4.70668e-07 3.29902e-07 1.87465e-07 1.91896e-07 3.34516e-07 2.48301e-07 2.50031e-07 1.85347e-07 1.84003e-07 2.64856e-07 1.89574e-07 3.15038e-07 3.70801e-07 2.27902e-07 3.17865e-07 2.71612e-07 2.16807e-07 4.23074e-07 3.17635e-07 1.40052e-07 1.…
notes:adenosin 1.94243e-06 1.20702e-06 9.12596e-07 1.17698e-06 4.5683e-06 1.13572e-06 0.000546065 1.19243e-06 9.36249e-07 0.00105775 1.65254e-06 1.75158e-06 1.2646e-06 2.73677e-05 6.55121e-07 6.1157e-05 7.85683e-07 1.04979e-06 7.26522e-07 1.78566e-06 2.18232e-06 8.48691e-07 1.27914e-06 2.27377e-06 9.24471e-07 1.41531e-06 1.0084e-06 8.51347e-07 4.90711e-06 0.000409063 0.000108549 4.79203e-06 1.446…
notes:adenovirus 6.20029e-07 3.59002e-07 7.23621e-07 4.75537e-07 4.9295e-07 3.92682e-07 6.1996e-07 2.14055e-07 4.02921e-07 0.000143531 6.82678e-07 8.145e-07 7.00263e-07 3.66598e-07 3.54399e-07 6.42433e-07 3.7215e-07 5.03177e-07 3.81972e-07 3.9773e-07 5.14012e-07 4.1556e-07 3.4571e-05 7.04643e-07 6.07661e-07 6.74095e-05 4.84028e-07 4.38555e-07 7.28713e-07 7.2343e-07 4.24716e-07 2.70289e-07 0.00037…
notes:adentul 6.31841e-07 3.5856e-07 4.6286e-07 4.84884e-07 5.03346e-07 4.73305e-07 9.19155e-07 2.20806e-07 4.37815e-07 1.47202e-06 7.73514e-07 6.18395e-07 7.26486e-07 3.75092e-07 3.69519e-07 6.62938e-07 1.28719e-06 7.51896e-07 5.37127e-07 5.10479e-07 6.50413e-07 1.70009e-06 4.90851e-07 8.40691e-07 6.99719e-07 8.87547e-07 4.57471e-07 4.37312e-07 9.34819e-07 2.14801e-05 3.05837e-07 2.76119e-07 9.3…
notes:adeq 4.48011e-06 0.000256241 2.02888e-06 4.26513e-05 1.63792e-06 2.79006e-05 3.83417e-06 0.00442965 7.31595e-06 3.43181e-06 4.73235e-06 3.29623e-05 4.35659e-06 1.17076e-05 2.97828e-05 2.14218e-06 2.01551e-06 0.000171804 0.00013031 1.69618e-06 3.04699e-06 1.0495e-06 1.10784e-05 9.89418e-05 1.33004e-06 3.78194e-06 2.03163e-06 2.45412e-06 7.7681e-06 1.10811e-05 1.05442e-06 0.000253506 2.20901e…
notes:adeqaut 1.13293e-06 1.26585e-05 2.34704e-06 1.03731e-06 7.51715e-07 7.19217e-07 1.62377e-06 0.000186886 2.04828e-05 1.5095e-06 1.70485e-06 1.1813e-06 1.32411e-06 7.39191e-07 5.58726e-06 1.16753e-06 1.34483e-06 1.02193e-05 2.49155e-06 9.67755e-07 2.83115e-06 8.00401e-07 9.00877e-07 3.4593e-06 1.19863e-06 2.15061e-06 1.13171e-06 1.1328e-06 3.02943e-06 1.18292e-06 1.08106e-06 1.93741e-06 6.598…
notes:adequaci 2.02576e-06 1.41567e-06 1.27762e-06 9.20104e-07 9.71297e-07 0.000136006 2.00223e-05 4.49215e-07 1.22286e-06 2.96736e-06 1.33429e-06 3.13688e-05 2.55106e-05 1.58747e-06 2.82145e-06 6.56881e-05 1.91633e-06 1.29115e-06 9.56647e-07 9.84178e-07 1.68695e-06 7.78352e-07 6.567e-05 1.81889e-05 2.28021e-06 3.50992e-05 1.80771e-05 2.03213e-06 2.79993e-06 3.84733e-06 1.47311e-06 5.23982e-07 9.…
notes:adequat 1.08227e-06 5.16322e-07 9.13919e-07 4.23273e-06 9.17488e-07 5.56934e-07 8.18966e-07 1.76073e-05 6.84103e-07 1.06692e-06 4.41128e-05 7.61052e-05 1.10593e-06 4.87934e-07 5.80123e-07 8.00773e-07 4.93348e-07 6.10639e-07 5.72516e-07 4.93438e-07 1.09064e-06 4.31341e-07 6.17165e-07 1.20068e-06 5.09026e-07 9.43503e-07 7.40134e-07 8.74469e-07 1.32895e-06 1.19812e-05 3.42726e-07 3.74328e-07 4…
notes:adequategi 4.35844e-07 5.5103e-07 2.77121e-07 4.51912e-07 2.82743e-07 2.79947e-07 4.70086e-07 0.000102384 3.04821e-07 5.84512e-07 4.3962e-07 4.54372e-07 4.92708e-07 2.79289e-07 5.90899e-07 4.73805e-07 3.40785e-07 3.56409e-07 3.9041e-07 2.57452e-07 3.4657e-07 2.26053e-07 2.884e-07 5.36191e-07 3.09358e-07 5.13285e-07 3.00865e-07 3.01128e-07 6.20646e-07 4.55682e-07 1.88739e-07 2.80533e-07 2.34…
notes:adequateid 4.49539e-07 3.95008e-07 2.8973e-07 3.80196e-07 3.00057e-07 2.96604e-07 4.80647e-07 3.5829e-05 3.14527e-07 7.60812e-07 4.64144e-07 4.7955e-07 4.57401e-07 2.69146e-07 3.14964e-07 4.89608e-07 2.56036e-07 3.62262e-07 2.81885e-07 3.83203e-07 4.0034e-07 2.50054e-07 2.97803e-07 5.50277e-07 2.84212e-07 5.49269e-07 3.79552e-07 6.26314e-07 6.93341e-07 4.82804e-07 2.40002e-07 2.07264e-07 3.…
notes:adequatelycontrol 7.45132e-07 2.96782e-06 4.42898e-07 1.30097e-06 4.55952e-07 4.54387e-07 8.38106e-07 2.99611e-07 5.53865e-07 1.03955e-06 9.04041e-07 9.04107e-06 1.01309e-06 4.31915e-07 3.70841e-06 7.91455e-07 3.91267e-07 5.55562e-07 8.15517e-05 5.83373e-07 5.41089e-07 4.16771e-07 4.54139e-07 8.43297e-07 4.81544e-07 3.94636e-06 5.16665e-07 1.59098e-06 1.07246e-06 9.40654e-07 3.00341e-07 3.6…
notes:adequatepain 6.31392e-07 5.46758e-07 3.97162e-07 6.42968e-07 4.06639e-07 5.13855e-07 7.01486e-07 2.61446e-07 5.83028e-07 9.08428e-07 6.70803e-07 2.76268e-06 7.97861e-07 3.80119e-07 1.57998e-06 6.56442e-07 3.47245e-07 5.41363e-07 2.77231e-05 4.69969e-07 4.94275e-07 3.63869e-07 6.12138e-07 2.03441e-05 1.88343e-06 6.90574e-07 7.80434e-07 4.44971e-07 1.16602e-06 6.58965e-07 2.72993e-07 3.10591e…
notes:adequateskin 3.08591e-07 2.42198e-07 2.00059e-07 3.84286e-07 2.04263e-07 2.14563e-07 3.2987e-07 3.8095e-05 2.13963e-07 4.2589e-07 3.23311e-07 3.15434e-07 3.24012e-07 1.95211e-07 2.73454e-07 3.25621e-07 2.03677e-07 2.60796e-07 2.01162e-07 1.82147e-07 2.53091e-07 1.57119e-07 2.12198e-07 3.77681e-07 1.95419e-07 4.06982e-07 2.17737e-07 2.20386e-07 6.18644e-07 3.25076e-07 1.41316e-07 1.50052e-07…
notes:adequatetap 2.50338e-07 1.51935e-07 1.62042e-07 2.14385e-07 1.69635e-07 1.59525e-07 2.45639e-07 1.00418e-07 1.94022e-07 3.68038e-07 2.44104e-07 2.48316e-07 2.63381e-07 1.67569e-07 1.47002e-07 2.53456e-07 1.41428e-07 2.06121e-07 1.48733e-07 1.73096e-07 1.9643e-07 1.19415e-07 1.66986e-07 7.08108e-07 1.50609e-07 2.62818e-07 1.81926e-07 1.70899e-07 3.21901e-07 2.99085e-07 1.11387e-07 0.00076725…
notes:adequateurin 7.39124e-07 1.47746e-06 7.79058e-07 8.20398e-07 4.85304e-07 6.37807e-07 1.02201e-06 4.13235e-05 4.74028e-07 1.06448e-06 7.67763e-07 9.72303e-07 1.23766e-06 5.73703e-07 5.93243e-07 7.79257e-07 3.97505e-07 6.34801e-07 6.53675e-07 1.38726e-06 8.69065e-07 1.94829e-06 5.05987e-07 3.75859e-06 7.87621e-06 1.33658e-06 5.22817e-07 5.53594e-07 1.24653e-06 1.18426e-06 3.1473e-07 3.25695e-…
notes:adequet 1.19941e-06 7.28047e-07 4.92323e-07 1.00425e-06 5.41932e-07 2.19168e-05 1.01715e-06 6.8304e-07 8.96028e-07 1.30273e-06 1.02863e-06 1.01973e-06 1.38839e-06 4.80484e-07 4.90517e-07 8.10286e-07 4.40758e-07 7.73396e-07 4.94899e-07 5.79725e-07 6.92599e-07 7.13681e-07 6.08094e-07 1.71621e-06 5.20141e-07 1.80569e-06 7.06619e-07 5.34852e-07 5.11767e-06 9.40367e-07 3.52561e-07 3.48505e-07 4.…
notes:adequit 5.08402e-07 3.07297e-07 3.52673e-07 4.10405e-07 3.424e-07 3.24627e-07 5.45399e-07 3.9349e-05 3.53595e-07 7.20133e-07 5.27971e-07 5.52722e-07 5.70692e-07 3.4298e-07 2.57871e-06 5.40373e-07 3.05792e-07 4.25849e-07 5.25042e-06 3.37409e-07 4.3119e-07 3.54291e-07 8.1478e-07 6.13256e-07 3.36558e-07 6.30285e-07 3.67981e-07 3.49898e-07 8.06321e-07 5.64279e-07 2.26595e-07 2.34453e-07 2.72126…
notes:adequt 2.13283e-06 5.58652e-07 6.21976e-07 1.39478e-06 6.31485e-07 3.71156e-06 1.00492e-06 6.40474e-05 9.82799e-06 1.20199e-06 1.26414e-06 9.41478e-07 1.1347e-06 5.54191e-07 1.84044e-06 9.16246e-07 7.58562e-07 9.2096e-05 8.69626e-07 6.4384e-07 7.59768e-07 4.18513e-07 7.27409e-07 1.69403e-06 5.63008e-07 1.47258e-06 7.99781e-07 1.07976e-06 1.42922e-06 8.68946e-07 4.76275e-07 1.08621e-06 6.324…
notes:adeuat 7.75206e-07 4.55508e-07 8.86468e-07 5.89764e-07 5.0446e-07 4.83087e-07 1.18097e-06 7.0646e-06 5.07713e-07 5.07439e-06 1.25879e-06 8.56797e-07 7.73202e-07 4.75292e-07 4.47241e-07 8.0957e-07 1.18792e-06 6.38541e-07 4.34483e-07 8.75095e-07 7.76884e-07 4.54051e-07 8.61434e-07 1.80569e-05 4.72435e-07 8.69137e-07 5.03545e-07 5.10866e-07 1.46696e-06 7.57195e-07 3.82041e-07 4.9657e-07 4.3120…
notes:adeuq 7.13818e-07 4.11612e-07 4.25024e-07 5.43871e-07 4.29903e-07 1.6474e-06 2.74691e-06 2.57827e-05 6.49794e-07 9.05458e-07 8.78598e-07 9.46095e-07 6.77838e-07 4.01855e-07 6.09536e-07 6.96876e-07 4.65778e-07 5.48301e-07 4.7415e-07 5.62316e-07 3.2281e-06 3.53489e-07 1.9116e-06 1.09144e-06 4.51852e-07 8.33885e-07 4.76708e-07 2.03092e-05 3.99148e-06 6.84299e-07 2.97837e-07 3.20894e-07 3.89882…
notes:adh 1.39482e-06 1.49433e-06 0.000226424 8.89318e-07 8.25603e-07 2.87063e-06 1.30417e-06 8.03909e-07 7.66211e-07 1.74158e-06 1.31023e-06 2.49054e-06 1.2449e-06 0.000238951 6.355e-07 1.04212e-06 1.7657e-06 8.35298e-07 5.45127e-07 8.83318e-07 9.74975e-07 8.07997e-06 0.000317891 1.15043e-06 1.20792e-06 1.46393e-06 1.05343e-06 1.27391e-06 2.43746e-06 1.10748e-06 9.73259e-07 4.21337e-07 2.34557e-…
notes:adhd 6.17568e-07 4.24692e-07 3.91912e-07 5.40833e-07 4.33546e-07 4.02219e-07 6.71814e-07 2.23418e-07 5.00537e-07 1.08792e-06 6.25987e-07 2.14652e-05 6.35168e-07 3.65292e-07 3.99966e-07 6.20532e-07 6.81052e-07 5.02015e-07 8.51119e-07 4.39708e-07 4.945e-07 6.58741e-07 3.99036e-07 7.39352e-07 4.03411e-07 7.1172e-07 4.72574e-07 5.45166e-07 8.54735e-07 7.48468e-07 2.63754e-07 4.30354e-07 1.25285…
notes:adher 5.57378e-06 0.000449149 7.59973e-06 2.6134e-06 9.17123e-06 3.2702e-06 0.00020837 1.71894e-06 7.088e-06 1.59357e-05 3.96351e-06 1.10022e-05 1.62647e-05 3.28261e-05 2.41046e-06 3.32206e-06 0.000262078 4.50497e-05 2.98777e-06 0.000122037 0.000100003 0.00025042 2.8337e-06 2.65749e-05 0.00010418 0.00067673 3.80748e-06 0.000472211 1.39113e-05 0.000155699 2.19843e-06 3.48923e-06 2.05116e-05 …
notes:adhes 0.000877771 0.00758383 3.47895e-06 1.81404e-06 5.00037e-06 0.000565026 0.000111132 1.40024e-06 3.56875e-06 4.5453e-05 3.8316e-06 1.09689e-05 0.00158442 1.95271e-06 0.000126406 0.00106942 1.74206e-06 4.62887e-06 3.76393e-06 3.93353e-06 4.7459e-06 9.27008e-06 2.10831e-06 4.8163e-06 2.81956e-05 1.26115e-05 0.000151323 7.42983e-06 2.59299e-05 8.77315e-06 1.88713e-06 1.71348e-06 1.50101e-0…
notes:adhesiolysi 2.62454e-07 5.5828e-05 1.65135e-07 1.94627e-07 1.57246e-07 1.62134e-07 2.45178e-07 9.61423e-08 1.59979e-07 3.24466e-07 2.44424e-07 2.60761e-07 2.74424e-07 1.48451e-07 1.46028e-07 2.49499e-07 1.36389e-07 2.04003e-07 1.46134e-07 1.64255e-07 1.90513e-07 1.43979e-07 1.60528e-07 2.82655e-07 2.07177e-07 2.53051e-07 1.7272e-07 1.82864e-07 3.05386e-07 2.46999e-07 1.08319e-07 1.12683e-07…
notes:adipos 2.46353e-06 8.34146e-05 6.97096e-07 8.42587e-07 7.87405e-07 3.25329e-06 3.7935e-05 6.62103e-07 9.95029e-07 4.5073e-05 0.000115396 1.35898e-06 2.99581e-06 3.34475e-06 2.21511e-06 1.17628e-06 7.49055e-05 9.74624e-07 1.58369e-06 1.26062e-06 1.58748e-06 4.95325e-06 1.01616e-06 1.43263e-06 1.91123e-05 1.5448e-06 3.2745e-06 7.49101e-06 1.91198e-06 1.22648e-06 4.97107e-07 7.92294e-07 6.0668…
notes:adit 1.16958e-06 7.04391e-07 1.07877e-06 5.24911e-06 1.37451e-06 7.70373e-07 1.49254e-06 4.79191e-07 2.20473e-06 1.57205e-06 1.68556e-06 2.21208e-06 1.37639e-06 7.66524e-07 1.3438e-06 1.15813e-06 6.80901e-07 1.07476e-06 5.02292e-06 1.22183e-06 5.01603e-06 2.88001e-06 1.20138e-06 1.52054e-06 1.93731e-06 6.27636e-05 9.69899e-07 1.40261e-06 2.49498e-05 1.25618e-06 8.43046e-06 1.46994e-06 6.214…
notes:adivan 5.27696e-07 3.26471e-07 3.9258e-07 4.32282e-07 7.27002e-07 4.37234e-07 5.90072e-07 1.05546e-06 5.41156e-07 7.32825e-07 1.10763e-06 5.35388e-07 5.87414e-07 3.37535e-07 4.15975e-07 5.14559e-05 0.000127625 4.54337e-07 3.29211e-07 3.80627e-07 4.75367e-07 2.61272e-07 4.31975e-07 6.18473e-07 3.36737e-07 6.13979e-07 5.16241e-07 2.67991e-05 8.01147e-07 5.62362e-07 1.71285e-06 2.47342e-07 4.4…
notes:adj 1.87748e-06 0.00012018 2.37055e-06 2.26199e-06 1.2743e-06 1.97863e-06 2.77158e-06 5.59749e-07 4.17799e-06 1.84893e-06 6.35729e-06 1.60797e-06 2.45281e-06 1.28506e-06 1.09322e-06 1.50709e-06 1.1932e-06 6.40417e-05 6.73566e-05 9.19809e-07 2.10788e-06 1.01803e-06 3.76852e-05 6.04809e-06 1.36734e-06 2.15322e-06 8.33962e-06 1.89321e-06 5.6574e-06 2.189e-06 1.8232e-05 6.89229e-07 4.05057e-05 …
notes:adjacentatelectasi 8.53941e-07 7.98076e-06 4.88963e-07 6.50197e-07 7.10651e-06 6.45806e-07 7.64571e-07 3.00504e-07 5.10078e-07 1.03467e-06 8.94867e-07 3.13621e-06 9.92237e-07 5.57067e-07 5.93889e-07 7.57118e-07 3.99539e-07 1.68108e-05 5.00742e-07 4.01464e-05 6.83058e-06 1.44138e-06 4.68806e-07 8.57892e-07 5.53071e-06 7.74417e-07 8.98735e-07 1.3068e-06 1.50181e-05 7.45895e-07 3.55829e-07 3.3…
notes:adjoin 1.05361e-06 7.7048e-06 2.40705e-06 8.03754e-07 5.2369e-07 6.14562e-07 8.29318e-07 1.09644e-06 6.2149e-07 1.10934e-06 8.07947e-07 1.62018e-06 8.65976e-07 4.66811e-07 0.00010486 8.38793e-07 5.56152e-07 6.47721e-07 2.7625e-05 6.25892e-07 6.1631e-07 4.32448e-07 5.48427e-07 9.93334e-07 9.59035e-07 1.14731e-06 2.29923e-05 5.25334e-07 3.80831e-06 9.56194e-07 3.84217e-07 3.5312e-07 1.12394e-…
notes:adjunct 0.000138284 3.9059e-06 1.07362e-06 1.16653e-06 1.72651e-06 1.55845e-06 1.99388e-06 1.94369e-05 1.91118e-06 2.04479e-06 2.67078e-06 6.15904e-06 5.44023e-06 3.16281e-05 6.09823e-06 1.61491e-06 2.28956e-05 8.27136e-06 3.67156e-05 9.5174e-07 2.03744e-06 8.80223e-07 6.00138e-05 2.59575e-06 1.14783e-06 1.87862e-06 1.05636e-06 9.33445e-07 4.46689e-05 1.73498e-06 2.25063e-05 1.91822e-06 1.1…
notes:adjustedaccord 5.27757e-06 1.25369e-05 6.60955e-07 7.61548e-07 8.14272e-07 7.01284e-07 2.12516e-06 3.60824e-07 1.67044e-06 1.50832e-06 1.81617e-06 5.86197e-06 2.18216e-06 1.28673e-06 7.68213e-07 1.04368e-06 5.7602e-07 7.92736e-07 1.24787e-06 4.70443e-06 8.16655e-07 1.85949e-05 6.86731e-07 9.60143e-06 1.30304e-05 1.47825e-06 1.79422e-06 1.18279e-06 1.93963e-06 3.53963e-06 4.61587e-07 7.98529…
notes:adjuv 1.21506e-06 1.20603e-06 5.2846e-07 5.76098e-07 4.76039e-07 0.00129692 7.87807e-07 5.13433e-07 6.03654e-07 1.11772e-06 9.36509e-07 1.73809e-06 0.000267784 4.51761e-07 5.18991e-07 1.11643e-06 4.11322e-07 5.85091e-07 4.60102e-07 4.73009e-07 6.12972e-07 4.71052e-07 7.28607e-07 8.90935e-07 5.20436e-07 9.42952e-07 6.35694e-07 6.47168e-07 1.06361e-06 7.33209e-07 5.07914e-07 3.534e-07 4.84806…
notes:adl 1.77266e-05 0.000180298 0.000236766 6.25261e-05 8.33899e-05 3.7859e-05 1.11887e-05 7.92083e-05 0.00644612 1.21219e-05 1.53966e-05 0.000195896 0.00174302 0.000147917 2.81848e-05 3.05316e-05 1.42172e-05 6.01472e-06 7.00586e-06 0.000496403 1.29122e-05 7.01386e-05 6.40608e-06 1.5843e-05 1.15827e-05 0.000236874 5.11961e-06 3.8323e-05 1.53374e-05 1.17844e-05 4.08e-06 5.95892e-06 2.34744e-05 7…
notes:adlib 5.12932e-07 7.59646e-06 4.21115e-07 4.19552e-07 3.65965e-07 3.55657e-07 5.3307e-07 4.07297e-07 3.8688e-07 7.80269e-07 5.78661e-07 5.35434e-07 5.97536e-07 3.51172e-07 3.25462e-07 5.55487e-07 2.8259e-07 8.11938e-06 3.13307e-07 4.96331e-06 4.71392e-07 2.94526e-07 4.14878e-07 1.16985e-06 3.56628e-07 9.06974e-07 3.68909e-07 3.57069e-07 7.99056e-07 1.0384e-06 2.45719e-07 2.73016e-07 2.75356…
notes:adlsiadl 9.11499e-07 5.20652e-07 8.91284e-07 9.44608e-07 8.37832e-07 6.93324e-07 9.0246e-07 3.09018e-07 5.06262e-05 5.63511e-05 9.46341e-07 1.08089e-06 1.79617e-06 6.47492e-07 2.25078e-05 1.48899e-06 8.97973e-07 7.01209e-07 5.82954e-07 9.79193e-06 8.88258e-07 3.6084e-06 6.46752e-07 7.32625e-06 7.15694e-07 1.13889e-06 7.56574e-07 1.7037e-06 1.98652e-06 1.17616e-05 8.28975e-06 6.80487e-05 5.1…
notes:admiit 1.95059e-06 7.44584e-07 8.34244e-07 1.01389e-06 8.40781e-07 1.00171e-05 1.29401e-06 5.90849e-06 7.89736e-07 2.39435e-05 1.59933e-06 2.86109e-05 2.19338e-06 9.14923e-07 9.33569e-07 1.23912e-05 8.37216e-07 1.87175e-05 7.7912e-07 1.19408e-06 1.0684e-06 5.92785e-07 7.1989e-07 2.2438e-06 9.07011e-07 4.03188e-05 9.73619e-07 8.7182e-07 1.87219e-06 1.27883e-06 9.96642e-07 2.02616e-06 5.83655…
notes:admin 0.00112327 0.000358745 0.000323711 0.000203943 0.000226583 6.37516e-06 1.69001e-05 0.000579458 0.000350777 5.53262e-06 0.00102548 0.000327634 1.97468e-05 2.37903e-06 2.72212e-06 4.49745e-05 7.07943e-05 3.85314e-06 5.15385e-06 2.47484e-06 7.89434e-05 1.72459e-06 4.81726e-05 0.000207435 2.41647e-06 0.000107538 1.71226e-05 0.000255732 7.51032e-05 0.000759366 5.8548e-05 0.00109723 0.00011…
notes:administerd 5.73729e-07 3.4599e-07 3.69457e-07 6.40383e-07 4.01923e-07 4.48753e-07 5.59109e-07 3.60057e-07 3.69091e-07 7.39727e-07 4.18313e-05 5.46993e-07 5.72817e-07 1.72879e-05 3.39613e-07 5.80946e-07 4.48751e-07 7.33488e-07 3.33504e-07 3.15229e-07 5.06168e-07 2.71787e-07 5.18133e-07 1.1615e-06 3.39915e-07 5.52746e-07 4.072e-07 4.4449e-07 2.83499e-05 2.19285e-05 3.51722e-07 2.5752e-07 7.8…
notes:adminsit 7.69427e-07 4.99262e-07 4.92629e-07 2.82553e-06 4.73522e-07 5.33724e-07 8.66199e-07 4.91892e-07 7.8664e-07 0.000121412 3.18421e-05 7.20874e-07 7.506e-07 5.79442e-06 5.84205e-05 7.38721e-07 3.89813e-07 5.90587e-07 5.42345e-07 4.26502e-07 8.81737e-07 3.60741e-07 1.92064e-05 2.55657e-06 5.07439e-07 7.70729e-07 6.0598e-07 5.57835e-07 1.4209e-06 9.68959e-07 3.67571e-07 4.47161e-07 4.222…
notes:adminst 1.84836e-06 8.54809e-07 2.62005e-06 1.02359e-06 6.59361e-06 4.01328e-06 1.65875e-06 6.07604e-06 1.09789e-06 1.88269e-06 2.02195e-06 1.26945e-06 2.01065e-06 1.20869e-06 1.86417e-06 0.000131663 1.30838e-06 2.46235e-06 1.76446e-06 1.18904e-06 2.56226e-06 1.05733e-06 1.74561e-06 2.68239e-06 2.32389e-06 2.78289e-06 4.81393e-06 1.71954e-06 1.69068e-05 2.32717e-06 4.15798e-05 5.82574e-07 9…
notes:adminstr 5.36451e-07 3.25111e-07 3.5914e-07 6.80051e-07 3.89222e-07 4.09976e-07 9.09414e-06 2.98453e-07 3.48996e-07 7.47255e-07 6.06612e-07 5.72168e-07 6.22557e-07 3.44818e-07 3.25396e-07 5.64344e-07 1.01188e-05 4.99404e-07 3.47755e-07 3.35688e-07 6.92963e-07 3.40377e-07 3.55646e-07 8.80965e-07 3.27729e-07 5.66785e-06 3.8602e-07 4.33132e-07 1.03787e-06 5.51571e-07 2.35995e-07 2.46817e-07 1.…
notes:admis 1.45892e-06 7.68306e-07 1.68965e-06 9.08816e-07 7.48233e-07 1.31837e-06 7.68581e-06 6.4843e-07 9.15681e-07 4.42617e-06 1.48632e-06 1.76997e-06 1.81738e-06 7.8517e-07 2.35849e-06 1.32227e-06 6.64302e-07 1.11384e-06 1.46707e-05 1.01216e-06 1.19766e-06 4.27313e-05 7.38576e-07 3.47431e-06 1.86625e-06 1.77233e-06 5.48095e-05 1.03326e-06 2.21277e-06 1.29662e-06 2.50594e-05 2.69492e-06 1.128…
notes:admisison 2.04825e-06 3.60973e-05 2.06512e-06 1.26283e-06 4.22227e-06 1.10518e-06 1.97138e-06 3.87568e-07 8.63244e-07 2.1012e-06 1.18426e-06 1.78172e-06 0.000419218 8.86755e-06 1.23987e-06 1.1241e-06 7.99014e-07 8.34692e-07 7.67288e-07 9.32357e-07 9.67223e-07 2.15307e-05 7.6377e-07 1.93668e-06 1.26689e-06 1.59794e-06 1.4518e-06 3.16126e-06 4.13375e-05 1.21091e-06 6.51485e-07 4.70469e-07 1.5…
notes:admissionacetaminophen 2.23077e-06 5.48552e-07 6.30276e-07 7.2186e-07 1.92347e-06 5.51974e-06 1.0803e-06 3.22056e-07 6.82673e-07 4.37474e-06 1.16983e-06 1.84359e-06 1.30289e-06 6.17312e-07 4.37952e-06 9.30837e-07 5.51918e-07 8.29464e-07 1.47836e-06 1.15406e-06 1.18578e-06 9.22777e-05 5.84221e-07 1.27107e-06 8.3399e-07 1.01701e-06 2.24926e-06 7.80994e-07 2.04065e-06 9.62022e-07 3.79608e-07 5…
notes:admissionacto 7.51774e-07 3.90903e-07 4.64941e-07 5.26098e-07 5.15104e-07 8.33593e-07 6.93323e-07 2.37698e-07 2.24469e-06 9.46618e-06 7.72619e-07 6.72504e-07 1.13849e-06 1.16085e-06 3.99532e-07 6.79401e-07 3.77066e-07 9.56385e-07 3.8507e-07 4.18968e-06 5.59606e-07 1.31207e-06 4.66548e-07 1.05426e-06 5.47127e-07 1.33987e-06 5.0198e-07 4.5351e-07 8.90324e-07 7.25075e-07 3.14087e-07 1.13508e-0…
notes:admissionacyclovir 1.39852e-06 5.34737e-07 5.60911e-07 6.4943e-07 5.53487e-07 8.35328e-06 9.89437e-07 6.27419e-07 5.28949e-07 1.20003e-06 9.15678e-07 9.46617e-07 1.14138e-06 6.83822e-07 5.55621e-07 7.89451e-07 5.36465e-07 6.33935e-07 5.36647e-07 4.96311e-07 6.09872e-07 2.32238e-05 5.12026e-07 9.49454e-07 6.97022e-07 1.00548e-06 5.14947e-07 6.74923e-07 1.17501e-06 8.72141e-07 3.77704e-07 3.2…
notes:admissionadvair 8.38707e-07 5.30493e-07 4.58362e-07 5.55798e-07 4.08661e-07 4.25877e-07 7.35181e-07 2.49501e-07 4.60739e-07 1.11021e-06 7.95952e-07 6.62317e-07 8.3804e-07 4.50291e-07 8.37133e-07 6.54347e-07 3.79687e-07 7.44126e-07 4.605e-07 7.11583e-07 5.16299e-07 4.7983e-07 4.26243e-07 1.95616e-06 1.32912e-06 7.1214e-07 4.6462e-07 5.66868e-07 9.71876e-07 7.18983e-07 2.71816e-07 4.43895e-07…
notes:admissionaggrenox 7.63047e-07 4.14979e-07 4.49693e-07 7.39808e-07 4.60738e-07 1.33653e-06 8.33182e-07 3.25591e-07 5.31718e-07 9.90842e-07 7.11219e-07 1.37201e-06 1.09492e-06 4.20423e-07 6.63165e-07 7.59346e-07 4.28558e-07 5.66593e-07 6.1617e-06 1.10413e-05 5.36487e-07 4.1087e-07 4.44608e-07 1.40187e-06 8.08692e-07 1.43472e-06 5.00684e-07 5.81178e-07 1.06682e-06 1.07449e-06 2.98663e-07 5.589…
notes:admissionalbuterol 2.60052e-06 8.4198e-07 8.4979e-07 9.81096e-07 1.35346e-06 1.25002e-06 1.75786e-06 4.00438e-07 9.69251e-07 4.53001e-06 2.21253e-06 2.04867e-06 1.76971e-06 8.86576e-07 1.61259e-06 1.12785e-06 6.6956e-07 1.68681e-06 1.35965e-06 3.16485e-06 9.72656e-07 0.000114111 7.21587e-07 1.66524e-06 3.05703e-05 1.68066e-06 1.2154e-06 9.36754e-07 2.52651e-06 3.17473e-06 3.43303e-06 8.1094…
notes:admissionaldacton 8.32484e-07 5.1952e-07 7.77471e-07 6.81151e-07 6.76005e-07 6.78563e-07 9.12907e-07 3.51018e-07 8.55904e-07 1.33284e-06 8.89355e-07 1.1007e-06 2.0158e-06 1.40361e-05 1.15429e-06 8.6607e-07 4.93617e-07 8.44177e-06 1.03128e-06 1.08613e-06 3.77171e-06 4.48424e-06 6.07654e-07 1.34002e-06 8.53023e-07 1.45973e-06 7.22158e-07 1.11694e-05 3.7425e-06 9.77493e-07 1.38574e-05 4.8305e-…
notes:admissionalendron 1.20283e-06 7.06938e-07 7.55987e-07 6.76877e-07 6.26999e-07 1.87034e-06 8.35498e-07 2.8927e-07 3.3879e-06 1.27966e-06 1.06107e-06 1.12659e-06 0.000152757 6.5079e-06 5.92253e-07 8.88593e-07 4.81367e-07 1.27808e-06 4.95587e-07 6.83455e-06 6.80129e-07 6.70623e-05 5.31244e-07 1.11087e-06 9.60414e-07 2.44473e-06 6.72248e-07 6.4491e-07 1.12883e-06 9.27039e-07 3.54226e-07 1.71095…
notes:admissionallopurinol 2.07059e-06 1.43356e-06 1.29958e-06 4.6294e-06 1.23877e-06 2.44655e-06 1.2983e-06 6.31063e-07 1.04081e-06 1.86604e-06 1.39892e-06 3.52714e-06 0.000445031 1.34127e-06 1.05891e-06 1.19379e-06 7.59516e-07 1.28127e-05 9.69912e-07 8.75081e-05 2.40825e-06 2.86557e-05 7.57939e-07 1.65903e-05 4.22314e-06 2.06792e-06 1.09083e-06 8.97124e-07 2.2141e-06 2.19703e-05 7.05653e-07 5.6…
notes:admissionalprazolam 8.1929e-07 4.52728e-07 4.62966e-07 6.82787e-07 4.79943e-07 2.77639e-06 7.33907e-07 2.57339e-07 5.29183e-07 1.29846e-06 8.74499e-07 7.23372e-07 1.36505e-06 1.71268e-05 6.44788e-07 7.7623e-07 4.64105e-07 1.11009e-06 7.81278e-07 9.55747e-07 6.00663e-07 2.90776e-05 4.79237e-07 1.48699e-05 8.40639e-07 8.75665e-07 6.08838e-07 6.18988e-07 2.25411e-05 8.08826e-07 3.14016e-07 5.7…
notes:admissionambien 9.5077e-07 4.44376e-07 3.99759e-07 5.07154e-07 4.1781e-07 5.14787e-07 7.59065e-07 2.71913e-07 4.35572e-07 9.25476e-07 1.33424e-05 7.35254e-07 8.29872e-07 3.84174e-07 6.87566e-06 6.81694e-07 4.7579e-07 5.3207e-07 5.65337e-07 3.7001e-07 5.03242e-07 6.98341e-06 4.13348e-07 1.31451e-06 5.76271e-07 1.33852e-06 4.21651e-07 6.65673e-07 1.06451e-06 6.59423e-07 2.72908e-07 2.34909e-0…
notes:admissionamiodaron 8.85104e-07 5.70951e-07 5.35382e-07 6.10536e-07 5.93045e-07 5.24344e-07 7.94384e-07 3.18706e-07 7.42176e-07 1.31025e-06 1.64714e-06 1.54126e-06 1.15225e-06 9.02711e-05 5.54934e-07 8.01142e-07 4.21538e-07 6.48595e-07 6.4807e-07 5.38725e-05 7.00574e-07 2.2757e-06 8.34808e-07 1.54403e-06 1.58194e-05 9.50009e-07 6.38291e-07 6.51618e-07 1.14237e-06 1.32289e-06 3.29279e-07 9.98…
notes:admissionamitriptylin 9.9032e-07 6.06479e-06 5.0473e-07 6.32591e-07 5.33952e-07 2.13091e-06 8.04068e-07 2.72729e-07 6.41123e-07 1.04727e-06 8.62277e-07 9.05547e-07 8.68616e-07 4.83235e-07 3.17801e-06 7.87007e-07 2.63789e-06 6.05152e-07 4.66237e-07 6.04749e-07 6.41619e-07 1.65875e-05 4.89313e-07 1.01626e-06 4.89044e-07 1.2362e-06 5.8325e-07 2.96183e-06 1.81598e-06 7.84248e-07 3.84006e-07 8.1…
notes:admissionamlodipin 1.39073e-05 9.81041e-07 8.11018e-06 1.07201e-06 2.66622e-06 4.2136e-06 7.05018e-06 5.24881e-07 1.6051e-06 3.03659e-05 1.60877e-06 2.44384e-06 3.49003e-06 2.35937e-06 5.98124e-06 1.3733e-06 7.94531e-07 1.10232e-06 9.68794e-07 7.06541e-05 1.36222e-06 0.000244506 1.08471e-06 6.64131e-05 2.48212e-05 0.000141366 1.1596e-06 7.18726e-06 2.10559e-06 3.17528e-06 5.66303e-07 9.3503…
notes:admissionamoxicillin 9.75067e-07 4.5299e-07 8.66306e-07 6.08973e-07 6.60027e-07 4.80715e-07 9.87661e-06 2.88785e-07 6.78037e-07 1.1763e-06 7.60123e-07 8.2968e-07 9.16962e-07 4.86636e-07 4.37064e-07 8.33644e-07 5.64425e-07 6.43923e-07 5.13847e-07 8.47144e-07 5.70843e-06 6.80856e-06 5.20143e-07 1.14483e-06 6.51303e-07 1.54295e-06 1.09813e-06 6.39776e-07 1.00172e-06 9.86171e-07 3.21793e-07 3.4…
notes:admissionaricept 5.27574e-07 3.07453e-07 3.35339e-07 4.33292e-07 3.98373e-07 3.55332e-07 6.54052e-07 2.61577e-07 3.78875e-07 7.40736e-07 5.15949e-07 1.21137e-06 5.88353e-07 3.15944e-07 3.42693e-07 5.3734e-07 2.89211e-07 4.22569e-07 3.19776e-07 8.40352e-06 4.19378e-07 6.82498e-07 3.39091e-07 7.92197e-07 7.91818e-07 6.32681e-07 4.18029e-07 3.79001e-07 2.10476e-06 1.15062e-06 2.25269e-07 2.387…
notes:admissionasa 3.50876e-06 2.43671e-06 4.02161e-06 4.06284e-06 5.50605e-06 1.72814e-06 2.92098e-06 2.29335e-06 3.51413e-06 5.35677e-06 3.09031e-06 1.14685e-05 7.52773e-06 2.0382e-05 1.61705e-05 2.13373e-06 1.52814e-06 2.76868e-06 9.00759e-06 0.000319514 2.66363e-06 3.30947e-05 1.25593e-06 0.000178643 0.000108943 1.15642e-05 1.53041e-06 3.67918e-05 5.54042e-06 6.92997e-06 9.84075e-07 0.0003204…
notes:admissionaspirin 2.96305e-06 1.25976e-06 2.2867e-06 1.65706e-06 2.35618e-06 2.90572e-06 2.7564e-06 9.0285e-07 2.39033e-06 3.44996e-06 1.64695e-05 7.71956e-06 3.96194e-06 4.04652e-06 6.16689e-06 1.87985e-06 2.21297e-06 4.81886e-06 1.86193e-06 0.000329506 7.55636e-06 0.000251115 1.12293e-06 8.57154e-05 2.90096e-06 8.53868e-05 1.51311e-06 3.47643e-05 3.67599e-06 4.47344e-06 7.19765e-07 0.00025…
notes:admissionatenolol 1.1763e-05 1.88825e-06 2.2334e-06 7.06492e-06 1.40833e-05 1.19993e-05 1.74317e-05 1.34484e-06 3.34475e-06 3.17134e-05 2.28335e-05 9.14747e-06 2.95788e-05 3.65097e-06 8.10845e-06 2.32882e-06 2.5424e-05 1.22426e-05 1.77416e-05 0.000101436 1.64115e-05 0.000266337 1.39877e-06 0.000176978 7.06895e-06 1.68935e-05 2.14193e-06 1.49069e-05 1.15284e-05 3.72211e-06 8.66485e-07 0.0002…
notes:admissionativan 1.84401e-06 1.15275e-05 7.03702e-07 4.8327e-06 6.26432e-06 1.46885e-06 3.15608e-06 7.26604e-07 1.00405e-06 1.11032e-05 1.35481e-06 2.50997e-05 1.48815e-06 6.41696e-07 7.67273e-06 1.4036e-05 8.93275e-06 1.11118e-06 7.09151e-06 1.05475e-06 9.42006e-07 8.54541e-06 8.24999e-07 1.50313e-06 5.86869e-06 1.75478e-06 1.02985e-06 6.31616e-06 1.75042e-06 1.25517e-06 2.24972e-06 4.86229…
notes:admissionatorvastatin 1.46105e-06 7.415e-07 4.32956e-06 1.18972e-06 1.94361e-06 1.41632e-06 1.57607e-06 4.25834e-07 8.70585e-07 6.14766e-05 1.61136e-06 1.64388e-06 3.98906e-06 6.07565e-06 8.06585e-07 1.43912e-06 7.12926e-07 3.98725e-06 1.10671e-06 5.94414e-05 1.63811e-06 4.53565e-05 8.56496e-07 3.43354e-06 3.16296e-06 3.69045e-06 1.2306e-06 1.02762e-05 3.2189e-06 1.80594e-06 5.79416e-07 1.9…
notes:admissionbaclofen 5.4796e-07 3.13179e-07 4.08816e-07 4.05311e-07 3.33199e-07 3.19175e-07 1.09764e-06 1.89789e-07 4.01174e-07 6.73717e-07 4.97245e-07 9.80535e-07 6.06503e-07 2.99128e-07 3.8184e-07 5.52864e-07 3.60858e-06 4.10475e-07 7.0488e-06 2.99244e-07 3.85108e-07 2.85849e-07 3.30403e-07 6.27724e-07 4.32831e-07 5.29262e-07 3.52357e-07 7.26789e-07 6.87982e-07 5.95939e-07 2.19479e-07 2.3394…
notes:admissionbactrim 9.38675e-07 3.64729e-07 7.35203e-07 4.93293e-07 5.43965e-07 4.06874e-07 2.24228e-06 2.29784e-07 3.96186e-07 8.74542e-07 5.64699e-06 1.74062e-06 8.41457e-07 3.70218e-07 3.53209e-07 6.37602e-07 3.3116e-07 4.99557e-07 1.39077e-06 1.91089e-06 5.07904e-07 8.79524e-07 3.97033e-07 9.44161e-07 5.87013e-07 1.41131e-06 4.6125e-07 4.25783e-07 9.11676e-07 8.21299e-07 2.70554e-07 2.7834…
notes:admissionbp 8.70415e-07 4.90642e-07 5.15621e-07 1.99134e-05 6.08461e-07 5.64541e-07 8.40833e-07 4.05405e-07 1.27468e-06 1.17772e-06 1.14702e-06 8.11517e-07 9.55792e-07 5.01087e-07 9.59036e-06 8.59915e-07 6.06696e-07 6.68062e-07 9.9601e-07 7.86766e-07 7.15643e-07 7.17818e-07 5.40967e-07 1.46588e-06 2.18795e-06 1.09002e-06 5.45211e-07 7.4134e-07 2.58809e-06 8.46594e-07 3.47303e-07 8.93559e-07…
notes:admissionbupropion 7.89743e-07 4.21567e-07 6.64636e-07 5.41036e-07 5.53484e-07 8.05588e-07 1.0018e-06 3.31769e-07 5.09298e-07 1.19983e-05 1.02538e-06 2.64965e-06 8.05812e-07 3.02478e-06 4.40057e-07 7.15083e-07 3.60151e-07 5.35121e-07 4.11843e-07 4.93672e-07 5.22044e-07 2.14071e-06 5.31641e-07 8.48509e-07 4.37262e-07 8.45602e-07 5.48778e-07 1.28346e-06 9.05118e-07 6.94973e-07 2.86875e-07 3.7…
notes:admissioncalcium 1.19054e-06 7.90722e-07 7.98124e-07 7.47817e-07 6.40722e-07 6.62566e-07 1.33509e-06 3.67258e-07 3.45974e-06 1.22795e-05 9.56933e-07 1.4745e-05 1.42908e-06 5.66664e-07 6.06031e-07 9.97186e-07 5.46784e-07 7.60477e-07 6.01338e-06 8.90491e-07 1.81027e-06 4.12442e-05 6.23319e-07 2.01871e-06 1.69502e-06 1.30887e-06 1.80753e-06 1.0067e-06 1.59753e-06 1.39778e-05 2.30014e-06 4.2024…
notes:admissioncardizem 1.02842e-06 4.53376e-07 5.12077e-07 6.03189e-07 5.36557e-07 9.52761e-07 7.77022e-07 3.06497e-07 6.48877e-07 1.53387e-06 1.16126e-06 2.51937e-06 1.01966e-05 6.83541e-07 4.99425e-07 8.02815e-07 4.1063e-07 6.15037e-07 4.42068e-07 3.45209e-06 7.19178e-07 2.44769e-06 5.23908e-07 9.76934e-07 6.23763e-07 1.06071e-06 7.98876e-07 4.50024e-06 1.90208e-06 8.03607e-07 3.22272e-07 1.99…
notes:admissioncarvedilol 6.69751e-07 6.9123e-07 7.7652e-07 4.96915e-07 4.95956e-07 5.02437e-07 2.18789e-06 2.96357e-07 4.46529e-07 9.83244e-07 7.81643e-07 1.10789e-06 8.09737e-07 5.2894e-05 4.12519e-07 6.88329e-07 3.73361e-07 6.67018e-07 4.08055e-07 4.27997e-05 5.28682e-07 3.80148e-05 4.22485e-07 1.4748e-05 6.5958e-07 8.03489e-07 5.18699e-07 7.0327e-07 9.59944e-07 7.02599e-07 2.72243e-07 1.31726…
notes:admissioncelexa 8.45001e-06 2.45098e-06 1.18069e-06 4.7039e-06 1.35578e-06 9.76164e-07 1.68154e-06 2.04043e-06 8.54578e-07 2.63179e-06 1.38227e-06 1.54735e-06 1.73361e-06 7.03621e-07 1.2573e-06 1.21742e-06 1.19312e-06 9.50781e-07 2.78078e-06 1.03412e-06 1.05747e-06 2.36248e-05 8.24053e-07 8.48142e-06 9.50852e-07 1.73801e-06 9.77729e-07 9.05582e-07 2.44314e-06 1.50996e-06 4.71848e-07 6.8671e…
notes:admissioncitalopram 1.32603e-06 5.76185e-06 1.29972e-06 8.96231e-07 2.19416e-06 1.46549e-06 2.06352e-06 3.79757e-07 8.28598e-07 1.63677e-06 1.584e-06 5.78555e-06 2.18133e-06 6.59731e-07 1.08452e-06 1.12453e-06 1.09641e-06 9.24699e-07 1.18393e-05 1.18586e-06 1.0872e-06 0.000107222 8.17745e-07 3.75211e-06 8.67197e-06 1.51343e-06 7.452e-07 3.08298e-06 3.89579e-06 1.16731e-06 6.83075e-07 8.2715…
notes:admissionclonazepam 1.4157e-06 3.10321e-06 5.76726e-07 1.21802e-06 8.99585e-07 1.07133e-06 1.07176e-06 3.50675e-07 6.16073e-07 1.25618e-06 9.4894e-07 9.02849e-07 1.29804e-06 5.1887e-07 6.4415e-07 8.84054e-07 8.00135e-07 6.86813e-07 6.78001e-07 5.2462e-06 6.62905e-07 2.09193e-06 5.67314e-07 1.13568e-06 3.65843e-06 1.07432e-06 6.48139e-07 6.97748e-07 1.21813e-06 8.65625e-07 3.58434e-07 3.7459…
notes:admissionclonidin 6.74967e-07 3.26894e-07 3.96803e-07 4.24452e-07 3.99216e-07 3.35464e-07 5.2745e-07 2.42619e-07 3.44607e-07 9.52568e-07 6.31024e-07 5.21748e-07 8.11695e-07 3.22571e-07 3.31383e-07 5.44657e-07 5.86502e-07 4.3987e-07 1.03047e-05 5.38362e-07 4.04885e-07 9.80382e-06 4.34668e-07 9.49656e-07 4.99345e-07 1.16972e-06 3.88203e-07 3.6274e-07 6.87573e-07 1.1484e-06 2.60498e-07 2.47632…
notes:admissionclopidogrel 5.93459e-07 3.70623e-07 8.06572e-07 4.70644e-07 5.84752e-07 3.96228e-07 1.3927e-06 2.40663e-07 3.97883e-07 1.97682e-06 9.38473e-07 7.15278e-07 6.88118e-07 7.96304e-06 3.41679e-07 6.36059e-07 3.97762e-07 5.06752e-07 4.17497e-07 9.39175e-07 5.00439e-07 1.41617e-05 3.85886e-07 1.70555e-06 4.59552e-07 1.31616e-06 4.04256e-07 5.87705e-07 1.12318e-06 9.23101e-07 2.61986e-07 2…
notes:admissioncolac 1.45341e-06 1.89875e-06 9.68648e-07 7.98641e-07 9.07206e-07 4.77322e-06 1.79307e-06 8.88985e-07 8.97685e-07 1.91452e-06 1.41131e-05 3.64181e-05 5.87693e-06 6.07837e-07 5.88615e-07 1.06402e-06 5.44957e-07 8.3845e-07 6.31605e-07 3.33884e-06 1.53922e-06 1.29071e-06 6.71472e-07 1.20861e-06 1.47761e-05 2.4886e-05 9.55796e-07 4.4728e-06 1.50551e-06 1.16028e-06 4.30597e-07 3.18441e-…
notes:admissionconfirm 1.38378e-06 5.41523e-07 7.87951e-07 6.2171e-07 6.31649e-06 5.006e-07 6.589e-06 2.78706e-07 5.08328e-07 1.27668e-06 6.71314e-06 1.72448e-06 2.05092e-06 5.72859e-07 5.01889e-07 8.0766e-07 1.09999e-06 6.43008e-07 5.56798e-07 3.31822e-05 6.17238e-07 4.97951e-05 5.08155e-07 2.50925e-06 2.44758e-06 2.01046e-06 6.12619e-07 2.12985e-06 2.20318e-06 9.91921e-07 4.16727e-07 3.54884e-0…
notes:admissioncontinu 1.06946e-05 3.588e-07 3.51188e-07 5.55165e-07 5.52521e-07 3.42547e-07 5.83351e-07 1.93666e-07 3.83832e-07 1.04391e-06 5.52056e-07 1.1177e-05 7.66702e-07 6.43973e-06 3.26858e-07 5.53919e-07 3.6606e-07 4.56603e-07 3.40841e-07 5.43505e-07 4.24578e-07 1.9949e-05 3.51386e-07 8.35757e-07 6.81729e-07 1.20265e-06 6.2567e-07 8.91508e-07 1.03285e-06 6.22247e-07 2.35216e-07 2.76936e-0…
notes:admissioncoreg 6.30801e-07 4.21341e-07 4.62841e-07 5.10972e-07 4.42273e-07 4.16143e-07 6.73264e-07 3.3464e-07 5.0188e-07 1.02835e-06 6.76644e-07 7.69843e-07 9.00887e-07 2.52895e-06 4.35584e-07 6.67348e-07 3.7122e-07 5.42646e-07 1.0076e-06 2.1622e-06 5.74202e-07 3.70308e-07 4.19251e-07 2.02982e-05 5.20694e-07 9.89739e-07 4.48599e-07 4.78459e-07 9.99582e-07 3.64461e-05 2.86072e-07 1.45354e-05…
notes:admissioncoumadin 2.10106e-06 1.55195e-06 1.25408e-06 2.656e-06 1.27598e-06 1.68492e-06 6.75422e-06 3.05148e-06 2.10535e-06 3.65887e-05 3.87064e-06 2.37247e-06 6.55632e-05 4.75564e-05 1.93643e-06 1.74703e-06 1.4854e-06 1.7562e-06 5.08133e-06 6.10927e-05 1.18345e-05 2.19017e-05 1.27124e-06 0.000106892 2.17428e-06 3.10682e-06 1.29968e-06 6.63204e-06 6.71404e-05 2.11825e-06 6.6307e-07 1.26517e…
notes:admissioncozaar 7.78159e-07 4.77362e-07 5.50514e-07 5.99658e-07 6.37313e-07 8.42235e-07 1.54772e-06 2.8553e-07 4.83476e-07 1.25944e-06 7.66701e-07 8.80651e-07 1.14736e-06 5.15128e-07 5.26808e-07 8.00058e-07 4.21669e-07 4.62009e-06 5.2544e-07 8.97326e-06 6.8037e-07 1.95031e-06 4.89667e-07 1.86761e-05 5.14897e-07 6.38228e-06 4.96054e-07 4.73455e-06 1.11167e-06 1.85855e-06 9.19957e-07 1.28713e…
notes:admissioncrestor 2.96878e-06 4.14111e-07 4.40015e-07 9.13847e-07 4.68572e-07 6.43579e-07 9.97977e-07 2.50975e-07 4.65184e-07 1.06477e-06 9.59807e-07 7.06974e-07 1.14287e-06 5.17127e-07 4.37618e-07 7.12702e-07 4.16102e-07 5.52571e-07 4.62535e-07 6.66144e-07 5.26157e-07 5.75958e-07 4.46033e-07 1.89484e-06 4.42794e-07 1.53643e-06 5.13747e-07 5.58041e-07 1.07131e-06 9.42084e-07 2.92209e-07 4.18…
notes:admissioncurr 1.1474e-06 5.91569e-07 6.11881e-07 7.04086e-07 1.03267e-05 7.02407e-07 2.04129e-06 5.69774e-07 6.88043e-07 4.85983e-05 9.81207e-07 7.74676e-06 1.60462e-06 1.02191e-06 9.90105e-06 9.03971e-07 1.05044e-06 8.91097e-07 5.22905e-07 5.18169e-06 8.06085e-07 1.16731e-06 6.10785e-07 1.29995e-06 8.83221e-07 1.54309e-05 1.08966e-06 9.103e-07 1.63931e-06 1.80053e-06 7.56633e-07 1.92832e-0…
notes:admissioncymbalta 6.53414e-07 3.48995e-07 3.52131e-07 1.69385e-06 3.55556e-07 3.54942e-07 6.02338e-07 2.02986e-07 3.76683e-07 9.86894e-07 6.53052e-07 7.52585e-07 6.46424e-07 3.07077e-06 5.05592e-06 5.76418e-07 3.31163e-07 5.93512e-07 1.63369e-05 3.53218e-07 4.31394e-07 3.20024e-07 3.64286e-07 6.64391e-07 3.6085e-07 7.82342e-07 4.18533e-07 3.92056e-07 1.30876e-06 5.79898e-07 2.35604e-07 2.57…
notes:admissiond 8.7497e-07 3.32439e-07 3.4309e-07 4.26468e-07 4.31415e-07 2.44807e-06 5.18815e-07 2.02838e-07 4.82722e-07 7.23162e-07 5.79907e-07 5.56968e-07 5.33935e-07 3.36173e-07 3.91374e-06 5.58533e-07 3.81864e-07 4.39689e-07 3.15395e-07 3.67519e-07 1.39679e-05 3.99829e-07 4.23155e-07 6.56732e-07 3.02831e-07 1.45425e-06 3.58079e-07 4.77352e-07 6.82955e-07 5.52263e-07 3.96435e-06 2.56312e-07 …
notes:admissiondeni 6.7716e-07 4.38661e-07 5.50737e-07 5.83809e-07 4.68981e-07 8.90408e-07 8.55191e-07 3.68244e-07 5.42931e-07 1.3683e-05 7.21906e-07 7.98764e-07 7.88349e-07 4.09314e-07 1.60437e-05 7.05387e-07 4.00994e-07 5.4452e-07 5.13546e-05 4.75872e-07 5.33081e-07 3.0525e-06 4.45988e-07 8.4709e-07 6.21909e-07 1.24386e-05 5.00975e-07 8.10478e-07 1.08823e-06 6.97045e-07 2.87791e-07 3.15157e-07 …
notes:admissiondepakot 7.25875e-07 5.05616e-07 4.82672e-07 8.03687e-07 4.68935e-07 6.85829e-07 9.31778e-07 2.60726e-07 5.67582e-07 1.04574e-06 8.05697e-07 1.12555e-06 1.02744e-06 4.39049e-07 1.96438e-06 7.48705e-07 4.45448e-07 1.12977e-06 5.00469e-07 9.77109e-06 7.24825e-07 9.12586e-07 4.76911e-07 9.42306e-07 2.567e-06 7.7416e-07 3.31509e-06 4.79086e-07 9.78178e-07 1.04796e-06 3.14771e-07 3.19729…
notes:admissiondexamethason 3.42271e-07 2.117e-07 2.26815e-07 2.80266e-07 2.25959e-07 6.7633e-05 3.42309e-07 1.62472e-07 2.37261e-07 9.91956e-07 3.54258e-07 3.71046e-07 4.98388e-07 2.0903e-07 2.23004e-07 3.58235e-07 1.8905e-07 2.86081e-07 2.07866e-07 2.06725e-07 3.37569e-07 1.24477e-06 2.26674e-07 6.14905e-06 2.24897e-07 3.78387e-07 2.40852e-07 2.36086e-07 4.54483e-07 3.72013e-07 1.51977e-07 1.58…
notes:admissiondigoxin 1.22461e-06 1.08953e-06 7.39745e-07 9.65736e-07 7.73225e-07 6.76865e-07 1.11958e-06 5.7464e-07 1.2172e-06 3.22485e-06 1.21736e-06 1.12392e-06 1.76117e-06 4.72982e-05 6.40443e-07 1.0622e-06 5.70921e-07 8.56089e-07 6.99546e-07 0.000102948 1.18154e-06 1.3931e-06 6.48311e-07 1.70599e-05 3.36481e-06 1.97495e-06 6.77971e-07 7.75126e-07 5.81613e-06 1.49707e-06 4.20481e-07 1.22918e…
notes:admissiondilantin 1.30799e-06 5.10348e-07 5.46668e-07 1.29776e-06 5.82615e-07 8.06472e-07 3.2777e-06 7.55195e-07 7.27218e-07 1.43566e-06 1.272e-06 9.67452e-07 1.2534e-06 5.51621e-07 5.90111e-06 9.58162e-07 1.43724e-05 7.25663e-07 7.89973e-07 1.68685e-06 7.17816e-07 9.77019e-07 5.7753e-07 1.97514e-06 6.36966e-07 2.50472e-06 6.72444e-07 1.96495e-06 1.27737e-06 9.28338e-07 3.74119e-07 4.58121e…
notes:admissiondiltiazem 1.09682e-06 8.23717e-07 7.41761e-07 7.36793e-07 7.87031e-07 8.59739e-07 1.60809e-06 3.55547e-07 8.69776e-07 1.16342e-05 1.00297e-06 2.2897e-05 2.18704e-06 1.26373e-06 5.45331e-07 9.7128e-07 5.60155e-07 7.58281e-07 6.68389e-07 3.77857e-05 4.45143e-06 1.83228e-06 7.82641e-07 2.07823e-06 1.88607e-05 3.00699e-05 6.84459e-07 7.07471e-07 1.15097e-05 1.50233e-06 3.96167e-07 4.39…
notes:admissiondiovan 1.72937e-06 2.41141e-06 8.43189e-07 6.92579e-06 8.6424e-07 1.31201e-06 1.83271e-06 1.05475e-06 1.37697e-05 3.88178e-06 2.5441e-06 1.50626e-06 1.24811e-05 1.81865e-06 3.8652e-06 1.28921e-06 9.76491e-07 8.28871e-06 5.97424e-06 2.22558e-05 1.23198e-06 2.06252e-06 8.36102e-07 3.19438e-06 1.54357e-06 2.39231e-05 1.55893e-06 9.86074e-07 1.43022e-05 1.4285e-06 5.15159e-07 7.80523e-…
notes:admissiondischarg 9.9239e-07 5.11224e-06 7.5507e-07 6.59664e-07 7.73674e-07 1.5136e-06 9.02935e-07 3.02153e-07 5.48046e-07 1.25484e-05 1.01573e-06 1.33417e-06 1.82175e-06 6.0712e-07 5.42055e-06 8.70773e-07 6.27704e-07 6.78031e-07 5.60072e-07 4.65002e-06 1.00553e-06 9.88955e-07 5.50063e-07 9.76945e-07 1.13363e-06 1.52732e-06 6.27884e-07 2.9303e-06 2.09598e-06 1.28646e-06 4.28084e-06 5.6523e-…
notes:admissiondocus 6.80968e-07 3.78266e-07 4.67163e-07 5.05822e-07 4.56906e-07 3.60494e-06 6.96588e-07 2.39235e-07 4.59604e-07 9.54903e-07 6.77717e-07 8.3659e-07 3.53094e-06 3.81741e-07 3.89024e-07 6.54448e-07 3.97069e-07 5.06737e-07 3.84641e-07 5.49056e-07 9.22717e-07 5.30051e-07 5.64179e-07 7.83913e-07 6.14571e-07 1.10636e-06 4.29146e-07 6.24838e-07 1.10108e-06 6.71662e-07 2.77712e-07 2.87224…
notes:admissiondu 5.21232e-07 2.54477e-07 3.01519e-07 3.36802e-07 6.15455e-06 4.36575e-07 4.75553e-07 1.51035e-07 2.82819e-07 1.3407e-06 4.21548e-07 5.41869e-07 5.8121e-07 2.91093e-07 2.54891e-07 4.3216e-07 2.28373e-07 3.39508e-07 2.96472e-07 4.32926e-07 3.27429e-07 4.45963e-05 2.7586e-07 5.50679e-07 3.91328e-07 4.59509e-07 3.34052e-07 3.27427e-07 5.98653e-07 4.64441e-07 2.55228e-07 1.9434e-07 2.…
notes:admissioneffexor 8.83019e-07 4.33466e-07 4.43195e-07 1.38568e-06 4.79532e-07 4.64768e-07 7.41104e-07 3.172e-07 4.67998e-07 1.01909e-06 1.44613e-06 1.73633e-05 1.34904e-06 5.60412e-07 5.18395e-07 7.62895e-07 4.6788e-07 5.64254e-07 8.0313e-07 4.69027e-07 5.37233e-07 7.79445e-07 4.74558e-07 8.6986e-07 4.55641e-07 8.09286e-07 4.68202e-07 4.81195e-07 1.04767e-06 7.25096e-07 3.08321e-07 7.47607e-…
notes:admissionenalapril 1.59398e-05 5.73965e-07 1.487e-06 7.51306e-07 9.68796e-07 7.32871e-07 1.14036e-06 3.61665e-07 7.94875e-07 1.32174e-06 9.55466e-07 1.46283e-06 5.33611e-05 9.01102e-07 8.35166e-07 9.42827e-07 5.46315e-07 8.92967e-06 6.57101e-06 1.95108e-06 1.15958e-06 4.94009e-06 6.26675e-07 1.53913e-05 1.03267e-06 1.53228e-06 6.92163e-07 1.22768e-06 1.51582e-06 1.61284e-06 4.09474e-07 1.36…
notes:admissionfentanyl 8.73997e-07 4.00679e-07 3.8634e-07 7.37737e-07 3.77192e-07 4.90192e-05 7.11127e-07 2.35485e-07 3.89583e-07 8.24658e-07 5.93737e-07 1.17703e-05 6.51142e-07 3.92081e-07 1.77603e-05 6.40666e-07 4.60987e-07 4.73229e-07 2.98664e-06 3.68492e-07 1.26035e-06 5.74365e-07 3.92738e-07 9.04242e-07 5.66785e-07 6.6474e-07 5.73931e-07 9.30343e-07 1.18315e-06 7.81015e-07 3.10049e-07 2.690…
notes:admissionflomax 1.38e-06 3.84106e-06 6.11954e-07 9.89761e-07 1.1129e-06 9.56067e-07 3.93793e-06 7.74566e-07 2.53615e-06 1.41787e-06 1.25054e-06 1.38784e-06 9.83069e-07 5.12098e-07 5.13626e-07 8.93796e-07 7.01549e-07 6.93293e-07 5.31945e-07 4.63872e-06 9.38611e-07 1.16065e-06 6.70646e-07 1.16215e-06 1.00564e-06 1.03401e-06 9.89059e-07 6.60243e-07 1.25653e-06 4.1663e-06 3.67693e-07 5.63986e-0…
notes:admissionfluoxetin 6.78038e-07 3.99534e-07 4.12938e-07 5.42901e-07 4.24416e-07 5.81062e-07 7.36929e-07 4.17587e-07 5.17819e-07 9.29656e-07 6.63827e-07 6.46545e-07 8.60144e-07 3.91988e-07 5.18838e-06 6.73793e-07 4.89508e-07 5.26837e-07 1.59014e-06 4.08863e-07 5.24085e-07 1.7179e-05 4.26535e-07 1.31714e-06 4.9005e-07 7.3107e-07 4.33877e-07 4.88367e-07 9.91959e-07 6.7269e-07 2.77491e-07 2.9674…
notes:admissionfluticason 9.16994e-07 4.00678e-06 5.34149e-07 5.67571e-07 5.19539e-07 1.53066e-06 1.04779e-06 2.48253e-07 4.85942e-07 1.42321e-06 7.02488e-07 8.62642e-07 8.86247e-07 4.59115e-07 6.52454e-07 7.38066e-07 3.86913e-07 1.01826e-06 5.41248e-07 5.1198e-07 6.84517e-07 2.88514e-05 4.62605e-07 3.71845e-06 1.15553e-06 9.22313e-07 4.83016e-07 9.95941e-07 9.32172e-07 7.33843e-07 3.092e-07 6.58…
notes:admissionfol 6.32165e-06 1.07004e-06 7.94891e-07 8.88069e-07 8.27873e-07 7.54899e-07 2.05002e-06 9.14539e-07 7.89805e-07 4.36308e-06 1.15433e-06 1.11891e-06 1.24171e-06 9.21345e-07 1.3505e-06 1.23502e-06 1.83724e-06 1.03142e-06 8.65861e-06 5.14042e-06 1.05625e-06 4.66695e-05 8.7062e-07 2.05252e-06 9.83193e-06 8.45921e-06 1.32854e-06 4.00494e-06 3.29005e-05 2.0826e-06 2.29568e-06 4.92036e-07…
notes:admissionfosamax 3.09117e-06 8.21982e-07 5.73211e-07 7.27144e-07 6.81641e-07 6.54405e-07 1.17115e-06 3.96457e-07 6.66535e-07 1.20441e-05 1.21986e-06 1.30406e-06 7.30868e-05 1.01939e-06 1.65922e-06 1.00118e-06 4.81719e-07 7.27253e-07 5.6825e-07 8.99608e-07 7.13013e-07 2.19618e-06 6.15833e-07 2.04997e-06 3.76259e-06 1.31227e-06 1.56849e-05 6.29022e-07 1.57289e-06 1.00462e-06 3.8063e-07 5.0923…
notes:admissionfurosemid 9.07871e-07 5.78239e-07 5.53194e-07 6.57925e-07 6.60565e-07 5.90242e-06 1.02631e-06 2.93239e-07 6.49812e-07 1.49524e-06 4.91954e-06 9.71671e-07 2.46342e-06 6.69628e-07 5.32008e-07 9.07424e-07 5.70544e-07 1.99777e-06 6.73326e-07 3.62115e-05 8.49202e-07 4.62765e-05 5.34991e-07 9.21307e-06 1.08055e-06 1.36257e-06 7.99012e-07 7.66072e-07 1.43086e-05 1.40248e-06 3.33566e-06 6.…
notes:admissiongabapentin 9.68762e-07 5.61622e-07 5.48981e-07 5.994e-07 5.13359e-07 8.24408e-07 2.54584e-06 3.65463e-07 5.22028e-07 1.29059e-06 1.07748e-06 2.0562e-06 9.90991e-07 4.62972e-07 1.50472e-05 7.85792e-07 5.41755e-07 6.1635e-07 1.3666e-06 7.05994e-07 6.60475e-07 5.25898e-05 5.09163e-07 3.6484e-06 2.34414e-06 9.37355e-07 1.14737e-06 5.7945e-07 1.08995e-06 9.25291e-07 3.25809e-07 3.43447e…
notes:admissiongen 1.51514e-06 8.73442e-07 7.17979e-07 1.65944e-06 7.47847e-07 7.52503e-07 1.70561e-06 4.72137e-07 8.66978e-07 1.69107e-06 1.11506e-06 1.6306e-06 1.82958e-06 6.27823e-07 1.8677e-06 1.08183e-06 6.37387e-07 5.87782e-06 4.69878e-06 3.07149e-06 1.25244e-06 5.87297e-05 7.03346e-07 1.01939e-05 2.55713e-05 1.68926e-06 8.62546e-07 4.34823e-06 1.85998e-06 1.19111e-06 5.89752e-07 4.66582e-0…
notes:admissiongener 2.21436e-06 3.31686e-06 1.42883e-06 1.14497e-06 5.06351e-06 4.33556e-06 6.23441e-06 1.20407e-06 8.74547e-07 3.20029e-05 2.89851e-06 2.28868e-06 2.41803e-06 1.69596e-06 9.34279e-07 1.30321e-06 9.84655e-07 2.41418e-05 8.01204e-07 2.51625e-06 1.91826e-06 0.000376362 9.58621e-07 1.79667e-06 2.1809e-05 2.26206e-06 1.51077e-06 1.87838e-06 1.93785e-06 1.53547e-06 5.87561e-06 5.57842…
notes:admissiongiven 1.35305e-06 4.2484e-06 8.64191e-07 7.68524e-07 7.82073e-07 3.59362e-06 1.41307e-06 5.05214e-07 7.77377e-07 2.94398e-06 1.62142e-06 2.97146e-06 2.54851e-06 2.72009e-06 6.42568e-07 1.05176e-06 8.6385e-06 8.55604e-07 5.93805e-07 8.01672e-06 1.65388e-06 1.79264e-05 6.64567e-07 4.50488e-06 1.21818e-06 7.87789e-06 7.53525e-07 6.86884e-06 1.57849e-06 1.24015e-06 4.46849e-07 4.5413e-…
notes:admissionglipizid 9.68734e-07 5.62388e-07 7.47229e-07 1.53891e-06 6.18879e-07 8.62137e-07 8.90217e-07 5.7221e-07 6.484e-07 1.27977e-06 1.06794e-06 1.7861e-06 1.18585e-06 5.25254e-07 4.29979e-06 8.97196e-07 9.26693e-07 1.49007e-06 3.23223e-06 1.18153e-06 8.22437e-07 1.25687e-06 5.48737e-07 1.13593e-06 2.13816e-06 1.19253e-06 5.97923e-07 6.0977e-07 1.21061e-06 8.84564e-07 3.883e-07 1.01956e-0…
notes:admissionglyburid 1.18159e-06 5.70502e-07 5.87828e-07 1.10919e-06 1.09075e-06 6.46889e-07 8.87394e-07 4.74488e-07 6.10297e-07 1.14105e-06 1.09489e-06 2.2101e-06 1.06908e-06 5.61883e-07 1.77936e-06 8.4146e-07 4.4385e-07 6.63131e-07 3.36011e-06 8.38822e-07 8.32353e-07 1.58966e-06 5.19175e-07 6.1871e-05 6.17801e-07 1.23417e-06 5.47418e-07 9.48517e-07 1.28644e-06 9.3209e-07 9.35006e-07 2.91881e…
notes:admissionhctz 1.80136e-06 3.22739e-06 8.84458e-07 2.80802e-06 9.06429e-07 1.08818e-06 1.91748e-06 6.92301e-07 1.09457e-06 2.69048e-06 1.58496e-06 1.96438e-05 2.70149e-06 1.70402e-06 1.38265e-05 1.40688e-06 4.93591e-06 1.26567e-06 2.40864e-06 1.48306e-05 1.57806e-06 6.71793e-06 9.83259e-07 3.34955e-05 3.46464e-06 0.000118454 1.06957e-06 4.68717e-06 5.35516e-06 1.68797e-06 5.70825e-07 5.21654…
notes:admissionheparin 4.20748e-07 2.57115e-07 2.63165e-07 3.24198e-07 3.0339e-07 2.58026e-07 4.55047e-07 1.78575e-07 2.6205e-07 6.22786e-07 4.65558e-07 6.36247e-07 5.25362e-07 2.43945e-07 2.44984e-07 4.46972e-07 2.36103e-07 3.34055e-07 2.51272e-07 3.05724e-07 3.16493e-07 2.95615e-07 2.70367e-07 5.81708e-07 3.21008e-07 4.08085e-07 4.77772e-07 2.94015e-07 5.42295e-07 9.31929e-06 1.76194e-07 1.9459…
notes:admissionhom 7.35753e-05 2.11879e-05 3.12748e-06 1.77436e-06 8.00798e-06 1.96143e-05 4.42509e-06 7.84263e-07 2.55969e-06 1.34283e-05 4.03336e-06 2.97374e-06 2.35646e-05 3.2337e-05 5.70105e-06 4.18557e-06 1.22765e-05 2.31963e-06 2.17195e-06 0.000301977 7.39467e-06 0.000441539 3.15219e-06 3.22157e-06 6.97315e-05 4.95458e-06 5.38007e-05 9.07427e-05 5.49627e-06 7.80603e-06 4.96301e-06 3.27652e-…
notes:admissionhowev 8.73586e-07 6.49148e-07 7.52489e-07 6.05799e-07 5.87631e-07 5.7192e-07 3.52434e-06 3.55147e-07 7.49463e-07 2.06643e-05 9.48047e-07 1.19008e-06 1.06567e-06 5.76781e-07 6.15872e-07 9.17958e-07 6.06361e-07 6.89248e-07 4.48534e-07 1.03664e-06 1.15326e-06 7.21529e-07 5.29353e-07 1.52457e-06 1.0556e-06 6.55316e-06 6.98796e-07 7.3232e-07 1.27123e-06 2.13585e-06 5.79586e-07 3.5481e-0…
notes:admissionhumalog 3.11665e-07 2.33797e-07 2.05768e-07 2.63059e-07 2.12001e-07 2.2878e-07 3.26541e-07 1.64258e-07 2.31721e-07 4.60949e-07 3.78991e-07 3.23435e-07 3.53606e-07 1.97399e-07 1.94002e-07 3.3446e-07 1.77081e-07 2.92227e-07 1.94204e-07 2.78276e-07 2.4985e-07 1.99521e-07 2.13123e-07 3.90159e-07 2.70675e-07 3.35498e-07 2.39333e-07 2.27675e-07 4.45771e-07 3.36396e-07 1.42731e-07 1.49306…
notes:admissionhydrochlorothiazid 1.0182e-06 6.1276e-07 5.23652e-07 6.65017e-07 6.52884e-07 5.25351e-07 8.44631e-07 3.27523e-07 6.20616e-07 1.35106e-06 8.67631e-07 1.37115e-05 1.0824e-05 1.50686e-06 5.42935e-07 8.46821e-07 6.60332e-07 6.96543e-07 5.06791e-07 2.20274e-06 6.96415e-07 1.68569e-05 5.44585e-07 2.43501e-06 8.77256e-07 1.15065e-05 5.86547e-07 5.76124e-06 1.17958e-06 8.46719e-07 3.47979e…
notes:admissionibuprofen 1.42146e-06 1.4495e-06 6.90776e-07 8.22808e-07 4.3895e-06 6.71675e-07 2.93848e-05 5.1159e-07 7.10843e-07 1.67569e-06 1.1726e-06 1.56196e-05 1.45726e-06 6.31643e-07 1.30301e-05 1.07051e-06 1.01256e-06 8.32478e-07 1.49e-06 1.92109e-06 8.31537e-07 9.52273e-06 7.08319e-07 1.45039e-06 2.80396e-06 1.74924e-06 7.11136e-07 2.19364e-06 2.04499e-06 1.10345e-06 4.94562e-07 5.82369e-…
notes:admissionimdur 3.67515e-06 8.92472e-07 5.32913e-07 7.10546e-07 1.4748e-05 5.08734e-07 8.66725e-07 9.854e-07 6.15667e-07 1.10441e-06 1.02895e-06 9.45157e-07 1.95542e-06 5.80315e-07 5.83364e-07 8.36599e-07 4.37815e-07 6.48493e-07 4.66785e-07 8.93452e-07 1.17154e-06 5.01783e-07 5.31254e-07 1.77177e-05 7.91811e-07 1.53366e-06 5.2672e-07 5.82214e-07 1.14703e-06 4.36137e-06 3.33385e-07 1.01856e-0…
notes:admissioninclud 5.98934e-07 5.82224e-07 4.89138e-07 4.83593e-07 4.0311e-07 4.04516e-07 6.65538e-07 4.8376e-07 3.95455e-07 8.58685e-07 6.59711e-07 1.49319e-06 6.21544e-07 3.80586e-07 4.32251e-07 6.61474e-07 3.73164e-07 8.09349e-07 3.81475e-06 2.29392e-06 5.91427e-07 9.38956e-06 4.04657e-07 7.64134e-07 6.98595e-07 9.66177e-07 5.05223e-07 6.5156e-07 8.92179e-07 6.40039e-07 3.04053e-07 2.78377e…
notes:admissioniniti 5.75608e-07 4.26597e-07 5.90216e-07 4.87919e-07 4.13986e-07 1.17432e-06 6.83922e-07 2.17793e-07 3.80089e-07 1.90457e-06 6.15621e-07 9.25794e-06 6.62227e-07 4.72893e-07 3.70851e-07 6.00706e-07 3.69203e-07 1.31484e-06 3.38137e-07 9.12879e-07 5.84956e-07 4.35562e-07 3.9086e-07 7.74979e-07 3.75039e-05 8.70779e-07 6.33585e-07 4.64877e-07 8.5062e-07 3.94049e-06 2.55389e-07 2.69698e…
notes:admissioninsulin 7.36476e-07 4.78474e-07 4.67073e-07 6.65505e-07 4.75044e-07 6.53375e-07 1.77842e-06 4.59821e-06 4.41901e-07 9.64323e-07 8.23653e-07 7.65109e-07 7.68597e-07 4.49966e-07 4.7336e-07 7.31035e-07 3.9479e-07 5.68833e-07 4.7462e-06 1.04734e-06 5.9789e-07 1.54117e-06 4.54736e-07 5.68525e-06 1.1192e-06 8.91755e-07 5.43566e-07 6.67854e-07 1.00359e-06 8.16593e-07 3.45021e-07 3.21371e-…
notes:admissionkeppra 5.85815e-07 4.85726e-07 3.30558e-07 4.18633e-07 3.2857e-07 3.64702e-07 5.31028e-07 2.6451e-07 3.89445e-07 7.88566e-07 5.28897e-07 5.67644e-07 6.79994e-07 3.16548e-07 3.6491e-07 5.46212e-07 2.94656e-07 4.18289e-07 3.81317e-07 3.56077e-07 3.98497e-07 5.69474e-07 3.45078e-07 6.06323e-07 1.20906e-06 5.51414e-07 3.49593e-07 3.55315e-07 6.84054e-07 5.30266e-07 2.30651e-07 2.4331e-…
notes:admissionlactulos 8.5641e-07 5.10764e-07 4.39397e-07 5.23597e-07 4.84851e-07 2.21195e-06 9.43512e-07 3.50407e-07 4.57618e-07 4.47393e-06 7.57183e-07 6.88133e-07 7.1006e-07 4.15055e-07 1.16807e-06 7.28902e-07 4.16507e-07 5.24803e-07 4.07207e-07 8.25236e-07 5.41656e-07 5.25337e-06 4.4961e-07 8.09343e-07 9.13545e-07 7.26188e-07 1.22739e-06 9.50627e-07 9.47004e-07 1.66068e-05 2.58781e-05 3.0628…
notes:admissionlantus 7.23915e-07 4.05462e-07 5.2118e-07 6.80014e-07 4.70061e-07 4.22925e-07 9.79561e-07 2.90793e-07 5.14338e-07 1.08235e-06 1.5652e-06 1.25026e-06 7.71767e-07 3.97806e-07 2.33082e-06 6.85872e-07 5.58438e-07 6.93843e-07 4.57778e-07 1.63089e-06 9.18223e-07 8.00101e-07 4.47375e-07 9.91565e-07 6.11962e-06 1.25361e-06 1.53545e-06 4.7664e-07 1.07395e-06 2.29393e-06 3.04302e-07 4.52695e…
notes:admissionlasix 3.3945e-06 1.42243e-06 2.23355e-06 1.74689e-06 2.78425e-06 1.9943e-05 6.18754e-06 2.36468e-05 3.41922e-06 2.86948e-06 2.90489e-06 1.46119e-05 4.09275e-05 2.53629e-06 1.21075e-06 1.9246e-06 1.03837e-06 1.72906e-06 6.05499e-06 0.000171442 1.99061e-05 4.46888e-06 1.13958e-06 2.60534e-05 1.29979e-05 6.59937e-06 2.04545e-06 1.48033e-06 4.12152e-06 5.23144e-06 1.49724e-05 7.77048e-…
notes:admissionlast 1.82048e-06 4.34554e-05 9.80531e-06 1.49013e-06 8.87875e-07 8.61105e-07 2.15956e-06 3.46166e-06 1.04702e-06 3.17903e-06 1.39333e-06 1.87281e-06 2.10349e-06 8.27059e-07 2.51662e-05 1.40849e-06 2.66236e-06 1.08482e-06 2.8503e-05 2.77325e-06 2.19155e-06 1.86661e-06 9.92707e-07 0.000335209 4.11908e-05 2.60325e-06 9.88704e-07 1.10787e-06 4.4164e-06 1.48819e-06 1.43885e-06 5.1785e-0…
notes:admissionlevothyroxin 1.90217e-06 8.86992e-07 1.84941e-06 1.12321e-06 9.79431e-07 9.45893e-07 1.79972e-06 7.46825e-07 1.49063e-06 1.98698e-06 2.12926e-06 2.26206e-06 0.000462677 9.3379e-07 3.41887e-06 1.25971e-06 6.795e-07 1.21118e-06 9.70638e-07 2.18516e-05 1.22508e-06 4.01594e-05 1.19551e-06 4.29431e-05 2.42817e-05 2.09759e-06 1.17558e-06 9.27116e-07 2.78304e-06 1.65684e-06 7.93109e-07 1.…
notes:admissionlevoxyl 1.26401e-06 5.13501e-07 6.22379e-07 8.28002e-07 5.85405e-07 9.89801e-07 1.13274e-06 3.42263e-07 6.70685e-07 1.16323e-06 9.12943e-07 1.02778e-06 0.000186697 6.41114e-07 8.26441e-07 8.2872e-07 4.27861e-07 6.3044e-07 5.46191e-07 1.51194e-06 6.79108e-07 4.82672e-07 6.20674e-07 9.62445e-07 7.22431e-07 1.23232e-06 6.6422e-07 5.46287e-07 1.72069e-05 8.55853e-07 3.38449e-07 5.58819…
notes:admissionlexapro 9.92669e-07 5.02268e-07 4.81277e-07 6.23675e-07 4.84415e-07 9.13561e-06 9.14179e-07 3.36512e-07 6.65145e-07 1.15952e-06 8.70732e-07 9.87924e-07 8.72414e-07 4.57035e-07 9.59128e-07 7.80542e-07 5.48171e-07 6.03737e-07 5.44732e-07 5.80913e-07 6.06014e-07 2.22206e-06 5.01805e-07 9.25943e-07 5.92041e-07 9.56656e-07 5.29922e-07 5.31796e-07 1.43797e-06 7.81821e-07 3.6327e-07 5.651…
notes:admissionlik 7.65114e-07 4.38513e-07 4.34444e-06 5.7279e-07 6.15366e-07 4.94431e-07 1.01898e-06 2.67441e-07 5.31371e-07 8.19152e-06 1.62492e-05 2.5411e-06 1.50023e-06 5.40486e-07 4.40981e-07 7.57495e-07 7.30146e-07 9.28068e-07 4.95052e-07 1.59947e-05 6.46055e-06 2.83602e-05 5.63124e-07 8.6198e-07 2.92676e-06 9.70998e-07 7.64478e-07 4.94709e-07 9.88299e-07 1.5834e-06 6.73381e-06 3.31271e-07 …
notes:admissionlipitor 2.6413e-06 1.75901e-06 8.65669e-06 9.93264e-06 3.77146e-06 9.25771e-06 3.29951e-06 2.12025e-06 2.27217e-06 1.07513e-05 8.72497e-06 8.4067e-06 3.84068e-06 9.64174e-06 9.49204e-06 1.87425e-06 4.28347e-06 1.53726e-05 1.74094e-06 5.4641e-06 3.11376e-06 1.13252e-05 1.95785e-06 4.68563e-05 1.93238e-06 1.07784e-05 1.41496e-06 1.32224e-05 3.52409e-06 6.39098e-06 7.23464e-07 9.62048…
notes:admissionlisinopril 7.22207e-06 2.61355e-05 2.48826e-06 4.0774e-06 3.07854e-06 2.46625e-06 5.00051e-06 2.87889e-06 2.6946e-06 3.38189e-06 1.18244e-05 1.83941e-05 5.33148e-06 1.57741e-05 3.38851e-05 2.32807e-06 2.60073e-06 3.6872e-06 1.1649e-05 9.35684e-05 3.86923e-06 0.000232534 1.59221e-06 4.67772e-05 7.34899e-05 0.000301833 1.85837e-06 2.7552e-05 2.91817e-05 1.1451e-05 2.06524e-06 0.00011…
notes:admissionlopressor 1.44004e-06 1.20083e-06 1.16159e-06 1.75039e-06 1.33827e-06 1.06027e-06 2.52917e-06 1.94861e-06 2.85316e-06 1.84871e-06 2.08537e-06 1.76353e-05 5.09786e-06 7.55484e-07 1.7974e-06 1.47678e-06 6.49108e-07 9.92501e-07 8.54803e-07 5.65271e-06 2.65374e-06 1.01529e-06 7.8916e-07 3.47933e-06 2.44849e-06 1.90504e-06 8.76461e-07 6.29423e-06 1.81635e-06 1.41654e-06 5.41325e-07 8.39…
notes:admissionlorazepam 9.80054e-07 2.12583e-06 5.17191e-07 7.92859e-07 5.4011e-07 1.50508e-06 2.596e-06 5.42226e-07 7.51669e-07 1.12413e-06 9.93688e-07 1.2541e-06 1.11292e-06 5.34492e-07 5.37732e-07 8.57624e-07 5.23878e-07 7.5671e-07 5.23533e-07 1.04576e-06 8.4095e-07 3.4816e-05 6.21107e-07 1.0728e-06 5.21543e-06 8.87274e-07 6.48696e-07 8.69812e-07 1.09101e-06 8.69318e-07 4.16742e-07 2.82151e-0…
notes:admissionlovenox 7.59306e-07 6.45593e-07 5.31705e-07 5.00681e-07 4.04856e-07 1.05508e-05 8.89079e-07 2.72582e-07 4.3175e-07 1.09288e-06 7.3334e-07 8.55614e-07 9.96949e-07 3.94392e-07 3.90341e-07 6.62902e-07 3.59284e-07 5.3122e-07 4.78453e-07 7.13202e-07 6.37274e-07 4.92601e-07 4.13356e-07 1.2733e-05 6.49931e-07 7.9652e-07 4.23129e-07 1.34792e-05 2.90981e-06 6.97302e-07 2.67669e-07 2.27781e-…
notes:admissionm 2.9363e-06 7.57248e-06 2.03087e-06 2.27697e-06 2.02603e-06 5.2331e-06 8.29309e-06 2.64841e-06 2.9495e-06 3.83609e-05 3.01905e-06 4.94049e-06 5.02524e-05 2.90611e-06 3.9734e-06 2.10773e-06 1.04326e-05 2.46229e-06 2.41048e-05 0.000159241 3.172e-06 4.87658e-05 1.43477e-06 0.000100982 4.44892e-05 1.16744e-05 1.66907e-06 6.75262e-06 8.90554e-06 2.2722e-06 5.92881e-06 8.3593e-06 9.5395…
notes:admissionmed 7.6741e-05 1.95887e-06 1.01085e-05 9.00468e-06 4.19913e-05 4.16706e-05 6.24537e-06 1.59999e-06 6.5044e-06 7.01304e-05 1.18142e-05 2.36317e-05 7.18204e-05 6.97343e-06 4.18295e-05 2.80128e-06 4.61975e-06 6.5249e-06 2.04789e-06 0.000154471 2.2119e-05 0.000743023 2.30948e-05 1.77922e-05 0.000183211 4.86333e-05 8.82604e-06 4.55876e-05 9.20447e-06 2.0467e-05 2.34106e-05 4.72493e-06 3…
notes:admissionmetformin 1.37825e-06 1.07381e-06 7.41778e-07 1.24272e-06 9.9077e-07 8.84847e-07 1.56332e-06 2.8653e-06 1.01528e-06 1.76597e-06 1.3121e-06 2.54369e-06 1.56976e-06 1.42164e-06 1.32569e-06 1.16644e-06 1.06348e-06 1.03741e-06 1.39792e-05 2.95381e-06 1.0556e-06 4.51052e-06 7.27885e-07 1.70032e-06 2.19475e-06 1.93201e-06 9.64611e-07 8.53131e-07 1.75344e-06 1.1347e-06 4.67948e-07 2.92643…
notes:admissionmethadon 8.60035e-07 5.15897e-07 6.82171e-07 6.96786e-07 5.29866e-07 7.47838e-07 2.41443e-05 3.51807e-07 5.89021e-07 1.22077e-06 1.04639e-06 1.52718e-06 1.08878e-06 4.8734e-07 1.04028e-06 9.80953e-07 8.16949e-07 1.36294e-06 1.551e-05 1.01768e-06 8.4071e-07 1.58128e-05 9.21217e-07 2.33983e-06 1.67522e-06 9.6004e-07 8.66869e-07 5.80568e-07 1.67067e-06 8.58469e-07 7.26875e-07 4.60594e…
notes:admissionmetoprolol 6.06977e-06 1.35832e-05 1.64877e-06 1.62178e-06 1.0197e-05 1.28963e-06 2.82433e-06 8.11098e-07 2.1586e-06 2.94485e-05 3.32505e-06 1.47845e-05 2.73111e-05 3.03228e-05 8.89741e-06 1.26475e-05 1.69648e-06 1.75822e-06 6.45744e-06 8.60497e-05 1.54086e-06 0.000155062 1.06889e-06 2.25415e-05 8.28426e-06 2.89936e-06 2.27479e-06 2.12731e-06 6.11781e-06 1.28621e-05 1.06664e-06 1.2…
notes:admissionmultivitamin 9.54096e-07 6.09824e-07 6.24462e-07 7.85553e-07 6.27634e-07 7.42254e-07 1.14283e-06 4.11895e-07 5.86512e-07 1.76229e-06 1.02726e-06 1.28522e-06 3.25186e-06 5.48477e-07 5.65951e-07 9.34609e-07 7.50649e-07 2.65226e-05 6.56132e-07 4.19137e-06 9.08529e-07 1.76567e-05 6.41917e-07 1.33247e-06 1.33245e-06 1.17971e-06 6.88447e-07 2.54944e-06 1.2197e-06 9.58749e-07 3.81071e-07 …
notes:admissionmvi 9.25922e-07 5.98958e-07 5.55859e-07 1.53634e-05 5.67585e-07 6.08133e-07 8.97751e-07 3.34277e-07 4.31632e-06 6.0463e-06 8.51584e-07 8.92308e-07 9.37101e-07 9.85597e-07 7.17625e-07 9.23082e-07 2.41908e-06 1.03281e-06 1.38554e-05 7.60659e-07 7.32489e-07 4.49138e-07 6.49489e-07 6.17548e-06 2.43564e-06 1.09835e-06 5.99651e-07 6.02485e-07 4.04619e-06 8.88527e-07 4.25994e-07 1.48123e-…
notes:admissionna 1.02539e-06 4.76391e-07 5.94923e-07 1.25647e-06 5.31022e-07 5.80212e-06 9.82739e-07 3.33692e-07 4.95921e-07 1.93852e-06 9.90065e-07 8.36949e-07 1.6781e-06 2.32493e-06 7.52574e-07 7.96856e-07 4.49948e-07 1.54193e-06 5.06909e-07 8.66574e-07 5.92935e-05 6.59613e-06 5.27348e-07 1.11147e-06 6.71625e-06 8.85731e-07 7.35481e-07 5.4696e-07 1.95211e-06 7.92017e-07 4.20415e-07 3.46172e-07…
notes:admissionnadolol 6.92153e-07 4.45322e-07 4.12728e-07 5.12326e-07 4.1636e-07 7.31747e-07 7.2266e-07 2.42263e-07 4.26876e-07 1.66232e-06 1.17813e-06 8.06531e-07 6.8729e-07 4.08447e-07 6.23038e-07 6.74823e-07 4.80241e-07 5.03262e-07 3.79253e-07 5.18389e-07 5.06462e-07 5.84063e-07 4.47225e-07 1.03287e-05 2.12527e-06 7.33745e-07 4.43696e-07 1.46985e-06 8.37725e-07 6.79514e-07 5.5439e-05 5.51462e…
notes:admissionneurontin 7.04293e-07 2.217e-06 4.68757e-07 5.25509e-07 4.75518e-07 4.24366e-07 1.21151e-05 2.3938e-07 5.52297e-07 9.0374e-07 6.61119e-07 6.96282e-07 8.2989e-07 4.75608e-07 5.22917e-07 6.98949e-07 7.21648e-07 5.60156e-07 7.16149e-06 2.39055e-06 1.3648e-06 4.47522e-06 4.45618e-07 1.0452e-06 9.20004e-07 7.21063e-07 1.14088e-06 2.34715e-06 1.2367e-06 8.01791e-07 2.93235e-07 3.15949e-0…
notes:admissionnexium 1.16754e-06 6.11613e-07 7.87203e-07 7.96515e-07 7.4618e-07 8.79767e-07 9.72827e-06 6.81928e-07 1.04641e-06 2.02404e-06 1.59115e-06 1.06733e-06 2.17687e-06 7.45824e-07 3.45251e-06 1.05929e-06 7.87579e-07 8.44374e-07 9.37991e-07 2.53033e-06 8.87557e-07 1.24259e-06 6.62669e-07 2.51494e-06 1.07504e-05 1.42332e-06 1.026e-06 8.98671e-06 2.24335e-06 1.07324e-06 5.46379e-07 2.63441e…
notes:admissionnifedipin 1.01464e-06 3.1806e-07 3.32552e-07 4.19751e-07 5.72042e-07 3.39597e-07 8.71778e-07 1.94042e-07 4.28914e-07 7.56302e-07 5.59841e-07 5.45596e-07 8.58184e-07 4.27451e-07 4.55564e-06 5.43446e-07 3.1544e-07 6.26821e-06 4.34376e-07 4.27469e-07 5.60899e-07 3.15646e-07 3.44698e-07 1.17532e-05 3.31823e-07 2.18047e-05 3.77833e-07 6.98723e-07 6.90599e-07 1.20699e-06 2.28273e-07 1.54…
notes:admissionnon 4.46907e-06 4.74305e-06 2.43916e-06 6.35998e-05 1.93325e-06 2.04733e-06 0.000233103 1.92861e-06 3.02686e-06 2.91067e-05 4.52957e-06 2.83027e-05 2.99684e-06 2.91881e-06 5.07458e-05 2.37218e-06 0.000176193 3.40671e-06 0.000153504 3.05249e-05 2.50554e-06 0.000797571 7.62622e-06 6.33914e-06 1.67693e-05 6.11299e-05 1.20227e-05 2.31541e-05 1.50373e-05 2.7513e-06 1.34623e-06 6.89941e-…
notes:admissionnorvasc 1.45193e-06 1.02756e-06 9.84551e-07 1.26664e-06 1.26156e-06 8.21091e-07 1.63512e-06 4.4489e-06 8.21218e-07 2.91427e-06 1.28659e-06 1.20411e-06 3.36852e-06 1.02141e-06 8.52141e-07 1.19952e-06 8.69071e-07 1.01281e-06 9.84192e-07 1.79066e-05 9.59582e-07 1.0947e-06 1.02581e-06 0.000109584 1.46715e-06 5.66762e-06 1.68435e-06 1.07516e-06 2.05732e-06 1.32035e-06 4.67111e-07 3.4605…
notes:admissionnot 7.68538e-07 5.83046e-07 5.48488e-07 5.85456e-07 9.34106e-07 4.67222e-07 1.79284e-06 1.11098e-06 4.89951e-07 1.21997e-06 8.16207e-07 1.40502e-05 1.08761e-06 2.39693e-06 4.33679e-06 7.74128e-07 4.05007e-07 9.72704e-07 5.88042e-07 6.79795e-06 5.95752e-07 1.67917e-06 4.82773e-07 9.57945e-07 2.23764e-06 9.76062e-07 4.76587e-06 5.6036e-07 2.96744e-06 8.40514e-07 3.54056e-07 3.36657e-…
notes:admissiono 5.65117e-07 2.93784e-07 3.01627e-07 3.69903e-05 3.1006e-07 3.43964e-07 5.35391e-07 1.9199e-07 4.30576e-07 6.43003e-07 5.02122e-07 4.78819e-07 5.56631e-07 2.92269e-07 3.48668e-05 4.94171e-07 4.10609e-07 3.87412e-07 1.70965e-06 2.98807e-07 4.06701e-07 2.75399e-07 3.17483e-07 5.67235e-07 3.46164e-07 5.83119e-07 3.71772e-07 3.29245e-07 8.82197e-07 5.07236e-07 2.11438e-07 2.19704e-07 …
notes:admissionomeprazol 2.66164e-06 2.25585e-06 1.87579e-06 2.02544e-06 1.18932e-06 1.07397e-06 4.53615e-06 1.1087e-06 1.15011e-06 2.10976e-05 1.69001e-06 5.73528e-06 1.1549e-05 1.25938e-06 1.29171e-06 2.21435e-06 1.68001e-06 1.07535e-05 3.5724e-06 5.04497e-06 2.41662e-06 7.45954e-05 9.08345e-07 5.8303e-06 3.82747e-05 2.10313e-06 2.52631e-06 8.87258e-06 2.33796e-06 2.39138e-06 1.04207e-06 1.0066…
notes:admissionoutpati 8.10685e-07 4.80745e-07 6.15439e-07 6.19036e-07 3.44261e-05 5.57487e-07 1.25139e-06 3.53938e-07 6.0832e-07 1.16203e-06 8.50434e-07 1.27472e-05 1.19441e-06 8.65496e-07 1.14063e-06 8.27637e-07 6.27545e-07 6.43489e-07 2.81958e-06 2.62835e-05 6.36361e-07 7.11891e-06 5.40479e-07 1.41873e-06 8.73307e-07 2.25828e-06 5.67383e-07 9.76774e-07 2.58004e-06 9.09004e-07 3.38825e-07 4.741…
notes:admissionoxycodon 1.14059e-06 8.70279e-06 9.2957e-07 8.45993e-07 6.86551e-07 8.67522e-06 1.61141e-06 4.05509e-07 9.1307e-07 1.94822e-06 1.44466e-06 4.95444e-06 1.27205e-06 6.37855e-07 1.57379e-05 1.43736e-06 1.52581e-06 8.49204e-07 9.79949e-06 6.22016e-06 6.06291e-06 3.16318e-06 7.166e-07 2.01571e-06 1.63333e-06 1.53349e-05 1.3332e-06 1.13738e-06 1.93287e-06 1.12694e-06 6.13235e-06 4.5795e-…
notes:admissionoxycontin 8.93346e-07 6.80045e-07 4.93611e-07 5.87811e-07 5.06203e-07 8.04404e-06 7.60013e-07 3.19922e-07 5.84381e-07 1.33535e-06 8.88779e-07 9.24372e-06 8.38738e-07 4.21239e-07 5.39842e-06 7.37224e-07 4.94617e-07 5.81889e-07 1.11839e-06 8.34655e-07 6.32006e-07 7.57447e-07 5.07095e-07 8.39715e-07 5.39649e-07 8.16873e-07 1.1709e-05 5.49518e-06 1.08131e-06 7.40667e-07 1.2784e-06 3.27…
notes:admissionp 3.93392e-06 9.07233e-07 9.68915e-06 1.0407e-06 1.12413e-06 4.64307e-06 9.05977e-06 5.42343e-07 1.23486e-06 1.0836e-05 4.9707e-05 2.11737e-06 2.4698e-06 2.61621e-06 1.61989e-06 1.76409e-06 1.10957e-05 1.2677e-06 8.51701e-06 3.25056e-05 2.21628e-05 0.00021022 8.33884e-07 4.62261e-06 3.26039e-06 3.42892e-06 1.12566e-06 1.92717e-05 2.01607e-06 2.58108e-06 1.73281e-06 5.89918e-07 7.92…
notes:admissionpantoprazol 6.15102e-07 4.56886e-07 3.45002e-07 4.25043e-07 4.26667e-07 3.46174e-07 5.44111e-07 1.94349e-07 3.60604e-07 7.56381e-07 6.02316e-07 2.66914e-05 6.66542e-07 3.51087e-07 3.10753e-07 5.58453e-07 3.27321e-07 4.22855e-07 3.1142e-07 4.45165e-07 4.80984e-07 4.81041e-07 3.48466e-07 7.31728e-07 3.37623e-07 4.63076e-06 3.69027e-07 1.07286e-06 7.29119e-07 1.77847e-05 2.83916e-07 2…
notes:admissionpati 2.26649e-06 7.88857e-07 1.06068e-06 9.84648e-07 6.51679e-06 6.43531e-06 1.1653e-05 9.94755e-07 9.35655e-07 2.28958e-06 1.46293e-05 2.38213e-06 2.19819e-06 1.16177e-06 1.47961e-06 1.37711e-06 1.77863e-06 1.06477e-06 8.05328e-07 3.48731e-06 2.29361e-06 0.000132805 8.47442e-07 5.48278e-06 5.16745e-06 8.04496e-06 1.20795e-06 5.99593e-06 2.18433e-06 1.71639e-06 2.38685e-06 1.02326e…
notes:admissionpaxil 1.63373e-06 3.27201e-06 6.081e-07 1.1349e-06 6.92233e-07 2.18447e-05 1.30081e-06 8.05518e-07 6.27178e-07 8.45096e-06 1.09411e-06 1.11798e-05 1.03874e-05 5.20997e-06 1.07401e-05 1.00598e-06 6.79456e-07 7.75515e-07 3.9833e-06 9.91861e-07 8.76968e-07 1.50104e-06 6.8635e-07 1.3101e-06 7.00374e-07 1.08451e-06 7.2464e-07 7.16449e-07 1.69124e-06 1.05328e-06 4.30254e-07 7.06895e-07 5…
notes:admissionpercocet 8.86186e-07 1.74096e-06 1.24471e-05 7.58113e-07 4.19858e-06 1.32537e-06 1.07732e-06 4.12138e-07 8.55748e-07 1.11045e-06 9.8225e-07 1.30557e-06 2.08546e-06 4.80083e-07 6.77948e-07 8.39603e-07 7.36617e-07 6.37841e-07 1.09936e-06 1.14432e-06 6.75117e-07 9.67249e-07 5.18323e-07 1.20521e-06 3.12908e-06 9.76183e-07 6.08361e-07 7.2474e-07 1.51833e-05 1.14079e-05 3.3853e-07 3.5943…
notes:admissionphys 8.78595e-07 6.30803e-07 4.78913e-07 4.47057e-05 4.63023e-07 5.24848e-07 1.86854e-06 2.63294e-07 6.04052e-07 1.0019e-06 7.65451e-07 1.00805e-06 1.02818e-06 4.89714e-07 9.4613e-07 7.75105e-07 4.02157e-07 7.99353e-07 9.13644e-06 1.15105e-06 6.97412e-07 3.15988e-06 4.81585e-07 9.51343e-07 2.42194e-06 8.68126e-07 5.43041e-07 5.06599e-07 1.05073e-06 7.45966e-07 3.29816e-07 3.34174e-…
notes:admissionplavix 1.59169e-06 7.44956e-07 7.91967e-07 1.4362e-06 3.83809e-06 7.74046e-07 1.55416e-06 9.75215e-07 1.31061e-06 2.3028e-05 1.99588e-06 1.53196e-06 2.40756e-06 9.22956e-07 3.50275e-06 2.20194e-06 1.00264e-06 1.02991e-06 7.72311e-07 5.96109e-06 1.14942e-06 1.28582e-06 7.47013e-07 0.000157567 1.02952e-05 3.12308e-06 9.33743e-07 1.49414e-06 2.13783e-06 6.58403e-06 4.82661e-07 0.00015…
notes:admissionpleas 9.14442e-07 4.86817e-07 5.9782e-07 1.72753e-06 5.3134e-07 5.41922e-07 1.22833e-06 9.24451e-07 5.55202e-07 2.33157e-06 9.04594e-07 9.68622e-07 1.25828e-06 7.84766e-07 1.00187e-06 8.53709e-07 5.28954e-07 6.39826e-07 5.47139e-07 6.45731e-07 9.52416e-07 7.81411e-06 4.99133e-07 1.22259e-06 7.50772e-07 1.02116e-06 1.36692e-06 1.41946e-06 1.81506e-06 8.31074e-07 3.26128e-07 3.61789e…
notes:admissionpreadmiss 4.50854e-07 2.77605e-07 2.77518e-07 3.51812e-07 2.92081e-07 3.1699e-07 4.80316e-07 1.54313e-07 2.87622e-07 8.00487e-07 4.41462e-07 5.16542e-07 5.59139e-07 3.21043e-07 3.11124e-07 4.48479e-07 2.42034e-07 3.61985e-07 2.89506e-07 8.641e-07 3.42273e-07 0.00115042 2.86105e-07 5.87966e-07 6.78866e-07 4.80312e-07 3.47397e-07 3.28445e-07 5.85826e-07 5.71146e-07 2.30431e-07 2.0083…
notes:admissionprednison 2.44976e-06 3.57871e-05 7.71591e-07 1.06678e-06 7.76443e-07 9.00971e-07 2.61223e-06 2.04979e-06 7.37385e-07 1.21433e-05 1.18141e-06 3.36015e-06 2.72729e-06 1.09714e-06 6.45329e-07 1.17596e-06 5.83951e-07 1.04967e-06 7.04841e-07 1.67627e-06 1.142e-06 5.49183e-06 7.09054e-07 1.96455e-06 3.10651e-06 1.52268e-06 1.02079e-06 8.43623e-07 2.67671e-06 1.62873e-06 4.58342e-07 8.90…
notes:admissionprilosec 1.18041e-05 1.61684e-06 6.8566e-07 1.04561e-05 7.41916e-07 6.96221e-07 1.25884e-06 6.04601e-07 9.33296e-07 1.57468e-06 1.15235e-06 1.29163e-06 1.37337e-06 6.6849e-07 3.56417e-06 1.0738e-06 6.74212e-07 1.31606e-06 8.29912e-07 1.32392e-06 9.13337e-07 2.50668e-05 6.76868e-07 1.99118e-06 3.81587e-06 1.81204e-06 8.83233e-07 3.29646e-05 1.45811e-06 9.0378e-06 5.57435e-07 1.0963e…
notes:admissionprogress 1.04279e-06 6.70908e-07 6.55625e-07 9.87524e-07 7.88754e-07 1.2977e-05 1.7659e-06 9.72254e-06 8.85387e-07 1.52177e-06 1.15937e-06 1.56449e-06 3.19084e-06 6.87717e-07 1.27389e-05 1.07312e-06 1.14308e-06 8.58271e-07 3.87162e-06 9.31356e-07 1.31781e-06 7.13623e-07 6.65642e-07 1.08525e-05 6.95976e-07 1.69703e-06 8.10964e-07 8.24662e-07 1.9369e-06 1.04503e-06 4.90565e-07 4.4201…
notes:admissionprotonix 1.75429e-05 8.90873e-07 8.74231e-07 9.85022e-07 9.21999e-07 7.74127e-07 7.22119e-06 3.79539e-06 8.71449e-07 1.77579e-06 1.8378e-06 1.78e-06 2.31766e-06 9.69051e-07 9.29383e-07 1.29578e-06 8.39669e-07 1.0509e-06 7.43516e-07 1.72809e-05 5.01716e-06 8.4922e-06 8.56736e-07 2.11261e-06 1.12098e-06 2.54402e-06 9.91839e-07 3.19551e-05 3.23003e-06 1.70622e-06 8.27475e-06 1.22071e-…
notes:admissionprozac 7.47417e-06 6.44931e-07 5.72834e-07 7.80241e-07 5.43734e-07 5.41613e-07 9.73353e-07 4.06073e-07 5.63861e-07 9.71674e-06 1.05111e-06 9.52235e-07 1.27647e-06 2.20884e-06 5.38554e-07 1.08049e-06 1.37976e-05 6.97137e-07 1.25133e-06 9.08306e-07 8.72973e-07 1.06587e-06 2.13237e-06 1.08561e-06 9.90693e-07 9.62035e-07 6.55675e-07 7.09809e-07 2.59953e-06 8.89947e-07 5.43466e-07 3.916…
notes:admissionpt 1.01574e-05 9.45187e-07 8.71735e-07 9.65953e-07 1.08578e-06 1.34354e-06 2.10066e-06 1.25195e-05 9.40237e-07 1.83702e-06 2.06199e-06 1.45255e-06 1.96663e-06 1.15274e-05 4.20371e-06 1.28973e-06 1.08328e-06 1.58072e-06 1.13814e-06 4.42786e-05 2.09152e-06 2.13735e-05 7.7805e-07 3.297e-06 2.39945e-06 9.42392e-06 8.74768e-07 1.13766e-06 3.31954e-06 1.85809e-06 6.69936e-07 4.2333e-05 1…
notes:admissionranitidin 7.07158e-07 4.14077e-07 4.22439e-07 5.31231e-07 4.32713e-07 5.29691e-07 7.09989e-07 2.40661e-07 4.60227e-07 1.52307e-05 6.59431e-07 6.76783e-07 7.7828e-07 9.26255e-07 4.54274e-07 6.81394e-07 4.48449e-07 6.24156e-07 2.88434e-06 1.73402e-05 5.19376e-07 2.16862e-06 4.35629e-07 1.11358e-06 4.8571e-07 8.62406e-07 4.41877e-07 8.36906e-07 1.08206e-06 6.86053e-07 2.81707e-07 1.00…
notes:admissionregard 3.76707e-07 2.34665e-07 2.58638e-07 3.38315e-07 8.45701e-07 2.50103e-07 4.53749e-07 1.41355e-07 2.73899e-07 6.84782e-07 4.13189e-07 3.80828e-07 3.85603e-07 3.00985e-07 2.37267e-07 3.97642e-07 1.30059e-05 1.26065e-05 2.30119e-07 4.92725e-07 2.99229e-07 1.98503e-07 2.62844e-07 5.32847e-07 2.2321e-07 6.58083e-07 2.62915e-07 1.91752e-06 5.64972e-07 4.09068e-07 1.84868e-07 2.0358…
notes:admissionrev 4.23441e-07 2.54564e-07 2.57395e-07 3.6692e-07 2.61779e-07 2.65708e-07 2.48067e-06 4.44389e-07 2.70903e-07 5.44577e-07 4.16893e-07 4.82456e-07 4.18516e-07 2.59816e-07 2.42686e-07 4.27054e-07 2.31623e-07 3.2738e-07 2.94537e-06 3.01142e-07 3.21082e-07 2.22074e-07 2.68689e-07 5.06251e-07 2.426e-07 4.73332e-07 2.85077e-07 2.78508e-07 6.60499e-07 4.16613e-07 1.85399e-07 1.86815e-07 …
notes:admissionse 9.83926e-07 1.0024e-06 7.68913e-07 2.84319e-06 6.93885e-07 7.36652e-07 1.2366e-06 2.37489e-06 8.55361e-07 1.48261e-06 1.17255e-06 2.05787e-06 1.61008e-05 6.10211e-07 6.40942e-05 1.05518e-06 5.55976e-07 9.8233e-07 6.01235e-07 1.54801e-06 1.16318e-06 1.8227e-06 6.65492e-07 3.08738e-06 2.47139e-06 2.68888e-06 2.84067e-06 6.56969e-07 1.53651e-06 1.63363e-06 5.02208e-07 2.51603e-05 1…
notes:admissionsenna 6.92608e-07 6.25124e-07 4.08267e-07 6.92568e-07 5.60741e-07 7.53825e-06 6.2945e-07 3.41891e-07 1.35338e-06 8.4951e-07 6.42158e-07 8.6754e-06 1.09354e-06 4.36937e-07 3.79495e-07 6.4951e-07 3.57e-07 4.94271e-07 3.97934e-07 6.77884e-07 5.04509e-07 1.10704e-06 4.00849e-07 7.32632e-07 3.90552e-07 2.12754e-06 4.3e-07 5.07576e-07 8.36663e-07 6.51841e-07 2.65147e-07 2.78321e-07 3.336…
notes:admissionseroquel 5.39475e-07 6.86893e-06 1.19273e-06 4.24082e-07 3.39053e-07 3.6288e-07 1.37807e-06 2.33742e-07 3.53515e-07 7.39305e-07 5.49243e-07 6.69486e-07 5.71635e-07 3.3618e-07 3.46162e-07 5.46028e-07 9.67992e-07 4.20246e-07 3.27263e-07 4.25711e-07 4.0481e-07 7.53968e-07 3.45835e-07 7.79161e-07 1.65649e-05 5.56674e-07 4.95036e-07 4.05625e-07 6.86978e-07 5.39492e-07 2.58123e-07 2.3955…
notes:admissionshow 9.55912e-07 2.36613e-06 6.74177e-07 9.28512e-07 6.29085e-07 6.24099e-07 1.12281e-06 4.25262e-07 6.82484e-07 1.87198e-05 1.04967e-06 1.24739e-05 1.23613e-06 9.23452e-07 5.11602e-07 9.4755e-07 7.38013e-07 1.13469e-06 5.64412e-07 5.90648e-05 7.9354e-07 1.18149e-06 5.7055e-07 1.21902e-06 1.95116e-06 1.69539e-06 2.34087e-06 3.4143e-06 1.5989e-06 9.39841e-07 1.0335e-06 3.90742e-07 4…
notes:admissionsimvastatin 1.6836e-06 2.98181e-06 8.6113e-07 9.63744e-07 9.59928e-07 2.0896e-06 4.74925e-06 4.81923e-07 1.38972e-06 2.30193e-06 1.92466e-06 2.1702e-06 2.93604e-06 8.3343e-07 1.40573e-05 1.26339e-06 6.68879e-07 1.19542e-06 8.15221e-07 6.52405e-05 1.20708e-06 7.43153e-05 8.15764e-07 6.18962e-05 1.4456e-05 1.93836e-06 1.00113e-06 1.05316e-06 2.49637e-06 1.60721e-06 5.03903e-07 4.6498…
notes:admissionstart 5.05737e-07 2.80571e-07 3.08253e-07 3.59747e-07 2.94418e-07 2.97015e-07 6.23595e-07 1.6129e-07 3.00628e-07 8.63874e-06 4.48527e-07 5.6465e-07 4.7754e-07 5.2724e-07 2.79138e-07 4.67861e-07 7.968e-07 3.92955e-07 2.70071e-07 3.26249e-06 3.88928e-07 5.7074e-05 3.78104e-07 5.43036e-07 5.39037e-06 4.67233e-07 4.70484e-07 3.30438e-07 6.92492e-07 4.8098e-07 2.67377e-07 2.05659e-07 2.…
notes:admissionsynthroid 2.38054e-05 5.89343e-07 7.37741e-07 5.18772e-06 1.01652e-06 7.09208e-07 8.8437e-06 5.03454e-07 8.58702e-07 1.49043e-06 1.08474e-06 1.06369e-06 0.000132578 1.59956e-06 1.38547e-05 1.22053e-06 7.13998e-07 8.65843e-07 6.03725e-06 5.14845e-06 8.73837e-07 7.98139e-06 6.73539e-07 2.21505e-05 2.89819e-06 2.65101e-06 7.72043e-07 6.83568e-07 1.37728e-05 1.08144e-06 4.17039e-07 3.3…
notes:admissiont 2.8965e-05 8.36507e-06 1.2379e-06 6.05978e-06 6.39536e-05 3.52221e-06 8.90498e-06 1.01028e-06 5.81339e-06 3.34665e-06 3.10069e-06 1.40531e-05 6.18242e-06 1.92157e-05 1.44815e-05 1.72736e-06 4.51407e-06 1.35974e-06 4.39215e-05 1.25499e-05 5.73175e-06 9.21279e-06 1.32171e-06 2.20994e-05 8.51978e-06 4.88838e-06 2.72626e-06 1.70364e-06 5.2231e-06 1.61699e-05 3.74332e-06 7.6434e-07 8.…
notes:admissiontemp 2.06728e-06 1.34817e-06 5.18774e-07 1.12684e-06 5.26185e-07 5.16636e-07 1.72912e-05 5.38233e-07 8.96894e-07 1.10469e-06 1.05277e-06 1.05547e-06 9.90274e-07 5.21879e-07 5.23369e-07 8.15717e-07 4.64885e-07 6.42003e-07 1.25614e-06 2.57799e-06 5.97702e-07 5.38606e-06 5.21786e-07 1.1752e-06 6.84657e-06 1.59561e-06 5.92926e-07 5.31296e-07 1.41291e-06 1.4434e-06 3.41773e-07 3.56998e-…
notes:admissiontoprol 3.09837e-06 2.16579e-06 1.24471e-06 1.55498e-06 8.76909e-07 2.18459e-06 2.27222e-06 8.25095e-07 1.33732e-06 1.92859e-05 1.68665e-06 9.13564e-06 1.41906e-05 1.20401e-05 5.90451e-06 1.31905e-06 7.52387e-07 1.16524e-06 2.86019e-06 4.82085e-05 3.97303e-06 2.68848e-06 8.88373e-07 4.75812e-06 2.0579e-06 2.15316e-05 1.15421e-06 9.47664e-07 2.58538e-06 2.12388e-06 8.20493e-07 0.0001…
notes:admissiontransf 1.58464e-05 1.11989e-06 1.04084e-06 1.27406e-06 1.5872e-06 8.46759e-06 2.07458e-06 1.52904e-06 8.88518e-07 2.25769e-06 1.46634e-06 1.49493e-06 6.88543e-06 8.10778e-07 7.1276e-07 1.63403e-06 7.64567e-07 4.83847e-06 1.12238e-06 6.72928e-06 1.67871e-06 1.06415e-06 7.91433e-07 3.92114e-06 1.80653e-06 1.77514e-06 1.75976e-05 1.09831e-06 8.35176e-06 4.34863e-06 1.80923e-06 2.08617…
notes:admissiontylenol 1.15574e-05 1.86052e-05 1.28597e-06 1.15774e-06 1.92839e-06 1.54183e-05 2.18396e-06 1.26999e-06 1.41102e-06 6.47243e-06 3.04827e-06 5.37316e-05 3.75447e-06 1.12879e-06 2.07874e-05 1.59822e-06 9.67842e-07 7.44726e-06 3.48779e-06 5.91241e-05 7.79126e-06 3.96877e-05 1.13718e-06 9.75205e-06 4.60638e-06 2.34732e-06 2.79173e-06 1.19068e-06 1.56452e-05 7.94819e-06 5.13615e-06 4.37…
notes:admissionunknown 1.51781e-06 7.79733e-07 7.09688e-07 0.000118385 7.29923e-07 7.86641e-07 1.30058e-06 5.27155e-07 1.11777e-06 1.79196e-06 7.29265e-06 1.2265e-06 1.23129e-06 6.96694e-07 2.45102e-06 1.13639e-06 9.81145e-06 8.89502e-05 1.13905e-05 9.79199e-07 7.17464e-05 2.6925e-06 7.75359e-07 2.37801e-06 0.000109688 1.76675e-06 8.19348e-07 9.62787e-07 2.18504e-06 1.73751e-06 4.72193e-07 4.7466…
notes:admissionv 2.14765e-06 5.79411e-05 1.46562e-06 1.98451e-06 2.54109e-06 5.50836e-06 5.83443e-06 1.08391e-06 2.4249e-06 3.5311e-05 1.07144e-05 2.64606e-06 4.80785e-06 6.04345e-06 4.42255e-06 1.77065e-06 1.32683e-06 1.57631e-06 4.04831e-06 0.000306966 1.87016e-06 0.000508568 1.16506e-06 3.35835e-06 0.000184727 2.626e-06 1.76325e-06 8.298e-06 3.03368e-06 1.28087e-05 9.97143e-07 8.98122e-07 7.69…
notes:admissionvancomycin 6.03284e-07 3.64725e-07 5.4891e-07 4.71994e-07 4.16108e-07 3.90044e-07 7.12857e-07 3.37251e-07 4.30968e-07 8.49037e-07 6.04682e-07 1.2887e-06 6.28711e-07 9.93376e-06 4.05375e-07 8.37236e-07 3.32425e-07 5.02005e-07 4.62935e-07 7.54394e-07 1.13024e-06 1.33803e-06 3.98073e-07 8.50044e-07 8.91859e-06 7.22094e-07 1.924e-05 4.56715e-07 8.12424e-07 1.29627e-06 7.15824e-07 3.528…
notes:admissionverapamil 1.13076e-06 3.53061e-06 6.02039e-07 1.2299e-06 6.24825e-07 6.89052e-07 1.97602e-06 2.3011e-06 1.41866e-06 1.54577e-06 1.41571e-06 6.53582e-06 1.86468e-06 7.60451e-07 6.56364e-07 9.91339e-07 5.7799e-07 7.69034e-07 7.81106e-07 7.1121e-06 7.89578e-07 1.12681e-05 6.32969e-07 2.29009e-06 2.40223e-06 1.38542e-06 8.9953e-07 1.92114e-06 3.27638e-06 9.6383e-07 3.90791e-07 2.94531e…
notes:admissionvicodin 1.95599e-06 9.58708e-06 5.54226e-07 5.9038e-07 5.15756e-07 6.99379e-07 1.1929e-06 3.73116e-07 5.10348e-07 1.91346e-05 8.63593e-07 8.08702e-07 1.07169e-06 4.46144e-07 1.32383e-05 7.92796e-07 2.75741e-06 6.0837e-07 5.19721e-07 5.87891e-07 6.39022e-07 1.09684e-05 4.88835e-07 9.60671e-07 6.76738e-07 8.96464e-07 6.15537e-07 5.1681e-07 1.11166e-06 2.01874e-06 3.89509e-07 8.68195e…
notes:admissionvit 2.87427e-06 2.00841e-05 4.09644e-06 1.18719e-05 1.54351e-06 3.83409e-06 2.88655e-05 8.57727e-07 3.16877e-06 4.09398e-06 2.13573e-06 2.68497e-05 3.59003e-06 1.08219e-06 2.51598e-06 1.22006e-05 5.24914e-06 1.17355e-05 1.35835e-06 2.63805e-06 2.86407e-06 0.00108385 1.12301e-05 7.06804e-06 0.000135844 4.76751e-06 5.06317e-06 1.51478e-05 5.80369e-06 3.55829e-06 1.06943e-06 7.34983e-…
notes:admissionvitamin 5.65187e-06 5.80395e-07 7.24763e-07 1.04586e-05 9.32878e-07 8.12147e-07 9.86138e-07 3.55245e-07 7.92846e-07 1.81936e-06 1.22713e-05 1.15918e-06 1.74636e-06 6.87129e-07 9.03357e-06 1.00932e-06 5.82281e-07 1.15017e-06 7.78059e-07 3.09744e-05 9.15302e-07 6.26085e-05 6.27239e-07 1.28863e-06 9.92087e-07 1.35346e-06 7.60869e-07 7.57484e-07 1.3198e-06 1.8276e-06 5.88269e-07 4.7074…
notes:admissionwarfarin 1.39577e-06 6.09559e-07 7.3306e-07 8.8041e-07 7.14194e-07 1.10913e-06 2.47337e-06 3.85602e-07 4.30855e-06 1.48495e-05 1.21608e-06 1.48923e-06 8.33143e-06 5.04468e-06 6.35585e-07 1.20492e-05 6.14654e-07 1.04408e-05 2.06617e-06 3.2515e-05 1.46411e-05 4.67291e-05 6.59941e-07 1.58001e-06 1.11413e-06 1.58078e-06 8.14949e-07 6.18301e-06 2.03188e-06 2.25358e-06 4.54954e-07 9.8581…
notes:admissionwbc 1.94814e-06 1.54259e-05 5.45126e-06 1.47737e-06 5.39873e-06 1.05301e-06 3.00611e-05 1.37883e-06 1.63912e-06 1.9774e-05 2.42513e-06 4.12768e-05 3.36485e-06 9.96407e-06 8.68905e-07 1.55409e-06 1.1974e-06 1.67473e-06 1.39946e-06 3.12774e-06 1.99018e-06 7.97737e-05 1.11482e-06 3.61007e-06 9.35729e-06 4.85553e-06 1.58001e-06 5.47944e-06 2.48954e-06 2.15585e-06 1.6551e-06 6.19953e-07…
notes:admissionwellbutrin 1.09169e-06 5.703e-07 8.39977e-07 8.42347e-07 6.58877e-07 4.63439e-06 1.00139e-06 1.13546e-06 7.06433e-07 1.95374e-06 1.21577e-06 1.67635e-05 9.65593e-07 2.24684e-06 2.43601e-06 1.05553e-06 2.48445e-06 3.32026e-06 5.81506e-07 7.48587e-07 8.75051e-07 6.17586e-07 1.32524e-06 1.29442e-06 9.30363e-07 1.31273e-06 1.48701e-06 6.52683e-07 2.28166e-06 9.4663e-07 3.93867e-07 2.02…
notes:admissionxanax 1.06805e-06 7.32493e-07 5.90263e-07 7.9837e-07 5.075e-06 7.60286e-07 7.04528e-06 6.10938e-07 6.31867e-07 2.17528e-06 9.20024e-07 1.00342e-06 3.60932e-06 5.79557e-07 2.6154e-06 1.16706e-06 1.62076e-06 1.96343e-06 8.73098e-07 1.4078e-06 8.17092e-07 1.56887e-05 6.17089e-07 1.08657e-06 1.20083e-05 9.67633e-07 1.34682e-06 7.99535e-07 1.28578e-06 9.5922e-07 4.15261e-07 4.47603e-07 …
notes:admissionzocor 6.92282e-07 3.94085e-07 4.41142e-07 5.60849e-07 5.41746e-07 4.25672e-07 7.05801e-07 2.84984e-07 6.98645e-07 9.3071e-07 1.48159e-06 6.9236e-07 7.74001e-07 7.56416e-06 1.51912e-06 6.79311e-07 4.18934e-07 5.72971e-07 5.85252e-07 6.41663e-07 8.02715e-07 3.94056e-07 4.22561e-07 8.82878e-07 3.29623e-06 7.15462e-07 3.77032e-06 4.50242e-07 9.84273e-07 6.7084e-07 2.79425e-07 2.36285e-…
notes:admissionzoloft 1.1864e-06 1.14938e-06 7.99599e-07 3.95276e-06 7.49623e-07 6.91996e-07 1.38577e-06 6.9732e-07 6.98382e-07 1.84585e-06 1.44705e-06 1.05678e-06 1.16188e-06 9.04722e-07 6.28397e-07 1.08233e-06 7.90883e-06 1.27959e-06 7.57214e-06 8.89024e-07 1.13989e-06 2.17146e-05 6.41555e-07 1.32821e-06 3.0779e-06 1.64657e-06 6.66868e-07 7.47827e-07 8.3178e-06 1.28015e-06 4.65773e-07 2.55487e-…
notes:admisson 1.58821e-06 2.46413e-06 1.05984e-06 8.60562e-07 9.3765e-07 8.92887e-07 1.24321e-06 4.53071e-07 8.39277e-07 1.79448e-06 2.268e-06 1.9692e-05 1.26562e-06 3.15357e-06 6.81958e-07 1.07237e-06 1.02733e-06 9.77139e-07 7.81672e-06 2.94102e-06 8.17556e-07 9.21637e-06 6.64496e-07 1.7853e-06 7.75489e-07 1.27966e-06 1.25044e-06 7.84814e-07 4.11326e-06 1.30414e-06 5.05298e-07 1.0782e-06 5.6700…
notes:admisss 1.21461e-06 5.56261e-07 6.1541e-07 7.27999e-07 1.03921e-06 8.44717e-07 1.64521e-06 5.4666e-07 7.99221e-07 1.54568e-06 1.06576e-06 2.00381e-06 1.59039e-06 8.12387e-06 6.05454e-07 9.64808e-07 5.99443e-07 9.39266e-07 6.91298e-07 2.11976e-05 1.01988e-06 8.43681e-07 6.15743e-07 1.23031e-06 8.18284e-07 6.06619e-05 7.93833e-07 9.3695e-07 1.52398e-06 6.23576e-05 5.04555e-07 6.7346e-07 5.777…
notes:admist 1.25884e-06 4.57595e-07 5.25532e-07 6.08187e-07 4.9531e-07 5.97898e-07 9.62795e-07 7.57053e-07 5.70317e-07 1.05644e-06 1.92374e-06 6.66207e-05 8.90247e-07 6.01413e-07 7.50501e-06 8.99452e-07 4.3733e-07 7.64215e-07 5.40399e-07 4.56538e-07 7.0285e-07 4.28711e-07 5.07088e-07 1.01094e-06 6.17629e-07 1.18362e-06 8.49431e-07 6.78955e-07 1.51999e-06 2.20795e-06 1.27095e-05 3.49081e-07 6.515…
notes:admitprogress 1.06245e-06 1.00894e-06 7.73978e-07 1.05361e-06 6.90766e-07 6.92131e-07 1.15947e-06 8.37806e-05 7.92931e-07 1.76002e-06 1.20928e-06 1.24358e-06 1.28793e-06 1.19064e-06 1.44592e-06 1.0436e-06 8.69454e-07 1.27108e-06 1.4522e-06 1.92053e-06 1.01689e-06 1.21914e-06 8.66287e-07 1.43048e-06 6.86021e-07 2.99336e-06 7.05892e-07 8.73019e-07 2.06435e-06 1.0914e-06 5.70046e-07 4.51121e-0…
notes:admitpt 5.69446e-07 4.15575e-07 3.58518e-07 4.52901e-07 3.72807e-07 3.96907e-07 1.70592e-06 4.53103e-07 3.63782e-07 1.08025e-06 6.22589e-07 7.78423e-07 6.98291e-07 5.49405e-07 3.40819e-07 6.12355e-07 2.99421e-07 5.23403e-07 3.72786e-07 3.53301e-07 7.01799e-07 3.49859e-07 4.50518e-07 7.93047e-07 3.74709e-07 6.62151e-07 3.82244e-07 3.93976e-07 1.20511e-06 9.50118e-07 2.4892e-07 2.67136e-07 2.…
notes:admitt 1.96107e-06 3.83673e-06 1.24809e-06 1.20746e-06 1.49676e-05 3.46281e-06 2.81881e-06 7.5347e-06 3.34002e-06 4.78384e-05 2.90874e-06 4.22174e-06 2.00349e-06 1.10786e-06 1.54388e-06 1.6079e-06 1.28081e-05 1.21405e-06 2.2244e-06 5.18556e-06 1.48091e-06 1.23717e-06 1.21606e-06 2.59358e-05 6.48833e-06 6.82573e-06 1.33069e-06 0.00017945 3.81231e-06 2.35377e-06 7.92662e-07 1.02875e-06 7.9532…
notes:admix 2.75044e-06 6.19003e-07 5.57391e-07 9.6247e-07 6.15111e-07 1.06003e-06 9.68977e-07 1.39908e-05 6.07499e-07 6.37384e-06 8.44325e-07 1.03183e-06 1.32143e-06 5.1971e-07 1.00628e-06 9.78765e-07 5.23993e-07 8.14754e-07 5.68768e-07 9.48882e-06 7.43039e-07 1.00458e-06 1.14543e-06 1.12541e-06 3.9837e-05 1.19598e-06 7.70514e-07 1.06513e-06 1.27075e-06 1.00168e-06 4.74332e-07 3.82255e-07 3.9167…
notes:admssion 1.33358e-06 7.27228e-07 2.70627e-06 5.80398e-06 1.0573e-05 1.29364e-06 1.20955e-06 4.90571e-07 9.01436e-07 1.55865e-06 3.20979e-06 1.23423e-06 1.94277e-06 6.72024e-07 6.81528e-07 1.18251e-06 6.34332e-07 9.09633e-07 6.5278e-07 1.55323e-05 1.81096e-06 5.54117e-06 7.66696e-07 1.92695e-06 3.98563e-06 2.38917e-06 1.31935e-06 2.07633e-06 2.2992e-06 2.28598e-05 7.05887e-07 5.41077e-07 2.0…
notes:admx 5.07688e-07 2.76192e-07 3.67901e-07 3.68816e-07 3.41183e-07 2.99216e-07 5.49109e-07 1.90855e-07 3.18311e-07 6.44118e-07 4.91712e-07 6.37227e-07 5.48247e-07 2.78586e-07 3.78019e-07 4.72508e-07 3.04967e-07 3.72574e-07 2.72915e-07 3.49499e-07 3.92746e-07 3.48769e-07 4.184e-07 5.70285e-07 3.45136e-07 5.68448e-07 3.73474e-07 4.54624e-07 5.88698e-07 3.51556e-06 2.60198e-07 2.10708e-07 3.5903…
notes:adn 2.65001e-06 3.0365e-06 1.81388e-06 2.59816e-06 4.09104e-06 8.22292e-05 4.59042e-06 0.00025592 5.86257e-06 3.51883e-06 2.89031e-06 3.82272e-06 3.7679e-06 1.6592e-05 6.91751e-05 2.22381e-06 2.65013e-06 1.88031e-06 3.46539e-06 4.58729e-06 2.1533e-06 3.50715e-05 2.22719e-06 2.53648e-05 0.000100645 5.43778e-06 4.16461e-05 1.41365e-05 1.04514e-05 3.11656e-06 4.98148e-06 1.43877e-06 3.14234e-0…
notes:adnex 6.56902e-06 3.03373e-05 9.31793e-07 1.75678e-06 9.30924e-07 8.74542e-07 1.40551e-06 5.4732e-07 1.04903e-06 2.04971e-06 1.4911e-06 4.1503e-06 1.94834e-06 2.12695e-06 1.21307e-06 3.8114e-05 8.9365e-07 1.048e-06 1.23253e-06 8.45219e-07 1.1863e-06 1.01126e-06 0.000193052 2.10503e-06 1.19641e-06 1.70473e-06 2.72265e-05 1.36761e-06 2.6951e-05 1.41482e-06 4.76863e-06 4.93466e-07 8.81948e-07 …
notes:adnexa 1.86833e-05 5.91239e-05 1.60447e-06 7.07626e-06 1.33323e-06 6.68328e-06 3.77774e-06 4.82951e-06 1.85764e-06 3.1869e-06 1.89621e-06 0.000254408 4.01647e-06 1.11442e-06 2.9828e-06 2.75643e-05 9.59726e-07 9.44528e-06 5.95965e-06 1.40294e-06 6.23191e-06 1.38217e-06 6.75301e-05 3.84183e-06 2.6408e-06 2.61793e-06 1.98088e-06 2.48311e-06 1.98463e-05 7.06872e-06 9.6189e-07 7.78751e-07 1.3353…
notes:adolesc 7.41501e-06 6.37875e-07 6.88476e-07 7.08668e-07 5.82597e-07 5.64455e-07 1.47553e-06 3.5383e-07 6.95792e-07 1.16554e-06 8.54567e-07 8.91641e-07 1.83152e-06 6.06518e-07 6.21905e-06 8.87707e-07 1.73481e-06 7.37608e-07 5.31757e-07 6.86646e-07 6.7406e-07 2.38905e-06 5.89709e-07 1.06897e-06 6.13804e-07 1.76878e-06 6.05802e-07 6.05714e-07 1.38932e-06 8.81931e-07 1.2657e-05 4.3327e-07 6.795…
notes:adomin 8.14582e-07 1.144e-05 6.4415e-07 5.78296e-07 4.76731e-07 8.06941e-07 7.80771e-07 5.35854e-07 5.06923e-07 9.91237e-07 8.64453e-07 1.09095e-05 1.38059e-06 5.00059e-07 4.50535e-07 7.84296e-07 4.24223e-07 7.4927e-07 1.81472e-06 5.85264e-07 9.292e-07 7.85093e-07 5.07557e-07 1.08328e-06 1.16734e-06 1.25576e-06 5.6095e-07 6.40894e-07 1.28667e-06 1.40424e-06 5.03832e-06 3.46047e-07 8.59165e-…
notes:adopt 4.11823e-06 4.01999e-06 4.37517e-06 2.16083e-06 1.80561e-06 5.99651e-05 2.94565e-06 2.35347e-06 1.4834e-06 4.74444e-06 3.06107e-06 1.88065e-05 4.16428e-06 1.49099e-06 3.34423e-06 1.99076e-06 1.08373e-06 1.87641e-06 1.09753e-06 8.32962e-06 2.4479e-06 8.13463e-05 1.59396e-06 2.49765e-06 1.0341e-05 4.23492e-06 3.9343e-05 7.03221e-06 3.80165e-06 1.6475e-05 1.17823e-05 8.04358e-07 3.00561e…
notes:adq 1.36878e-06 1.77433e-06 6.03745e-07 1.36433e-05 5.59783e-07 6.97367e-07 9.51739e-07 0.000503365 8.14567e-07 1.08722e-06 8.6986e-07 9.74445e-07 9.58199e-07 5.2793e-07 7.69401e-07 8.36423e-07 4.66976e-07 7.09429e-07 4.95969e-07 6.48969e-07 7.31307e-07 4.8825e-07 5.49122e-07 2.47648e-05 6.06258e-07 9.81779e-07 6.4468e-07 5.89954e-07 1.13102e-06 1.05787e-06 5.35555e-07 1.00613e-06 5.08993e-…
notes:adquat 1.04952e-06 6.95977e-07 8.6478e-07 8.23341e-07 6.66084e-07 1.34437e-06 6.32708e-06 0.000179493 1.01019e-06 1.38486e-06 1.9763e-06 1.55278e-06 1.16201e-06 6.79096e-07 6.88663e-07 1.0536e-06 6.29715e-07 7.93582e-07 9.77283e-07 6.52488e-07 9.65936e-07 5.64177e-07 7.69892e-07 2.37222e-05 8.50917e-07 1.3789e-06 1.01594e-06 4.82599e-06 1.83082e-06 3.41211e-06 6.66306e-07 5.29279e-07 1.1177…
notes:adr 0.000634631 2.54433e-07 2.78395e-07 3.3082e-07 4.19591e-07 2.74477e-07 4.33448e-07 2.62894e-07 3.08013e-07 5.50729e-07 3.95774e-07 4.4726e-07 5.43045e-07 2.50208e-07 2.53021e-07 4.20553e-07 2.29091e-07 3.29977e-07 2.67077e-07 2.5739e-07 3.36831e-07 2.14742e-07 6.37056e-05 4.65376e-07 2.5271e-07 4.56065e-07 3.03765e-07 2.82729e-07 5.54017e-07 6.76531e-07 1.83709e-07 1.8881e-07 2.25957e-0…
notes:adrenalectomi 3.24731e-07 2.14887e-07 0.000347245 2.41585e-07 1.95863e-07 2.96952e-07 3.20109e-07 1.10289e-07 2.21011e-07 4.44436e-07 3.09695e-07 3.03362e-07 4.74703e-07 1.85935e-07 2.38503e-07 3.32658e-07 2.83601e-07 2.41948e-07 2.04256e-07 1.77037e-07 2.42797e-07 1.71679e-07 2.36769e-07 3.63786e-07 1.88985e-07 3.93779e-07 3.53334e-07 2.09829e-07 4.53103e-07 3.26585e-07 1.50082e-07 1.46978…
notes:adrenalgland 1.69737e-06 1.12771e-06 1.1099e-06 9.50467e-07 3.24661e-06 5.95804e-06 1.5848e-06 1.59279e-06 8.80276e-07 2.35844e-06 1.92109e-06 2.66324e-06 1.4823e-06 6.49698e-07 9.6221e-07 1.12595e-06 6.92832e-07 8.53478e-07 1.15342e-06 1.3396e-06 1.13528e-06 3.77329e-05 6.85518e-07 1.54222e-06 4.03827e-06 1.4303e-05 1.24362e-06 6.25074e-06 2.58022e-06 2.9528e-06 5.97406e-07 4.77372e-07 6.7…
notes:adrenalinsuffici 1.33319e-06 1.25639e-06 1.86244e-06 8.00485e-07 7.9425e-07 1.25922e-05 1.29629e-06 3.87386e-07 7.06756e-07 1.79757e-06 1.13771e-06 2.22903e-06 2.01991e-06 6.86705e-07 6.18575e-07 1.698e-06 6.30869e-07 2.77042e-06 5.95148e-07 1.28572e-06 1.42071e-05 0.000165723 8.73268e-07 1.7534e-06 1.42911e-05 1.32694e-06 1.28355e-06 8.97955e-07 1.43895e-06 6.94044e-06 8.51962e-07 4.53591e…
notes:adrenalnodul 4.66672e-07 3.65658e-07 3.30387e-07 3.89846e-07 3.35078e-07 1.08987e-05 5.8906e-07 1.8891e-07 3.68093e-07 6.77743e-07 4.89688e-07 1.75534e-05 6.4727e-07 4.09358e-07 3.60741e-07 5.05597e-07 2.7087e-07 4.02086e-07 3.44309e-07 6.75612e-07 4.21855e-07 5.11376e-07 3.21375e-07 5.58455e-07 5.41882e-07 5.34163e-07 5.224e-07 3.32933e-07 6.21543e-07 1.07436e-06 2.16069e-07 2.20767e-07 2.…
notes:adrenerg 2.17211e-06 1.27111e-06 1.35992e-06 9.17612e-07 1.54651e-06 7.43405e-07 3.63036e-05 4.19662e-07 8.3152e-07 8.86748e-06 5.0515e-05 5.30629e-06 8.42614e-06 0.000157352 3.47464e-05 1.22711e-06 9.07369e-05 1.16705e-06 1.05246e-06 1.12579e-06 1.46204e-06 1.68777e-06 7.79587e-07 1.35183e-06 1.69367e-06 4.66528e-06 3.05923e-05 4.17896e-06 1.72e-06 7.69981e-06 5.23176e-07 5.04338e-07 1.920…
notes:adress 9.45717e-07 8.03667e-07 7.33107e-07 7.60915e-07 6.57933e-07 1.44516e-05 1.17185e-06 7.14986e-07 6.2366e-07 1.41517e-05 1.07654e-06 1.5424e-06 1.55122e-06 5.72361e-06 7.41588e-07 9.76983e-07 5.38917e-07 8.87373e-07 8.43621e-07 6.86048e-06 1.05507e-06 8.36956e-06 6.28162e-07 2.25046e-06 7.92779e-07 1.62326e-06 6.32938e-07 8.48123e-07 1.92394e-06 1.11987e-06 5.13311e-07 5.00825e-07 5.78…
notes:adriamycin 5.86555e-07 5.96459e-07 3.8523e-07 5.14549e-07 3.41809e-07 0.000142703 5.8546e-07 2.24866e-06 3.59559e-07 1.98164e-06 5.31421e-07 5.59516e-07 0.000516343 3.2787e-07 3.29366e-07 5.54828e-07 2.91081e-07 5.03906e-07 3.42567e-07 4.20994e-07 5.26875e-07 4.19878e-07 5.94923e-07 6.17804e-07 3.80948e-07 5.77876e-07 4.01166e-07 5.29031e-07 9.03861e-07 5.86605e-07 2.72449e-07 2.4539e-07 5.…
notes:adult 1.85556e-05 2.61119e-05 4.73598e-06 4.1004e-06 4.00332e-05 0.00015728 5.6855e-06 0.000104712 2.11062e-05 1.0205e-05 5.97752e-06 0.000252449 0.00022267 9.78347e-05 2.28787e-05 4.05317e-05 2.20063e-05 4.39322e-06 1.04543e-05 7.6214e-05 9.5876e-05 0.000568884 4.6787e-06 0.000194337 0.00012397 0.000363785 4.1278e-06 4.16302e-05 7.81717e-05 0.000152872 8.92567e-06 3.63363e-06 1.54474e-05 1…
notes:adultchildren 8.51204e-07 4.27489e-07 6.08445e-07 1.15255e-06 6.98833e-07 7.7422e-07 1.43383e-06 2.53021e-07 5.37749e-07 1.27923e-06 7.07903e-07 2.19668e-06 8.81615e-07 4.99649e-07 4.73413e-07 7.93838e-07 3.85137e-07 6.75544e-07 5.14912e-07 5.31344e-07 9.45999e-07 1.07886e-05 4.60589e-07 9.99436e-07 6.91086e-07 8.67812e-07 5.42179e-07 8.35898e-07 1.12415e-06 1.89268e-06 1.92275e-06 3.28446e…
notes:adv 6.12257e-06 3.7641e-05 0.000118682 2.78159e-05 8.56494e-06 2.35187e-05 1.04224e-05 0.000204251 3.48889e-05 8.38166e-06 8.3162e-06 3.78201e-06 0.000224254 2.72286e-06 4.00722e-06 3.45508e-06 0.000293716 2.69825e-05 2.87755e-06 2.45251e-06 1.78183e-05 1.61257e-06 1.07406e-05 1.2322e-05 3.04685e-06 3.67514e-05 4.48146e-06 0.000198114 4.14408e-05 5.8524e-06 8.53432e-05 0.000331084 6.35863e-…
notes:advac 1.84762e-05 4.62772e-07 5.16462e-07 5.84006e-07 5.04028e-07 4.60367e-07 8.91204e-07 2.58846e-06 6.26529e-07 1.17252e-06 8.3271e-07 8.25734e-07 1.25335e-06 4.80729e-07 5.96084e-06 8.25514e-07 3.93143e-07 6.08024e-07 1.30709e-05 1.12317e-06 7.3601e-07 6.20608e-07 9.63471e-07 1.05073e-06 1.00235e-06 9.26691e-07 5.06652e-07 6.88784e-07 1.12479e-06 8.59421e-07 7.62934e-07 4.90604e-06 4.380…
notes:advair 1.10684e-06 4.5987e-07 5.54251e-07 7.43407e-07 6.61142e-07 5.77654e-07 8.54621e-07 2.69973e-07 5.83766e-07 7.79279e-05 1.40498e-06 7.30628e-07 8.72616e-07 6.28882e-07 4.49715e-07 3.16765e-06 4.34228e-07 1.09874e-06 4.1757e-07 4.58562e-07 6.88535e-07 3.75719e-07 5.7052e-07 1.06407e-06 4.40522e-07 8.23852e-07 6.71425e-07 8.08215e-07 9.83768e-07 2.87601e-06 3.66743e-07 4.23439e-07 4.169…
notes:advantag 1.79688e-06 1.13889e-06 9.53676e-07 1.70065e-05 3.85707e-06 8.85946e-05 1.88744e-06 4.75189e-06 9.74228e-07 1.78787e-06 3.29133e-05 1.31466e-06 1.87749e-06 7.00866e-07 8.73743e-07 0.000129283 1.30768e-05 1.63084e-06 1.21725e-05 1.9175e-06 1.13206e-06 6.28374e-07 3.3346e-06 1.31917e-06 8.86959e-07 1.63137e-06 6.39616e-06 9.734e-07 7.59453e-06 1.23987e-06 5.00202e-07 8.17509e-07 1.14…
notes:adventiti 5.78856e-06 1.23761e-06 1.16874e-06 3.15494e-06 1.5094e-06 3.29275e-06 2.86497e-06 5.4772e-06 5.62145e-06 1.98689e-05 2.96716e-06 2.13834e-06 3.75702e-06 1.30495e-05 2.87815e-05 5.37346e-05 1.59824e-06 4.18344e-05 1.87534e-06 2.87808e-06 1.8385e-06 2.72122e-06 1.77029e-05 0.000230731 1.84616e-06 4.40365e-06 1.92516e-06 1.35068e-06 2.7969e-06 6.22808e-06 7.83223e-07 8.48746e-06 2.6…
notes:adventitiousmov 3.96568e-07 2.14903e-07 2.26871e-07 4.86471e-06 2.31031e-07 2.44896e-07 4.4128e-07 2.14808e-07 4.07249e-07 5.06306e-07 3.62413e-07 4.06108e-07 3.74889e-07 2.15563e-07 2.8603e-07 3.68777e-07 2.07731e-07 2.95917e-07 2.12288e-07 2.19704e-07 3.41637e-07 2.06702e-07 2.34603e-07 4.53109e-07 2.52268e-07 5.916e-07 2.55217e-07 2.47071e-07 4.65496e-07 3.7785e-07 1.57683e-07 1.64686e-0…
notes:advic 7.90977e-06 0.000196689 4.44122e-06 3.20461e-06 0.000144228 1.00148e-05 9.72687e-06 1.07049e-06 6.43962e-06 0.000118729 9.10519e-06 1.39549e-05 7.16342e-05 3.31669e-06 5.04663e-06 3.30278e-06 0.000132355 5.45827e-05 4.15094e-06 2.97328e-06 3.04127e-06 0.000214191 2.80121e-06 2.19709e-05 3.51162e-06 8.79535e-06 4.78143e-05 9.30015e-06 5.60858e-06 4.64734e-06 1.72149e-05 2.75076e-06 2.5…
notes:advil 2.4788e-06 9.38139e-07 2.1457e-06 0.000412608 1.21673e-06 7.93886e-06 3.26568e-05 5.62958e-07 2.27385e-06 1.09697e-05 1.84659e-06 4.95223e-05 2.68982e-06 9.5016e-07 7.89933e-05 1.51261e-06 3.38349e-06 1.25857e-06 3.92036e-05 1.48539e-06 1.37788e-06 3.68893e-05 1.17505e-06 2.28806e-06 1.52114e-06 3.25729e-06 8.33103e-06 0.000685571 3.16609e-06 0.0014064 7.6169e-07 9.2198e-07 9.30175e-0…
notes:advilibuprofen 3.39103e-07 2.01121e-07 4.98294e-06 2.22779e-06 2.16784e-07 2.4121e-07 3.32539e-07 2.62033e-07 2.2678e-07 4.57967e-07 3.80432e-07 3.39351e-07 3.54971e-07 2.02783e-07 2.13617e-07 3.43218e-07 2.01452e-07 2.69136e-07 2.02809e-07 2.2425e-07 2.58879e-07 2.20461e-07 2.20837e-07 3.86937e-07 2.15688e-07 4.09932e-07 2.32545e-07 2.30682e-07 4.25181e-07 3.51176e-07 1.51346e-07 1.56383e-…
notes:advisedincis 1.78636e-07 1.37685e-07 1.20436e-07 1.53285e-07 1.26254e-07 1.27139e-07 2.05478e-07 6.84686e-08 1.2204e-07 2.49614e-07 1.8575e-07 2.01282e-07 1.89063e-07 1.13633e-07 1.12844e-07 1.9362e-07 1.02521e-07 1.51433e-07 1.16582e-07 1.11203e-07 1.46269e-07 1.00355e-07 1.24345e-07 2.17908e-07 1.54733e-07 1.97539e-07 1.36991e-07 1.31736e-07 2.32627e-07 1.9157e-07 8.52495e-08 8.70976e-08 …
notes:advisor 1.3223e-06 1.27592e-06 6.79066e-07 8.5896e-07 7.88945e-07 1.06597e-06 3.13754e-06 3.56881e-05 1.8909e-06 1.2995e-05 6.94261e-06 1.10075e-06 2.13533e-06 6.52551e-07 6.55426e-07 1.14123e-06 6.9434e-07 8.86598e-07 2.70754e-06 7.45786e-07 3.12498e-06 8.08848e-07 7.03029e-07 6.90683e-06 1.46008e-06 1.94764e-06 8.86489e-07 2.03617e-06 1.83096e-06 1.09176e-05 5.72887e-07 7.49027e-07 8.9424…
notes:advoc 0.000197169 1.47447e-06 1.94604e-06 8.67559e-06 1.96208e-06 3.97648e-06 1.27789e-05 1.26457e-05 2.80224e-06 2.05968e-06 1.77581e-06 2.04636e-06 1.96025e-06 2.08181e-06 1.48717e-06 1.81045e-06 1.40519e-05 2.61992e-06 7.78032e-06 1.06127e-06 1.85229e-06 9.86923e-07 4.00705e-06 2.21996e-06 1.91449e-06 3.08057e-06 2.02088e-06 1.48421e-06 3.19843e-06 2.57266e-06 6.0006e-05 6.31099e-07 1.53…
notes:adynam 6.5627e-07 2.01926e-06 6.32644e-07 8.23209e-06 5.26366e-07 4.56197e-07 7.55865e-07 3.32892e-07 4.75086e-07 8.34019e-07 6.0827e-07 6.92299e-07 6.89412e-07 3.89158e-07 5.24147e-07 6.34676e-07 3.49176e-07 4.83195e-07 6.16444e-07 4.45044e-07 5.09905e-07 3.48613e-07 7.35707e-06 1.0346e-06 0.000115423 6.152e-07 4.95669e-07 5.42169e-07 8.35553e-07 6.31549e-07 2.75384e-07 3.31396e-07 3.49829…
notes:ae 1.82627e-06 1.52912e-05 1.80276e-06 1.05491e-05 1.11388e-06 0.00023263 0.000161654 2.07955e-06 2.27193e-06 2.29618e-06 1.8656e-05 5.69809e-05 3.69518e-06 1.01638e-06 1.04315e-06 1.51214e-06 9.86308e-07 1.4468e-06 1.00133e-06 1.49103e-06 6.30163e-05 2.64477e-06 1.44099e-06 2.0053e-06 5.67626e-06 2.01011e-06 1.1474e-06 1.28005e-06 3.87526e-06 2.89335e-06 9.70978e-07 6.0933e-07 9.60652e-07 …
notes:aea 6.17026e-07 4.48292e-07 3.46938e-07 4.54316e-07 3.60131e-07 3.835e-07 9.75871e-07 3.97224e-05 3.87275e-07 7.61571e-07 5.66715e-07 6.54839e-07 5.91237e-07 3.73683e-07 2.3258e-06 6.20254e-07 3.2958e-07 4.81168e-07 3.81857e-07 3.67069e-07 5.12462e-07 3.06157e-07 4.0216e-07 1.99457e-05 4.13696e-07 7.77044e-07 6.59542e-07 3.78216e-07 3.6071e-06 5.65951e-07 2.35927e-07 3.81934e-07 2.88352e-07…
notes:aeb 6.60358e-07 4.93522e-07 1.19175e-06 5.16144e-07 5.0846e-07 6.16388e-07 6.81564e-07 9.999e-06 4.57213e-07 9.12934e-07 6.77502e-07 6.97367e-07 6.79615e-07 4.02552e-07 4.56553e-07 6.90181e-07 4.49098e-07 4.56886e-05 4.22007e-07 3.81133e-07 1.01067e-06 3.16368e-07 7.28295e-07 1.14184e-06 4.15982e-07 8.26336e-07 7.07733e-07 1.89426e-06 8.42509e-07 1.11572e-06 3.01857e-07 2.93958e-07 5.27256e…
notes:aebc 2.39893e-06 4.37199e-06 1.75878e-06 2.04255e-06 1.65065e-06 2.59293e-06 9.10439e-06 4.68649e-06 9.31801e-06 2.39562e-06 2.49446e-06 2.59709e-05 3.16505e-06 2.03203e-06 3.33564e-05 1.87265e-06 2.8339e-06 9.67957e-06 4.8918e-05 1.3763e-06 1.47872e-06 2.4331e-05 1.47527e-05 6.65476e-06 7.44284e-06 4.50318e-06 7.75768e-06 1.12848e-05 3.12151e-05 6.12676e-06 2.50438e-06 2.01459e-05 9.25826e…
notes:aeratedimpress 1.26993e-06 5.28386e-07 1.61218e-06 2.89176e-05 6.85635e-07 2.15894e-06 9.26033e-07 1.24695e-06 7.5776e-07 1.45232e-06 8.4733e-07 1.92215e-06 2.13627e-06 6.28815e-07 5.28386e-07 9.23535e-07 1.5227e-06 7.69388e-07 5.12105e-07 8.88569e-07 1.03387e-06 5.45369e-06 5.51636e-07 1.10072e-06 6.26057e-07 1.17334e-06 5.85717e-07 1.2421e-06 1.55358e-06 1.26074e-06 4.0001e-07 4.28689e-07…
notes:aerob 2.42174e-06 2.29899e-06 2.07896e-06 2.19878e-06 1.94598e-06 1.48055e-06 2.70428e-06 6.7016e-07 0.0205217 2.43542e-05 1.57303e-05 5.54992e-05 3.85797e-06 1.80802e-06 1.51103e-06 0.0007124 1.26067e-06 6.01328e-06 1.50726e-06 1.11878e-06 8.25778e-05 1.0959e-06 0.000282965 3.0225e-06 1.54545e-06 2.06862e-06 0.000999346 2.12498e-06 3.72274e-06 4.02591e-06 7.8104e-06 1.55101e-06 2.19461e-06…
notes:aerodigest 8.04834e-07 4.39552e-07 4.22887e-07 5.06495e-07 4.91973e-07 4.51871e-07 2.50779e-06 2.12708e-07 4.09603e-07 1.01871e-06 5.95461e-07 7.75805e-07 9.20892e-07 4.17734e-07 3.01025e-06 6.4426e-07 3.64818e-07 5.58547e-07 4.51247e-06 6.61702e-07 4.97785e-07 4.53331e-05 3.92011e-07 7.11808e-07 3.36086e-05 7.61223e-07 4.96555e-07 4.47145e-07 1.00918e-06 6.11859e-07 1.39475e-06 2.71166e-07…
notes:aerogen 7.86874e-07 5.91274e-07 4.82883e-07 1.34981e-05 5.04208e-07 6.43241e-07 8.13071e-07 1.06745e-05 7.62256e-07 1.13556e-06 7.79287e-07 0.000123271 2.16653e-05 4.95751e-07 6.94874e-07 8.37862e-07 4.57693e-07 7.04568e-07 6.13608e-07 6.10756e-07 1.11448e-06 8.10953e-07 5.8811e-07 8.93878e-07 1.53247e-05 9.12185e-07 6.85564e-07 6.70679e-07 6.85492e-05 8.39592e-07 4.35908e-07 5.97758e-07 6.…
notes:aeros 1.58066e-06 4.19842e-07 4.25096e-07 5.51644e-07 4.24824e-07 5.0603e-07 1.08088e-05 6.3909e-05 2.24487e-05 9.06725e-07 1.19954e-06 7.22547e-07 8.48913e-07 4.17343e-07 4.39977e-07 6.9879e-07 6.15948e-07 5.35775e-07 4.5423e-06 4.27307e-07 6.09663e-07 3.64083e-07 4.41017e-07 8.52011e-07 4.24351e-07 8.61607e-07 4.95286e-07 4.76144e-07 1.00708e-06 7.01905e-07 2.83754e-07 3.02282e-07 4.39168…
notes:aerosolcool 0.000437237 2.18866e-06 8.45323e-05 2.31017e-06 5.32095e-06 5.73793e-06 6.61012e-05 6.95824e-07 0.00209804 1.08046e-05 5.58239e-05 5.32912e-06 8.98183e-05 2.00585e-06 2.56887e-06 0.000936157 3.16479e-06 1.09188e-05 2.18231e-06 1.34469e-06 2.95172e-06 9.50594e-07 3.08112e-06 4.4928e-06 1.33556e-06 3.06739e-06 6.96376e-06 2.26179e-06 5.55202e-06 5.43032e-06 0.000160807 0.000422097…
notes:aerosolinhal 3.65063e-07 2.53608e-07 2.39214e-07 2.90322e-07 2.71407e-07 3.34771e-07 4.16113e-07 1.29926e-07 2.35212e-07 5.53553e-07 3.6113e-07 3.74149e-07 4.0816e-07 2.41582e-07 2.24494e-07 3.74308e-07 1.95655e-07 2.92103e-07 2.50608e-07 6.88751e-07 3.41937e-07 1.21065e-05 2.36569e-07 4.40341e-07 2.6357e-07 3.90415e-07 2.68448e-07 2.57415e-07 4.56782e-07 3.96659e-07 2.13391e-07 1.65611e-07…
notes:aersol 1.70917e-06 4.86649e-07 5.25234e-07 6.46912e-07 6.98408e-07 6.56561e-07 8.54381e-07 7.50081e-07 1.32157e-06 1.09497e-06 5.39559e-06 7.6435e-07 1.08741e-06 1.06504e-06 5.35449e-07 8.03762e-07 6.58523e-07 4.24284e-05 5.83665e-07 5.0137e-07 8.42984e-07 3.68524e-07 5.05988e-07 2.40063e-05 5.21839e-07 8.14189e-07 5.4552e-07 5.87749e-07 1.19858e-06 3.0344e-05 4.04663e-07 8.90666e-07 5.1853…
notes:aeruginosa 1.44701e-06 1.46399e-06 1.01499e-06 8.40509e-07 7.81184e-07 8.8327e-07 1.81515e-06 6.72976e-07 1.25288e-06 1.41562e-06 7.10511e-06 0.00108511 2.63973e-06 6.17755e-07 1.04302e-06 1.04549e-06 5.7929e-07 7.87981e-07 1.22211e-06 6.90724e-07 1.00952e-06 6.79722e-07 1.31027e-06 2.85122e-05 1.16026e-05 1.40926e-06 1.5693e-06 8.11723e-07 1.60669e-06 3.44077e-06 4.98891e-07 5.53689e-07 9.…
notes:aeruginosastaphylococcus 4.9104e-07 9.26382e-07 2.91569e-07 3.70797e-07 3.0931e-07 3.11646e-07 1.77282e-05 1.06476e-05 3.03347e-07 6.32505e-07 4.68207e-07 3.22268e-05 4.93754e-07 3.14244e-07 2.81937e-07 5.16468e-07 2.63193e-07 3.74294e-07 3.28037e-06 3.12627e-07 4.10548e-07 2.47781e-07 3.32939e-07 1.64456e-05 3.38121e-07 4.80873e-07 5.35766e-07 3.23027e-07 6.20329e-07 6.28375e-07 2.18521e-0…
notes:aetiolog 1.13086e-06 1.25805e-06 6.76982e-07 6.15242e-07 6.68513e-07 9.95141e-07 1.00097e-06 3.38261e-06 6.1337e-07 1.20845e-06 8.81154e-07 1.12517e-06 1.20302e-06 5.52011e-07 9.16254e-07 8.02478e-07 4.40695e-07 7.56706e-07 4.82578e-07 9.75724e-07 1.11424e-06 9.66538e-07 5.12436e-07 9.35401e-07 1.08679e-05 9.00704e-07 1.25587e-06 8.48162e-07 1.15912e-06 8.2188e-07 4.53209e-07 3.47256e-07 5.…
notes:afaflutt 3.17071e-07 1.98205e-07 2.23563e-07 2.7093e-07 2.26024e-07 2.09538e-07 3.16042e-07 1.34028e-07 2.2876e-07 4.2744e-07 3.28031e-07 3.55176e-07 3.22064e-07 2.01664e-07 2.1228e-07 3.30805e-07 1.81392e-07 6.78617e-06 1.9521e-07 4.42636e-07 2.77167e-07 1.64347e-07 2.22745e-07 3.94784e-07 2.25836e-07 3.33739e-07 2.19391e-07 2.2523e-07 5.81987e-07 3.28338e-07 1.44491e-07 1.83101e-07 1.8166…
notes:afb 1.50161e-06 3.94927e-06 1.06788e-06 8.93987e-07 7.91008e-07 1.32358e-06 1.35926e-06 5.85096e-07 1.05113e-06 0.000238871 1.21715e-06 1.31583e-06 1.2536e-06 6.90721e-07 7.75063e-07 5.36917e-05 7.9573e-07 8.53099e-05 6.97986e-07 6.91192e-07 1.36332e-06 5.48413e-07 9.30998e-05 1.47701e-06 7.55511e-07 1.7289e-06 2.12766e-06 1.60934e-06 1.66187e-06 1.11512e-06 1.21003e-06 5.21111e-07 0.000308…
notes:afberil 7.49534e-07 1.87828e-05 5.78967e-07 6.12606e-07 5.8413e-07 4.80096e-07 8.06782e-07 1.51862e-05 5.0339e-07 2.80278e-06 8.11474e-07 3.02961e-06 1.38923e-06 1.09752e-05 6.66261e-07 8.38893e-07 4.92771e-07 6.40146e-07 6.90578e-07 1.80503e-06 8.94868e-07 3.41473e-06 6.98091e-07 9.99776e-07 8.08197e-07 8.24322e-07 8.82917e-06 5.30088e-07 1.16731e-06 1.17148e-06 3.39194e-07 1.09825e-06 4.3…
notes:afbril 2.01853e-06 7.77851e-07 9.05141e-06 6.96377e-07 7.11214e-07 5.21246e-07 8.74551e-07 7.87657e-07 7.0959e-07 1.16431e-06 9.42366e-07 8.63787e-07 9.49859e-07 2.78445e-06 5.73098e-07 1.20584e-06 4.47221e-07 6.89094e-07 5.66867e-07 7.84321e-07 8.48523e-07 4.16592e-07 5.94517e-07 9.58544e-07 4.94903e-07 1.83914e-06 6.37776e-07 5.54055e-07 4.50302e-06 1.10873e-06 5.89895e-07 2.21215e-05 5.8…
notes:afeb 0.000294305 1.5072e-05 8.96125e-05 4.01112e-06 9.88888e-05 0.000234445 0.000256615 0.000480278 1.33655e-05 7.04046e-05 0.000121555 0.000103199 1.13916e-05 0.000333469 2.32305e-05 0.000438608 4.28221e-05 3.34556e-05 4.46971e-06 7.25951e-06 6.71242e-06 3.52889e-06 5.40743e-05 1.53306e-05 2.75004e-06 0.000575075 0.000167314 3.6063e-06 1.0086e-05 8.80554e-06 2.42929e-06 2.83003e-06 7.26215…
notes:afebhr 2.89859e-07 1.92608e-07 1.98257e-07 2.49565e-07 2.13641e-07 2.14496e-07 3.0504e-07 1.48466e-07 2.0021e-07 5.22381e-06 3.01957e-07 2.99564e-07 3.13157e-07 7.06923e-07 1.79242e-07 3.16651e-07 1.80652e-07 2.69023e-07 1.80898e-07 1.9405e-07 2.44137e-07 1.504e-07 2.01218e-07 3.68092e-07 1.83035e-07 4.66496e-07 2.21122e-07 2.3043e-07 4.46958e-07 3.64849e-07 1.36231e-07 1.43754e-07 1.69468e…
notes:afebil 1.40812e-06 1.29931e-06 1.9681e-06 1.11512e-05 7.43073e-07 8.44577e-07 1.20323e-06 3.38443e-06 1.95834e-06 5.31913e-06 1.318e-06 1.19745e-06 1.78928e-06 9.86019e-07 7.26031e-07 1.0583e-06 6.62976e-07 1.73159e-06 8.38194e-07 1.10479e-06 1.00227e-06 6.40768e-07 7.57478e-07 1.47674e-06 1.07071e-06 1.33042e-06 1.87067e-06 9.85437e-07 0.0002623 1.02533e-06 4.36445e-07 2.81599e-06 5.58596e…
notes:afebriel 6.32226e-07 3.75345e-07 4.66578e-07 6.25476e-06 4.22555e-07 4.29634e-07 8.5368e-07 6.19549e-07 8.20608e-07 1.04565e-06 8.70826e-07 2.44144e-05 8.29666e-07 4.27347e-07 3.93872e-07 6.44466e-07 7.74604e-07 5.27666e-07 1.88721e-05 5.7393e-07 6.98968e-07 3.1163e-07 6.07165e-07 9.52256e-07 3.94698e-07 8.34623e-07 4.31494e-07 7.45584e-07 3.87928e-06 6.63629e-07 2.76563e-07 7.52647e-06 3.3…
notes:afebrileaccess 4.21959e-07 3.97106e-07 2.65051e-07 3.7684e-07 2.9301e-07 2.68311e-07 4.8468e-07 3.92867e-06 2.74968e-07 3.33379e-06 4.40985e-07 4.20611e-07 4.48046e-07 3.00194e-07 2.80326e-07 4.34018e-07 2.44137e-07 3.47885e-07 2.51535e-07 3.16599e-07 3.80485e-07 2.0763e-07 2.86766e-07 6.22155e-07 2.57469e-07 6.19551e-07 3.28508e-07 7.61642e-07 5.95199e-07 8.25123e-07 1.84434e-07 2.71961e-0…
notes:afebrilecv 1.64804e-06 4.63628e-07 5.50912e-07 5.21322e-07 4.8595e-07 1.84783e-06 7.63373e-07 1.64506e-05 4.3954e-07 1.18962e-06 7.83036e-07 7.37331e-07 1.08177e-06 6.58641e-07 4.01262e-07 7.50485e-07 3.89842e-07 5.58268e-07 3.88071e-07 7.73532e-07 6.28314e-07 5.6947e-07 4.81987e-07 1.01187e-06 4.71342e-07 8.28673e-07 4.45588e-07 7.78165e-07 1.00488e-06 7.31466e-07 3.23236e-07 3.07526e-07 3…
notes:afebrileend 2.72889e-07 1.82301e-07 1.76618e-07 2.20528e-07 2.19224e-07 1.78856e-07 3.58784e-07 1.13685e-07 1.80932e-07 5.46878e-07 2.89152e-07 2.72093e-07 3.06207e-07 1.87152e-07 1.61251e-07 2.83374e-07 1.60792e-07 2.2604e-07 1.63091e-07 1.85463e-07 2.23898e-07 1.37164e-07 1.80608e-07 3.63879e-07 1.60081e-07 3.20715e-07 1.87174e-07 2.18702e-07 5.31865e-07 2.80773e-07 1.25326e-07 1.27257e-0…
notes:afebrileendo 4.5588e-07 3.30119e-07 3.0352e-07 4.13541e-07 3.14522e-07 2.98642e-07 5.06846e-07 8.60056e-05 3.62612e-07 6.71906e-07 4.63925e-07 4.65533e-07 4.74904e-07 2.97158e-07 3.45685e-07 4.82252e-07 2.5967e-07 3.83356e-07 1.56668e-06 3.42393e-07 4.34545e-07 3.25075e-07 3.62981e-07 8.07678e-07 2.7647e-07 5.14411e-07 3.31627e-07 3.36486e-07 6.2204e-07 5.27511e-07 2.07111e-07 2.1539e-07 2.…
notes:afebrilegen 8.02869e-07 5.41615e-07 4.24705e-07 5.36307e-07 4.75077e-07 4.47254e-07 8.07553e-07 2.47202e-07 4.60107e-07 9.32139e-07 6.63602e-07 1.37865e-05 1.64583e-06 4.08058e-07 4.53877e-07 6.91658e-07 7.12487e-07 6.32838e-07 4.25277e-07 9.79141e-07 6.55676e-07 5.84384e-06 4.36151e-07 2.04677e-05 9.92761e-07 1.10526e-06 5.29736e-06 5.00317e-07 8.67482e-07 6.8393e-07 2.9475e-07 3.16127e-07…
notes:afebrilegi 3.92784e-07 2.73246e-07 2.60882e-07 5.13415e-07 2.62292e-07 2.65076e-07 4.16389e-07 2.0848e-05 2.77826e-07 5.53407e-07 6.61321e-07 4.22978e-07 4.166e-07 2.63685e-07 4.96769e-07 4.37865e-07 2.74865e-07 3.48707e-07 2.44484e-07 2.4645e-07 3.38807e-07 2.02502e-07 2.7069e-07 6.31313e-07 2.58778e-07 1.78556e-06 2.86316e-07 3.09148e-07 5.50883e-07 5.06513e-07 1.79693e-07 1.99245e-07 2.2…
notes:afebrilegu 3.65031e-07 2.92903e-07 2.32363e-07 2.9661e-07 2.80524e-07 2.49616e-07 3.70205e-07 1.79811e-07 2.39222e-07 6.37508e-07 4.24082e-07 3.82176e-07 3.89991e-07 2.77465e-07 2.20967e-07 4.09575e-07 2.84173e-07 3.68748e-07 2.20875e-07 2.42978e-07 2.94489e-07 1.79454e-07 2.46681e-07 5.16526e-07 2.43578e-07 4.86521e-07 2.52103e-07 2.76035e-07 7.34853e-07 6.3032e-07 2.15167e-07 1.70736e-07 …
notes:afebrilegufoley 4.64492e-07 2.88871e-07 3.03195e-07 3.84573e-07 4.25409e-07 3.21049e-07 5.20081e-07 2.48524e-06 3.08623e-07 2.08079e-05 7.05676e-07 4.76885e-07 5.48134e-07 4.1116e-06 2.74933e-07 4.98215e-07 2.62705e-07 4.28632e-07 2.79135e-07 7.98473e-07 3.69843e-07 2.59725e-07 3.14216e-07 1.19679e-06 2.8028e-07 6.48156e-07 3.20597e-07 3.2296e-07 7.42833e-07 5.42954e-07 2.19617e-07 2.27346e…
notes:afebrilehem 4.71466e-07 3.96735e-07 3.0152e-07 3.97455e-07 3.9505e-07 3.26779e-07 4.93691e-07 1.82092e-05 3.23588e-07 1.36474e-05 6.56959e-07 5.89061e-07 4.9578e-07 3.88723e-07 3.11257e-07 4.8738e-07 2.66514e-07 4.09213e-07 3.2486e-06 4.01323e-07 3.96074e-07 2.41916e-07 4.49195e-07 3.10311e-06 3.16663e-07 6.64293e-07 3.18077e-07 3.8264e-07 1.95611e-05 4.91596e-07 2.15179e-07 2.26036e-07 2.5…
notes:afebrilehr 5.79227e-07 3.22517e-07 3.4661e-07 4.53083e-07 3.71944e-07 4.39138e-07 5.64031e-07 1.62103e-05 3.59539e-07 7.5664e-07 5.52179e-07 6.18179e-07 6.04772e-07 3.4864e-07 3.49175e-07 5.63258e-07 3.01995e-07 4.34956e-07 3.25945e-07 4.2801e-07 4.37625e-07 5.06786e-06 3.56827e-07 7.05625e-07 3.29016e-07 6.10901e-07 3.91437e-07 2.20016e-06 3.38192e-05 5.58226e-07 7.30938e-07 2.44654e-07 2.…
notes:afebrilenam 5.48539e-07 3.47231e-07 3.56438e-07 5.68978e-07 3.50326e-07 3.96335e-07 5.68898e-07 1.45553e-05 4.0657e-07 8.54951e-07 5.47635e-07 7.03569e-07 5.92099e-07 3.52161e-07 1.02953e-06 6.0823e-07 3.39265e-07 4.40447e-07 3.47342e-07 3.30669e-07 4.8936e-07 2.7946e-07 4.06246e-07 7.84832e-07 4.96672e-07 9.16988e-07 3.71013e-07 4.27378e-07 2.01527e-06 5.63929e-07 2.35213e-07 2.4792e-07 2.…
notes:afebrileneuro 6.56722e-07 3.81777e-07 4.05791e-07 4.92103e-07 4.1145e-07 5.44978e-07 6.22784e-07 5.41961e-06 7.62062e-07 3.34752e-05 6.28032e-07 4.87702e-06 8.74181e-07 2.10985e-06 4.01955e-07 6.39041e-07 3.44544e-07 5.51459e-07 3.60846e-07 5.54428e-07 5.3518e-07 2.9855e-07 4.14177e-07 7.44809e-07 4.0787e-07 9.73341e-07 4.47618e-07 4.29943e-07 1.0006e-06 7.33602e-07 3.8305e-07 2.78017e-07 3…
notes:afebrileno 6.18877e-07 3.65901e-07 4.18812e-07 6.84032e-07 4.61279e-07 4.61637e-07 1.05895e-06 3.62904e-05 4.54075e-07 8.57441e-07 1.09506e-06 6.18528e-07 8.20129e-07 4.78969e-07 7.08223e-05 6.32051e-07 3.58302e-07 4.97708e-07 4.28322e-07 6.12983e-07 5.63331e-07 3.28289e-07 4.31165e-07 7.33869e-07 4.61748e-07 8.64376e-07 6.45101e-07 5.31005e-07 9.02884e-07 5.57585e-05 2.83096e-07 2.83507e-0…
notes:afebrileon 9.17203e-07 2.46007e-06 5.72914e-07 6.46885e-07 6.25777e-07 6.13459e-07 1.12082e-06 8.44242e-05 5.60858e-07 1.17333e-06 9.61654e-07 1.2874e-06 1.18163e-06 8.64015e-07 5.12773e-07 8.49381e-07 5.90951e-07 7.76755e-07 5.3019e-07 7.38268e-07 7.55769e-07 5.34197e-07 7.26219e-06 3.66051e-06 1.06971e-06 9.98409e-07 7.36528e-07 5.49332e-07 1.35686e-06 1.06654e-06 4.15409e-07 3.70497e-07 …
notes:afebrileplan 4.91505e-07 4.71137e-07 3.15875e-07 4.93773e-07 3.34158e-07 1.04059e-06 5.94154e-07 4.05352e-05 3.38813e-07 7.52295e-07 5.50562e-07 5.44191e-07 5.22632e-07 3.14761e-07 2.95723e-07 5.39127e-07 2.7628e-07 4.13061e-07 2.9852e-07 3.43929e-07 4.01616e-07 2.62372e-07 3.41403e-07 8.80118e-07 3.28294e-07 7.01423e-07 3.52572e-07 3.73252e-07 7.20825e-07 5.26028e-07 2.16992e-07 2.32657e-0…
notes:afebrilept 6.34785e-07 4.50656e-07 3.92946e-07 5.96546e-07 4.36842e-07 7.13973e-07 6.40165e-07 2.46588e-06 4.9166e-07 1.32897e-05 6.60076e-07 8.29382e-07 1.22909e-06 4.24507e-07 5.02511e-07 6.46731e-07 4.25274e-07 5.16572e-07 3.73838e-07 3.87552e-07 5.0029e-07 3.10415e-07 4.85553e-07 7.07075e-07 3.75517e-07 3.94815e-06 4.44758e-07 4.4747e-07 1.13844e-06 9.39662e-07 2.64126e-07 2.73487e-07 3…
notes:afebrileresp 7.21051e-07 1.45282e-06 4.29305e-07 6.76641e-07 4.41826e-07 7.16691e-07 8.83832e-07 6.12338e-05 5.06507e-07 1.26624e-06 7.25881e-07 7.19595e-07 9.89667e-07 4.72886e-07 4.48309e-07 7.31701e-07 3.89532e-07 5.88017e-07 3.99018e-07 5.48245e-07 5.58664e-07 4.00045e-07 4.95438e-07 1.31402e-06 5.85865e-07 1.21248e-06 5.35711e-07 6.2605e-07 9.14282e-07 8.59029e-07 2.88526e-07 3.4315e-0…
notes:afebrileskin 6.29977e-07 8.22781e-07 4.18772e-07 5.11909e-07 4.51844e-07 4.37694e-07 7.31506e-07 2.8847e-05 4.86799e-07 9.09152e-07 7.5577e-07 7.03219e-07 9.32865e-07 5.13778e-07 4.43547e-07 6.63621e-07 5.34772e-07 7.80662e-07 4.1302e-07 6.09322e-07 6.1292e-07 3.34043e-07 4.45761e-07 8.66586e-07 5.28786e-07 9.58971e-07 4.32808e-07 9.15799e-07 8.88224e-07 7.15359e-07 2.74159e-07 3.27581e-07 …
notes:afebrilesoci 8.88882e-07 5.01845e-07 4.45861e-07 6.65905e-07 4.8629e-07 6.52082e-07 7.30865e-07 2.13769e-05 5.34458e-07 1.14823e-06 7.50385e-07 8.04025e-07 7.72769e-07 5.25231e-07 6.36703e-07 7.62812e-07 5.39358e-07 6.10127e-07 4.29166e-07 6.51712e-07 5.71428e-07 7.60439e-07 4.65027e-07 9.23405e-07 8.70858e-07 1.96084e-06 6.05438e-07 5.60858e-07 9.7013e-07 9.16261e-07 3.38839e-06 3.96477e-0…
notes:afebrilethroughout 1.27187e-06 1.02136e-06 5.33257e-06 9.27288e-07 1.1231e-06 2.58741e-06 6.26109e-06 5.36497e-07 8.54673e-07 1.65506e-06 1.70088e-06 4.29435e-06 1.44222e-06 1.8033e-06 8.51533e-06 1.3316e-06 9.06533e-07 9.95411e-07 5.32812e-06 9.86791e-07 2.1306e-06 6.40518e-06 7.24392e-07 1.91693e-06 1.89164e-06 2.23967e-06 7.95685e-07 4.01941e-06 2.68479e-06 1.08041e-06 4.57113e-07 4.6037…
notes:afebrilewbc 1.27918e-06 5.68183e-07 5.88066e-07 7.62884e-07 7.77178e-07 2.88145e-06 9.85482e-07 3.38886e-05 1.04524e-06 1.22418e-05 9.44674e-07 3.25304e-06 1.01834e-06 7.28234e-07 5.12061e-07 8.96841e-07 4.9257e-07 1.0045e-06 5.27051e-07 6.86108e-07 9.67756e-07 6.02846e-07 6.23283e-07 1.40737e-06 6.03305e-07 1.2289e-06 6.45023e-07 6.14886e-07 1.33842e-06 1.18203e-06 4.13731e-07 2.43879e-05 …
notes:afebrilewithout 8.87803e-07 5.37679e-07 6.19126e-07 6.62613e-07 6.73674e-07 5.8395e-07 1.4254e-05 4.74517e-07 5.95211e-07 2.43663e-06 1.36298e-06 1.11463e-06 1.32454e-06 8.43463e-07 1.2148e-06 8.87954e-07 5.35013e-07 1.05501e-06 3.27572e-06 8.55501e-06 7.10146e-07 5.96567e-06 5.46727e-07 1.05402e-06 3.48455e-06 1.02574e-06 7.99057e-07 6.28992e-07 1.19853e-06 1.00949e-06 3.47505e-07 5.66348e…
notes:afer 1.06596e-06 6.52565e-07 8.68346e-07 9.31745e-07 6.91442e-07 7.74363e-07 2.42563e-06 1.76345e-05 1.21606e-06 2.26119e-06 1.27446e-06 1.07892e-06 3.01296e-06 4.24326e-05 7.56826e-06 1.00603e-06 5.67151e-07 7.5859e-07 2.77614e-05 1.01594e-06 7.64149e-07 2.49015e-06 1.62017e-05 1.36558e-06 8.8952e-07 3.67607e-06 1.75733e-06 7.44342e-07 2.79029e-06 1.02676e-06 4.74738e-07 1.47627e-06 5.3125…
notes:aferil 5.6593e-07 4.13729e-07 3.65416e-07 4.61776e-07 5.17984e-07 4.48347e-07 1.06919e-05 3.13149e-07 3.97871e-07 7.9201e-07 6.04402e-07 5.78111e-07 6.21243e-07 3.55102e-07 3.56091e-07 6.28965e-07 7.13621e-06 4.74598e-07 4.86337e-07 7.09773e-07 4.74693e-07 3.05282e-07 3.98249e-07 9.08259e-07 4.68749e-07 7.51269e-07 4.19855e-07 4.00744e-07 8.71001e-07 6.2741e-07 2.68541e-07 2.60342e-07 3.734…
notes:afernoon 5.29374e-07 2.97011e-07 3.46351e-07 4.10417e-07 3.27655e-07 3.18348e-07 5.74797e-07 1.05489e-06 3.25121e-07 7.09544e-07 6.26066e-07 5.38815e-07 5.76371e-07 3.19409e-07 3.15976e-07 5.41279e-07 3.43733e-07 5.6134e-07 1.28821e-06 3.23611e-07 5.17497e-07 4.7798e-07 3.38766e-07 5.77448e-07 3.32443e-07 4.91158e-07 4.08957e-07 1.67485e-06 7.73954e-07 6.14069e-07 4.54695e-07 2.24474e-07 2.…
notes:afew 9.31884e-07 7.03747e-07 7.86026e-07 6.73532e-06 6.30737e-07 1.07077e-05 1.16373e-06 2.16008e-06 9.32681e-07 1.48485e-06 1.53709e-06 1.18954e-06 1.06829e-06 5.14199e-07 5.60681e-07 8.77809e-07 5.00984e-07 7.04159e-07 7.2269e-07 6.71477e-07 8.03538e-07 4.63292e-07 6.41986e-06 9.74938e-07 6.73628e-07 1.73277e-06 6.17692e-07 9.55268e-07 1.26312e-06 6.69561e-06 3.61066e-07 3.7518e-07 1.1884…
notes:affair 9.69132e-07 5.57006e-07 1.10618e-06 3.33404e-06 8.18156e-07 2.76982e-06 1.97583e-06 1.12922e-05 7.29805e-07 1.30617e-06 2.73213e-05 9.63678e-07 1.29206e-06 5.95856e-07 7.60719e-07 1.00633e-06 6.92729e-07 7.71195e-07 2.99125e-06 7.57668e-07 1.43792e-06 8.90339e-07 2.68488e-05 1.32377e-06 6.45455e-07 1.85747e-06 6.7682e-07 9.36327e-07 1.68068e-06 4.28883e-05 2.8669e-06 5.9505e-07 7.185…
notes:affebril 8.1277e-07 5.71621e-06 4.20019e-07 1.57704e-06 4.25615e-07 4.26223e-07 1.55141e-06 6.30528e-06 7.66748e-07 1.03018e-06 6.70703e-07 7.85823e-07 9.2785e-07 8.14413e-07 7.25193e-06 7.40199e-07 4.18735e-07 5.33522e-07 4.33425e-07 5.50455e-07 6.30521e-07 3.27494e-07 5.21398e-07 1.61175e-06 4.30497e-07 8.27878e-07 5.37807e-07 4.35271e-07 8.94705e-07 6.87378e-07 3.00156e-07 7.16458e-05 3.…
notes:affectappropri 8.09928e-07 3.7793e-07 4.74025e-07 5.01617e-07 6.73937e-07 4.70488e-06 7.05707e-07 2.32537e-07 4.2462e-07 1.63135e-06 7.11576e-07 1.07123e-06 8.28729e-07 2.72029e-05 3.83264e-07 6.55243e-07 4.01495e-07 5.16029e-07 4.18243e-07 2.77829e-05 7.63273e-07 7.41923e-07 4.18605e-07 1.01639e-06 4.38832e-07 7.51488e-07 4.74004e-07 2.75071e-06 8.92241e-07 8.20778e-07 2.70533e-07 5.53473e…
notes:affectappropriateh 6.49082e-07 3.51855e-07 3.79021e-07 4.46179e-07 5.68692e-07 3.97741e-07 6.25991e-07 2.03109e-07 4.0605e-07 0.000137023 6.03664e-07 1.43864e-06 7.62901e-07 0.000146154 3.36803e-07 5.74892e-07 3.04538e-07 4.93311e-07 3.36512e-07 2.46287e-06 4.50919e-07 5.37245e-07 3.66156e-07 1.0699e-06 4.79722e-07 6.90777e-07 4.23073e-07 3.92786e-07 9.20629e-07 6.64284e-07 2.42768e-07 1.52…
notes:affectedarea 8.5339e-07 6.12077e-06 4.31253e-07 4.83421e-07 4.09157e-07 3.96602e-07 7.86779e-07 2.64428e-07 3.90283e-07 1.37617e-05 6.84629e-07 9.1271e-06 6.71222e-07 4.83241e-07 3.80966e-07 6.45207e-07 3.47189e-07 4.85404e-07 3.64409e-07 8.65711e-07 4.63453e-07 1.14637e-06 3.93509e-07 3.10572e-05 7.16061e-07 7.47769e-07 4.34468e-07 4.25225e-07 8.21325e-07 6.72698e-07 2.60903e-07 2.97363e-0…
notes:affecth 8.57991e-07 4.65189e-07 6.25123e-07 5.94989e-07 6.81769e-07 2.25036e-06 1.02704e-06 2.78495e-07 4.98946e-07 1.34799e-06 8.03118e-07 1.00331e-06 1.61795e-06 7.42823e-07 4.49092e-07 7.83168e-07 4.72261e-07 6.23178e-07 4.571e-07 6.76108e-06 9.60105e-07 5.2164e-05 4.89809e-07 2.73046e-06 1.78389e-06 8.33328e-06 6.78006e-07 1.98129e-06 1.13686e-06 1.23667e-06 3.23308e-07 3.44238e-07 4.45…
notes:affectori 3.65802e-07 2.12448e-07 2.1807e-07 3.48489e-07 2.22684e-07 2.64142e-07 3.42376e-07 1.4991e-07 2.69159e-07 4.72481e-07 3.4796e-07 4.11992e-07 3.70344e-07 2.09595e-07 2.12182e-07 3.54595e-07 1.99437e-07 2.77088e-07 2.08784e-07 2.27963e-07 2.67877e-07 1.73115e-07 2.28503e-07 4.06636e-07 2.19501e-07 4.32881e-07 2.49197e-07 2.36693e-07 4.37434e-07 3.5167e-07 1.55383e-07 1.5913e-07 2.19…
notes:affectorient 6.44414e-07 2.53796e-07 2.66908e-07 1.15014e-06 2.81518e-07 2.80591e-07 4.27472e-07 1.5287e-07 4.69465e-07 5.67057e-07 4.34857e-07 4.17771e-07 4.67189e-07 2.52176e-07 4.01518e-07 4.24139e-07 2.40054e-07 3.38497e-07 1.15463e-06 2.77176e-07 3.20832e-07 2.37536e-07 2.76449e-07 5.20906e-07 3.01489e-07 6.75582e-07 2.86746e-07 2.8474e-07 5.99205e-07 4.24296e-07 1.82481e-07 1.9091e-07…
notes:affectquest 3.25385e-07 3.29063e-07 2.14818e-07 3.35594e-07 2.20985e-07 2.31245e-07 3.8227e-07 0.0002773 3.38398e-07 4.56867e-07 3.33739e-07 3.54541e-07 3.61639e-07 2.07563e-07 2.99776e-07 3.53864e-07 1.95927e-07 2.7643e-07 3.35409e-07 1.91308e-07 2.8294e-07 1.66801e-07 2.37108e-07 3.94473e-07 2.18832e-07 3.62796e-07 2.35082e-07 2.35484e-07 4.79302e-07 3.49018e-07 1.51175e-07 1.64817e-07 2.…
notes:affer 1.10478e-06 7.0332e-05 5.51948e-07 5.79872e-07 4.64431e-07 1.32831e-06 8.98862e-07 6.39983e-07 6.31897e-07 9.9025e-07 7.80109e-07 7.85471e-07 0.000158627 4.32001e-07 8.19129e-07 7.96599e-07 4.31999e-07 6.28837e-07 4.82004e-07 4.35358e-07 9.53354e-07 4.56163e-07 6.68649e-07 8.93509e-07 1.28562e-06 7.53586e-07 4.18911e-05 7.29634e-07 9.21471e-07 8.13337e-07 3.65253e-07 3.28753e-07 6.936…
notes:affili 2.65436e-06 8.47436e-07 8.15735e-06 2.59382e-06 1.09441e-06 1.55293e-06 4.46301e-06 5.53268e-06 2.54624e-05 1.96176e-06 1.80273e-06 1.22877e-05 1.94912e-06 9.60257e-07 1.22288e-06 1.47733e-06 5.5685e-06 1.28458e-06 2.2754e-06 1.70839e-06 2.5674e-06 4.26676e-06 8.76031e-07 6.91919e-06 2.23492e-06 2.55005e-06 3.66135e-05 2.06423e-06 5.80781e-06 1.47892e-06 8.18228e-07 6.21655e-07 7.548…
notes:affirm 2.40031e-06 8.83202e-06 1.49931e-06 1.64636e-06 8.13488e-07 1.10798e-06 2.03311e-06 1.01716e-05 1.61298e-06 8.06777e-06 1.51041e-06 2.14034e-06 1.80962e-06 8.78317e-07 4.68477e-06 6.35265e-06 7.41603e-07 1.06243e-06 8.40393e-07 8.17757e-07 1.32107e-06 7.91802e-07 1.00618e-06 2.90125e-06 8.6729e-07 9.13543e-06 2.31855e-06 2.8343e-05 2.73647e-06 1.32512e-06 5.52184e-07 1.54648e-06 1.85…
notes:affix 1.36108e-06 5.48326e-07 5.36707e-07 6.83333e-07 6.14743e-07 5.69394e-07 1.73459e-06 1.41408e-05 1.00623e-06 1.25504e-06 9.06239e-07 9.4189e-07 9.99267e-07 5.02943e-07 4.57762e-05 8.69279e-07 4.72157e-07 7.44487e-07 6.3922e-06 6.43149e-07 8.22147e-07 6.29989e-07 7.47454e-07 1.32918e-06 2.0988e-05 9.27033e-07 2.13438e-06 5.95985e-07 1.72366e-06 2.19888e-06 3.57061e-07 3.64168e-07 5.2064…
notes:afflutt 2.94512e-07 1.97905e-07 2.17735e-07 2.4081e-07 6.74526e-07 2.21274e-07 2.94238e-07 1.20674e-07 2.17886e-07 4.5047e-07 3.79168e-07 3.04034e-07 3.0541e-07 3.41336e-07 1.75876e-07 3.08728e-07 1.97928e-07 2.43267e-07 1.80233e-07 1.84175e-07 2.52086e-07 1.48257e-07 2.10343e-07 8.03487e-07 1.74831e-07 3.87438e-07 4.94693e-07 2.38272e-07 3.85819e-07 3.07518e-07 1.36036e-07 1.43765e-07 1.66…
notes:afford 1.7489e-06 8.80995e-07 1.04833e-06 3.51879e-06 1.06189e-06 1.63278e-05 1.48846e-06 1.008e-06 1.95342e-06 4.78491e-06 1.74071e-06 1.71427e-06 1.83624e-06 0.000271124 9.51432e-07 1.23957e-06 3.22074e-06 1.21103e-06 4.20938e-06 1.54116e-06 1.09615e-06 3.08799e-06 9.78119e-07 1.56361e-06 9.74386e-07 2.29373e-06 1.42688e-06 2.55244e-06 1.44055e-05 2.51974e-06 1.11756e-06 2.51776e-05 1.524…
notes:afibaflutt 7.10888e-07 3.88125e-07 4.15847e-07 4.81398e-07 5.28622e-07 6.3799e-07 6.39718e-07 9.12477e-07 5.35086e-07 9.80932e-07 7.15113e-07 6.28498e-07 7.11997e-07 6.96759e-07 3.68352e-07 6.0425e-07 3.72751e-07 5.67421e-07 3.60093e-07 6.65496e-07 5.69615e-07 3.08113e-07 5.57072e-07 7.37703e-07 4.00719e-07 7.96742e-07 4.86937e-07 4.21443e-07 9.20256e-07 6.87411e-07 2.66958e-07 3.77326e-07 …
notes:afibb 7.29351e-07 6.07209e-07 5.90619e-07 5.87866e-07 7.30896e-07 4.72695e-07 1.04348e-06 2.66943e-05 4.7584e-07 6.65673e-06 1.15214e-06 4.78001e-05 1.29468e-06 4.14244e-05 4.38853e-07 7.86699e-07 6.15343e-07 1.27156e-06 5.64757e-07 8.9107e-07 2.13483e-06 3.91453e-07 5.33237e-07 1.46089e-06 5.14622e-07 7.97337e-07 5.52448e-07 5.70656e-07 1.00061e-06 1.38689e-05 3.18427e-07 3.65492e-07 6.388…
notes:afibbp 5.23347e-07 2.82926e-07 3.00932e-07 3.59969e-07 3.86264e-07 3.44167e-07 5.31133e-07 3.61689e-07 4.22649e-07 6.2052e-07 4.3041e-07 4.37315e-07 4.9709e-07 2.81353e-07 2.4824e-07 4.36918e-07 2.33995e-07 3.61351e-07 2.51211e-07 3.20544e-07 3.77069e-07 2.38592e-07 2.86868e-07 5.41556e-07 2.5738e-07 5.37298e-07 3.46892e-07 3.06347e-07 6.24115e-07 4.32775e-07 1.88725e-07 2.50069e-07 2.48213…
notes:afibdisp 2.46544e-07 1.36294e-07 1.42041e-07 1.87802e-07 1.54979e-07 1.44976e-07 2.20168e-07 8.16026e-08 1.71686e-07 3.05465e-07 2.25499e-07 2.2438e-07 2.57921e-07 1.46339e-07 1.32302e-07 2.30103e-07 1.28661e-07 1.80905e-07 1.33969e-07 1.61953e-07 1.73201e-07 1.13771e-07 1.47903e-07 2.83015e-07 1.49704e-07 2.30661e-07 1.52005e-07 1.53797e-07 2.85155e-07 2.30659e-07 9.99317e-08 1.39301e-05 1…
notes:afibflutt 9.60961e-07 6.22971e-07 8.32166e-07 7.13546e-07 1.24593e-06 6.66881e-07 9.89279e-07 9.77714e-07 1.63786e-06 1.32408e-06 1.08645e-06 9.67199e-07 1.32199e-06 1.52216e-06 6.07793e-07 1.17166e-06 5.64037e-07 7.57096e-07 5.50854e-07 7.92336e-07 4.96314e-05 4.92288e-07 6.87506e-07 2.42757e-06 5.74008e-07 1.05273e-06 8.10783e-07 6.93039e-07 8.01991e-06 1.77784e-05 4.32961e-07 6.35808e-07…
notes:afibgo 1.23699e-07 7.92159e-08 8.20425e-08 1.04641e-07 8.50634e-08 8.74397e-08 1.267e-07 4.71898e-08 8.34284e-08 1.76905e-07 1.25155e-07 1.36525e-07 1.32514e-07 8.11326e-08 7.67587e-08 1.33435e-07 7.07127e-08 1.05398e-07 7.73159e-08 8.47447e-08 1.00585e-07 7.73785e-08 8.57313e-08 1.84946e-07 8.49715e-08 1.29565e-07 8.84159e-08 9.80282e-08 1.59227e-07 1.35092e-07 5.80871e-08 6.06689e-08 7.03…
notes:afibno 4.20944e-07 2.32895e-07 2.35843e-07 2.97403e-07 2.37334e-07 3.21647e-07 4.07972e-07 6.83919e-06 2.3962e-07 5.25415e-07 3.8082e-07 3.77842e-07 3.81791e-07 2.34711e-07 2.23979e-07 3.86661e-07 2.14054e-07 3.06586e-07 2.22976e-07 2.13104e-07 3.12639e-07 1.89893e-07 2.65329e-07 4.37e-07 2.51811e-07 4.08076e-07 2.52589e-07 6.467e-07 5.39208e-07 5.96354e-07 1.66982e-07 1.8137e-07 2.07835e-0…
notes:afibnsr 5.43485e-07 2.06854e-06 3.70067e-06 4.34188e-07 5.35287e-07 5.39543e-07 5.60352e-07 5.83632e-06 5.73911e-07 7.49055e-07 1.08097e-06 5.47892e-07 6.88859e-07 8.50732e-05 3.32033e-07 5.80803e-07 3.18683e-07 8.11153e-07 3.22731e-07 4.61406e-07 8.15376e-07 2.74563e-07 3.96116e-07 7.20577e-07 5.67927e-07 6.7359e-07 4.66747e-07 5.47162e-07 8.20552e-07 9.91236e-07 2.48277e-07 2.86471e-07 2.…
notes:afibon 1.00764e-06 1.66894e-06 7.25295e-07 7.66122e-05 9.4888e-07 6.31081e-07 8.09226e-07 4.64354e-07 1.34658e-06 2.58036e-05 1.30584e-06 1.89788e-05 9.03148e-07 1.30328e-06 5.00487e-07 8.2349e-07 5.0831e-07 1.10001e-06 6.02647e-07 6.24071e-07 6.84e-07 4.28205e-07 6.29325e-07 9.67784e-07 6.95971e-07 1.42778e-06 6.76563e-07 6.44724e-07 1.30531e-06 8.48733e-07 3.49371e-07 4.27594e-07 7.49002e…
notes:afibp 5.65302e-07 6.80896e-07 3.61681e-07 4.32327e-07 4.05735e-07 3.45718e-07 5.62028e-07 1.11108e-05 3.56787e-07 8.74294e-07 5.94881e-07 5.48499e-07 1.29723e-06 1.2826e-06 3.16009e-07 5.82577e-07 3.01757e-07 4.56614e-07 3.18479e-07 1.34786e-06 4.65978e-07 1.64159e-06 3.73718e-07 6.74975e-07 3.49806e-07 7.63215e-07 4.00614e-07 3.50505e-06 7.24109e-07 5.70161e-07 2.32769e-07 2.99375e-07 3.36…
notes:afibpt 7.64174e-07 6.06896e-07 8.83874e-07 7.68891e-07 1.45041e-06 1.2694e-06 1.70449e-06 8.27139e-06 1.46872e-05 3.74826e-06 1.00799e-06 9.06628e-07 1.71406e-06 7.61599e-07 4.43964e-07 9.14376e-07 5.81685e-07 1.10294e-06 5.62422e-07 2.83568e-06 6.67621e-07 4.03552e-07 5.38802e-07 1.25898e-06 4.33597e-06 1.2015e-06 6.23625e-07 5.87595e-07 2.60334e-06 7.88914e-07 3.54136e-07 3.63868e-07 4.55…
notes:afibr 1.0069e-06 6.89256e-07 6.17537e-07 5.81803e-07 5.16701e-07 9.13632e-07 7.7716e-07 7.12243e-07 7.93955e-07 2.78879e-05 7.67923e-07 7.95337e-07 7.48334e-06 5.15445e-07 4.53098e-07 7.55092e-07 4.8452e-07 6.2629e-07 4.31859e-07 5.18606e-07 1.01972e-06 3.96581e-07 4.94047e-07 1.24127e-06 5.42978e-07 1.00987e-06 5.22486e-07 7.6395e-07 1.62036e-06 8.40694e-07 3.29082e-07 1.12482e-06 6.71664e…
notes:afibril 2.63408e-05 3.44008e-06 1.51659e-06 3.06799e-05 1.07249e-06 1.78733e-06 1.71681e-06 8.16685e-07 1.31333e-06 1.71087e-06 1.35271e-06 1.44163e-06 0.000295688 1.35947e-05 9.00834e-07 1.4264e-06 7.54917e-07 1.03013e-06 8.14875e-07 8.72592e-07 1.25608e-06 6.41988e-07 8.8415e-07 1.78159e-06 8.43504e-07 1.92399e-06 1.2033e-06 1.11048e-06 0.000112764 1.40757e-06 3.87986e-05 7.1408e-07 6.792…
notes:afibrvr 2.8208e-07 1.76715e-07 2.31979e-07 2.27673e-07 2.0645e-07 2.17603e-07 2.74935e-07 1.01527e-07 1.99852e-07 4.26522e-07 3.56724e-07 3.09194e-07 3.40336e-07 3.05602e-07 1.64426e-07 2.86644e-07 1.54238e-07 2.35481e-07 1.67073e-07 1.79571e-07 2.46623e-07 1.42726e-07 1.83996e-07 3.35588e-07 1.76404e-07 2.87052e-07 1.96277e-07 2.40219e-07 3.4398e-07 2.86152e-07 1.64319e-07 1.28426e-07 1.69…
notes:afibst 6.33415e-07 5.17771e-07 5.50949e-07 4.97533e-07 4.19554e-07 5.47344e-07 6.47981e-07 1.06091e-05 4.40692e-07 9.21256e-07 6.60255e-07 6.44206e-07 9.93499e-07 3.66674e-07 4.60759e-07 6.58586e-07 3.7499e-07 5.06474e-07 3.64691e-07 6.29079e-07 6.16941e-07 4.17349e-07 4.33992e-07 7.77715e-07 3.95341e-07 8.13228e-07 6.01898e-07 5.36148e-07 8.51743e-07 6.37297e-07 4.51593e-07 4.27407e-07 9.5…
notes:afl 2.4101e-06 3.50767e-06 7.38567e-07 3.5734e-05 8.87855e-07 4.65528e-06 1.12946e-06 4.8404e-07 1.16965e-06 1.58237e-06 1.06838e-06 3.86135e-06 1.22334e-06 1.01498e-06 1.07277e-06 1.15605e-06 1.22501e-05 7.94501e-07 7.82848e-07 6.06588e-07 1.29414e-06 5.21204e-07 5.35863e-05 1.18667e-06 1.06028e-06 1.10025e-06 9.04027e-06 7.05104e-07 3.28005e-06 1.65638e-06 8.37646e-07 4.98824e-07 6.11234e…
notes:aflutt 1.19672e-06 5.61521e-07 6.49401e-07 7.03871e-07 1.18557e-06 7.79917e-07 7.66669e-07 5.86423e-07 6.74352e-07 1.2247e-06 1.11688e-06 8.275e-07 7.91209e-07 7.9364e-07 4.50929e-07 8.36656e-07 4.51655e-07 7.76204e-07 4.75333e-07 5.20124e-07 1.00102e-06 3.64608e-07 1.06974e-06 1.30653e-06 4.76944e-07 8.18347e-07 7.06964e-07 5.12483e-07 1.54864e-06 9.69569e-07 3.6542e-07 4.36755e-07 4.16269…
notes:aflutterafib 5.55816e-07 3.58016e-07 3.54676e-07 4.29195e-07 3.94637e-07 4.53569e-07 6.64002e-07 3.74079e-07 4.52836e-07 9.88039e-07 6.04052e-07 6.28783e-07 6.20132e-07 4.12076e-07 1.86068e-06 5.47067e-07 3.17621e-07 4.5455e-07 3.5542e-07 4.27936e-07 4.86538e-07 3.36537e-07 4.39545e-07 0.000151793 3.54339e-07 7.24181e-07 4.87124e-07 3.65682e-07 9.62168e-07 5.75696e-07 2.57079e-07 2.69634e-0…
notes:afo 2.33323e-06 6.94263e-07 6.99104e-07 1.79038e-06 7.63892e-07 3.89842e-06 1.37959e-06 2.64096e-05 1.16683e-06 1.56362e-06 1.10455e-06 1.45766e-06 1.45781e-06 6.74262e-07 8.83352e-06 1.08952e-06 6.70023e-07 8.40007e-07 7.61904e-06 9.16733e-07 9.98732e-07 8.27966e-07 7.31109e-07 6.72483e-06 3.92641e-06 1.47844e-06 1.60342e-06 7.13099e-07 9.22694e-06 1.11171e-06 1.45195e-06 4.76385e-07 2.271…
notes:aforement 1.76128e-05 8.30125e-06 3.15155e-06 1.25244e-05 2.37402e-06 4.94575e-06 1.7218e-05 2.49682e-05 1.49574e-05 3.05401e-05 7.42373e-06 1.21457e-05 7.19387e-06 2.03364e-06 1.0681e-05 2.18698e-06 2.78819e-06 3.99449e-06 3.09799e-05 2.44675e-05 2.66975e-06 1.91243e-05 1.5398e-06 4.16473e-05 0.000108773 0.000233108 2.666e-06 0.000159072 6.67908e-06 2.57527e-05 1.37678e-06 1.39229e-06 2.79…
notes:aforment 8.03166e-07 4.4577e-07 2.38651e-05 1.24153e-06 5.04667e-07 6.87305e-07 7.48223e-07 5.39284e-07 6.33247e-07 2.06642e-06 1.34811e-06 9.87604e-07 8.0514e-07 8.31539e-07 4.41927e-07 8.49951e-07 3.96816e-07 1.69766e-05 5.55094e-07 6.22976e-07 1.32154e-06 5.11427e-07 4.83431e-07 2.65411e-05 7.09056e-07 9.53605e-07 5.4105e-07 7.27514e-07 1.81689e-05 7.85449e-07 3.29989e-07 3.47282e-07 5.3…
notes:afp 1.47724e-06 8.73158e-07 1.48139e-06 8.86189e-07 9.87497e-07 3.72552e-06 1.25491e-06 4.36557e-07 7.9936e-07 1.57223e-06 1.2841e-06 0.00016618 1.41793e-06 7.81772e-07 7.19798e-07 1.2466e-06 1.09573e-06 3.27441e-06 6.88518e-07 1.12847e-06 1.9383e-06 9.38348e-07 8.00896e-07 1.82005e-06 1.01293e-06 1.98663e-06 1.11114e-06 1.27351e-05 1.67421e-06 1.5449e-06 0.00196675 5.29921e-07 6.93941e-07 …
notes:afraid 0.00030249 4.94184e-05 1.21025e-05 1.73342e-06 1.63617e-06 4.58402e-05 0.000235095 7.3468e-06 2.44106e-05 6.8342e-05 1.58895e-05 1.07674e-05 5.0083e-06 4.58933e-05 6.63269e-06 2.57013e-06 3.83433e-06 2.88466e-06 1.07572e-05 2.54499e-06 2.40408e-06 2.12972e-06 1.53193e-05 3.56553e-06 1.65268e-06 6.19077e-06 3.72096e-06 2.13187e-06 9.70138e-06 2.31708e-06 2.4365e-06 3.23375e-05 7.43078…
notes:afrebril 6.18517e-07 4.89597e-07 3.72314e-07 4.71341e-07 3.96028e-07 4.55185e-07 5.84908e-07 1.09676e-05 3.42249e-06 8.15615e-07 6.3437e-07 5.90569e-07 6.0995e-07 3.65792e-07 3.66476e-07 6.25069e-07 3.32688e-07 6.24146e-07 3.55011e-07 3.93184e-07 5.08834e-07 2.803e-07 5.74134e-07 8.79664e-07 3.56256e-07 6.24277e-07 5.22093e-07 4.96338e-07 8.14951e-07 6.48898e-07 3.61015e-07 2.04548e-06 4.30…
notes:african 0.000117344 8.78289e-07 3.5737e-05 1.02682e-06 2.0493e-05 1.02417e-05 1.65305e-06 7.31212e-07 9.30411e-07 2.70936e-06 0.000189517 1.41268e-06 1.65763e-06 9.31319e-07 7.83642e-07 1.36002e-06 8.13461e-07 1.40015e-06 5.27694e-06 2.47632e-06 3.01012e-06 9.19235e-06 1.01531e-06 1.88336e-06 1.18351e-06 7.27778e-05 1.88033e-06 5.59623e-05 2.05091e-06 1.16812e-05 5.2991e-07 1.42275e-05 6.82…
notes:africanamerican 8.44053e-06 8.53035e-07 8.91358e-07 6.93541e-07 5.37322e-07 7.88601e-07 8.85787e-07 3.47484e-07 5.52265e-07 1.23735e-06 8.62819e-07 1.26875e-05 1.05595e-06 5.30841e-07 5.7908e-07 8.66214e-07 1.06551e-06 6.8686e-07 5.29199e-07 9.57196e-07 8.64046e-07 9.79325e-07 6.11641e-07 1.64608e-06 1.07903e-06 0.000707681 8.69569e-06 1.0727e-06 1.34731e-06 1.17046e-06 6.43019e-07 6.56665e…
notes:afrin 4.97687e-05 6.70102e-07 8.21039e-07 8.48169e-07 7.16951e-07 7.42455e-07 0.00222545 9.35014e-07 7.8005e-07 1.50643e-06 1.44447e-06 9.24895e-07 1.27161e-06 1.34881e-06 6.20202e-07 3.48376e-05 7.64302e-07 0.000834677 7.89753e-07 5.70462e-07 9.03416e-07 4.80269e-07 0.00014025 1.17717e-06 5.98661e-07 1.50428e-06 2.77254e-06 0.000113054 1.24052e-06 2.49109e-06 4.66638e-07 6.41311e-07 8.6270…
notes:afrvr 4.41351e-07 2.48474e-07 3.08098e-07 3.27909e-07 3.3921e-07 3.04696e-07 4.11e-07 1.48531e-07 2.88472e-07 1.6204e-06 4.53366e-07 5.54901e-07 5.44194e-07 3.1575e-05 2.41714e-07 4.22215e-07 2.35699e-07 6.94932e-07 2.52468e-07 4.77496e-07 3.73184e-07 2.92348e-07 2.69512e-07 5.52688e-07 2.98718e-07 4.96379e-07 2.90747e-07 3.29423e-07 6.545e-07 4.3052e-07 1.8273e-07 1.88581e-07 2.22879e-07 2…
notes:afsn 1.28926e-06 4.77334e-06 2.25091e-06 0.000123766 9.52981e-07 1.06684e-06 1.16876e-05 4.17134e-07 2.7519e-06 1.73758e-06 1.38889e-06 1.99794e-06 1.46036e-06 8.75403e-07 0.000180979 1.07262e-05 6.53186e-06 1.4806e-05 1.4484e-06 1.41849e-06 9.77965e-07 1.37384e-06 1.48073e-06 1.66445e-06 4.52634e-05 2.57279e-06 4.04488e-05 9.34911e-07 1.12201e-05 3.70729e-06 6.63276e-07 5.28641e-07 8.46628…
notes:aft 2.14113e-05 9.78991e-07 1.09329e-06 1.77616e-06 1.73397e-05 8.8009e-07 1.6274e-06 0.000219984 5.72235e-06 1.94155e-06 1.95233e-06 1.3584e-06 1.83243e-06 2.67628e-06 1.33072e-06 1.38822e-06 1.04594e-06 9.991e-07 1.26369e-06 4.87551e-06 1.11581e-06 9.74397e-07 2.41777e-06 1.90346e-06 2.45384e-05 2.05795e-06 1.04108e-06 2.11859e-06 7.48668e-05 3.80632e-06 1.37002e-06 3.51155e-06 7.90506e-0…
notes:afterhourcal 2.0703e-07 1.16588e-07 1.21555e-07 2.34728e-07 1.23654e-07 1.35885e-07 1.87918e-07 7.00669e-08 1.6926e-07 2.54077e-07 1.86469e-07 1.90715e-07 2.00802e-07 1.16088e-07 1.72533e-07 1.95684e-07 1.06783e-07 1.54462e-07 1.14774e-07 1.06763e-07 1.49166e-07 9.13991e-08 1.2679e-07 2.21705e-07 1.13569e-07 1.94673e-07 1.34342e-07 1.32289e-07 2.52292e-07 1.96961e-07 1.07008e-07 8.90872e-08…
notes:afterload 1.56375e-06 8.69187e-07 3.75568e-05 9.77982e-07 0.00319983 9.68704e-07 1.56552e-06 5.83843e-07 1.76437e-06 0.000181294 1.66547e-05 1.52547e-06 2.88427e-06 1.13756e-05 1.01428e-06 1.32293e-06 8.53488e-07 0.000110323 7.71413e-07 5.61217e-06 0.000320935 9.28308e-07 9.32757e-07 1.96039e-06 9.74957e-07 0.000695417 1.36291e-06 1.04031e-06 2.17509e-06 3.49214e-06 6.97261e-07 9.69538e-07 …
notes:afterloadreduct 6.67225e-07 3.92319e-07 4.91098e-07 5.1554e-07 1.2122e-05 4.34894e-07 9.5076e-07 3.62421e-07 5.94832e-07 1.19198e-05 1.28505e-06 7.0203e-07 8.97728e-07 1.24437e-06 5.78385e-07 6.86884e-07 3.65188e-07 5.4624e-07 4.02963e-07 4.07176e-05 6.0064e-07 6.56615e-07 4.4451e-07 1.33156e-06 9.25322e-07 1.12129e-06 7.089e-07 5.38332e-07 1.08819e-05 5.96778e-06 3.81297e-07 3.07342e-07 3.…
notes:afternnon 4.61124e-07 3.45983e-07 3.2495e-07 5.46998e-07 3.24002e-07 4.19876e-07 4.89739e-07 1.53373e-05 3.87956e-07 6.72737e-07 5.37919e-07 5.87064e-07 5.03486e-07 3.39432e-07 2.89045e-07 4.95441e-07 2.60034e-07 1.45516e-06 2.8547e-07 3.32052e-07 6.00676e-07 2.39979e-07 3.25933e-07 6.50293e-07 3.00828e-07 7.68182e-07 3.34382e-07 3.70649e-07 5.05328e-05 5.62095e-07 2.26198e-07 2.22337e-07 2…
notes:afternon 4.32131e-07 2.76238e-07 2.88566e-07 3.75327e-07 3.15907e-07 2.85529e-07 8.25996e-07 9.00426e-06 4.1236e-07 6.80881e-07 4.492e-07 4.91376e-07 4.65202e-07 2.98803e-07 3.02351e-07 4.81629e-07 2.51728e-07 3.91202e-07 2.86656e-07 3.53203e-07 4.06891e-07 4.10255e-07 3.70096e-07 1.16342e-06 2.79617e-07 5.61188e-07 3.50985e-07 3.24132e-07 6.13517e-07 1.1504e-06 2.5381e-07 2.37418e-07 3.166…
notes:afternooncv 3.38167e-07 2.35613e-07 2.22777e-07 3.08714e-07 2.36093e-07 2.28459e-07 3.65255e-07 7.70546e-06 2.37279e-07 5.27525e-07 4.30009e-07 3.501e-07 3.52071e-07 2.33629e-07 2.05819e-07 3.65681e-07 1.89876e-07 2.82202e-07 2.09552e-07 2.29989e-07 2.8742e-07 1.71223e-07 2.49909e-07 4.25676e-07 2.25807e-07 3.83109e-07 2.51048e-07 2.817e-07 4.97568e-07 4.92205e-07 1.58411e-07 1.82569e-07 2.…
notes:afternooneven 1.26663e-06 6.11572e-07 9.62549e-05 1.07865e-06 8.58274e-07 9.18501e-06 1.55804e-06 4.76979e-07 7.62111e-06 1.67525e-06 1.89239e-06 1.18358e-06 2.19106e-06 1.88481e-05 7.80896e-07 1.10793e-06 1.9185e-05 0.000118184 6.34339e-07 7.48547e-07 9.2533e-07 5.78062e-07 9.54943e-07 7.6777e-06 7.0324e-07 3.08819e-06 1.08774e-06 1.02888e-05 1.90556e-06 1.04698e-06 5.69398e-06 8.60613e-07…
notes:afternoonplan 4.99047e-07 6.74186e-07 3.17861e-07 4.07027e-07 3.19581e-07 3.60116e-07 5.69287e-07 5.13835e-05 3.33048e-07 1.5843e-06 5.13693e-07 5.3222e-07 6.91976e-07 3.09423e-07 2.93425e-07 5.22435e-07 6.99559e-07 4.28217e-07 2.96347e-07 3.35048e-07 4.09407e-07 2.6044e-07 3.50183e-07 1.27955e-06 4.15772e-07 5.80009e-07 3.36346e-07 3.48003e-07 7.66616e-07 5.54771e-07 3.49113e-07 3.43496e-0…
notes:afternoonpt 1.18405e-06 1.00156e-06 9.20141e-07 6.8891e-07 2.94434e-06 7.24753e-07 9.57221e-07 6.74797e-06 7.84218e-07 1.25296e-06 9.30824e-07 1.00566e-06 1.05831e-06 1.38361e-06 5.74622e-07 9.44829e-07 5.80276e-07 9.08878e-07 9.83218e-07 8.09649e-07 1.0859e-06 5.74615e-07 7.15904e-07 1.16871e-06 7.13861e-06 1.11384e-06 8.43953e-06 8.13302e-07 1.68948e-06 1.41883e-05 1.21418e-05 4.35017e-07…
notes:afternoonresp 6.59974e-07 6.31473e-07 4.28655e-07 6.56338e-07 4.54987e-07 4.87045e-07 7.59897e-07 2.53224e-05 4.39137e-07 1.29057e-05 7.2163e-07 7.59025e-07 8.85217e-07 4.46288e-07 4.90987e-07 7.59259e-07 3.4831e-07 5.41787e-07 3.7941e-07 7.11005e-07 5.18758e-07 3.55934e-07 5.24117e-07 9.24431e-07 5.19253e-07 1.88357e-06 2.46051e-06 3.56676e-06 1.07687e-06 8.96937e-07 2.81903e-07 4.86008e-0…
notes:afternooon 2.99199e-07 1.94084e-07 1.95979e-07 2.49222e-07 1.99567e-07 2.06588e-07 3.02616e-07 1.14605e-05 2.17416e-07 4.35672e-07 3.04915e-07 3.34152e-07 3.13085e-07 2.0843e-07 1.82737e-07 3.2707e-07 1.8356e-07 2.50742e-07 1.87211e-07 2.11995e-07 2.71773e-07 1.54514e-07 2.09942e-07 3.58665e-07 1.90948e-07 3.12755e-07 2.17617e-07 2.1247e-07 4.22037e-07 3.32094e-07 1.42023e-07 2.247e-07 2.03…
notes:afteroon 5.80668e-07 4.27574e-07 4.59767e-07 4.32773e-07 3.70103e-07 3.53158e-07 3.16134e-05 2.07473e-05 3.66686e-07 8.74276e-07 5.94694e-07 5.67459e-07 6.34591e-07 3.23021e-07 3.75417e-07 5.70319e-07 4.58536e-07 4.47093e-07 4.1085e-07 3.31186e-07 4.39575e-07 3.04362e-07 3.69529e-07 7.7013e-07 3.27496e-07 9.1947e-07 4.58996e-07 3.76095e-07 7.78796e-07 5.7728e-07 2.34138e-07 2.45341e-07 3.51…
notes:afterward 8.39905e-05 0.000138258 1.61101e-05 7.77883e-06 0.00045725 7.36716e-06 1.30224e-05 0.000132973 1.65783e-05 5.02415e-05 1.33197e-05 1.99053e-05 0.00103101 0.000457271 0.000224573 0.000185546 0.000193999 0.000358663 1.01957e-05 6.62684e-05 7.22301e-05 0.000203619 2.25829e-05 3.85932e-05 1.33894e-05 0.000406767 8.9481e-06 3.42845e-05 3.02893e-05 0.000353645 1.4856e-05 1.27424e-05 0.0…
notes:afterwhich 6.47698e-07 6.01316e-06 3.4987e-07 6.23367e-07 3.91038e-07 3.53806e-07 7.01727e-07 2.04333e-07 4.59164e-07 7.74724e-07 5.49839e-07 6.45576e-07 5.97096e-07 4.52564e-07 3.68868e-07 5.74027e-07 3.38727e-07 5.25644e-06 3.4343e-07 8.14121e-07 5.32289e-07 5.57851e-06 3.75938e-07 6.70575e-07 4.7882e-07 6.93185e-07 4.196e-07 3.77742e-07 9.78884e-07 5.98748e-07 2.44277e-07 2.54228e-07 6.9…
notes:aftr 6.34025e-07 4.61395e-07 4.91345e-07 5.17305e-07 4.31601e-07 2.42109e-05 6.85076e-07 1.08833e-05 4.95818e-07 9.18049e-07 1.16862e-05 6.26266e-07 7.67752e-07 3.9684e-07 4.58991e-07 6.9188e-07 4.69712e-07 5.21729e-07 3.9899e-07 9.10748e-07 5.34847e-07 5.58767e-07 5.13649e-07 7.78571e-07 4.56281e-07 1.08966e-06 7.26329e-07 4.58622e-07 8.2379e-07 6.85784e-07 3.29878e-07 4.7725e-07 3.88668e-…
notes:afvss 4.68721e-07 9.0665e-07 2.81229e-07 3.50891e-07 3.16866e-07 2.80228e-07 7.44822e-07 1.81182e-07 3.10183e-07 5.96564e-07 4.61294e-07 1.22978e-06 4.52238e-07 4.18054e-07 2.93434e-07 4.58366e-07 2.45777e-07 3.59536e-07 2.86582e-07 3.42152e-07 3.39258e-07 2.52422e-07 3.27783e-07 0.000165801 5.12581e-07 2.85652e-06 3.26157e-07 3.33987e-07 8.54193e-07 4.66706e-07 1.92375e-07 2.01949e-07 2.62…
notes:ag 5.64482e-06 1.14862e-05 0.004223 1.42478e-06 2.0401e-05 2.78128e-06 9.74503e-06 7.44595e-07 1.64268e-06 4.15718e-06 1.44722e-05 1.30634e-05 5.86989e-06 1.25997e-06 1.22772e-06 0.000562406 3.11257e-05 0.000676991 1.36875e-06 1.34818e-06 0.000168526 2.0755e-06 8.58897e-05 2.83036e-06 1.53946e-06 3.32217e-06 2.92084e-06 4.18525e-06 3.33289e-06 4.53362e-06 6.76401e-05 8.41169e-07 0.000897271…
notes:agap 5.98934e-06 4.96977e-06 2.83424e-05 1.90225e-06 0.000108177 9.02218e-05 7.38316e-05 8.36267e-07 2.29031e-06 8.06209e-05 3.97042e-05 0.000133817 9.91012e-06 9.12216e-05 3.07605e-06 2.91469e-06 6.36226e-05 1.34241e-05 1.59576e-06 2.28707e-06 6.28154e-06 1.79433e-06 4.43817e-06 3.6431e-06 2.37827e-06 8.25384e-06 2.14229e-06 0.000122747 0.000121541 4.71046e-05 4.98429e-06 9.25138e-07 3.834…
notes:agatroban 6.20911e-07 5.13562e-07 4.28886e-07 5.91596e-07 4.02251e-07 4.40289e-07 6.68013e-07 3.77749e-05 4.30457e-07 9.73278e-07 6.46764e-07 7.43601e-07 6.76268e-07 7.7803e-06 3.95068e-07 6.8535e-07 3.36916e-07 5.59418e-07 6.19973e-07 4.70905e-07 7.10731e-07 3.39913e-07 6.25556e-07 3.51352e-05 2.45507e-05 6.31062e-07 4.70286e-07 4.67486e-07 9.89336e-07 8.46652e-07 3.76719e-07 2.95328e-07 3…
notes:agb 3.18518e-06 1.23595e-06 7.20609e-07 8.41326e-07 8.84745e-07 8.85906e-07 1.06935e-06 4.34468e-05 1.12712e-06 2.49623e-06 1.03939e-06 1.81177e-05 1.39377e-06 6.1561e-07 8.21416e-07 1.0597e-06 1.45945e-06 9.97624e-06 6.39729e-07 7.41983e-07 6.93798e-06 5.00108e-07 8.13345e-07 1.23324e-06 6.5478e-07 1.33602e-06 7.36968e-07 1.96047e-05 1.76228e-06 1.17722e-06 6.60002e-07 3.77631e-06 1.24643e…
notes:ageappropri 2.2427e-06 1.72257e-06 1.74786e-06 1.68061e-06 0.000103774 1.36858e-06 2.64764e-06 1.03256e-06 1.03118e-05 1.72257e-05 1.80362e-06 1.56933e-05 3.45523e-05 3.19612e-06 7.12242e-05 1.2459e-05 1.1895e-06 4.6938e-05 2.22779e-05 1.18955e-05 2.44406e-06 4.99222e-05 1.03997e-06 3.37224e-05 0.00012436 1.43959e-05 1.46268e-06 1.63997e-06 1.01407e-05 9.78124e-06 8.21597e-07 1.30008e-06 4.…
notes:agecompar 6.17958e-07 3.72637e-07 3.68503e-07 4.93192e-07 3.85572e-07 3.96557e-07 5.96561e-07 2.22252e-07 3.98038e-07 1.07181e-06 5.99523e-07 6.77144e-07 6.2282e-07 3.67857e-07 3.89905e-07 6.10287e-07 3.23499e-07 8.60549e-07 4.7335e-07 3.1855e-06 5.62397e-07 2.79488e-05 3.83098e-07 2.94341e-06 4.88081e-05 6.10541e-07 5.31182e-07 4.67085e-07 7.8872e-07 7.25189e-07 3.57366e-07 1.24659e-05 4.0…
notes:ageh 3.29389e-06 1.0747e-06 2.4145e-06 1.05237e-06 1.17264e-06 1.8244e-05 1.45216e-06 7.87876e-07 8.28843e-06 5.4335e-06 1.64702e-06 9.12369e-06 1.84667e-06 1.24201e-06 8.24877e-07 1.4259e-06 9.897e-07 1.83693e-05 8.02445e-07 3.81588e-06 1.84883e-06 6.33181e-05 8.84799e-07 1.80307e-06 1.38424e-05 2.71169e-06 1.16852e-06 1.72307e-05 1.90847e-06 3.79699e-06 2.57001e-06 1.22375e-05 3.17089e-06…
notes:ageindetermin 1.51022e-06 1.25427e-05 1.74059e-06 1.44473e-06 8.00433e-05 1.00583e-06 1.95979e-06 1.20859e-06 1.99976e-06 4.73591e-06 1.93042e-06 1.73423e-06 2.84234e-06 9.87891e-07 0.000149352 1.56452e-06 3.96859e-06 1.35857e-06 1.87584e-05 0.000144911 7.4409e-06 5.90128e-05 9.85073e-07 1.87264e-05 5.53445e-05 6.48419e-06 1.22896e-06 1.34989e-06 2.15872e-06 2.03505e-06 4.36879e-06 8.09654e…
notes:agenc 7.87453e-05 1.6903e-06 8.32027e-06 2.92161e-06 9.35545e-06 6.2098e-05 2.84122e-06 1.58802e-06 4.37265e-05 3.60677e-06 4.30534e-05 1.20965e-05 1.85375e-05 1.33672e-06 1.58157e-06 3.3283e-05 1.98674e-05 2.16298e-06 2.30554e-06 2.83578e-06 2.92544e-06 6.78709e-06 4.95636e-05 2.5433e-06 2.43291e-06 8.56394e-06 8.62624e-06 5.96304e-06 1.82414e-05 3.07322e-05 1.48127e-06 2.42646e-06 1.27944…
notes:agenonspecif 9.4654e-07 2.40274e-06 4.78431e-07 5.72335e-07 5.30074e-07 5.64121e-07 1.11259e-06 2.67071e-07 4.7734e-07 1.21381e-06 7.38907e-07 8.62294e-07 6.04488e-06 4.98362e-07 4.27279e-07 7.44267e-07 4.17979e-07 5.89084e-07 4.30964e-07 2.47437e-05 6.42977e-07 3.81097e-06 6.48289e-07 2.3801e-05 2.56692e-05 8.23026e-07 6.26728e-06 6.09532e-07 1.1196e-06 1.17405e-06 3.41372e-07 2.64131e-06 …
notes:agent 0.00140533 1.47645e-05 2.89481e-05 1.6246e-05 0.000964134 0.000905591 2.83882e-05 3.2301e-06 1.02901e-05 0.000373064 0.00172773 0.000197728 1.63426e-05 0.00181475 7.65119e-06 3.59509e-05 6.9306e-06 0.000317356 3.98777e-06 8.84679e-06 0.000466424 6.2683e-06 0.000198138 1.20551e-05 1.23616e-05 0.00355052 9.59253e-05 2.20771e-05 1.22253e-05 0.000586112 5.50531e-06 0.000173551 4.51956e-05…
notes:agerel 2.67952e-06 3.87371e-06 4.57382e-06 2.28323e-06 6.0241e-06 4.1944e-06 2.5838e-06 8.29825e-07 5.85966e-05 7.75815e-06 1.35738e-05 5.28532e-06 3.58563e-05 0.000162384 7.76703e-05 2.46929e-05 4.93172e-05 3.20491e-05 7.50132e-06 6.62884e-06 4.27222e-05 0.000282503 1.23021e-06 3.89775e-06 0.00123848 3.41689e-06 6.64428e-06 2.95238e-06 8.81832e-06 4.96075e-05 3.00351e-06 1.2385e-06 2.53976…
notes:agerelatedinvolut 5.42852e-07 3.84642e-07 3.60539e-07 4.51482e-07 5.43331e-07 4.87587e-07 5.95409e-07 2.17344e-07 4.01214e-07 8.23447e-07 5.83406e-07 8.25713e-07 7.31832e-07 4.30362e-07 3.7757e-07 5.8688e-07 3.95566e-07 3.78745e-06 4.62504e-07 1.27547e-06 5.22189e-07 1.7874e-05 3.66928e-07 1.13845e-06 1.03368e-05 6.96859e-07 4.42032e-07 3.95534e-07 8.56694e-07 9.55254e-07 3.43302e-07 2.5947…
notes:ageskin 2.93576e-07 2.07289e-07 1.91946e-07 2.41816e-07 1.97395e-07 1.93472e-07 6.67842e-07 1.16206e-07 1.9429e-07 4.27722e-07 2.9881e-07 3.21587e-07 4.30858e-07 1.9426e-07 1.78213e-07 3.10083e-07 1.71485e-07 2.44076e-07 1.0261e-06 2.00523e-07 2.36925e-07 2.28847e-07 1.98248e-07 5.02031e-07 2.03596e-07 3.13739e-07 2.0797e-07 2.06198e-07 3.89836e-07 1.01209e-06 1.33379e-07 1.91869e-07 1.6100…
notes:agetrac 1.03899e-06 4.4582e-07 4.45819e-07 8.04302e-07 2.3326e-06 4.12637e-07 8.751e-07 2.28174e-07 6.88248e-07 9.78869e-06 1.04902e-06 6.57076e-07 7.00372e-07 4.54611e-07 4.64613e-07 6.76994e-07 6.21025e-07 5.15425e-07 3.76396e-07 4.23179e-05 5.17941e-07 2.38329e-06 4.23835e-07 1.86627e-06 5.02577e-07 4.47004e-06 9.24795e-07 3.54533e-06 8.70628e-07 6.60088e-07 2.93307e-07 4.19081e-07 3.598…
notes:ageundetermin 1.08623e-06 4.25385e-06 2.9101e-06 7.85032e-07 1.14957e-06 8.12649e-07 1.23764e-06 5.60762e-07 9.04646e-06 1.63692e-06 4.54149e-06 1.5633e-06 1.4917e-06 7.71021e-07 8.53394e-07 1.04541e-06 5.37124e-07 8.98366e-07 2.10407e-06 0.000119255 5.76807e-06 1.12662e-06 6.78856e-07 1.81438e-06 1.00554e-05 1.60272e-06 8.07691e-07 7.25567e-07 1.93605e-06 1.39935e-06 1.40442e-05 1.57485e-0…
notes:aggess 5.78891e-07 3.39636e-07 3.70113e-05 4.51796e-07 4.35271e-07 3.98588e-07 3.1271e-05 7.46173e-06 3.77454e-07 7.49544e-07 6.62808e-07 1.37757e-06 5.77869e-07 3.24571e-07 3.47534e-07 5.75597e-07 3.16906e-07 4.5637e-07 4.32962e-07 3.47942e-07 4.91872e-07 3.02404e-07 4.08323e-07 8.12142e-07 3.4154e-07 2.3587e-06 4.1419e-07 3.99826e-07 9.3172e-07 6.38739e-07 2.55837e-07 2.51338e-07 5.68751e…
notes:aggiat 7.99525e-07 4.64057e-07 3.06505e-05 9.27508e-07 5.22715e-07 6.73966e-07 8.19677e-07 7.15781e-06 8.15481e-07 1.25503e-06 2.16648e-06 7.6626e-07 8.69437e-07 5.84253e-07 7.95331e-07 9.15062e-07 6.10868e-05 7.70924e-07 7.88414e-06 5.40485e-07 8.74183e-07 4.56197e-07 6.72267e-06 8.99242e-07 5.2025e-07 1.00753e-06 6.46232e-07 5.38418e-07 1.40476e-06 7.82496e-07 3.52534e-07 4.74366e-07 8.50…
notes:aggit 3.4384e-06 2.28301e-06 5.37042e-05 2.40404e-05 1.69981e-05 6.10217e-06 4.22671e-06 0.00130645 5.31821e-06 4.48847e-06 0.000120521 5.83562e-06 7.97318e-06 1.98967e-06 2.42712e-06 9.44488e-05 0.00375469 4.28343e-06 2.14634e-05 2.51383e-06 3.12459e-06 1.45232e-06 2.38813e-06 4.28579e-05 4.11716e-06 1.54694e-05 3.28285e-06 2.49455e-06 1.77451e-05 0.000108678 1.4601e-06 2.32393e-06 0.00020…
notes:agglutin 5.16468e-07 2.93182e-07 3.84654e-07 3.94422e-07 3.2665e-07 3.28499e-07 1.20571e-06 1.80306e-07 3.22766e-07 7.3651e-07 5.59695e-07 5.27416e-07 6.27252e-07 3.04416e-07 3.10355e-07 5.07292e-07 3.08264e-07 4.07844e-07 2.9981e-07 4.67306e-07 4.3479e-07 9.11354e-06 3.28137e-07 5.88396e-07 6.93866e-07 5.53005e-07 4.05106e-07 3.49086e-07 7.19146e-07 1.06227e-06 3.20025e-07 4.6592e-07 1.686…
notes:aggrastat 3.00345e-07 1.76161e-07 1.87418e-07 2.36451e-07 2.28811e-07 1.88576e-07 2.90018e-07 1.15362e-07 1.91928e-07 4.0955e-07 2.89749e-07 2.95744e-07 2.99968e-07 1.91923e-07 1.74419e-07 3.77934e-07 5.55343e-06 2.87612e-07 1.73721e-07 1.99693e-07 2.3938e-07 1.41645e-07 1.96331e-07 3.44251e-07 1.70108e-07 4.53874e-07 2.05473e-07 2.02856e-07 3.72553e-07 3.06952e-07 1.51312e-07 2.88381e-07 2…
notes:aggrav 0.000152697 5.4658e-06 3.94107e-05 1.46131e-05 1.921e-06 1.65559e-06 2.38886e-06 6.17894e-07 1.79545e-06 2.21907e-05 2.16831e-06 2.07753e-06 2.91897e-06 1.97563e-05 3.02687e-05 1.5623e-06 5.93335e-05 1.39635e-06 1.01556e-06 4.4542e-06 2.30163e-06 1.74442e-06 1.39122e-06 2.83899e-06 1.24822e-06 2.13697e-06 2.00008e-06 1.77992e-06 2.8478e-06 2.93452e-05 9.68054e-06 1.47403e-06 1.53733e…
notes:aggre 3.49312e-05 6.5271e-07 6.66193e-07 5.876e-07 5.30803e-07 8.13008e-07 7.60905e-07 4.96828e-07 5.62136e-07 9.8784e-07 9.37601e-07 0.000116166 8.64935e-07 4.46741e-07 4.53796e-07 8.36454e-07 6.86025e-06 1.5659e-06 4.34702e-07 4.75665e-07 1.62015e-06 3.71614e-07 6.02198e-07 3.98725e-06 5.08913e-07 1.13705e-06 4.97115e-07 9.56992e-07 9.91987e-07 9.11762e-07 6.61232e-07 4.02763e-07 3.96641e…
notes:aggreg 3.24158e-06 1.44619e-06 7.10245e-07 1.1436e-06 7.43863e-07 0.000440009 3.52862e-06 4.63412e-06 1.05444e-06 2.27563e-06 1.26939e-06 1.49745e-06 1.33973e-06 6.83456e-07 7.97185e-06 1.13645e-06 6.49142e-07 8.82811e-07 4.20528e-06 1.35574e-06 9.07505e-07 9.71838e-07 1.84592e-06 1.35561e-06 2.22195e-06 1.54085e-06 1.07638e-06 7.61628e-07 3.19738e-06 1.21072e-06 4.76559e-07 1.15542e-06 6.7…
notes:aggrenox 1.06867e-06 5.38534e-07 7.77764e-07 7.52595e-07 8.2412e-07 7.08487e-07 1.00458e-06 3.30623e-07 1.183e-06 1.32459e-06 1.41151e-06 1.05345e-06 2.35098e-06 7.02065e-07 5.1509e-07 8.58926e-07 5.52157e-07 6.97014e-07 7.78474e-07 1.52444e-06 7.86232e-07 5.36079e-07 5.39327e-07 1.24347e-06 8.66634e-07 1.66019e-06 5.74576e-07 1.07195e-06 1.33794e-06 6.36444e-05 3.51684e-07 0.000104349 9.49…
notes:aggres 4.10935e-06 4.57541e-05 8.31974e-05 1.87272e-06 2.8647e-06 6.48991e-05 4.31004e-06 8.12147e-05 2.8606e-06 4.4218e-06 4.84515e-05 4.18765e-06 3.68927e-06 3.22354e-06 1.62295e-06 2.2767e-06 1.76184e-05 2.53031e-06 1.31143e-06 1.35799e-05 4.81956e-05 1.89292e-06 6.95805e-06 5.57538e-06 6.41647e-06 5.06656e-06 1.84966e-05 2.44956e-06 4.71746e-06 3.33191e-05 1.58293e-06 2.17238e-06 3.3698…
notes:aggressiveappear 5.49222e-07 3.45007e-07 3.1237e-07 4.23435e-07 5.07136e-06 3.68905e-07 5.06833e-07 1.72522e-07 3.11508e-07 6.95748e-07 4.89592e-07 6.82927e-07 5.54607e-07 6.84984e-07 6.96286e-07 5.0598e-07 2.83722e-07 5.54842e-07 3.82863e-07 4.30729e-07 3.94096e-07 8.16339e-05 3.19848e-07 6.2876e-07 7.78e-06 5.00901e-07 4.72361e-07 4.36148e-07 7.66894e-07 1.87981e-06 2.70283e-07 2.20915e-0…
notes:aggressivediuresi 1.03934e-06 4.01175e-07 1.32967e-06 5.32229e-07 5.63494e-07 4.56821e-07 7.36777e-07 3.23875e-07 4.99494e-07 1.39374e-05 9.75103e-07 8.64542e-07 8.74597e-07 8.73049e-07 6.75166e-07 6.95007e-07 3.85095e-07 5.58816e-07 4.28355e-07 7.40139e-05 1.11146e-05 4.22679e-07 4.78086e-07 1.05112e-06 1.18279e-06 1.04162e-06 2.99027e-06 1.32094e-06 8.88942e-07 7.88374e-07 1.28868e-06 3.4…
notes:aggressivefluid 1.01162e-06 1.51195e-06 8.72892e-07 6.42693e-07 6.64904e-07 7.80694e-07 1.88909e-06 3.96043e-07 5.23115e-07 1.27149e-06 9.54175e-07 1.22962e-06 9.62113e-07 5.28116e-07 4.84375e-07 1.23664e-05 4.96733e-07 7.76879e-07 4.82684e-07 3.87017e-06 1.08918e-06 1.64205e-05 7.643e-07 1.13431e-06 2.59755e-05 9.39328e-07 8.00323e-07 5.96731e-07 1.72918e-06 1.04745e-06 3.56523e-07 3.6513e…
notes:aggressivelydiures 1.02805e-06 4.68802e-06 5.13783e-07 5.9771e-07 1.32406e-06 5.74468e-07 8.73097e-07 2.86133e-07 7.79784e-07 1.59925e-06 2.42934e-05 8.181e-07 8.59216e-07 2.38033e-06 4.38833e-07 7.94973e-07 4.77673e-07 9.10714e-07 4.48087e-07 4.59219e-05 6.30965e-07 1.03787e-06 5.06041e-07 1.3648e-05 1.04534e-06 1.05525e-06 5.35344e-07 5.45067e-07 9.97928e-07 8.74563e-07 3.3439e-07 1.2489e…
notes:aggressivemeasur 1.01962e-06 4.21775e-07 5.42644e-07 6.15815e-07 6.2471e-07 1.53077e-06 9.9578e-07 4.4192e-07 5.46846e-07 9.96478e-07 2.39619e-06 4.95687e-06 1.53395e-06 4.61686e-07 7.44306e-07 7.32904e-07 5.15238e-07 1.16697e-06 4.27361e-07 4.49707e-06 5.22076e-05 3.71528e-06 4.63641e-07 9.30821e-07 2.08065e-06 8.06959e-07 4.83644e-07 4.81516e-07 9.07379e-07 9.58914e-07 2.90775e-07 3.09658…
notes:aggressivepulmonari 7.5352e-07 8.70516e-07 4.64083e-07 5.82475e-07 4.75863e-07 5.62132e-07 1.08189e-06 2.66481e-05 5.47824e-07 1.02705e-06 1.18876e-06 7.63483e-07 7.95716e-07 4.75461e-07 5.49294e-07 7.8476e-07 4.28985e-07 6.40165e-07 2.62624e-06 1.03605e-06 6.49008e-07 3.98705e-07 4.83367e-07 1.14521e-06 7.05155e-07 7.6655e-07 5.10468e-07 4.95598e-07 1.47332e-06 7.4849e-07 3.21819e-07 3.772…
notes:aggrestat 1.89524e-07 1.17826e-07 1.22922e-07 1.57024e-07 1.43693e-07 1.2487e-07 2.16879e-07 8.07476e-08 1.30753e-07 2.59592e-07 1.94237e-07 1.96474e-07 1.96286e-07 1.29284e-07 1.14191e-07 2.00694e-07 1.09856e-07 2.02022e-07 1.17615e-07 1.16697e-07 1.52322e-07 9.64611e-08 1.29695e-07 2.2248e-07 1.11141e-07 1.96082e-07 1.34249e-07 1.37119e-07 3.28001e-07 1.98031e-07 8.69268e-08 9.07963e-08 1…
notes:aggrev 1.86124e-06 3.52687e-06 1.1271e-06 6.99607e-07 7.11287e-05 2.95943e-06 1.62489e-06 3.35471e-06 8.45387e-07 1.63362e-05 1.21474e-06 8.88756e-07 1.35555e-06 6.84453e-07 1.12373e-06 1.02882e-06 1.32692e-05 7.14598e-07 5.64768e-07 6.37311e-07 8.10288e-07 1.55854e-06 7.86705e-07 1.07427e-06 1.12702e-06 1.08493e-06 6.20086e-07 1.56599e-06 5.06415e-06 1.1659e-06 3.77962e-07 4.03912e-07 6.93…
notes:agian 6.20322e-07 4.07166e-07 3.96031e-07 5.5777e-07 4.0776e-07 6.84174e-07 6.41398e-07 2.25475e-05 4.23244e-07 2.11136e-06 6.59142e-07 6.42121e-07 1.14262e-06 2.05721e-06 4.34201e-07 6.62412e-07 5.14661e-05 6.5284e-07 3.8738e-07 4.46545e-07 6.79357e-07 3.17667e-07 6.15602e-07 7.72709e-07 5.28663e-07 1.01323e-06 4.50323e-07 4.35297e-07 8.96957e-07 6.60633e-07 3.4556e-07 3.23104e-07 9.85668e…
notes:agiat 5.86499e-05 1.31553e-06 8.53662e-06 1.00997e-06 6.30489e-07 6.22602e-07 1.10276e-06 2.54132e-05 8.27116e-07 1.93403e-06 1.39844e-06 9.98758e-07 1.08574e-06 5.68328e-07 7.21197e-07 9.86269e-07 0.000626063 9.25958e-07 6.69118e-07 5.99379e-07 8.78114e-07 4.37607e-07 0.000183441 2.46419e-06 5.97288e-07 1.23626e-06 2.56868e-06 6.25693e-07 1.37135e-06 7.61796e-06 1.15709e-06 4.45551e-07 7.2…
notes:agil 5.66164e-07 3.4757e-07 3.79822e-07 3.9071e-06 4.22684e-07 7.58562e-07 7.65393e-07 4.94511e-06 7.02401e-07 8.07794e-07 6.44498e-07 5.69983e-07 6.72319e-07 3.90659e-07 1.28231e-06 5.9204e-07 1.15849e-06 4.6293e-07 1.84088e-06 3.60405e-07 4.73124e-07 2.91363e-07 3.80477e-07 7.54435e-07 3.85904e-07 8.76237e-07 7.20854e-07 4.02886e-07 1.20822e-05 5.87391e-07 2.57275e-07 2.64551e-07 3.72562e…
notes:agitaion 5.97057e-07 4.27328e-07 4.22004e-07 6.45552e-07 4.64969e-07 4.05851e-07 7.00191e-07 1.90954e-05 4.98125e-07 8.55366e-07 6.33064e-07 8.03698e-07 6.56155e-07 3.85645e-07 1.12033e-06 6.6251e-07 4.96999e-05 8.15632e-07 6.87833e-07 4.18731e-07 5.88235e-07 3.33371e-07 4.41766e-07 1.61801e-06 4.19888e-07 9.03414e-07 5.64916e-07 4.53496e-07 1.59528e-06 9.90255e-07 5.98999e-07 2.95096e-07 6…
notes:agitatedanxi 6.48438e-07 8.42266e-06 4.44529e-07 5.8838e-07 5.06319e-07 4.54253e-07 1.04869e-06 1.3738e-05 5.91037e-07 9.5321e-07 9.97769e-07 7.60693e-07 7.98543e-07 4.56595e-07 4.18028e-07 7.44154e-07 2.18745e-06 5.52662e-07 1.00616e-06 4.9606e-07 5.60854e-07 3.62159e-07 6.64991e-05 9.86441e-07 5.57732e-07 1.44888e-06 5.77082e-07 1.09426e-06 9.52918e-07 7.0007e-07 3.14639e-07 3.14675e-07 3…
notes:agitatedcomb 6.11123e-07 3.40469e-07 4.70973e-07 4.64119e-07 3.89749e-07 7.58038e-06 5.85911e-07 8.57019e-07 7.45256e-07 9.19988e-07 5.73647e-07 5.51194e-07 9.03112e-07 4.6902e-07 8.7506e-07 5.89395e-07 0.000105012 6.98442e-07 3.32802e-07 3.62601e-07 4.39846e-07 3.19429e-07 3.69831e-07 6.73739e-07 3.70773e-07 7.36908e-07 3.76856e-07 3.79008e-07 7.5443e-07 5.68248e-07 2.39246e-07 2.60017e-07…
notes:agitatedh 8.40637e-07 4.80123e-07 5.84251e-07 6.65587e-07 5.62218e-07 1.64716e-06 1.17593e-06 6.50524e-07 7.34118e-07 1.95761e-06 8.22541e-07 9.96329e-07 1.20141e-06 6.11037e-07 1.25279e-06 8.60271e-07 1.74958e-05 6.58509e-07 8.96282e-06 9.71638e-07 9.19264e-07 7.74041e-05 6.15116e-07 1.05165e-06 1.94727e-06 9.51213e-07 6.46902e-07 5.54959e-07 1.27429e-06 9.67471e-07 3.81589e-07 3.70411e-07…
notes:agitatedrestless 1.04417e-06 8.95597e-07 7.73962e-07 8.48373e-07 3.41057e-05 6.65861e-07 1.10603e-06 4.47448e-05 3.90318e-06 1.45058e-06 1.12619e-06 1.0446e-06 1.34994e-06 9.26528e-07 6.84455e-07 1.02776e-06 0.000138167 8.78993e-06 6.4148e-07 6.05915e-07 8.75236e-07 4.89238e-07 7.61372e-06 2.02962e-06 6.49103e-07 1.39589e-06 9.9366e-07 9.37707e-07 1.52957e-06 1.16602e-06 6.41562e-07 2.25655…
notes:agitationanxieti 1.34108e-06 1.21491e-06 1.08247e-06 9.16255e-07 9.02514e-07 9.57374e-07 1.83241e-06 1.21146e-05 5.55477e-06 1.5116e-06 1.27428e-06 2.20006e-06 3.66301e-06 6.5417e-07 8.24068e-07 1.19516e-06 1.32672e-06 9.01137e-07 6.13494e-06 9.77337e-07 1.09859e-06 1.04835e-06 1.64922e-05 1.46719e-06 1.71169e-06 1.23998e-06 1.38332e-06 8.49683e-07 2.21015e-05 1.18215e-06 9.38338e-07 5.0102…
notes:agitationconfus 6.62603e-07 4.07625e-07 8.65444e-07 5.21158e-07 1.261e-06 4.17533e-07 8.65871e-07 1.0039e-06 9.13625e-07 8.89465e-07 7.2737e-07 1.23619e-06 7.56319e-07 4.54099e-07 5.18745e-07 6.6649e-07 0.000433527 5.33201e-07 7.99149e-07 4.52931e-07 6.25366e-06 3.97941e-07 7.60908e-07 9.4326e-07 4.0227e-07 8.98699e-07 4.71033e-07 7.3566e-07 1.17559e-06 6.78771e-07 3.13902e-07 3.77996e-07 8…
notes:agitationcv 3.00457e-07 2.09905e-07 1.97484e-07 2.6705e-07 2.03656e-07 2.03699e-07 3.86467e-07 3.38963e-05 2.0983e-07 4.17875e-07 3.06259e-07 3.09199e-07 3.11963e-07 1.91935e-07 1.9771e-07 3.5045e-07 6.34445e-07 5.02845e-07 1.86239e-07 1.80855e-07 2.76718e-07 1.48301e-07 2.35921e-07 3.60524e-07 1.99058e-07 3.37523e-07 2.26113e-07 2.19132e-07 4.26339e-07 3.19432e-07 1.39184e-07 1.44232e-07 3…
notes:agitationdelirium 1.39525e-06 4.06222e-07 8.25093e-07 5.12591e-07 5.94296e-07 5.37077e-07 6.46695e-07 2.6208e-07 7.50482e-07 9.10016e-07 7.84431e-07 6.89109e-07 7.28963e-07 4.23484e-07 3.86554e-07 6.85379e-07 0.000338282 5.17783e-07 9.9026e-07 4.66334e-07 5.52196e-07 4.05843e-07 2.06656e-05 8.23313e-07 4.54965e-07 1.12814e-06 6.39807e-07 1.29059e-06 8.66124e-07 6.55561e-07 3.07415e-07 5.438…
notes:agitationdisp 1.39954e-06 4.7661e-07 6.49315e-07 6.6325e-07 6.49867e-07 9.70055e-07 9.97188e-07 3.13771e-07 5.19085e-07 1.15864e-06 1.30845e-05 1.98114e-06 9.46056e-07 5.37649e-07 5.23359e-07 8.42868e-07 1.01464e-06 7.20946e-07 7.96872e-07 1.45454e-06 1.33393e-06 2.43921e-05 5.13914e-07 1.82573e-06 1.22067e-06 1.09314e-06 5.98491e-07 9.12034e-07 1.18725e-06 8.11099e-07 9.28633e-07 3.55806e-…
notes:agitationpain 8.87584e-07 4.92426e-07 6.73288e-07 6.21233e-07 5.32907e-07 1.00018e-06 9.56191e-07 4.79412e-05 1.40894e-06 1.04739e-06 8.09617e-07 8.27542e-07 7.531e-07 5.22673e-07 4.74857e-07 0.00045463 4.00102e-06 2.27354e-06 1.11563e-06 4.55411e-07 1.47156e-06 4.03601e-07 6.1608e-07 9.77819e-07 4.98276e-07 8.76604e-07 8.70397e-07 5.67735e-07 1.40054e-06 7.80426e-07 3.57098e-07 3.47061e-07…
notes:agitationresp 5.58394e-07 3.6557e-07 3.11e-07 5.06268e-07 3.34109e-07 3.10471e-07 5.056e-07 1.73401e-05 6.46659e-07 6.54891e-07 4.79487e-07 4.88091e-07 5.11313e-07 2.98158e-07 3.88265e-07 5.31377e-07 1.45651e-06 4.71419e-07 3.92265e-07 2.95349e-07 3.86315e-07 2.71828e-07 4.29146e-07 5.73722e-07 2.9492e-07 5.52084e-07 3.4162e-07 5.53212e-07 6.70686e-07 4.98288e-07 2.53716e-07 3.63202e-06 2.8…
notes:agitationrestless 9.74491e-07 6.95014e-07 9.25817e-07 1.04625e-06 6.39133e-07 5.74817e-07 1.19706e-06 2.79371e-05 2.14722e-06 1.49942e-06 1.74003e-06 9.49382e-07 1.72673e-06 5.7593e-07 8.37124e-07 9.52825e-07 0.000111531 1.37373e-06 5.99145e-06 5.84108e-07 7.55088e-07 4.54993e-07 1.39174e-05 4.6607e-06 6.68481e-07 7.03501e-05 2.91074e-06 8.83158e-07 1.27708e-06 1.01556e-06 6.2379e-07 1.6011…
notes:agitationtachypnea 4.9214e-07 4.97951e-07 5.2749e-07 4.20852e-07 3.3389e-07 3.26244e-07 5.32272e-07 5.25868e-06 5.04252e-07 6.71347e-07 5.507e-07 5.14984e-07 5.30298e-07 3.13829e-07 3.49256e-07 5.81591e-07 5.62423e-07 4.11182e-07 3.32584e-07 3.01591e-07 4.89141e-07 2.38544e-07 1.90548e-05 5.83551e-07 3.0338e-07 5.28771e-07 5.11427e-07 3.82362e-07 7.89103e-07 5.19043e-07 2.44321e-07 3.29698e…
notes:agiti 1.13861e-06 1.20811e-06 8.37881e-07 8.79454e-07 7.69222e-07 6.94295e-07 1.31013e-06 4.49414e-05 1.42975e-06 1.53983e-06 1.45411e-06 1.1652e-06 1.20896e-06 7.4413e-07 1.30439e-06 1.10907e-06 0.000255706 1.51543e-06 1.26515e-06 8.91428e-07 9.66873e-07 9.8405e-07 1.3378e-06 1.58958e-06 1.69726e-06 1.46441e-06 1.08932e-06 1.08475e-06 2.18777e-06 1.10357e-06 4.92835e-07 6.37621e-07 1.49897…
notes:agitit 6.77248e-07 3.38145e-07 3.2859e-07 7.59772e-07 8.9392e-07 3.3382e-07 5.17289e-07 1.61329e-05 5.48707e-07 6.87177e-07 7.69454e-07 5.11923e-07 5.21141e-07 3.08761e-07 3.47178e-07 5.20543e-07 3.00752e-05 4.40511e-07 3.39456e-07 2.93087e-07 4.04833e-07 2.61734e-07 1.45755e-05 5.83579e-07 3.24306e-07 1.23134e-06 3.62069e-07 3.99367e-07 7.29305e-07 5.132e-07 2.45775e-07 3.04732e-07 2.87059…
notes:aglc 6.74112e-06 7.70044e-06 1.51317e-05 5.93732e-05 2.59921e-05 7.77869e-06 5.39036e-06 9.80662e-07 0.000114659 9.61661e-06 8.2949e-06 9.22633e-05 3.20324e-05 3.75675e-06 0.000225954 7.28012e-05 2.81054e-05 6.85351e-05 8.74469e-06 4.68821e-06 5.04881e-06 2.04355e-06 4.30072e-05 1.37007e-05 1.4368e-05 3.06583e-05 3.14456e-05 2.12822e-05 0.000159466 4.7746e-05 7.00727e-05 9.17096e-05 2.19724…
notes:agma 1.31542e-06 4.16595e-07 7.27898e-05 5.27368e-07 5.47876e-07 4.94244e-07 6.48908e-07 2.38052e-07 5.14371e-07 8.98145e-07 6.6225e-07 6.80851e-07 9.65837e-07 4.08275e-07 4.43669e-07 9.03391e-07 2.6099e-06 3.1708e-05 3.92825e-07 4.67656e-07 1.52466e-06 1.03459e-06 4.84539e-07 1.31324e-06 9.25192e-07 7.41925e-07 8.84148e-07 6.3684e-07 7.41604e-05 7.88744e-07 5.4956e-07 2.99176e-07 4.63001e-…
notes:agnosia 4.64569e-07 2.23452e-07 2.34196e-07 6.24686e-07 2.45096e-07 2.66216e-07 3.72582e-07 1.42269e-07 2.8906e-07 5.00046e-07 3.69021e-07 3.61246e-07 4.34915e-07 2.25173e-07 2.81901e-07 3.72454e-07 3.17716e-07 2.92496e-07 2.25067e-07 2.15801e-07 2.85477e-07 1.80694e-07 2.37522e-07 4.83839e-07 2.19703e-07 5.12328e-07 2.61717e-07 2.72551e-07 4.61614e-07 3.71472e-07 1.60485e-07 1.67733e-07 2.…
notes:agoalcohol 1.2638e-06 5.55041e-07 5.53626e-07 6.547e-07 7.20024e-07 3.08516e-06 1.44412e-06 3.21625e-07 5.23884e-07 1.66392e-06 1.56694e-06 9.27381e-07 1.4435e-06 5.54435e-07 5.75186e-07 8.87758e-07 7.93373e-07 6.76848e-07 1.47422e-06 7.4506e-07 6.53482e-07 5.00818e-05 5.27171e-07 2.63284e-06 6.25551e-07 1.54733e-06 6.0216e-07 4.4958e-06 1.22465e-06 9.8525e-06 4.07355e-07 1.28971e-05 4.1860…
notes:agodeni 1.17586e-06 7.95708e-07 7.78488e-07 7.24489e-07 8.31678e-07 7.44622e-07 1.35899e-06 1.20694e-06 6.67333e-07 2.04609e-06 1.04355e-06 1.22051e-06 1.35238e-06 8.33023e-07 6.61674e-07 1.01914e-06 9.26567e-07 7.25371e-07 6.17596e-07 1.4359e-06 8.16932e-07 1.2581e-05 5.85308e-07 1.82997e-05 6.13469e-07 1.66318e-06 6.81709e-07 1.11143e-06 1.39226e-06 4.24265e-06 3.95693e-07 4.91755e-05 5.3…
notes:agodrink 6.71566e-07 6.14763e-07 4.39677e-07 5.63174e-07 5.12306e-07 5.22067e-07 6.78878e-07 2.63081e-07 5.16611e-07 1.02992e-06 8.9842e-07 6.9548e-07 9.41798e-07 4.09619e-07 4.13552e-07 6.96906e-07 4.22071e-07 5.36391e-07 4.02561e-07 2.69513e-06 5.87281e-07 5.8234e-07 1.24402e-06 9.53224e-06 9.86363e-07 9.15448e-07 5.0133e-07 5.43546e-07 8.70096e-07 8.22736e-07 2.84458e-07 3.66539e-05 3.51…
notes:agoetoh 3.10296e-06 1.25151e-06 1.73429e-06 1.23963e-06 1.69283e-06 1.25757e-06 1.65792e-06 5.00698e-07 2.26552e-06 2.44681e-05 1.89905e-06 2.14355e-06 4.71233e-06 6.24826e-05 2.18405e-06 1.3257e-06 1.01569e-06 1.76108e-06 1.18984e-06 1.25081e-05 1.32882e-06 0.000111317 8.04114e-07 2.95442e-06 1.39123e-06 6.10912e-06 1.38794e-06 2.93957e-06 1.34545e-05 3.10488e-06 7.91761e-07 0.000146692 6.…
notes:agohistori 4.59789e-07 3.03461e-07 3.28589e-07 3.70657e-07 3.01892e-07 3.16271e-07 4.81704e-07 1.66067e-07 2.98905e-07 7.19539e-07 4.59431e-07 4.03724e-06 4.7219e-07 3.5261e-07 2.78148e-07 4.78207e-07 2.46986e-07 3.69993e-07 5.0865e-06 4.0106e-07 6.54834e-07 3.31966e-07 3.01089e-07 8.92983e-06 3.24689e-07 4.91672e-07 3.27551e-07 6.94637e-07 8.38084e-07 5.05635e-07 2.83874e-07 3.29369e-07 2.…
notes:agoho 3.73121e-06 4.46306e-07 7.87091e-07 5.81285e-07 5.34883e-07 4.79191e-07 1.30115e-06 3.09846e-07 6.26187e-07 1.24099e-06 2.02265e-05 3.12727e-05 1.52276e-06 4.83433e-07 1.16372e-06 7.90484e-07 6.18902e-07 5.88801e-07 4.64491e-07 3.12545e-06 4.01962e-06 6.01268e-07 8.1112e-07 8.66122e-07 7.7151e-07 8.88217e-07 7.66996e-07 8.05152e-06 1.32215e-06 9.92285e-07 8.57283e-06 3.99814e-07 3.866…
notes:agohx 8.96815e-07 3.70783e-07 1.04247e-06 4.69828e-07 4.02769e-07 4.41627e-07 6.92702e-07 2.10006e-07 3.89228e-07 1.22523e-06 8.4074e-07 7.8413e-07 6.89613e-07 3.62086e-07 3.77279e-07 6.43591e-07 3.18228e-07 4.7608e-07 4.37161e-07 6.70097e-07 8.7129e-07 3.83278e-06 3.87553e-07 9.89699e-06 7.75797e-07 8.5672e-07 4.79165e-07 4.26264e-07 8.82382e-07 8.07647e-07 2.51632e-07 2.74011e-07 3.13225e…
notes:agoillicit 5.9972e-07 3.64184e-07 4.27484e-07 5.70618e-07 4.17752e-07 4.34994e-07 6.70989e-07 2.73522e-07 4.46053e-07 1.883e-06 7.01129e-07 6.17621e-07 7.72455e-07 1.21226e-06 3.5505e-07 6.28426e-07 4.585e-07 1.16252e-05 3.60602e-07 7.12564e-07 6.22807e-07 1.06215e-05 3.93445e-07 1.18976e-06 4.16944e-07 7.3382e-07 4.09871e-07 5.17353e-07 9.13412e-07 7.305e-07 4.26521e-07 6.24258e-07 3.17288…
notes:agol 3.96295e-07 2.50387e-07 2.33539e-07 3.23366e-07 2.44259e-07 2.44019e-07 8.26523e-06 1.69772e-07 2.81529e-07 6.10934e-07 3.78427e-07 3.75102e-07 4.29461e-07 2.57305e-07 2.24999e-07 3.79545e-07 2.12262e-07 3.61565e-07 2.18947e-07 2.57833e-07 2.96574e-07 2.75046e-07 2.5272e-07 4.539e-07 2.36369e-07 4.51046e-07 2.60149e-07 2.59104e-07 4.81894e-07 3.80616e-07 1.63603e-07 0.000116975 2.16338…
notes:agon 1.55832e-06 1.11099e-06 1.18961e-06 1.72057e-06 1.15528e-06 1.40469e-06 5.62315e-06 4.21225e-06 1.51104e-06 1.87115e-06 5.33948e-06 1.05273e-05 1.63813e-06 1.13302e-06 9.92104e-07 0.000130264 9.56949e-07 0.000725808 1.69766e-06 9.12705e-07 0.00321886 6.83656e-07 1.5543e-06 1.97535e-06 1.24192e-06 3.26635e-06 1.67438e-06 1.30496e-06 2.21899e-06 1.85166e-05 4.12101e-06 5.97404e-07 8.2892…
notes:agonist 1.80679e-06 2.86542e-06 1.64339e-05 1.39347e-06 1.78839e-05 0.000122303 1.29667e-06 7.91669e-07 7.74871e-07 1.79239e-06 2.10313e-05 1.26149e-06 1.40263e-06 8.70338e-07 6.65853e-07 1.15973e-06 1.02043e-06 1.2295e-06 6.68399e-07 1.9991e-06 1.7859e-05 9.23045e-07 1.37171e-06 1.36444e-06 1.04998e-06 1.31097e-05 1.10602e-06 8.48073e-07 1.45231e-06 0.000482965 4.07582e-06 5.09962e-07 6.56…
notes:agopati 8.24545e-07 4.39964e-07 5.40481e-07 7.24947e-07 4.94891e-07 1.13922e-06 1.00849e-06 4.58544e-07 5.43508e-07 1.37119e-06 1.11876e-06 1.23016e-06 1.35198e-06 4.59832e-07 1.45375e-06 7.98362e-07 6.46144e-07 6.24985e-07 4.38794e-07 8.6832e-07 8.42196e-07 2.69641e-05 5.18142e-07 9.98612e-07 2.54243e-06 1.48172e-06 6.83088e-07 9.38248e-07 9.8383e-07 2.40232e-06 3.19277e-07 3.33222e-07 4.2…
notes:agoprevi 6.80419e-07 6.65904e-07 3.70725e-07 4.55783e-07 3.76547e-07 4.60941e-07 5.85773e-07 3.03452e-07 3.76579e-07 8.44227e-07 6.09665e-07 5.73539e-07 1.02215e-06 3.46989e-07 3.35793e-07 5.83897e-07 3.07687e-07 4.6559e-07 3.95921e-07 3.91257e-07 4.60736e-07 7.33523e-06 3.77941e-07 6.85381e-07 8.9524e-07 6.91615e-07 5.68481e-07 6.66635e-07 7.83002e-07 6.26502e-07 1.31342e-06 9.3137e-07 2.9…
notes:agosp 7.17465e-06 7.20936e-07 7.87403e-07 8.36423e-07 1.04046e-06 8.65817e-07 2.37961e-06 4.07752e-07 1.1805e-06 3.00123e-05 1.34057e-06 1.16462e-05 3.53405e-06 1.20531e-06 5.78958e-06 1.24131e-06 6.30677e-07 9.49049e-07 7.56304e-07 5.82323e-06 8.44075e-07 2.51244e-05 6.836e-07 1.9409e-06 2.65542e-06 2.00181e-06 1.01989e-06 2.27539e-06 2.43512e-05 1.4777e-06 5.54694e-07 1.33516e-05 5.82425e…
notes:agqgk 1.77404e-07 1.02753e-07 1.20151e-07 1.46627e-07 1.19079e-07 1.38213e-07 1.64721e-07 6.1725e-08 1.19491e-07 2.2089e-07 1.72244e-07 1.65569e-07 1.80435e-07 1.04754e-07 1.08718e-07 1.72239e-07 9.32161e-08 1.36382e-07 1.021e-07 9.37067e-08 1.39711e-07 8.00185e-08 1.19415e-07 1.94564e-07 9.6106e-08 1.72842e-07 0.000148165 1.18909e-07 2.11994e-07 1.92834e-07 1.08503e-07 8.01922e-08 1.03871e…
notes:agram 3.1061e-07 2.02556e-07 2.04913e-07 0.000460809 2.07203e-07 2.21497e-07 3.2151e-07 1.70681e-07 2.31807e-07 4.18969e-07 3.06569e-07 3.22523e-07 3.34232e-07 1.93464e-07 2.06312e-07 3.28278e-07 1.77468e-07 2.67044e-07 2.64126e-07 1.78549e-07 2.57193e-07 1.53528e-07 2.24721e-07 4.31875e-07 1.9753e-07 3.31465e-07 2.22145e-07 2.62275e-07 4.37323e-07 3.25225e-07 1.52265e-07 1.465e-07 1.78588e…
notes:agreeabl 9.79533e-05 5.4181e-06 4.41874e-06 2.16938e-06 7.0645e-05 1.13395e-05 4.13048e-06 8.32754e-06 3.25518e-05 1.64398e-05 6.44466e-05 4.15816e-06 9.17527e-05 6.86514e-06 4.12601e-06 1.45593e-05 0.000138024 3.55861e-06 3.91198e-06 5.22749e-06 0.000157039 2.16218e-06 1.83752e-06 4.15285e-05 2.76378e-06 7.42016e-06 4.08474e-05 2.70747e-06 4.6647e-06 5.50163e-06 3.78348e-05 2.42856e-06 1.5…
notes:agreement 0.000527634 9.58078e-05 7.43583e-06 1.75686e-05 1.39908e-05 0.000264648 1.33493e-05 0.0001083 7.89365e-06 5.95687e-06 4.08768e-05 4.85764e-06 6.05827e-06 2.5664e-06 6.37139e-06 6.69019e-06 2.87195e-06 0.000197323 6.29475e-06 6.1636e-06 0.0017892 3.41103e-06 1.57119e-05 5.0105e-05 5.38357e-06 1.81638e-05 3.40534e-06 5.43448e-06 1.44719e-05 6.51371e-05 4.74037e-05 2.70124e-06 1.5054…
notes:agress 7.19119e-06 2.78535e-06 5.49102e-05 5.29005e-06 1.14978e-05 0.000178024 4.02659e-06 0.000271788 2.4337e-05 5.55272e-06 7.53942e-06 0.000242582 7.46033e-05 0.000224248 2.45538e-06 9.47112e-06 0.000194172 8.47782e-05 2.70922e-06 3.28613e-05 8.94503e-06 6.81277e-06 3.38264e-06 3.81563e-05 2.04151e-05 0.000303546 0.000140662 8.21876e-06 8.46292e-06 1.00777e-05 3.08741e-05 2.56003e-06 0.0…
notes:agt 9.06569e-07 6.46077e-07 4.2539e-07 5.16916e-07 5.56767e-07 4.61914e-07 6.4543e-07 2.28574e-07 9.26531e-07 0.000102226 1.75411e-06 7.65316e-07 2.00505e-05 4.19834e-07 1.07451e-06 6.62858e-07 3.52038e-07 6.45959e-07 3.10041e-05 8.20142e-07 5.24006e-07 7.04892e-07 4.15915e-07 7.80623e-05 1.81854e-06 2.38671e-06 5.36731e-07 4.51151e-07 8.06983e-07 6.73819e-07 3.46256e-07 0.000111754 3.4108e…
notes:ah 2.0466e-06 1.67131e-06 2.02252e-06 1.21025e-06 2.73197e-06 1.69878e-06 2.03229e-06 1.16987e-06 1.52213e-06 2.19699e-06 1.70028e-06 1.99691e-06 1.72411e-05 1.00967e-06 8.66902e-07 1.1894e-05 6.33705e-05 2.6732e-06 1.44225e-06 4.68948e-06 3.7159e-05 1.26563e-06 1.2207e-06 2.78666e-06 2.52363e-06 2.29734e-06 1.4952e-06 1.45182e-06 2.48141e-05 5.17632e-06 2.93675e-06 6.12884e-07 1.104e-06 1.…
notes:aha 5.52525e-06 6.6404e-06 1.34963e-05 7.26006e-06 8.5705e-05 1.87407e-06 1.0762e-05 1.0678e-05 3.11881e-06 0.000173342 6.45908e-06 3.27249e-06 4.64601e-06 9.64543e-06 1.60483e-06 7.17626e-06 1.58909e-06 3.23065e-05 1.60677e-06 0.00732852 1.13818e-05 1.31188e-06 2.40962e-06 4.60013e-06 2.9519e-06 4.83197e-06 6.45367e-05 2.69635e-06 9.77195e-06 6.03896e-06 3.532e-05 1.75109e-06 1.52141e-05 1…
notes:ahaendocard 5.9161e-07 3.92654e-07 3.71117e-07 1.486e-06 4.5971e-07 3.95733e-07 7.23311e-07 1.23529e-05 4.61096e-07 8.6601e-07 7.19584e-07 7.33448e-07 8.73002e-07 3.71627e-07 3.8398e-07 6.45785e-07 3.11094e-07 4.70627e-07 3.62215e-07 2.28565e-06 4.72637e-07 3.11434e-07 4.09506e-07 1.39151e-06 4.94432e-07 9.08187e-07 4.66539e-07 4.02509e-07 9.48963e-07 6.12316e-07 2.52353e-07 2.77948e-07 3.3…
notes:ahd 1.37175e-06 7.55898e-07 8.55128e-07 1.26771e-06 9.03747e-07 9.75668e-07 1.48033e-05 8.56665e-06 7.76158e-07 0.000301876 1.59494e-06 1.17934e-06 2.84178e-06 7.23018e-07 7.21027e-07 2.36524e-06 1.189e-06 1.07004e-06 1.2896e-06 1.00993e-06 1.95294e-06 1.26871e-06 9.29465e-07 4.41884e-05 1.70631e-06 1.55917e-06 1.83396e-06 2.26217e-05 3.04844e-06 1.66589e-06 4.07272e-05 1.22644e-05 6.47449e…
notes:ahead 1.39965e-05 7.55889e-05 3.09507e-06 2.31632e-05 0.000137162 0.000123308 4.35747e-06 9.99557e-06 5.83644e-06 1.04862e-05 8.27319e-05 0.000112877 5.65497e-06 6.51343e-06 0.000537189 6.03498e-05 6.03464e-05 4.09115e-05 0.00018562 2.8193e-06 5.86799e-06 2.76435e-06 2.84e-05 4.30421e-06 2.72892e-06 1.18439e-05 8.15013e-05 1.84081e-05 8.90906e-06 5.48882e-06 2.00879e-06 5.25696e-05 5.24186e…
notes:ahpb 2.01248e-06 9.55611e-07 1.36594e-06 2.06279e-06 1.79619e-06 1.72371e-06 1.71535e-06 2.50519e-05 1.07603e-06 3.29674e-05 2.46591e-06 5.37629e-06 2.0202e-06 7.82534e-07 2.66505e-06 1.49976e-06 9.07526e-07 1.15334e-06 3.23218e-06 2.45516e-06 1.56871e-06 1.47912e-06 9.73759e-07 1.94445e-06 2.23184e-06 1.04381e-05 1.09834e-06 1.12694e-06 2.15973e-06 8.85307e-06 2.76062e-06 1.95526e-06 7.959…
notes:ahv 8.30926e-07 1.1042e-05 4.85985e-06 5.98945e-07 5.48315e-07 6.76675e-07 1.08716e-06 3.85038e-06 5.42647e-07 1.08433e-06 7.33673e-07 1.0275e-06 1.25636e-06 4.4869e-07 4.52188e-07 7.62908e-07 4.15935e-07 6.20598e-07 7.96164e-07 5.28872e-07 1.04558e-06 5.3593e-07 5.69417e-07 1.31654e-05 1.51235e-06 8.39152e-05 5.37647e-07 5.89064e-07 1.26341e-05 7.62153e-07 3.6749e-07 3.60313e-07 1.72325e-0…
notes:ai 1.83796e-06 1.22627e-06 0.000323221 1.15577e-06 0.000606431 6.79847e-06 1.78847e-06 9.36757e-07 1.74553e-06 9.61273e-05 2.1394e-06 1.82672e-06 5.14196e-06 1.22261e-05 1.34305e-06 2.17708e-06 8.57233e-07 0.000103767 9.03516e-07 6.20918e-06 8.66476e-06 1.61146e-06 1.6954e-06 2.82993e-06 1.89703e-06 3.14788e-06 3.68206e-06 1.46157e-06 5.10941e-05 0.000414899 2.11406e-06 0.000603379 1.67327e…
notes:aic 8.86028e-07 3.49775e-07 4.67365e-07 8.06178e-06 4.87776e-05 3.80066e-07 9.43167e-06 2.13661e-07 4.11583e-07 8.2038e-07 6.13025e-07 1.05282e-06 7.11578e-07 7.48047e-07 3.84776e-07 6.06487e-07 3.18101e-07 4.66824e-07 4.77369e-07 4.94719e-07 4.55785e-07 4.58069e-06 4.17803e-07 4.56923e-06 4.64213e-07 8.35988e-07 4.63293e-07 3.9741e-07 8.90321e-07 7.17201e-07 2.49005e-07 3.15486e-06 3.09566…
notes:aica 2.83141e-07 1.75569e-07 1.87806e-07 9.85537e-05 1.93364e-07 1.87278e-07 2.84678e-07 1.09598e-07 3.11054e-07 3.94569e-07 2.97418e-07 2.85883e-07 2.95244e-07 1.75104e-07 1.76366e-07 3.06268e-07 1.66191e-07 2.34762e-07 1.72547e-07 1.65378e-07 2.27781e-07 1.40733e-07 1.91578e-07 3.32634e-07 1.81923e-07 3.53859e-07 2.08477e-07 2.13929e-07 3.89916e-07 1.85106e-05 1.30473e-07 1.34437e-07 2.68…
notes:aicapica 2.17611e-07 1.29992e-07 1.3577e-07 4.20565e-05 1.38852e-07 1.38689e-07 2.13308e-07 8.55716e-08 1.57538e-07 2.83809e-07 2.11616e-07 2.15096e-07 2.1533e-07 1.30038e-07 1.31731e-07 2.22079e-07 1.21069e-07 1.74891e-07 1.28523e-07 1.55446e-07 1.68108e-07 1.03483e-07 1.42522e-07 2.485e-07 1.55814e-07 2.31425e-07 1.51086e-07 1.47674e-07 2.64073e-07 2.19311e-07 9.72386e-08 1.00166e-07 1.20…
notes:aicd 5.79794e-07 0.000560534 4.10486e-07 4.46083e-07 4.84368e-07 3.90448e-07 9.7435e-06 2.6442e-07 4.36164e-07 1.28039e-06 5.60784e-07 5.43923e-07 5.893e-07 0.00823504 3.62944e-07 5.6148e-07 3.17378e-07 9.47883e-07 3.3778e-07 4.3818e-07 5.33418e-07 2.98969e-07 3.8164e-07 8.04471e-07 3.75167e-07 6.17724e-07 4.79414e-07 4.35456e-07 7.06555e-07 1.7123e-06 2.68624e-07 3.5573e-07 3.38896e-07 3.3…
notes:aicdpac 3.80032e-07 2.72755e-07 2.45678e-07 2.97901e-07 2.48977e-07 2.75519e-07 3.79035e-07 2.95161e-06 2.5647e-07 4.98315e-07 3.92439e-07 3.81682e-07 3.87533e-07 5.69801e-05 2.18838e-07 3.88212e-07 2.025e-07 6.16056e-07 3.16842e-07 2.94654e-07 3.42871e-07 1.99331e-07 2.48174e-07 5.59657e-07 2.58987e-07 3.77043e-07 2.53608e-07 2.60703e-07 4.68912e-07 3.87335e-07 1.63609e-07 3.18797e-07 2.13…
notes:aim 8.59574e-05 6.448e-06 4.08851e-05 0.000346803 9.24517e-05 3.32376e-05 1.7252e-05 0.000152661 1.31801e-05 9.41235e-06 0.000278843 5.91908e-06 6.55958e-06 3.37001e-05 4.41999e-06 0.000233352 3.51523e-06 2.66541e-05 2.41959e-06 3.62083e-06 0.000149961 1.67477e-06 0.000637454 3.02356e-05 2.13527e-06 4.98452e-05 0.0002674 1.53794e-05 0.000313015 1.39952e-05 0.000164953 1.97591e-06 7.55235e-0…
notes:aimprov 4.64056e-07 2.78721e-07 3.30665e-07 9.54303e-07 3.27505e-07 3.02634e-07 4.94235e-07 7.99251e-06 3.06215e-07 6.43825e-07 4.87938e-07 9.00321e-07 4.86671e-07 3.7623e-07 2.72768e-07 4.76064e-07 2.62594e-07 6.84425e-07 2.77363e-07 4.90156e-07 3.78658e-07 2.28636e-07 3.31116e-07 7.05554e-07 2.81964e-07 6.85825e-07 3.81589e-07 3.32442e-07 6.13219e-07 5.56962e-07 2.0762e-07 2.13534e-07 2.5…
notes:ain 1.75411e-06 0.00016802 0.00233518 9.71723e-07 1.00676e-06 1.51612e-06 1.89643e-06 6.75397e-07 1.11347e-06 2.2209e-06 1.51443e-06 2.47037e-06 2.14751e-06 9.6334e-07 1.53887e-06 1.56813e-06 0.000195621 9.66817e-07 4.78973e-06 9.47254e-07 1.6123e-06 9.30541e-07 0.000321635 2.43319e-06 1.93354e-06 1.52352e-06 0.000164962 3.97471e-05 5.56347e-06 2.62989e-06 0.000118578 5.35916e-07 1.00217e-0…
notes:aip 3.90664e-07 1.93582e-07 4.77623e-05 2.59303e-07 2.10025e-07 4.47137e-07 3.13552e-07 1.20006e-07 2.12273e-07 4.45108e-07 3.22469e-07 4.09296e-07 3.34225e-07 1.95978e-07 1.88682e-07 3.30464e-07 1.83163e-07 2.58484e-07 1.91701e-07 1.92622e-07 2.80942e-07 2.50272e-07 1.23222e-06 3.66364e-07 1.9223e-07 3.26005e-07 2.17838e-07 2.21486e-07 3.9539e-07 3.5011e-07 1.71327e-07 1.47906e-07 2.25328e…
notes:airat 8.30325e-07 4.64459e-07 4.89976e-07 6.74836e-07 5.3077e-07 6.76627e-07 1.93128e-06 5.72802e-06 4.92935e-07 1.20016e-06 1.21856e-06 7.6623e-07 9.31159e-07 4.87996e-07 8.93776e-07 8.7424e-07 4.37125e-07 6.73679e-07 4.93238e-07 3.90514e-06 6.91049e-07 1.01685e-06 5.19411e-07 1.42027e-06 1.11936e-06 9.01565e-07 2.77433e-06 5.20487e-07 1.12594e-06 1.29387e-06 3.34137e-07 3.51014e-07 4.378e…
notes:airb 1.15782e-06 6.651e-07 6.2572e-07 6.47914e-07 6.35807e-07 6.64847e-07 1.3344e-06 2.84727e-05 6.46129e-07 3.74736e-06 2.2715e-06 4.30152e-06 1.1833e-06 1.12579e-06 5.59683e-07 9.09101e-07 5.19853e-07 7.09445e-07 4.99772e-07 5.76998e-07 1.85772e-06 4.19748e-07 6.15608e-07 3.31116e-06 5.67692e-07 1.43181e-06 6.12365e-07 6.12337e-07 0.000226365 1.28694e-06 4.03292e-07 4.26832e-07 5.12053e-0…
notes:airbag 2.0014e-07 1.23909e-07 1.34768e-07 1.71308e-07 1.33363e-07 1.3268e-07 2.09711e-07 7.99447e-08 1.5409e-07 2.70783e-07 1.99894e-07 2.03862e-07 2.16099e-07 1.44164e-07 2.10073e-07 2.13424e-07 1.14853e-07 1.67798e-07 0.000156132 1.1526e-07 1.71758e-07 9.88033e-08 1.37501e-07 2.32046e-07 1.21194e-07 2.04152e-07 1.40345e-07 1.40708e-07 2.71159e-07 2.07534e-07 1.15274e-07 9.47053e-08 1.1146…
notes:airborn 8.44303e-07 5.35421e-07 9.20131e-07 6.23562e-07 5.97585e-07 5.25273e-07 8.033e-07 3.6969e-07 5.98646e-07 1.27213e-06 5.4912e-05 7.25747e-07 7.73616e-07 4.43364e-07 4.93308e-07 7.46328e-07 7.32109e-07 5.88613e-07 4.59147e-07 4.494e-07 1.37599e-06 3.61918e-07 7.5227e-07 8.65468e-07 5.76155e-07 9.43125e-07 6.41622e-07 5.24025e-07 1.09147e-06 8.85849e-07 3.22658e-07 3.53571e-07 1.58669e…
notes:airbp 2.90812e-07 1.61718e-07 1.68055e-07 1.8321e-06 1.71989e-07 1.7208e-07 2.62827e-07 7.78469e-06 1.72011e-07 3.56559e-07 2.66634e-07 2.65011e-07 2.69756e-07 1.62291e-07 1.58556e-07 2.7313e-07 1.4545e-07 2.21604e-07 1.59126e-07 1.54057e-07 2.06638e-07 1.26672e-07 1.75759e-07 3.19655e-07 1.57346e-07 3.16765e-07 1.80248e-07 1.83121e-07 3.53016e-07 2.72146e-07 1.19968e-07 1.25368e-07 1.50377…
notes:airbronchogram 2.7209e-06 1.21558e-06 2.04512e-06 1.1885e-06 1.2218e-06 5.40893e-06 3.82047e-06 6.45513e-06 1.1175e-05 9.83701e-06 6.11148e-05 2.99336e-06 1.58946e-05 2.02532e-06 1.20926e-06 1.6344e-06 9.63562e-07 3.40811e-06 1.38185e-06 1.73678e-06 2.31911e-06 3.77801e-05 2.48028e-06 2.91472e-06 0.00014519 2.44492e-06 1.8648e-05 1.38143e-06 2.93436e-06 2.71506e-06 1.79635e-06 9.83343e-07 9…
notes:aircel 1.89656e-06 2.07898e-06 8.28581e-07 0.000108363 8.26963e-07 9.45026e-07 1.72135e-06 3.31413e-06 1.03153e-06 1.98344e-06 1.36678e-06 3.7241e-06 1.90769e-06 7.20198e-07 1.65562e-06 1.35543e-06 9.39648e-07 1.3177e-06 3.38995e-06 2.33525e-06 1.28505e-06 7.42537e-05 1.00144e-06 1.84115e-06 5.75205e-05 2.8339e-06 1.28026e-06 8.40737e-07 1.99771e-06 1.56164e-05 1.62342e-06 6.475e-07 5.09943…
notes:aircheck 1.71238e-07 1.03184e-07 1.19811e-07 1.37103e-07 1.11366e-07 1.10038e-07 1.74237e-07 6.18062e-08 1.20676e-07 2.29867e-07 1.77134e-07 1.7975e-07 1.77995e-07 1.03399e-07 1.07812e-07 1.75654e-07 9.36955e-08 1.36874e-07 9.00677e-05 1.00568e-07 1.31962e-07 1.24605e-07 1.12358e-07 1.96007e-07 1.10763e-07 1.72725e-07 1.43837e-07 1.17538e-07 2.23648e-07 1.89109e-07 7.71495e-08 7.87256e-08 9…
notes:aircontain 7.92734e-07 6.67034e-05 4.91835e-07 6.4194e-07 9.23663e-07 5.47949e-07 9.46747e-07 6.76678e-06 5.69581e-07 1.23179e-06 8.31704e-07 1.80183e-06 1.18016e-06 5.04033e-07 3.35625e-06 1.22387e-06 4.10691e-07 6.09473e-07 4.48291e-07 8.38484e-07 6.51304e-07 5.30031e-07 5.44756e-07 9.65464e-07 1.38208e-06 9.84627e-07 8.58188e-07 6.04642e-07 8.81104e-05 1.0084e-06 4.33219e-07 3.43648e-07 …
notes:airdistend 7.09481e-07 5.51612e-06 4.57125e-07 6.06123e-07 4.01628e-07 4.15231e-07 9.9409e-07 1.38844e-05 4.86092e-07 8.49963e-07 7.23274e-07 6.31601e-07 8.3567e-07 4.11286e-07 6.4489e-07 6.46293e-07 3.82401e-07 5.31003e-07 3.85072e-07 5.24013e-07 4.8642e-07 1.25441e-06 5.08983e-07 1.24521e-06 5.24298e-05 7.78089e-07 6.88016e-07 5.7211e-07 1.53895e-06 6.49327e-07 3.57272e-07 2.88954e-07 3.5…
notes:airfil 2.53444e-06 0.000333222 3.60733e-06 2.3114e-06 1.76793e-06 3.06464e-06 2.76815e-06 4.5423e-06 6.77792e-06 4.9564e-06 3.1434e-06 3.78082e-06 3.63281e-06 1.38469e-06 9.70615e-06 3.10039e-05 1.6209e-06 8.88589e-06 4.24309e-06 2.58966e-06 2.20053e-06 1.7378e-06 2.00538e-06 5.41906e-06 0.00186907 2.13811e-05 0.000141196 7.74734e-06 0.000181296 2.86161e-06 2.11955e-05 6.64074e-06 1.25356e-…
notes:airflow 1.49665e-05 1.97636e-06 7.92709e-07 7.29081e-07 8.47231e-07 3.7364e-05 1.01873e-06 1.53044e-06 6.91405e-07 1.23333e-06 2.46074e-06 1.69013e-06 9.70867e-07 5.62787e-07 9.00558e-07 1.0238e-06 9.84067e-07 2.90748e-06 1.28365e-06 6.36914e-07 3.66906e-06 5.1972e-07 9.12552e-07 1.17571e-06 5.5714e-07 1.30499e-06 7.08511e-07 6.60378e-07 1.3205e-06 1.04397e-06 1.81091e-05 4.07391e-07 1.0057…
notes:airfluid 7.18235e-05 0.00131071 0.000153822 4.89613e-06 1.46511e-05 3.13753e-06 6.69702e-05 2.26276e-05 7.60816e-06 7.53698e-06 4.23956e-06 2.04203e-05 7.47344e-06 2.62795e-06 0.000103439 0.000391502 2.21731e-05 0.000246201 5.88193e-06 3.18449e-06 1.37482e-05 2.89585e-06 7.20681e-05 8.22718e-06 0.00610096 9.97734e-06 0.000145137 3.67327e-06 1.11683e-05 4.34246e-06 5.25157e-06 4.64942e-06 7.…
notes:airfluidlevel 9.91386e-06 1.97406e-05 6.77034e-07 8.52017e-07 6.89855e-07 7.9239e-07 1.0894e-06 3.14686e-06 6.78526e-07 1.52109e-06 9.83544e-07 1.15817e-06 1.43108e-06 8.20011e-07 6.46106e-06 1.0325e-06 5.45885e-07 8.45962e-07 7.78493e-07 8.60046e-06 9.05988e-07 2.77563e-06 1.48853e-06 1.58434e-06 6.18732e-05 1.74852e-06 6.6949e-07 6.6232e-07 1.4308e-06 5.65038e-06 4.80144e-07 5.53084e-07 5…
notes:airgen 1.49635e-05 7.93327e-06 1.34996e-06 1.33191e-06 9.35477e-07 1.96246e-06 2.21858e-06 9.27807e-07 1.01211e-06 2.65383e-06 1.46766e-06 2.25846e-05 2.76409e-06 8.27191e-07 1.09044e-06 1.53195e-06 8.59189e-07 1.0793e-06 7.68152e-06 8.51459e-06 1.20566e-06 8.80999e-06 1.13006e-06 4.10137e-05 1.14419e-06 5.06953e-06 2.64724e-06 8.37932e-06 3.44187e-06 1.77809e-06 1.25854e-06 7.29595e-06 8.1…
notes:airgener 1.06538e-06 1.28075e-06 9.31107e-07 1.43399e-06 7.12492e-07 9.08816e-07 1.43484e-06 6.17831e-06 7.69411e-07 1.99828e-06 1.37946e-06 9.64127e-06 1.76472e-06 1.75381e-06 8.28194e-07 1.09916e-06 7.66598e-07 8.13923e-07 1.79311e-06 1.07594e-06 8.90307e-07 9.24463e-05 8.81589e-07 1.42807e-06 1.13872e-06 1.89072e-06 7.71257e-07 7.75363e-07 1.63388e-06 1.24612e-06 4.47479e-07 5.5211e-06 9…
notes:airgi 8.86196e-07 6.57877e-07 5.19973e-07 1.81796e-06 5.37327e-07 1.00779e-06 9.59098e-07 3.88032e-05 5.91168e-07 2.62062e-06 8.65653e-07 9.46075e-07 1.21518e-06 5.89465e-07 8.90479e-07 9.16563e-07 5.06346e-07 6.7016e-07 7.29558e-07 8.2191e-07 6.45855e-07 5.16856e-07 5.44344e-07 1.08981e-06 6.27632e-07 6.6236e-06 7.48956e-07 5.86461e-07 1.43713e-06 1.6202e-06 3.5329e-07 4.42874e-07 6.51512e…
notes:airleak 1.52398e-06 8.217e-07 7.46525e-07 8.84545e-07 7.58758e-07 7.24124e-07 1.4759e-06 0.000141517 1.3159e-06 1.82217e-06 1.06266e-06 1.03638e-06 1.34791e-06 8.27868e-07 7.57802e-07 1.27679e-06 1.16453e-06 0.000178638 3.96932e-06 7.36145e-07 1.24332e-06 5.01984e-07 1.02441e-06 1.61937e-06 8.64932e-07 1.27655e-06 2.78098e-06 7.1666e-07 2.49403e-06 1.20492e-06 8.4218e-07 0.00261266 1.01225e…
notes:airleakcrepitus 3.58135e-07 2.23495e-07 2.30717e-07 2.93391e-07 2.41839e-07 2.48266e-07 3.66992e-07 8.5952e-07 2.68377e-07 5.98084e-07 3.66534e-07 3.62511e-07 3.88886e-07 2.51205e-07 2.68587e-07 3.76638e-07 2.07e-07 2.94816e-07 2.28346e-07 2.74893e-07 2.87286e-07 1.75921e-07 2.43511e-07 4.54568e-07 2.36283e-07 5.08222e-07 3.52684e-07 2.50953e-07 5.39404e-07 4.23216e-07 1.61433e-07 3.3144e-0…
notes:airless 1.03281e-06 5.31348e-07 9.54339e-07 6.8873e-07 6.03832e-07 1.83142e-05 1.11505e-06 3.16111e-07 1.02032e-06 1.64145e-06 3.18224e-05 1.25143e-06 1.36892e-06 6.97651e-07 6.32085e-07 2.21023e-05 6.59587e-07 1.55723e-06 5.18698e-07 1.18114e-06 1.66077e-06 6.99342e-07 1.10747e-06 1.63844e-06 9.35164e-05 9.77174e-07 1.02587e-06 6.1756e-07 1.43692e-06 9.10262e-07 3.03175e-05 4.34581e-07 4.9…
notes:airlin 1.25873e-06 3.6555e-06 6.01866e-07 1.15804e-06 1.07313e-06 1.51216e-06 1.00035e-06 1.05709e-06 6.65717e-07 1.41e-06 1.00392e-06 4.74366e-06 1.68687e-06 3.29876e-06 6.10142e-07 1.02082e-06 9.03933e-07 8.30619e-07 8.4304e-06 8.78547e-07 1.37547e-06 7.45744e-07 6.54935e-07 1.18283e-06 6.91868e-07 2.0581e-06 7.34985e-07 7.10255e-07 1.76398e-06 1.01286e-06 4.38062e-07 6.7778e-07 5.9198e-0…
notes:airmattress 3.80332e-07 5.34617e-07 2.42826e-07 3.08977e-07 2.47427e-07 2.47555e-07 4.4961e-07 0.000100202 2.64268e-07 5.16262e-07 1.12412e-05 4.95775e-07 4.06747e-07 2.52891e-07 3.45464e-07 4.06294e-07 2.12846e-07 3.16743e-07 2.53637e-07 2.37289e-07 3.4786e-07 1.82752e-07 2.89624e-07 4.50578e-07 2.62963e-07 4.14018e-07 3.44243e-07 2.65182e-07 5.94745e-07 4.61809e-07 1.72047e-07 1.78549e-07…
notes:airmov 4.46969e-05 8.20704e-07 1.80792e-06 1.03476e-06 1.21421e-06 5.4685e-06 4.08529e-06 5.24685e-07 1.86172e-06 7.80852e-06 2.36162e-05 1.56429e-06 2.20274e-06 1.18878e-06 9.31427e-07 1.45775e-06 1.87086e-06 1.51306e-05 1.83425e-06 6.4428e-06 1.73927e-06 4.87911e-05 2.59834e-05 2.11975e-06 1.99669e-06 2.34667e-06 1.47352e-06 2.52385e-06 3.67666e-06 2.25743e-06 6.4974e-07 1.36664e-06 6.862…
notes:airpal 5.91689e-07 4.66637e-07 8.68942e-07 5.02726e-07 4.03173e-07 3.84394e-07 6.01874e-07 3.8375e-07 1.54378e-05 8.79136e-07 0.000237763 5.43996e-07 3.13678e-06 3.75405e-07 1.89347e-06 1.03515e-06 3.29569e-07 4.62807e-07 1.32315e-05 3.29897e-07 5.14849e-07 2.5999e-07 3.97981e-07 6.56101e-07 3.43602e-07 9.30789e-07 6.15833e-07 3.92115e-07 7.79641e-07 6.14435e-07 3.01592e-07 2.6329e-07 3.302…
notes:airplan 1.26696e-06 8.76171e-07 7.61794e-07 9.1544e-07 9.02018e-07 5.09973e-06 1.85597e-06 1.63283e-05 8.32122e-07 1.7723e-06 1.4069e-06 1.33323e-06 1.65134e-06 2.98522e-06 1.22378e-06 1.18186e-06 1.04277e-06 1.12126e-06 8.53499e-07 1.58396e-06 9.49451e-07 5.60852e-06 7.1996e-07 1.66452e-06 1.32571e-06 2.01671e-06 7.91072e-07 3.90503e-05 1.78934e-06 1.18518e-06 6.11254e-07 4.86273e-07 4.499…
notes:airport 5.56319e-06 7.89565e-07 1.0818e-06 1.59362e-06 1.12494e-06 2.26591e-06 1.47699e-06 1.40039e-06 1.8727e-06 1.87888e-06 3.40138e-06 1.60211e-06 2.83759e-06 1.3665e-06 9.27951e-07 1.33363e-06 9.7326e-07 3.01444e-06 1.334e-06 1.36366e-06 1.9751e-05 9.02933e-06 9.51296e-07 3.85173e-06 6.57056e-06 4.82336e-05 1.12285e-06 1.50613e-06 2.0826e-05 2.82124e-06 9.28115e-07 1.05467e-06 8.88419e-…
notes:airsbft 3.35764e-07 2.89359e-07 1.90138e-07 2.41705e-07 2.07268e-07 1.94116e-07 3.07895e-07 3.3708e-07 1.94868e-07 4.08803e-07 3.21911e-07 2.97508e-07 3.65183e-07 1.81078e-07 1.7717e-07 3.11305e-07 1.73659e-07 2.49394e-07 1.78273e-07 1.76231e-07 2.48358e-07 1.55548e-07 2.00158e-07 4.20059e-07 4.99769e-07 3.02782e-07 2.44207e-07 4.04353e-06 3.94043e-07 3.06227e-07 2.30627e-07 1.4483e-07 1.66…
notes:airspaceconsolid 9.15104e-07 3.97378e-07 6.75077e-06 1.24376e-06 4.02709e-07 6.8583e-06 6.22918e-07 2.40129e-07 3.95666e-07 9.15193e-07 6.70736e-07 6.62512e-07 7.43396e-07 3.74539e-07 3.66265e-07 6.37292e-07 3.42167e-07 6.94533e-07 3.63711e-07 6.60999e-07 5.62153e-07 5.28499e-07 1.62576e-06 1.13526e-06 1.45822e-06 6.95112e-07 4.5069e-07 1.0114e-06 7.96896e-07 7.20215e-07 2.73747e-07 3.07921…
notes:airspacediseas 8.10795e-07 1.5353e-05 2.04566e-06 7.0766e-07 5.53211e-07 6.69814e-07 9.49814e-07 5.89692e-07 6.38086e-07 3.38407e-05 1.03001e-06 9.12272e-07 8.43575e-07 1.06988e-06 2.634e-06 8.32006e-07 4.61517e-07 7.73213e-07 5.57524e-07 7.13345e-07 9.17996e-06 8.95548e-07 6.91756e-07 9.4695e-07 1.73421e-06 8.30275e-07 1.11708e-06 5.21252e-07 1.24491e-06 8.76895e-07 5.47061e-07 3.54236e-07…
notes:airspaceopac 1.15795e-06 1.17658e-06 7.47198e-07 8.46684e-07 7.47612e-07 1.33641e-06 1.69671e-06 4.01674e-07 7.8486e-07 2.29886e-05 1.71366e-06 1.55854e-06 1.26318e-06 6.05816e-06 6.51965e-07 1.09479e-06 2.15022e-06 7.2251e-06 7.04196e-07 1.63103e-06 1.6715e-06 4.80846e-06 8.14318e-07 1.63681e-06 2.83627e-05 1.32622e-06 1.44891e-06 1.59604e-06 1.46424e-06 1.59693e-06 4.49073e-07 3.27889e-06…
notes:airtrap 1.14018e-06 1.16805e-06 6.45084e-07 6.95297e-07 2.98194e-06 1.19153e-06 1.17782e-06 1.29611e-05 8.05439e-07 1.65708e-06 1.14842e-06 1.51162e-06 1.05958e-06 6.51748e-07 5.18568e-07 9.22906e-07 5.82054e-07 7.68628e-07 8.85773e-07 1.29827e-06 9.22286e-07 6.3714e-07 6.89679e-05 1.33412e-06 1.4635e-06 1.43152e-06 7.99537e-07 2.32928e-06 1.26733e-06 9.11627e-07 1.1737e-06 5.39642e-07 7.06…
notes:airwaycompromis 2.22522e-05 2.78835e-07 3.24486e-07 3.85529e-07 3.36092e-07 4.70779e-07 0.00019035 1.91179e-07 3.16159e-07 6.58318e-07 4.68315e-07 5.2837e-07 6.70822e-07 1.28536e-06 2.87682e-07 4.92274e-07 2.62029e-07 3.80862e-07 4.21267e-07 1.10254e-06 3.64158e-07 2.16668e-06 3.06492e-07 5.57398e-07 3.13355e-07 5.43936e-07 3.24282e-07 3.97421e-07 6.04307e-07 4.84317e-07 2.10386e-07 2.17717…
notes:airwayobstruct 5.67003e-07 5.15303e-07 3.50974e-07 4.43112e-07 3.58528e-07 5.72366e-07 1.59647e-06 2.30373e-06 4.27963e-07 8.08458e-07 5.75966e-07 6.40669e-07 2.10744e-06 3.80958e-07 3.3069e-07 5.91829e-07 3.26929e-07 4.78385e-07 3.25651e-07 5.43153e-07 5.48274e-07 2.29322e-05 3.65211e-07 7.0338e-07 4.13311e-07 6.28119e-07 3.7988e-07 6.53531e-07 8.34861e-07 5.76612e-07 2.39316e-07 3.3925e-0…
notes:airwayprotect 3.27746e-06 9.17843e-07 1.75151e-06 2.28747e-06 1.13246e-06 1.23676e-06 3.31225e-06 1.87265e-05 1.59091e-06 2.09941e-06 1.17995e-05 6.14143e-06 1.86288e-06 2.27743e-06 1.51759e-06 1.43659e-06 2.38169e-06 1.83431e-05 2.0612e-06 2.01154e-06 3.12958e-06 0.000282708 9.75887e-07 1.72718e-06 9.33004e-05 2.35602e-05 1.62733e-06 1.64431e-05 2.53414e-06 2.23304e-06 2.87246e-05 5.90735e…
notes:airwithin 6.7358e-07 2.88681e-05 4.50439e-07 5.60582e-07 4.59052e-07 6.55192e-07 7.29251e-07 1.65585e-06 5.30364e-07 1.25249e-06 7.08001e-07 7.23356e-07 7.08761e-07 4.01616e-07 2.3666e-06 6.93624e-07 3.99259e-07 5.56848e-07 1.28831e-06 6.47791e-07 5.86512e-07 6.15914e-07 4.55393e-07 3.94199e-05 1.64401e-06 7.0007e-07 1.27441e-06 1.38948e-06 7.61952e-06 1.83313e-06 3.67889e-07 3.1423e-07 3.5…
notes:aivr 4.83484e-07 2.81008e-07 3.20939e-07 3.95725e-07 3.68128e-07 3.0151e-07 4.83445e-07 3.27403e-07 3.60283e-07 1.50716e-06 4.7041e-07 4.71496e-07 5.2528e-07 7.54208e-05 2.85186e-07 4.84224e-07 4.07444e-07 0.000167228 2.81015e-07 3.85867e-07 4.31681e-07 2.29628e-07 3.25836e-07 5.48232e-07 2.74719e-07 6.13969e-07 3.3835e-07 6.12208e-07 5.98996e-07 4.99709e-07 2.16979e-07 2.40441e-07 6.97976e…
notes:aiway 6.71313e-07 3.58477e-07 3.84513e-07 5.07078e-07 3.86926e-07 3.85736e-07 2.40424e-05 4.85797e-07 4.94681e-07 7.97065e-07 6.81316e-07 8.62426e-07 7.36081e-07 3.71542e-07 8.45979e-07 6.23983e-07 3.69316e-07 5.69469e-07 4.85348e-07 4.85062e-07 4.88716e-07 7.0052e-07 1.46242e-05 6.96463e-07 1.12951e-06 6.39649e-07 4.00185e-07 4.18013e-07 7.73771e-07 6.19665e-07 2.83715e-07 2.91849e-07 3.25…
notes:aji 8.29003e-06 4.57403e-06 5.55222e-06 0.000145407 2.58495e-06 5.93912e-05 1.90404e-05 8.18855e-07 1.17866e-05 6.14371e-06 3.63045e-06 9.27805e-06 7.3868e-06 3.03076e-06 2.58206e-05 2.42432e-06 4.05156e-05 4.56103e-05 6.82902e-05 6.27565e-06 6.37271e-06 4.40765e-06 4.43663e-06 2.84339e-05 0.000967427 0.000139135 6.74519e-06 2.88387e-06 4.88735e-05 3.96483e-06 7.01917e-06 1.02399e-05 1.2036…
notes:ajust 4.54823e-07 2.96287e-07 1.36353e-05 3.92143e-07 3.28214e-07 3.04339e-07 5.07959e-07 7.76026e-07 3.23017e-07 6.40562e-07 7.14034e-05 5.19115e-07 4.93464e-07 3.31721e-07 2.9173e-07 5.1246e-07 4.75967e-07 6.6952e-07 2.84817e-07 2.97472e-07 5.47291e-07 2.38372e-07 6.8538e-07 1.14541e-06 3.03345e-07 5.41435e-07 3.6565e-07 3.46379e-07 7.76964e-07 5.72358e-07 2.18275e-07 2.25748e-07 2.6821e-…
notes:ak 2.29492e-05 6.10943e-07 2.83732e-05 6.34599e-07 4.04367e-05 7.85081e-07 1.32148e-06 3.90369e-07 1.07182e-06 1.15187e-06 8.73087e-07 5.35763e-06 1.69175e-06 9.91716e-07 6.93069e-07 8.19418e-07 5.34451e-07 1.1487e-06 1.81471e-06 6.84062e-07 1.05244e-06 4.08658e-07 6.11367e-07 0.00035705 5.53415e-07 8.69236e-07 6.21086e-07 1.30129e-06 1.64373e-06 9.70396e-07 3.51855e-07 5.60035e-07 5.60856e…
notes:aka 6.45492e-07 2.25414e-06 5.12341e-07 5.00675e-07 4.51207e-07 4.22933e-07 7.97325e-07 2.42559e-07 4.82337e-07 8.34726e-07 6.39179e-07 1.25975e-06 7.12648e-07 3.6838e-07 3.59844e-07 6.21245e-07 9.77599e-07 4.91583e-07 8.93485e-06 4.14772e-07 5.62782e-07 4.12093e-07 4.22958e-07 0.00763066 4.74538e-07 6.74609e-07 9.0486e-07 4.43337e-07 9.20417e-07 1.41586e-06 5.6069e-07 2.87336e-07 3.46887e-…
notes:akinesi 1.58086e-06 1.51566e-06 9.66312e-07 1.17182e-06 0.00199583 1.3828e-06 1.2428e-06 5.22049e-07 1.11536e-06 2.60781e-06 1.57537e-06 1.28685e-06 1.70392e-06 0.000438973 7.26796e-07 1.15879e-06 6.798e-07 2.47365e-06 7.48919e-07 0.00402564 2.12446e-06 6.64134e-07 7.68805e-07 0.000367252 9.83492e-07 1.50849e-06 1.01472e-06 1.06142e-06 1.70053e-06 1.77762e-06 5.85913e-07 1.68497e-06 8.61384…
notes:akinesisdyskinesi 5.45532e-07 3.23029e-07 3.71289e-07 4.35841e-07 6.36341e-07 3.71451e-07 6.05732e-07 2.81435e-07 4.05766e-07 0.000126389 5.42149e-07 5.79605e-07 6.05832e-07 7.83294e-06 3.39876e-07 5.70181e-07 3.29244e-07 6.65486e-07 3.24378e-07 7.48008e-05 4.64713e-07 3.24286e-07 3.51852e-07 8.91229e-06 3.28131e-07 6.65573e-07 3.97588e-07 4.17516e-07 7.06071e-07 5.75517e-07 2.33241e-07 2.5…
notes:akinesishypokinesi 6.37661e-07 3.95447e-07 4.47297e-07 5.51072e-07 9.95312e-05 4.79197e-07 7.39049e-07 2.68057e-07 6.01611e-07 1.18282e-06 7.08531e-07 7.05802e-07 7.55216e-07 9.10046e-07 6.34354e-07 6.77913e-07 3.76951e-07 7.66103e-07 4.51594e-07 0.000163276 6.22222e-07 4.05215e-07 4.2258e-07 1.60427e-06 5.45879e-07 9.41196e-07 4.84946e-07 4.74266e-07 8.83026e-07 9.09196e-07 2.82901e-07 1.4…
notes:akinet 1.36032e-06 1.05372e-05 1.10394e-06 1.10883e-06 0.000473154 8.31707e-07 1.12304e-06 5.18448e-07 1.04668e-06 2.29926e-06 1.15386e-06 1.1193e-06 1.47943e-06 0.00045345 6.26902e-07 1.06328e-06 6.51127e-07 2.0004e-06 6.51287e-07 0.0149783 1.13499e-06 6.02192e-07 7.15439e-07 3.38628e-06 8.14339e-07 1.38918e-06 1.01514e-06 8.38388e-07 1.56404e-06 1.58814e-06 4.78035e-07 0.000173063 6.12839…
[truncated: 51,882 more rows]
