# Supplementary material for: Inferring multimodal latent topics from electronic health records
Source: Nat Commun. 2020 May 21;11:2536. doi: 10.1038/s41467-020-16378-3 (PMC7242436; doi:10.1038/s41467-020-16378-3)
Supplement: Supplementary file 6 — Supplementary Data 2 [file 41467_2020_16378_MOESM6_ESM.csv]

M1 "M2" "M3" "M4" "M5" "M6" "M7" "M8" "M9" "M10" "M11" "M12" "M13" "M14" "M15" "M16" "M17" "M18" "M19" "M20" "M21" "M22" "M23" "M24" "M25" "M26" "M27" "M28" "M29" "M30" "M31" "M32" "M33" "M34" "M35" "M36" "M37" "M38" "M39" "M40" "M41" "M42" "M43" "M44" "M45" "M46" "M47" "M48" "M49" "M50" "M51" "M52" "M53" "M54" "M55" "M56" "M57" "M58" "M59" "M60" "M61" "M62" "M63" "M64" "M65" "M66" "M67" "M68" "M…
50805_CARBOXYHEMOGLOBIN-BLOOD-BLOOD GAS 0.000343908 0.000381751 0.000314947 0.000657585 0.000281676 0.000274213 0.000292096 0.00084199 0.000340097 0.000489123 0.000972865 0.000708292 0.000251655 0.00039429 0.000495976 0.000406128 0.000320885 0.00149341 0.00116759 0.000233003 0.000206137 0.000324275 0.000559574 0.00183789 0.0445964 0.0002628 0.000417186 0.000221193 0.000296228 0.000380066 0.000470…
50814_METHEMOGLOBIN-BLOOD-BLOOD GAS 0.000277347 0.000383123 0.000302024 0.000380052 0.00040833 0.000271974 0.00025523 0.000259993 0.000328634 0.000366458 0.000368766 0.000271677 0.000222828 0.000268595 0.000264414 0.000372093 0.000287903 0.0012017 0.000268434 0.000224946 0.00018547 0.000149247 0.000607217 0.00059424 0.000539708 0.000249654 0.00269631 0.000201564 0.00035446 0.000377298 0.000360236…
50829_FLUID TYPE-OTHER BODY FLUID-BLOOD GAS 3.10401e-05 2.90719e-05 3.11015e-05 3.40894e-05 2.94274e-05 2.7818e-05 2.83219e-05 2.18658e-05 2.90136e-05 4.10067e-05 3.15289e-05 2.9998e-05 2.6844e-05 2.49464e-05 2.23441e-05 4.35378e-05 2.51971e-05 3.53219e-05 2.40241e-05 1.41461e-05 2.33139e-05 1.10621e-05 4.68685e-05 2.91268e-05 1.7371e-05 2.46726e-05 4.14809e-05 2.59599e-05 3.00604e-05 3.73163e-05…
50830_PCO2, BODY FLUID-OTHER BODY FLUID-BLOOD GAS 8.92481e-05 8.4315e-05 9.23505e-05 0.000133511 8.52325e-05 7.85526e-05 8.13376e-05 0.000218086 8.35359e-05 0.000109153 9.24044e-05 8.63755e-05 7.66436e-05 7.30014e-05 6.39692e-05 0.000134896 7.29411e-05 0.000102551 0.000107831 4.29598e-05 6.53097e-05 3.29237e-05 0.000156092 8.92519e-05 5.02149e-05 7.20909e-05 0.000103171 7.76523e-05 8.95644e-05 0.…
50831_PH-OTHER BODY FLUID-BLOOD GAS 2.97301e-05 3.01605e-05 3.44345e-05 3.05934e-05 2.8231e-05 3.14247e-05 2.68721e-05 1.86891e-05 3.01132e-05 4.26939e-05 3.14408e-05 2.85199e-05 2.52434e-05 2.37182e-05 2.16251e-05 4.32877e-05 2.45767e-05 3.40438e-05 2.17075e-05 1.3797e-05 2.19005e-05 1.10037e-05 0.00396091 2.72876e-05 1.817e-05 2.27947e-05 3.86755e-05 2.46099e-05 2.55878e-05 3.85269e-05 5.30648e…
50832_PO2, BODY FLUID-OTHER BODY FLUID-BLOOD GAS 2.98081e-05 2.77907e-05 2.96023e-05 3.11364e-05 2.87447e-05 2.65018e-05 2.68243e-05 1.69358e-05 2.78626e-05 3.7094e-05 2.99698e-05 2.8857e-05 2.58865e-05 2.3808e-05 2.13865e-05 4.09073e-05 2.43435e-05 3.38926e-05 2.24203e-05 1.53247e-05 2.23117e-05 1.09693e-05 4.02858e-05 2.79648e-05 1.67789e-05 2.39358e-05 3.25343e-05 2.49146e-05 2.95545e-05 3.549…
50833_POTASSIUM-OTHER BODY FLUID-BLOOD GAS 3.63039e-05 3.46005e-05 3.59332e-05 3.7847e-05 3.49083e-05 3.18658e-05 3.40469e-05 6.05405e-05 3.48246e-05 4.43738e-05 3.66916e-05 3.55657e-05 3.2151e-05 2.91403e-05 2.60148e-05 4.94147e-05 2.96924e-05 4.19887e-05 2.73699e-05 1.68118e-05 2.6121e-05 1.34102e-05 4.61186e-05 3.44308e-05 2.02847e-05 2.89079e-05 4.09249e-05 3.09371e-05 3.20341e-05 4.37825e-05…
50834_SODIUM, BODY FLUID-OTHER BODY FLUID-BLOOD GAS 1.47815e-05 1.37673e-05 1.4657e-05 1.55579e-05 1.40839e-05 1.30605e-05 1.36974e-05 2.56735e-05 1.39887e-05 1.82656e-05 1.48737e-05 1.44807e-05 1.26695e-05 1.1865e-05 1.06627e-05 2.01003e-05 1.2139e-05 1.72006e-05 1.11294e-05 6.83109e-06 1.07072e-05 5.45276e-06 1.8802e-05 1.38361e-05 8.27375e-06 1.15307e-05 1.6847e-05 1.26435e-05 1.27475e-05 1.77…
50835_ALBUMIN, ASCITES-ASCITES-CHEMISTRY 9.11853e-06 9.20605e-06 9.46494e-06 9.5129e-06 8.62925e-06 8.71637e-06 8.22432e-06 6.20433e-06 8.64683e-06 1.16704e-05 9.19119e-06 8.94764e-06 7.76775e-06 7.25908e-06 6.45621e-06 1.25468e-05 7.50614e-06 1.03742e-05 6.81519e-06 4.18908e-06 6.70475e-06 3.33491e-06 1.29818e-05 8.50063e-06 5.24418e-06 7.05028e-06 1.02228e-05 7.67502e-06 7.88362e-06 1.12147e-05…
50836_AMYLASE, ASCITES-ASCITES-CHEMISTRY 4.02155e-05 0.0127106 4.15329e-05 4.14628e-05 3.74368e-05 3.61261e-05 3.80188e-05 5.78731e-05 3.83321e-05 5.36934e-05 3.99865e-05 3.91437e-05 3.42682e-05 3.12843e-05 2.84394e-05 5.71788e-05 3.27166e-05 4.65385e-05 3.47556e-05 1.83163e-05 2.88085e-05 1.44879e-05 6.65757e-05 3.87367e-05 2.78389e-05 3.09564e-05 4.67425e-05 3.59538e-05 3.62343e-05 4.88455e-05 …
50837_BICARBONATE, ASCITES-ASCITES-CHEMISTRY 3.60625e-05 4.35113e-05 3.61101e-05 3.7103e-05 3.36013e-05 3.11064e-05 3.17998e-05 5.13643e-05 3.42383e-05 4.38863e-05 3.55364e-05 3.44914e-05 3.06425e-05 2.81839e-05 2.51349e-05 4.9062e-05 2.89058e-05 4.00339e-05 2.64911e-05 1.64987e-05 3.55409e-05 1.30026e-05 4.86062e-05 3.29794e-05 1.99107e-05 2.77184e-05 3.96054e-05 3.01581e-05 3.03232e-05 4.47735e…
50838_BILIRUBIN, TOTAL, ASCITES-ASCITES-CHEMISTRY 4.07481e-05 0.000141163 4.08863e-05 4.18064e-05 3.89545e-05 3.83447e-05 3.70604e-05 7.41183e-05 3.94738e-05 5.08212e-05 4.07495e-05 3.99184e-05 3.46265e-05 3.16055e-05 2.84108e-05 6.15469e-05 3.25027e-05 4.55944e-05 3.84609e-05 1.87202e-05 2.95262e-05 1.48623e-05 5.99444e-05 3.88521e-05 2.99836e-05 3.13638e-05 4.71428e-05 3.42724e-05 3.70766e-05 5…
50839_CHLORIDE, ASCITES-ASCITES-CHEMISTRY 3.39145e-05 4.6191e-05 3.40119e-05 3.50733e-05 3.1786e-05 2.94195e-05 3.00622e-05 0.000121042 3.2519e-05 4.19669e-05 3.33831e-05 3.34507e-05 2.90494e-05 2.66487e-05 2.39898e-05 4.57706e-05 2.73562e-05 3.83214e-05 2.50869e-05 1.57641e-05 3.30429e-05 1.23239e-05 4.65791e-05 3.1152e-05 1.89884e-05 2.62054e-05 3.71361e-05 2.8349e-05 2.88284e-05 4.21296e-05 0.…
50840_CHOLESTEROL, ASCITES-ASCITES-CHEMISTRY 1.75258e-05 1.52866e-05 0.000140157 1.70327e-05 1.5433e-05 2.30831e-05 1.45783e-05 9.07933e-06 1.5572e-05 2.03676e-05 1.63427e-05 1.87523e-05 1.38491e-05 1.29733e-05 1.15509e-05 2.1983e-05 1.34069e-05 1.83942e-05 1.21987e-05 7.53052e-06 1.21608e-05 6.01273e-06 2.12282e-05 1.5139e-05 9.70432e-06 1.27391e-05 2.00521e-05 1.36139e-05 1.39283e-05 2.03242e-0…
50841_CREATININE, ASCITES-ASCITES-CHEMISTRY 8.00032e-05 0.00410994 9.79117e-05 8.07902e-05 7.46039e-05 8.0699e-05 7.29312e-05 9.05004e-05 7.63213e-05 0.000102413 9.20149e-05 0.0662503 7.12207e-05 6.26317e-05 7.73368e-05 0.000109304 6.49334e-05 9.38013e-05 0.000117937 3.90724e-05 5.6266e-05 3.06068e-05 0.000140868 7.68747e-05 5.9462e-05 6.22747e-05 9.23394e-05 6.59358e-05 7.36923e-05 0.000122435 0…
50842_GLUCOSE, ASCITES-ASCITES-CHEMISTRY 7.47861e-06 7.24722e-06 7.4987e-06 7.83394e-06 7.08225e-06 6.79612e-06 6.76909e-06 4.45799e-06 7.09573e-06 9.5775e-06 7.48456e-06 7.30185e-06 6.40105e-06 5.96839e-06 5.30636e-06 1.02688e-05 6.14442e-06 8.49032e-06 5.60614e-06 3.4437e-06 5.44881e-06 2.75613e-06 1.07237e-05 6.97511e-06 4.43231e-06 5.81522e-06 8.44157e-06 6.27236e-06 6.43716e-06 9.15122e-06 0…
50843_LACTATE DEHYDROGENASE, ASCITES-ASCITES-CHEMISTRY 6.31102e-06 6.0334e-06 6.33593e-06 6.61305e-06 5.97874e-06 5.72553e-06 5.67667e-06 3.76194e-06 5.95309e-06 8.06335e-06 6.32257e-06 6.17191e-06 5.37499e-06 5.0388e-06 4.47382e-06 8.65775e-06 5.18983e-06 7.18292e-06 4.72126e-06 2.90234e-06 4.60716e-06 2.32252e-06 8.97678e-06 5.89311e-06 3.71151e-06 4.9086e-06 7.10522e-06 5.29531e-06 5.43849e-06…
50844_LIPASE, ASCITES-ASCITES-CHEMISTRY 6.65919e-05 7.92856e-05 6.89047e-05 8.25829e-05 6.39262e-05 6.01609e-05 6.10095e-05 4.90979e-05 6.3134e-05 8.48492e-05 6.7101e-05 6.89481e-05 5.77173e-05 5.35606e-05 4.83654e-05 9.01268e-05 5.47383e-05 7.54578e-05 5.04348e-05 3.61417e-05 4.80237e-05 2.61082e-05 8.53169e-05 6.31283e-05 4.4778e-05 5.37335e-05 7.55307e-05 5.726e-05 5.78818e-05 0.00010013 0.002…
50845_MISCELLANEOUS, ASCITES-ASCITES-CHEMISTRY 7.55167e-05 0.00190784 7.51739e-05 9.25242e-05 7.1764e-05 6.49712e-05 6.74464e-05 4.25824e-05 7.1124e-05 9.03371e-05 7.69213e-05 0.000107708 6.37334e-05 5.95039e-05 5.45236e-05 0.000100712 6.11984e-05 8.49447e-05 5.82068e-05 3.68332e-05 0.000102849 2.94344e-05 0.000116012 9.77115e-05 4.3984e-05 5.95765e-05 8.74271e-05 6.26867e-05 6.60512e-05 8.88296e…
50846_OSMOLALITY, ASCITES-ASCITES-CHEMISTRY 1.04686e-05 9.64427e-06 1.03735e-05 1.10001e-05 9.96605e-06 9.15722e-06 9.43916e-06 5.8421e-06 9.7609e-06 1.29386e-05 1.04909e-05 1.01411e-05 8.93528e-06 8.36647e-06 7.43639e-06 1.42366e-05 8.58616e-06 1.18868e-05 7.85957e-06 4.81411e-06 1.87855e-05 3.84142e-06 1.33351e-05 9.82272e-06 5.80698e-06 8.1481e-06 1.14787e-05 8.74716e-06 8.96277e-06 1.25214e-0…
50847_POTASSIUM, ASCITES-ASCITES-CHEMISTRY 3.79301e-05 5.01226e-05 3.80654e-05 3.9153e-05 3.55797e-05 3.28047e-05 3.36773e-05 9.0799e-05 3.63448e-05 4.66715e-05 3.75054e-05 3.71727e-05 3.23917e-05 2.97971e-05 2.67274e-05 5.15954e-05 3.06298e-05 4.27857e-05 2.80476e-05 1.75444e-05 3.94633e-05 1.37438e-05 5.17089e-05 3.48449e-05 2.11165e-05 2.9292e-05 4.18674e-05 3.19174e-05 3.21975e-05 4.66198e-05…
50848_SODIUM, ASCITES-ASCITES-CHEMISTRY 3.83122e-05 5.43658e-05 3.83528e-05 3.95441e-05 3.59095e-05 3.30802e-05 3.43602e-05 7.75655e-05 3.65015e-05 4.70575e-05 3.79776e-05 3.75073e-05 3.26535e-05 3.0058e-05 2.69458e-05 5.20535e-05 3.08947e-05 4.31681e-05 2.82892e-05 1.76692e-05 3.85775e-05 1.38583e-05 5.19508e-05 3.5236e-05 2.1297e-05 2.95699e-05 4.23472e-05 3.22249e-05 3.24723e-05 4.7058e-05 0.0…
50849_TOTAL PROTEIN, ASCITES-ASCITES-CHEMISTRY 7.09102e-06 7.06645e-06 7.16047e-06 7.3905e-06 6.69033e-06 6.54264e-06 6.40342e-06 4.56426e-06 6.70171e-06 9.03217e-06 7.10083e-06 6.94957e-06 6.03945e-06 5.63385e-06 5.00886e-06 9.73389e-06 5.82551e-06 8.03718e-06 5.29149e-06 3.25984e-06 5.19305e-06 2.61679e-06 1.01284e-05 6.59679e-06 4.26934e-06 5.49147e-06 8.0352e-06 5.97796e-06 6.10032e-06 8.7268…
50850_TRIGLYCERIDES, ASCITES-ASCITES-CHEMISTRY 7.94211e-05 0.000232174 9.12841e-05 7.92564e-05 7.40215e-05 7.80699e-05 6.9477e-05 4.77671e-05 7.75675e-05 0.000108056 7.97186e-05 0.00116513 6.99376e-05 6.29257e-05 5.45231e-05 0.000107876 6.90321e-05 8.60618e-05 5.81847e-05 3.82074e-05 6.28018e-05 2.97553e-05 9.68435e-05 9.75847e-05 7.56359e-05 6.05887e-05 8.3664e-05 6.86288e-05 7.49969e-05 9.3803e…
50851_UREA NITROGEN, ASCITES-ASCITES-CHEMISTRY 5.06824e-05 6.22447e-05 5.14943e-05 5.12705e-05 4.74756e-05 4.46761e-05 4.54707e-05 2.81975e-05 4.69603e-05 0.000139199 5.0267e-05 0.000961128 4.6401e-05 3.9497e-05 3.56329e-05 6.63585e-05 4.03236e-05 5.7039e-05 3.74606e-05 2.35741e-05 4.43456e-05 1.86467e-05 6.6498e-05 4.75158e-05 3.05294e-05 4.13614e-05 5.45494e-05 4.17621e-05 4.27427e-05 6.80102e-…
50853_25-OH VITAMIN D-BLOOD-CHEMISTRY 0.000156709 0.00024232 0.000152849 0.000167828 0.000145684 0.000156641 0.000153778 8.49184e-05 0.000148275 0.000202767 0.000154637 0.000401196 0.000205333 0.000127462 0.00022264 0.000198138 0.000169561 0.000166811 0.000187581 0.00012246 0.000108707 0.00406342 0.000188617 0.000146567 0.015096 0.000132749 0.000254916 0.000181991 0.000140904 0.000783281 0.001763…
50854_ABSOLUTE A1C-BLOOD-CHEMISTRY 3.35786e-05 3.03817e-05 3.46691e-05 3.66358e-05 3.38744e-05 2.94939e-05 3.55e-05 2.77668e-05 3.16082e-05 4.55654e-05 3.796e-05 3.36127e-05 2.97043e-05 2.76243e-05 2.4026e-05 4.76149e-05 2.83151e-05 3.94451e-05 2.66654e-05 1.67428e-05 2.34379e-05 1.22315e-05 4.42782e-05 3.74381e-05 1.8886e-05 2.86144e-05 4.05327e-05 2.82132e-05 2.85978e-05 4.40234e-05 4.28055e-05…
50855_ABSOLUTE HEMOGLOBIN-BLOOD-CHEMISTRY 3.35786e-05 3.03817e-05 3.46691e-05 3.66358e-05 3.38744e-05 2.94939e-05 3.55e-05 2.77668e-05 3.16082e-05 4.55654e-05 3.796e-05 3.36127e-05 2.97043e-05 2.76243e-05 2.4026e-05 4.76149e-05 2.83151e-05 3.94451e-05 2.66654e-05 1.67428e-05 2.34379e-05 1.22315e-05 4.42782e-05 3.74381e-05 1.8886e-05 2.86144e-05 4.05327e-05 2.82132e-05 2.85978e-05 4.40234e-05 4.28…
50857_ACETONE-BLOOD-CHEMISTRY 0.000101092 9.22188e-05 0.000174707 0.000115664 9.3234e-05 9.16487e-05 9.53017e-05 0.00010183 9.17254e-05 0.000127345 0.00010174 9.69477e-05 8.18792e-05 7.66027e-05 7.49196e-05 0.000141537 0.000502922 0.000192585 0.000100965 4.43213e-05 7.09442e-05 3.52921e-05 0.000140093 9.10735e-05 5.42297e-05 8.06061e-05 0.000121956 9.69105e-05 0.000102804 0.000130361 0.000143798 …
50859_ACID PHOSPHATASE, NON-PROSTATIC-BLOOD-CHEMISTRY 6.01234e-06 5.53992e-06 5.95947e-06 6.34332e-06 5.72281e-06 5.26436e-06 5.40438e-06 3.39519e-06 5.6044e-06 7.52533e-06 6.02505e-06 5.82799e-06 5.15465e-06 4.80467e-06 4.26918e-06 8.18581e-06 4.92849e-06 6.83235e-06 4.51349e-06 2.76158e-06 4.32713e-06 2.20216e-06 7.66272e-06 5.61824e-06 3.32998e-06 4.67606e-06 6.59628e-06 5.03e-06 5.41985e-06 7…
50864_ALPHA-FETOPROTEIN-BLOOD-CHEMISTRY 9.82936e-05 9.63417e-05 0.000268381 9.42089e-05 0.000105045 0.000275419 9.00596e-05 6.12741e-05 0.000120392 0.000144217 9.49727e-05 0.000159499 8.12847e-05 7.40471e-05 7.49442e-05 0.00017557 8.70248e-05 0.000105271 6.71533e-05 4.64604e-05 7.29294e-05 3.77753e-05 0.000137668 9.80134e-05 7.80497e-05 7.78898e-05 0.00018213 0.000139958 8.61917e-05 0.00019096 0.…
50865_AMIKACIN-BLOOD-CHEMISTRY 5.84124e-05 0.000116142 5.54904e-05 5.73096e-05 5.25583e-05 4.8096e-05 5.28389e-05 3.04318e-05 5.22476e-05 7.68067e-05 5.65211e-05 7.17102e-05 5.02182e-05 4.43255e-05 4.76357e-05 7.73637e-05 4.55047e-05 6.35093e-05 4.24256e-05 2.91801e-05 4.04464e-05 2.23701e-05 7.15589e-05 5.56434e-05 0.0081663 4.28367e-05 7.81175e-05 4.99774e-05 4.73306e-05 9.15886e-05 0.0107008 2…
50866_AMMONIA-BLOOD-CHEMISTRY 0.000140968 0.000227118 0.000181919 0.000240824 0.000130312 0.000156924 0.000130952 0.0238745 0.000155383 0.000170583 0.000140874 0.000144466 0.000126372 0.000121398 0.000162536 0.00066799 0.0315371 0.00130288 0.000176244 6.89384e-05 0.000115578 5.86341e-05 0.000244555 0.000153501 0.000230331 0.000123856 0.00272194 0.000119191 0.000140141 0.000184776 0.995232 6.36532…
50869_ANTI-DGP (IGA/IGG)-BLOOD-CHEMISTRY 4.88484e-05 4.76814e-05 5.02516e-05 5.05425e-05 4.70248e-05 4.39181e-05 4.44021e-05 2.73434e-05 4.55542e-05 9.64647e-05 4.89004e-05 7.26131e-05 4.27101e-05 3.959e-05 3.4598e-05 6.58868e-05 3.99995e-05 5.54517e-05 3.65578e-05 2.61251e-05 3.52959e-05 2.5094e-05 6.11331e-05 4.64629e-05 5.01907e-05 3.87006e-05 5.71768e-05 5.24609e-05 4.35544e-05 5.77042e-05 5.…
50870_ANTI-GLIADIN ANTIBODY, IGA-BLOOD-CHEMISTRY 3.90902e-05 3.55937e-05 3.85576e-05 4.02998e-05 3.71445e-05 3.38568e-05 3.49038e-05 2.13919e-05 3.64428e-05 4.78295e-05 3.91171e-05 3.7547e-05 4.85851e-05 3.56193e-05 2.73646e-05 6.00385e-05 3.35809e-05 4.41361e-05 2.88834e-05 1.78302e-05 2.73111e-05 1.41391e-05 4.96319e-05 3.6201e-05 2.13846e-05 3.0346e-05 4.20502e-05 3.25649e-05 3.31971e-05 4.647…
50871_ANTI-MITOCHONDRIAL ANTIBODY-BLOOD-CHEMISTRY 6.81691e-05 6.43346e-05 7.29712e-05 6.67285e-05 7.02127e-05 5.70272e-05 5.84858e-05 4.09004e-05 6.18577e-05 8.49251e-05 6.39203e-05 0.000119768 5.87654e-05 5.20208e-05 5.10261e-05 9.08024e-05 5.62829e-05 7.30302e-05 5.02125e-05 2.99052e-05 5.05139e-05 2.28857e-05 9.23086e-05 6.49166e-05 3.66468e-05 5.0224e-05 0.000381218 6.48173e-05 5.99412e-05 8.…
50872_ANTI-NEUTROPHIL CYTOPLASMIC ANTIBODY-BLOOD-CHEMISTRY 9.26994e-05 9.71368e-05 9.33985e-05 9.02912e-05 0.000101564 7.31893e-05 0.000161817 5.60752e-05 8.33794e-05 0.00175232 8.66397e-05 8.43387e-05 7.2337e-05 6.33999e-05 5.92821e-05 0.00011494 6.91517e-05 0.000151769 5.72494e-05 4.03805e-05 6.04077e-05 2.91675e-05 0.000230488 7.83496e-05 4.78949e-05 6.72345e-05 0.000143152 7.4999e-05 7.12683e…
50873_ANTI-NUCLEAR ANTIBODY-BLOOD-CHEMISTRY 9.0747e-05 7.16617e-05 9.46421e-05 8.02437e-05 9.06733e-05 6.08449e-05 7.24463e-05 4.24799e-05 7.11723e-05 0.0679705 7.40881e-05 0.000579035 6.32798e-05 5.70917e-05 5.09918e-05 9.78937e-05 6.42223e-05 7.93211e-05 4.99987e-05 3.33289e-05 5.21763e-05 2.46826e-05 0.000166187 6.94032e-05 3.84624e-05 7.11284e-05 0.000109033 8.09426e-05 6.33864e-05 0.00010042…
50874_ANTI-NUCLEAR ANTIBODY, TITER-BLOOD-CHEMISTRY 9.67744e-05 7.29603e-05 0.000119351 8.99505e-05 8.28584e-05 6.79414e-05 7.85555e-05 4.82927e-05 7.63497e-05 0.00141739 8.36892e-05 0.000108897 7.04678e-05 6.21217e-05 5.50317e-05 0.000109658 6.99606e-05 9.07978e-05 5.60693e-05 3.72502e-05 6.11371e-05 2.81134e-05 0.000149762 7.35873e-05 4.41676e-05 6.59445e-05 0.000109946 0.000133119 7.50136e-05 9…
50875_ANTI-PARIETAL CELL ANTIBODY-BLOOD-CHEMISTRY 0.000111854 0.000102514 0.000113579 0.000115176 0.000117626 0.000107064 0.000102218 6.57781e-05 0.000132476 0.000175064 0.000114458 0.000217289 0.000148898 9.65616e-05 8.08412e-05 0.000160723 0.000163791 0.000127144 8.82682e-05 5.42262e-05 8.36461e-05 4.45491e-05 0.000145967 0.000105428 6.41474e-05 9.41014e-05 0.000120351 0.00011023 0.000108458 0.…
50876_ANTI-SMOOTH MUSCLE ANTIBODY-BLOOD-CHEMISTRY 5.85657e-05 5.21797e-05 6.7518e-05 6.01849e-05 6.60304e-05 4.94673e-05 5.21201e-05 3.54341e-05 5.57733e-05 0.000566236 5.86517e-05 9.60764e-05 4.99606e-05 4.5084e-05 3.92427e-05 7.88965e-05 5.36976e-05 6.58143e-05 4.18592e-05 2.64266e-05 4.33156e-05 2.03297e-05 8.58837e-05 5.37186e-05 3.20203e-05 4.4805e-05 0.000493449 6.05958e-05 5.422e-05 7.2040…
50877_ANTI-THYROGLOBULIN ANTIBODIES-BLOOD-CHEMISTRY 0.000364096 0.00031025 0.00075945 0.000546535 0.000774403 0.000431629 0.000352099 0.000528131 0.000494723 0.00115542 0.00039943 0.000305533 0.013379 0.000785394 0.000246028 0.000460129 0.000319769 0.000372612 0.000271982 0.000170708 0.000479406 0.000139928 0.000578945 0.000293671 0.000196233 0.000318512 0.000343647 0.000332008 0.000310262 0.0009…
50881_BETA-2 MICROGLOBULIN-BLOOD-CHEMISTRY 0.000158134 0.000124696 0.000154669 0.000172279 0.000133834 0.000271638 0.000171577 7.22738e-05 0.000134361 0.000748365 0.000134552 0.000533372 0.000130674 0.000130021 0.000140263 0.000178754 0.000137737 0.000164179 0.000103688 8.66547e-05 9.68146e-05 9.87363e-05 0.000202658 0.000130226 0.000161039 0.000109929 0.000263104 0.000123142 0.000117385 0.000197…
50886_BLOOD CULTURE HOLD-BLOOD-CHEMISTRY 0.00029183 0.000264238 0.000282922 0.000657335 0.000266848 0.000231473 0.000303715 0.00778915 0.00026725 0.000382812 0.000297592 0.000279388 0.000247289 0.000232917 0.000209727 0.00045986 0.000255837 0.000347578 0.000201801 0.000126484 0.000193354 9.86769e-05 0.000386564 0.000261965 0.000156359 0.000262919 0.000410888 0.000255152 0.0021054 0.000338393 0.00…
50889_C-REACTIVE PROTEIN-BLOOD-CHEMISTRY 0.00156032 0.000571075 0.000317889 0.000333849 0.000256686 0.000213121 0.00173779 0.000171718 0.000352421 0.0652946 0.00069886 0.00230691 0.000227339 0.000214385 0.0132444 0.000323039 0.000230934 0.000259548 0.000347363 0.000153375 0.000280428 0.000162293 0.00034512 0.000275176 0.000256587 0.000222807 0.995681 0.000203081 0.00019575 0.000354965 0.000503835…
50890_C3-BLOOD-CHEMISTRY 0.00714447 0.000136488 0.000161449 0.000104847 0.000156166 8.7887e-05 0.000127739 6.26506e-05 0.000105797 0.0504318 0.000107884 0.00012172 9.37435e-05 0.000103851 8.40315e-05 0.000140954 8.90913e-05 0.000129528 7.229e-05 6.06509e-05 6.97555e-05 6.01053e-05 0.000160684 0.000113126 0.000110387 8.87753e-05 0.00364459 0.000102175 9.0228e-05 0.000223956 0.0257311 5.75519e-05 0…
50891_C4-BLOOD-CHEMISTRY 0.0357187 0.000165021 0.00017151 0.000104985 0.000138885 8.76294e-05 0.000135461 7.63983e-05 0.000105745 0.0432793 0.000111221 0.000121047 9.44097e-05 9.72167e-05 8.1679e-05 0.000142091 8.86532e-05 0.000131395 7.28298e-05 5.92254e-05 7.07502e-05 5.85289e-05 0.000214286 0.000111111 0.000104867 9.39379e-05 0.00323184 0.000101137 9.13191e-05 0.00022888 0.025166 5.95289e-05 0…
50892_CA-125-BLOOD-CHEMISTRY 0.000278013 0.000358371 0.000295486 0.000265606 0.000245077 0.0142557 0.000272515 0.00020452 0.000269394 0.00116411 0.000274094 0.000272221 0.000252954 0.000200506 0.000233621 0.00036954 0.000258527 0.00029414 0.000211424 0.000167249 0.000195071 0.000133365 0.000353669 0.000289803 0.000317695 0.000213483 0.000467368 0.000382572 0.000252158 0.000337391 0.0112064 0.0001…
50894_CALCULATED FREE TESTOSTERONE-BLOOD-CHEMISTRY 0.000212892 0.000193447 0.000247287 0.000271245 0.000217286 0.00106808 0.0001866 0.000118789 0.000188016 0.000243125 0.000200224 0.000190665 0.000237828 0.000158987 0.000140368 0.000277017 0.00015964 0.000216353 0.000147873 9.96188e-05 0.000138577 7.89758e-05 0.000249325 0.000185878 0.000128617 0.000182684 0.000247811 0.000202583 0.00017774 0.000…
50895_CALCULATED TBG-BLOOD-CHEMISTRY 0.000112113 0.000125858 0.000122324 0.000106251 0.000101125 0.000147077 9.73269e-05 8.36585e-05 0.000110589 0.000192165 0.000112489 0.000136121 0.000201251 0.000191855 0.000101674 0.000144472 9.09074e-05 0.000164064 8.86432e-05 5.86573e-05 9.41394e-05 4.39494e-05 0.000164705 9.49939e-05 7.96028e-05 8.19486e-05 0.000162204 0.000123589 8.97179e-05 0.00028251 0.0…
50896_CALCULATED THYROXINE (T4) INDEX-BLOOD-CHEMISTRY 0.000123904 0.000143483 0.000132906 0.000116759 0.000111542 0.000173415 0.000106633 9.79311e-05 0.000122341 0.000180227 0.00012334 0.000148595 0.000234554 0.000230031 0.000117699 0.000158493 0.000100527 0.000183468 9.80947e-05 6.46658e-05 0.000107495 4.83251e-05 0.000176927 0.000104368 8.58767e-05 9.02384e-05 0.000182512 0.000140556 9.83932e-0…
50898_CANCER ANTIGEN 27.29-BLOOD-CHEMISTRY 7.78578e-05 7.22424e-05 0.000108535 9.05725e-05 7.26769e-05 0.0298829 7.25444e-05 4.25797e-05 7.40369e-05 0.000194699 8.19854e-05 7.91855e-05 8.82655e-05 5.98388e-05 5.69398e-05 0.00010202 6.19462e-05 8.41238e-05 6.04149e-05 3.95782e-05 5.86434e-05 3.03445e-05 9.79132e-05 7.04644e-05 5.3917e-05 5.90264e-05 9.48013e-05 6.39474e-05 6.38153e-05 8.96593e-05 …
50899_CARBAMAZEPINE-BLOOD-CHEMISTRY 8.38254e-05 9.19073e-05 0.000161448 9.29898e-05 7.83401e-05 8.90435e-05 7.85935e-05 0.000130429 8.6131e-05 0.000108524 8.43375e-05 8.21011e-05 7.05594e-05 6.6208e-05 6.4172e-05 0.000118685 8.96625e-05 9.64205e-05 7.82664e-05 3.74777e-05 5.86239e-05 3.07907e-05 0.000121431 7.53851e-05 5.06834e-05 7.12627e-05 9.43968e-05 6.99619e-05 8.35543e-05 9.63704e-05 9.9624…
50900_CARCINOEMBYRONIC ANTIGEN (CEA)-BLOOD-CHEMISTRY 0.000358936 0.0211345 0.000606883 0.000320201 0.000334487 0.16124 0.000360356 0.000320351 0.000371935 0.0014574 0.00033442 0.000370998 0.000327359 0.000254362 0.000224965 0.000442344 0.000278357 0.000340113 0.000215631 0.000198294 0.000229406 0.000128674 0.000497838 0.000530629 0.000447743 0.000285462 0.000459565 0.000522637 0.000363749 0.00039…
50901_CENTROMERE-BLOOD-CHEMISTRY 0.000134666 0.000100527 0.000131621 0.000111564 0.000173272 9.38933e-05 0.000102964 6.30844e-05 0.000102086 0.000401428 0.000119705 0.000104427 0.000103484 8.64289e-05 7.68327e-05 0.000160329 8.91394e-05 0.000121591 8.19727e-05 5.23507e-05 8.81341e-05 4.07315e-05 0.000222053 0.000101894 6.1294e-05 9.58851e-05 0.000121636 9.67572e-05 0.000102092 0.000128646 0.00014…
50906_CHOLESTEROL, LDL, MEASURED-BLOOD-CHEMISTRY 0.000922816 0.000820499 0.00118915 0.00072535 0.00103895 0.000654281 0.000673732 0.000701776 0.000919572 0.00217303 0.00143903 0.000826337 0.000744215 0.00124697 0.000465926 0.00103388 0.00108177 0.00102276 0.000441093 0.00092698 0.000412261 0.000349498 0.00134485 0.000751163 0.000754457 0.000914319 0.00131029 0.000583176 0.000814293 0.001205 0.000…
50909_CORTISOL-BLOOD-CHEMISTRY 0.000315424 0.00097271 0.990509 0.00029356 0.00034431 0.00477973 0.00103478 0.0225428 0.000290234 0.000780682 0.000334857 0.000554702 0.000361705 0.000363129 0.000214728 0.00106346 0.000238501 0.000373401 0.000192481 0.00026332 0.000255874 0.000387493 0.00164161 0.00029462 0.336104 0.000272515 0.238159 0.000204227 0.000346097 0.00159257 0.553192 0.000107133 0.018342…
50913_CRYOGLOBULIN-BLOOD-CHEMISTRY 0.000141645 8.15749e-05 0.000115643 9.22997e-05 8.64034e-05 7.57627e-05 0.000102793 5.65047e-05 8.54232e-05 0.000558038 9.5973e-05 0.000122796 7.5025e-05 6.99515e-05 6.16271e-05 0.000126485 8.14392e-05 0.000117806 6.80309e-05 4.16369e-05 6.55485e-05 3.26817e-05 0.00177809 8.89139e-05 4.94775e-05 7.35267e-05 0.000115813 0.000105101 7.93485e-05 0.000205998 0.02269…
50914_CYCLOSPORIN-BLOOD-CHEMISTRY 1.19205e-05 1.24761e-05 1.17989e-05 1.24023e-05 1.12338e-05 1.02043e-05 1.08478e-05 9.2439e-06 1.09404e-05 1.60744e-05 1.22238e-05 1.16204e-05 1.01832e-05 9.41033e-06 8.30904e-06 1.64044e-05 9.74141e-06 1.35468e-05 8.86958e-06 5.58294e-06 8.53775e-06 4.47227e-06 1.81015e-05 1.19687e-05 6.99307e-06 9.3276e-06 1.35598e-05 1.00321e-05 1.03869e-05 1.72675e-05 1.687e-…
50915_D-DIMER-BLOOD-CHEMISTRY 0.000370876 0.000261063 0.000410373 0.000242151 0.000707003 0.000314228 0.000262764 0.000109028 0.000515155 0.000625138 0.0020924 0.000664805 0.00026834 0.000373641 0.000238635 0.00033598 0.000268767 0.000617937 0.000183397 0.013181 0.000172502 0.0257596 0.000369002 0.000259711 0.0253529 0.000256093 0.00120241 0.000282866 0.000203139 0.000385061 0.0257747 0.000135338…
50916_DHEA-SULFATE-BLOOD-CHEMISTRY 0.000182972 0.000154428 0.000166757 0.000177397 0.000183191 0.000145687 0.000156 0.000136052 0.000189398 0.000192788 0.000170146 0.000163331 0.000152852 0.000135492 0.000122435 0.00021696 0.000540738 0.000185505 0.0001232 8.01051e-05 0.000276677 6.57224e-05 0.000713968 0.000156408 0.000101617 0.000237693 0.000180217 0.000138127 0.000152523 0.000190023 0.00025478…
50917_DIGOXIN-BLOOD-CHEMISTRY 0.000226048 0.00144316 0.000266358 0.000241158 0.000244573 0.000218804 0.000227095 0.000450374 0.000305165 0.000302216 0.000281417 0.000291239 0.0002175 0.102908 0.000159939 0.000302544 0.000162232 0.000321168 0.000190977 0.0264463 0.000147626 9.51252e-05 0.000286663 0.0686176 0.0229369 0.000182316 0.000471431 0.000210734 0.000317846 0.000399511 0.000457102 9.43187e-…
50918_DOUBLE STRANDED DNA-BLOOD-CHEMISTRY 0.0001108 7.38043e-05 9.04735e-05 8.39805e-05 8.57621e-05 6.88604e-05 9.43e-05 4.76581e-05 8.82328e-05 0.027435 8.67073e-05 7.8338e-05 8.04391e-05 6.33306e-05 5.6772e-05 0.000112699 7.37047e-05 9.2337e-05 5.97484e-05 3.77644e-05 6.0081e-05 3.02733e-05 0.000103364 9.18956e-05 4.71493e-05 6.50207e-05 0.000106815 8.62253e-05 7.57923e-05 0.000123289 0.0011882…
50919_EDTA HOLD-BLOOD-CHEMISTRY 0.00017619 0.00014965 0.000206529 0.000175204 0.000187974 0.000135525 0.000150881 0.338288 0.000193179 0.000351717 0.000164748 0.000153322 0.000144178 0.000124723 0.000128956 0.000210929 0.000189065 0.000164466 0.000138492 6.11235e-05 0.000100277 4.14397e-05 0.00015991 0.000175742 6.7743e-05 0.000123132 0.00017462 0.000141515 0.000146481 0.000197222 0.000324572 9.5…
50921_ESTRADIOL-BLOOD-CHEMISTRY 0.00018566 0.000159135 0.000178093 0.000178125 0.000157787 0.00186468 0.00015279 0.000134703 0.000169064 0.000189468 0.000182394 0.000156042 0.000211321 0.000131607 0.000119738 0.000234655 0.00013294 0.000184742 0.00012429 7.88808e-05 0.000122385 6.31948e-05 0.00123785 0.000151638 9.85119e-05 0.000258852 0.000171215 0.000138306 0.000140779 0.00018984 0.000360335 8.…
50925_FOLATE-BLOOD-CHEMISTRY 0.000156026 0.00018341 0.000258449 0.000132227 0.000239445 0.000192338 0.000162335 7.90642e-05 0.000131432 0.000278628 0.000148471 0.000338095 0.000151963 0.000156921 0.000118965 0.000214787 0.743638 0.000147777 0.000120691 9.77928e-05 7.98746e-05 7.41936e-05 0.000152547 0.000139393 0.000113717 0.000136019 0.000272003 0.00015745 0.000207635 0.000250524 0.343051 6.5371…
50926_FOLLICLE STIMULATING HORMONE-BLOOD-CHEMISTRY 0.000324425 0.000290598 0.000496536 0.000385527 0.0002791 0.00178365 0.000278277 0.000264273 0.000308314 0.000436153 0.00031962 0.000280101 0.000434919 0.000226571 0.000210624 0.000408631 0.00024294 0.000315466 0.000218629 0.000175837 0.000299939 0.000180608 0.00221276 0.000265549 0.000243523 0.000241739 0.000353466 0.000258943 0.000270597 0.0003…
50927_GAMMA GLUTAMYLTRANSFERASE-BLOOD-CHEMISTRY 0.000229668 0.000398349 0.000328861 0.000336045 0.000425499 0.000492945 0.0003282 0.000446367 0.000233304 0.000963561 0.000242408 0.000449229 0.000252437 0.000238867 0.000273273 0.00121889 0.00319242 0.000288544 0.000730295 0.000120599 0.000237004 0.00012878 0.000376084 0.000219211 0.000385732 0.000177284 0.00509729 0.000409091 0.000241115 0.0003561…
50928_GASTRIN-BLOOD-CHEMISTRY 0.000159717 0.000153818 0.000155303 0.000154462 0.000155587 0.000134161 0.000177145 0.000103452 0.00014562 0.000188129 0.000182861 0.000148109 0.000137993 0.000121456 0.000106819 0.000222098 0.000124987 0.000170816 0.00011632 7.28483e-05 0.000106769 5.73887e-05 0.000194368 0.000151709 8.60829e-05 0.000151369 0.000176556 0.021558 0.000153589 0.000194494 0.00017401 8.0…
50929_GENTAMICIN-BLOOD-CHEMISTRY 0.000123276 0.000167224 0.000106785 0.000114573 9.87759e-05 8.85299e-05 0.000117774 0.117003 0.000116147 0.000143743 0.000107689 0.00822516 8.99483e-05 8.33845e-05 0.000105361 0.000166591 9.54489e-05 0.000121829 0.000738083 4.58257e-05 0.998818 3.41656e-05 0.000230709 0.000111803 6.11187e-05 8.34321e-05 0.999082 8.47466e-05 0.000135162 0.000175173 0.000131148 4.93…
50930_GLOBULIN-BLOOD-CHEMISTRY 0.000207937 0.000294816 0.00034064 0.000217083 0.000185902 0.000229511 0.000213823 0.000174872 0.000298848 0.0112129 0.000203963 0.000180271 0.000185734 0.000197268 0.000184406 0.000269792 0.000246602 0.000502719 0.000140264 0.000132443 0.000137336 0.000106066 0.000296738 0.000164308 0.000225636 0.000163895 0.000790041 0.000485418 0.000185405 0.000275342 0.13306 9.6…
50932_GRAY TOP HOLD (PLASMA)-BLOOD-CHEMISTRY 0.000716878 0.000681366 0.000762388 0.000897292 0.000655941 0.000588685 0.000642864 0.0010423 0.000608099 0.000762647 0.000662255 0.000586314 0.000621162 0.000551304 0.000503714 0.000719429 0.000561643 0.000892346 0.000601297 0.000519724 0.000551598 0.0004166 0.00103596 0.00068557 0.000513457 0.000694948 0.000890718 0.000738557 0.000572549 0.000743489 …
50934_H-BLOOD-CHEMISTRY 1.92023e-05 1.79364e-05 1.90053e-05 2.00877e-05 1.82949e-05 2.40901e-05 1.72554e-05 1.06978e-05 1.79235e-05 2.3764e-05 1.92399e-05 1.85969e-05 1.64653e-05 1.53739e-05 1.36233e-05 2.60636e-05 1.56897e-05 2.17591e-05 1.4392e-05 8.82866e-06 1.37637e-05 7.03964e-06 2.5501e-05 1.7952e-05 1.06363e-05 1.49408e-05 2.12754e-05 1.60479e-05 1.64037e-05 2.29439e-05 2.31768e-05 1.04765…
50935_HAPTOGLOBIN-BLOOD-CHEMISTRY 0.000294428 0.00032512 0.0175213 0.00023995 0.000499561 0.00185785 0.000300503 0.000205157 0.000256611 0.0393964 0.000266289 0.00238922 0.000293378 0.000346556 0.000246752 0.000690499 0.000408154 0.00041083 0.000329744 0.000562301 0.000153266 0.0291942 0.000484558 0.000267868 0.207196 0.000269568 0.640185 0.00820107 0.000429349 0.00378228 0.591693 9.88769e-05 0.0…
50937_HEPATITIS A VIRUS ANTIBODY-BLOOD-CHEMISTRY 5.6365e-05 4.18049e-05 4.94375e-05 4.60562e-05 4.46542e-05 3.75738e-05 3.95953e-05 2.7988e-05 4.2344e-05 5.99473e-05 4.31066e-05 4.41627e-05 3.62883e-05 3.61517e-05 3.03826e-05 6.01228e-05 6.55093e-05 5.16481e-05 3.30891e-05 1.97679e-05 3.54284e-05 1.52879e-05 0.000176495 3.99638e-05 2.33839e-05 3.63579e-05 5.84155e-05 3.81296e-05 3.81637e-05 5.526…
50938_HEPATITIS A VIRUS IGM ANTIBODY-BLOOD-CHEMISTRY 4.72089e-05 4.25762e-05 5.09167e-05 4.77275e-05 4.71006e-05 4.01823e-05 4.20552e-05 3.02378e-05 4.55094e-05 6.08999e-05 4.66992e-05 4.53508e-05 3.98157e-05 3.98298e-05 3.21478e-05 6.36276e-05 5.29589e-05 5.32082e-05 3.6364e-05 2.10927e-05 3.28946e-05 1.64902e-05 8.46251e-05 4.45416e-05 2.54491e-05 3.76736e-05 0.00014284 4.19301e-05 5.2261e-05 6…
50939_HEPATITIS B CORE ANTIBODY, IGM-BLOOD-CHEMISTRY 5.73875e-05 5.14334e-05 6.28051e-05 5.89325e-05 5.59021e-05 4.96336e-05 4.90028e-05 3.74183e-05 6.18083e-05 8.37184e-05 5.62888e-05 5.2269e-05 4.63037e-05 4.51035e-05 5.78726e-05 7.50095e-05 5.92762e-05 6.23842e-05 4.53616e-05 2.50925e-05 3.97474e-05 1.93271e-05 0.000124708 5.1542e-05 3.01044e-05 4.39998e-05 8.65918e-05 4.92913e-05 7.0659e-05 7…
50940_HEPATITIS B SURFACE ANTIBODY-BLOOD-CHEMISTRY 5.62285e-05 5.2915e-05 7.02861e-05 6.18768e-05 5.90792e-05 4.93475e-05 5.25949e-05 6.60024e-05 5.39102e-05 8.90958e-05 5.69272e-05 5.68132e-05 4.64352e-05 4.92779e-05 4.26654e-05 7.87646e-05 0.000127095 6.6955e-05 4.85166e-05 2.54597e-05 3.94438e-05 1.90659e-05 9.30604e-05 5.17572e-05 2.97594e-05 4.68071e-05 8.21732e-05 4.93005e-05 5.2543e-05 8.8…
50941_HEPATITIS B SURFACE ANTIGEN-BLOOD-CHEMISTRY 6.3491e-05 5.95439e-05 7.63444e-05 7.68396e-05 6.13626e-05 5.35615e-05 5.7864e-05 6.67288e-05 6.06885e-05 9.85366e-05 6.31204e-05 6.42067e-05 5.0703e-05 5.21183e-05 4.69692e-05 8.60106e-05 0.000150174 7.32197e-05 6.05776e-05 2.7337e-05 4.40624e-05 2.06688e-05 0.000105863 5.75031e-05 3.22276e-05 5.33681e-05 9.01186e-05 5.36329e-05 5.9331e-05 0.0001…
50942_HEPATITIS B VIRUS CORE ANTIBODY-BLOOD-CHEMISTRY 5.18774e-05 4.70721e-05 6.51677e-05 5.3979e-05 5.44225e-05 4.41507e-05 4.73862e-05 4.8878e-05 5.03271e-05 6.83436e-05 5.22309e-05 5.15167e-05 4.21276e-05 4.47931e-05 4.07835e-05 7.08165e-05 0.000110125 5.8383e-05 3.83416e-05 2.30161e-05 3.61952e-05 1.75255e-05 9.43053e-05 4.77525e-05 2.72879e-05 4.40551e-05 7.24868e-05 4.52504e-05 4.6527e-05 8…
50943_HEPATITIS C VIRUS ANTIBODY-BLOOD-CHEMISTRY 9.60267e-05 0.000109166 0.000156782 0.000116642 0.000101101 7.82276e-05 0.000112331 0.000135067 0.000102509 0.000161912 9.71967e-05 0.000111132 7.62661e-05 8.19915e-05 7.66289e-05 0.000133166 0.00386997 0.000113815 9.91831e-05 4.19968e-05 6.45937e-05 3.10236e-05 0.000208081 8.65328e-05 4.95715e-05 9.25877e-05 0.000254477 0.000109443 9.76989e-05 0.0…
50944_HIV ANTIBODY-BLOOD-CHEMISTRY 0.000104034 8.95353e-05 0.0001023 0.000119225 8.31589e-05 7.93124e-05 0.000113729 7.06711e-05 9.32889e-05 0.000302134 9.25151e-05 9.74819e-05 7.17583e-05 7.62828e-05 7.34158e-05 0.000134709 0.000134312 9.6534e-05 9.30378e-05 3.92672e-05 6.0687e-05 2.96277e-05 0.000181528 7.59147e-05 4.76593e-05 7.76813e-05 0.000433325 7.82788e-05 8.39601e-05 0.000122686 0.026505…
50945_HOMOCYSTEINE-BLOOD-CHEMISTRY 0.000444689 0.000509073 0.000401792 0.000678261 0.000434879 0.00034658 0.000439439 0.000605698 0.000495204 0.000597234 0.000454027 0.000391764 0.000353936 0.000318739 0.000378952 0.000868185 0.000383058 0.000458444 0.000282192 0.000198388 0.000332303 0.000129548 0.000588835 0.000571563 0.000221315 0.000550251 0.000587298 0.0003321 0.00175454 0.000448254 0.000512…
50946_HUMAN CHORIONIC GONADOTROPIN-BLOOD-CHEMISTRY 0.000455366 0.000321496 0.00036818 0.0010016 0.000312726 0.000344358 0.000647986 0.000375809 0.00048405 0.000569063 0.000351966 0.00128261 0.000325912 0.000317935 0.000317165 0.000504676 0.000429555 0.000386667 0.000677606 0.000158154 0.000228105 0.000111285 0.000983355 0.000304701 0.000188777 0.000349722 0.000830228 0.000373529 0.000306329 0.000…
50947_I-BLOOD-CHEMISTRY 5.65731e-05 5.00895e-05 5.38668e-05 5.48437e-05 5.07326e-05 9.87889e-05 4.81616e-05 2.93765e-05 5.01288e-05 6.50478e-05 5.33387e-05 5.18749e-05 4.55953e-05 4.2571e-05 3.83078e-05 7.20966e-05 4.31109e-05 6.00678e-05 4.15671e-05 2.45278e-05 3.74002e-05 1.95099e-05 7.03961e-05 4.968e-05 2.93724e-05 4.14948e-05 6.01075e-05 4.42733e-05 4.53023e-05 6.32317e-05 6.28774e-05 2.8685…
50948_IMMUNOFIXATION-BLOOD-CHEMISTRY 6.21322e-05 5.52562e-05 0.000132344 6.4577e-05 6.30795e-05 6.2206e-05 5.85649e-05 4.34692e-05 7.34956e-05 0.000105316 6.39807e-05 6.09882e-05 5.87097e-05 5.6443e-05 5.46138e-05 8.44673e-05 5.49892e-05 7.11037e-05 4.86346e-05 2.91768e-05 4.45857e-05 2.206e-05 8.16374e-05 6.04553e-05 3.53119e-05 4.97088e-05 0.000138917 5.45813e-05 5.56385e-05 0.000130103 0.00020…
50949_IMMUNOGLOBULIN A-BLOOD-CHEMISTRY 0.000289486 0.000105953 0.000197598 0.000113998 0.000183304 0.000116767 0.00016446 6.64027e-05 0.00018911 0.0004434 0.000138543 0.000120364 0.000114734 0.000112247 0.000120602 0.000162431 0.000113297 0.000130623 9.49737e-05 6.55047e-05 8.1196e-05 6.934e-05 0.000238074 0.000109619 0.000146389 9.80182e-05 0.000415316 0.000159747 0.000106731 0.000938292 0.12415…
50950_IMMUNOGLOBULIN G-BLOOD-CHEMISTRY 0.000123518 0.000101763 0.000156599 9.58071e-05 0.000106944 9.51686e-05 0.000139081 5.93376e-05 0.000108785 0.000177791 0.000102101 0.000104776 8.9153e-05 8.8611e-05 9.12303e-05 0.000134516 9.12655e-05 0.000109587 0.00016161 5.27029e-05 7.20186e-05 4.59308e-05 0.000218828 9.05666e-05 0.000107573 7.95178e-05 0.000755775 0.000100564 8.89402e-05 0.000316967 0.2…
50951_IMMUNOGLOBULIN M-BLOOD-CHEMISTRY 0.00012472 9.18511e-05 0.000172286 9.62031e-05 0.000108635 9.8278e-05 0.000151743 5.78067e-05 0.000110758 0.000174333 0.000107332 0.000101675 9.29755e-05 9.44707e-05 9.79711e-05 0.000138891 9.01081e-05 0.000112707 7.79074e-05 5.486e-05 7.01936e-05 4.72977e-05 0.000252906 9.18038e-05 9.55636e-05 7.94384e-05 0.00038151 9.59004e-05 8.93864e-05 0.000612587 0.112…
50955_LIGHT GREEN TOP HOLD-BLOOD-CHEMISTRY 0.000155292 0.000108338 0.000196268 0.000424552 0.000128287 0.000131732 0.000115382 5.61618e-05 0.00016785 0.000143531 0.000114941 0.000216538 0.00011178 9.15701e-05 0.000133666 0.000136798 0.0284701 0.000132959 0.000126938 4.66593e-05 7.81842e-05 3.71479e-05 0.000129124 0.000102426 5.61427e-05 0.000129 0.000136303 0.000194386 9.30507e-05 0.00014305 0.00…
50957_LITHIUM-BLOOD-CHEMISTRY 5.01538e-05 5.01994e-05 5.34431e-05 5.32768e-05 4.75308e-05 4.241e-05 4.68334e-05 3.60357e-05 4.83524e-05 6.12366e-05 5.12234e-05 4.98429e-05 4.4063e-05 3.96165e-05 3.56903e-05 7.37695e-05 4.54386e-05 6.01617e-05 5.68568e-05 2.42627e-05 3.45464e-05 1.91008e-05 6.49002e-05 4.66363e-05 2.9598e-05 3.89888e-05 5.81751e-05 4.12707e-05 4.35982e-05 6.28842e-05 6.15188e-05 2…
50958_LUTEINIZING HORMONE-BLOOD-CHEMISTRY 0.000321071 0.000293061 0.000507061 0.000399112 0.000269354 0.000832239 0.000279829 0.000278092 0.00031052 0.000436978 0.00031144 0.000280419 0.000416375 0.000228508 0.000200183 0.000410919 0.000226841 0.00031432 0.000218638 0.000178519 0.000316477 0.00017435 0.00223638 0.000261086 0.000225016 0.00024041 0.000355706 0.000248111 0.000271689 0.000331414 0.0…
50959_MACRO PROLACTIN-BLOOD-CHEMISTRY 7.52806e-05 0.000292003 9.39706e-05 7.76106e-05 7.18389e-05 7.58069e-05 6.88987e-05 0.000301661 7.19713e-05 9.17272e-05 7.53824e-05 7.66317e-05 6.91635e-05 6.0129e-05 5.33981e-05 0.000101459 6.20454e-05 8.82008e-05 5.62988e-05 3.799e-05 7.1885e-05 3.00603e-05 0.000183778 7.03385e-05 4.9154e-05 5.94845e-05 0.000101733 6.30967e-05 6.45653e-05 9.01216e-05 8.8046…
50961_METHOTREXATE-BLOOD-CHEMISTRY 1.30235e-05 1.18919e-05 1.28548e-05 1.36037e-05 1.23292e-05 1.22261e-05 1.16869e-05 7.17775e-06 1.24187e-05 2.08283e-05 1.2958e-05 1.25737e-05 1.13818e-05 1.02966e-05 9.5245e-06 1.83581e-05 1.09699e-05 1.47347e-05 9.67198e-06 6.01738e-06 9.37194e-06 4.8284e-06 1.64538e-05 1.22296e-05 7.69571e-06 1.00524e-05 1.43265e-05 1.07667e-05 1.10331e-05 1.55154e-05 1.64301…
50962_N-ACETYLPROCAINAMIDE (NAPA)-BLOOD-CHEMISTRY 9.26482e-05 8.62605e-05 9.12047e-05 9.34707e-05 8.96576e-05 7.82868e-05 8.40881e-05 6.35814e-05 9.57088e-05 0.000131553 0.000102244 8.89589e-05 8.30154e-05 0.000123397 6.2837e-05 0.00012841 7.35413e-05 0.000107953 6.67686e-05 4.51297e-05 6.73377e-05 3.3363e-05 0.000116921 8.51226e-05 5.14864e-05 7.21725e-05 0.000115199 7.64625e-05 7.97248e-05 0.00…
50963_NTPROBNP-BLOOD-CHEMISTRY 0.000324462 0.000374816 0.00134177 0.000257322 0.0470886 0.000654492 0.00036282 0.000160425 0.000418291 0.00144864 0.0232886 0.000477503 0.000367211 0.000303136 0.000217569 0.000349624 0.000300629 0.000358049 0.000293191 0.662567 0.000174311 0.00265915 0.000431492 0.00154878 0.00180586 0.000462118 0.000694417 0.00024702 0.000207429 0.000603882 0.000701277 0.00012514…
50964_OSMOLALITY, MEASURED-BLOOD-CHEMISTRY 0.000195226 0.000166281 0.00131784 0.999356 0.000215468 0.000303717 0.000200018 0.999102 0.000223187 0.000299385 0.000178653 0.000215709 0.000177002 0.000150031 0.00016289 0.000251753 0.0258487 0.00029572 0.000179145 9.48726e-05 0.000112016 0.000177022 0.000304611 0.000156602 0.693266 0.000166349 0.00171451 0.000155126 0.00018316 0.000292591 0.328765 7.5…
50965_PARATHYROID HORMONE-BLOOD-CHEMISTRY 0.00015866 0.000211172 0.000283221 0.000164735 0.000170338 0.00305867 0.000182422 0.000446264 0.000147948 0.000218168 0.000200323 0.00281452 0.000279812 0.000121524 0.000273791 0.000252764 0.000155186 0.000162367 0.000146973 8.7791e-05 0.000115625 9.85353e-05 0.000267992 0.000175994 0.000338028 0.000134152 0.000449559 0.000146446 0.000133527 0.310525 0.01…
50966_PHENOBARBITAL-BLOOD-CHEMISTRY 2.52458e-05 2.31687e-05 2.562e-05 2.95615e-05 2.43202e-05 2.2136e-05 2.26779e-05 2.11305e-05 2.3512e-05 3.16378e-05 2.53983e-05 2.54828e-05 2.1422e-05 1.96989e-05 1.99024e-05 3.58335e-05 2.06344e-05 3.09873e-05 2.25251e-05 1.15136e-05 2.19568e-05 8.93649e-06 3.37479e-05 2.46653e-05 1.59609e-05 2.02376e-05 2.8954e-05 2.19522e-05 2.23077e-05 3.01485e-05 3.85134e-…
50967_PHENYTOIN-BLOOD-CHEMISTRY 0.000132271 0.00011077 0.000126684 0.999812 0.00011894 0.000123498 0.000126577 0.999519 0.000166185 0.000160091 0.000134633 0.000118793 0.000107407 9.31536e-05 0.000120848 0.000213993 0.000178976 0.0202891 0.000173394 5.60932e-05 7.21704e-05 4.36342e-05 0.000192696 0.000118648 0.000173283 0.000124522 0.000196879 9.94905e-05 0.000132816 0.000200263 0.000212825 5.151…
50968_PHENYTOIN, FREE-BLOOD-CHEMISTRY 4.16334e-05 3.79851e-05 4.07797e-05 9.85835e-05 3.90265e-05 3.57188e-05 3.80663e-05 0.00068225 3.94857e-05 5.09374e-05 4.2762e-05 4.00942e-05 3.48569e-05 3.22462e-05 3.02088e-05 5.87673e-05 3.43302e-05 5.6522e-05 3.08672e-05 1.91084e-05 2.99567e-05 1.49015e-05 5.50509e-05 3.85859e-05 2.49343e-05 3.40382e-05 4.88068e-05 3.43033e-05 3.83841e-05 6.49639e-05 0.00…
50969_PHENYTOIN, PERCENT FREE-BLOOD-CHEMISTRY 4.26023e-05 3.9008e-05 4.1771e-05 0.000103709 4.00053e-05 3.66377e-05 3.89378e-05 0.000824201 4.05166e-05 5.20776e-05 4.37061e-05 4.11552e-05 3.57356e-05 3.3056e-05 3.11612e-05 5.98313e-05 3.53421e-05 5.8299e-05 3.16911e-05 1.96257e-05 3.07041e-05 1.53187e-05 5.6275e-05 3.95462e-05 2.57092e-05 3.49877e-05 4.97115e-05 3.52081e-05 3.87362e-05 6.57579e-0…
50972_PROCAINAMIDE-BLOOD-CHEMISTRY 9.97083e-05 9.28866e-05 9.80516e-05 0.000100334 9.65855e-05 8.41514e-05 9.05889e-05 6.94493e-05 0.000102695 0.000142616 0.000110528 9.57136e-05 8.95683e-05 0.000136079 6.75585e-05 0.000137908 7.90844e-05 0.000116264 7.17929e-05 4.88309e-05 7.25701e-05 3.5984e-05 0.000125596 9.15513e-05 5.55638e-05 7.77665e-05 0.00012478 8.22859e-05 8.58489e-05 0.000118998 0.0001…
50973_PROLACTIN-BLOOD-CHEMISTRY 0.000498985 0.000606497 0.000639317 0.000529443 0.000391477 0.000533154 0.000399412 0.000236636 0.000413635 0.00057574 0.000443805 0.000389998 0.000430946 0.000320053 0.000299294 0.000591147 0.000627899 0.000642841 0.000304248 0.00028082 0.000292231 0.000318474 0.00146751 0.00036009 0.0025348 0.000424511 0.000552335 0.000466378 0.000346837 0.000488381 0.00952064 0.…
50974_PROSTATE SPECIFIC ANTIGEN-BLOOD-CHEMISTRY 0.000626692 0.000793051 0.0011873 0.000638891 0.000683428 0.0183787 0.000656495 0.000474739 0.0021845 0.000931525 0.000766412 0.0187611 0.000516701 0.000537158 0.00837957 0.000860392 0.000565907 0.000689528 0.000413893 0.000449452 0.000345226 0.000327858 0.000738125 0.000614804 0.000694565 0.00098825 0.0033927 0.000718546 0.000848152 0.00148542 0.08…
50975_PROTEIN ELECTROPHORESIS-BLOOD-CHEMISTRY 5.00283e-05 4.38731e-05 9.12875e-05 4.93311e-05 4.97524e-05 4.34189e-05 4.63459e-05 2.91765e-05 5.23157e-05 8.20468e-05 5.41836e-05 4.70666e-05 4.25174e-05 4.18434e-05 3.75267e-05 6.5907e-05 4.31485e-05 5.59332e-05 3.57824e-05 2.268e-05 3.41219e-05 1.66585e-05 6.84803e-05 4.45275e-05 2.62426e-05 4.02291e-05 7.10415e-05 5.39004e-05 4.16585e-05 7.32891e…
50976_PROTEIN, TOTAL-BLOOD-CHEMISTRY 0.000237251 0.00026309 0.000973527 0.00024973 0.000222702 0.000339901 0.000232837 0.000213039 0.000409084 0.130597 0.000256878 0.000233189 0.000248719 0.00026573 0.000272489 0.0003009 0.000273002 0.000339972 0.000146652 0.000209819 0.000134526 0.000146449 0.000342513 0.000184103 0.000306784 0.00021932 0.0015973 0.000333115 0.000204675 0.00055028 0.259881 9.296…
50977_QUINIDINE-BLOOD-CHEMISTRY 0.000135099 0.000122276 0.000161728 0.000138487 0.000129435 0.000115443 0.000121192 7.97788e-05 0.000127653 0.00131146 0.000177882 0.000130344 0.000130346 0.00215329 9.53468e-05 0.000203973 0.000116271 0.000160719 0.000101532 6.57944e-05 9.34361e-05 5.03699e-05 0.000169236 0.000126242 7.81453e-05 0.000115694 0.000143614 0.00012914 0.00011891 0.000165849 0.000147664…
50978_RAPAMYCIN-BLOOD-CHEMISTRY 2.71514e-05 2.47372e-05 2.75545e-05 3.09687e-05 2.62063e-05 2.46528e-05 2.47223e-05 1.48792e-05 2.62578e-05 5.52894e-05 2.73618e-05 2.74848e-05 2.38822e-05 2.31159e-05 1.96716e-05 3.675e-05 2.18084e-05 3.06873e-05 2.06559e-05 1.30111e-05 1.97972e-05 1.03399e-05 3.44334e-05 2.55123e-05 1.659e-05 2.10331e-05 3.22995e-05 2.38716e-05 2.35606e-05 4.48653e-05 3.59253e-05…
50980_RHEUMATOID FACTOR-BLOOD-CHEMISTRY 0.00027944 0.000234015 0.000239096 0.000332336 0.000212438 0.000229209 0.000310113 0.000123533 0.00020571 0.134456 0.000227983 0.00027044 0.000178937 0.000179513 0.000212865 0.000286254 0.00019587 0.000242749 0.000177956 0.000185459 0.000130497 0.00010689 0.000383771 0.000200999 0.000236986 0.000174859 0.0227536 0.000282606 0.000187662 0.000453447 0.0171518…
50982_SEX HORMONE BINDING GLOBULIN-BLOOD-CHEMISTRY 0.00010502 0.000110625 0.00010217 0.000102938 9.30525e-05 8.59697e-05 0.000121757 5.48501e-05 9.20358e-05 0.000117233 0.000113038 0.00153623 8.68443e-05 7.79585e-05 7.19501e-05 0.000135921 7.9423e-05 0.000109966 7.5463e-05 5.18574e-05 7.00372e-05 4.08348e-05 0.00012996 9.25596e-05 0.00059075 7.74233e-05 0.000107666 8.43868e-05 8.64464e-05 0.00012…
50986_TACROFK-BLOOD-CHEMISTRY 2.08926e-05 1.94943e-05 2.07282e-05 2.08469e-05 1.93259e-05 1.80957e-05 1.99699e-05 1.38966e-05 1.95707e-05 2.59092e-05 2.03528e-05 2.01419e-05 1.76122e-05 1.57888e-05 1.40697e-05 2.78597e-05 1.62594e-05 2.29192e-05 1.51571e-05 9.8664e-06 1.42479e-05 7.7619e-06 2.67898e-05 2.74584e-05 1.43148e-05 1.62735e-05 2.55238e-05 1.70098e-05 1.76384e-05 3.60905e-05 6.8001e-05 …
50988_TESTOSTERONE-BLOOD-CHEMISTRY 0.000301572 0.000288217 0.000350557 0.000322796 0.000263982 0.00188794 0.000261633 0.000250039 0.000353908 0.000358463 0.000280151 0.000291137 0.000282183 0.000225666 0.000246051 0.000372814 0.0002252 0.000441513 0.000207608 0.000160521 0.000251704 0.000128935 0.00034074 0.000272223 0.000199464 0.000245567 0.000302229 0.000270266 0.00025905 0.000381344 0.0088917…
50989_TESTOSTERONE, FREE-BLOOD-CHEMISTRY 0.000185646 0.000167867 0.000210516 0.000242092 0.000187532 0.00110681 0.000161556 0.000103537 0.000161882 0.000216911 0.000173062 0.00016389 0.000210369 0.000137402 0.000120989 0.000240126 0.000138198 0.000187107 0.000126468 8.44042e-05 0.000121173 6.7719e-05 0.000212745 0.000160306 0.000108847 0.000161215 0.000225316 0.000179597 0.000152294 0.000233267 0…
50990_THEOPHYLLINE-BLOOD-CHEMISTRY 0.000168398 0.000158352 0.000182313 0.000179353 0.00016222 0.000142229 0.000174764 0.000161794 0.00016046 0.000210191 0.000237344 0.00016928 0.000157253 0.000168878 0.000129998 0.000260842 0.000145617 0.000194361 0.0003101 8.16661e-05 0.000112387 6.09501e-05 0.000225391 0.000165726 0.000104941 0.000139539 0.000378545 0.000155408 0.000292113 0.000204791 0.0001838…
50991_THYROGLOBULIN-BLOOD-CHEMISTRY 0.000328733 0.000353752 0.000328876 0.000304574 0.000738522 0.00138988 0.000424097 0.000333054 0.00044931 0.000579167 0.000367311 0.000314892 0.00697351 0.000336864 0.000505238 0.000417007 0.000292556 0.000354763 0.000297075 0.000168172 0.000961067 0.000168498 0.000615189 0.000315154 0.000386713 0.000280558 0.000354583 0.00027474 0.000283189 0.000377185 0.00179…
50992_THYROID PEROXIDASE ANTIBODIES-BLOOD-CHEMISTRY 0.000305401 0.000207489 0.00111809 0.000230044 0.00104503 0.000214297 0.000213995 0.000167119 0.000276752 0.000711776 0.000228498 0.000246884 0.00336083 0.000267025 0.00015767 0.000306443 0.000231504 0.000258131 0.000216491 0.000116776 0.000161411 9.74357e-05 0.000387651 0.000222721 0.000194934 0.000193479 0.000243644 0.000250989 0.000194066 0.0…
50994_THYROXINE (T4)-BLOOD-CHEMISTRY 0.000324377 0.00176433 0.000429373 0.000536372 0.000365854 0.000410931 0.000328962 0.00939032 0.000560885 0.00956217 0.000367609 0.000392722 0.339416 0.00257636 0.000740448 0.000440227 0.00126488 0.000432669 0.000624383 0.000437435 0.0129381 0.000204987 0.000452685 0.000593678 0.0510675 0.000392542 0.000832173 0.000249605 0.000306894 0.000543987 0.00103204 0.0…
50995_THYROXINE (T4), FREE-BLOOD-CHEMISTRY 0.000520308 0.00036752 0.00461692 0.000303813 0.000409474 0.000440026 0.00269906 0.00036181 0.000628166 0.00333429 0.00050024 0.000628632 0.679521 0.0207835 0.000391701 0.000874628 0.000634768 0.000506577 0.000287666 0.00138942 0.000469423 0.000296792 0.000533202 0.000352392 0.0234177 0.000315263 0.00106551 0.000300381 0.000333714 0.000642903 0.0876079 0…
50996_TISSUE TRANSGLUTAMINASE AB, IGA-BLOOD-CHEMISTRY 0.000457106 0.000365866 0.000563117 0.000340586 0.000387196 0.000349997 0.000371038 0.000210971 0.000422717 0.0028018 0.000379277 0.000376647 0.000367722 0.000283425 0.000289492 0.000534444 0.000421872 0.000387161 0.000277196 0.000272859 0.000243463 0.00103646 0.00052131 0.000463372 0.0005661 0.000345744 0.000766772 0.00792121 0.000307176 0.00…
50997_TOBRAMYCIN-BLOOD-CHEMISTRY 0.000159282 0.000146699 0.000118384 0.000323362 0.000113193 0.000108385 0.000113093 0.000102214 0.000128016 0.000154226 0.000156778 0.00329304 9.91479e-05 8.98218e-05 0.00010676 0.000239122 9.46031e-05 0.000148294 0.000102854 6.06974e-05 9.06575e-05 4.94885e-05 0.00052405 0.000111528 0.10235 9.06665e-05 0.000202586 0.000100423 0.000109207 0.00017406 0.000151413 5.…
51001_TRIIODOTHYRONINE (T3)-BLOOD-CHEMISTRY 0.000347548 0.000567613 0.000412033 0.000442217 0.000255212 0.000268637 0.000533518 0.0028183 0.000469205 0.000729978 0.000302163 0.000333214 0.17542 0.00211154 0.000349841 0.000383098 0.000414361 0.000616094 0.000241142 0.0006677 0.000239029 0.000140314 0.000461878 0.000375342 0.0127025 0.000261008 0.000404288 0.00023243 0.000273236 0.000438655 0.00315…
51002_TROPONIN I-BLOOD-CHEMISTRY 0.000112095 0.000144347 0.000110107 0.000134634 0.000110055 9.14756e-05 0.000100799 0.0988393 0.00010537 0.00015257 0.000124975 0.000109501 9.50353e-05 8.96318e-05 7.34594e-05 0.000204145 8.78997e-05 0.00014932 8.07224e-05 4.53428e-05 6.69834e-05 3.20882e-05 0.000161554 0.000125207 5.60754e-05 0.000106248 0.000132525 9.25704e-05 0.998636 0.000146232 0.000127445 4.…
51005_UPTAKE RATIO-BLOOD-CHEMISTRY 0.000111699 0.000125259 0.000121738 0.000105876 0.000100747 0.000146224 9.69656e-05 8.32069e-05 0.000110165 0.000191441 0.000112096 0.000135482 0.000199631 0.000190413 0.000101199 0.000143971 9.05602e-05 0.000163428 8.8272e-05 5.84151e-05 9.37193e-05 4.37761e-05 0.000164079 9.46589e-05 7.92237e-05 8.16544e-05 0.000161275 0.000122932 8.94044e-05 0.000281386 0.000…
51007_URIC ACID-BLOOD-CHEMISTRY 0.000347244 0.000886611 0.000981018 0.000509119 0.00053836 0.444259 0.000486851 0.0526217 0.000463154 0.0428688 0.000391992 0.000628398 0.000481338 0.00113327 0.000261095 0.000540245 0.000358661 0.000411266 0.000367185 0.00025661 0.000200632 0.000182014 0.000555585 0.000370648 0.00169205 0.000539774 0.0599509 0.000322999 0.000460566 0.00162076 0.016111 0.000234183 …
51008_VALPROIC ACID-BLOOD-CHEMISTRY 6.5217e-05 6.13767e-05 7.12058e-05 9.12013e-05 6.12364e-05 5.57514e-05 6.40669e-05 0.000136481 8.45536e-05 7.38572e-05 6.29491e-05 9.6667e-05 5.45348e-05 4.77339e-05 4.84136e-05 9.05494e-05 6.86497e-05 0.000202509 5.59716e-05 3.03124e-05 4.10074e-05 2.42053e-05 8.49047e-05 6.27674e-05 5.20847e-05 4.99261e-05 8.72521e-05 5.72347e-05 5.56589e-05 7.88458e-05 7.514…
51010_VITAMIN B12-BLOOD-CHEMISTRY 0.000953483 0.000979177 0.0709166 0.000500072 0.0357472 0.00128621 0.00094659 0.000556799 0.000969893 0.0032029 0.000981518 0.0217434 0.00119022 0.00151268 0.0006796 0.00124467 0.948324 0.000668907 0.00078338 0.0878157 0.000233159 0.0663632 0.000852019 0.00077957 0.0793269 0.00144333 0.165791 0.00409902 0.000588806 0.0100656 0.237823 0.0156062 0.44356 0.988475 0.…
51011_<ALBUMIN>-CEREBROSPINAL FLUID (CSF)-CHEMISTRY 0.000101392 8.92025e-05 9.61971e-05 0.000309977 9.13894e-05 8.33177e-05 9.23087e-05 6.28111e-05 0.000112049 0.000117184 0.000102472 9.39286e-05 8.3441e-05 7.59336e-05 9.43679e-05 0.000134782 8.79662e-05 0.000106597 7.13388e-05 4.46827e-05 7.01975e-05 3.60561e-05 0.000123169 8.99603e-05 5.69099e-05 8.59041e-05 0.000120761 8.19581e-05 8.47203e-05 …
51012_BILIRUBIN, TOTAL, CSF-CEREBROSPINAL FLUID (CSF)-CHEMISTRY 4.12657e-05 3.7723e-05 4.08977e-05 4.4785e-05 3.92191e-05 3.59666e-05 3.70443e-05 2.28743e-05 3.87102e-05 5.26015e-05 4.13661e-05 3.99413e-05 3.63442e-05 3.27198e-05 2.90597e-05 5.84593e-05 3.34624e-05 4.66597e-05 3.06175e-05 1.99979e-05 3.00953e-05 1.74406e-05 5.23533e-05 3.86941e-05 3.26012e-05 3.21221e-05 4.45409e-05 3.46201e-05 3…
51014_GLUCOSE, CSF-CEREBROSPINAL FLUID (CSF)-CHEMISTRY 2.38193e-05 2.13473e-05 2.30122e-05 4.06829e-05 2.14332e-05 2.01638e-05 2.09441e-05 1.51897e-05 2.20989e-05 3.01803e-05 2.29971e-05 2.20573e-05 1.94057e-05 1.76669e-05 1.8031e-05 3.19009e-05 2.00332e-05 2.66172e-05 1.77066e-05 1.02875e-05 3.30083e-05 8.30013e-06 3.65058e-05 2.08947e-05 1.35687e-05 1.86599e-05 2.8694e-05 1.87466e-05 2.01656e-0…
51015_LACTATE DEHYDROGENASE, CSF-CEREBROSPINAL FLUID (CSF)-CHEMISTRY 5.0414e-05 5.49412e-05 4.83296e-05 5.3152e-05 4.78894e-05 4.9145e-05 4.54513e-05 3.63778e-05 4.73522e-05 6.99678e-05 4.98915e-05 4.75411e-05 4.29218e-05 3.79112e-05 3.82861e-05 7.02647e-05 4.26021e-05 5.71253e-05 3.79671e-05 2.21776e-05 3.41733e-05 1.82248e-05 0.000164495 4.43473e-05 2.9446e-05 3.94551e-05 6.08554e-05 3.98807e-0…
51016_MISCELLANEOUS, CSF-CEREBROSPINAL FLUID (CSF)-CHEMISTRY 9.47303e-05 8.51897e-05 9.4041e-05 0.000141822 8.7691e-05 0.000119118 8.67942e-05 7.00816e-05 8.99484e-05 0.00012027 9.98042e-05 9.17878e-05 8.52089e-05 7.34278e-05 0.000660774 0.000128665 8.07375e-05 0.000103714 7.26967e-05 4.30055e-05 6.94387e-05 3.55123e-05 0.000119016 8.64221e-05 5.28521e-05 7.2815e-05 0.000113542 7.72846e-05 7.9692…
51017_PEP, CSF-CEREBROSPINAL FLUID (CSF)-CHEMISTRY 7.16706e-05 6.67946e-05 8.04164e-05 7.88563e-05 6.57429e-05 6.71514e-05 6.50616e-05 4.95405e-05 7.48023e-05 0.00105177 7.12352e-05 6.63918e-05 6.30324e-05 5.50956e-05 5.96623e-05 9.63599e-05 6.2201e-05 8.25787e-05 5.19328e-05 3.22314e-05 4.88911e-05 2.53204e-05 9.27889e-05 6.43483e-05 4.01553e-05 6.33921e-05 8.61745e-05 5.94534e-05 6.2232e-05 8.3…
51018_TOTAL PROTEIN, CSF-CEREBROSPINAL FLUID (CSF)-CHEMISTRY 5.603e-05 4.96304e-05 5.28422e-05 0.01715 4.78087e-05 4.70421e-05 4.82712e-05 5.07108e-05 5.27072e-05 7.36567e-05 5.20575e-05 4.96376e-05 4.37031e-05 3.86861e-05 4.6652e-05 7.40128e-05 4.91934e-05 6.23233e-05 4.17472e-05 2.30898e-05 0.000130358 1.87978e-05 0.000115864 4.64804e-05 3.476e-05 4.51101e-05 7.65178e-05 4.18205e-05 4.721e-05 6…
51019_ALBUMIN, JOINT FLUID-JOINT FLUID-CHEMISTRY 8.41737e-06 7.33662e-06 7.89959e-06 8.37719e-06 7.59961e-06 6.97216e-06 7.16845e-06 4.44072e-06 7.45681e-06 9.88123e-06 7.98719e-06 7.73217e-06 7.13998e-06 6.58701e-06 5.69832e-06 1.08395e-05 6.52291e-06 9.06936e-06 0.000881333 3.67687e-06 5.74543e-06 3.09185e-06 1.01628e-05 7.45606e-06 4.52283e-06 6.2169e-06 1.05917e-05 6.68397e-06 6.8405e-06 9.54…
51020_AMYLASE, JOINT FLUID-JOINT FLUID-CHEMISTRY 0.000173224 0.00101509 0.000174614 0.000173347 0.000165654 0.000158294 0.000157667 0.000156614 0.000166249 0.000225264 0.000174751 0.000184381 0.000158397 0.000137876 0.000121637 0.000244957 0.0001485 0.000191847 0.00012903 8.23096e-05 0.000120591 6.60025e-05 0.000228502 0.000160231 0.000105657 0.000153337 0.000272769 0.000155176 0.000205291 0.0002…
51021_CREATININE, JOINT FLUID-JOINT FLUID-CHEMISTRY 4.6586e-05 4.68766e-05 4.5989e-05 4.79682e-05 4.42681e-05 4.004e-05 4.15731e-05 2.59246e-05 4.34882e-05 5.59837e-05 4.6714e-05 6.11464e-05 4.23955e-05 3.67235e-05 3.25885e-05 6.36181e-05 3.75219e-05 5.27191e-05 3.42834e-05 2.11928e-05 3.23458e-05 1.68018e-05 5.93066e-05 4.31751e-05 2.54467e-05 3.62137e-05 4.98623e-05 3.83721e-05 0.000134251 5.53…
51022_GLUCOSE, JOINT FLUID-JOINT FLUID-CHEMISTRY 4.07075e-05 3.50031e-05 3.80748e-05 4.04135e-05 3.6224e-05 3.29916e-05 4.55614e-05 2.24949e-05 3.53993e-05 4.94483e-05 3.80009e-05 3.75177e-05 3.29079e-05 3.07838e-05 2.93904e-05 5.45114e-05 4.06737e-05 4.357e-05 4.21968e-05 1.83929e-05 2.7617e-05 1.42716e-05 4.95107e-05 3.54376e-05 2.14018e-05 2.96759e-05 0.0273354 3.18762e-05 3.47733e-05 4.99818e…
51023_LD, JOINT FLUID-JOINT FLUID-CHEMISTRY 5.54225e-05 4.55629e-05 4.90454e-05 5.15592e-05 4.72111e-05 4.34419e-05 5.03667e-05 3.09193e-05 4.63412e-05 6.16531e-05 5.09737e-05 4.91509e-05 4.4213e-05 4.0703e-05 3.53191e-05 7.19178e-05 4.08604e-05 5.581e-05 0.000838237 2.37078e-05 3.54071e-05 1.95616e-05 6.36527e-05 4.91371e-05 2.82631e-05 3.97728e-05 0.000665215 4.12986e-05 4.62665e-05 6.57982e-05…
51024_TOTAL PROTEIN, JOINT FLUID-JOINT FLUID-CHEMISTRY 6.42917e-05 4.86862e-05 5.25424e-05 5.41355e-05 4.94369e-05 4.52198e-05 0.000166859 3.16468e-05 4.8516e-05 6.36491e-05 5.2289e-05 5.49928e-05 4.74445e-05 4.29186e-05 4.53577e-05 7.32891e-05 4.31696e-05 6.20033e-05 0.000232747 2.50252e-05 3.96626e-05 2.08012e-05 7.13336e-05 4.83419e-05 2.97906e-05 4.09434e-05 0.00689829 4.39981e-05 4.82305e-05…
51025_ALBUMIN, BODY FLUID-OTHER BODY FLUID-CHEMISTRY 3.52299e-05 4.28054e-05 3.65431e-05 3.63774e-05 3.31182e-05 3.28542e-05 3.14577e-05 2.62752e-05 3.36099e-05 0.343756 3.50441e-05 4.36295e-05 2.99488e-05 2.7891e-05 2.44956e-05 4.92178e-05 2.97994e-05 4.06141e-05 2.64187e-05 1.61968e-05 2.62087e-05 1.27554e-05 4.70199e-05 3.25035e-05 2.06774e-05 2.73252e-05 3.93855e-05 3.0313e-05 3.05709e-05 4.1…
51026_AMYLASE, BODY FLUID-OTHER BODY FLUID-CHEMISTRY 6.83172e-05 0.00134279 7.24222e-05 6.90942e-05 6.35271e-05 6.36885e-05 6.77829e-05 0.00442285 6.61039e-05 0.548284 6.87115e-05 7.6078e-05 5.9046e-05 5.2983e-05 4.90729e-05 9.59453e-05 5.72957e-05 7.93674e-05 5.36159e-05 3.15115e-05 4.84545e-05 2.47638e-05 0.000103971 6.39486e-05 6.51993e-05 5.37928e-05 7.94362e-05 6.53427e-05 7.60797e-05 8.5030…
51027_BICARBONATE, OTHER FLUID-OTHER BODY FLUID-CHEMISTRY 7.45252e-05 0.000375219 7.47037e-05 7.63652e-05 7.02073e-05 6.46061e-05 7.09045e-05 0.00111529 7.07918e-05 0.000128559 7.40887e-05 7.20887e-05 6.34504e-05 6.14654e-05 5.3122e-05 0.000105755 6.07372e-05 8.39381e-05 5.61489e-05 3.4741e-05 5.77146e-05 2.71961e-05 0.000161082 6.99331e-05 4.42504e-05 5.80685e-05 0.000109749 6.36106e-05 6.74234e…
51028_BILIRUBIN, TOTAL, BODY FLUID-OTHER BODY FLUID-CHEMISTRY 0.000204913 0.0060708 0.000204166 0.000196301 0.000187652 0.000197215 0.000189158 0.0059256 0.000190763 0.000418474 0.000205868 0.000371183 0.000169995 0.00015412 0.000145077 0.000326851 0.000162633 0.000234108 0.000149466 9.86914e-05 0.000141509 7.39088e-05 0.000309567 0.000193131 0.000254076 0.000157923 0.000340554 0.000180967 0.0007…
51029_CALCIUM, BODY FLUID-OTHER BODY FLUID-CHEMISTRY 1.11452e-05 1.11212e-05 1.10493e-05 1.17286e-05 1.08085e-05 9.76838e-06 1.00813e-05 6.24497e-06 1.03948e-05 1.39828e-05 1.11821e-05 1.08148e-05 9.56058e-06 9.60691e-06 7.93781e-06 1.51699e-05 9.16627e-06 1.27712e-05 8.42797e-06 5.15046e-06 8.25432e-06 4.10408e-06 1.46175e-05 1.04442e-05 6.20725e-06 8.6838e-06 1.2238e-05 9.3373e-06 9.55255e-06 1…
51030_CHLORIDE, BODY FLUID-OTHER BODY FLUID-CHEMISTRY 0.000126518 0.000641033 0.000126092 0.000148057 0.000118846 0.000109803 0.000120044 0.00281473 0.000120543 0.000209558 0.000125226 0.000123857 0.000108726 0.000102938 9.06112e-05 0.000177309 0.000107529 0.000141164 0.0013318 5.90678e-05 0.000112071 4.75179e-05 0.000236318 0.000117878 7.72113e-05 0.00010051 0.000188158 0.000107009 0.000110178 0…
51031_CHOLESTEROL, BODY FLUID-OTHER BODY FLUID-CHEMISTRY 1.26177e-05 1.17454e-05 1.2521e-05 1.32232e-05 1.19974e-05 1.11013e-05 1.17e-05 7.0768e-06 1.19134e-05 0.0043147 1.26274e-05 1.21989e-05 1.08224e-05 1.02705e-05 8.95063e-06 1.72449e-05 1.03074e-05 1.43498e-05 9.44944e-06 5.86329e-06 9.04648e-06 4.616e-06 1.67388e-05 1.17771e-05 6.98255e-06 9.8973e-06 1.39203e-05 1.05225e-05 1.08574e-05 1.54…
51032_CREATININE, BODY FLUID-OTHER BODY FLUID-CHEMISTRY 0.000196659 0.0290984 0.000232706 0.000198256 0.000186454 0.000186436 0.000190977 0.00185604 0.000188517 0.000418067 0.000209525 0.0513 0.000169337 0.000156684 0.000150354 0.000287632 0.000162433 0.000229608 0.000223011 9.26692e-05 0.000131381 6.86453e-05 0.000353398 0.000200302 0.000192373 0.000158573 0.000347758 0.000161629 0.000245762 0.0…
51034_GLUCOSE, BODY FLUID-OTHER BODY FLUID-CHEMISTRY 4.93843e-05 6.90778e-05 4.86875e-05 5.34672e-05 4.53075e-05 4.76842e-05 4.61212e-05 7.06222e-05 5.12627e-05 0.378718 4.78689e-05 4.71613e-05 4.14801e-05 4.17983e-05 3.53708e-05 6.63985e-05 4.14932e-05 5.66628e-05 4.74195e-05 2.20183e-05 3.62326e-05 1.76777e-05 6.68088e-05 4.49545e-05 2.83539e-05 3.74393e-05 5.50966e-05 5.08445e-05 4.18825e-05 7…
51035_LD, BODY FLUID-OTHER BODY FLUID-CHEMISTRY 1.47315e-05 1.43241e-05 1.4689e-05 1.55273e-05 1.40012e-05 1.33692e-05 1.32636e-05 8.95361e-06 1.3827e-05 0.366063 1.49525e-05 1.46028e-05 1.27655e-05 1.19123e-05 1.0423e-05 2.08096e-05 1.21324e-05 1.67732e-05 1.12616e-05 6.81021e-06 1.07104e-05 5.41239e-06 1.93604e-05 1.37417e-05 8.62404e-06 1.14856e-05 1.66229e-05 1.22663e-05 1.29341e-05 1.77448e-…
51036_LIPASE, BODY FLUID-OTHER BODY FLUID-CHEMISTRY 0.000149213 0.00015894 0.000150451 0.000140869 0.000132489 0.000132508 0.000134281 9.43861e-05 0.000129452 0.000216699 0.000140528 0.000331655 0.000128239 0.000109936 0.000133911 0.00019527 0.00014252 0.000155361 0.000105019 6.56145e-05 9.97483e-05 5.34322e-05 0.00020345 0.000131624 9.49804e-05 0.00012409 0.000149435 0.000158512 0.000135689 0.00…
51037_MAGNESIUM, BODY FLUID-OTHER BODY FLUID-CHEMISTRY 8.44821e-06 8.35597e-06 8.37484e-06 8.88799e-06 8.04053e-06 7.39752e-06 7.67995e-06 4.73155e-06 7.87641e-06 1.05947e-05 8.48536e-06 8.20756e-06 7.20842e-06 6.75493e-06 6.00748e-06 1.15517e-05 6.96161e-06 9.60198e-06 6.40212e-06 3.8876e-06 6.13036e-06 3.10306e-06 1.0891e-05 7.89326e-06 4.68939e-06 6.58115e-06 9.2924e-06 7.0813e-06 7.2337e-06 1…
51038_MISCELLANEOUS, BODY FLUID-OTHER BODY FLUID-CHEMISTRY 0.00015237 0.00178457 0.000269035 0.000153491 0.000142244 0.000136222 0.000170409 0.000104034 0.000146002 0.00768517 0.000164855 0.000155381 0.000181931 0.000127982 0.000107604 0.000197611 0.000141524 0.000168916 0.000124339 7.52068e-05 0.000106697 6.99075e-05 0.000194974 0.000148468 0.000100672 0.000146128 0.000177254 0.000148929 0.00013…
51039_OSMOLALITY, BODY FLUID-OTHER BODY FLUID-CHEMISTRY 4.73463e-05 5.45756e-05 4.69602e-05 4.93014e-05 4.48991e-05 4.11764e-05 4.24887e-05 0.00160191 4.54265e-05 5.7466e-05 4.77018e-05 4.62076e-05 4.03791e-05 3.75652e-05 3.33487e-05 6.52085e-05 3.83653e-05 5.40058e-05 3.53018e-05 2.21206e-05 3.48478e-05 1.75208e-05 0.000162494 4.56693e-05 2.76206e-05 3.68428e-05 5.47422e-05 3.97023e-05 4.13194e-…
51040_PHOSPHATE, BODY FLUID-OTHER BODY FLUID-CHEMISTRY 2.68746e-05 3.49047e-05 2.66429e-05 2.82123e-05 2.5591e-05 2.35649e-05 2.43448e-05 0.000959876 2.50623e-05 3.33181e-05 2.69368e-05 2.72481e-05 2.33214e-05 2.30121e-05 1.92643e-05 3.65892e-05 2.21273e-05 3.05454e-05 2.03449e-05 1.25658e-05 1.98275e-05 9.96529e-06 6.00234e-05 2.51782e-05 1.52896e-05 2.09901e-05 3.00477e-05 2.25907e-05 2.35498e-…
51041_POTASSIUM, BODY FLUID-OTHER BODY FLUID-CHEMISTRY 0.000202462 0.0016486 0.000181341 0.000176898 0.000167962 0.000153545 0.000163539 0.00184188 0.000176165 0.000280042 0.000177323 0.000179414 0.000163661 0.000167177 0.00012612 0.000249135 0.000150891 0.000201049 0.000131157 8.89239e-05 0.000164769 6.79177e-05 0.000336959 0.000168578 0.000110678 0.000145338 0.000227275 0.000150581 0.000157479 …
51042_SODIUM, BODY FLUID-OTHER BODY FLUID-CHEMISTRY 0.000103256 0.000387273 0.000102701 0.000114522 9.66607e-05 9.32085e-05 9.73853e-05 0.00333208 9.76476e-05 0.00016153 0.000102234 0.000100242 8.86763e-05 8.32817e-05 7.44763e-05 0.000147133 8.52044e-05 0.000114909 0.00137942 4.7663e-05 8.86038e-05 3.84174e-05 0.00017641 9.73728e-05 6.19692e-05 8.17107e-05 0.000136787 8.70504e-05 9.17813e-05 0.00…
51043_TOTAL PROTEIN, BODY FLUID-OTHER BODY FLUID-CHEMISTRY 3.13429e-05 3.53435e-05 3.2785e-05 3.25844e-05 2.95205e-05 3.17684e-05 2.84221e-05 1.86151e-05 3.06194e-05 0.384662 3.14511e-05 3.0884e-05 2.69043e-05 2.50415e-05 2.20704e-05 4.39597e-05 2.69364e-05 3.62694e-05 2.35754e-05 1.44527e-05 2.32488e-05 1.15612e-05 4.21897e-05 2.891e-05 1.86544e-05 2.43425e-05 3.60106e-05 2.69145e-05 2.71641e-05…
51044_TRIGLYCER-OTHER BODY FLUID-CHEMISTRY 0.000199 0.000412275 0.000195944 0.000201801 0.000190372 0.000203508 0.000193273 0.000295158 0.000190089 0.00539596 0.000203857 0.000341582 0.000175053 0.000161357 0.000435676 0.000287238 0.000184725 0.000223025 0.000198019 9.82527e-05 0.000146166 7.88741e-05 0.000326182 0.000205375 0.000163319 0.000173481 0.000210172 0.000175175 0.00309641 0.000235642 0…
51045_UREA NITROGEN, BODY FLUID-OTHER BODY FLUID-CHEMISTRY 0.000140637 0.000229449 0.000168224 0.000140759 0.00013324 0.000138775 0.000133731 0.00200615 0.000133461 0.000342013 0.000140407 0.00050876 0.000128996 0.000121362 9.81734e-05 0.000201885 0.000112874 0.000156327 0.000105184 7.76719e-05 0.000121295 5.20449e-05 0.000287282 0.000132113 8.13457e-05 0.000109924 0.000206352 0.000115682 0.00024…
51046_ALBUMIN, PLEURAL-PLEURAL-CHEMISTRY 1.76202e-05 2.07172e-05 1.78924e-05 1.83064e-05 1.67617e-05 1.68008e-05 1.60342e-05 1.27384e-05 1.74148e-05 2.57491e-05 1.78489e-05 1.71445e-05 1.49996e-05 1.40988e-05 1.25924e-05 2.43703e-05 1.44594e-05 2.00155e-05 1.3503e-05 8.16991e-06 1.29563e-05 6.43871e-06 2.77955e-05 1.64006e-05 1.06054e-05 1.3575e-05 2.14968e-05 1.46031e-05 1.54888e-05 2.13937e-05 …
51047_AMYLASE, PLEURAL-PLEURAL-CHEMISTRY 3.10075e-05 4.63884e-05 3.36717e-05 3.17726e-05 2.95299e-05 2.86811e-05 2.81373e-05 2.36099e-05 3.02598e-05 4.34362e-05 3.11883e-05 3.10675e-05 2.61544e-05 2.47875e-05 2.29217e-05 4.27369e-05 2.56941e-05 3.55605e-05 2.46226e-05 1.43162e-05 2.2887e-05 1.12797e-05 5.60228e-05 2.85416e-05 2.01787e-05 2.38736e-05 3.9028e-05 2.66852e-05 2.75671e-05 3.75006e-05 …
51048_BICARBONATE, PLEURAL-PLEURAL-CHEMISTRY 8.65278e-06 7.96899e-06 8.5735e-06 9.09078e-06 8.23656e-06 7.56684e-06 7.78863e-06 4.82473e-06 8.06685e-06 1.06958e-05 8.67138e-06 8.38103e-06 7.38258e-06 6.91148e-06 6.14172e-06 1.17781e-05 7.0905e-06 9.82783e-06 6.49144e-06 3.97376e-06 9.23649e-06 3.16966e-06 1.10228e-05 8.09794e-06 4.7927e-06 6.73153e-06 9.55968e-06 7.22636e-06 7.40497e-06 1.03539e-…
51049_BILIRUBIN, TOTAL, PLEURAL-PLEURAL-CHEMISTRY 7.89222e-05 0.000102306 7.6952e-05 7.78383e-05 7.13365e-05 8.44717e-05 7.10698e-05 5.60499e-05 7.27915e-05 9.64412e-05 7.84698e-05 7.93214e-05 7.0057e-05 6.05241e-05 5.36539e-05 0.000107636 6.16178e-05 8.83325e-05 6.44148e-05 3.68299e-05 5.92105e-05 3.07568e-05 0.000106563 7.09045e-05 9.34417e-05 6.03631e-05 9.00733e-05 6.52383e-05 9.29749e-05 0.0…
51050_CHLORIDE, PLEURAL-PLEURAL-CHEMISTRY 1.27584e-05 1.18088e-05 1.26441e-05 1.34042e-05 1.21479e-05 1.11876e-05 1.15871e-05 8.92261e-06 1.19504e-05 1.61589e-05 1.28008e-05 1.23962e-05 1.09002e-05 1.02035e-05 9.09705e-06 1.73576e-05 1.04596e-05 1.45932e-05 9.57831e-06 5.87128e-06 1.33969e-05 4.68478e-06 1.62454e-05 1.19471e-05 7.09424e-06 9.93491e-06 1.42413e-05 1.07279e-05 1.09589e-05 1.52703e-…
51051_CHOLESTEROL, PLEURAL-PLEURAL-CHEMISTRY 3.75159e-05 3.67096e-05 3.55393e-05 3.67728e-05 3.58201e-05 3.96105e-05 3.27335e-05 1.99928e-05 3.52793e-05 7.69077e-05 3.5885e-05 3.64024e-05 3.16819e-05 2.92484e-05 2.54387e-05 4.83607e-05 2.9049e-05 4.01552e-05 2.67294e-05 1.84806e-05 2.56645e-05 1.50498e-05 4.58219e-05 3.34425e-05 3.21176e-05 2.75848e-05 4.64385e-05 2.99144e-05 3.05883e-05 4.38086e…
51052_CREATININE, PLEURAL-PLEURAL-CHEMISTRY 5.75032e-05 6.12318e-05 7.88131e-05 5.88088e-05 5.42898e-05 5.58368e-05 5.31431e-05 3.97911e-05 5.89129e-05 0.000103095 6.01716e-05 5.6071e-05 4.97325e-05 4.66399e-05 4.41404e-05 7.87723e-05 4.66462e-05 6.80749e-05 4.9939e-05 2.72208e-05 4.50986e-05 2.18227e-05 0.000124324 5.5073e-05 3.80612e-05 4.4621e-05 7.47211e-05 5.01809e-05 5.13314e-05 7.00845e-05…
51053_GLUCOSE, PLEURAL-PLEURAL-CHEMISTRY 2.98096e-05 3.66514e-05 3.24986e-05 3.01546e-05 2.81487e-05 3.31242e-05 4.22772e-05 2.28462e-05 3.00327e-05 5.20509e-05 3.17494e-05 2.93583e-05 2.54643e-05 2.3746e-05 2.25731e-05 4.10455e-05 2.50096e-05 3.41117e-05 2.26229e-05 1.38163e-05 2.18136e-05 1.07638e-05 0.000792234 2.72886e-05 1.94266e-05 2.26169e-05 4.33301e-05 2.45629e-05 2.61882e-05 3.65214e-05…
51054_LACTATE DEHYDROGENASE, PLEURAL-PLEURAL-CHEMISTRY 3.06991e-05 3.88217e-05 3.3439e-05 3.0997e-05 2.90577e-05 3.48313e-05 2.79607e-05 2.33025e-05 3.12526e-05 5.04047e-05 3.2977e-05 3.01836e-05 2.60855e-05 2.47657e-05 2.29301e-05 4.45649e-05 2.57666e-05 3.52519e-05 2.30843e-05 1.43364e-05 2.26212e-05 1.11219e-05 0.000877003 2.78868e-05 2.05726e-05 2.33284e-05 4.41719e-05 2.54748e-05 2.7181e-05 …
51056_MISCELLANEOUS, PLEURAL-PLEURAL-CHEMISTRY 1.89281e-05 1.74352e-05 2.09226e-05 1.98977e-05 1.80286e-05 1.65425e-05 1.70313e-05 1.09591e-05 1.78893e-05 0.00285592 1.9115e-05 1.83622e-05 1.61668e-05 1.51338e-05 1.34521e-05 2.61416e-05 1.55211e-05 2.17629e-05 1.42409e-05 8.72162e-06 1.3634e-05 6.99367e-06 2.40926e-05 1.7713e-05 1.05586e-05 1.49608e-05 2.16984e-05 1.62822e-05 2.32718e-05 2.26609e…
51057_POTASSIUM, PLEURAL-PLEURAL-CHEMISTRY 1.85472e-05 1.71509e-05 2.03659e-05 1.94899e-05 1.76694e-05 1.62572e-05 1.68239e-05 1.25542e-05 1.75868e-05 0.000729698 1.87439e-05 1.80144e-05 1.58577e-05 1.48471e-05 1.32303e-05 2.52365e-05 1.52152e-05 2.11979e-05 1.39532e-05 8.55386e-06 1.81927e-05 6.85402e-06 2.35848e-05 1.73617e-05 1.03461e-05 1.46367e-05 2.07836e-05 1.56346e-05 1.64918e-05 2.21918e…
51058_SODIUM, PLEURAL-PLEURAL-CHEMISTRY 2.57363e-05 2.36584e-05 2.81399e-05 2.68618e-05 2.4368e-05 2.24301e-05 2.32095e-05 1.73282e-05 2.49034e-05 0.000733421 2.58402e-05 2.48404e-05 2.18941e-05 2.04949e-05 1.82727e-05 3.48353e-05 2.1e-05 2.91999e-05 1.92661e-05 1.18327e-05 2.54453e-05 9.48587e-06 3.24668e-05 2.39478e-05 1.43039e-05 2.02046e-05 2.86336e-05 2.15975e-05 2.27621e-05 3.05606e-05 3.54…
51059_TOTAL PROTEIN, PLEURAL-PLEURAL-CHEMISTRY 3.30061e-05 4.12895e-05 3.59115e-05 3.32958e-05 3.134e-05 3.78376e-05 4.64681e-05 2.65392e-05 3.32913e-05 5.93887e-05 3.5372e-05 3.27553e-05 2.81967e-05 2.65515e-05 2.49712e-05 4.78688e-05 2.76583e-05 3.78877e-05 2.49766e-05 1.53672e-05 2.43088e-05 1.19164e-05 0.000806934 3.01606e-05 2.19095e-05 2.50179e-05 4.93171e-05 2.74046e-05 2.92384e-05 4.29482…
51060_TRIGLYCERIDES, PLEURAL-PLEURAL-CHEMISTRY 6.23791e-05 6.59025e-05 5.81043e-05 6.04472e-05 5.50266e-05 5.74651e-05 5.38353e-05 0.000330391 5.85459e-05 7.63656e-05 5.99796e-05 5.96885e-05 5.12699e-05 5.18219e-05 4.16952e-05 7.96598e-05 4.77163e-05 6.6911e-05 5.20959e-05 2.86764e-05 4.39468e-05 2.30573e-05 7.59878e-05 5.50101e-05 4.24449e-05 4.51365e-05 7.40647e-05 4.90473e-05 5.32627e-05 6.944…
51061_BICARBONATE, STOOL-STOOL-CHEMISTRY 8.75677e-05 0.0103223 9.02135e-05 0.000132388 8.44315e-05 8.01544e-05 7.93194e-05 8.40548e-05 8.26124e-05 0.000114277 9.11693e-05 8.6947e-05 7.83032e-05 6.94698e-05 6.2565e-05 0.000133965 7.65649e-05 0.000103162 6.65462e-05 4.30831e-05 6.28343e-05 3.32731e-05 0.000123778 8.32952e-05 8.50781e-05 6.88952e-05 9.60996e-05 8.08936e-05 8.70355e-05 0.00010397 0.0…
51062_CHLORIDE, STOOL-STOOL-CHEMISTRY 0.00012139 0.013828 0.000147332 0.000173737 0.000116961 0.000107794 0.000109461 0.000108847 0.000115357 0.000161918 0.000125436 0.00012051 0.000108231 9.65175e-05 8.65099e-05 0.000180232 0.000107136 0.000141082 9.128e-05 6.22567e-05 8.82084e-05 5.41634e-05 0.000158608 0.000114649 0.000128597 0.000106679 0.000132321 0.000155092 0.000119401 0.000159422 0.000620…
51063_OSMOLALITY, STOOL-STOOL-CHEMISTRY 0.00024369 0.00265129 0.000280746 0.000222218 0.000210685 0.000194146 0.000199957 0.000257508 0.000214378 0.000750942 0.000224412 0.00022746 0.000218211 0.000191886 0.000182271 0.000297517 0.000206656 0.000277108 0.000165943 0.00011824 0.000175265 0.000113714 0.000298884 0.000379883 0.000512705 0.00019514 0.000364109 0.000248676 0.000232465 0.000320726 0.00…
51064_POTASSIUM, STOOL-STOOL-CHEMISTRY 0.00017979 0.0121625 0.00020436 0.000234544 0.000169474 0.000155492 0.000161056 0.000206865 0.000170206 0.000802509 0.000183583 0.000182908 0.000157955 0.000141304 0.000134256 0.000253995 0.000161557 0.000211012 0.000134562 9.18732e-05 0.000129609 9.84849e-05 0.000241683 0.000221509 0.000497124 0.000152609 0.000198762 0.000203182 0.000197583 0.00023409 0.000…
51065_SODIUM, STOOL-STOOL-CHEMISTRY 0.000175846 0.014628 0.000199794 0.000229016 0.000165932 0.000151696 0.000157297 0.000190134 0.000165791 0.000731634 0.000179301 0.000176752 0.000154106 0.000137874 0.000130496 0.000249984 0.00015863 0.000207236 0.000131469 9.08275e-05 0.000126577 9.01895e-05 0.000235252 0.000211586 0.000500693 0.000149101 0.000193371 0.000201674 0.000196783 0.000226789 0.00211…
51066_24 HR CALCIUM-URINE-CHEMISTRY 4.97764e-05 4.38096e-05 4.86837e-05 4.97953e-05 4.57936e-05 4.71707e-05 5.01351e-05 2.69966e-05 4.46587e-05 6.30964e-05 5.08687e-05 4.61666e-05 8.55623e-05 3.90734e-05 3.41425e-05 6.45067e-05 4.17392e-05 5.43968e-05 3.74148e-05 2.27349e-05 3.44215e-05 2.14171e-05 6.1318e-05 5.25743e-05 3.68917e-05 3.91244e-05 5.46258e-05 4.00608e-05 4.10064e-05 0.000294968 5.76…
51067_24 HR CREATININE-URINE-CHEMISTRY 0.00011331 0.000103869 0.000107469 0.00024276 0.000109495 9.94085e-05 9.99498e-05 6.40042e-05 0.000108146 0.000129055 0.000119188 9.88018e-05 9.22114e-05 9.4924e-05 8.50903e-05 0.000134662 0.000116714 0.000120856 7.43511e-05 5.53659e-05 7.17459e-05 4.71785e-05 0.000134385 0.000124426 0.000133518 0.00260453 0.000144991 8.90194e-05 8.62465e-05 0.000168889 0.00…
51068_24 HR PROTEIN-URINE-CHEMISTRY 6.16203e-05 6.81343e-05 6.48173e-05 6.20658e-05 5.8281e-05 5.34276e-05 5.70742e-05 3.40448e-05 5.63958e-05 8.57844e-05 6.24311e-05 5.97969e-05 5.41613e-05 4.92387e-05 4.51071e-05 8.18999e-05 5.37676e-05 6.75815e-05 4.48224e-05 3.23069e-05 4.28437e-05 2.61036e-05 7.74815e-05 5.75929e-05 4.78406e-05 5.36333e-05 8.40738e-05 5.09451e-05 5.12715e-05 9.94805e-05 0.00…
51069_ALBUMIN, URINE-URINE-CHEMISTRY 0.000120948 9.69487e-05 0.00016586 0.000108431 0.000117627 8.83443e-05 0.000220768 5.89366e-05 9.53714e-05 0.000139567 0.000130964 0.000113786 8.42473e-05 8.66633e-05 7.32499e-05 0.000136059 9.61116e-05 0.000110136 7.39846e-05 5.15931e-05 7.08573e-05 4.96088e-05 0.000212093 0.000122671 7.32392e-05 0.000114315 0.000133091 9.43945e-05 9.61936e-05 0.000138787 0.0…
51070_ALBUMIN/CREATININE, URINE-URINE-CHEMISTRY 0.000204821 0.000176408 0.000409207 0.000190272 0.000208853 0.000154602 0.000586976 0.000100962 0.000160022 0.000278431 0.000248625 0.000222539 0.000145186 0.000162866 0.000127038 0.000229156 0.000174956 0.000185433 0.000118209 0.000104032 0.000115904 0.000116404 0.000325303 0.000261748 0.000180551 0.000304735 0.000277035 0.000155201 0.000177916 0.0…
51072_AMYLASE, URINE-URINE-CHEMISTRY 0.000207157 0.000218181 0.000219836 0.000306601 0.000199202 0.000194534 0.000193331 0.000151812 0.000197752 0.000369951 0.000218724 0.000266797 0.000194403 0.000173452 0.000147239 0.000281498 0.000177342 0.000300606 0.000162491 9.9094e-05 0.000145778 0.000105109 0.000292208 0.000210277 0.000145553 0.000174804 0.000242358 0.000295715 0.000321614 0.000268346 0.0…
51073_AMYLASE/CREATININE RATIO, URINE-URINE-CHEMISTRY 0.000207184 0.000218209 0.000219865 0.000306644 0.000199229 0.000194561 0.000193358 0.000151838 0.000197779 0.00036999 0.000218753 0.000266832 0.000194431 0.000173476 0.000147261 0.000281528 0.000177367 0.000300636 0.000162515 9.91106e-05 0.000145799 0.000105129 0.000292241 0.000210305 0.000145577 0.000174829 0.000242389 0.000295758 0.00032165…
51076_BICARBONATE, URINE-URINE-CHEMISTRY 7.9252e-05 0.00011245 0.000234898 0.000326429 7.28335e-05 7.04448e-05 6.94603e-05 8.24708e-05 8.04317e-05 9.06362e-05 7.72665e-05 7.99948e-05 6.52743e-05 6.18077e-05 5.69362e-05 0.000117825 8.17692e-05 8.98279e-05 5.90066e-05 3.44105e-05 5.70561e-05 2.80627e-05 0.000138096 7.31191e-05 4.81166e-05 6.76368e-05 0.000102123 6.77258e-05 7.00566e-05 9.02731e-05 …
51077_CALCIUM, URINE-URINE-CHEMISTRY 0.000103338 0.000164121 0.000142165 0.00738976 8.86206e-05 9.98507e-05 9.07702e-05 0.000174336 0.000109353 0.000127665 0.000107787 0.000124809 9.28074e-05 8.27706e-05 8.34931e-05 0.000149572 9.67342e-05 0.000117948 8.75346e-05 5.1295e-05 7.4663e-05 4.84889e-05 0.0002758 9.0725e-05 0.000339421 7.77792e-05 0.000151967 8.14397e-05 9.24155e-05 0.000122918 0.000207…
51078_CHLORIDE, URINE-URINE-CHEMISTRY 8.08201e-05 0.000100837 0.000159723 0.030144 8.35928e-05 8.87738e-05 7.91025e-05 7.06739e-05 8.28272e-05 0.000115158 7.81318e-05 9.89195e-05 7.59058e-05 7.807e-05 7.04181e-05 0.000110492 7.08241e-05 9.56072e-05 7.18645e-05 4.60539e-05 5.4953e-05 0.502887 9.60997e-05 8.38481e-05 0.999266 6.8659e-05 0.000113325 6.21091e-05 7.47786e-05 9.71955e-05 0.653663 3.761…
51080_CREATININE CLEARANCE-URINE-CHEMISTRY 7.01423e-05 7.186e-05 6.94831e-05 7.18048e-05 6.56295e-05 8.2644e-05 8.10657e-05 4.43061e-05 6.62751e-05 9.7106e-05 6.97199e-05 6.76709e-05 5.93433e-05 9.50995e-05 4.87621e-05 9.57633e-05 5.76328e-05 8.11779e-05 5.14672e-05 3.37984e-05 4.95312e-05 2.64484e-05 9.25757e-05 6.42269e-05 8.20456e-05 5.51959e-05 7.605e-05 6.06347e-05 6.26859e-05 9.16332e-05 0.…
51081_CREATININE, SERUM-URINE-CHEMISTRY 6.95078e-05 7.11625e-05 6.88519e-05 7.11696e-05 6.50393e-05 8.18261e-05 8.02983e-05 4.38673e-05 6.5674e-05 9.61961e-05 6.90928e-05 6.70561e-05 5.88029e-05 9.40259e-05 4.83174e-05 9.49237e-05 5.71092e-05 8.0451e-05 5.09994e-05 3.34768e-05 4.90835e-05 2.61944e-05 9.17312e-05 6.36494e-05 8.10598e-05 5.46875e-05 7.53759e-05 6.0078e-05 6.21e-05 9.08054e-05 0.000…
51083_ETHANOL, URINE-URINE-CHEMISTRY 7.19567e-05 6.52921e-05 9.63442e-05 7.52676e-05 0.000120417 6.29851e-05 7.98859e-05 4.35083e-05 6.78503e-05 8.84086e-05 7.17941e-05 7.01218e-05 6.5778e-05 5.87532e-05 0.000103635 9.5658e-05 0.000411945 0.00105646 5.87794e-05 3.66661e-05 5.15199e-05 2.77528e-05 9.91537e-05 6.72002e-05 4.10496e-05 7.47512e-05 8.27978e-05 6.11475e-05 6.89507e-05 8.45931e-05 8.443…
51084_GLUCOSE, URINE-URINE-CHEMISTRY 0.000371741 0.00147735 0.000461245 0.000680932 0.000357429 0.000384923 0.000345442 0.00459377 0.000375372 0.000560184 0.000401591 0.000436618 0.000328485 0.000303772 0.00031408 0.000601214 0.000748262 0.000425581 0.000379726 0.000208491 0.000955637 0.000289608 0.000826935 0.000359432 0.000502626 0.000336558 0.000473549 0.00031791 0.000515671 0.000496756 0.0006…
51085_HCG, URINE, QUALITATIVE-URINE-CHEMISTRY 0.00117308 0.000713589 0.000885431 0.00165152 0.000677164 0.00097297 0.0033755 0.00116093 0.000876144 0.0031206 0.00079623 0.00151327 0.000947047 0.000564207 0.000852415 0.00143547 0.00107148 0.000931239 0.00148363 0.000390087 0.00049741 0.000653579 0.00474887 0.000684943 0.000606 0.00099088 0.00266313 0.000748656 0.000801381 0.000878677 0.00170545 0.…
51086_IMMUNOFIXATION, URINE-URINE-CHEMISTRY 4.21957e-05 3.81514e-05 9.1835e-05 4.30967e-05 4.24821e-05 4.20852e-05 3.84257e-05 2.58398e-05 4.3241e-05 5.91608e-05 6.12232e-05 4.42773e-05 3.73743e-05 3.44576e-05 3.23425e-05 5.73683e-05 3.61015e-05 4.93619e-05 3.20154e-05 2.00846e-05 3.06422e-05 1.52517e-05 5.70797e-05 3.97651e-05 2.35829e-05 3.5033e-05 6.40881e-05 3.73132e-05 3.61422e-05 9.94164e-0…
51088_MAGNESIUM, URINE-URINE-CHEMISTRY 0.000194754 0.000383844 0.000186238 0.00677214 0.000164663 0.000178674 0.000175433 0.000329526 0.000225381 0.000208599 0.000251 0.000186126 0.000152962 0.000141474 0.00014949 0.00044231 0.000203235 0.000229733 0.000177209 8.59146e-05 0.000121644 7.74145e-05 0.001033 0.000162234 0.0164922 0.000138994 0.000319554 0.00014663 0.000170014 0.000209636 0.00040199 8…
51089_MARIJUANA-URINE-CHEMISTRY 0.000281507 0.000243927 0.000291564 0.000301444 0.000253809 0.000226333 0.000317782 0.00023808 0.00029311 0.000322705 0.060094 0.000260353 0.000232976 0.000207851 0.000211148 0.000490196 0.000300321 0.000326455 0.000264275 0.000125395 0.000205489 9.78303e-05 0.000384995 0.000249296 0.000157182 0.000234712 0.0012488 0.000253812 0.00022243 0.000315849 0.00631527 0.00…
51091_MYOGLOBIN, URINE-URINE-CHEMISTRY 0.000317249 0.000358295 0.00220707 0.000332932 0.000329333 0.000250606 0.00035584 0.0200231 0.000306934 0.000370425 0.00030001 0.0003226 0.000285343 0.000220938 0.0002613 0.000479101 0.00046107 0.000357539 0.00848206 0.000134078 0.000197091 9.69557e-05 0.00172729 0.0007725 0.000167501 0.000292771 0.000406916 0.000304916 0.000687655 0.000359044 0.000426787 0.…
51094_PH-URINE-CHEMISTRY 4.80041e-05 5.71801e-05 4.94954e-05 5.95113e-05 4.68647e-05 4.32844e-05 4.76027e-05 4.75849e-05 4.55347e-05 5.82054e-05 5.15887e-05 4.49476e-05 4.14309e-05 4.03309e-05 3.66072e-05 6.43292e-05 4.4494e-05 5.20993e-05 3.43667e-05 2.23327e-05 3.29031e-05 1.80323e-05 6.63013e-05 4.6786e-05 3.30309e-05 9.18821e-05 5.66433e-05 3.91531e-05 4.4531e-05 6.12089e-05 8.87952e-05 2.425…
51095_PHOSPHATE, URINE-URINE-CHEMISTRY 9.55428e-05 0.000175151 0.00010579 0.00730278 8.57044e-05 8.68412e-05 8.57302e-05 0.000176189 0.000106727 0.000118213 0.000105717 0.000127021 7.94771e-05 7.08733e-05 9.33164e-05 0.000143786 9.27082e-05 0.000115831 7.72574e-05 4.40282e-05 6.699e-05 4.07174e-05 0.000176835 8.59324e-05 0.000217866 7.38142e-05 0.000131694 7.73874e-05 8.27097e-05 0.000111224 0.00…
51096_PORPHOBILINOGEN SCREEN-URINE-CHEMISTRY 9.60026e-05 8.53637e-05 9.39734e-05 9.8195e-05 9.23377e-05 8.07648e-05 8.516e-05 5.34637e-05 0.000120797 0.000114366 0.000101472 9.12999e-05 8.83388e-05 7.78052e-05 6.76372e-05 0.000128903 0.000102678 0.000106402 6.96026e-05 4.59959e-05 6.7315e-05 3.53565e-05 0.000125361 9.10427e-05 5.59385e-05 9.45318e-05 0.000106049 8.25572e-05 8.46366e-05 0.00011135…
51097_POTASSIUM, URINE-URINE-CHEMISTRY 7.95678e-05 0.00010707 0.00020307 0.163036 8.16831e-05 8.83505e-05 8.01377e-05 8.29522e-05 7.66341e-05 0.000117567 7.74292e-05 0.000103466 7.39968e-05 6.74602e-05 6.65299e-05 0.000118697 7.02689e-05 9.3452e-05 7.0462e-05 4.74328e-05 5.57946e-05 0.54495 9.81924e-05 8.83761e-05 0.999428 6.74277e-05 0.000124018 6.25777e-05 7.73805e-05 9.7035e-05 0.94272 3.61474…
51098_PROT. ELECTROPHORESIS, URINE-URINE-CHEMISTRY 3.9065e-05 3.64974e-05 7.50324e-05 3.91991e-05 3.98237e-05 3.63429e-05 3.61823e-05 2.27885e-05 3.92072e-05 5.94935e-05 4.54333e-05 3.92181e-05 3.45903e-05 3.57324e-05 2.98928e-05 5.38778e-05 3.48741e-05 4.58969e-05 2.93021e-05 1.852e-05 2.76404e-05 1.36641e-05 5.55072e-05 3.63535e-05 2.15034e-05 3.21635e-05 5.06327e-05 4.45292e-05 3.36283e-05 6.1…
51099_PROTEIN/CREATININE RATIO-URINE-CHEMISTRY 0.000256797 0.000520971 0.0849114 0.000359008 0.000545341 0.000298937 0.000301242 0.000184178 0.000301316 0.00119351 0.000421826 0.000375886 0.000299467 0.000264805 0.0002009 0.000337783 0.000215491 0.00028146 0.000209288 0.000381459 0.00014571 0.00027612 0.000420069 0.000313954 0.0253586 0.00741495 0.00325804 0.00032248 0.000270354 0.000579579 0.209…
51101_TOTAL COLLECTION TIME-URINE-CHEMISTRY 6.94536e-05 7.11053e-05 6.8798e-05 7.11147e-05 6.49882e-05 8.17597e-05 8.02341e-05 4.38296e-05 6.56222e-05 9.6123e-05 6.90388e-05 6.70035e-05 5.87559e-05 9.39457e-05 4.8278e-05 9.4854e-05 5.70634e-05 8.03896e-05 5.09581e-05 3.34481e-05 4.90436e-05 2.61717e-05 9.16626e-05 6.35993e-05 8.0985e-05 5.46431e-05 7.53181e-05 6.00298e-05 6.20499e-05 9.07369e-05 …
51102_TOTAL PROTEIN, URINE-URINE-CHEMISTRY 0.000121837 0.000134125 0.000532663 0.000125423 0.000307833 0.000119374 0.000124999 7.06242e-05 0.000114358 0.000359106 0.000155376 0.00016558 0.00019546 0.000114807 9.31346e-05 0.000152305 0.000112596 0.000133015 9.11989e-05 8.09838e-05 7.28963e-05 6.67845e-05 0.000141363 0.00013139 0.000141471 0.000306334 0.000209694 0.000101362 0.000111477 0.000180013…
51103_UHOLD-URINE-CHEMISTRY 0.000136739 0.000133488 0.000258525 0.000150065 0.00015284 0.000124208 0.000126289 0.000143373 0.000158148 0.000158164 0.000136386 0.00034094 0.000118317 0.000128009 9.7607e-05 0.000157805 0.000128712 0.000134616 0.000178261 6.0094e-05 8.11618e-05 4.10322e-05 0.000151266 0.00012299 6.45695e-05 0.000140379 0.000172558 0.000132773 0.000117721 0.000145569 0.000233664 7.00…
51105_URIC ACID, URINE-URINE-CHEMISTRY 0.000317755 0.000546428 0.00064213 0.0048934 0.000377477 0.000821323 0.000296792 0.000297987 0.000424879 0.000408844 0.000302195 0.00235686 0.000285299 0.000359811 0.000210497 0.000359962 0.000281817 0.00035861 0.000224227 0.000403644 0.000216758 0.00034751 0.00064551 0.000398012 0.0212789 0.000253674 0.000627316 0.000278123 0.000276617 0.000389759 0.0024132…
51106_URINE CREATININE-URINE-CHEMISTRY 6.9462e-05 7.11141e-05 6.88063e-05 7.11231e-05 6.49961e-05 8.17699e-05 8.02439e-05 4.38354e-05 6.56302e-05 9.61342e-05 6.90471e-05 6.70116e-05 5.87632e-05 9.39579e-05 4.82841e-05 9.48647e-05 5.70704e-05 8.0399e-05 5.09644e-05 3.34525e-05 4.90497e-05 2.61752e-05 9.16731e-05 6.3607e-05 8.09963e-05 5.465e-05 7.5327e-05 6.00372e-05 6.20576e-05 9.07474e-05 0.0001…
51107_URINE TUBE, HELD-URINE-CHEMISTRY 0.000136739 0.000133488 0.000258525 0.000150065 0.00015284 0.000124208 0.000126289 0.000143373 0.000158148 0.000158164 0.000136386 0.00034094 0.000118317 0.000128009 9.7607e-05 0.000157805 0.000128712 0.000134616 0.000178261 6.0094e-05 8.11618e-05 4.10322e-05 0.000151266 0.00012299 6.45695e-05 0.000140379 0.000172558 0.000132773 0.000117721 0.000145569 0.000…
51108_URINE VOLUME-URINE-CHEMISTRY 4.69622e-05 5.54784e-05 4.83972e-05 5.78988e-05 4.58623e-05 4.23671e-05 4.64245e-05 4.54953e-05 4.45217e-05 5.70067e-05 5.03686e-05 4.40726e-05 4.05374e-05 3.96018e-05 3.57464e-05 6.30597e-05 4.3389e-05 5.21867e-05 3.36574e-05 2.20483e-05 3.22894e-05 1.77249e-05 6.49529e-05 4.57132e-05 3.29121e-05 8.68513e-05 5.54163e-05 3.83849e-05 4.35125e-05 6.00577e-05 8.779…
51109_URINE VOLUME, TOTAL-URINE-CHEMISTRY 6.94871e-05 7.11406e-05 6.88313e-05 7.11486e-05 6.50198e-05 8.18007e-05 8.02738e-05 4.38529e-05 6.56542e-05 9.61681e-05 6.90721e-05 6.7036e-05 5.8785e-05 9.39952e-05 4.83024e-05 9.48971e-05 5.70917e-05 8.04275e-05 5.09836e-05 3.34658e-05 4.90682e-05 2.61857e-05 9.1705e-05 6.36302e-05 8.10311e-05 5.46705e-05 7.53538e-05 6.00596e-05 6.20809e-05 9.07792e-05 …
51110_ATYPICAL LYMPHOCYTES-ASCITES-HEMATOLOGY 1.53327e-05 1.51494e-05 1.50771e-05 1.57921e-05 1.45001e-05 1.41059e-05 1.3683e-05 9.82451e-06 1.42542e-05 1.9191e-05 1.51778e-05 1.47016e-05 1.29337e-05 1.20721e-05 1.07156e-05 2.07372e-05 1.24053e-05 1.71275e-05 1.13001e-05 7.05335e-06 1.10006e-05 5.56689e-06 2.11849e-05 1.40981e-05 9.17452e-06 1.17409e-05 1.83556e-05 1.30409e-05 1.33774e-05 1.84822…
51111_BANDS-ASCITES-HEMATOLOGY 2.1233e-05 2.14508e-05 2.13487e-05 2.25072e-05 2.0206e-05 1.89124e-05 1.92553e-05 1.99224e-05 1.98551e-05 2.65277e-05 2.13093e-05 2.1142e-05 1.81229e-05 1.71894e-05 1.56484e-05 2.95933e-05 1.76598e-05 2.42385e-05 1.6503e-05 9.90289e-06 1.60545e-05 7.82816e-06 2.88218e-05 1.98196e-05 1.26873e-05 1.67815e-05 2.39757e-05 1.82622e-05 1.95827e-05 2.67842e-05 0.0905747 1.…
51112_BASOPHILS-ASCITES-HEMATOLOGY 3.75842e-05 4.47308e-05 3.77759e-05 3.93176e-05 3.56391e-05 5.09979e-05 3.38706e-05 2.35099e-05 3.50088e-05 4.7805e-05 3.77574e-05 3.70545e-05 3.19506e-05 3.02323e-05 2.67206e-05 5.1629e-05 3.37339e-05 4.27542e-05 2.86338e-05 1.74459e-05 2.9668e-05 1.39099e-05 0.000101438 3.50836e-05 2.60746e-05 2.91804e-05 4.42844e-05 0.000109636 3.29844e-05 4.4603e-05 0.038940…
51113_BLASTS-ASCITES-HEMATOLOGY 1.19261e-05 1.10735e-05 1.22086e-05 1.2499e-05 1.1368e-05 1.06891e-05 1.11212e-05 6.63042e-06 1.11417e-05 1.47364e-05 1.19401e-05 1.16243e-05 1.02505e-05 9.51898e-06 8.4653e-06 1.6221e-05 9.86315e-06 1.35718e-05 8.93387e-06 5.49464e-06 8.5429e-06 4.41363e-06 1.52004e-05 1.11341e-05 8.06816e-06 9.46244e-06 1.30836e-05 9.9432e-06 1.01864e-05 1.5545e-05 0.00284242 6.4…
51114_EOSINOPHILS-ASCITES-HEMATOLOGY 1.95622e-05 3.37704e-05 1.94029e-05 2.02967e-05 1.84384e-05 1.87619e-05 1.79818e-05 1.31936e-05 1.85716e-05 2.53789e-05 1.94715e-05 1.9292e-05 1.65018e-05 1.53949e-05 1.37862e-05 2.68515e-05 1.62839e-05 2.20744e-05 1.4553e-05 9.05586e-06 1.42863e-05 7.18243e-06 3.72992e-05 1.83617e-05 1.22955e-05 1.51104e-05 2.26077e-05 1.84796e-05 1.73284e-05 2.47335e-05 0.32…
51115_HEMATOCRIT, ASCITES-ASCITES-HEMATOLOGY 8.78323e-05 0.00324412 8.91981e-05 9.14368e-05 8.25407e-05 8.25064e-05 8.46e-05 0.00095339 8.31199e-05 0.000122425 9.01816e-05 0.000113133 7.38304e-05 6.87785e-05 6.12734e-05 0.000120929 7.19026e-05 0.000108944 6.57328e-05 4.49594e-05 6.78939e-05 3.30185e-05 0.00015566 8.50025e-05 0.000860596 6.79546e-05 9.90691e-05 7.92145e-05 7.93748e-05 0.000125085 …
51116_LYMPHOCYTES-ASCITES-HEMATOLOGY 3.44368e-05 5.45393e-05 2.99543e-05 2.9568e-05 2.62469e-05 3.07793e-05 2.59142e-05 4.22462e-05 2.68479e-05 4.0034e-05 2.86142e-05 2.87535e-05 2.40432e-05 2.20073e-05 2.01881e-05 3.97035e-05 2.35149e-05 3.19259e-05 2.44064e-05 1.29401e-05 2.17358e-05 1.03709e-05 4.99442e-05 2.70506e-05 2.05151e-05 2.16323e-05 3.54013e-05 2.53359e-05 2.70993e-05 3.90591e-05 0.99…
51117_MACROPHAGE-ASCITES-HEMATOLOGY 1.26894e-05 1.39854e-05 1.32662e-05 1.33379e-05 1.19853e-05 1.25086e-05 1.15028e-05 9.85137e-06 1.19842e-05 1.63667e-05 1.28213e-05 1.25557e-05 1.08064e-05 1.0067e-05 9.19836e-06 1.76959e-05 1.04939e-05 1.44412e-05 1.00664e-05 5.83853e-06 9.28451e-06 4.66125e-06 2.00147e-05 1.17591e-05 7.88228e-06 9.82691e-06 1.45296e-05 1.12249e-05 1.16498e-05 1.63576e-05 0.99…
51118_MESOTHELIAL CELL-ASCITES-HEMATOLOGY 8.72408e-06 8.61148e-06 8.76483e-06 9.23611e-06 8.25641e-06 8.08621e-06 7.92601e-06 7.38082e-06 8.13592e-06 1.11916e-05 8.76943e-06 8.53476e-06 7.4338e-06 6.96557e-06 6.17909e-06 1.21166e-05 7.22252e-06 9.92225e-06 6.70136e-06 4.0117e-06 6.343e-06 3.21237e-06 1.25036e-05 8.14724e-06 5.28652e-06 6.77195e-06 1.0048e-05 7.65868e-06 7.79469e-06 1.11955e-05 0.…
51119_METAMYELOCYTES-ASCITES-HEMATOLOGY 3.16714e-05 3.42397e-05 3.25738e-05 3.30612e-05 3.00653e-05 3.05988e-05 2.85663e-05 0.000274839 2.95802e-05 3.92961e-05 3.173e-05 3.12784e-05 2.72694e-05 2.54688e-05 2.26023e-05 4.31616e-05 2.82128e-05 3.59555e-05 2.3932e-05 1.48752e-05 2.64613e-05 1.19507e-05 4.08675e-05 3.42695e-05 2.39327e-05 2.50033e-05 3.48711e-05 3.08546e-05 2.79127e-05 3.76423e-05 0.…
51120_MONOCYTES-ASCITES-HEMATOLOGY 3.01594e-05 4.51737e-05 2.85448e-05 2.74435e-05 2.45836e-05 2.94803e-05 2.43685e-05 2.6074e-05 2.55074e-05 3.5855e-05 2.67189e-05 2.71934e-05 2.2656e-05 2.06656e-05 1.86883e-05 3.68801e-05 2.20845e-05 2.98886e-05 2.11828e-05 1.22298e-05 2.00211e-05 9.83541e-06 5.11284e-05 2.49946e-05 1.9776e-05 2.02052e-05 3.28325e-05 2.39573e-05 2.39093e-05 3.63056e-05 0.99942 …
51121_MYELOCYTES-ASCITES-HEMATOLOGY 2.20089e-05 2.13478e-05 2.22911e-05 2.30835e-05 2.09693e-05 1.9371e-05 1.98339e-05 0.000475646 2.06042e-05 2.72509e-05 2.2146e-05 2.14489e-05 1.88567e-05 1.76234e-05 1.57316e-05 3.00149e-05 1.80417e-05 2.50913e-05 1.65577e-05 1.02019e-05 1.8047e-05 8.17212e-06 2.81124e-05 2.41082e-05 1.24844e-05 1.74256e-05 2.41938e-05 1.91164e-05 1.89614e-05 2.66575e-05 0.0014…
51122_NUCLEATED RBC-ASCITES-HEMATOLOGY 3.13967e-05 3.02053e-05 3.16327e-05 3.47485e-05 3.00673e-05 2.74562e-05 3.2517e-05 0.00019402 2.93172e-05 3.93608e-05 3.16198e-05 3.06812e-05 2.68795e-05 2.51072e-05 2.24327e-05 4.33239e-05 2.60185e-05 3.60121e-05 2.52595e-05 1.48104e-05 2.53429e-05 1.17806e-05 4.07038e-05 3.49105e-05 1.98545e-05 2.5182e-05 3.75727e-05 2.71779e-05 2.83044e-05 4.75183e-05 0.0…
51123_OTHER-ASCITES-HEMATOLOGY 3.04076e-05 5.16359e-05 3.28575e-05 3.16098e-05 2.85982e-05 3.29326e-05 2.73584e-05 2.21837e-05 2.9955e-05 3.85895e-05 3.07658e-05 3.10258e-05 2.61346e-05 2.40124e-05 2.14458e-05 4.14978e-05 2.47586e-05 3.44566e-05 2.34168e-05 1.40827e-05 2.21894e-05 1.13785e-05 5.67209e-05 2.81003e-05 1.8528e-05 2.34289e-05 3.62405e-05 2.57529e-05 2.65983e-05 3.8135e-05 0.273212 1.…
51124_PLASMA-ASCITES-HEMATOLOGY 2.07051e-05 2.07313e-05 2.00797e-05 2.07975e-05 1.94316e-05 2.73116e-05 1.80093e-05 1.22236e-05 1.93031e-05 2.46162e-05 1.99708e-05 1.97681e-05 1.70264e-05 1.58604e-05 1.41703e-05 2.71557e-05 1.63029e-05 2.25157e-05 1.49403e-05 9.2363e-06 1.44114e-05 7.56233e-06 2.54873e-05 1.8576e-05 1.33263e-05 1.55564e-05 2.35781e-05 1.70362e-05 1.70843e-05 2.44694e-05 0.0345009…
51125_POLYS-ASCITES-HEMATOLOGY 3.28041e-05 3.83527e-05 2.8145e-05 2.8301e-05 2.49898e-05 2.84385e-05 2.46631e-05 3.41097e-05 2.55789e-05 3.71575e-05 2.7194e-05 2.71615e-05 2.28217e-05 2.09535e-05 1.9209e-05 3.77824e-05 2.23851e-05 3.03577e-05 2.32546e-05 1.22595e-05 2.04912e-05 9.81283e-06 4.72972e-05 2.5709e-05 1.84934e-05 2.06077e-05 3.33946e-05 2.41084e-05 2.59139e-05 3.685e-05 0.999417 1.4001…
51126_PROMYELOCYTES-ASCITES-HEMATOLOGY 1.4235e-05 1.74487e-05 1.8375e-05 1.49731e-05 1.35664e-05 1.50463e-05 1.28307e-05 7.97848e-06 1.33921e-05 1.78625e-05 1.43467e-05 1.38164e-05 1.21677e-05 1.14095e-05 1.01474e-05 1.93141e-05 1.16974e-05 1.61536e-05 1.07223e-05 6.58274e-06 1.03194e-05 5.25626e-06 1.81234e-05 1.35507e-05 7.96429e-06 1.12951e-05 1.56151e-05 1.19383e-05 1.22156e-05 1.7034e-05 7.0…
51127_RBC, ASCITES-ASCITES-HEMATOLOGY 2.59873e-05 3.25826e-05 2.53616e-05 2.56032e-05 2.25254e-05 2.46564e-05 2.2124e-05 3.45684e-05 2.30281e-05 3.26479e-05 2.43585e-05 2.44963e-05 2.05382e-05 1.89345e-05 1.74769e-05 3.39575e-05 1.99695e-05 2.73561e-05 2.18236e-05 1.10219e-05 1.84632e-05 8.79303e-06 4.26621e-05 2.26007e-05 1.60391e-05 1.85536e-05 2.9138e-05 2.15445e-05 2.35098e-05 3.26714e-05 0.9…
51128_WBC, ASCITES-ASCITES-HEMATOLOGY 2.72063e-05 3.44026e-05 2.65776e-05 2.68961e-05 2.35849e-05 2.59006e-05 2.31385e-05 4.39462e-05 2.41384e-05 3.41332e-05 2.55024e-05 2.56768e-05 2.15076e-05 1.98384e-05 1.83773e-05 3.5673e-05 2.09546e-05 2.87098e-05 2.33398e-05 1.15397e-05 1.94936e-05 9.20578e-06 4.51613e-05 2.37539e-05 1.68129e-05 1.94636e-05 3.05633e-05 2.26233e-05 2.50857e-05 3.42285e-05 0.…
51130_ABSOLUTE CD3 COUNT-BLOOD-HEMATOLOGY 3.43943e-05 3.47792e-05 3.54744e-05 3.59656e-05 3.14364e-05 3.0495e-05 3.10425e-05 2.31075e-05 3.14129e-05 4.28997e-05 3.33418e-05 3.2247e-05 2.83723e-05 2.67292e-05 2.38894e-05 4.5629e-05 2.89615e-05 3.78691e-05 2.49555e-05 1.56286e-05 2.42385e-05 1.25003e-05 5.31186e-05 3.07851e-05 2.06701e-05 2.57162e-05 4.01185e-05 2.84288e-05 2.86554e-05 4.36685e-05 …
51131_ABSOLUTE CD4 COUNT-BLOOD-HEMATOLOGY 3.32035e-05 3.40196e-05 3.38482e-05 3.46959e-05 3.0183e-05 2.83731e-05 3.0067e-05 2.12108e-05 3.01784e-05 4.20462e-05 3.2341e-05 3.08951e-05 2.72915e-05 2.55173e-05 2.30614e-05 4.43672e-05 2.79207e-05 3.64475e-05 2.38545e-05 1.49858e-05 2.3797e-05 1.19286e-05 5.62961e-05 2.95829e-05 1.96813e-05 2.48243e-05 3.92897e-05 2.73216e-05 2.85995e-05 4.29149e-05 9…
51132_ABSOLUTE CD8 COUNT-BLOOD-HEMATOLOGY 3.24049e-05 3.35063e-05 3.33436e-05 3.38211e-05 2.9521e-05 2.74977e-05 2.91218e-05 2.09973e-05 2.95558e-05 4.02503e-05 3.12705e-05 3.02188e-05 2.66265e-05 2.50666e-05 2.25181e-05 4.29002e-05 2.72462e-05 3.55502e-05 2.34511e-05 1.47012e-05 2.26707e-05 1.17887e-05 5.07427e-05 2.88563e-05 1.96164e-05 2.41309e-05 3.82198e-05 2.67469e-05 2.68627e-05 4.16138e-0…
51133_ABSOLUTE LYMPHOCYTE COUNT-BLOOD-HEMATOLOGY 1.8883e-05 1.74976e-05 1.91093e-05 1.98743e-05 1.76802e-05 1.65483e-05 1.71428e-05 1.15857e-05 1.74618e-05 2.38742e-05 1.87877e-05 1.80792e-05 1.58325e-05 1.49113e-05 1.34259e-05 2.55487e-05 1.57725e-05 2.12625e-05 1.39819e-05 8.66669e-06 1.36821e-05 6.89192e-06 2.82377e-05 1.73358e-05 1.0915e-05 1.44912e-05 2.12441e-05 1.58845e-05 1.62534e-05 2.31…
51134_ACANTHOCYTES-BLOOD-HEMATOLOGY 9.2056e-05 9.44243e-05 0.00011484 7.89558e-05 7.88941e-05 8.05852e-05 7.68514e-05 4.75412e-05 8.32711e-05 0.000100056 9.45197e-05 7.90666e-05 7.00496e-05 6.21586e-05 5.3669e-05 0.000140832 6.65191e-05 9.2912e-05 6.12972e-05 3.52541e-05 0.939798 2.65576e-05 0.00021405 9.53828e-05 4.20926e-05 6.47431e-05 0.000132963 7.07339e-05 7.64762e-05 0.000108567 0.0308723 3…
51135_ADP-BLOOD-HEMATOLOGY 4.75207e-05 4.38919e-05 6.48705e-05 4.87295e-05 4.49883e-05 4.11306e-05 4.22027e-05 2.62494e-05 4.66073e-05 5.75567e-05 4.92485e-05 4.55745e-05 4.00881e-05 3.74472e-05 3.33409e-05 6.45559e-05 3.81494e-05 5.33339e-05 3.54274e-05 2.15933e-05 3.31973e-05 1.71258e-05 6.03005e-05 4.40581e-05 2.59808e-05 3.6727e-05 6.18168e-05 3.92533e-05 4.059e-05 5.69964e-05 5.64722e-05 2.5…
51136_ALPHA ANTIPLASMIN-BLOOD-HEMATOLOGY 2.17667e-05 1.99006e-05 2.15975e-05 2.28946e-05 2.07019e-05 1.89675e-05 1.94947e-05 1.22899e-05 2.03038e-05 2.66342e-05 2.18175e-05 2.09794e-05 1.85309e-05 1.72614e-05 1.53124e-05 2.97413e-05 1.76896e-05 2.48409e-05 1.66659e-05 9.93791e-06 1.54707e-05 7.91672e-06 2.81056e-05 2.0222e-05 1.20631e-05 1.69055e-05 2.59201e-05 1.80391e-05 2.27424e-05 2.59729e-05…
51138_ANTICARDIOLIPIN ANTIBODY IGG-BLOOD-HEMATOLOGY 0.000316786 0.000504883 0.000202634 0.00025713 0.000200286 0.000157359 0.000186218 0.000122318 0.000228612 0.0131824 0.000185636 0.00132107 0.000168395 0.000144722 0.000169623 0.000247453 0.000176413 0.000289093 0.000137178 0.000127338 0.00013411 0.000107171 0.000597062 0.000196786 0.000297215 0.000168272 0.0053922 0.000159937 0.000233078 0.0004…
51139_ANTICARDIOLIPIN ANTIBODY IGM-BLOOD-HEMATOLOGY 0.000323407 0.000511329 0.000207976 0.000264865 0.000205406 0.000161122 0.000191272 0.000126154 0.000235712 0.0137666 0.000190281 0.00139749 0.000172827 0.000148258 0.00017663 0.000253488 0.000181188 0.000294809 0.000140485 0.00013196 0.000137137 0.000111429 0.000578922 0.000201775 0.000320118 0.000173503 0.00559822 0.00016404 0.000240113 0.0004…
51140_ANTITHROMBIN-BLOOD-HEMATOLOGY 0.000424984 0.00125152 0.000382363 0.000858645 0.000357907 0.000292101 0.00036104 0.000563821 0.000373312 0.00045735 0.000382334 0.00256968 0.000309011 0.00027489 0.000295477 0.000636567 0.000303565 0.000398542 0.000306011 0.000188396 0.000548468 0.000131557 0.000568144 0.00045973 0.000275654 0.000381811 0.000432423 0.000404719 0.000634805 0.00079091 0.00042722…
51141_APT TEST-BLOOD-HEMATOLOGY 0.000136418 0.0001219 0.000133516 0.00013398 0.000129961 0.000114696 0.000121701 7.30997e-05 0.000128446 0.000152331 0.000136975 0.000129015 0.000116129 0.000106781 9.41718e-05 0.000183456 0.000107586 0.000151475 9.85168e-05 6.31108e-05 9.33816e-05 4.95994e-05 0.000171282 0.000125367 7.40816e-05 0.000107835 0.000138126 0.000110792 0.000115354 0.000158324 0.00013726…
51142_ARACHADONIC ACID-BLOOD-HEMATOLOGY 4.75315e-05 4.39021e-05 6.48852e-05 4.87406e-05 4.49986e-05 4.11402e-05 4.22125e-05 2.62558e-05 4.66181e-05 5.75693e-05 4.92597e-05 4.55849e-05 4.00975e-05 3.74561e-05 3.33488e-05 6.45698e-05 3.81583e-05 5.33458e-05 3.54358e-05 2.15987e-05 3.32053e-05 1.71301e-05 6.03137e-05 4.40683e-05 2.59871e-05 3.67357e-05 6.18312e-05 3.92625e-05 4.05995e-05 5.7009e-05 …
51145_BASOPHILIC STIPPLING-BLOOD-HEMATOLOGY 7.20424e-05 7.60248e-05 7.77626e-05 6.62404e-05 8.5361e-05 7.25895e-05 6.63247e-05 4.92566e-05 6.09393e-05 8.81255e-05 7.14833e-05 7.27169e-05 5.91386e-05 5.08983e-05 4.81344e-05 9.79048e-05 5.83279e-05 7.60244e-05 5.06973e-05 2.87215e-05 0.000102125 2.19429e-05 9.34835e-05 6.58291e-05 3.47504e-05 5.13981e-05 8.76617e-05 9.18037e-05 6.4823e-05 8.24701e-…
51147_BITE CELLS-BLOOD-HEMATOLOGY 8.42022e-05 0.000132106 0.000103389 8.52833e-05 8.79678e-05 8.21667e-05 8.78868e-05 9.85259e-05 8.45497e-05 0.000105108 9.13458e-05 8.56191e-05 7.17917e-05 6.41481e-05 6.77252e-05 0.000119582 6.68952e-05 9.52638e-05 6.19296e-05 3.74393e-05 0.00156079 2.80733e-05 0.000140378 7.77418e-05 4.58034e-05 6.55016e-05 0.000106593 7.93144e-05 7.49278e-05 0.000101931 0.0053…
51148_BLASTS-BLOOD-HEMATOLOGY 4.43269e-05 4.86426e-05 4.36881e-05 4.50599e-05 4.14106e-05 4.39849e-05 3.99388e-05 5.19869e-05 4.15938e-05 5.58541e-05 4.4842e-05 4.50496e-05 3.9428e-05 3.39816e-05 2.97544e-05 6.86171e-05 3.45063e-05 5.26412e-05 3.10405e-05 2.06523e-05 0.0376178 1.60677e-05 7.07745e-05 4.45777e-05 2.71579e-05 3.51281e-05 4.94473e-05 3.72541e-05 4.1735e-05 5.39399e-05 5.1121e-05 2.1…
51149_BLEEDING TIME-BLOOD-HEMATOLOGY 0.0001682 0.000846293 0.000165461 0.000237275 0.000159184 0.000152097 0.000177275 0.00137217 0.000161151 0.0002004 0.00017381 0.0001605 0.000142493 0.00013166 0.000131983 0.000247495 0.000142479 0.000186197 0.00016748 7.87221e-05 0.000114809 6.63614e-05 0.000211698 0.000154063 0.000105172 0.000139607 0.000197428 0.000211245 0.000157632 0.000203819 0.000188915 …
51150_BLOOD PARASITE SMEAR-BLOOD-HEMATOLOGY 4.48013e-05 4.0787e-05 4.60887e-05 4.65935e-05 4.26743e-05 3.90016e-05 4.09542e-05 2.69231e-05 4.19498e-05 6.33655e-05 4.51016e-05 4.52016e-05 3.79307e-05 3.58135e-05 3.15809e-05 6.09353e-05 3.69817e-05 5.03309e-05 3.33154e-05 2.14539e-05 3.22041e-05 1.73334e-05 6.29011e-05 4.20279e-05 2.76249e-05 3.45455e-05 6.31286e-05 3.91819e-05 4.08015e-05 6.02744e…
51152_CD10-BLOOD-HEMATOLOGY 1.35757e-05 1.26556e-05 1.2873e-05 1.36562e-05 1.22677e-05 1.18458e-05 1.19261e-05 7.14964e-06 1.20357e-05 1.63035e-05 1.29196e-05 1.24656e-05 1.11814e-05 1.04581e-05 9.13183e-06 1.76685e-05 1.05528e-05 1.52468e-05 9.65832e-06 6.10704e-06 9.29327e-06 4.94943e-06 1.6446e-05 1.20654e-05 7.67685e-06 1.00877e-05 1.51666e-05 1.08097e-05 1.11918e-05 1.62122e-05 1.68966e-05 6…
51153_CD103-BLOOD-HEMATOLOGY 2.35222e-05 2.17086e-05 3.20665e-05 2.59651e-05 2.25284e-05 2.25373e-05 2.12424e-05 1.31607e-05 2.21434e-05 2.91331e-05 2.35914e-05 2.28287e-05 2.20515e-05 1.89089e-05 1.71991e-05 3.26586e-05 1.94466e-05 2.66867e-05 1.77306e-05 1.10061e-05 1.6967e-05 1.29697e-05 2.99482e-05 2.20763e-05 1.31825e-05 2.03492e-05 3.50319e-05 1.97141e-05 2.06055e-05 2.81152e-05 3.00172e-05…
51154_CD117-BLOOD-HEMATOLOGY 5.24528e-06 4.80989e-06 5.18652e-06 5.49911e-06 4.9762e-06 4.57663e-06 4.69996e-06 2.90607e-06 4.86327e-06 6.53443e-06 5.24017e-06 5.05955e-06 4.47328e-06 4.17544e-06 3.71538e-06 7.10992e-06 4.27708e-06 5.94232e-06 3.91823e-06 2.43706e-06 3.76669e-06 1.94843e-06 6.66923e-06 4.87727e-06 2.97983e-06 4.07438e-06 5.76982e-06 4.36115e-06 4.49157e-06 6.25856e-06 6.39831e-06…
51155_CD11C-BLOOD-HEMATOLOGY 8.55135e-06 7.84504e-06 8.53094e-06 9.15188e-06 8.11716e-06 7.48434e-06 7.66946e-06 4.7426e-06 7.96359e-06 1.06543e-05 8.54623e-06 8.24992e-06 7.318e-06 6.81252e-06 6.06928e-06 1.16275e-05 6.99433e-06 9.68868e-06 6.39269e-06 3.98239e-06 6.13729e-06 3.21141e-06 1.08741e-05 7.9553e-06 4.86563e-06 6.6682e-06 1.06511e-05 7.11427e-06 7.33832e-06 1.02049e-05 1.06567e-05 4.6…
51156_CD13-BLOOD-HEMATOLOGY 5.39644e-06 4.94004e-06 5.33685e-06 5.64738e-06 5.11251e-06 4.70062e-06 4.83047e-06 2.98632e-06 4.99532e-06 6.70745e-06 5.38837e-06 5.20097e-06 4.60351e-06 4.29039e-06 3.81538e-06 7.30542e-06 4.39321e-06 6.10282e-06 4.02441e-06 2.50149e-06 3.87617e-06 2.01054e-06 6.86234e-06 5.01213e-06 3.05499e-06 4.18918e-06 5.92296e-06 4.47938e-06 4.61547e-06 6.42824e-06 6.57758e-06…
51157_CD138-BLOOD-HEMATOLOGY 4.38056e-06 4.0059e-06 4.30885e-06 4.57264e-06 4.13792e-06 3.82838e-06 3.90699e-06 2.42345e-06 4.05082e-06 5.38872e-06 4.37554e-06 4.21256e-06 3.70751e-06 3.47293e-06 3.08773e-06 5.91642e-06 3.56208e-06 4.93868e-06 3.2648e-06 1.9959e-06 3.13345e-06 1.59216e-06 5.54415e-06 4.05972e-06 2.40658e-06 3.40521e-06 4.77515e-06 3.63824e-06 3.71922e-06 5.20797e-06 5.31197e-06 2…
51158_CD14-BLOOD-HEMATOLOGY 5.1575e-06 4.73018e-06 5.10005e-06 5.40784e-06 4.89354e-06 4.50047e-06 4.62177e-06 2.85791e-06 4.78267e-06 6.42413e-06 5.15304e-06 4.97565e-06 4.3984e-06 4.10605e-06 3.6535e-06 6.99209e-06 4.20621e-06 5.84357e-06 3.8533e-06 2.3953e-06 3.70401e-06 1.91489e-06 6.55835e-06 4.79635e-06 2.92752e-06 4.00631e-06 5.67295e-06 4.28901e-06 4.41629e-06 6.15493e-06 6.29235e-06 2.80…
51159_CD15-BLOOD-HEMATOLOGY 5.00862e-06 4.59219e-06 4.95183e-06 5.23914e-06 4.75109e-06 4.36946e-06 4.4872e-06 2.77426e-06 4.64316e-06 6.24055e-06 5.00319e-06 4.82942e-06 4.27139e-06 3.98654e-06 3.54735e-06 6.78786e-06 4.08331e-06 5.67349e-06 3.74074e-06 2.32786e-06 3.58978e-06 1.85864e-06 6.36787e-06 4.65638e-06 2.84637e-06 3.89038e-06 5.49734e-06 4.16372e-06 4.28866e-06 5.97551e-06 6.10894e-06 …
51160_CD15/56-BLOOD-HEMATOLOGY 1.71481e-05 1.93585e-05 1.64859e-05 1.71323e-05 1.56582e-05 1.48224e-05 1.57455e-05 9.09199e-06 1.53855e-05 2.02666e-05 1.6338e-05 1.58463e-05 1.46172e-05 1.30314e-05 1.16548e-05 2.26951e-05 1.33624e-05 1.85854e-05 1.23177e-05 7.77093e-06 1.18504e-05 6.7817e-06 2.07972e-05 1.54081e-05 9.9903e-06 1.28743e-05 1.81669e-05 1.38631e-05 1.42132e-05 2.48603e-05 2.26864e-05…
51161_CD16-BLOOD-HEMATOLOGY 9.7777e-05 3.38551e-05 3.49855e-05 3.83596e-05 3.34123e-05 3.07965e-05 3.93904e-05 1.97734e-05 3.30975e-05 4.48318e-05 3.51515e-05 3.39618e-05 3.10609e-05 2.79613e-05 2.51785e-05 4.81137e-05 2.88095e-05 3.97153e-05 2.74819e-05 1.64686e-05 2.52066e-05 1.42131e-05 4.45314e-05 3.26778e-05 2.04791e-05 2.72464e-05 5.39253e-05 2.96183e-05 3.31172e-05 4.16945e-05 4.57665e-05 …
51162_CD16/56 ABSOLUTE COUNT-BLOOD-HEMATOLOGY 7.42195e-06 6.83387e-06 7.35876e-06 7.79063e-06 7.06088e-06 6.64361e-06 6.66536e-06 4.12634e-06 6.93376e-06 9.18292e-06 7.43245e-06 7.19071e-06 6.34013e-06 5.92027e-06 5.31274e-06 1.0098e-05 6.09737e-06 8.42858e-06 5.56804e-06 3.41024e-06 5.32928e-06 2.79699e-06 9.45518e-06 6.92627e-06 4.21118e-06 5.76915e-06 8.27504e-06 6.20379e-06 6.34242e-06 8.9082…
51163_CD16/56%-BLOOD-HEMATOLOGY 1.27864e-05 1.67273e-05 1.24778e-05 1.31254e-05 1.19342e-05 1.10623e-05 1.12858e-05 6.98891e-06 1.18321e-05 1.54986e-05 1.25435e-05 1.21217e-05 1.10265e-05 9.99733e-06 8.9548e-06 1.7539e-05 1.02658e-05 1.42262e-05 9.38057e-06 5.7569e-06 9.02171e-06 4.74341e-06 1.59515e-05 1.18481e-05 7.0445e-06 9.7732e-06 1.3831e-05 1.04887e-05 1.09277e-05 1.75267e-05 1.84854e-05 6…
51164_CD19-BLOOD-HEMATOLOGY 2.09862e-05 1.95135e-05 2.04106e-05 2.10513e-05 1.9058e-05 1.81052e-05 1.83446e-05 1.41824e-05 1.8647e-05 2.96575e-05 2.00208e-05 1.94082e-05 1.72829e-05 1.60923e-05 1.41886e-05 2.77344e-05 1.63332e-05 2.33912e-05 1.49695e-05 9.39856e-06 1.44815e-05 7.58744e-06 2.54961e-05 1.86636e-05 1.1666e-05 1.5607e-05 2.35624e-05 1.68146e-05 1.73058e-05 2.52839e-05 2.71113e-05 1.0…
51165_CD19 %-BLOOD-HEMATOLOGY 5.49422e-06 5.24063e-06 5.44782e-06 5.78328e-06 5.2304e-06 4.81367e-06 4.94241e-06 3.06777e-06 5.12491e-06 6.876e-06 5.50493e-06 5.35232e-06 4.70355e-06 4.39699e-06 3.90839e-06 7.51191e-06 4.50819e-06 6.2427e-06 4.13116e-06 2.57016e-06 3.96446e-06 2.01747e-06 6.99172e-06 5.19063e-06 3.53651e-06 4.27488e-06 6.13524e-06 4.59654e-06 4.70697e-06 6.90156e-06 7.69431e-06 3…
51166_CD19 ABSOLUTE COUNT-BLOOD-HEMATOLOGY 5.49647e-06 5.24279e-06 5.45005e-06 5.78565e-06 5.23254e-06 4.81565e-06 4.94444e-06 3.06904e-06 5.12702e-06 6.8788e-06 5.50719e-06 5.35452e-06 4.70549e-06 4.39881e-06 3.91001e-06 7.51495e-06 4.51005e-06 6.24525e-06 4.13287e-06 2.57123e-06 3.9661e-06 2.01831e-06 6.99456e-06 5.19276e-06 3.53798e-06 4.27664e-06 6.13775e-06 4.59843e-06 4.70891e-06 6.90438e-0…
51167_CD2-BLOOD-HEMATOLOGY 1.67854e-05 1.56186e-05 1.59651e-05 1.66043e-05 1.48858e-05 1.38549e-05 1.45015e-05 8.68671e-06 1.46146e-05 2.26247e-05 1.56571e-05 1.51164e-05 1.35641e-05 1.27207e-05 1.10842e-05 2.17949e-05 1.28156e-05 1.86393e-05 1.17285e-05 7.47911e-06 1.12417e-05 6.09285e-06 1.99266e-05 1.4615e-05 9.4941e-06 1.2254e-05 1.93546e-05 1.30962e-05 1.36389e-05 1.99053e-05 2.07273e-05 8.4…
51168_CD20-BLOOD-HEMATOLOGY 1.87327e-05 1.74024e-05 1.76632e-05 1.86727e-05 1.68831e-05 1.60432e-05 1.62858e-05 1.29613e-05 1.65089e-05 2.31769e-05 1.77363e-05 1.71712e-05 1.53107e-05 1.42784e-05 1.26081e-05 2.42122e-05 1.4465e-05 2.07328e-05 1.32739e-05 8.35238e-06 1.28452e-05 6.70471e-06 2.25637e-05 1.65359e-05 1.03751e-05 1.38318e-05 2.04437e-05 1.48873e-05 1.53427e-05 2.24649e-05 2.43053e-05 …
51169_CD20 %-BLOOD-HEMATOLOGY 5.49408e-06 5.2405e-06 5.44768e-06 5.78314e-06 5.23027e-06 4.81355e-06 4.94229e-06 3.06769e-06 5.12479e-06 6.87583e-06 5.50479e-06 5.35219e-06 4.70344e-06 4.39688e-06 3.90829e-06 7.51173e-06 4.50808e-06 6.24255e-06 4.13106e-06 2.57009e-06 3.96436e-06 2.01742e-06 6.99155e-06 5.1905e-06 3.53642e-06 4.27477e-06 6.13509e-06 4.59642e-06 4.70685e-06 6.9014e-06 7.69412e-06 …
51170_CD20 ABSOLUTE COUNT-BLOOD-HEMATOLOGY 5.49663e-06 5.24294e-06 5.45022e-06 5.78582e-06 5.2327e-06 4.81579e-06 4.94459e-06 3.06914e-06 5.12717e-06 6.879e-06 5.50735e-06 5.35468e-06 4.70563e-06 4.39894e-06 3.91012e-06 7.51517e-06 4.51018e-06 6.24543e-06 4.13299e-06 2.57131e-06 3.96622e-06 2.01838e-06 6.99477e-06 5.19292e-06 3.53809e-06 4.27677e-06 6.13793e-06 4.59857e-06 4.70905e-06 6.90458e-06…
51171_CD22-BLOOD-HEMATOLOGY 2.58509e-05 2.37262e-05 2.8199e-05 2.8356e-05 2.45901e-05 2.36784e-05 2.35496e-05 1.43579e-05 2.43038e-05 3.16901e-05 2.58425e-05 2.49602e-05 2.27099e-05 2.06091e-05 1.84903e-05 3.55439e-05 2.12195e-05 3.06345e-05 1.93404e-05 1.19388e-05 1.84579e-05 1.06736e-05 3.28056e-05 2.40975e-05 1.44495e-05 2.08387e-05 3.81283e-05 2.19157e-05 2.24244e-05 3.08028e-05 3.2471e-05 1.…
51172_CD23-BLOOD-HEMATOLOGY 2.35476e-05 2.22164e-05 2.15578e-05 2.294e-05 2.04942e-05 2.0483e-05 2.03813e-05 1.19629e-05 2.01731e-05 2.74314e-05 2.15822e-05 2.08263e-05 1.88145e-05 1.77013e-05 1.52522e-05 2.96431e-05 1.76601e-05 2.62284e-05 1.61632e-05 1.03631e-05 1.55625e-05 8.49283e-06 2.74543e-05 2.02175e-05 1.33105e-05 1.69123e-05 2.6654e-05 1.8089e-05 1.89329e-05 2.80928e-05 2.9625e-05 1.166…
51173_CD25-BLOOD-HEMATOLOGY 1.68997e-05 1.55121e-05 1.81161e-05 1.8416e-05 1.60412e-05 1.60628e-05 1.55642e-05 9.39533e-06 1.57855e-05 2.0908e-05 1.6842e-05 1.63298e-05 1.47611e-05 1.34673e-05 1.20692e-05 2.30358e-05 1.38511e-05 1.91131e-05 1.26429e-05 7.80735e-06 1.22642e-05 7.04044e-06 2.14544e-05 1.5722e-05 1.06248e-05 1.34899e-05 2.25154e-05 1.40628e-05 1.45052e-05 2.02198e-05 2.12315e-05 9.2…
51174_CD3 %-BLOOD-HEMATOLOGY 1.01325e-05 9.40139e-06 1.00371e-05 1.06292e-05 9.63741e-06 9.24871e-06 9.09327e-06 5.63356e-06 9.45368e-06 1.25357e-05 1.01421e-05 9.80781e-06 9.06648e-06 8.07787e-06 7.23296e-06 1.37734e-05 8.31863e-06 1.15023e-05 7.59381e-06 4.76813e-06 7.26975e-06 4.08104e-06 1.28992e-05 9.44778e-06 5.90666e-06 7.8715e-06 1.12613e-05 8.45596e-06 8.65692e-06 1.21405e-05 1.24123e-05…
51175_CD3 ABSOLUTE COUNT-BLOOD-HEMATOLOGY 3.84008e-05 3.47425e-05 4.12102e-05 4.05225e-05 3.51072e-05 3.28048e-05 3.47185e-05 2.85381e-05 3.53809e-05 4.82692e-05 3.72e-05 3.57369e-05 3.14146e-05 3.00869e-05 2.68368e-05 5.05212e-05 3.31192e-05 4.2365e-05 2.74975e-05 1.72275e-05 2.72791e-05 1.34401e-05 6.95066e-05 3.42611e-05 2.11114e-05 2.85827e-05 4.39842e-05 3.2109e-05 3.15563e-05 4.54255e-05 0.…
51176_CD3 CELLS, PERCENT-BLOOD-HEMATOLOGY 1.94173e-05 1.84407e-05 1.96254e-05 2.03092e-05 1.80665e-05 1.70428e-05 1.75036e-05 1.17829e-05 1.78508e-05 2.4269e-05 1.90776e-05 1.84516e-05 1.62613e-05 1.53689e-05 1.35965e-05 2.59846e-05 1.61047e-05 2.20769e-05 1.4296e-05 8.93626e-06 1.37796e-05 7.15595e-06 2.71507e-05 1.77008e-05 1.14589e-05 1.47787e-05 2.19723e-05 1.61076e-05 1.63283e-05 2.40645e-05…
51177_CD33-BLOOD-HEMATOLOGY 5.39606e-06 4.94119e-06 5.33775e-06 5.64836e-06 5.11327e-06 4.70056e-06 4.83249e-06 2.98674e-06 4.99502e-06 6.71185e-06 5.38889e-06 5.20143e-06 4.60213e-06 4.29121e-06 3.81617e-06 7.30503e-06 4.3937e-06 6.10372e-06 4.02492e-06 2.50212e-06 3.8774e-06 2.0057e-06 6.86439e-06 5.01273e-06 3.05465e-06 4.18987e-06 5.92474e-06 4.50145e-06 4.61071e-06 6.42893e-06 6.57892e-06 2.…
51178_CD34-BLOOD-HEMATOLOGY 5.30695e-06 4.85911e-06 5.24865e-06 5.55476e-06 5.02853e-06 4.62331e-06 4.75096e-06 2.93735e-06 4.91348e-06 6.59579e-06 5.29964e-06 5.11559e-06 4.52712e-06 4.21986e-06 3.7526e-06 7.18567e-06 4.32125e-06 6.00261e-06 3.95849e-06 2.45924e-06 3.8122e-06 1.97613e-06 6.74924e-06 4.92985e-06 3.00231e-06 4.1199e-06 5.82484e-06 4.40612e-06 4.53899e-06 6.32302e-06 6.46974e-06 2.…
51179_CD38-BLOOD-HEMATOLOGY 1.48249e-05 1.36322e-05 1.52673e-05 1.55314e-05 1.41591e-05 1.29425e-05 1.35072e-05 8.22294e-06 1.40261e-05 1.82812e-05 1.4909e-05 1.44163e-05 1.32228e-05 1.19283e-05 1.0504e-05 2.01856e-05 1.21038e-05 1.68039e-05 1.10673e-05 6.77962e-06 1.0618e-05 5.48193e-06 1.88874e-05 1.42665e-05 8.23398e-06 1.16603e-05 1.61899e-05 1.23488e-05 1.27392e-05 1.77304e-05 1.78484e-05 8.…
51180_CD4 CELLS, PERCENT-BLOOD-HEMATOLOGY 3.24348e-05 3.15421e-05 3.30977e-05 3.37296e-05 2.94879e-05 2.77587e-05 2.95063e-05 2.0758e-05 2.93368e-05 4.1241e-05 3.15214e-05 3.0149e-05 2.6707e-05 2.49293e-05 2.24735e-05 4.30974e-05 2.71601e-05 3.55957e-05 2.33263e-05 1.48042e-05 2.31928e-05 1.18818e-05 5.47597e-05 2.88624e-05 1.95675e-05 2.42951e-05 3.79899e-05 2.66254e-05 2.78293e-05 4.20436e-05 7…
51181_CD4/CD8 RATIO-BLOOD-HEMATOLOGY 2.94345e-05 2.7714e-05 3.05808e-05 3.10848e-05 2.72282e-05 2.5536e-05 2.67415e-05 1.94784e-05 2.71426e-05 3.71773e-05 2.88368e-05 2.79033e-05 2.43132e-05 2.32043e-05 2.08681e-05 3.91612e-05 2.51182e-05 3.27964e-05 2.16587e-05 1.35933e-05 2.09311e-05 1.08619e-05 4.68189e-05 2.66111e-05 1.82085e-05 2.22707e-05 3.37174e-05 2.48114e-05 2.45376e-05 3.66641e-05 7.53…
51182_CD41-BLOOD-HEMATOLOGY 5.11757e-06 4.69324e-06 5.06223e-06 5.35456e-06 4.85641e-06 4.46642e-06 4.58671e-06 2.83568e-06 4.74535e-06 6.38146e-06 5.11441e-06 4.93572e-06 4.3673e-06 4.07491e-06 3.62584e-06 6.93755e-06 4.1734e-06 5.79935e-06 3.82346e-06 2.3822e-06 3.66941e-06 1.90191e-06 6.50969e-06 4.75942e-06 2.91397e-06 3.97744e-06 5.61481e-06 4.25574e-06 4.38525e-06 6.10783e-06 6.24472e-06 2.…
51183_CD45-BLOOD-HEMATOLOGY 1.70749e-05 1.57753e-05 1.66296e-05 1.71443e-05 1.54206e-05 1.48634e-05 1.49332e-05 9.00041e-06 1.5138e-05 2.3729e-05 1.62485e-05 1.57034e-05 1.40622e-05 1.31143e-05 1.14827e-05 2.25992e-05 1.32853e-05 1.91195e-05 1.2138e-05 7.60402e-06 1.16637e-05 6.21826e-06 2.07013e-05 1.51637e-05 9.50641e-06 1.2675e-05 1.95226e-05 1.35876e-05 1.40505e-05 2.02974e-05 2.21533e-05 8.7…
51184_CD5-BLOOD-HEMATOLOGY 1.80529e-05 1.69627e-05 1.71756e-05 1.81577e-05 1.64086e-05 1.56219e-05 1.58467e-05 1.26392e-05 1.60384e-05 2.17125e-05 1.72386e-05 1.6701e-05 1.48635e-05 1.38879e-05 1.22328e-05 2.35311e-05 1.40553e-05 2.01786e-05 1.29003e-05 8.1311e-06 1.24924e-05 6.53258e-06 2.19241e-05 1.60704e-05 1.01224e-05 1.34362e-05 1.99215e-05 1.44768e-05 1.49224e-05 2.18938e-05 2.26659e-05 9.…
51185_CD5 %-BLOOD-HEMATOLOGY 1.79846e-05 1.70376e-05 1.77768e-05 1.88353e-05 1.70997e-05 1.72467e-05 1.61178e-05 1.00139e-05 1.67291e-05 2.22327e-05 1.79812e-05 1.7371e-05 1.82174e-05 1.43266e-05 1.27617e-05 2.43686e-05 1.47513e-05 2.0391e-05 1.34547e-05 9.011e-06 1.28892e-05 8.72495e-06 2.28401e-05 1.67382e-05 1.1305e-05 1.39608e-05 1.98291e-05 1.49573e-05 1.53648e-05 2.1446e-05 2.18494e-05 9.79…
51186_CD5 ABSOLUTE COUNT-BLOOD-HEMATOLOGY 1.79779e-05 1.70311e-05 1.77701e-05 1.88282e-05 1.70933e-05 1.72402e-05 1.61117e-05 1.001e-05 1.67227e-05 2.22245e-05 1.79744e-05 1.73644e-05 1.82105e-05 1.43211e-05 1.27568e-05 2.43597e-05 1.47456e-05 2.03835e-05 1.34495e-05 9.00745e-06 1.28842e-05 8.72144e-06 2.28317e-05 1.67318e-05 1.13005e-05 1.39554e-05 1.98217e-05 1.49516e-05 1.53589e-05 2.14381e-05…
51187_CD55-BLOOD-HEMATOLOGY 7.70569e-05 8.81992e-05 7.38808e-05 7.70458e-05 7.02836e-05 6.64536e-05 6.71172e-05 4.19025e-05 8.19792e-05 0.0016086 7.22902e-05 6.98833e-05 7.42918e-05 5.78373e-05 5.14672e-05 9.71414e-05 6.45582e-05 8.11706e-05 5.49441e-05 4.06391e-05 5.30415e-05 2.74384e-05 0.000101935 0.000117271 7.61154e-05 5.83982e-05 7.99667e-05 6.26551e-05 6.33991e-05 8.65594e-05 0.000148156 3…
51188_CD56-BLOOD-HEMATOLOGY 1.00386e-05 8.48866e-06 9.10863e-06 9.80049e-06 8.72169e-06 8.02973e-06 8.46679e-06 5.10448e-06 8.56663e-06 1.14969e-05 9.19478e-06 8.87696e-06 7.87966e-06 7.32117e-06 6.52526e-06 1.25183e-05 7.51563e-06 1.04237e-05 6.91157e-06 4.2609e-06 6.59666e-06 3.44158e-06 1.17251e-05 8.55524e-06 5.23199e-06 7.14282e-06 1.12019e-05 7.68157e-06 7.97493e-06 1.09774e-05 1.14549e-05 …
51189_CD57-BLOOD-HEMATOLOGY 0.000566287 3.48536e-05 3.79119e-05 4.07322e-05 3.57562e-05 3.56596e-05 4.99252e-05 2.11162e-05 3.53207e-05 4.65215e-05 3.74987e-05 3.65133e-05 3.43704e-05 3.00056e-05 2.72082e-05 5.1816e-05 3.08671e-05 4.31216e-05 2.99872e-05 1.78037e-05 2.73131e-05 1.63497e-05 4.83697e-05 3.50872e-05 2.45708e-05 2.92729e-05 5.18583e-05 3.12653e-05 3.76381e-05 4.49259e-05 4.67031e-05 …
51190_CD59-BLOOD-HEMATOLOGY 7.70991e-05 8.82493e-05 7.39211e-05 7.70874e-05 7.03222e-05 6.64911e-05 6.71547e-05 4.1928e-05 8.2023e-05 0.00160834 7.23295e-05 6.99216e-05 7.43329e-05 5.78704e-05 5.14973e-05 9.71894e-05 6.45947e-05 8.12132e-05 5.49759e-05 4.0664e-05 5.30725e-05 2.74558e-05 0.000101986 0.000117327 7.61584e-05 5.84319e-05 8.00093e-05 6.26906e-05 6.34348e-05 8.66041e-05 0.000148217 3.9…
51191_CD64-BLOOD-HEMATOLOGY 5.08798e-06 4.66381e-06 5.03016e-06 5.32042e-06 4.81893e-06 4.4376e-06 4.55781e-06 2.8175e-06 4.71537e-06 6.3405e-06 5.08121e-06 4.9048e-06 4.33947e-06 4.04817e-06 3.60253e-06 6.89357e-06 4.14606e-06 5.76246e-06 3.79887e-06 2.35734e-06 3.64588e-06 1.88735e-06 6.46845e-06 4.72905e-06 2.89486e-06 3.95209e-06 5.56252e-06 4.22843e-06 4.35705e-06 6.06902e-06 6.2047e-06 2.76…
51192_CD7-BLOOD-HEMATOLOGY 1.67918e-05 1.56245e-05 1.59711e-05 1.66106e-05 1.48914e-05 1.38602e-05 1.45071e-05 8.69006e-06 1.46202e-05 2.26332e-05 1.5663e-05 1.51221e-05 1.35693e-05 1.27256e-05 1.10885e-05 2.18031e-05 1.28205e-05 1.86464e-05 1.17329e-05 7.48201e-06 1.1246e-05 6.09522e-06 1.99341e-05 1.46206e-05 9.49778e-06 1.22587e-05 1.9362e-05 1.31012e-05 1.36441e-05 1.99129e-05 2.07351e-05 8.4…
51193_CD71-BLOOD-HEMATOLOGY 5.45271e-06 5.0007e-06 5.39444e-06 5.71852e-06 5.17477e-06 4.75928e-06 4.8871e-06 3.02193e-06 5.05615e-06 6.79913e-06 5.4497e-06 5.26046e-06 4.65365e-06 4.342e-06 3.86361e-06 7.39223e-06 4.44716e-06 6.17935e-06 4.07422e-06 2.53785e-06 3.91781e-06 2.02951e-06 6.93616e-06 5.07153e-06 3.10139e-06 4.23833e-06 5.99727e-06 4.53473e-06 4.67317e-06 6.50795e-06 6.65396e-06 2.96…
51194_CD8 CELLS, PERCENT-BLOOD-HEMATOLOGY 3.09691e-05 3.02958e-05 3.18e-05 3.21513e-05 2.8185e-05 2.63156e-05 2.79615e-05 2.01308e-05 2.80966e-05 3.8522e-05 2.98145e-05 2.88316e-05 2.54763e-05 2.3902e-05 2.14524e-05 4.07508e-05 2.59155e-05 3.39172e-05 2.23873e-05 1.41239e-05 2.16043e-05 1.146e-05 4.78483e-05 2.75282e-05 1.89112e-05 2.30887e-05 3.61491e-05 2.54978e-05 2.55557e-05 3.9861e-05 8.3549…
51195_COLLAGEN-BLOOD-HEMATOLOGY 4.75383e-05 4.39084e-05 6.48944e-05 4.87474e-05 4.50051e-05 4.11461e-05 4.22185e-05 2.62598e-05 4.66248e-05 5.75771e-05 4.92667e-05 4.55914e-05 4.01033e-05 3.74615e-05 3.33538e-05 6.45784e-05 3.81639e-05 5.33532e-05 3.5441e-05 2.1602e-05 3.32102e-05 1.71328e-05 6.03218e-05 4.40746e-05 2.59911e-05 3.67411e-05 6.18402e-05 3.92682e-05 4.06054e-05 5.70168e-05 5.64924e-…
51196_D-DIMER-BLOOD-HEMATOLOGY 0.000215666 0.000177199 0.000240038 0.000164534 0.000337244 0.00016016 0.000167869 0.000180008 0.000176786 0.000274197 0.000250342 0.000203216 0.000148658 0.000135629 0.000116476 0.000304582 0.000163334 0.000263028 0.000113848 6.75099e-05 0.000137959 4.52914e-05 0.000481564 0.000147837 7.64577e-05 0.000152486 0.00195866 0.000141794 0.00019209 0.000222213 0.00497795 …
51197_ELLIPTOCYTES-BLOOD-HEMATOLOGY 0.000154039 0.000126632 0.000173954 0.000116998 0.000136964 0.000265951 0.000150406 8.80084e-05 0.000125548 0.000161527 0.000131218 0.000126792 0.000107837 0.000112948 8.15227e-05 0.000165311 9.10229e-05 0.000132148 7.99368e-05 5.43843e-05 0.000195708 4.02307e-05 0.000182341 0.000110851 6.10111e-05 0.000122205 0.00047279 0.000125584 0.000105827 0.000182154 0.00…
51198_ENVELOPE CELLS-BLOOD-HEMATOLOGY 0.000463965 0.000815891 0.000795853 0.000408786 0.000420398 0.0012536 0.000372749 0.00263928 0.000404115 0.000845529 0.000752898 0.000367539 0.000365512 0.000290883 0.000249112 0.000540865 0.00376702 0.000454546 0.000423821 0.000216194 0.0164027 0.000129435 0.00107006 0.000394379 0.000228278 0.000502234 0.00116858 0.000401678 0.000399542 0.000488539 0.0019054…
51199_EOSINOPHIL COUNT-BLOOD-HEMATOLOGY 0.00298455 0.000344381 0.000424554 0.000358325 0.000306368 0.000274237 0.000608165 0.000986915 0.000324718 0.000502036 0.00034198 0.0004054 0.000312558 0.000270485 0.000222628 0.000459409 0.000356436 0.000388315 0.000532614 0.000205286 0.000211081 0.000150716 0.00153872 0.000387711 0.00151278 0.000313888 0.00750158 0.00027457 0.000336384 0.00134006 0.000358…
51201_EPINEPHERINE-BLOOD-HEMATOLOGY 4.75484e-05 4.39179e-05 6.49082e-05 4.87577e-05 4.50147e-05 4.1155e-05 4.22276e-05 2.62658e-05 4.66349e-05 5.75889e-05 4.92771e-05 4.56012e-05 4.0112e-05 3.74698e-05 3.33612e-05 6.45913e-05 3.81722e-05 5.33643e-05 3.54489e-05 2.1607e-05 3.32175e-05 1.71368e-05 6.03341e-05 4.40841e-05 2.5997e-05 3.67492e-05 6.18536e-05 3.92768e-05 4.06142e-05 5.70285e-05 5.65039…
51202_FACTOR II-BLOOD-HEMATOLOGY 0.000140542 0.000125818 0.000130113 0.000132237 0.000130965 0.000117321 0.000286589 0.000139788 0.000121722 0.000160918 0.000135589 0.000125674 0.000125896 0.000124223 0.000452929 0.000177268 0.000114895 0.000955956 0.000100867 0.000144993 0.000118089 0.000285635 0.000170158 0.000120459 0.000214973 0.000111418 0.000176703 0.000127135 0.000131224 0.000177753 0.0001…
51203_FACTOR IX-BLOOD-HEMATOLOGY 0.000182299 0.000169405 0.000182852 0.000182479 0.000170556 0.000152818 0.000172725 0.000230017 0.000169814 0.000210264 0.000183354 0.000168684 0.000159195 0.000158871 0.000381268 0.000249271 0.000160947 0.000214994 0.000143558 8.50065e-05 0.000134951 8.25938e-05 0.000230095 0.000168011 0.000246081 0.000146159 0.000208079 0.000236812 0.000190968 0.00021967 0.00074…
51204_FACTOR V-BLOOD-HEMATOLOGY 0.000144622 0.000140278 0.000145845 0.000152479 0.000140045 0.000145865 0.000136614 9.9388e-05 0.000138341 0.00017758 0.000148477 0.000141368 0.00012844 0.000115312 0.000154128 0.000200271 0.000147589 0.000170006 0.000110686 7.56885e-05 0.000116105 7.09813e-05 0.000194367 0.000135534 0.000159642 0.000134692 0.000165727 0.000135313 0.000179542 0.00018709 0.00191562 …
51205_FACTOR VII-BLOOD-HEMATOLOGY 0.000191747 0.000192806 0.000192736 0.000233994 0.00018168 0.000178207 0.000176212 0.000224145 0.000179173 0.000225388 0.000191226 0.000363613 0.000170695 0.000168063 0.000355054 0.000250535 0.000156291 0.000227 0.000143064 0.000117177 0.000178403 0.000140093 0.000257379 0.000174667 0.000178129 0.000170291 0.000210523 0.000201204 0.000321671 0.000238674 0.0010628…
51206_FACTOR VIII-BLOOD-HEMATOLOGY 0.000127122 0.00012885 0.000120559 0.000148578 0.000113849 0.000128981 0.000121997 9.88289e-05 0.000116629 0.000149345 0.000119144 0.00136115 0.000117627 9.35601e-05 0.000188044 0.00016988 9.93108e-05 0.000130436 9.83455e-05 5.59061e-05 8.50382e-05 5.21788e-05 0.000152621 0.000107575 7.94982e-05 9.88847e-05 0.000141137 9.9085e-05 0.000568145 0.00015584 0.0005773…
51207_FACTOR VIII INHIBITOR-BLOOD-HEMATOLOGY 2.91963e-05 2.61737e-05 2.8691e-05 2.97779e-05 2.76734e-05 2.59099e-05 2.59669e-05 1.59837e-05 2.66816e-05 3.55471e-05 2.86178e-05 2.79155e-05 2.4506e-05 2.2928e-05 0.00370815 3.85674e-05 2.39079e-05 3.2197e-05 2.16377e-05 1.35812e-05 2.05093e-05 1.26619e-05 3.62294e-05 2.65698e-05 1.62381e-05 2.40548e-05 4.78596e-05 2.40361e-05 0.00652416 3.47599e-05 …
51208_FACTOR X-BLOOD-HEMATOLOGY 0.000255462 0.000244842 0.000278175 0.000251695 0.000235436 0.000298793 0.000403287 0.000740397 0.000227328 0.00028586 0.000237726 0.000232942 0.000229028 0.000294388 0.000378392 0.000322995 0.000209645 0.00057083 0.000187767 0.000208645 0.000201408 0.000414921 0.000303902 0.000219163 0.00242151 0.000203259 0.00034577 0.000241816 0.000401256 0.000857784 0.00114772 …
51209_FACTOR XI-BLOOD-HEMATOLOGY 0.000346869 0.000298868 0.000319812 0.000366882 0.000391427 0.000278449 0.000314317 0.000212432 0.0003285 0.000372708 0.000339189 0.000324285 0.000308604 0.000323746 0.000235087 0.000431834 0.000261835 0.00035923 0.000245967 0.000169855 0.000229332 0.000162038 0.000394594 0.000340018 0.000226573 0.000280639 0.000397044 0.000451959 0.000321305 0.000447469 0.0013276…
51210_FACTOR XII-BLOOD-HEMATOLOGY 0.000109292 9.93368e-05 0.000106105 0.000107976 0.000129106 9.31332e-05 0.000104115 6.07352e-05 9.87564e-05 0.000137681 0.000112297 0.000106821 9.59914e-05 0.000125099 7.5694e-05 0.000143483 8.71814e-05 0.000123755 7.87204e-05 5.24749e-05 7.48159e-05 5.21712e-05 0.000134742 0.000133666 7.11438e-05 8.54412e-05 0.000210827 8.97319e-05 9.694e-05 0.000132992 0.000120…
51211_FACTOR XIII-BLOOD-HEMATOLOGY 0.000135541 0.000118157 0.0001286 0.000133205 0.000125656 0.000112079 0.000125175 9.0646e-05 0.000124496 0.000163971 0.000132619 0.000128042 0.000126831 0.00010389 9.21381e-05 0.000237695 0.000109421 0.000146836 0.000227643 6.0837e-05 9.04924e-05 4.87492e-05 0.000171496 0.000120887 7.70145e-05 0.000104756 0.000143508 0.000108449 0.00081661 0.000155752 0.00015985…
51212_FETAL HEMOGLOBIN-BLOOD-HEMATOLOGY 3.54987e-05 4.01348e-05 3.10861e-05 3.55115e-05 2.97198e-05 2.73117e-05 2.84991e-05 1.75788e-05 2.9379e-05 3.82806e-05 3.13683e-05 3.95819e-05 2.65497e-05 2.4878e-05 2.20422e-05 4.28962e-05 2.56214e-05 3.52987e-05 2.33287e-05 1.4348e-05 2.23527e-05 1.16072e-05 4.20053e-05 2.90627e-05 1.72297e-05 2.47343e-05 3.53904e-05 2.61228e-05 2.68147e-05 3.85892e-05 3.…
51213_FIBRIN DEGRADATION PRODUCTS-BLOOD-HEMATOLOGY 0.000111327 0.000138527 0.00013771 0.000113335 0.000105959 0.000161592 0.000114802 7.72224e-05 9.72027e-05 0.000227559 0.000106152 0.000305275 9.51549e-05 0.00010328 7.99408e-05 0.000171787 8.60231e-05 0.000227621 7.56672e-05 8.4863e-05 9.26305e-05 6.52233e-05 0.000289986 9.9693e-05 0.000410453 7.89462e-05 0.0203351 9.93011e-05 0.000105379 0.0001…
51215_FMC-7-BLOOD-HEMATOLOGY 2.30012e-05 2.1679e-05 2.11762e-05 2.24632e-05 2.00933e-05 2.00244e-05 1.99284e-05 1.1721e-05 1.97689e-05 2.68593e-05 2.11543e-05 2.04111e-05 1.84884e-05 1.7326e-05 1.49463e-05 2.90411e-05 1.73049e-05 2.56408e-05 1.58337e-05 1.01337e-05 1.52455e-05 8.29488e-06 2.68995e-05 1.98076e-05 1.29908e-05 1.65648e-05 2.59972e-05 1.77191e-05 1.85298e-05 2.74398e-05 2.89605e-05 1…
51216_FRAGMENTED CELLS-BLOOD-HEMATOLOGY 8.63195e-05 0.000520392 0.000109243 8.39953e-05 9.10289e-05 7.85772e-05 8.24061e-05 5.16322e-05 8.39332e-05 0.000108788 8.75158e-05 8.11073e-05 7.30804e-05 6.42853e-05 5.70355e-05 0.000127094 7.38911e-05 9.9207e-05 6.20019e-05 3.71763e-05 0.674572 2.80901e-05 0.000187194 8.74841e-05 4.43263e-05 6.74056e-05 0.00012955 7.20926e-05 7.51548e-05 0.000110993 0.00…
51217_GLYCO A-BLOOD-HEMATOLOGY 5.4457e-06 4.99372e-06 5.38728e-06 5.7104e-06 5.16764e-06 4.7528e-06 4.88051e-06 3.01702e-06 5.0488e-06 6.78753e-06 5.44216e-06 5.25308e-06 4.64792e-06 4.33518e-06 3.85876e-06 7.37749e-06 4.44107e-06 6.17069e-06 4.06873e-06 2.53607e-06 3.91295e-06 2.02841e-06 6.92651e-06 5.06443e-06 3.10069e-06 4.23297e-06 5.99019e-06 4.52732e-06 4.6622e-06 6.49872e-06 6.64597e-06 2…
51218_GRANULOCYTE COUNT-BLOOD-HEMATOLOGY 9.96967e-05 0.000149816 0.000109807 9.12689e-05 8.47965e-05 0.399119 9.17754e-05 5.87856e-05 9.28878e-05 0.000163691 9.10702e-05 9.86045e-05 8.19347e-05 6.63105e-05 7.00616e-05 0.00327152 7.19976e-05 0.000106366 6.97535e-05 4.14833e-05 0.000131647 3.66873e-05 0.000186475 7.83156e-05 6.64467e-05 6.79101e-05 0.000177555 8.52867e-05 8.78664e-05 0.000116671 0.…
51219_H/O SMEAR-BLOOD-HEMATOLOGY 0.000253941 0.000311476 0.000272794 0.000228528 0.000280561 0.000204046 0.000219947 0.000142799 0.000242441 0.000325871 0.000256999 0.000487451 0.000200395 0.000228979 0.000165798 0.000317711 0.00124956 0.000339228 0.000172715 0.000474182 0.000250945 0.000348628 0.000301457 0.000265499 0.0014148 0.000209968 0.00027489 0.000819524 0.000211842 0.0025896 0.000911186 …
51220_HEINZ BODY PREP-BLOOD-HEMATOLOGY 9.26478e-05 8.38513e-05 9.11648e-05 9.32586e-05 8.73726e-05 9.87882e-05 8.28232e-05 5.07357e-05 8.59137e-05 0.000118852 9.27567e-05 0.000104547 8.50543e-05 7.21942e-05 6.4413e-05 0.000126202 7.69974e-05 0.000103357 6.77145e-05 4.20374e-05 0.00304219 3.31854e-05 0.000119339 8.46654e-05 5.1117e-05 7.20367e-05 0.000112476 7.56219e-05 7.79789e-05 0.000110639 0.0…
51223_HEMOGLOBIN A2-BLOOD-HEMATOLOGY 0.000339732 0.000207584 0.000240089 0.000268227 0.000215685 0.000189086 0.000224576 0.000122552 0.000247992 0.000276316 0.000265798 0.000239658 0.000211213 0.000237426 0.000180259 0.000307848 0.000210167 0.00024342 0.000163956 0.000121342 0.000207661 0.000106809 0.000372269 0.000227554 0.000193281 0.000202973 0.000379846 0.00020727 0.000196557 0.000273885 0.00…
51224_HEMOGLOBIN C-BLOOD-HEMATOLOGY 0.000361659 0.000258826 0.000344007 0.000285512 0.000258602 0.000220672 0.000257664 0.000153419 0.0003046 0.000458596 0.000311172 0.000322711 0.000258709 0.000356635 0.000197576 0.000377581 0.000262499 0.000286064 0.000184718 0.000172934 0.000233728 0.000133433 0.00130878 0.000247526 0.000180074 0.00032372 0.000380443 0.00117946 0.000225089 0.000352725 0.001929…
51225_HEMOGLOBIN F-BLOOD-HEMATOLOGY 0.00018908 0.000166913 0.000199989 0.000188396 0.00018045 0.000160009 0.000172905 0.000103213 0.00020748 0.000232483 0.00022354 0.00018262 0.000175292 0.00019301 0.000159726 0.000265726 0.000181649 0.000204392 0.000140027 9.79958e-05 0.000367673 8.06178e-05 0.000340074 0.000193469 0.000142192 0.000211929 0.000306948 0.000172373 0.000165759 0.000213801 0.0003216…
51226_HEMOGLOBLIN A-BLOOD-HEMATOLOGY 0.000356085 0.000255121 0.000338983 0.000281326 0.00025484 0.000217428 0.000253703 0.000151066 0.000300226 0.000451123 0.000306466 0.000317572 0.000254775 0.000344561 0.00019442 0.000372329 0.00025834 0.000282044 0.000181967 0.00016992 0.00022971 0.000130941 0.00130643 0.000243835 0.000176809 0.000317182 0.000374996 0.00117745 0.000221762 0.000347637 0.0019090…
51227_HEMOGLOBLIN S-BLOOD-HEMATOLOGY 0.00036962 0.000263671 0.000351268 0.000291677 0.000263667 0.000225013 0.000262859 0.000156576 0.000310513 0.000468817 0.000317571 0.000330018 0.000263667 0.000363501 0.000201916 0.00038486 0.000268083 0.000291497 0.000188369 0.000177279 0.00023967 0.000137498 0.00131677 0.000252555 0.000184282 0.000337703 0.0003888 0.00118333 0.000229558 0.000359295 0.0019692…
51228_HEPARIN-BLOOD-HEMATOLOGY 0.000310764 0.000684585 0.000273992 0.000257664 0.000279995 0.00021843 0.000323256 0.000190342 0.00024052 0.00371674 0.00127903 0.000274162 0.000260193 0.000484391 0.000511916 0.000348025 0.000206432 0.00173064 0.000196166 0.000517723 0.00019447 0.000682947 0.0295058 0.00032557 0.000291491 0.000210144 0.000361053 0.000433672 0.000260122 0.000459397 0.000300485 0.000…
51229_HEPARIN, LMW-BLOOD-HEMATOLOGY 8.48856e-05 9.68215e-05 9.59949e-05 8.73929e-05 7.94914e-05 9.41123e-05 0.00011433 5.62725e-05 7.93104e-05 0.000110214 0.00107238 8.51018e-05 8.44948e-05 7.3755e-05 7.20594e-05 0.00011812 6.84885e-05 9.55445e-05 9.28566e-05 4.23193e-05 6.14226e-05 3.17324e-05 0.000110042 8.23017e-05 7.93936e-05 6.64973e-05 0.000118733 6.89978e-05 7.90778e-05 0.000107891 0.00010…
51230_HLA-DR-BLOOD-HEMATOLOGY 1.38716e-05 1.29377e-05 1.3127e-05 1.39269e-05 1.25059e-05 1.21052e-05 1.21676e-05 7.29013e-06 1.22719e-05 1.66317e-05 1.31691e-05 1.27106e-05 1.14076e-05 1.06715e-05 9.31326e-06 1.80115e-05 1.07619e-05 1.55717e-05 9.84997e-06 6.23568e-06 9.48083e-06 5.05912e-06 1.67606e-05 1.23021e-05 7.85485e-06 1.02769e-05 1.55208e-05 1.09999e-05 1.14146e-05 1.65634e-05 1.72871e-0…
51231_HOWELL-JOLLY BODIES-BLOOD-HEMATOLOGY 0.000125394 0.000185922 0.000125918 0.00012219 0.000182033 0.000105405 0.000107368 0.000118793 0.000168217 0.000159172 0.000120708 0.000118205 0.000101306 9.16309e-05 8.10917e-05 0.000184223 0.000103425 0.000138293 8.73075e-05 5.4224e-05 0.178627 4.17219e-05 0.000188428 0.000154563 6.69644e-05 0.000107627 0.000251947 0.000113685 0.00018271 0.000148879 0.…
51232_HYPERSEGMENTED NEUTROPHILS-BLOOD-HEMATOLOGY 0.000263345 0.00038325 0.000270692 0.000290411 0.000262427 0.00028228 0.000248911 0.000365321 0.000237237 0.000448862 0.000263711 0.000244884 0.000214438 0.000184133 0.000292486 0.000416592 0.00029933 0.000297889 0.000206564 0.000146952 0.00144336 9.84323e-05 0.00188289 0.000224134 0.000276138 0.00021326 0.00066604 0.000202127 0.00025955 0.0004111…
51234_IMMUNOPHENOTYPING-BLOOD-HEMATOLOGY 3.13017e-05 2.98368e-05 3.0656e-05 3.12552e-05 2.89913e-05 2.75979e-05 2.78754e-05 1.83079e-05 2.82898e-05 6.70108e-05 2.97306e-05 2.88303e-05 2.6438e-05 2.40781e-05 2.14094e-05 4.20139e-05 2.44261e-05 3.49527e-05 2.22258e-05 1.43406e-05 2.1404e-05 1.1448e-05 3.85198e-05 3.43781e-05 1.89488e-05 2.35731e-05 3.54452e-05 2.64782e-05 2.5925e-05 3.95264e-05 4.5…
51235_INHIBITOR SCREEN-BLOOD-HEMATOLOGY 0.000135486 0.000138229 0.000132853 0.000132202 0.00018811 0.000116958 0.000109846 0.000101166 0.000120653 0.000182706 0.000122941 0.000133434 0.000115109 0.000114338 0.000111942 0.000172793 0.000101098 0.000139289 8.88464e-05 6.1744e-05 9.48259e-05 6.03048e-05 0.00205415 0.000113682 0.000107381 9.8097e-05 0.00259383 0.000108209 0.000112677 0.000236754 0.00…
51236_INPATIENT HEMATOLOGY/ONCOLOGY SMEAR-BLOOD-HEMATOLOGY 0.000146499 0.000180238 0.00146753 0.000139533 0.000140482 0.000131495 0.00014449 6.5898e-05 0.000147731 0.000244254 0.000129857 0.000199346 0.000128781 0.000130074 0.000120629 0.000228616 0.000155896 0.000148923 0.000112098 9.68257e-05 9.42182e-05 7.70488e-05 0.000180425 0.000136905 0.000727953 0.000117444 0.000649079 0.000154101 0.00012…
51238_KAPPA-BLOOD-HEMATOLOGY 1.81689e-05 1.68184e-05 1.76444e-05 1.81754e-05 1.63569e-05 1.58205e-05 1.58597e-05 9.53615e-06 1.60522e-05 2.51543e-05 1.7212e-05 1.6635e-05 1.49243e-05 1.39213e-05 1.21671e-05 2.39561e-05 1.40716e-05 2.0353e-05 1.28641e-05 8.12792e-06 1.23744e-05 6.62901e-06 2.19234e-05 1.60769e-05 1.02184e-05 1.34416e-05 2.0786e-05 1.43773e-05 1.49179e-05 2.15807e-05 2.2422e-05 9.3…
51239_LAMBDA-BLOOD-HEMATOLOGY 1.82001e-05 1.68507e-05 1.76599e-05 1.81984e-05 1.63749e-05 1.58484e-05 1.58788e-05 9.54723e-06 1.60698e-05 2.51827e-05 1.72148e-05 1.66539e-05 1.4944e-05 1.39399e-05 1.21818e-05 2.39824e-05 1.40885e-05 2.03857e-05 1.28796e-05 8.14064e-06 1.23908e-05 6.64159e-06 2.19448e-05 1.60895e-05 1.02395e-05 1.34574e-05 2.08263e-05 1.43904e-05 1.4938e-05 2.16037e-05 2.24687e-05…
51240_LARGE PLATELETS-BLOOD-HEMATOLOGY 5.5987e-05 5.70435e-05 7.68106e-05 5.65925e-05 5.40637e-05 5.11399e-05 5.34394e-05 4.3915e-05 5.53882e-05 6.71458e-05 5.44807e-05 5.23872e-05 4.72292e-05 4.53866e-05 3.62405e-05 8.0084e-05 6.10409e-05 6.35602e-05 3.972e-05 2.4835e-05 7.72142e-05 1.82763e-05 7.5646e-05 5.71727e-05 2.91843e-05 4.60671e-05 7.34779e-05 5.39926e-05 4.79229e-05 7.1112e-05 0.000178…
51241_LEUKOCYTE ALKALINE PHOSPHATASE-BLOOD-HEMATOLOGY 0.000263293 0.00026562 0.000290766 0.000293886 0.000283424 0.000282456 0.000249582 0.000381249 0.000246574 0.000314244 0.000287952 0.000289324 0.000239292 0.000385865 0.000207487 0.000343971 0.000222606 0.000303036 0.000248115 0.000185487 0.000204738 0.000132589 0.000307722 0.000252919 0.000153736 0.000263312 0.000282199 0.000210202 0.00035639…
51242_LUC-BLOOD-HEMATOLOGY 0.000101806 9.25293e-05 9.98571e-05 0.000101905 9.77852e-05 8.95343e-05 9.07071e-05 5.50032e-05 9.76824e-05 0.000117563 0.000101918 9.69708e-05 9.69751e-05 8.02596e-05 7.12234e-05 0.000137398 8.18656e-05 0.000113643 7.49421e-05 4.69048e-05 6.84533e-05 3.68947e-05 0.000128347 9.38903e-05 5.54852e-05 7.98306e-05 0.000106987 8.30724e-05 8.60232e-05 0.000119259 0.00010753 5…
51243_LUPUS ANTICOAGULANT-BLOOD-HEMATOLOGY 0.000281052 0.000140723 0.000128682 0.000147108 0.000168073 0.000108695 0.00011811 9.84792e-05 0.000133037 0.000586982 0.000125291 0.00021436 0.000115464 9.71627e-05 0.000114323 0.000174998 0.000129949 0.000138446 9.35724e-05 7.10383e-05 8.48598e-05 5.46934e-05 0.000311971 0.000158181 0.00011645 0.000112459 0.00021515 0.000111338 0.000131948 0.000250832 …
51245_LYMPHOCYTES, PERCENT-BLOOD-HEMATOLOGY 3.00661e-05 2.79716e-05 3.09682e-05 3.16827e-05 2.77739e-05 2.62315e-05 2.75614e-05 2.02394e-05 2.75976e-05 3.86607e-05 2.97237e-05 2.85038e-05 2.48585e-05 2.35419e-05 2.13077e-05 4.04284e-05 2.55324e-05 3.3541e-05 2.20007e-05 1.38018e-05 2.19191e-05 1.09367e-05 5.19281e-05 2.72133e-05 1.79609e-05 2.28523e-05 3.4556e-05 2.52189e-05 2.60765e-05 3.75725e-…
51247_MACROOVALOCYTES-BLOOD-HEMATOLOGY 0.000233885 0.00018281 0.000223185 0.000197896 0.000194475 0.000198614 0.000187229 0.00011521 0.000194806 0.00024739 0.000203431 0.000206293 0.000180374 0.000239865 0.00013915 0.00058833 0.000157907 0.000225555 0.000144255 9.36016e-05 0.000575868 7.22762e-05 0.000281537 0.000203948 0.000109513 0.000172332 0.000217098 0.000164029 0.000179164 0.000246737 0.002…
51258_OSMOTIC FRAGILITY-BLOOD-HEMATOLOGY 8.4855e-05 7.6481e-05 8.34498e-05 8.53397e-05 8.07396e-05 8.2168e-05 7.57464e-05 4.56783e-05 7.95206e-05 9.85258e-05 8.5153e-05 8.08584e-05 7.21122e-05 6.66092e-05 5.8786e-05 0.000115482 6.7571e-05 9.51959e-05 6.17615e-05 3.87437e-05 0.000132766 3.0547e-05 0.000107612 7.83008e-05 4.60155e-05 6.64175e-05 8.84249e-05 6.9338e-05 7.18573e-05 9.99025e-05 9.1047…
51259_OTHER CELLS-BLOOD-HEMATOLOGY 5.42532e-05 8.90716e-05 5.75437e-05 5.62277e-05 5.01133e-05 0.000120287 5.88293e-05 5.34715e-05 5.11104e-05 7.26534e-05 6.0126e-05 5.70575e-05 4.739e-05 4.1104e-05 3.68415e-05 7.86602e-05 4.17462e-05 6.59403e-05 3.90209e-05 2.42523e-05 0.0538384 2.02893e-05 0.000108872 5.183e-05 3.37983e-05 4.13105e-05 6.55598e-05 4.61252e-05 4.88356e-05 6.38212e-05 6.6998e-05 2…
51261_PAPPENHEIMER BODIES-BLOOD-HEMATOLOGY 9.78314e-05 8.39572e-05 9.12918e-05 9.0422e-05 0.000115296 8.51491e-05 8.17848e-05 4.90945e-05 0.000116694 0.000112512 9.08577e-05 8.49243e-05 7.8705e-05 6.9706e-05 6.05216e-05 0.000150045 7.45528e-05 0.000101977 6.58823e-05 3.93748e-05 0.482251 3.13086e-05 0.00243211 8.67919e-05 4.85996e-05 7.664e-05 0.000108553 8.40515e-05 0.000104318 0.000112286 0.006…
51262_PENCIL CELLS-BLOOD-HEMATOLOGY 0.000562986 0.00261487 0.000779458 0.000560491 0.000582556 0.000724396 0.000693655 0.000602156 0.000536969 0.000697414 0.000639611 0.000552877 0.000536625 0.000708362 0.000378463 0.000761174 0.000425294 0.000722466 0.000381028 0.000363053 0.00670814 0.000248367 0.000727277 0.000672251 0.000340711 0.00102792 0.000645683 0.000677408 0.000510169 0.000739451 0.0011…
51263_PLASMA CELLS-BLOOD-HEMATOLOGY 0.000309006 0.00049329 0.000313081 0.000303815 0.000283372 0.000267276 0.000291187 0.00520033 0.000254645 0.000386989 0.000274853 0.000439047 0.000247553 0.000206577 0.000314634 0.000396469 0.000235278 0.000395716 0.000279801 0.00016983 0.000540525 0.00015914 0.0037866 0.000300483 0.00816468 0.000250295 0.000433628 0.000227103 0.000349469 0.000343635 0.00100236…
51264_PLATELET CLUMPS-BLOOD-HEMATOLOGY 0.000285488 0.000284312 0.000292422 0.000257308 0.000347344 0.000252292 0.000275735 0.000306767 0.00031154 0.000426915 0.000527205 0.000252413 0.000292322 0.000305357 0.000179893 0.000412434 0.000229586 0.00035807 0.0010848 0.000121934 0.0409314 8.79817e-05 0.000438849 0.000240983 0.000139368 0.000301046 0.000296612 0.000241908 0.000276503 0.000456616 0.0003…
51269_PROMYELOCYTES-BLOOD-HEMATOLOGY 0.000165477 0.00418691 0.000199281 0.00018911 0.000145975 0.000507938 0.000175289 0.000178217 0.000149124 0.000259849 0.000167903 0.000194623 0.000146297 0.000112477 0.000106704 0.000247662 0.000137735 0.000197131 0.00012061 6.96487e-05 0.146314 6.16943e-05 0.00151304 0.000152542 0.000240181 0.00012444 0.000256878 0.000127546 0.000163691 0.00021521 0.00540516 …
51270_PROTEIN C, ANTIGEN-BLOOD-HEMATOLOGY 0.000257377 0.000310629 0.000219385 0.000306931 0.000215133 0.000189097 0.000228711 0.000667247 0.000221318 0.00028628 0.000228437 0.00117674 0.000207308 0.000175196 0.000171832 0.000280407 0.000192723 0.000249361 0.000164391 0.000123115 0.000158348 9.79556e-05 0.000334959 0.000233933 0.000196423 0.000186808 0.000245 0.000179357 0.000288064 0.000256398 0.…
51271_PROTEIN C, FUNCTIONAL-BLOOD-HEMATOLOGY 0.000259506 0.00063986 0.00025418 0.0006513 0.000238561 0.000214003 0.000259919 0.000749029 0.000247532 0.000307066 0.000269717 0.00146988 0.000217583 0.000194863 0.000178881 0.000414865 0.000206203 0.000281968 0.000217623 0.000129515 0.00021652 9.01188e-05 0.000372323 0.00160833 0.000179882 0.000231888 0.000312054 0.00022236 0.000658488 0.000353272 0.…
51272_PROTEIN S, ANTIGEN-BLOOD-HEMATOLOGY 0.000264954 0.000404861 0.000250865 0.00030443 0.000241674 0.000219872 0.000252203 0.00142903 0.000248415 0.000312198 0.000255637 0.0012977 0.000229375 0.000198414 0.000195038 0.000316961 0.000212547 0.000284161 0.000189767 0.000141233 0.000183361 0.000105746 0.000345798 0.00103327 0.000186716 0.000207368 0.00032121 0.000204105 0.000283058 0.000300732 0.0…
51273_PROTEIN S, FUNCTIONAL-BLOOD-HEMATOLOGY 0.000206808 0.000296345 0.000199205 0.000382733 0.000184209 0.000168528 0.000210288 0.000282212 0.000193927 0.000234566 0.000198686 0.00138713 0.000169143 0.000154571 0.000145336 0.000256352 0.000161334 0.000213546 0.000201759 0.000108474 0.000153188 7.87357e-05 0.00025077 0.000510502 0.00016625 0.000162553 0.000247762 0.00017353 0.000365306 0.00029531…
51276_QUANTITATIVE G6PD-BLOOD-HEMATOLOGY 0.000350832 0.000188483 0.000230482 0.000196012 0.000189291 0.000441897 0.000200581 0.000110256 0.000199419 0.0005603 0.000201887 0.000236994 0.000182366 0.000152936 0.000141415 0.000281775 0.000168083 0.000330325 0.000154969 0.000101497 0.000256243 0.000133585 0.00157928 0.000193046 0.000193984 0.000162764 0.000242845 0.000158843 0.000203864 0.000421339 0…
51278_RED BLOOD CELL FRAGMENTS-BLOOD-HEMATOLOGY 7.33478e-05 7.13217e-05 7.03e-05 8.41776e-05 6.90121e-05 6.02723e-05 6.6694e-05 5.48374e-05 6.66959e-05 9.57548e-05 7.25454e-05 7.25876e-05 6.21243e-05 5.9853e-05 4.83408e-05 0.000103153 5.85724e-05 8.23047e-05 5.16556e-05 3.15054e-05 4.68011e-05 2.31347e-05 9.19312e-05 6.95277e-05 3.78087e-05 5.91398e-05 8.3069e-05 5.79907e-05 6.90678e-05 9.27104e-…
51280_REPTILASE TIME-BLOOD-HEMATOLOGY 4.51302e-05 4.79822e-05 4.31895e-05 4.64502e-05 4.06694e-05 3.72216e-05 3.8409e-05 0.000602045 3.99638e-05 5.21085e-05 4.31555e-05 4.1203e-05 3.7238e-05 3.3946e-05 3.05032e-05 5.88225e-05 3.75817e-05 4.9464e-05 3.29614e-05 1.98196e-05 3.17211e-05 1.57045e-05 5.56995e-05 4.00835e-05 2.45535e-05 3.49502e-05 4.94751e-05 3.62899e-05 4.82779e-05 5.0687e-05 7.57634…
51281_REPTILASE TIME CONTROL-BLOOD-HEMATOLOGY 4.50118e-05 4.78564e-05 4.30758e-05 4.63295e-05 4.05632e-05 3.71241e-05 3.83082e-05 0.0006018 3.98589e-05 5.19765e-05 4.30432e-05 4.10959e-05 3.71397e-05 3.38565e-05 3.04225e-05 5.86721e-05 3.74761e-05 4.9336e-05 3.28744e-05 1.97655e-05 3.16367e-05 1.56615e-05 5.55548e-05 3.99787e-05 2.44866e-05 3.48566e-05 4.93447e-05 3.61929e-05 4.81369e-05 5.05576e…
51282_RETICULOCYTE COUNT, ABSOLUTE-BLOOD-HEMATOLOGY 7.97196e-05 7.21832e-05 0.000207788 8.05329e-05 7.64178e-05 6.80125e-05 9.17253e-05 4.38189e-05 7.48026e-05 9.46258e-05 7.97584e-05 7.64947e-05 6.75357e-05 6.26251e-05 5.54045e-05 0.000144221 6.3644e-05 8.9144e-05 5.83017e-05 3.7017e-05 5.52305e-05 2.89582e-05 0.000101079 7.34567e-05 4.41928e-05 6.37473e-05 0.000123267 7.32347e-05 6.86121e-05 9.…
51283_RETICULOCYTE COUNT, AUTOMATED-BLOOD-HEMATOLOGY 0.000503968 0.000540706 0.00434316 0.000474418 0.00104871 0.00111294 0.000608554 0.000435701 0.000514099 0.0271808 0.000427638 0.02424 0.000739273 0.000716463 0.000581337 0.000790232 0.00128922 0.000562324 0.00091837 0.000611502 0.989274 0.0341937 0.000680644 0.00038614 0.111996 0.00041848 0.480985 0.00480247 0.0006173 0.00105361 0.295341 0.000…
51284_RETICULOCYTE COUNT, MANUAL-BLOOD-HEMATOLOGY 0.000159831 0.000189756 0.00448672 0.000150602 0.000244603 0.000168178 0.000161285 9.37543e-05 0.000230595 0.000209052 0.000156948 0.000201641 0.000133662 0.000145878 0.000104906 0.000237898 0.000146422 0.000315303 0.000124262 8.86946e-05 0.96813 7.10951e-05 0.000338138 0.00017538 0.000191901 0.000137085 0.000881965 0.000256048 0.000225471 0.00040…
51285_RETICULOCYTE, CELLULAR HEMOGLOBIN-BLOOD-HEMATOLOGY 7.4175e-05 6.72898e-05 8.49921e-05 7.52702e-05 7.04166e-05 6.4719e-05 0.00011678 4.10017e-05 6.92181e-05 0.000115105 7.42395e-05 7.23411e-05 6.323e-05 5.83169e-05 5.16596e-05 0.000100669 5.93504e-05 8.31786e-05 5.43802e-05 3.38807e-05 5.14915e-05 2.72335e-05 9.38444e-05 6.85232e-05 4.09738e-05 5.7813e-05 0.000252081 6.07878e-05 6.29851e-05 …
51286_RISTOCETIN-BLOOD-HEMATOLOGY 4.6399e-05 4.28454e-05 5.96682e-05 4.77638e-05 4.39732e-05 4.02697e-05 4.13134e-05 2.57299e-05 4.51211e-05 5.63354e-05 4.78193e-05 4.45774e-05 3.92397e-05 3.66813e-05 3.26632e-05 6.30007e-05 3.74118e-05 5.2224e-05 3.46734e-05 2.11756e-05 3.26175e-05 1.68186e-05 5.88203e-05 4.30794e-05 2.54754e-05 3.59332e-05 5.84732e-05 3.84377e-05 3.97082e-05 5.56311e-05 5.53155…
51287_SCHISTOCYTES-BLOOD-HEMATOLOGY 8.50207e-05 8.97299e-05 9.0946e-05 7.83956e-05 8.59068e-05 8.73393e-05 7.52609e-05 4.73421e-05 7.53872e-05 0.000104339 8.00653e-05 9.24518e-05 7.3972e-05 5.87236e-05 5.18022e-05 0.000137489 5.89067e-05 8.92991e-05 5.47343e-05 3.25353e-05 0.999614 2.42913e-05 0.000101569 7.72912e-05 3.77444e-05 6.67024e-05 9.58028e-05 6.60201e-05 7.23003e-05 0.000106978 0.27281 …
51288_SEDIMENTATION RATE-BLOOD-HEMATOLOGY 0.00338999 0.000410683 0.000460322 0.000360455 0.00022778 0.000218529 0.00838246 0.00018636 0.000325661 0.209829 0.00054315 0.000277599 0.000224585 0.000565503 0.0223686 0.000341337 0.000225785 0.000266876 0.000572538 0.00019693 0.00014346 0.000192571 0.000364816 0.000282517 0.00028103 0.000718364 0.996363 0.000220797 0.000260144 0.000420647 0.000678776 0…
51289_SERUM VISCOSITY-BLOOD-HEMATOLOGY 9.6831e-05 8.00973e-05 0.000166259 9.15181e-05 8.67936e-05 8.04377e-05 8.28611e-05 4.99556e-05 8.36773e-05 0.000134903 9.37281e-05 9.81314e-05 8.54694e-05 7.0355e-05 7.07961e-05 0.000130077 7.8858e-05 0.000100325 6.60915e-05 5.18878e-05 6.83515e-05 3.67346e-05 0.000116027 9.0315e-05 5.1465e-05 7.09956e-05 0.000103619 7.45455e-05 8.50863e-05 0.000109623 0.000…
51290_SICKLE CELL PREPARATION-BLOOD-HEMATOLOGY 2.40492e-05 2.2333e-05 2.41664e-05 2.57927e-05 2.28249e-05 2.10777e-05 2.18071e-05 1.33374e-05 2.24751e-05 3.29454e-05 2.41343e-05 2.32813e-05 2.04583e-05 1.91083e-05 1.70895e-05 3.25955e-05 2.02463e-05 2.72692e-05 1.79632e-05 1.10167e-05 1.95993e-05 8.76942e-06 3.43132e-05 2.23853e-05 1.32782e-05 1.89816e-05 2.64695e-05 2.02518e-05 2.04714e-05 2.937…
51291_SICKLE CELLS-BLOOD-HEMATOLOGY 0.00347038 0.000146964 0.00016235 0.000162528 0.000154872 0.000142585 0.000150157 9.2148e-05 0.000155416 0.000236273 0.000164275 0.000155814 0.00014216 0.000127749 0.000120942 0.000218209 0.00016795 0.000182231 0.000120833 8.6221e-05 0.000444625 6.86517e-05 0.000263345 0.000150985 9.33155e-05 0.00528881 0.000173503 0.000209199 0.000141156 0.000189392 0.00130438…
51292_SPHEROCYTES-BLOOD-HEMATOLOGY 9.05112e-05 7.73479e-05 8.93911e-05 8.04415e-05 8.42849e-05 0.000100375 7.62917e-05 4.47949e-05 8.76379e-05 0.000102281 8.0701e-05 8.04069e-05 6.94633e-05 6.28326e-05 5.64673e-05 0.000152033 6.81205e-05 9.22065e-05 6.07033e-05 3.48036e-05 0.714824 2.66423e-05 0.00024995 7.38259e-05 4.15787e-05 6.55493e-05 0.000149216 9.21339e-05 7.03009e-05 0.000107984 0.0201589…
51293_SUGAR WATER TEST-BLOOD-HEMATOLOGY 2.97624e-05 2.99738e-05 2.92011e-05 3.07527e-05 2.8347e-05 2.57546e-05 2.65061e-05 1.66916e-05 2.75082e-05 3.79877e-05 2.96585e-05 2.87472e-05 2.5305e-05 2.37122e-05 2.11226e-05 4.55864e-05 2.424e-05 3.34096e-05 2.24933e-05 1.35727e-05 2.10781e-05 1.0897e-05 3.78748e-05 2.75327e-05 1.63981e-05 2.33107e-05 3.27089e-05 8.4649e-05 2.58469e-05 3.50843e-05 0.001…
51294_TARGET CELLS-BLOOD-HEMATOLOGY 8.50866e-05 0.000569779 8.59961e-05 0.000129392 7.76542e-05 8.00557e-05 7.56736e-05 5.19735e-05 8.03857e-05 0.000101305 9.89955e-05 7.85526e-05 7.22672e-05 6.05387e-05 5.24498e-05 0.000122096 6.68203e-05 0.00068268 5.66056e-05 3.37558e-05 0.998135 2.47356e-05 0.000235208 7.29097e-05 3.89961e-05 6.51424e-05 0.000130412 7.0427e-05 7.06095e-05 0.000103384 0.397589…
51295_TDT-BLOOD-HEMATOLOGY 4.44923e-06 4.1108e-06 4.40728e-06 4.67913e-06 4.23195e-06 3.9036e-06 4.00197e-06 2.48062e-06 4.14697e-06 5.58375e-06 4.45738e-06 4.31303e-06 3.80417e-06 3.55547e-06 3.16526e-06 6.05071e-06 3.64645e-06 5.05344e-06 3.34339e-06 2.06846e-06 3.20479e-06 1.66524e-06 5.65852e-06 4.15413e-06 2.53536e-06 3.46062e-06 4.88267e-06 3.71787e-06 3.8107e-06 5.32291e-06 5.53163e-06 2.4…
51296_TEARDROP CELLS-BLOOD-HEMATOLOGY 7.68593e-05 8.04139e-05 8.1232e-05 6.87063e-05 6.96547e-05 8.0763e-05 7.15333e-05 4.44351e-05 6.74409e-05 8.97622e-05 6.87683e-05 7.30748e-05 6.18793e-05 5.39346e-05 4.69102e-05 0.000114763 5.40174e-05 7.70433e-05 5.11686e-05 2.944e-05 0.993511 2.23076e-05 8.7389e-05 6.5386e-05 3.53313e-05 5.3789e-05 8.60915e-05 6.28708e-05 6.04477e-05 9.27813e-05 0.000218723…
51297_THROMBIN-BLOOD-HEMATOLOGY 0.000197139 0.000259516 0.000215118 0.000213984 0.0011758 0.000213971 0.000180699 0.000150399 0.000227838 0.000322457 0.000212621 0.00203054 0.000189804 0.000154175 0.000171467 0.000264853 0.000162095 0.000241043 0.000134964 0.000122818 0.000140466 0.000106025 0.00150628 0.000241419 0.000294827 0.000158681 0.00582346 0.000180153 0.000261028 0.000373511 0.0013149 0.…
51298_VON WILLEBRAND FACTOR ACTIVITY-BLOOD-HEMATOLOGY 0.000222781 0.000167402 0.000183012 0.00021247 0.000187185 0.000166171 0.000169322 0.000150859 0.000168087 0.000232817 0.00018565 0.000191539 0.000186159 0.00013845 0.000159633 0.000243863 0.000141675 0.000198674 0.000158515 9.78803e-05 0.000122335 7.50497e-05 0.000231836 0.000170757 0.000129206 0.00014719 0.000204741 0.000174347 0.000265574 0…
51299_VON WILLEBRAND FACTOR ANTIGEN-BLOOD-HEMATOLOGY 0.000208412 0.000155178 0.000170452 0.000199313 0.000173563 0.000151272 0.000159563 0.000141644 0.000155703 0.000217922 0.000171694 0.000177969 0.000175959 0.000128703 0.000147099 0.000227246 0.000131119 0.000184413 0.000150465 9.20935e-05 0.000114179 7.34462e-05 0.000215146 0.000158678 0.000100893 0.000136376 0.000185315 0.000140542 0.00034570…
51300_WBC COUNT-BLOOD-HEMATOLOGY 3.03939e-05 2.83148e-05 3.1389e-05 3.19849e-05 2.80819e-05 2.65134e-05 2.78688e-05 2.05988e-05 2.79207e-05 3.91057e-05 3.00678e-05 2.88e-05 2.51348e-05 2.37904e-05 2.15419e-05 4.08624e-05 2.58567e-05 3.39161e-05 2.22513e-05 1.39621e-05 2.2163e-05 1.10628e-05 5.29876e-05 2.7509e-05 1.82128e-05 2.30937e-05 3.49736e-05 2.55078e-05 2.63331e-05 3.79837e-05 7.03058e-05 …
51302_YOUNG CELLS-BLOOD-HEMATOLOGY 0.000492165 0.000468273 0.000459577 0.00041765 0.000460134 0.000682314 0.000423965 0.000661656 0.000470006 0.000671028 0.00046388 0.00043863 0.000397265 0.000339135 0.000311875 0.000637022 0.000501502 0.000541203 0.000348417 0.000223167 0.0108406 0.000198054 0.00102095 0.000645878 0.00048659 0.000373511 0.000488131 0.000543527 0.000430511 0.000534459 0.000851225…
51303_CD10-BONE MARROW-HEMATOLOGY 8.13983e-06 7.60081e-06 8.13189e-06 8.48832e-06 7.68477e-06 7.28071e-06 7.3134e-06 4.4915e-06 7.54753e-06 1.03116e-05 8.0817e-06 7.87877e-06 6.93678e-06 6.50842e-06 5.76374e-06 1.16836e-05 6.61332e-06 9.19984e-06 6.06524e-06 3.74958e-06 5.82362e-06 2.99612e-06 1.04008e-05 7.54762e-06 4.63588e-06 6.27875e-06 8.97056e-06 6.85849e-06 7.081e-06 1.03127e-05 1.00306e-0…
51305_CD117-BONE MARROW-HEMATOLOGY 6.79558e-06 6.38308e-06 6.71991e-06 7.12344e-06 6.5477e-06 6.05379e-06 6.14816e-06 3.77508e-06 6.30981e-06 8.50449e-06 6.78481e-06 6.59382e-06 5.81092e-06 5.41161e-06 4.85928e-06 9.75269e-06 5.54793e-06 7.72688e-06 5.08725e-06 3.14439e-06 4.89435e-06 2.49685e-06 8.75014e-06 6.3494e-06 3.88426e-06 5.27921e-06 7.53443e-06 5.72074e-06 5.85404e-06 8.6988e-06 8.31575…
51306_CD11C-BONE MARROW-HEMATOLOGY 7.53965e-06 7.13265e-06 7.45691e-06 7.90296e-06 7.16108e-06 6.77566e-06 6.80485e-06 4.18987e-06 6.99936e-06 9.45509e-06 7.52794e-06 7.32448e-06 6.43047e-06 5.99926e-06 5.40721e-06 1.10847e-05 6.15642e-06 8.58528e-06 5.64277e-06 3.48577e-06 5.43974e-06 2.77615e-06 9.74649e-06 7.00858e-06 4.26305e-06 5.84929e-06 8.30594e-06 6.31192e-06 6.47312e-06 9.05308e-06 9.19…
51307_CD13-BONE MARROW-HEMATOLOGY 6.66657e-06 6.24607e-06 6.59177e-06 6.9872e-06 6.41115e-06 5.9367e-06 6.02622e-06 3.70715e-06 6.20194e-06 8.33767e-06 6.65623e-06 6.46451e-06 5.70434e-06 5.31132e-06 4.7585e-06 9.506e-06 5.44196e-06 7.5763e-06 5.00077e-06 3.08376e-06 4.79799e-06 2.45657e-06 8.57027e-06 6.23474e-06 3.79392e-06 5.18118e-06 7.39084e-06 5.69094e-06 5.80588e-06 8.45512e-06 8.20521e-06…
51308_CD138-BONE MARROW-HEMATOLOGY 1.20207e-05 1.10796e-05 1.1906e-05 1.26215e-05 1.14456e-05 1.05595e-05 1.07945e-05 6.68302e-06 1.12119e-05 1.48388e-05 1.22612e-05 1.16451e-05 1.02468e-05 9.58603e-06 8.57735e-06 1.63585e-05 9.8796e-06 1.36434e-05 9.00583e-06 5.51373e-06 8.6136e-06 4.39963e-06 1.53347e-05 1.12186e-05 6.64906e-06 9.34591e-06 1.31839e-05 1.0158e-05 1.02728e-05 1.43703e-05 1.53876e…
51309_CD14-BONE MARROW-HEMATOLOGY 7.77715e-06 7.36222e-06 7.68723e-06 8.14617e-06 7.38221e-06 6.98545e-06 7.03712e-06 4.31951e-06 7.21505e-06 9.76015e-06 7.76011e-06 7.52136e-06 6.63296e-06 6.18808e-06 5.57657e-06 1.1462e-05 6.3466e-06 8.85141e-06 5.81625e-06 3.5952e-06 5.6088e-06 2.8589e-06 1.00525e-05 7.22958e-06 4.38761e-06 6.04873e-06 8.5727e-06 6.57871e-06 6.67337e-06 9.33195e-06 9.47656e-06…
51310_CD15-BONE MARROW-HEMATOLOGY 6.999e-06 6.58346e-06 6.92621e-06 7.34089e-06 6.75306e-06 6.24439e-06 6.33909e-06 3.8911e-06 6.50255e-06 8.75975e-06 6.99219e-06 6.79668e-06 5.9877e-06 5.57719e-06 5.00767e-06 1.0078e-05 5.7179e-06 7.9634e-06 5.24279e-06 3.2417e-06 5.04446e-06 2.57431e-06 9.01893e-06 6.54496e-06 4.00424e-06 5.44165e-06 7.74638e-06 5.89952e-06 6.04018e-06 8.99373e-06 8.57098e-06 3…
51311_CD16-BONE MARROW-HEMATOLOGY 5.66686e-06 5.23049e-06 5.65783e-06 5.96451e-06 5.39478e-06 4.97413e-06 5.11508e-06 3.19864e-06 5.28343e-06 7.01991e-06 5.67812e-06 5.49502e-06 4.83596e-06 4.53051e-06 4.03146e-06 7.76137e-06 4.65199e-06 6.45082e-06 4.26312e-06 2.60457e-06 4.09083e-06 2.07875e-06 7.22038e-06 5.30059e-06 3.14269e-06 4.41237e-06 6.22385e-06 4.76175e-06 4.85931e-06 6.78748e-06 6.931…
51312_CD16/56-BONE MARROW-HEMATOLOGY 9.42904e-06 8.4539e-06 9.0015e-06 9.77554e-06 8.63816e-06 7.95059e-06 8.18518e-06 5.05856e-06 8.45228e-06 1.15946e-05 9.08118e-06 8.84435e-06 7.85983e-06 7.26412e-06 6.45337e-06 1.23498e-05 7.44463e-06 1.03076e-05 7.00787e-06 4.27884e-06 6.54664e-06 3.51221e-06 1.15508e-05 8.46599e-06 5.41066e-06 7.06471e-06 1.02532e-05 7.58e-06 7.76555e-06 1.09183e-05 1.11044…
51313_CD19-BONE MARROW-HEMATOLOGY 7.71162e-06 7.18957e-06 7.70347e-06 8.04557e-06 7.28603e-06 6.88236e-06 6.92499e-06 4.26054e-06 7.16143e-06 9.7614e-06 7.66626e-06 7.46434e-06 6.57068e-06 6.16331e-06 5.46241e-06 1.10031e-05 6.27014e-06 8.72137e-06 5.74839e-06 3.54936e-06 5.51744e-06 2.83835e-06 9.85226e-06 7.15473e-06 4.38137e-06 5.95269e-06 8.48313e-06 6.49124e-06 6.68474e-06 9.71589e-06 9.5305…
51314_CD2-BONE MARROW-HEMATOLOGY 8.89108e-06 8.38115e-06 8.86612e-06 9.30575e-06 8.41791e-06 7.97365e-06 8.00979e-06 4.92428e-06 8.27365e-06 1.11627e-05 8.85243e-06 8.62294e-06 7.58252e-06 7.1168e-06 6.33241e-06 1.25502e-05 7.25347e-06 1.00718e-05 6.65197e-06 4.11208e-06 6.39109e-06 3.28344e-06 1.14257e-05 8.25225e-06 5.10487e-06 6.87798e-06 9.83104e-06 7.5608e-06 7.75848e-06 1.06278e-05 1.10644e…
51315_CD20-BONE MARROW-HEMATOLOGY 8.12085e-06 7.58119e-06 8.11291e-06 8.46855e-06 7.6669e-06 7.26334e-06 7.29609e-06 4.48101e-06 7.52992e-06 1.02926e-05 8.06288e-06 7.86027e-06 6.92058e-06 6.49314e-06 5.74991e-06 1.16556e-05 6.59788e-06 9.17843e-06 6.05107e-06 3.74013e-06 5.80997e-06 2.98906e-06 1.03766e-05 7.53006e-06 4.61941e-06 6.26411e-06 8.94913e-06 6.84227e-06 7.06428e-06 1.0288e-05 1.00016…
51317_CD23-BONE MARROW-HEMATOLOGY 1.03204e-05 9.56321e-06 1.03881e-05 1.07237e-05 9.70751e-06 9.22504e-06 9.25144e-06 5.67879e-06 9.56657e-06 1.32687e-05 1.02108e-05 9.99609e-06 8.80523e-06 8.28814e-06 7.25819e-06 1.38981e-05 8.364e-06 1.15724e-05 7.67545e-06 4.76486e-06 7.35555e-06 3.81487e-06 1.30852e-05 9.55827e-06 5.92748e-06 7.93858e-06 1.1383e-05 8.74284e-06 9.07255e-06 1.35889e-05 1.27949e…
51319_CD3-BONE MARROW-HEMATOLOGY 7.83021e-06 7.3084e-06 7.82083e-06 8.16794e-06 7.39412e-06 7.00116e-06 7.03589e-06 4.32225e-06 7.26132e-06 9.91253e-06 7.77629e-06 7.59093e-06 6.67613e-06 6.2605e-06 5.54494e-06 1.09054e-05 6.36332e-06 8.83814e-06 5.83547e-06 3.60656e-06 5.60298e-06 2.88263e-06 1.00046e-05 7.26206e-06 4.46087e-06 6.04111e-06 8.63198e-06 6.59601e-06 6.80857e-06 9.90263e-06 9.64721e…
51320_CD33-BONE MARROW-HEMATOLOGY 7.15053e-06 6.74356e-06 7.06459e-06 7.48811e-06 6.78415e-06 6.39831e-06 6.46012e-06 3.96914e-06 6.63198e-06 8.96754e-06 7.13276e-06 6.91158e-06 6.09673e-06 5.68757e-06 5.11698e-06 1.04269e-05 5.83315e-06 8.1323e-06 5.34692e-06 3.30304e-06 5.1518e-06 2.62783e-06 9.22355e-06 6.64537e-06 4.02227e-06 5.55592e-06 7.89988e-06 6.03447e-06 6.12821e-06 8.57236e-06 8.71112…
51321_CD34-BONE MARROW-HEMATOLOGY 6.51142e-06 6.09907e-06 6.44141e-06 6.82831e-06 6.26289e-06 5.79736e-06 5.88781e-06 3.6224e-06 6.0603e-06 8.15596e-06 6.50452e-06 6.31668e-06 5.57131e-06 5.19028e-06 4.65109e-06 9.27757e-06 5.31806e-06 7.4023e-06 4.88639e-06 3.01389e-06 4.68797e-06 2.40028e-06 8.36963e-06 6.09193e-06 3.71305e-06 5.0626e-06 7.20353e-06 5.55765e-06 5.67058e-06 8.25112e-06 8.0171e-0…
51322_CD38-BONE MARROW-HEMATOLOGY 4.51618e-06 4.1632e-06 4.47345e-06 4.75291e-06 4.29907e-06 4.5428e-06 4.06029e-06 2.5205e-06 4.27914e-06 5.59064e-06 4.55384e-06 4.37622e-06 3.85246e-06 3.61328e-06 3.21131e-06 6.14126e-06 3.70509e-06 5.12988e-06 3.39471e-06 2.07598e-06 3.25861e-06 1.65719e-06 5.74515e-06 4.21786e-06 2.50842e-06 3.51185e-06 4.95443e-06 3.77651e-06 3.87769e-06 5.40426e-06 5.5292e-…
51323_CD4-BONE MARROW-HEMATOLOGY 7.65513e-06 7.18316e-06 7.53151e-06 8.01107e-06 7.23076e-06 6.80754e-06 6.86751e-06 4.23019e-06 7.06811e-06 9.57256e-06 7.60096e-06 7.3965e-06 6.50668e-06 6.0601e-06 5.4485e-06 1.1047e-05 6.21826e-06 8.6678e-06 5.72136e-06 3.52807e-06 5.48832e-06 2.8194e-06 9.81476e-06 7.07804e-06 4.3471e-06 5.90579e-06 8.41803e-06 6.36828e-06 6.529e-06 9.14113e-06 9.32091e-06 4.1…
51324_CD41-BONE MARROW-HEMATOLOGY 7.69231e-06 7.28573e-06 7.60937e-06 8.06371e-06 7.30744e-06 6.91487e-06 6.94229e-06 4.27554e-06 7.14205e-06 9.65205e-06 7.68138e-06 7.44479e-06 6.55381e-06 6.12112e-06 5.51935e-06 1.13429e-05 6.28188e-06 8.76182e-06 5.75715e-06 3.55695e-06 5.55172e-06 2.83191e-06 9.95068e-06 7.15118e-06 4.33962e-06 5.96894e-06 8.46721e-06 6.44181e-06 6.60458e-06 9.23905e-06 9.379…
51325_CD45-BONE MARROW-HEMATOLOGY 6.71776e-06 6.26317e-06 6.71009e-06 7.01889e-06 6.40121e-06 5.98665e-06 6.0499e-06 3.72003e-06 6.24959e-06 8.49254e-06 6.69427e-06 6.51985e-06 5.73389e-06 5.37631e-06 4.76688e-06 9.5284e-06 5.47514e-06 7.61359e-06 5.0192e-06 3.09588e-06 4.81655e-06 2.47374e-06 8.59119e-06 6.24892e-06 3.82e-06 5.201e-06 7.42234e-06 5.67111e-06 5.82403e-06 8.40723e-06 8.31e-06 3.64…
51326_CD5-BONE MARROW-HEMATOLOGY 8.24322e-06 7.69926e-06 8.23879e-06 8.59484e-06 7.7816e-06 7.37837e-06 7.40645e-06 4.54873e-06 7.64326e-06 1.04488e-05 8.18328e-06 7.97915e-06 7.02566e-06 6.59196e-06 5.83675e-06 1.14966e-05 6.69661e-06 9.3013e-06 6.14121e-06 3.79733e-06 5.89745e-06 3.0348e-06 1.05351e-05 7.64306e-06 4.69317e-06 6.35808e-06 9.08578e-06 6.94838e-06 7.17527e-06 1.04612e-05 1.01551e-…
51327_CD55-BONE MARROW-HEMATOLOGY 1.12066e-05 1.03234e-05 1.11023e-05 1.1727e-05 1.06644e-05 9.89949e-06 1.00582e-05 6.21659e-06 1.05312e-05 1.38098e-05 1.12282e-05 1.098e-05 9.54677e-06 8.92539e-06 7.9281e-06 1.52766e-05 9.14613e-06 1.2748e-05 8.37933e-06 5.127e-06 8.0126e-06 4.08301e-06 1.49816e-05 1.04692e-05 6.20028e-06 8.70942e-06 1.22822e-05 9.33527e-06 9.57053e-06 1.34023e-05 1.3528e-05 6.…
51328_CD56-BONE MARROW-HEMATOLOGY 8.41447e-06 7.96101e-06 8.32398e-06 8.81808e-06 7.99226e-06 7.56405e-06 7.59472e-06 4.67617e-06 7.81201e-06 1.05503e-05 8.41283e-06 8.17419e-06 7.17612e-06 6.69379e-06 6.03616e-06 1.23782e-05 6.87184e-06 9.58154e-06 6.29589e-06 3.88934e-06 6.06807e-06 3.09522e-06 1.08807e-05 7.82143e-06 4.75589e-06 6.52785e-06 9.26955e-06 7.05077e-06 7.22369e-06 1.01015e-05 1.029…
51330_CD59-BONE MARROW-HEMATOLOGY 1.12043e-05 1.03212e-05 1.11001e-05 1.17246e-05 1.06622e-05 9.89744e-06 1.00561e-05 6.21528e-06 1.05291e-05 1.3807e-05 1.12259e-05 1.09778e-05 9.5448e-06 8.92354e-06 7.92645e-06 1.52735e-05 9.14423e-06 1.27454e-05 8.37759e-06 5.12591e-06 8.01093e-06 4.08214e-06 1.49786e-05 1.0467e-05 6.19898e-06 8.70761e-06 1.22797e-05 9.33334e-06 9.56855e-06 1.33995e-05 1.35253e…
51331_CD64-BONE MARROW-HEMATOLOGY 7.92124e-06 7.49107e-06 7.8278e-06 8.29521e-06 7.51709e-06 7.1144e-06 7.14351e-06 4.39849e-06 7.34755e-06 9.92926e-06 7.9022e-06 7.68872e-06 6.75449e-06 6.29764e-06 5.67629e-06 1.26794e-05 6.46251e-06 9.05243e-06 5.92378e-06 3.65929e-06 5.71108e-06 2.91226e-06 1.02364e-05 7.357e-06 4.47438e-06 6.1403e-06 8.75251e-06 6.62568e-06 6.7951e-06 9.50138e-06 9.6481e-06 4…
51332_CD7-BONE MARROW-HEMATOLOGY 8.59398e-06 8.09346e-06 8.56684e-06 8.99603e-06 8.13744e-06 7.69923e-06 7.74114e-06 4.76003e-06 7.99666e-06 1.07904e-05 8.55786e-06 8.33375e-06 7.32836e-06 6.87786e-06 6.12187e-06 1.21144e-05 7.01151e-06 9.73579e-06 6.43061e-06 3.97614e-06 6.17724e-06 3.17436e-06 1.10396e-05 7.97749e-06 4.93304e-06 6.64845e-06 9.49996e-06 7.30278e-06 7.49293e-06 1.02749e-05 1.0687…
51333_CD71-BONE MARROW-HEMATOLOGY 8.32525e-06 7.9105e-06 8.23416e-06 8.72288e-06 7.90723e-06 7.50655e-06 7.51734e-06 4.62667e-06 7.72677e-06 1.04597e-05 8.3106e-06 8.05624e-06 7.09276e-06 6.62216e-06 5.98075e-06 1.23917e-05 6.79639e-06 9.48472e-06 6.22891e-06 3.85344e-06 6.01043e-06 3.06479e-06 1.07881e-05 7.73578e-06 4.70625e-06 6.45933e-06 9.16636e-06 6.97361e-06 7.15127e-06 9.99948e-06 1.01456…
51334_CD8-BONE MARROW-HEMATOLOGY 7.78579e-06 7.31129e-06 7.66014e-06 8.14804e-06 7.35414e-06 6.92338e-06 6.98322e-06 4.30235e-06 7.18842e-06 9.73991e-06 7.73032e-06 7.49805e-06 6.61127e-06 6.16292e-06 5.54248e-06 1.12573e-05 6.3241e-06 8.81661e-06 5.81887e-06 3.58845e-06 5.5825e-06 2.86715e-06 9.98574e-06 7.1983e-06 4.41347e-06 6.00662e-06 8.55545e-06 6.47753e-06 6.63949e-06 9.29796e-06 9.48027e-…
51335_FMC-7-BONE MARROW-HEMATOLOGY 1.03176e-05 9.56061e-06 1.03853e-05 1.07208e-05 9.70487e-06 9.22253e-06 9.24893e-06 5.67723e-06 9.56398e-06 1.32651e-05 1.02081e-05 9.99338e-06 8.80283e-06 8.28588e-06 7.2562e-06 1.38943e-05 8.36172e-06 1.15693e-05 7.67335e-06 4.76354e-06 7.35354e-06 3.81382e-06 1.30817e-05 9.55567e-06 5.92585e-06 7.93641e-06 1.13799e-05 8.74046e-06 9.07008e-06 1.35852e-05 1.279…
51336_GLYCO A-BONE MARROW-HEMATOLOGY 8.2311e-06 7.83076e-06 8.14185e-06 8.62475e-06 7.81776e-06 7.33773e-06 7.43157e-06 4.57292e-06 7.63987e-06 1.03436e-05 8.20746e-06 7.96432e-06 7.0141e-06 6.54725e-06 5.84374e-06 1.22937e-05 6.71994e-06 9.38055e-06 6.15859e-06 3.81186e-06 5.93937e-06 3.02841e-06 1.06758e-05 7.64829e-06 4.6527e-06 6.38642e-06 9.06629e-06 6.89589e-06 7.07247e-06 9.88937e-06 1.003…
51337_HLA-DR-BONE MARROW-HEMATOLOGY 7.9106e-06 7.38479e-06 7.90141e-06 8.2507e-06 7.46923e-06 7.07523e-06 7.10782e-06 4.36553e-06 7.3354e-06 1.00174e-05 7.85518e-06 7.66893e-06 6.74475e-06 6.32495e-06 5.60171e-06 1.10198e-05 6.42787e-06 8.92772e-06 5.89477e-06 3.64395e-06 5.66003e-06 2.91261e-06 1.01076e-05 7.33583e-06 4.50875e-06 6.10251e-06 8.72108e-06 6.6642e-06 6.88011e-06 1.00125e-05 9.74721…
51338_IMMUNOPHENOTYPING-BONE MARROW-HEMATOLOGY 5.9054e-06 5.49435e-06 5.88583e-06 6.17069e-06 5.61785e-06 5.25708e-06 5.30465e-06 3.26608e-06 5.48534e-06 7.5548e-06 5.88653e-06 5.72699e-06 5.03251e-06 4.71882e-06 4.18045e-06 8.35928e-06 4.80684e-06 6.68571e-06 4.40588e-06 2.71732e-06 4.229e-06 2.17615e-06 7.53981e-06 5.47675e-06 3.34085e-06 4.56025e-06 6.5034e-06 4.96392e-06 5.06003e-06 7.1787e-0…
51339_IRON STAIN-BONE MARROW-HEMATOLOGY 3.12551e-05 2.87612e-05 3.27567e-05 3.22612e-05 3.46394e-05 2.8017e-05 2.80352e-05 1.74089e-05 2.93958e-05 6.67733e-05 3.11692e-05 3.02171e-05 2.64879e-05 2.53445e-05 2.19511e-05 4.29992e-05 2.65636e-05 3.55751e-05 2.31803e-05 1.44558e-05 2.28843e-05 1.13622e-05 4.14583e-05 2.94079e-05 1.72079e-05 2.48696e-05 3.55995e-05 2.62912e-05 2.92728e-05 3.92838e-05 …
51340_KAPPA-BONE MARROW-HEMATOLOGY 8.35356e-06 7.79669e-06 8.35417e-06 8.71089e-06 7.88768e-06 7.47466e-06 7.5038e-06 4.6084e-06 7.74875e-06 1.05774e-05 8.29872e-06 8.08596e-06 7.11881e-06 6.67861e-06 5.91534e-06 1.16388e-05 6.78788e-06 9.42832e-06 6.22318e-06 3.84624e-06 5.97443e-06 3.07359e-06 1.06751e-05 7.74593e-06 4.74878e-06 6.44442e-06 9.20519e-06 7.03886e-06 7.26391e-06 1.05883e-05 1.0331…
51341_LAMBDA-BONE MARROW-HEMATOLOGY 8.34963e-06 7.79301e-06 8.35023e-06 8.7068e-06 7.88397e-06 7.47113e-06 7.50026e-06 4.60622e-06 7.7451e-06 1.05725e-05 8.29482e-06 8.08215e-06 7.11545e-06 6.67546e-06 5.91254e-06 1.16334e-05 6.78468e-06 9.4239e-06 6.22024e-06 3.84442e-06 5.9716e-06 3.07213e-06 1.06701e-05 7.74228e-06 4.74653e-06 6.44138e-06 9.20087e-06 7.03554e-06 7.26048e-06 1.05834e-05 1.03267…
51342_WRIGHT GIEMSA-BONE MARROW-HEMATOLOGY 1.84995e-05 1.70179e-05 1.91515e-05 1.92541e-05 1.88093e-05 1.70547e-05 1.65879e-05 1.02877e-05 1.72619e-05 2.85513e-05 1.85121e-05 1.78353e-05 1.57059e-05 1.50782e-05 1.30751e-05 2.60222e-05 1.5359e-05 2.1135e-05 1.37407e-05 8.46957e-06 1.35489e-05 6.69844e-06 2.43082e-05 1.72627e-05 1.01708e-05 1.44934e-05 2.06986e-05 1.5648e-05 1.64709e-05 2.25965e-05…
51343_ATYPICAL LYMPHOCYTES-CEREBROSPINAL FLUID (CSF)-HEMATOLOGY 4.90973e-05 4.54691e-05 4.83318e-05 7.19372e-05 4.62745e-05 4.65683e-05 4.4589e-05 2.84245e-05 4.76199e-05 6.02883e-05 4.80379e-05 4.92705e-05 4.38571e-05 3.78968e-05 4.08266e-05 6.69444e-05 4.11619e-05 5.85124e-05 3.96952e-05 2.25168e-05 7.24972e-05 1.80573e-05 6.1475e-05 4.51712e-05 3.17387e-05 3.81364e-05 5.70546e-05 3.99104e-05 4…
51344_BANDS-CEREBROSPINAL FLUID (CSF)-HEMATOLOGY 8.26174e-05 7.61191e-05 8.05074e-05 8.98097e-05 7.4183e-05 6.94253e-05 7.58964e-05 5.13104e-05 8.03365e-05 9.76304e-05 7.8707e-05 8.66182e-05 7.23233e-05 6.22338e-05 6.92164e-05 0.000111006 6.89771e-05 9.75397e-05 5.77254e-05 3.60818e-05 0.000124555 2.87209e-05 0.000107608 7.18481e-05 4.72773e-05 6.23823e-05 0.000215944 6.90229e-05 7.81192e-05 0.00…
51345_BASOPHILS-CEREBROSPINAL FLUID (CSF)-HEMATOLOGY 6.07083e-05 5.04229e-05 5.47261e-05 0.000235749 5.1826e-05 5.06167e-05 5.0833e-05 4.5922e-05 5.55567e-05 6.71209e-05 5.50867e-05 5.40821e-05 5.01199e-05 4.34132e-05 4.41461e-05 7.59786e-05 4.56373e-05 6.65494e-05 4.06579e-05 2.60206e-05 6.85315e-05 2.01988e-05 6.96976e-05 5.78001e-05 3.38877e-05 4.48411e-05 7.31339e-05 4.55027e-05 4.86753e-05 6…
51346_BLASTS-CEREBROSPINAL FLUID (CSF)-HEMATOLOGY 2.38785e-05 2.1449e-05 2.30667e-05 2.43468e-05 2.21597e-05 2.05446e-05 2.09469e-05 1.30613e-05 2.1812e-05 2.87536e-05 2.33416e-05 2.25589e-05 1.99641e-05 1.85719e-05 1.65166e-05 3.19211e-05 1.9038e-05 2.70184e-05 1.74262e-05 1.07682e-05 0.000110486 8.57129e-06 3.04104e-05 2.17068e-05 1.3004e-05 1.8136e-05 2.57076e-05 1.94005e-05 2.00992e-05 2.7782…
51347_EOSINOPHILS-CEREBROSPINAL FLUID (CSF)-HEMATOLOGY 4.06814e-05 3.44863e-05 3.7956e-05 5.59378e-05 3.4877e-05 3.27751e-05 3.41693e-05 2.16731e-05 3.63248e-05 4.62544e-05 3.69953e-05 3.74836e-05 3.29528e-05 2.94604e-05 2.92142e-05 5.20474e-05 3.17263e-05 4.47286e-05 2.77794e-05 1.69041e-05 4.1201e-05 1.37497e-05 4.95253e-05 3.40399e-05 2.22958e-05 2.92908e-05 4.99697e-05 3.22503e-05 3.19291e-05…
51348_HEMATOCRIT, CSF-CEREBROSPINAL FLUID (CSF)-HEMATOLOGY 3.83102e-05 3.49258e-05 3.7596e-05 0.00261943 3.62758e-05 3.42994e-05 3.43178e-05 2.6497e-05 3.65238e-05 4.69639e-05 3.86063e-05 3.69498e-05 3.24679e-05 3.04989e-05 4.88963e-05 5.22466e-05 3.12506e-05 4.31704e-05 2.85161e-05 1.76377e-05 3.94672e-05 1.401e-05 5.00677e-05 3.5496e-05 2.47952e-05 2.99988e-05 4.2184e-05 3.20105e-05 3.26906e-05…
51349_HYPERSEGMENTED NEUTROPHILS-CEREBROSPINAL FLUID (CSF)-HEMATOLOGY 1.73218e-05 1.59577e-05 1.72205e-05 1.8288e-05 1.67252e-05 1.50966e-05 1.55523e-05 9.67303e-06 1.67213e-05 2.13203e-05 1.78814e-05 1.77204e-05 1.47494e-05 1.38481e-05 1.22714e-05 2.3537e-05 1.41289e-05 1.96252e-05 1.29393e-05 7.98292e-06 1.23542e-05 6.34902e-06 2.46569e-05 1.63033e-05 9.68946e-06 1.35334e-05 1.91517e-05 1.44215…
51350_IMMUNOPHENOTYPING-CEREBROSPINAL FLUID (CSF)-HEMATOLOGY 2.62151e-05 2.3853e-05 2.62289e-05 2.70937e-05 2.47911e-05 3.79259e-05 2.35373e-05 1.44385e-05 2.45677e-05 3.18366e-05 2.58944e-05 2.50819e-05 2.27027e-05 2.1037e-05 2.08033e-05 3.5193e-05 2.14108e-05 3.05203e-05 1.96035e-05 1.20399e-05 1.86796e-05 1.27201e-05 3.28781e-05 2.42073e-05 1.52205e-05 2.02639e-05 2.93577e-05 2.16643e-05 2.225…
51351_LYMPHS-CEREBROSPINAL FLUID (CSF)-HEMATOLOGY 2.56204e-05 2.28336e-05 2.45916e-05 5.43377e-05 2.29021e-05 2.16892e-05 2.24341e-05 1.72686e-05 2.38481e-05 3.23083e-05 2.46517e-05 2.36226e-05 2.07713e-05 1.88784e-05 1.94353e-05 3.421e-05 2.14498e-05 2.85426e-05 1.89065e-05 1.10108e-05 3.71232e-05 8.87151e-06 3.88855e-05 2.24279e-05 1.49237e-05 2.0023e-05 3.10511e-05 2.00921e-05 2.16041e-05 2.97…
51352_MACROPHAGE-CEREBROSPINAL FLUID (CSF)-HEMATOLOGY 2.67073e-05 2.28318e-05 2.48925e-05 3.37805e-05 2.36665e-05 2.20623e-05 2.34155e-05 1.55063e-05 2.41631e-05 3.10227e-05 2.54999e-05 2.41255e-05 2.14448e-05 1.97251e-05 1.96098e-05 3.46517e-05 2.0979e-05 2.84133e-05 1.86035e-05 1.14875e-05 2.6138e-05 9.16999e-06 3.3181e-05 2.30869e-05 1.5024e-05 2.11731e-05 2.95546e-05 2.06646e-05 2.15545e-05 3…
51353_MESOTHELIAL CELLS-CEREBROSPINAL FLUID (CSF)-HEMATOLOGY 5.76406e-05 4.35146e-05 4.67184e-05 5.28133e-05 4.463e-05 5.263e-05 4.95486e-05 3.11067e-05 4.39589e-05 5.76635e-05 4.87772e-05 5.18983e-05 4.06894e-05 3.73414e-05 3.60923e-05 6.42399e-05 3.90636e-05 5.29773e-05 3.61309e-05 2.16427e-05 6.04533e-05 1.92067e-05 5.97785e-05 4.37084e-05 2.80764e-05 4.02605e-05 5.54862e-05 4.28686e-05 4.1086…
51354_METAMYELOCYTES-CEREBROSPINAL FLUID (CSF)-HEMATOLOGY 7.67647e-05 6.99056e-05 7.85615e-05 0.000105366 7.44163e-05 7.42612e-05 7.10785e-05 4.69828e-05 7.30471e-05 9.4817e-05 7.79542e-05 8.72873e-05 6.80572e-05 6.16888e-05 6.09658e-05 0.000106464 6.53595e-05 8.94293e-05 5.70524e-05 3.69658e-05 0.000170383 2.97941e-05 0.000113629 7.09237e-05 5.49148e-05 6.68308e-05 8.77004e-05 6.33934e-05 6.5515…
51355_MONOCYTES-CEREBROSPINAL FLUID (CSF)-HEMATOLOGY 2.56204e-05 2.28336e-05 2.45916e-05 5.43377e-05 2.29021e-05 2.16892e-05 2.24341e-05 1.72686e-05 2.38481e-05 3.23083e-05 2.46517e-05 2.36226e-05 2.07713e-05 1.88784e-05 1.94353e-05 3.421e-05 2.14498e-05 2.85426e-05 1.89065e-05 1.10108e-05 3.71232e-05 8.87151e-06 3.88855e-05 2.24279e-05 1.49237e-05 2.0023e-05 3.10511e-05 2.00921e-05 2.16041e-05 2…
51356_MYELOCYTES-CEREBROSPINAL FLUID (CSF)-HEMATOLOGY 7.74186e-05 7.09888e-05 8.05591e-05 8.06855e-05 7.39158e-05 7.27717e-05 6.95165e-05 4.27372e-05 7.27682e-05 9.87386e-05 7.80299e-05 0.000112933 7.01253e-05 6.22348e-05 6.82322e-05 0.000105434 6.36899e-05 8.72454e-05 5.75287e-05 3.65483e-05 9.37626e-05 3.00711e-05 0.000139651 7.19407e-05 4.78472e-05 6.17309e-05 8.90505e-05 6.41184e-05 6.61077e-…
51357_NRBC-CEREBROSPINAL FLUID (CSF)-HEMATOLOGY 6.61621e-05 6.04793e-05 6.66573e-05 7.27926e-05 6.24654e-05 6.45573e-05 5.97459e-05 3.64436e-05 6.78349e-05 8.06753e-05 6.61667e-05 6.90562e-05 5.71898e-05 5.34264e-05 6.34412e-05 9.17932e-05 5.33779e-05 7.45015e-05 4.84247e-05 3.16872e-05 0.001979 2.93522e-05 8.48597e-05 6.10048e-05 4.93868e-05 5.26623e-05 0.00011593 5.65597e-05 5.67827e-05 7.90762…
51358_OTHER-CEREBROSPINAL FLUID (CSF)-HEMATOLOGY 6.14549e-05 5.12999e-05 5.73554e-05 0.000101011 5.28422e-05 5.25028e-05 5.21018e-05 3.71742e-05 5.59323e-05 6.97725e-05 5.74694e-05 5.34076e-05 4.81761e-05 4.34333e-05 4.72151e-05 7.696e-05 4.79266e-05 6.30989e-05 4.1483e-05 2.52352e-05 5.73221e-05 1.99072e-05 7.60079e-05 5.12012e-05 3.24146e-05 4.4572e-05 6.74611e-05 4.56905e-05 5.03178e-05 6.5774…
51359_PLASMA-CEREBROSPINAL FLUID (CSF)-HEMATOLOGY 5.55892e-05 4.81813e-05 5.16448e-05 0.000108007 4.97486e-05 4.93408e-05 4.67211e-05 0.000115973 4.92594e-05 6.36415e-05 5.21763e-05 5.24857e-05 4.46918e-05 4.15907e-05 4.75707e-05 7.0303e-05 4.46101e-05 5.96626e-05 3.90759e-05 2.57214e-05 3.78048e-05 2.2842e-05 6.59653e-05 4.86089e-05 4.55595e-05 4.43621e-05 6.98351e-05 4.3272e-05 4.58773e-05 6.69…
51360_POLYS-CEREBROSPINAL FLUID (CSF)-HEMATOLOGY 2.56204e-05 2.28336e-05 2.45916e-05 5.43377e-05 2.29021e-05 2.16892e-05 2.24341e-05 1.72686e-05 2.38481e-05 3.23083e-05 2.46517e-05 2.36226e-05 2.07713e-05 1.88784e-05 1.94353e-05 3.421e-05 2.14498e-05 2.85426e-05 1.89065e-05 1.10108e-05 3.71232e-05 8.87151e-06 3.88855e-05 2.24279e-05 1.49237e-05 2.0023e-05 3.10511e-05 2.00921e-05 2.16041e-05 2.974…
51362_RBC, CSF-CEREBROSPINAL FLUID (CSF)-HEMATOLOGY 6.12871e-05 5.27086e-05 5.65449e-05 0.000307492 5.14127e-05 5.1108e-05 5.21662e-05 5.79102e-05 5.6113e-05 7.76841e-05 5.61416e-05 5.36243e-05 4.76044e-05 4.15967e-05 4.78899e-05 8.10927e-05 5.29083e-05 6.61081e-05 4.4375e-05 2.46479e-05 0.000652494 1.99522e-05 0.000108401 5.02211e-05 3.65096e-05 4.98341e-05 8.41984e-05 4.48577e-05 5.2203e-05 6.8…
51363_WBC, CSF-CEREBROSPINAL FLUID (CSF)-HEMATOLOGY 2.5666e-05 2.28734e-05 2.46344e-05 5.4445e-05 2.29409e-05 2.17269e-05 2.24633e-05 1.72991e-05 2.38895e-05 3.23681e-05 2.46939e-05 2.36624e-05 2.08087e-05 1.89092e-05 1.94693e-05 3.42703e-05 2.14864e-05 2.85929e-05 1.89377e-05 1.10289e-05 3.72684e-05 8.88633e-06 3.89591e-05 2.24655e-05 1.49477e-05 2.00478e-05 3.11112e-05 2.0102e-05 2.1641e-05 2.9…
51364_YOUNG-CEREBROSPINAL FLUID (CSF)-HEMATOLOGY 1.83735e-05 1.69685e-05 1.82176e-05 2.613e-05 1.74663e-05 1.59821e-05 1.64757e-05 1.32848e-05 1.71265e-05 2.25582e-05 1.842e-05 1.77561e-05 1.56446e-05 1.4642e-05 1.45055e-05 2.50088e-05 1.49934e-05 2.08284e-05 1.37268e-05 8.43672e-06 1.31174e-05 6.70599e-06 2.34092e-05 1.71215e-05 1.01745e-05 1.42812e-05 2.01854e-05 1.52921e-05 1.57426e-05 2.1918e…
51365_ATYPICAL LYMPHOCYTES-JOINT FLUID-HEMATOLOGY 2.80485e-05 2.63862e-05 2.78319e-05 2.88916e-05 2.88719e-05 2.41026e-05 2.6089e-05 1.57529e-05 2.61981e-05 3.51393e-05 2.77556e-05 2.87306e-05 2.40257e-05 2.22683e-05 2.27632e-05 3.79379e-05 2.26929e-05 3.14989e-05 2.13835e-05 1.44634e-05 1.99467e-05 1.0255e-05 3.62895e-05 3.17882e-05 1.58465e-05 2.22259e-05 0.00997858 2.32346e-05 2.76548e-05 3.33…
51366_BANDS-JOINT FLUID-HEMATOLOGY 4.59872e-05 4.24529e-05 5.86568e-05 4.69363e-05 4.34089e-05 3.96866e-05 4.49501e-05 2.78552e-05 4.28166e-05 5.85719e-05 0.000518579 4.45449e-05 4.03241e-05 3.66916e-05 3.57079e-05 6.14054e-05 0.000439465 5.09137e-05 4.02953e-05 2.17968e-05 3.26341e-05 1.7635e-05 7.95482e-05 4.24219e-05 2.96684e-05 4.41291e-05 0.0223965 3.76764e-05 4.23282e-05 5.47373e-05 7.31108…
51367_BASOPHILS-JOINT FLUID-HEMATOLOGY 2.73076e-05 3.05005e-05 2.71244e-05 2.83807e-05 2.59129e-05 2.36615e-05 2.58103e-05 1.53451e-05 2.54243e-05 3.34884e-05 2.72929e-05 2.64349e-05 2.32401e-05 2.16388e-05 1.92244e-05 3.7064e-05 2.21826e-05 3.08351e-05 2.02729e-05 1.2483e-05 1.95133e-05 9.99037e-06 3.46202e-05 2.53093e-05 1.5149e-05 2.11877e-05 0.00109052 2.26103e-05 2.36714e-05 3.24894e-05 3.25…
51368_EOSINOPHILS-JOINT FLUID-HEMATOLOGY 7.82441e-05 6.31292e-05 7.31274e-05 6.90139e-05 6.56867e-05 5.8055e-05 0.000983994 3.75704e-05 6.24678e-05 8.38339e-05 0.00048154 6.41949e-05 5.93654e-05 5.487e-05 4.8662e-05 8.99771e-05 0.00042529 7.80813e-05 0.00170595 3.35101e-05 4.8614e-05 2.71491e-05 0.000112159 6.87122e-05 4.78218e-05 6.34249e-05 0.0180333 5.69666e-05 9.73679e-05 9.23173e-05 0.000127…
51369_HEMATOCRIT, JOINT FLUID-JOINT FLUID-HEMATOLOGY 0.000106512 0.000107719 0.00011657 0.000103 0.000102143 8.73162e-05 0.000102894 6.93518e-05 9.50084e-05 0.000133094 0.000105268 0.000102657 9.39027e-05 8.10515e-05 8.04203e-05 0.000136024 9.93636e-05 0.000119164 0.000343546 5.09369e-05 7.20459e-05 4.26693e-05 0.000129501 9.97393e-05 7.25907e-05 7.98299e-05 0.0310044 8.54467e-05 0.000116699 0.00…
51370_JOINT CRYSTALS, BIREFRINGENCE-JOINT FLUID-HEMATOLOGY 6.38314e-05 7.79173e-05 6.79768e-05 6.79815e-05 6.1471e-05 6.02859e-05 6.32675e-05 4.00884e-05 5.81813e-05 8.53219e-05 6.60973e-05 6.99424e-05 6.3924e-05 5.22926e-05 4.51203e-05 8.39505e-05 5.80378e-05 7.06531e-05 5.41084e-05 3.38787e-05 4.31059e-05 2.61214e-05 7.7002e-05 5.9827e-05 4.00705e-05 5.12086e-05 0.086433 5.55998e-05 5.33191e-05…
51372_JOINT CRYSTALS, LOCATION-JOINT FLUID-HEMATOLOGY 6.38303e-05 7.7916e-05 6.79757e-05 6.79803e-05 6.147e-05 6.02849e-05 6.32664e-05 4.00877e-05 5.81803e-05 8.53205e-05 6.60962e-05 6.99412e-05 6.3923e-05 5.22916e-05 4.51195e-05 8.39492e-05 5.80368e-05 7.06519e-05 5.41074e-05 3.38781e-05 4.31051e-05 2.61209e-05 7.70007e-05 5.9826e-05 4.00698e-05 5.12077e-05 0.0864333 5.55988e-05 5.33181e-05 7.48…
51373_JOINT CRYSTALS, NUMBER-JOINT FLUID-HEMATOLOGY 4.28912e-05 4.63585e-05 4.53848e-05 4.48686e-05 4.03442e-05 3.72503e-05 5.48977e-05 3.18429e-05 3.92936e-05 5.55038e-05 7.04815e-05 4.34746e-05 3.9883e-05 3.36568e-05 3.83325e-05 5.71091e-05 6.40833e-05 4.74104e-05 4.93107e-05 2.06262e-05 2.99129e-05 1.63787e-05 6.42679e-05 4.19323e-05 2.55161e-05 3.63824e-05 0.246548 3.5348e-05 3.93141e-05 5.13…
51374_JOINT CRYSTALS, SHAPE-JOINT FLUID-HEMATOLOGY 6.38263e-05 7.79112e-05 6.79715e-05 6.79762e-05 6.14662e-05 6.02811e-05 6.32624e-05 4.00851e-05 5.81767e-05 8.53154e-05 6.60921e-05 6.99369e-05 6.39189e-05 5.22883e-05 4.51166e-05 8.39443e-05 5.80331e-05 7.06477e-05 5.4104e-05 3.38758e-05 4.31023e-05 2.61191e-05 7.69962e-05 5.98222e-05 4.00672e-05 5.12045e-05 0.0864342 5.55953e-05 5.33148e-05 7.4…
51375_LYMPHOCYTES-JOINT FLUID-HEMATOLOGY 3.16538e-05 3.28705e-05 3.54894e-05 3.2853e-05 2.98091e-05 2.73586e-05 3.6876e-05 2.13732e-05 2.92143e-05 4.09027e-05 4.50002e-05 3.15046e-05 2.89472e-05 2.55329e-05 2.31903e-05 4.24091e-05 3.94484e-05 3.50177e-05 3.66934e-05 1.51036e-05 2.24177e-05 1.19759e-05 4.53861e-05 3.04753e-05 1.84363e-05 2.60746e-05 0.300626 2.62201e-05 2.88075e-05 3.79775e-05 4.4…
51376_MACROPHAGE-JOINT FLUID-HEMATOLOGY 6.86905e-05 9.10016e-05 9.38607e-05 6.51882e-05 6.35998e-05 6.29202e-05 8.30686e-05 6.98133e-05 6.38602e-05 9.32874e-05 6.48111e-05 6.51351e-05 7.10294e-05 6.01377e-05 4.86858e-05 8.62136e-05 6.01399e-05 7.2569e-05 9.57064e-05 3.51452e-05 4.87001e-05 2.59518e-05 9.94298e-05 6.05672e-05 3.92766e-05 5.24935e-05 0.0941309 5.97295e-05 5.85378e-05 7.98686e-05 8.…
51377_MESOTHELIAL CELLS-JOINT FLUID-HEMATOLOGY 3.71018e-05 3.3198e-05 3.74786e-05 3.7501e-05 3.61077e-05 3.14222e-05 3.5363e-05 2.01336e-05 3.38713e-05 4.78822e-05 3.65436e-05 3.48314e-05 3.14324e-05 3.04644e-05 2.57423e-05 4.95834e-05 4.29376e-05 4.08745e-05 2.98544e-05 1.79829e-05 2.5646e-05 1.35894e-05 4.69169e-05 3.43719e-05 2.72716e-05 3.00535e-05 0.0110223 3.01958e-05 3.33411e-05 4.4688e-05…
51378_METAMYELOCYTES-JOINT FLUID-HEMATOLOGY 1.42415e-05 1.33452e-05 1.41032e-05 1.49327e-05 1.35507e-05 1.24509e-05 1.4446e-05 7.99046e-06 1.3508e-05 1.7586e-05 1.42502e-05 1.96231e-05 1.21579e-05 1.14369e-05 0.000773782 1.93005e-05 1.22839e-05 1.61171e-05 1.11819e-05 6.75137e-06 1.0253e-05 5.28705e-06 1.80654e-05 1.32988e-05 8.15518e-06 1.11172e-05 8.25628e-05 1.18986e-05 1.23332e-05 1.72539e-05…
51379_MONOCYTES-JOINT FLUID-HEMATOLOGY 3.0489e-05 3.15928e-05 3.41155e-05 3.16487e-05 2.88336e-05 2.63574e-05 3.55389e-05 2.04261e-05 2.81312e-05 3.93571e-05 4.30351e-05 3.03021e-05 2.78771e-05 2.44913e-05 2.23236e-05 4.08806e-05 3.74561e-05 3.38669e-05 3.61754e-05 1.45935e-05 2.15739e-05 1.15469e-05 4.36275e-05 2.97671e-05 1.78973e-05 2.51241e-05 0.300918 2.5262e-05 2.77338e-05 3.67954e-05 4.273…
51380_NRBC-JOINT FLUID-HEMATOLOGY 5.56393e-05 5.54991e-05 5.56375e-05 0.00103568 5.3189e-05 4.86355e-05 5.43923e-05 0.000136837 5.21606e-05 6.78298e-05 5.60115e-05 5.38099e-05 4.95259e-05 4.45055e-05 4.14577e-05 8.17021e-05 5.06352e-05 6.33562e-05 4.19986e-05 2.63149e-05 3.96887e-05 2.08154e-05 7.03355e-05 5.20174e-05 3.58752e-05 4.54095e-05 0.00562064 4.67094e-05 4.811e-05 6.6672e-05 6.64323e-05…
51381_OTHER-JOINT FLUID-HEMATOLOGY 3.76387e-05 3.76156e-05 3.74448e-05 3.88247e-05 3.59395e-05 3.25339e-05 6.70771e-05 2.16824e-05 3.51951e-05 4.62253e-05 3.73868e-05 4.00991e-05 3.29367e-05 2.98418e-05 3.63113e-05 5.27436e-05 3.0905e-05 4.21301e-05 3.14168e-05 1.83017e-05 2.8629e-05 1.41781e-05 4.83945e-05 3.71203e-05 2.41826e-05 2.93411e-05 0.0110744 3.21128e-05 3.6616e-05 4.51619e-05 6.22328e-…
51382_POLYS-JOINT FLUID-HEMATOLOGY 4.6491e-05 5.12418e-05 5.5009e-05 4.79755e-05 4.36379e-05 3.99886e-05 6.26465e-05 3.60591e-05 4.2729e-05 6.10271e-05 7.72903e-05 4.68422e-05 4.37163e-05 3.74727e-05 3.46341e-05 6.19926e-05 7.07221e-05 5.09417e-05 7.23166e-05 2.25693e-05 3.28258e-05 1.78745e-05 6.9933e-05 4.54633e-05 2.78614e-05 3.91707e-05 0.297221 3.83905e-05 4.38146e-05 5.60612e-05 7.01544e-05…
51383_RBC, JOINT FLUID-JOINT FLUID-HEMATOLOGY 4.63129e-05 5.12642e-05 5.48279e-05 4.8492e-05 4.33334e-05 4.01503e-05 6.30428e-05 3.80667e-05 4.27707e-05 6.11831e-05 8.05681e-05 4.68914e-05 4.37205e-05 3.76145e-05 3.44404e-05 6.19462e-05 7.27353e-05 5.08692e-05 6.37959e-05 2.25083e-05 3.30508e-05 1.77668e-05 7.10853e-05 4.5341e-05 2.72435e-05 3.95551e-05 0.262587 3.85369e-05 4.34722e-05 5.60756e-0…
51384_WBC, JOINT FLUID-JOINT FLUID-HEMATOLOGY 4.76402e-05 5.38809e-05 5.7986e-05 4.91374e-05 4.47968e-05 4.09615e-05 6.53454e-05 3.76877e-05 4.38572e-05 6.31081e-05 7.90048e-05 4.80726e-05 4.48595e-05 3.86691e-05 3.5426e-05 6.34768e-05 7.26122e-05 5.21707e-05 7.95775e-05 2.31457e-05 3.36795e-05 1.83499e-05 7.30789e-05 4.64247e-05 2.85292e-05 4.01571e-05 0.297046 3.94266e-05 4.51169e-05 5.73754e-0…
51385_ATYPICAL LYMPHOCYTES-OTHER BODY FLUID-HEMATOLOGY 8.81034e-05 8.09668e-05 0.000108616 9.26237e-05 8.33337e-05 0.000126058 8.78599e-05 5.30602e-05 8.55148e-05 0.0301532 8.85993e-05 0.000123026 9.19413e-05 7.10592e-05 6.29937e-05 0.000123105 7.28644e-05 9.95075e-05 6.73847e-05 4.33654e-05 6.431e-05 3.53574e-05 0.00036341 8.98522e-05 5.49012e-05 7.05064e-05 0.000129102 7.31702e-05 8.69523e-05 0…
51386_BANDS-OTHER BODY FLUID-HEMATOLOGY 0.000131242 0.000114768 0.000124999 0.000140259 0.000118369 0.000127928 0.000118539 0.00020228 0.000136803 0.0576612 0.000129498 0.00012255 0.000110224 0.000104673 0.000130679 0.000189092 0.000132422 0.000141724 0.000104699 6.41949e-05 0.000114024 5.01641e-05 0.000925633 0.000118456 0.0001747 0.000102825 0.000191937 0.000107195 0.000117376 0.00016173 0.0015…
51387_BASOPHILS-OTHER BODY FLUID-HEMATOLOGY 0.000113357 7.13722e-05 8.5288e-05 7.99783e-05 7.39372e-05 7.8586e-05 7.03065e-05 4.38999e-05 7.47227e-05 0.0268096 8.03297e-05 7.52323e-05 7.16407e-05 6.49667e-05 5.62851e-05 0.000112379 6.42885e-05 8.82297e-05 6.11713e-05 3.73073e-05 6.3249e-05 2.98686e-05 0.000308998 7.36549e-05 4.68123e-05 6.1353e-05 9.86217e-05 6.46239e-05 7.48726e-05 9.40261e-05 0…
51388_CD10-OTHER BODY FLUID-HEMATOLOGY 2.4165e-05 2.42569e-05 2.45246e-05 2.49948e-05 2.28066e-05 2.27084e-05 2.28609e-05 1.46789e-05 2.27338e-05 4.50967e-05 2.53103e-05 2.38197e-05 2.14752e-05 1.91335e-05 1.71552e-05 3.27389e-05 1.99621e-05 2.72303e-05 1.79261e-05 1.11784e-05 1.7337e-05 8.91375e-06 3.14525e-05 2.2632e-05 1.49771e-05 1.87949e-05 2.72478e-05 2.00255e-05 2.11435e-05 2.93134e-05 3.0…
51389_CD103-OTHER BODY FLUID-HEMATOLOGY 2.50966e-05 2.73025e-05 2.48963e-05 2.64541e-05 2.38943e-05 2.24745e-05 2.27412e-05 1.40373e-05 2.35631e-05 3.13133e-05 2.52455e-05 2.43226e-05 2.17712e-05 2.00568e-05 1.80807e-05 3.41648e-05 2.07209e-05 2.86312e-05 1.89826e-05 1.20087e-05 1.81287e-05 9.32922e-06 3.32692e-05 2.3556e-05 0.000578 1.97157e-05 2.82245e-05 2.20631e-05 2.15239e-05 3.56999e-05 3.0…
51390_CD117-OTHER BODY FLUID-HEMATOLOGY 5.59345e-06 5.28058e-06 5.51232e-06 5.85105e-06 5.29025e-06 4.86514e-06 5.0014e-06 3.09695e-06 5.18459e-06 6.89498e-06 5.57074e-06 5.38663e-06 4.7535e-06 4.43784e-06 3.94758e-06 7.59022e-06 4.55363e-06 6.35835e-06 4.17009e-06 2.55154e-06 4.00036e-06 2.04226e-06 7.14306e-06 5.18951e-06 3.10338e-06 4.32829e-06 6.12479e-06 4.64776e-06 4.75708e-06 6.65353e-06 6…
51391_CD11C-OTHER BODY FLUID-HEMATOLOGY 2.28862e-05 2.52831e-05 2.26961e-05 2.41383e-05 2.17852e-05 2.02571e-05 2.08058e-05 1.28319e-05 2.14858e-05 3.34325e-05 2.29383e-05 2.2184e-05 1.96247e-05 1.82682e-05 1.63595e-05 3.13363e-05 1.89609e-05 2.60263e-05 1.72836e-05 1.08753e-05 1.64799e-05 8.45234e-06 3.03928e-05 2.14359e-05 7.61652e-05 1.79238e-05 2.5782e-05 1.97072e-05 1.96622e-05 3.1767e-05 2.…
51392_CD13-OTHER BODY FLUID-HEMATOLOGY 9.89591e-06 9.09908e-06 9.62901e-06 1.02161e-05 9.24144e-06 9.11482e-06 8.74234e-06 5.41799e-06 9.0673e-06 1.23014e-05 9.72658e-06 9.42562e-06 8.30568e-06 7.782e-06 6.9104e-06 1.32964e-05 7.9621e-06 1.11897e-05 7.29387e-06 4.49132e-06 7.0816e-06 3.57271e-06 1.24286e-05 9.06657e-06 5.43593e-06 7.55782e-06 1.07242e-05 8.12012e-06 8.31329e-06 1.16507e-05 1.1870…
51393_CD138-OTHER BODY FLUID-HEMATOLOGY 2.69146e-05 2.57903e-05 2.68015e-05 2.80507e-05 2.82243e-05 2.45811e-05 2.43547e-05 1.5677e-05 2.51428e-05 4.11689e-05 3.92278e-05 2.59468e-05 2.49559e-05 2.28432e-05 1.98506e-05 3.65051e-05 2.23867e-05 3.12591e-05 2.01835e-05 1.26226e-05 2.12964e-05 1.00183e-05 3.4078e-05 2.52803e-05 1.59425e-05 2.25869e-05 2.99257e-05 2.26202e-05 2.31865e-05 3.20256e-05 3…
51394_CD14-OTHER BODY FLUID-HEMATOLOGY 6.70213e-06 6.46304e-06 6.64704e-06 7.05324e-06 6.3763e-06 5.86316e-06 6.02785e-06 3.73235e-06 6.24657e-06 8.31255e-06 6.71527e-06 6.51099e-06 5.72596e-06 5.34728e-06 4.75799e-06 9.133e-06 5.49e-06 7.63296e-06 5.02444e-06 3.07574e-06 4.81326e-06 2.45832e-06 8.6594e-06 6.25424e-06 3.75287e-06 5.22173e-06 7.38935e-06 5.60357e-06 5.73619e-06 8.02067e-06 8.18466…
51395_CD15-OTHER BODY FLUID-HEMATOLOGY 5.83158e-06 5.51806e-06 5.74377e-06 6.09649e-06 5.51231e-06 5.06928e-06 5.21163e-06 3.22666e-06 5.40272e-06 7.18464e-06 5.80486e-06 5.61262e-06 4.95433e-06 4.62367e-06 4.11312e-06 7.91126e-06 4.74424e-06 6.62896e-06 4.34455e-06 2.65866e-06 4.16769e-06 2.12862e-06 7.44461e-06 5.40694e-06 3.2362e-06 4.51062e-06 6.38413e-06 4.84306e-06 4.95686e-06 6.93207e-06 7…
51396_CD16-OTHER BODY FLUID-HEMATOLOGY 9.89299e-06 1.11256e-05 9.86157e-06 1.0388e-05 9.41914e-06 8.77622e-06 8.88978e-06 5.52137e-06 9.22868e-06 1.22257e-05 9.92311e-06 9.60357e-06 8.52247e-06 7.90016e-06 7.12194e-06 1.34775e-05 8.10806e-06 1.13121e-05 7.42837e-06 4.67288e-06 7.21045e-06 3.83526e-06 1.26355e-05 9.23705e-06 5.90987e-06 7.71131e-06 1.09758e-05 8.30984e-06 8.46273e-06 1.18446e-05 1…
51397_CD16/56-OTHER BODY FLUID-HEMATOLOGY 2.5031e-05 2.19939e-05 2.36851e-05 2.49668e-05 2.2862e-05 2.3682e-05 2.25064e-05 1.3625e-05 2.25575e-05 8.40609e-05 2.41038e-05 2.42535e-05 2.13302e-05 1.95561e-05 1.72318e-05 3.25292e-05 1.96522e-05 2.77305e-05 1.80001e-05 1.14336e-05 1.72258e-05 9.298e-06 3.03553e-05 2.2415e-05 1.54372e-05 1.8708e-05 2.64609e-05 1.99549e-05 2.06603e-05 2.85644e-05 3.104…
51398_CD19-OTHER BODY FLUID-HEMATOLOGY 2.31601e-05 2.22489e-05 2.42482e-05 2.41226e-05 2.2869e-05 2.17586e-05 2.10743e-05 1.34843e-05 2.15514e-05 3.49828e-05 2.33459e-05 2.23229e-05 2.01324e-05 1.82279e-05 1.64913e-05 3.13968e-05 1.89179e-05 2.61805e-05 1.71404e-05 1.06313e-05 1.68392e-05 8.51737e-06 5.63292e-05 2.16792e-05 1.35467e-05 1.79135e-05 2.59617e-05 2.00254e-05 1.97856e-05 2.79061e-05 3…
51399_CD2-OTHER BODY FLUID-HEMATOLOGY 2.71803e-05 2.89875e-05 2.77489e-05 2.80258e-05 2.55064e-05 2.57079e-05 2.57213e-05 1.73031e-05 2.5695e-05 6.21583e-05 2.88712e-05 2.70129e-05 2.34258e-05 2.13173e-05 1.91308e-05 3.6451e-05 2.22595e-05 3.04306e-05 2.00708e-05 1.25952e-05 1.94872e-05 9.99662e-06 3.53842e-05 2.65867e-05 1.78224e-05 2.11943e-05 3.13086e-05 2.24564e-05 2.39098e-05 3.24202e-05 3.6…
51400_CD20-OTHER BODY FLUID-HEMATOLOGY 2.91835e-05 2.92195e-05 3.04527e-05 3.02079e-05 2.90563e-05 2.73676e-05 2.75704e-05 1.76895e-05 2.74586e-05 5.36954e-05 3.0526e-05 2.8753e-05 2.59165e-05 2.31186e-05 2.07244e-05 3.95347e-05 2.41156e-05 3.29056e-05 2.16618e-05 1.35039e-05 2.09459e-05 1.07689e-05 3.79597e-05 2.73323e-05 1.80326e-05 2.27055e-05 3.2884e-05 2.46816e-05 2.55232e-05 3.53835e-05 3.6…
51401_CD22-OTHER BODY FLUID-HEMATOLOGY 3.60095e-05 3.90079e-05 3.57009e-05 3.79007e-05 3.42832e-05 3.21377e-05 3.26174e-05 2.03432e-05 3.38225e-05 4.47577e-05 3.62083e-05 3.48555e-05 3.12132e-05 2.87623e-05 2.59089e-05 4.89257e-05 2.97455e-05 4.09936e-05 2.7199e-05 1.72511e-05 2.59281e-05 1.33983e-05 4.76229e-05 3.37676e-05 0.000519757 2.83098e-05 4.03851e-05 3.15553e-05 3.11048e-05 5.09597e-05 4…
51402_CD23-OTHER BODY FLUID-HEMATOLOGY 2.82843e-05 2.90723e-05 2.87284e-05 2.91451e-05 2.66339e-05 2.65739e-05 2.69324e-05 1.76137e-05 2.66692e-05 5.72493e-05 2.97349e-05 2.80023e-05 2.52087e-05 2.235e-05 2.00992e-05 3.81375e-05 2.33389e-05 3.17846e-05 2.09464e-05 1.3101e-05 2.02258e-05 1.03882e-05 3.67879e-05 2.6506e-05 1.7881e-05 2.20147e-05 3.17925e-05 2.33978e-05 2.48894e-05 3.4387e-05 3.5295…
51403_CD25-OTHER BODY FLUID-HEMATOLOGY 2.50834e-05 2.72882e-05 2.48832e-05 2.64403e-05 2.38817e-05 2.24625e-05 2.27291e-05 1.40295e-05 2.35507e-05 3.12973e-05 2.52323e-05 2.43098e-05 2.17596e-05 2.0046e-05 1.80709e-05 3.41476e-05 2.07097e-05 2.86164e-05 1.89723e-05 1.2002e-05 1.81189e-05 9.32396e-06 3.32524e-05 2.35436e-05 0.000578028 1.97051e-05 2.82098e-05 2.20513e-05 2.15124e-05 3.5682e-05 3.0…
51404_CD3-OTHER BODY FLUID-HEMATOLOGY 2.23745e-05 2.19399e-05 2.31172e-05 2.3258e-05 2.22974e-05 2.03882e-05 2.07823e-05 1.3269e-05 2.0989e-05 3.59367e-05 2.30413e-05 2.19476e-05 1.9806e-05 1.77549e-05 1.58857e-05 3.0329e-05 1.84596e-05 2.52802e-05 1.66499e-05 1.03142e-05 1.60491e-05 8.19597e-06 2.89051e-05 2.09271e-05 1.33699e-05 1.73962e-05 2.50624e-05 1.89576e-05 1.94463e-05 2.70725e-05 2.7791…
51405_CD33-OTHER BODY FLUID-HEMATOLOGY 5.08775e-06 4.80277e-06 5.04616e-06 5.35511e-06 4.84171e-06 4.4541e-06 4.5912e-06 2.83431e-06 4.74231e-06 6.38185e-06 5.09784e-06 4.93865e-06 4.34503e-06 4.06265e-06 3.61402e-06 6.93207e-06 4.16944e-06 5.78932e-06 3.81774e-06 2.33609e-06 3.65952e-06 1.86545e-06 6.5299e-06 4.75028e-06 2.83762e-06 3.97215e-06 5.59829e-06 4.30261e-06 4.35478e-06 6.09341e-06 6.2…
51406_CD34-OTHER BODY FLUID-HEMATOLOGY 6.83597e-06 6.29525e-06 6.73953e-06 7.15703e-06 6.46624e-06 6.1903e-06 6.1363e-06 3.78578e-06 6.33968e-06 8.55759e-06 6.81421e-06 6.59086e-06 5.80353e-06 5.44004e-06 4.83458e-06 9.29504e-06 5.57287e-06 7.75968e-06 5.10207e-06 3.12835e-06 4.93482e-06 2.49805e-06 8.69385e-06 6.34708e-06 3.80783e-06 5.28531e-06 7.4764e-06 5.70137e-06 5.8178e-06 8.23106e-06 8.36…
51407_CD38-OTHER BODY FLUID-HEMATOLOGY 2.79827e-05 2.60977e-05 2.79835e-05 2.93635e-05 2.67163e-05 2.48226e-05 2.59196e-05 4.39659e-05 2.64749e-05 7.62551e-05 2.81501e-05 2.74493e-05 2.39844e-05 2.2521e-05 2.01724e-05 3.80481e-05 2.35358e-05 3.2423e-05 2.10763e-05 1.30849e-05 2.0289e-05 1.03576e-05 3.55293e-05 2.61772e-05 1.56913e-05 2.20816e-05 3.1755e-05 2.3908e-05 2.41946e-05 3.35094e-05 3.484…
51408_CD4-OTHER BODY FLUID-HEMATOLOGY 4.76979e-05 4.43733e-05 4.59093e-05 4.69237e-05 4.28509e-05 4.52353e-05 4.21927e-05 4.7885e-05 4.22201e-05 8.89342e-05 4.57967e-05 4.47925e-05 3.94861e-05 3.64162e-05 3.30568e-05 6.1869e-05 3.71408e-05 5.1765e-05 3.49772e-05 2.12627e-05 3.52235e-05 1.72121e-05 5.92425e-05 4.19741e-05 2.77375e-05 3.503e-05 4.99237e-05 3.76679e-05 3.89674e-05 5.34781e-05 5.7773…
51409_CD4/CD8 RATIO-OTHER BODY FLUID-HEMATOLOGY 6.05938e-05 5.3647e-05 5.7456e-05 6.02566e-05 5.64088e-05 5.5934e-05 5.23239e-05 3.34112e-05 5.57724e-05 0.000111961 5.86713e-05 5.77157e-05 5.12854e-05 4.67442e-05 4.12461e-05 8.18035e-05 4.78162e-05 6.64207e-05 4.42086e-05 2.78065e-05 4.17929e-05 5.7278e-05 7.38585e-05 5.49964e-05 4.08224e-05 4.72534e-05 6.43525e-05 4.9317e-05 5.35851e-05 7.058e-0…
51410_CD41-OTHER BODY FLUID-HEMATOLOGY 8.80545e-06 8.91451e-06 8.73751e-06 9.27931e-06 8.37989e-06 7.69566e-06 7.90819e-06 4.90502e-06 8.20982e-06 1.09464e-05 8.82235e-06 8.52908e-06 7.53274e-06 7.02247e-06 6.25587e-06 1.19969e-05 7.20836e-06 1.00461e-05 6.59766e-06 4.04529e-06 6.31287e-06 3.23998e-06 1.14403e-05 8.21487e-06 4.99468e-06 6.88115e-06 9.74954e-06 7.36367e-06 7.54328e-06 1.05339e-05 …
51411_CD45-OTHER BODY FLUID-HEMATOLOGY 2.12633e-05 2.03497e-05 2.21954e-05 2.21497e-05 2.1005e-05 1.98496e-05 1.9325e-05 1.23292e-05 1.97724e-05 3.15932e-05 2.14e-05 2.04897e-05 1.84508e-05 1.67415e-05 1.513e-05 2.87943e-05 1.73616e-05 2.4043e-05 1.57408e-05 9.7609e-06 1.54431e-05 7.81533e-06 4.85555e-05 1.98797e-05 1.23831e-05 1.64268e-05 2.37883e-05 1.83564e-05 1.81328e-05 2.55854e-05 2.86622e-…
51412_CD5-OTHER BODY FLUID-HEMATOLOGY 3.79808e-05 3.79326e-05 4.07338e-05 3.8991e-05 3.74583e-05 3.54718e-05 3.59039e-05 2.2999e-05 3.54998e-05 7.04618e-05 3.96069e-05 3.70667e-05 3.31745e-05 2.98623e-05 2.68713e-05 5.10479e-05 3.112e-05 4.28678e-05 2.79756e-05 1.74543e-05 2.78367e-05 1.38821e-05 0.000195378 3.5407e-05 2.35506e-05 2.93476e-05 4.25308e-05 3.18758e-05 3.30329e-05 4.57552e-05 5.1684…
51413_CD56-OTHER BODY FLUID-HEMATOLOGY 2.46383e-05 2.33867e-05 2.4341e-05 2.57634e-05 2.33835e-05 2.22666e-05 2.23782e-05 1.91693e-05 2.31359e-05 3.065e-05 2.4638e-05 2.38945e-05 2.1873e-05 2.05136e-05 1.80443e-05 3.33229e-05 2.02892e-05 2.82047e-05 1.84325e-05 1.14967e-05 1.7724e-05 9.18704e-06 3.1428e-05 2.30861e-05 1.43742e-05 1.92106e-05 2.79767e-05 2.08304e-05 2.10816e-05 2.93686e-05 3.01065…
51414_CD57-OTHER BODY FLUID-HEMATOLOGY 7.55713e-06 6.96803e-06 7.54017e-06 7.95291e-06 7.19711e-06 6.79766e-06 6.79761e-06 4.21734e-06 7.04315e-06 9.36276e-06 7.58448e-06 7.34042e-06 6.53336e-06 6.04319e-06 5.46548e-06 1.0291e-05 6.2133e-06 8.60569e-06 5.67644e-06 3.64503e-06 5.61316e-06 3.01953e-06 9.62833e-06 7.06035e-06 4.38792e-06 5.9057e-06 8.42176e-06 6.35959e-06 6.47045e-06 9.05732e-06 9.6…
51415_CD64-OTHER BODY FLUID-HEMATOLOGY 6.54732e-06 6.28395e-06 6.49164e-06 6.89298e-06 6.23159e-06 5.72892e-06 5.92219e-06 3.64833e-06 6.10368e-06 8.36545e-06 6.5627e-06 6.34406e-06 5.598e-06 5.22718e-06 4.65177e-06 8.91926e-06 5.36335e-06 7.45591e-06 4.9116e-06 3.01074e-06 4.70621e-06 2.40303e-06 8.41224e-06 6.11327e-06 3.6758e-06 5.1308e-06 7.21135e-06 5.58064e-06 5.60653e-06 7.84741e-06 7.9941…
51416_CD7-OTHER BODY FLUID-HEMATOLOGY 2.71848e-05 2.89923e-05 2.77535e-05 2.80304e-05 2.55106e-05 2.57122e-05 2.57256e-05 1.7306e-05 2.56992e-05 6.21696e-05 2.8876e-05 2.70174e-05 2.34297e-05 2.13209e-05 1.9134e-05 3.64569e-05 2.22632e-05 3.04356e-05 2.00742e-05 1.25973e-05 1.94905e-05 9.99831e-06 3.539e-05 2.65911e-05 1.78254e-05 2.11978e-05 3.13138e-05 2.24601e-05 2.39138e-05 3.24255e-05 3.6060…
51417_CD71-OTHER BODY FLUID-HEMATOLOGY 1.06788e-05 1.04871e-05 1.06028e-05 1.12331e-05 1.01767e-05 9.335e-06 9.59033e-06 5.9625e-06 9.9575e-06 1.82466e-05 1.07015e-05 1.03572e-05 9.13097e-06 8.51879e-06 7.57926e-06 1.4571e-05 8.8589e-06 1.21571e-05 7.99949e-06 4.93009e-06 7.65915e-06 3.9228e-06 1.3774e-05 9.96285e-06 6.00792e-06 8.37138e-06 1.17805e-05 8.92278e-06 9.15872e-06 1.27708e-05 1.30407e…
51418_CD8-OTHER BODY FLUID-HEMATOLOGY 4.82885e-05 4.49372e-05 4.64387e-05 4.74363e-05 4.33132e-05 4.57576e-05 4.27193e-05 4.96012e-05 4.2665e-05 9.18781e-05 4.63137e-05 4.53001e-05 3.99579e-05 3.68386e-05 3.34596e-05 6.2523e-05 3.75678e-05 5.22901e-05 3.54008e-05 2.15199e-05 3.56981e-05 1.74226e-05 5.98983e-05 4.24338e-05 2.81447e-05 3.54104e-05 5.04779e-05 3.8094e-05 3.94085e-05 5.40412e-05 5.85…
51419_EOSINOPHILS-OTHER BODY FLUID-HEMATOLOGY 0.000104484 9.11348e-05 0.00010033 9.28231e-05 8.67605e-05 8.82897e-05 8.7195e-05 5.58284e-05 9.18008e-05 0.298414 9.06259e-05 8.96749e-05 8.09249e-05 7.53194e-05 6.82094e-05 0.000129852 8.32577e-05 0.000100047 6.80952e-05 4.5337e-05 6.62699e-05 3.63386e-05 0.00173195 8.14887e-05 0.000106137 7.2581e-05 0.000185552 7.4867e-05 7.95139e-05 0.000227166 0.…
51420_FMC-7-OTHER BODY FLUID-HEMATOLOGY 2.8601e-05 2.94359e-05 2.90586e-05 2.94641e-05 2.6929e-05 2.68933e-05 2.72526e-05 1.78357e-05 2.69714e-05 5.82935e-05 3.00848e-05 2.83227e-05 2.54936e-05 2.25968e-05 2.03235e-05 3.85588e-05 2.36001e-05 3.21357e-05 2.1178e-05 1.32469e-05 2.04512e-05 1.04968e-05 3.72071e-05 2.68039e-05 1.81095e-05 2.2262e-05 3.21501e-05 2.36575e-05 2.51756e-05 3.47776e-05 3.5…
51421_GLYCO A-OTHER BODY FLUID-HEMATOLOGY 8.56749e-06 8.50768e-06 8.49798e-06 9.02043e-06 8.15367e-06 7.48704e-06 7.69448e-06 4.76915e-06 7.98753e-06 1.06346e-05 8.58438e-06 8.297e-06 7.33098e-06 6.83262e-06 6.08276e-06 1.16744e-05 7.01155e-06 9.76617e-06 6.4179e-06 3.93333e-06 6.14218e-06 3.14729e-06 1.10886e-05 7.99281e-06 4.83369e-06 6.68793e-06 9.46241e-06 7.16035e-06 7.33613e-06 1.02504e-05 …
51422_HEMATOCRIT, OTHER FLUID-OTHER BODY FLUID-HEMATOLOGY 0.000156714 0.000840504 0.000166627 0.000153909 0.00015189 0.00016511 0.000156705 0.00474928 0.000156027 0.159245 0.00016281 0.0001501 0.000151839 0.000130804 0.000216204 0.000218914 0.000144228 0.000179521 0.000120959 7.7003e-05 0.000129458 5.77495e-05 0.000225888 0.000153535 0.000215636 0.000120543 0.000226079 0.000149813 0.00028488 0.00…
51423_HLA-DR-OTHER BODY FLUID-HEMATOLOGY 2.7063e-05 2.74871e-05 2.74727e-05 2.79207e-05 2.55016e-05 2.53237e-05 2.57269e-05 1.67889e-05 2.55151e-05 5.36239e-05 2.83893e-05 2.67729e-05 2.40945e-05 2.1364e-05 1.92348e-05 3.65232e-05 2.23404e-05 3.04394e-05 2.00555e-05 1.24935e-05 1.93623e-05 9.93044e-06 3.52124e-05 2.53626e-05 1.6911e-05 2.10679e-05 3.04318e-05 2.24039e-05 2.36938e-05 3.28715e-05 3…
51424_IMMUNOPHENOTYPING-OTHER BODY FLUID-HEMATOLOGY 3.33198e-05 3.18511e-05 3.46767e-05 3.47352e-05 3.24682e-05 3.15782e-05 3.00009e-05 2.0221e-05 3.06896e-05 5.15521e-05 3.3295e-05 3.16893e-05 2.88345e-05 2.64575e-05 2.345e-05 4.45122e-05 2.66923e-05 3.72803e-05 2.4282e-05 1.54179e-05 2.37699e-05 1.23566e-05 9.23465e-05 3.08315e-05 1.97918e-05 2.58112e-05 4.00524e-05 2.85663e-05 2.78253e-05 3.96…
51425_KAPPA-OTHER BODY FLUID-HEMATOLOGY 3.49691e-05 3.44102e-05 3.70121e-05 3.62169e-05 3.4283e-05 3.42718e-05 3.20563e-05 2.09076e-05 3.25352e-05 5.98627e-05 3.53886e-05 3.36264e-05 3.05248e-05 2.73102e-05 2.49444e-05 4.72359e-05 2.84695e-05 3.93699e-05 2.57032e-05 1.60829e-05 2.54521e-05 1.29225e-05 0.000114518 3.27848e-05 2.10934e-05 2.70017e-05 3.95047e-05 3.05051e-05 2.98765e-05 4.22124e-05 …
51426_LAMBDA-OTHER BODY FLUID-HEMATOLOGY 3.49688e-05 3.44098e-05 3.70118e-05 3.62166e-05 3.42826e-05 3.42714e-05 3.2056e-05 2.09074e-05 3.25349e-05 5.98619e-05 3.53883e-05 3.36261e-05 3.05245e-05 2.731e-05 2.49442e-05 4.72355e-05 2.84692e-05 3.93696e-05 2.5703e-05 1.60827e-05 2.54519e-05 1.29224e-05 0.000114516 3.27845e-05 2.10932e-05 2.70015e-05 3.95043e-05 3.05048e-05 2.98762e-05 4.2212e-05 5.0…
51427_LYMPHOCYTES-OTHER BODY FLUID-HEMATOLOGY 6.8586e-05 6.84613e-05 6.95762e-05 6.9698e-05 6.15111e-05 7.80421e-05 9.37699e-05 6.65568e-05 6.67828e-05 0.980267 6.77954e-05 6.64354e-05 5.74869e-05 5.21122e-05 6.30753e-05 9.14542e-05 6.10495e-05 7.67544e-05 5.91742e-05 3.37831e-05 4.92518e-05 2.68943e-05 0.000301474 5.98567e-05 0.000153219 5.11971e-05 0.000118439 5.48619e-05 6.35956e-05 0.0001026 …
51428_MACROPHAGE-OTHER BODY FLUID-HEMATOLOGY 6.99332e-05 6.44645e-05 7.03089e-05 6.84502e-05 6.23351e-05 7.5177e-05 6.33861e-05 5.407e-05 6.17147e-05 0.533197 6.70516e-05 6.44364e-05 5.74944e-05 5.22356e-05 4.81305e-05 9.15461e-05 5.7762e-05 7.61032e-05 5.55719e-05 3.3619e-05 5.00771e-05 2.76223e-05 0.000305014 6.01954e-05 7.71974e-05 5.15747e-05 0.000101 5.53481e-05 6.0207e-05 9.50985e-05 0.0031…
51429_MESOTHELIAL CELLS-OTHER BODY FLUID-HEMATOLOGY 9.04213e-05 8.86928e-05 0.00010285 9.23227e-05 8.77462e-05 8.74242e-05 9.89389e-05 0.000113499 8.97841e-05 0.228894 9.36175e-05 9.48726e-05 7.69998e-05 7.02728e-05 0.000143567 0.000126429 7.59268e-05 0.000105571 6.65737e-05 4.60498e-05 7.5895e-05 3.70383e-05 0.000255786 8.93859e-05 8.674e-05 7.04462e-05 0.000165454 7.59242e-05 8.74933e-05 0.0001…
51430_METAMYELOCYTES-OTHER BODY FLUID-HEMATOLOGY 8.53906e-05 7.75549e-05 8.29605e-05 8.61751e-05 7.92009e-05 8.73985e-05 7.59016e-05 0.000449102 9.1396e-05 0.000203035 8.33485e-05 8.09601e-05 7.33208e-05 6.71457e-05 8.02222e-05 0.000131394 6.92815e-05 9.36355e-05 7.44661e-05 4.19301e-05 6.04005e-05 3.47368e-05 0.000162587 7.88415e-05 5.81163e-05 7.09097e-05 9.85271e-05 7.07853e-05 7.8699e-05 0.00…
51431_MONOS-OTHER BODY FLUID-HEMATOLOGY 7.31138e-05 7.10944e-05 7.39602e-05 7.34887e-05 6.47708e-05 8.35005e-05 9.3658e-05 6.26434e-05 6.98397e-05 0.977435 7.12999e-05 7.04434e-05 6.16337e-05 5.4836e-05 7.01545e-05 9.6262e-05 6.52685e-05 7.93224e-05 6.28267e-05 3.63034e-05 5.21341e-05 2.9215e-05 0.000386811 6.3367e-05 0.000183883 5.38961e-05 0.000135783 5.78102e-05 6.53505e-05 0.000117282 0.02628…
51432_MYELOCYTES-OTHER BODY FLUID-HEMATOLOGY 2.47092e-05 2.31383e-05 2.45583e-05 2.60609e-05 2.35104e-05 2.17133e-05 2.28219e-05 1.39802e-05 2.3099e-05 0.00271339 2.51361e-05 2.39544e-05 2.17926e-05 1.99073e-05 1.75472e-05 3.45732e-05 2.04298e-05 2.87613e-05 1.86266e-05 1.1407e-05 1.7691e-05 9.15384e-06 3.25563e-05 2.30913e-05 1.40961e-05 2.0393e-05 2.70286e-05 2.11485e-05 2.11202e-05 2.95781e-05…
51433_NRBC-OTHER BODY FLUID-HEMATOLOGY 0.000106479 9.17862e-05 9.69564e-05 0.000102167 0.000110642 8.4446e-05 9.02062e-05 5.40826e-05 9.4572e-05 0.0279678 9.56949e-05 0.000101964 8.28572e-05 9.95612e-05 6.86922e-05 0.000128064 9.03514e-05 0.000108164 7.5418e-05 5.01151e-05 0.000392931 4.2688e-05 0.000130135 9.04858e-05 0.000493039 8.03271e-05 0.000112922 7.97505e-05 8.61256e-05 0.000150711 0.0004…
51434_OTHER CELL-OTHER BODY FLUID-HEMATOLOGY 0.000101585 8.62629e-05 0.000102051 9.99175e-05 8.88959e-05 0.000124493 9.54452e-05 6.61429e-05 9.55861e-05 0.243987 9.61553e-05 9.26465e-05 8.25895e-05 7.54249e-05 8.98936e-05 0.000134792 8.87927e-05 0.000104778 9.94347e-05 5.07862e-05 7.05174e-05 4.13299e-05 0.000342263 8.82175e-05 0.000140236 7.43925e-05 0.000156904 7.96714e-05 8.62541e-05 0.0001372…
51435_PLASMA-OTHER BODY FLUID-HEMATOLOGY 4.62833e-05 4.05849e-05 4.50226e-05 4.56781e-05 4.18927e-05 4.06604e-05 3.97323e-05 2.47416e-05 4.10531e-05 0.00384239 4.44397e-05 4.28715e-05 3.84753e-05 3.52143e-05 3.12556e-05 5.94282e-05 3.61296e-05 4.98741e-05 3.30112e-05 2.1922e-05 3.29502e-05 1.73293e-05 0.000105019 4.09713e-05 2.47156e-05 3.65132e-05 5.66419e-05 3.66852e-05 3.77608e-05 5.82255e-05 …
51436_POLYS-OTHER BODY FLUID-HEMATOLOGY 5.99252e-05 5.87301e-05 6.02876e-05 6.11123e-05 5.40983e-05 7.02617e-05 0.000102203 5.52099e-05 5.85269e-05 0.982032 5.88497e-05 5.83708e-05 5.0679e-05 4.58557e-05 5.12275e-05 8.05739e-05 5.14709e-05 6.57927e-05 5.05062e-05 2.86865e-05 4.30417e-05 2.2985e-05 0.000173207 5.28214e-05 7.3805e-05 4.53734e-05 9.59988e-05 4.84444e-05 5.72434e-05 8.92097e-05 0.013…
51437_PROMYELOCYTES-OTHER BODY FLUID-HEMATOLOGY 3.00452e-05 2.74757e-05 3.02561e-05 3.13391e-05 2.99034e-05 2.61472e-05 2.69107e-05 1.67086e-05 2.80539e-05 0.00119998 3.00909e-05 3.02603e-05 2.55741e-05 2.38452e-05 2.11796e-05 4.08844e-05 2.44261e-05 3.41255e-05 2.23255e-05 1.37788e-05 2.47529e-05 1.10453e-05 3.82081e-05 2.79407e-05 1.70385e-05 2.33641e-05 3.32116e-05 2.497e-05 2.58369e-05 3.5810…
51438_RBC, OTHER FLUID-OTHER BODY FLUID-HEMATOLOGY 7.55379e-05 6.95741e-05 7.69347e-05 7.32009e-05 6.70339e-05 7.58542e-05 7.41249e-05 7.08951e-05 6.98883e-05 0.633985 7.28868e-05 6.85062e-05 6.21822e-05 5.69865e-05 5.91849e-05 9.89674e-05 6.59438e-05 7.87169e-05 6.5509e-05 3.2592e-05 5.41487e-05 2.56531e-05 0.000286943 6.62419e-05 4.74005e-05 5.52481e-05 0.000119882 5.86899e-05 6.9121e-05 0.0001…
51439_WBC, OTHER FLUID-OTHER BODY FLUID-HEMATOLOGY 6.34411e-05 5.88743e-05 6.49165e-05 6.16029e-05 5.63751e-05 6.26161e-05 6.13677e-05 6.11716e-05 5.84829e-05 0.833015 6.12511e-05 5.76046e-05 5.20153e-05 4.80966e-05 4.78249e-05 8.33504e-05 5.5517e-05 6.71725e-05 5.28435e-05 2.7454e-05 4.57418e-05 2.15468e-05 0.000249497 5.53791e-05 3.90472e-05 4.64538e-05 9.49478e-05 4.96412e-05 5.7247e-05 0.0001…
51440_ATYPICAL LYMPHOCYTES-PLEURAL-HEMATOLOGY 5.22177e-05 0.000437046 5.29713e-05 5.42726e-05 4.98156e-05 4.83824e-05 4.77288e-05 4.2587e-05 5.15795e-05 8.9231e-05 5.48085e-05 5.57943e-05 4.52087e-05 4.22611e-05 3.86203e-05 7.63152e-05 4.27833e-05 5.9167e-05 3.92964e-05 2.54181e-05 3.9916e-05 1.9666e-05 0.000147945 4.90474e-05 3.71254e-05 4.24396e-05 6.41353e-05 4.43223e-05 4.84237e-05 6.18343e-0…
51441_BANDS-PLEURAL-HEMATOLOGY 5.1101e-05 6.04566e-05 0.000112804 5.20833e-05 4.78685e-05 6.39355e-05 4.68274e-05 3.20741e-05 4.79578e-05 7.29379e-05 5.11605e-05 5.29358e-05 4.38851e-05 4.15053e-05 3.53102e-05 6.82341e-05 4.32029e-05 5.73708e-05 3.73091e-05 2.38383e-05 3.91452e-05 1.88749e-05 0.00143199 4.73687e-05 3.10445e-05 3.989e-05 7.59719e-05 4.18505e-05 4.66559e-05 6.00722e-05 6.84502e-05 …
51442_BASOPHILS-PLEURAL-HEMATOLOGY 4.45777e-05 4.35583e-05 4.5455e-05 4.60863e-05 4.19657e-05 4.76934e-05 4.12497e-05 4.5446e-05 4.46228e-05 6.32064e-05 4.58694e-05 4.3069e-05 3.97742e-05 3.71155e-05 3.22366e-05 6.15252e-05 3.82077e-05 5.06396e-05 3.38371e-05 2.11096e-05 3.3167e-05 1.72492e-05 7.20626e-05 4.19126e-05 2.78046e-05 3.5008e-05 5.39476e-05 3.70299e-05 3.97801e-05 5.76738e-05 7.3594e-0…
51443_BLASTS-PLEURAL-HEMATOLOGY 1.48498e-05 0.000192828 1.42058e-05 1.5033e-05 1.36073e-05 1.27877e-05 1.44734e-05 8.00873e-06 1.35258e-05 1.76544e-05 1.43188e-05 1.38566e-05 1.22082e-05 1.14579e-05 1.01901e-05 1.93795e-05 1.17413e-05 1.62233e-05 1.07903e-05 6.60687e-06 1.16776e-05 5.27482e-06 1.90985e-05 1.33573e-05 7.95723e-06 1.11369e-05 1.56695e-05 1.19723e-05 1.3619e-05 1.7074e-05 1.7461e-05…
51444_EOSINOPHILS-PLEURAL-HEMATOLOGY 3.95078e-05 7.3331e-05 4.34259e-05 4.0432e-05 3.90479e-05 4.43431e-05 3.72688e-05 3.68448e-05 4.02265e-05 6.10337e-05 4.84496e-05 3.94753e-05 3.37625e-05 3.28883e-05 2.92361e-05 6.7596e-05 3.21578e-05 4.43583e-05 2.90957e-05 1.86799e-05 2.96655e-05 1.44984e-05 7.35288e-05 3.68978e-05 2.68245e-05 3.04238e-05 5.12274e-05 3.36704e-05 3.61557e-05 6.22124e-05 6.520…
51445_HEMATOCRIT, PLEURAL-PLEURAL-HEMATOLOGY 0.000100516 8.44621e-05 9.84697e-05 9.28545e-05 9.65175e-05 0.000109585 8.77807e-05 6.59264e-05 9.39136e-05 0.000159314 0.000186846 8.96022e-05 7.8902e-05 8.44889e-05 6.52411e-05 0.000220806 8.21436e-05 0.000104674 7.59885e-05 5.56155e-05 6.70197e-05 3.36901e-05 0.000128853 8.74179e-05 7.00574e-05 6.95832e-05 0.000119591 8.05442e-05 0.000115608 0.00023…
51446_LYMPHOCYTES-PLEURAL-HEMATOLOGY 4.83175e-05 6.69651e-05 5.43731e-05 4.80022e-05 4.53622e-05 6.39989e-05 4.42366e-05 5.2566e-05 4.86253e-05 9.63897e-05 5.32697e-05 4.72678e-05 4.13065e-05 3.86523e-05 3.65658e-05 7.15312e-05 3.95524e-05 7.5863e-05 3.78561e-05 2.24923e-05 3.57264e-05 1.73335e-05 0.000138372 4.34791e-05 3.67211e-05 3.6548e-05 8.17236e-05 4.08941e-05 4.70599e-05 6.52921e-05 0.000…
51447_MACROPHAGES-PLEURAL-HEMATOLOGY 3.38063e-05 4.29251e-05 3.5201e-05 3.48086e-05 3.23723e-05 3.84523e-05 3.05962e-05 2.57689e-05 3.34418e-05 5.12214e-05 3.48629e-05 3.29303e-05 2.91833e-05 2.72326e-05 2.44106e-05 5.05725e-05 2.81533e-05 5.28451e-05 2.56242e-05 1.57458e-05 2.50885e-05 1.22947e-05 0.00173853 3.12708e-05 2.17826e-05 2.60816e-05 4.62662e-05 2.895e-05 3.11346e-05 4.51186e-05 6.5088…
51448_MESOTHELIAL CELLS-PLEURAL-HEMATOLOGY 3.40085e-05 4.26766e-05 3.41322e-05 3.44044e-05 3.19103e-05 3.81333e-05 3.04579e-05 3.03684e-05 3.3774e-05 5.71776e-05 3.74705e-05 3.25031e-05 2.91528e-05 2.68438e-05 2.44069e-05 4.72074e-05 2.81025e-05 5.24384e-05 2.54234e-05 1.56983e-05 2.47889e-05 1.20835e-05 0.000222336 3.11812e-05 2.15245e-05 2.59779e-05 4.3377e-05 2.83995e-05 3.08703e-05 4.07978e-0…
51449_METAMYELOCYTES-PLEURAL-HEMATOLOGY 4.39447e-05 0.000116577 4.26382e-05 4.40377e-05 4.0864e-05 4.97225e-05 4.16374e-05 2.40267e-05 4.07535e-05 5.23688e-05 4.67559e-05 4.12292e-05 3.88319e-05 3.63688e-05 3.0446e-05 5.68579e-05 3.48377e-05 4.98999e-05 3.18962e-05 1.99471e-05 3.62156e-05 1.75591e-05 8.59482e-05 3.99012e-05 2.41297e-05 3.33918e-05 4.74069e-05 3.5387e-05 3.93979e-05 5.21593e-05 0.…
51450_MONOS-PLEURAL-HEMATOLOGY 5.54651e-05 8.82241e-05 6.47548e-05 5.41023e-05 5.20613e-05 8.54033e-05 5.0734e-05 5.92763e-05 5.67704e-05 0.000127699 6.31326e-05 5.48417e-05 4.7384e-05 4.46064e-05 4.24995e-05 8.44747e-05 4.50484e-05 0.000104195 4.25808e-05 2.60725e-05 4.13885e-05 1.99132e-05 0.000169648 4.94061e-05 4.60305e-05 4.13474e-05 9.63078e-05 4.7403e-05 5.10455e-05 7.73996e-05 0.000325426…
51451_MYELOCYTES-PLEURAL-HEMATOLOGY 3.15512e-05 2.93102e-05 3.11009e-05 3.26158e-05 2.99127e-05 2.71782e-05 2.81424e-05 1.73918e-05 2.98612e-05 3.81737e-05 3.14704e-05 3.06515e-05 2.69761e-05 2.4803e-05 2.20719e-05 4.20143e-05 2.62918e-05 3.56166e-05 2.33064e-05 1.44202e-05 2.24243e-05 1.1391e-05 0.00161192 3.21524e-05 1.72985e-05 2.41358e-05 3.53464e-05 2.60457e-05 2.64873e-05 4.02278e-05 3.8044…
51452_NRBC-PLEURAL-HEMATOLOGY 6.10894e-05 0.000120967 6.33473e-05 6.18992e-05 5.67713e-05 5.44824e-05 5.39833e-05 5.50071e-05 6.07576e-05 0.000230512 6.23296e-05 5.83373e-05 5.11224e-05 4.75933e-05 4.24537e-05 8.12879e-05 5.02998e-05 6.95143e-05 4.78803e-05 2.78578e-05 5.60042e-05 2.23403e-05 8.51551e-05 5.55394e-05 4.52286e-05 4.72983e-05 6.60586e-05 5.32977e-05 5.72316e-05 7.11806e-05 0.0001376…
51453_OTHER-PLEURAL-HEMATOLOGY 5.25985e-05 5.80227e-05 7.39904e-05 5.17956e-05 4.9072e-05 8.41657e-05 4.58201e-05 3.51069e-05 4.94126e-05 8.29504e-05 5.58465e-05 4.98122e-05 4.34581e-05 4.03646e-05 3.70253e-05 6.92246e-05 4.14864e-05 5.86937e-05 3.68102e-05 2.38781e-05 3.96879e-05 1.85456e-05 7.47293e-05 4.6298e-05 3.35251e-05 3.87342e-05 6.69883e-05 4.34077e-05 4.41788e-05 6.01e-05 0.000199725 2…
51454_PLASMA CELLS-PLEURAL-HEMATOLOGY 7.21913e-05 9.61748e-05 7.21947e-05 7.45896e-05 7.39799e-05 7.65642e-05 6.63622e-05 0.000313953 7.52815e-05 0.000101811 8.2116e-05 7.34689e-05 6.28807e-05 7.26764e-05 5.63741e-05 0.000103852 6.20914e-05 8.56589e-05 6.04181e-05 3.47664e-05 6.08074e-05 2.88311e-05 0.00012146 6.92961e-05 4.41054e-05 5.95507e-05 9.40665e-05 6.1553e-05 6.77546e-05 9.76512e-05 9.15…
51455_POLYS-PLEURAL-HEMATOLOGY 4.70545e-05 6.37924e-05 5.29897e-05 4.68875e-05 4.43244e-05 6.25062e-05 4.32285e-05 5.10445e-05 4.75551e-05 8.94653e-05 5.20174e-05 4.602e-05 4.02676e-05 3.78525e-05 3.56162e-05 6.97615e-05 3.85125e-05 7.34029e-05 3.69547e-05 2.18268e-05 3.49244e-05 1.67673e-05 0.00012983 4.24454e-05 3.44541e-05 3.56327e-05 7.6417e-05 3.98263e-05 4.63649e-05 6.33543e-05 0.000149679 …
51456_PROMYELOCYTES-PLEURAL-HEMATOLOGY 3.51531e-05 5.37786e-05 3.50049e-05 3.67005e-05 3.33772e-05 6.79399e-05 3.18485e-05 1.9789e-05 3.28423e-05 4.53366e-05 3.55976e-05 3.49432e-05 3.0244e-05 2.80945e-05 2.4995e-05 4.74764e-05 2.88775e-05 4.04846e-05 2.64041e-05 1.69391e-05 2.63059e-05 1.46852e-05 4.53844e-05 3.27621e-05 4.81375e-05 2.75763e-05 4.1583e-05 2.9693e-05 3.02646e-05 4.20452e-05 4.474…
51457_RBC, PLEURAL-PLEURAL-HEMATOLOGY 4.39302e-05 5.97678e-05 4.91913e-05 4.39519e-05 4.11474e-05 5.46803e-05 4.03196e-05 4.67145e-05 4.38548e-05 8.10901e-05 4.79189e-05 4.31295e-05 3.77104e-05 3.55582e-05 3.33882e-05 6.11909e-05 3.63484e-05 6.83063e-05 3.43322e-05 2.03638e-05 3.26927e-05 1.5687e-05 0.000188327 3.98504e-05 3.12172e-05 3.35499e-05 6.79568e-05 3.70252e-05 4.33917e-05 5.43357e-05 0.…
51458_WBC, PLEURAL-PLEURAL-HEMATOLOGY 4.60249e-05 6.12312e-05 5.12297e-05 4.57067e-05 4.31374e-05 5.85909e-05 4.20394e-05 5.00724e-05 4.61486e-05 8.56053e-05 5.00818e-05 4.49108e-05 3.92515e-05 3.68767e-05 3.48168e-05 6.79217e-05 3.7703e-05 7.02547e-05 3.64251e-05 2.12623e-05 3.40106e-05 1.64358e-05 0.000138452 4.15406e-05 3.33324e-05 3.48889e-05 7.24811e-05 3.88381e-05 4.56685e-05 6.12789e-05 0.…
51460_BLOOD, OCCULT-STOOL-HEMATOLOGY 0.000495041 0.000564742 0.000646199 0.000674634 0.000572987 0.000555053 0.00121949 0.00985607 0.000496308 0.000561597 0.000507236 0.000552717 0.000493827 0.000418854 0.000453759 0.000756626 0.000535984 0.000593246 0.000480661 0.00027692 0.000478455 0.000201883 0.000630474 0.000496424 0.000327242 0.000506983 0.000718256 0.000916687 0.000545029 0.00078273 0.0016…
51461_AMMONIUM BIURATE-URINE-HEMATOLOGY 0.000235473 0.000207801 0.000255162 0.000226176 0.000216907 0.000197217 0.000253452 0.000334515 0.000229928 0.000261538 0.000259665 0.000218778 0.000214873 0.000243669 0.000333703 0.000298319 0.000543018 0.000744485 0.000301599 0.00012614 0.000163908 0.000103116 0.000534032 0.000211097 0.000173805 0.000205633 0.000258356 0.000196313 0.000208657 0.000261133 …
51462_AMORPHOUS CRYSTALS-URINE-HEMATOLOGY 0.000135134 0.000187456 0.0004831 0.00019461 0.000157021 0.000126938 0.0001315 0.345429 0.000174261 0.000189493 0.000138446 0.000161619 0.000126421 0.000107607 0.000133732 0.00021429 0.000145532 0.00018009 0.00013385 6.77499e-05 8.76914e-05 4.68264e-05 0.000188567 0.000143882 0.000240636 0.000109225 0.000328178 0.000108283 0.000133086 0.000184421 0.000470…
51465_BILIRUBIN CRYSTALS-URINE-HEMATOLOGY 0.000272721 0.000471235 0.000360102 0.000673975 0.000273653 0.000234135 0.000258618 0.000713008 0.000317093 0.000319614 0.000308992 0.000277783 0.000298018 0.000230105 0.000214214 0.000370974 0.000265949 0.00030474 0.000199369 0.000155546 0.000236182 0.000107735 0.000585856 0.000265175 0.000182517 0.000248254 0.00339584 0.000254889 0.000230926 0.000325174…
51467_BROAD CASTS-URINE-HEMATOLOGY 0.000215243 0.000183406 0.000219627 0.000181507 0.000174973 0.000162973 0.000171739 0.000104662 0.000195361 0.00038169 0.000193122 0.000222162 0.000174368 0.000271497 0.000130494 0.000235704 0.000147648 0.000206394 0.000137931 0.000111885 0.000141351 0.000132698 0.00105074 0.000166766 0.000873976 0.000147977 0.000194554 0.00017503 0.00015853 0.000212614 0.000865…
51468_CALCIUM CARBONATE CRYSTALS-URINE-HEMATOLOGY 2.84768e-05 0.00109523 2.85543e-05 2.91215e-05 2.64161e-05 2.42992e-05 2.49193e-05 1.56213e-05 2.61588e-05 3.42766e-05 2.78049e-05 2.6995e-05 2.38007e-05 2.21641e-05 1.96776e-05 3.76679e-05 2.27294e-05 3.15706e-05 2.07719e-05 1.27804e-05 1.98527e-05 1.01994e-05 3.68548e-05 2.58863e-05 1.79731e-05 2.16276e-05 3.04052e-05 2.31931e-05 2.37229e-05 3.4…
51469_CALCIUM OXALATE CRYSTALS-URINE-HEMATOLOGY 0.000276082 0.00052148 0.000299232 0.00044553 0.000342324 0.00043015 0.000290447 0.000737666 0.000361782 0.000355785 0.000300692 0.000790874 0.000287357 0.000199751 0.000244251 0.000371423 0.000287687 0.000485997 0.000291469 0.000131629 0.000322938 9.41808e-05 0.000397078 0.000231704 0.000189395 0.000217895 0.000573563 0.000356444 0.00071264 0.00035…
51470_CALCIUM PHOSPHATE CRYSTALS-URINE-HEMATOLOGY 0.000286447 0.000247152 0.000363786 0.000354853 0.00034206 0.00023652 0.00024841 0.000211539 0.000263343 0.000404324 0.000284043 0.000266017 0.000337223 0.00025505 0.000237471 0.000345556 0.000281402 0.0013975 0.000282622 0.000137644 0.000700578 0.000115012 0.000433204 0.000254814 0.000188907 0.000236315 0.00030857 0.000232581 0.000301247 0.000368…
51471_CELLULAR CAST-URINE-HEMATOLOGY 0.000560479 0.00162707 0.00188699 0.000599314 0.000622529 0.000709491 0.000649038 0.000329926 0.000572627 0.00514483 0.000631068 0.00121213 0.000507962 0.000519435 0.00040135 0.000752872 0.00076647 0.000621 0.000575812 0.000557236 0.000423597 0.000589265 0.00111279 0.000531621 0.0103363 0.000486685 0.00117825 0.000495221 0.000632815 0.000718666 0.00841958 0.00…
51472_CHOLESTEROL CRYSTALS-URINE-HEMATOLOGY 0.000200953 0.000133041 0.00014843 0.000140591 0.000158844 0.000127674 0.000127469 7.83773e-05 0.000888011 0.000168329 0.000198759 0.00013395 0.00013172 0.000121269 0.000100464 0.000182187 0.000142465 0.000162159 0.000104001 7.42367e-05 9.72666e-05 0.000307666 0.000197849 0.000133258 9.0392e-05 0.000116798 0.000149693 0.000122435 0.00011873 0.000160659 …
51473_CYSTEINE CRYSTALS-URINE-HEMATOLOGY 2.92549e-05 2.67413e-05 2.88955e-05 3.07538e-05 2.77112e-05 2.62297e-05 2.65457e-05 1.85423e-05 2.78738e-05 3.66134e-05 2.9148e-05 2.81574e-05 2.58547e-05 2.31925e-05 2.20213e-05 3.9536e-05 2.37872e-05 3.33696e-05 2.20359e-05 1.36198e-05 2.09054e-05 1.06818e-05 3.96222e-05 2.76417e-05 1.6188e-05 2.26427e-05 3.72676e-05 2.42397e-05 2.48503e-05 3.46888e-05 3…
51474_EOSINOPHILS-URINE-HEMATOLOGY 6.54133e-05 6.42735e-05 0.173012 5.84365e-05 7.90627e-05 5.61061e-05 5.86632e-05 3.76833e-05 5.94315e-05 8.52178e-05 6.56787e-05 6.83367e-05 5.30707e-05 5.17665e-05 4.33128e-05 8.78803e-05 5.08075e-05 7.19297e-05 4.62668e-05 2.91955e-05 4.05385e-05 2.00689e-05 8.07696e-05 6.35192e-05 3.27083e-05 5.00213e-05 0.000103707 5.51411e-05 5.56214e-05 7.60874e-05 0.00054…
51475_EPITHELIAL CASTS-URINE-HEMATOLOGY 7.36158e-06 6.77392e-06 7.32544e-06 7.71588e-06 6.98625e-06 6.44807e-06 6.59667e-06 4.10286e-06 6.85017e-06 9.08928e-06 7.35017e-06 7.12227e-06 6.25901e-06 5.86847e-06 5.22609e-06 9.97712e-06 6.02169e-06 8.33969e-06 5.51958e-06 3.37432e-06 5.29399e-06 2.69354e-06 9.44097e-06 6.85892e-06 4.07163e-06 5.70679e-06 8.07274e-06 6.13946e-06 6.28162e-06 8.80969e-06…
51477_FREE FAT-URINE-HEMATOLOGY 2.02945e-05 0.000962695 2.03776e-05 2.1348e-05 1.93697e-05 4.11839e-05 1.83064e-05 1.75525e-05 1.90207e-05 2.50918e-05 2.05481e-05 3.89603e-05 1.73925e-05 1.62956e-05 1.44798e-05 2.85931e-05 1.68032e-05 2.30194e-05 1.53597e-05 9.91317e-06 1.47075e-05 7.55234e-06 2.60053e-05 1.89969e-05 1.17829e-05 1.58614e-05 2.26143e-05 1.70032e-05 1.75916e-05 2.4359e-05 2.52592e-…
51479_GRANULAR CASTS-URINE-HEMATOLOGY 0.000349155 0.000866943 0.0337317 0.000617655 0.00131226 0.000521386 0.000497805 0.0454281 0.000387452 0.00108645 0.000363681 0.000510836 0.000351698 0.000335564 0.000330779 0.000502404 0.000495504 0.0011746 0.0110702 0.000242121 0.000188619 0.000204748 0.000785072 0.00111907 0.606168 0.000325259 0.0045621 0.00026071 0.000452866 0.000525753 0.244605 0.0001542…
51480_HEMATOCRIT-URINE-HEMATOLOGY 0.000133975 0.000124337 0.000143245 0.00014033 0.000150268 0.000113998 0.000120025 0.000102321 0.000128614 0.000157024 0.000133159 0.000133305 0.000116573 0.000105883 9.45777e-05 0.000194669 0.000107657 0.000169462 0.000101837 6.27206e-05 0.000107078 4.98219e-05 0.000165872 0.000131824 7.46341e-05 0.000136584 0.000139959 0.000114952 0.00102244 0.000154747 0.00014…
51481_HEMOSIDERIN-URINE-HEMATOLOGY 0.000204235 0.000203643 0.000281296 0.000271423 0.000320865 0.000347487 0.000238098 0.00139163 0.000272593 0.000260553 0.000231197 0.000195348 0.000184936 0.000165315 0.000152329 0.000322257 0.000173048 0.000239291 0.000184294 9.68707e-05 0.000142601 8.57779e-05 0.000293204 0.000211984 0.000124497 0.000176171 0.000247006 0.000177422 0.00103504 0.00024799 0.00065…
51488_NON-SQUAMOUS EPITHELIAL CELLS-URINE-HEMATOLOGY 0.000158883 0.000143238 0.000175518 0.000156249 0.000143538 0.000136006 0.000136966 8.44071e-05 0.000141938 0.000188692 0.000156932 0.000147635 0.000141063 0.000120359 0.000191375 0.00019666 0.000177875 0.000166398 0.0001131 7.57988e-05 0.000105591 0.000253463 0.000184999 0.000181321 0.00010498 0.000122793 0.000158148 0.000147967 0.000129069 0.…
51489_NONSQUAMOUS EPITHELIAL CELL-URINE-HEMATOLOGY 0.000763906 0.00101554 0.00071179 0.00110005 0.00100473 0.000573309 0.00298184 0.000689372 0.00093839 0.000698692 0.000770193 0.00065153 0.000634682 0.000530957 0.00046071 0.000830652 0.000615258 0.000738541 0.000493884 0.000384986 0.00107012 0.000252869 0.000889949 0.000606171 0.000390485 0.000766541 0.00143816 0.000519189 0.000654231 0.00076593…
51490_OVAL FAT BODY-URINE-HEMATOLOGY 9.08682e-05 7.80669e-05 0.000102309 8.80196e-05 8.86175e-05 7.50833e-05 7.72319e-05 4.80522e-05 0.000100586 0.00010231 8.575e-05 8.25089e-05 8.36016e-05 6.82378e-05 0.000690701 0.000114154 0.000564115 9.6043e-05 6.6016e-05 4.06625e-05 6.21495e-05 3.37255e-05 0.000107655 8.05351e-05 4.97799e-05 7.00073e-05 0.000273879 7.10452e-05 7.65214e-05 0.000100661 9.88152…
51494_RBC CASTS-URINE-HEMATOLOGY 0.000377437 0.000348733 0.000475222 0.000332698 0.000381584 0.000429699 0.000345046 0.000368077 0.000599863 0.000452868 0.00036625 0.000339189 0.000384796 0.000331789 0.000336267 0.000447059 0.000325319 0.000564508 0.000265323 0.000216279 0.000272846 0.000168353 0.000663372 0.000365661 0.000319204 0.000510682 0.00339044 0.000312597 0.000589898 0.000676441 0.001635…
51495_RBC CLUMPS-URINE-HEMATOLOGY 0.000374385 0.000367198 0.000418783 0.000378649 0.000394772 0.000312627 0.000367822 0.000707996 0.00036869 0.000401706 0.000396496 0.000417098 0.000322014 0.000292233 0.00062853 0.000439238 0.00035851 0.000452852 0.000313958 0.000198241 0.000272947 0.000165781 0.000614914 0.000381265 0.000315492 0.000314255 0.00107784 0.000348235 0.00032461 0.000464587 0.00070390…
51496_REDUCING SUBSTANCES, URINE-URINE-HEMATOLOGY 5.2572e-05 4.7755e-05 5.18352e-05 5.37451e-05 4.99393e-05 4.4994e-05 4.7586e-05 2.84781e-05 4.91114e-05 6.28236e-05 5.26968e-05 5.04166e-05 4.62298e-05 4.13146e-05 3.65139e-05 7.22317e-05 4.21273e-05 5.94415e-05 3.84529e-05 2.37801e-05 0.0138243 1.87971e-05 6.84365e-05 4.86122e-05 2.85489e-05 4.09477e-05 5.61615e-05 4.31059e-05 4.45306e-05 6.25553…
51497_RENAL EPITHELIAL CELLS-URINE-HEMATOLOGY 0.000187864 0.000353739 0.000365141 0.000309212 0.000187213 0.000242826 0.000145624 0.00034219 0.000223088 0.000251663 0.000165842 0.000543877 0.000164406 0.00021357 0.000157731 0.000238866 0.000195633 0.000199202 0.000336714 9.58227e-05 0.000109656 7.0538e-05 0.000200341 0.00020561 0.000172416 0.000188606 0.000244839 0.000174901 0.000223571 0.0002391…
51499_SPERM-URINE-HEMATOLOGY 0.0010607 0.00184947 0.00896854 0.00225177 0.00146728 0.00101553 0.00118516 0.00894105 0.00121881 0.00134166 0.00165234 0.00233585 0.000963984 0.00102175 0.00128576 0.00161722 0.00222732 0.00794032 0.00219966 0.000653892 0.000747377 0.000403789 0.00194045 0.00201611 0.000829372 0.00144441 0.00399076 0.000994023 0.00141897 0.00324028 0.00223408 0.00120341 0.00392548 0.…
51500_SULFONAMIDES-URINE-HEMATOLOGY 0.00017249 0.00019597 0.000177359 0.000165099 0.000159603 0.000143707 0.000164858 0.000416634 0.000165291 0.000195707 0.000195064 0.000166556 0.000156875 0.000153233 0.000122398 0.000216555 0.000136291 0.000189548 0.000468428 8.87527e-05 0.000116752 7.06129e-05 0.000223358 0.000164977 0.000101781 0.000144835 0.000177764 0.000140814 0.000163702 0.000227584 0.000…
51501_TRANSITIONAL EPITHELIAL CELLS-URINE-HEMATOLOGY 0.000187312 0.000353091 0.000159964 0.00094712 0.000292337 0.00020245 0.000156426 0.000136076 0.00019865 0.000411193 0.000156223 0.156708 0.000188321 0.000195811 0.000275458 0.000218629 0.000149322 0.000215741 0.000234373 0.000138573 9.59563e-05 7.87059e-05 0.00017882 0.000196887 0.000693335 0.000156187 0.000294076 0.000129093 0.000150244 0.000…
51502_TRICHOMONAS-URINE-HEMATOLOGY 0.000236231 0.000484926 0.000409616 0.000287938 0.000253556 0.000218638 0.000239748 0.000154299 0.000257796 0.000272899 0.000308145 0.00111486 0.000283818 0.000202383 0.000397359 0.000317528 0.000215172 0.000290176 0.00020261 0.000130265 0.000186729 9.82846e-05 0.000299759 0.000267499 0.000273781 0.00025966 0.000264411 0.000202518 0.000408475 0.000268174 0.00025…
51503_TRIPLE PHOSPHATE CRYSTALS-URINE-HEMATOLOGY 0.00124434 0.00282412 0.00137398 0.00294822 0.00113768 0.000984731 0.00147427 0.00737002 0.00145598 0.0012104 0.00178321 0.00726984 0.00116184 0.000931065 0.00134907 0.00147968 0.000937564 0.0011958 0.0017146 0.000839877 0.00100095 0.000674208 0.00134634 0.0011543 0.0010913 0.00157084 0.00183771 0.00184294 0.00203993 0.00126647 0.000998641 0.000601…
51505_URIC ACID CRYSTALS-URINE-HEMATOLOGY 0.000133702 0.000136354 0.0002659 0.000159689 0.00012203 0.0001194 0.000171647 0.000150466 0.000123835 0.000206646 0.000126864 0.000114946 0.000100775 9.3451e-05 9.24661e-05 0.000171602 0.000104234 0.000160464 9.53702e-05 6.31306e-05 7.71022e-05 4.23418e-05 0.00015921 0.000116933 9.30593e-05 0.000127377 0.000234099 0.000110595 0.000140791 0.000135581 0.00…
51507_URINE CASTS, OTHER-URINE-HEMATOLOGY 0.00088726 0.00194064 0.000924897 0.00161591 0.000864257 0.000835156 0.000835432 0.0025363 0.000819665 0.00118658 0.000902687 0.0018301 0.000784492 0.000693354 0.000957745 0.00162762 0.000739777 0.000967095 0.000633635 0.000588197 0.000597191 0.00050452 0.00110419 0.000799644 0.00090751 0.000865836 0.00210733 0.000784804 0.00200295 0.000965095 0.0032185 0…
51510_URINE CRYSTALS, OTHER-URINE-HEMATOLOGY 0.00072746 0.000768151 0.00160463 0.000744324 0.000804104 0.000658634 0.000860917 0.000921773 0.0011091 0.00081852 0.00101135 0.000803496 0.000631236 0.000605408 0.000791805 0.00191789 0.000941172 0.000801515 0.000672629 0.000482585 0.000536032 0.000451766 0.00113074 0.000672504 0.000540607 0.000762801 0.00100941 0.000651667 0.00118834 0.000806018 0.00…
51511_URINE FAT BODIES-URINE-HEMATOLOGY 0.000358502 0.000313806 0.000470226 0.000453083 0.000334542 0.000306007 0.000395459 0.000659464 0.000522612 0.000388588 0.000526144 0.000543436 0.000331052 0.000291475 0.000465563 0.000424741 0.000347139 0.000391359 0.000260953 0.000213838 0.000265232 0.000158127 0.000452718 0.000328709 0.000218109 0.000328579 0.000441388 0.000308717 0.000330218 0.000387346…
51513_URINE SPECIMEN TYPE-URINE-HEMATOLOGY 0.000181333 0.000225962 0.000157492 0.000189766 0.000143057 0.000135992 0.000137333 0.000152493 0.00013694 0.000195395 0.000148354 0.000162273 0.000143481 0.000122263 0.00017947 0.000219038 0.000126536 0.000189897 0.000130937 7.55687e-05 9.99956e-05 5.59969e-05 0.000190877 0.000151869 0.000113597 0.000122714 0.000252595 0.000121978 0.000183567 0.00018315…
51515_WAXY CASTS-URINE-HEMATOLOGY 0.000625461 0.000650064 0.000761544 0.000539906 0.000532878 0.000733928 0.000584478 0.000417076 0.000574205 0.00080117 0.000804894 0.000465811 0.000624138 0.000457012 0.000362849 0.000618873 0.00101575 0.00107785 0.000387094 0.000334995 0.000451648 0.000239166 0.000848577 0.00106253 0.00192751 0.000471301 0.000752058 0.000475511 0.000552304 0.000794909 0.00073766…
51517_WBC CASTS-URINE-HEMATOLOGY 0.00113861 0.000938267 0.000723259 0.000620726 0.00128729 0.00117042 0.000694433 0.000823095 0.000884445 0.00110669 0.000869683 0.00064653 0.000557252 0.000581673 0.00154926 0.000826424 0.000694707 0.00687746 0.00263861 0.000478999 0.000546547 0.000366696 0.0013752 0.00059399 0.00517145 0.000538042 0.00277445 0.000564689 0.000961287 0.00127137 0.0294493 0.00033988…
51518_WBC CLUMPS-URINE-HEMATOLOGY 0.000156212 0.000168809 0.000189685 0.00125914 0.000155096 0.000116441 0.000137119 0.000376221 0.000147362 0.000162495 0.000142063 0.0868734 0.000128963 0.00010818 0.000115513 0.000208963 0.000100729 0.00016823 0.000125061 6.84113e-05 9.14324e-05 4.42815e-05 0.000161212 0.000134338 8.37619e-05 0.00010902 0.000167415 0.00013623 0.000150294 0.000172213 0.000212296 …
51520_ANTI-MC-BLOOD-CHEMISTRY 1.23978e-05 1.13966e-05 1.23093e-05 1.29843e-05 1.17985e-05 1.09756e-05 1.12028e-05 6.88016e-06 1.15611e-05 1.52742e-05 1.2428e-05 1.19912e-05 1.05751e-05 9.88858e-06 8.77253e-06 1.69062e-05 1.01225e-05 1.40749e-05 9.26803e-06 5.68017e-06 8.86366e-06 4.53449e-06 1.58275e-05 1.15669e-05 6.90212e-06 9.64165e-06 1.35918e-05 1.03286e-05 1.06329e-05 1.48262e-05 1.50864e-0…
51521_ACID PHOS-BLOOD-CHEMISTRY 6.01151e-06 5.53916e-06 5.95865e-06 6.34245e-06 5.72202e-06 5.26363e-06 5.40364e-06 3.39471e-06 5.60363e-06 7.52431e-06 6.02422e-06 5.82719e-06 5.15394e-06 4.80401e-06 4.26859e-06 8.1847e-06 4.92781e-06 6.83142e-06 4.51286e-06 2.76119e-06 4.32653e-06 2.20185e-06 7.66168e-06 5.61747e-06 3.32951e-06 4.67542e-06 6.59538e-06 5.02931e-06 5.4191e-06 7.21677e-06 7.34658e-…
51523_GR HOLD-URINE-CHEMISTRY 0.00024814 0.000298799 0.000366518 0.278997 0.000328543 0.000190627 0.00021068 0.000320509 0.000214313 0.000271824 0.000212501 0.000297841 0.000190108 0.000205357 0.00023003 0.000231952 0.658162 0.000234857 0.327714 9.01387e-05 0.000102314 5.55679e-05 0.000240097 0.000185188 8.67152e-05 0.000210748 0.000269909 0.000391067 0.00018197 0.000237682 0.000406115 0.00044746…
51532_PLASMGN-BLOOD-HEMATOLOGY 2.17817e-05 1.99144e-05 2.16123e-05 2.29103e-05 2.07162e-05 1.89807e-05 1.95082e-05 1.22987e-05 2.03179e-05 2.66521e-05 2.18325e-05 2.09938e-05 1.85438e-05 1.72735e-05 1.53232e-05 2.9761e-05 1.7702e-05 2.48578e-05 1.66777e-05 9.94511e-06 1.54817e-05 7.9225e-06 2.81244e-05 2.0236e-05 1.20717e-05 1.69174e-05 2.59377e-05 1.80517e-05 2.27583e-05 2.59904e-05 2.58782e-05 …
51538_[A1c]-BLOOD-CHEMISTRY 3.35786e-05 3.03817e-05 3.46691e-05 3.66358e-05 3.38744e-05 2.94939e-05 3.55e-05 2.77668e-05 3.16082e-05 4.55654e-05 3.796e-05 3.36127e-05 2.97043e-05 2.76243e-05 2.4026e-05 4.76149e-05 2.83151e-05 3.94451e-05 2.66654e-05 1.67428e-05 2.34379e-05 1.22315e-05 4.42782e-05 3.74381e-05 1.8886e-05 2.86144e-05 4.05327e-05 2.82132e-05 2.85978e-05 4.40234e-05 4.28055e-05 1.8710…
51539_TACROFK_2-BLOOD-CHEMISTRY 2.17595e-05 1.97783e-05 2.12379e-05 2.14696e-05 1.97031e-05 1.8456e-05 1.99961e-05 1.68332e-05 2.0031e-05 2.64078e-05 2.08432e-05 2.03535e-05 1.78452e-05 1.62784e-05 1.43684e-05 2.85399e-05 2.03794e-05 2.3645e-05 1.5938e-05 9.38302e-06 1.48112e-05 7.35315e-06 0.000813651 2.00943e-05 1.18247e-05 1.65679e-05 2.40519e-05 1.73588e-05 1.81524e-05 3.19335e-05 4.82055e-05…
