# Supplementary material for: Inferring multimodal latent topics from electronic health records
Source: Nat Commun. 2020 May 21;11:2536. doi: 10.1038/s41467-020-16378-3 (PMC7242436; doi:10.1038/s41467-020-16378-3)
Supplement: Supplementary file 7 — Supplementary Data 3 [file 41467_2020_16378_MOESM7_ESM.csv]

typeId "labId" "stateId" "M1" "M2" "M3" "M4" "M5" "M6" "M7" "M8" "M9" "M10" "M11" "M12" "M13" "M14" "M15" "M16" "M17" "M18" "M19" "M20" "M21" "M22" "M23" "M24" "M25" "M26" "M27" "M28" "M29" "M30" "M31" "M32" "M33" "M34" "M35" "M36" "M37" "M38" "M39" "M40" "M41" "M42" "M43" "M44" "M45" "M46" "M47" "M48" "M49" "M50" "M51" "M52" "M53" "M54" "M55" "M56" "M57" "M58" "M59" "M60" "M61" "M62" "M63" "M64"…
1 4 "50805_CARBOXYHEMOGLOBIN-BLOOD-BLOOD GAS" 0 0.501601 0.479284 0.487047 0.487645 0.494835 0.495453 0.486785 0.485089 0.491352 0.495272 0.489119 0.491652 0.503786 0.501704 0.474807 0.500395 0.487431 0.486783 0.451585 0.485727 0.493661 0.493526 0.464573 0.501117 0.681151 0.502775 0.477095 0.500232 0.486908 0.478059 0.468178 0.501293 0.483631 0.788543 0.488436 0.765801 0.48665 0.482225 0.48471 0.…
2 4 "50805_CARBOXYHEMOGLOBIN-BLOOD-BLOOD GAS" 1 0.498399 0.520716 0.512953 0.512355 0.505165 0.504547 0.513215 0.514911 0.508648 0.504728 0.510881 0.508348 0.496214 0.498296 0.525193 0.499605 0.512569 0.513217 0.548415 0.514273 0.506339 0.506474 0.535427 0.498883 0.318849 0.497225 0.522905 0.499768 0.513092 0.521941 0.531822 0.498707 0.516369 0.211457 0.511564 0.234199 0.51335 0.517775 0.51529 0.…
3 4 "50814_METHEMOGLOBIN-BLOOD-BLOOD GAS" 0 0.501346 0.498117 0.482819 0.4907 0.494405 0.49734 0.491064 0.47716 0.491522 0.49605 0.486473 0.500106 0.504984 0.501129 0.478901 0.502571 0.485406 0.490641 0.448088 0.503622 0.492522 0.509323 0.459016 0.503888 0.502074 0.500567 0.482997 0.498748 0.486725 0.487932 0.478218 0.501335 0.487817 0.824198 0.490004 0.790373 0.489856 0.47265 0.486483 0.507283 0…
4 4 "50814_METHEMOGLOBIN-BLOOD-BLOOD GAS" 1 0.498654 0.501883 0.517181 0.5093 0.505595 0.50266 0.508936 0.52284 0.508478 0.50395 0.513527 0.499894 0.495016 0.498871 0.521099 0.497429 0.514594 0.509359 0.551912 0.496378 0.507478 0.490677 0.540984 0.496112 0.497926 0.499433 0.517003 0.501252 0.513275 0.512068 0.521782 0.498665 0.512183 0.175802 0.509996 0.209627 0.510144 0.52735 0.513517 0.492717 0…
5 4 "50829_FLUID TYPE-OTHER BODY FLUID-BLOOD GAS" 0 0.500397 0.500365 0.500372 0.500581 0.500348 0.499758 0.500291 0.499651 0.500365 0.500411 0.500351 0.500421 0.500171 0.50029 0.500111 0.500687 0.500313 0.500547 0.500178 0.499164 0.500072 0.498718 0.500573 0.500381 0.499523 0.500143 0.500423 0.50028 0.500168 0.500612 0.500415 0.500136 0.500551 0.500583 0.587406 0.500452 0.500502 0.500317 0.50056…
6 4 "50829_FLUID TYPE-OTHER BODY FLUID-BLOOD GAS" 1 0.499603 0.499635 0.499628 0.499419 0.499652 0.500242 0.499709 0.500349 0.499635 0.499589 0.499649 0.499579 0.499829 0.49971 0.499889 0.499313 0.499687 0.499453 0.499822 0.500836 0.499928 0.501282 0.499427 0.499619 0.500477 0.499857 0.499577 0.49972 0.499832 0.499388 0.499585 0.499864 0.499449 0.499417 0.412594 0.499548 0.499498 0.499683 0.49943…
7 4 "50830_PCO2	BODY FLUID-OTHER BODY FLUID-BLOOD GAS" 0 0.500092 0.500085 0.50009 0.500106 0.500088 0.500066 0.500081 0.500088 0.500086 0.500099 0.500088 0.500089 0.500077 0.500078 0.500066 0.500113 0.500077 0.500098 0.500086 0.500008 0.500056 0.499976 0.50011 0.500089 0.50003 0.50007 0.500093 0.500079 0.500077 0.500102 0.500094 0.500056 0.500095 0.500149 0.504172 0.5001 0.500099 0.500089 0.500102 0.500098 0.50…
8 4 "50830_PCO2	BODY FLUID-OTHER BODY FLUID-BLOOD GAS" 1 0.499908 0.499915 0.49991 0.499894 0.499912 0.499934 0.499919 0.499912 0.499914 0.499901 0.499912 0.499911 0.499923 0.499922 0.499934 0.499887 0.499923 0.499902 0.499914 0.499992 0.499944 0.500024 0.49989 0.499911 0.49997 0.49993 0.499907 0.499921 0.499923 0.499898 0.499906 0.499944 0.499905 0.499851 0.495828 0.4999 0.499901 0.499911 0.499898 0.499902 0.49…
9 4 "50831_PH-OTHER BODY FLUID-BLOOD GAS" 0 0.499992 0.500679 0.500033 0.501121 0.500162 0.498663 0.500094 0.498572 0.500226 0.501289 0.500207 0.501152 0.498827 0.500563 0.50001 0.502707 0.50017 0.501253 0.499752 0.496731 0.498789 0.497169 0.532053 0.500649 0.498223 0.498925 0.501482 0.500313 0.498747 0.50218 0.500953 0.499979 0.50125 0.504115 0.976864 0.499549 0.501102 0.500474 0.501015 0.500865…
10 4 "50831_PH-OTHER BODY FLUID-BLOOD GAS" 1 0.500008 0.499321 0.499967 0.498879 0.499838 0.501337 0.499906 0.501428 0.499774 0.498711 0.499793 0.498848 0.501173 0.499437 0.49999 0.497293 0.49983 0.498747 0.500248 0.503269 0.501211 0.502831 0.467947 0.499351 0.501777 0.501075 0.498518 0.499687 0.501253 0.49782 0.499047 0.500021 0.49875 0.495885 0.0231361 0.500451 0.498898 0.499526 0.498985 0.4991…
11 4 "50832_PO2	BODY FLUID-OTHER BODY FLUID-BLOOD GAS" 0 0.500017 0.500016 0.500016 0.500018 0.500016 0.500012 0.500015 0.500003 0.500016 0.500018 0.500016 0.500016 0.500014 0.500014 0.500012 0.50002 0.500014 0.500018 0.500013 0.500002 0.500011 0.499995 0.500019 0.500016 0.500006 0.500013 0.500017 0.500014 0.500015 0.500019 0.500018 0.50001 0.500018 0.500025 0.500879 0.500019 0.500018 0.500016 0.500019 0.500018 …
12 4 "50832_PO2	BODY FLUID-OTHER BODY FLUID-BLOOD GAS" 1 0.499983 0.499984 0.499984 0.499982 0.499984 0.499988 0.499985 0.499997 0.499984 0.499982 0.499984 0.499984 0.499986 0.499986 0.499988 0.49998 0.499986 0.499982 0.499987 0.499998 0.499989 0.500005 0.499981 0.499984 0.499994 0.499987 0.499983 0.499986 0.499985 0.499981 0.499982 0.49999 0.499982 0.499975 0.499121 0.499981 0.499982 0.499984 0.499981 0.499982 …
13 4 "50833_POTASSIUM-OTHER BODY FLUID-BLOOD GAS" 0 0.500003 0.500003 0.500004 0.500004 0.500003 0.500003 0.500003 0.500014 0.500003 0.500005 0.500003 0.500004 0.500002 0.500001 0.500002 0.500005 0.500002 0.500004 0.500002 0.499996 0.500002 0.499996 0.500005 0.500003 0.5 0.500001 0.500005 0.500002 0.500001 0.500005 0.500006 0.499999 0.500005 0.500006 0.500012 0.500005 0.500005 0.500003 0.500004 0…
14 4 "50833_POTASSIUM-OTHER BODY FLUID-BLOOD GAS" 1 0.499997 0.499997 0.499996 0.499996 0.499997 0.499997 0.499997 0.499986 0.499997 0.499995 0.499997 0.499996 0.499998 0.499999 0.499998 0.499995 0.499998 0.499996 0.499998 0.500004 0.499998 0.500004 0.499995 0.499997 0.5 0.499999 0.499995 0.499998 0.499999 0.499995 0.499994 0.500001 0.499995 0.499994 0.499988 0.499995 0.499995 0.499997 0.499996 0…
15 4 "50834_SODIUM	BODY FLUID-OTHER BODY FLUID-BLOOD GAS" 0 0.500004 0.500003 0.500004 0.500004 0.500004 0.500003 0.500003 0.500009 0.500003 0.500005 0.500004 0.500004 0.500003 0.500003 0.500003 0.500005 0.500003 0.500004 0.500003 0.500001 0.500003 0.499999 0.500004 0.500004 0.500001 0.500003 0.500004 0.500003 0.500003 0.500004 0.500005 0.500002 0.500004 0.500005 0.500007 0.500004 0.500004 0.500004 0.500004 0.50000…
16 4 "50834_SODIUM	BODY FLUID-OTHER BODY FLUID-BLOOD GAS" 1 0.499996 0.499997 0.499996 0.499996 0.499996 0.499997 0.499997 0.499991 0.499997 0.499995 0.499996 0.499996 0.499997 0.499997 0.499997 0.499995 0.499997 0.499996 0.499997 0.499999 0.499997 0.500001 0.499996 0.499996 0.499999 0.499997 0.499996 0.499997 0.499997 0.499996 0.499995 0.499998 0.499996 0.499995 0.499993 0.499996 0.499996 0.499996 0.499996 0.49999…
17 4 "50835_ALBUMIN	ASCITES-ASCITES-CHEMISTRY" 0 0.501033 0.500955 0.500466 0.501203 0.500949 0.500545 0.500359 0.499153 0.500733 0.501983 0.501166 0.501144 0.500351 0.500416 0.500188 0.50338 0.500262 0.501976 0.500416 0.49855 0.499203 0.497819 0.502711 0.501078 0.498717 0.499664 0.501726 0.500168 0.500003 0.502231 0.979394 0.499909 0.501198 0.503455 0.501739 0.500155 0.502334 0.501112 0.50177 0.501581 0.499616 0.50…
18 4 "50835_ALBUMIN	ASCITES-ASCITES-CHEMISTRY" 1 0.498967 0.499045 0.499534 0.498797 0.499051 0.499455 0.499641 0.500847 0.499267 0.498017 0.498834 0.498856 0.499649 0.499584 0.499812 0.49662 0.499738 0.498024 0.499584 0.50145 0.500797 0.502181 0.497289 0.498922 0.501283 0.500336 0.498274 0.499832 0.499997 0.497769 0.0206062 0.500091 0.498802 0.496545 0.498261 0.499845 0.497666 0.498888 0.49823 0.498419 0.500384 0.4…
19 4 "50836_AMYLASE	ASCITES-ASCITES-CHEMISTRY" 0 0.48742 0.531619 0.482952 0.504048 0.503685 0.495163 0.494912 0.490713 0.486971 0.501164 0.490378 0.49203 0.488253 0.501269 0.495233 0.4987 0.491406 0.50371 0.494282 0.499044 0.496816 0.493305 0.495407 0.495407 0.475711 0.497292 0.498283 0.471545 0.486676 0.499116 0.959822 0.499817 0.501969 0.485223 0.498412 0.478815 0.495003 0.499435 0.486439 0.500569 0.480635 0.4942…
20 4 "50836_AMYLASE	ASCITES-ASCITES-CHEMISTRY" 1 0.51258 0.468381 0.517048 0.495952 0.496315 0.504837 0.505088 0.509287 0.513029 0.498836 0.509622 0.50797 0.511747 0.498731 0.504767 0.5013 0.508594 0.49629 0.505718 0.500956 0.503184 0.506695 0.504593 0.504593 0.524289 0.502708 0.501717 0.528455 0.513324 0.500884 0.0401781 0.500183 0.498031 0.514777 0.501588 0.521185 0.504997 0.500565 0.513561 0.499431 0.519365 0.505…
21 4 "50837_BICARBONATE	ASCITES-ASCITES-CHEMISTRY" 0 0.500089 0.500086 0.500081 0.500097 0.50009 0.500079 0.500083 0.500061 0.500088 0.500101 0.500091 0.500088 0.500082 0.500081 0.500073 0.500105 0.500069 0.500098 0.500077 0.500028 0.500068 0.49998 0.5001 0.500089 0.500022 0.500075 0.500092 0.50005 0.500079 0.500095 0.504346 0.500059 0.500094 0.500101 0.500102 0.50009 0.500096 0.50009 0.500098 0.500096 0.500074 0.500097…
22 4 "50837_BICARBONATE	ASCITES-ASCITES-CHEMISTRY" 1 0.499911 0.499914 0.499919 0.499903 0.49991 0.499921 0.499917 0.499939 0.499912 0.499899 0.499909 0.499912 0.499918 0.499919 0.499927 0.499895 0.499931 0.499902 0.499923 0.499972 0.499932 0.50002 0.4999 0.499911 0.499978 0.499925 0.499908 0.49995 0.499921 0.499905 0.495654 0.499941 0.499906 0.499899 0.499898 0.49991 0.499904 0.49991 0.499902 0.499904 0.499926 0.499903…
23 4 "50838_BILIRUBIN	TOTAL	ASCITES-ASCITES-CHEMISTRY" 0 0.497748 0.499684 0.489584 0.502025 0.501578 0.49852 0.500005 0.497822 0.498773 0.500401 0.500391 0.500771 0.500602 0.501086 0.5013 0.499841 0.492821 0.502337 0.501106 0.498028 0.496279 0.491494 0.497964 0.502095 0.483838 0.499738 0.498671 0.477379 0.497831 0.495926 0.923733 0.500154 0.499823 0.48575 0.498339 0.486818 0.498518 0.499047 0.500536 0.500679 0.49903 0.4951…
24 4 "50838_BILIRUBIN	TOTAL	ASCITES-ASCITES-CHEMISTRY" 1 0.502252 0.500316 0.510416 0.497975 0.498422 0.50148 0.499995 0.502178 0.501227 0.499599 0.499609 0.499229 0.499398 0.498914 0.4987 0.500159 0.507179 0.497663 0.498894 0.501972 0.503721 0.508506 0.502036 0.497905 0.516162 0.500262 0.501329 0.522621 0.502169 0.504074 0.076267 0.499846 0.500177 0.51425 0.501661 0.513182 0.501482 0.500953 0.499464 0.499321 0.50097 0.5048…
25 4 "50839_CHLORIDE	ASCITES-ASCITES-CHEMISTRY" 0 0.500094 0.500092 0.500086 0.500101 0.500094 0.500083 0.500088 0.500095 0.500092 0.500106 0.500096 0.500093 0.500086 0.500085 0.500077 0.50011 0.500073 0.500104 0.500081 0.500029 0.500071 0.49998 0.500106 0.500093 0.500023 0.500079 0.500097 0.500054 0.500083 0.5001 0.504396 0.500062 0.500099 0.500106 0.500108 0.500095 0.500102 0.500095 0.500103 0.5001 0.500077 0.50010…
26 4 "50839_CHLORIDE	ASCITES-ASCITES-CHEMISTRY" 1 0.499906 0.499908 0.499914 0.499899 0.499906 0.499917 0.499912 0.499905 0.499908 0.499894 0.499904 0.499907 0.499914 0.499915 0.499923 0.49989 0.499927 0.499896 0.499919 0.499971 0.499929 0.50002 0.499894 0.499907 0.499977 0.499921 0.499903 0.499946 0.499917 0.4999 0.495604 0.499938 0.499901 0.499894 0.499892 0.499905 0.499898 0.499905 0.499897 0.4999 0.499923 0.49989…
27 4 "50840_CHOLESTEROL	ASCITES-ASCITES-CHEMISTRY" 0 0.500015 0.500014 0.500047 0.500016 0.500015 0.500016 0.500014 0.500008 0.500015 0.500017 0.500015 0.500015 0.500014 0.500013 0.500012 0.500017 0.500011 0.500016 0.500013 0.500004 0.500011 0.499996 0.500016 0.500015 0.500003 0.500013 0.500016 0.500007 0.500013 0.500016 0.500871 0.50001 0.500015 0.500016 0.500016 0.500016 0.500016 0.500015 0.500016 0.500016 0.500012 0.…
28 4 "50840_CHOLESTEROL	ASCITES-ASCITES-CHEMISTRY" 1 0.499985 0.499986 0.499953 0.499984 0.499985 0.499984 0.499986 0.499992 0.499985 0.499983 0.499985 0.499985 0.499986 0.499987 0.499988 0.499983 0.499989 0.499984 0.499987 0.499996 0.499989 0.500004 0.499984 0.499985 0.499997 0.499987 0.499984 0.499993 0.499987 0.499984 0.499129 0.49999 0.499985 0.499984 0.499984 0.499984 0.499984 0.499985 0.499984 0.499984 0.499988 0.…
29 4 "50841_CREATININE	ASCITES-ASCITES-CHEMISTRY" 0 0.499823 0.504232 0.498557 0.500744 0.500248 0.499397 0.499671 0.498817 0.500059 0.500644 0.500144 0.565983 0.499794 0.500199 0.499991 0.5006 0.498703 0.500649 0.500152 0.497914 0.498776 0.494565 0.500247 0.500291 0.495541 0.499537 0.499684 0.496363 0.499588 0.49996 0.652836 0.499898 0.500307 0.499445 0.500199 0.499009 0.500025 0.499935 0.502228 0.500232 0.499213 0.49…
30 4 "50841_CREATININE	ASCITES-ASCITES-CHEMISTRY" 1 0.500177 0.495768 0.501443 0.499256 0.499752 0.500603 0.500329 0.501183 0.499941 0.499356 0.499856 0.434017 0.500206 0.499801 0.500009 0.4994 0.501297 0.499351 0.499848 0.502086 0.501224 0.505435 0.499753 0.499709 0.504459 0.500463 0.500316 0.503637 0.500412 0.50004 0.347164 0.500102 0.499693 0.500555 0.499801 0.500991 0.499975 0.500065 0.497772 0.499768 0.500787 0.50…
31 4 "50842_GLUCOSE	ASCITES-ASCITES-CHEMISTRY" 0 0.500159 0.501177 0.496318 0.50162 0.501481 0.500148 0.50067 0.498943 0.500577 0.501848 0.501395 0.501634 0.501034 0.500741 0.500672 0.502749 0.497796 0.502461 0.500793 0.498474 0.498678 0.496309 0.501626 0.501893 0.4948 0.500421 0.50065 0.491512 0.499898 0.501616 0.968444 0.499971 0.500428 0.498531 0.501224 0.495527 0.501451 0.501321 0.501989 0.501973 0.50038 0.50026…
32 4 "50842_GLUCOSE	ASCITES-ASCITES-CHEMISTRY" 1 0.499841 0.498823 0.503682 0.49838 0.498519 0.499852 0.49933 0.501057 0.499423 0.498152 0.498605 0.498366 0.498966 0.499259 0.499328 0.497251 0.502204 0.497539 0.499207 0.501526 0.501322 0.503691 0.498374 0.498107 0.5052 0.499579 0.49935 0.508488 0.500102 0.498384 0.0315561 0.500029 0.499572 0.501469 0.498776 0.504473 0.498549 0.498679 0.498011 0.498027 0.49962 0.4997…
33 4 "50843_LACTATE DEHYDROGENASE	ASCITES-ASCITES-CHEMISTRY" 0 0.500618 0.50111 0.498694 0.501378 0.5012 0.500456 0.500455 0.499099 0.500666 0.501897 0.501346 0.501334 0.500639 0.500572 0.500389 0.503055 0.499241 0.502221 0.500581 0.498512 0.498957 0.497164 0.502209 0.50143 0.497091 0.500021 0.501235 0.496206 0.500002 0.502215 0.972466 0.499932 0.501101 0.501513 0.50149 0.498052 0.501938 0.501211 0.501861 0.501767 0.499987 0.5015…
34 4 "50843_LACTATE DEHYDROGENASE	ASCITES-ASCITES-CHEMISTRY" 1 0.499382 0.49889 0.501306 0.498622 0.4988 0.499544 0.499545 0.500901 0.499334 0.498103 0.498654 0.498666 0.499361 0.499428 0.499611 0.496945 0.500759 0.497779 0.499419 0.501488 0.501043 0.502836 0.497791 0.49857 0.502909 0.499979 0.498765 0.503794 0.499998 0.497785 0.0275341 0.500068 0.498899 0.498487 0.49851 0.501948 0.498062 0.498789 0.498139 0.498233 0.500013 0.498…
35 4 "50844_LIPASE	ASCITES-ASCITES-CHEMISTRY" 0 0.500023 0.500026 0.500023 0.500029 0.500024 0.500021 0.500022 0.500017 0.500023 0.500028 0.500024 0.500024 0.500021 0.500021 0.500019 0.500028 0.500019 0.500026 0.50002 0.500009 0.500017 0.499994 0.500027 0.500023 0.500009 0.50002 0.500025 0.500016 0.500021 0.500031 0.50064 0.500015 0.500025 0.500047 0.500025 0.500024 0.500026 0.500024 0.500028 0.500025 0.50002 0.500…
36 4 "50844_LIPASE	ASCITES-ASCITES-CHEMISTRY" 1 0.499977 0.499974 0.499977 0.499971 0.499976 0.499979 0.499978 0.499983 0.499977 0.499972 0.499976 0.499976 0.499979 0.499979 0.499981 0.499972 0.499981 0.499974 0.49998 0.499991 0.499983 0.500006 0.499973 0.499977 0.499991 0.49998 0.499975 0.499984 0.499979 0.499969 0.49936 0.499985 0.499975 0.499953 0.499975 0.499976 0.499974 0.499976 0.499972 0.499975 0.49998 0.499…
37 4 "50845_MISCELLANEOUS	ASCITES-ASCITES-CHEMISTRY" 0 0.500024 0.500575 0.500022 0.50003 0.500024 0.500021 0.500022 0.500009 0.500023 0.500027 0.500025 0.500033 0.500021 0.500021 0.500019 0.500028 0.500019 0.500026 0.50002 0.500007 0.500035 0.499996 0.500032 0.500031 0.500006 0.50002 0.500026 0.500016 0.500021 0.500026 0.500603 0.500015 0.500025 0.500113 0.500033 0.500025 0.500026 0.500024 0.500029 0.500025 0.500019 0.50…
38 4 "50845_MISCELLANEOUS	ASCITES-ASCITES-CHEMISTRY" 1 0.499976 0.499425 0.499978 0.49997 0.499976 0.499979 0.499978 0.499991 0.499977 0.499973 0.499975 0.499967 0.499979 0.499979 0.499981 0.499972 0.499981 0.499974 0.49998 0.499993 0.499965 0.500004 0.499968 0.499969 0.499994 0.49998 0.499974 0.499984 0.499979 0.499974 0.499397 0.499985 0.499975 0.499887 0.499967 0.499975 0.499974 0.499976 0.499971 0.499975 0.499981 0.49…
39 4 "50846_OSMOLALITY	ASCITES-ASCITES-CHEMISTRY" 0 0.500005 0.500005 0.500005 0.500005 0.500005 0.500003 0.500004 0.500002 0.500005 0.500005 0.500005 0.500005 0.500004 0.500004 0.500004 0.500006 0.500004 0.500005 0.500004 0.500001 0.500008 0.499999 0.500005 0.500005 0.500002 0.500004 0.500005 0.500004 0.500004 0.500005 0.500006 0.500003 0.500005 0.500006 0.500304 0.500005 0.500005 0.500005 0.500005 0.500005 0.500004 0…
40 4 "50846_OSMOLALITY	ASCITES-ASCITES-CHEMISTRY" 1 0.499995 0.499995 0.499995 0.499995 0.499995 0.499997 0.499996 0.499998 0.499995 0.499995 0.499995 0.499995 0.499996 0.499996 0.499996 0.499994 0.499996 0.499995 0.499996 0.499999 0.499992 0.500001 0.499995 0.499995 0.499998 0.499996 0.499995 0.499996 0.499996 0.499995 0.499994 0.499997 0.499995 0.499994 0.499696 0.499995 0.499995 0.499995 0.499995 0.499995 0.499996 0…
41 4 "50847_POTASSIUM	ASCITES-ASCITES-CHEMISTRY" 0 0.500114 0.50011 0.500103 0.500123 0.500114 0.5001 0.500106 0.500091 0.500112 0.500129 0.500116 0.500113 0.500104 0.500103 0.500093 0.500134 0.500087 0.500126 0.500098 0.500035 0.500086 0.499974 0.500128 0.500113 0.500027 0.500096 0.500117 0.500063 0.500101 0.500121 0.505635 0.500076 0.50012 0.500127 0.500127 0.500114 0.500123 0.500115 0.500125 0.500122 0.500094 0.500…
42 4 "50847_POTASSIUM	ASCITES-ASCITES-CHEMISTRY" 1 0.499886 0.49989 0.499897 0.499877 0.499886 0.4999 0.499894 0.499909 0.499888 0.499871 0.499884 0.499887 0.499896 0.499897 0.499907 0.499866 0.499913 0.499874 0.499902 0.499965 0.499914 0.500026 0.499872 0.499887 0.499973 0.499904 0.499883 0.499937 0.499899 0.499879 0.494365 0.499924 0.49988 0.499873 0.499873 0.499886 0.499877 0.499885 0.499875 0.499878 0.499906 0.499…
43 4 "50848_SODIUM	ASCITES-ASCITES-CHEMISTRY" 0 0.500123 0.500121 0.500113 0.500134 0.500124 0.500109 0.500116 0.50009 0.500121 0.50014 0.500126 0.500123 0.500113 0.500112 0.500101 0.500145 0.500095 0.500137 0.500107 0.500038 0.500093 0.499972 0.500139 0.500123 0.500029 0.500104 0.500128 0.50007 0.50011 0.500132 0.506033 0.500082 0.50013 0.500139 0.500137 0.500124 0.500134 0.500125 0.500136 0.500133 0.500102 0.5001…
44 4 "50848_SODIUM	ASCITES-ASCITES-CHEMISTRY" 1 0.499877 0.499879 0.499887 0.499866 0.499876 0.499891 0.499884 0.49991 0.499879 0.49986 0.499874 0.499877 0.499887 0.499888 0.499899 0.499855 0.499905 0.499863 0.499893 0.499962 0.499907 0.500028 0.499861 0.499877 0.499971 0.499896 0.499872 0.49993 0.49989 0.499868 0.493967 0.499918 0.49987 0.499861 0.499863 0.499876 0.499866 0.499875 0.499864 0.499867 0.499898 0.4998…
45 4 "50849_TOTAL PROTEIN	ASCITES-ASCITES-CHEMISTRY" 0 0.501054 0.500939 0.500542 0.501183 0.500926 0.500541 0.500329 0.499147 0.500719 0.501974 0.501147 0.501124 0.50032 0.500399 0.500172 0.503449 0.500295 0.501966 0.500401 0.498547 0.499198 0.497868 0.502756 0.501052 0.498828 0.499618 0.501746 0.500334 0.499975 0.502249 0.982931 0.499908 0.501205 0.503435 0.501765 0.500178 0.502359 0.501084 0.501761 0.501571 0.499576 0.…
46 4 "50849_TOTAL PROTEIN	ASCITES-ASCITES-CHEMISTRY" 1 0.498946 0.499061 0.499458 0.498817 0.499074 0.499459 0.499671 0.500853 0.499281 0.498026 0.498853 0.498876 0.49968 0.499601 0.499828 0.496551 0.499705 0.498034 0.499599 0.501453 0.500802 0.502132 0.497244 0.498948 0.501172 0.500382 0.498254 0.499666 0.500025 0.497751 0.0170695 0.500092 0.498795 0.496565 0.498235 0.499822 0.497641 0.498916 0.498239 0.498429 0.500424 0…
47 4 "50850_TRIGLYCERIDES	ASCITES-ASCITES-CHEMISTRY" 0 0.500176 0.500211 0.500161 0.500192 0.500178 0.500158 0.500165 0.500094 0.500175 0.500203 0.500181 0.500493 0.500163 0.50016 0.500143 0.500209 0.500132 0.500195 0.500152 0.500052 0.500127 0.499949 0.500196 0.500185 0.500047 0.50015 0.50018 0.500085 0.500159 0.500191 0.510518 0.500117 0.500184 0.500196 0.500233 0.500173 0.500191 0.500178 0.500212 0.50019 0.500144 0.500…
48 4 "50850_TRIGLYCERIDES	ASCITES-ASCITES-CHEMISTRY" 1 0.499824 0.499789 0.499839 0.499808 0.499822 0.499842 0.499835 0.499906 0.499825 0.499797 0.499819 0.499507 0.499837 0.49984 0.499857 0.499791 0.499868 0.499805 0.499848 0.499948 0.499873 0.500051 0.499804 0.499815 0.499953 0.49985 0.49982 0.499915 0.499841 0.499809 0.489482 0.499883 0.499816 0.499804 0.499767 0.499827 0.499809 0.499822 0.499788 0.49981 0.499856 0.499…
49 4 "50851_UREA NITROGEN	ASCITES-ASCITES-CHEMISTRY" 0 0.500049 0.50005 0.500044 0.500053 0.500049 0.500043 0.500046 0.500026 0.500048 0.500073 0.50005 0.500305 0.500046 0.500044 0.50004 0.500057 0.500037 0.500054 0.500042 0.500015 0.500038 0.499987 0.500055 0.500049 0.500011 0.500042 0.50005 0.500026 0.500043 0.500055 0.502656 0.500032 0.500051 0.500063 0.500075 0.500048 0.500054 0.50005 0.500055 0.500052 0.50004 0.50005…
50 4 "50851_UREA NITROGEN	ASCITES-ASCITES-CHEMISTRY" 1 0.499951 0.49995 0.499956 0.499947 0.499951 0.499957 0.499954 0.499974 0.499952 0.499927 0.49995 0.499695 0.499954 0.499956 0.49996 0.499943 0.499963 0.499946 0.499958 0.499985 0.499962 0.500013 0.499945 0.499951 0.499989 0.499958 0.49995 0.499974 0.499957 0.499945 0.497344 0.499968 0.499949 0.499937 0.499925 0.499952 0.499946 0.49995 0.499945 0.499948 0.49996 0.49994…
51 4 "50853_25-OH VITAMIN D-BLOOD-CHEMISTRY" 0 0.499963 0.499964 0.499965 0.499956 0.499963 0.499976 0.499972 0.499998 0.499966 0.499951 0.499963 0.500014 0.499963 0.499974 0.499966 0.499947 0.499967 0.499962 0.499966 0.500047 0.499984 0.49906 0.499952 0.499971 0.496454 0.499975 0.499974 0.499964 0.499969 0.49982 0.49972 0.499985 0.499875 0.499933 0.499963 0.49995 0.49996 0.49996 0.499955 0.49996…
52 4 "50853_25-OH VITAMIN D-BLOOD-CHEMISTRY" 1 0.500037 0.500036 0.500035 0.500044 0.500037 0.500024 0.500028 0.500002 0.500034 0.500049 0.500037 0.499986 0.500037 0.500026 0.500034 0.500053 0.500033 0.500038 0.500034 0.499953 0.500016 0.50094 0.500048 0.500029 0.503546 0.500025 0.500026 0.500036 0.500031 0.50018 0.50028 0.500015 0.500125 0.500067 0.500037 0.50005 0.50004 0.50004 0.500045 0.50004…
53 4 "50854_ABSOLUTE A1C-BLOOD-CHEMISTRY" 0 0.498451 0.501351 0.500166 0.501432 0.501182 0.501053 0.499513 0.49788 0.486399 0.501613 0.499435 0.500991 0.496233 0.496632 0.500666 0.502645 0.499271 0.501603 0.500839 0.497613 0.49909 0.498946 0.501228 0.50027 0.498743 0.498074 0.500455 0.500511 0.500545 0.50182 0.501625 0.490241 0.501324 0.501049 0.50195 0.493188 0.502342 0.500391 0.499192 0.500774 …
54 4 "50854_ABSOLUTE A1C-BLOOD-CHEMISTRY" 1 0.501549 0.498649 0.499834 0.498568 0.498818 0.498947 0.500487 0.50212 0.513601 0.498387 0.500565 0.499009 0.503767 0.503368 0.499334 0.497355 0.500729 0.498397 0.499161 0.502387 0.50091 0.501054 0.498772 0.49973 0.501257 0.501926 0.499545 0.499489 0.499455 0.49818 0.498375 0.509759 0.498676 0.498951 0.49805 0.506812 0.497658 0.499609 0.500808 0.499226 …
55 4 "50855_ABSOLUTE HEMOGLOBIN-BLOOD-CHEMISTRY" 0 0.498451 0.501351 0.500166 0.501432 0.501182 0.501053 0.499513 0.49788 0.486399 0.501613 0.499435 0.500991 0.496233 0.496632 0.500666 0.502645 0.499271 0.501603 0.500839 0.497613 0.49909 0.498946 0.501228 0.50027 0.498743 0.498074 0.500455 0.500511 0.500545 0.50182 0.501625 0.490241 0.501324 0.501049 0.50195 0.493188 0.502342 0.500391 0.499192 0.…
56 4 "50855_ABSOLUTE HEMOGLOBIN-BLOOD-CHEMISTRY" 1 0.501549 0.498649 0.499834 0.498568 0.498818 0.498947 0.500487 0.50212 0.513601 0.498387 0.500565 0.499009 0.503767 0.503368 0.499334 0.497355 0.500729 0.498397 0.499161 0.502387 0.50091 0.501054 0.498772 0.49973 0.501257 0.501926 0.499545 0.499489 0.499455 0.49818 0.498375 0.509759 0.498676 0.498951 0.49805 0.506812 0.497658 0.499609 0.500808 0.…
57 4 "50857_ACETONE-BLOOD-CHEMISTRY" 0 0.498622 0.497897 0.471052 0.500032 0.490101 0.499847 0.484914 0.481884 0.495485 0.494797 0.486553 0.496428 0.494 0.497741 0.500145 0.49206 0.500766 0.494742 0.500939 0.495633 0.493257 0.480252 0.472921 0.491927 0.49859 0.480256 0.483269 0.498165 0.485477 0.478685 0.480624 0.493849 0.492218 0.914587 0.486089 0.492073 0.491862 0.465711 0.495188 0.499246 0.492…
58 4 "50857_ACETONE-BLOOD-CHEMISTRY" 1 0.501378 0.502103 0.528948 0.499968 0.509899 0.500153 0.515086 0.518116 0.504515 0.505203 0.513447 0.503572 0.506 0.502259 0.499855 0.50794 0.499234 0.505258 0.499061 0.504367 0.506743 0.519748 0.527079 0.508073 0.50141 0.519744 0.516731 0.501835 0.514523 0.521315 0.519376 0.506151 0.507782 0.0854133 0.513911 0.507927 0.508138 0.534289 0.504812 0.500754 0.50…
59 4 "50859_ACID PHOSPHATASE	NON-PROSTATIC-BLOOD-CHEMISTRY" 0 0.500006 0.500005 0.500005 0.500006 0.500006 0.500005 0.500005 0.500003 0.500006 0.500006 0.500006 0.500006 0.500005 0.500005 0.500005 0.500007 0.500005 0.500006 0.500005 0.500002 0.500004 0.500001 0.500006 0.500005 0.500003 0.500005 0.500006 0.500005 0.500005 0.500006 0.500005 0.500004 0.500006 0.500318 0.500006 0.500006 0.500006 0.500006 0.500006 0.500006 0.5000…
60 4 "50859_ACID PHOSPHATASE	NON-PROSTATIC-BLOOD-CHEMISTRY" 1 0.499994 0.499995 0.499995 0.499994 0.499994 0.499995 0.499995 0.499997 0.499994 0.499994 0.499994 0.499994 0.499995 0.499995 0.499995 0.499993 0.499995 0.499994 0.499995 0.499998 0.499996 0.499999 0.499994 0.499995 0.499997 0.499995 0.499994 0.499995 0.499995 0.499994 0.499995 0.499996 0.499994 0.499682 0.499994 0.499994 0.499994 0.499994 0.499994 0.499994 0.4999…
61 4 "50864_ALPHA-FETOPROTEIN-BLOOD-CHEMISTRY" 0 0.500916 0.500631 0.50045 0.501314 0.501052 0.500663 0.500799 0.499636 0.500969 0.501491 0.501075 0.501033 0.500689 0.500784 0.500547 0.501693 0.500065 0.501429 0.500704 0.499024 0.499806 0.497131 0.501379 0.501109 0.498073 0.500521 0.501092 0.498854 0.50059 0.501346 0.710454 0.500206 0.501119 0.502156 0.501152 0.500416 0.501217 0.500998 0.50139 0.…
62 4 "50864_ALPHA-FETOPROTEIN-BLOOD-CHEMISTRY" 1 0.499084 0.499369 0.49955 0.498686 0.498948 0.499337 0.499201 0.500364 0.499031 0.498509 0.498925 0.498967 0.499311 0.499216 0.499453 0.498307 0.499935 0.498571 0.499296 0.500976 0.500194 0.502869 0.498621 0.498891 0.501927 0.499479 0.498908 0.501146 0.49941 0.498654 0.289546 0.499794 0.498881 0.497844 0.498848 0.499584 0.498783 0.499002 0.49861 0.…
63 4 "50865_AMIKACIN-BLOOD-CHEMISTRY" 0 0.499748 0.499765 0.499757 0.499733 0.499747 0.499801 0.499773 0.49987 0.499754 0.499723 0.499744 0.499757 0.499777 0.499778 0.499824 0.499699 0.499784 0.499727 0.499799 0.499981 0.499823 0.500116 0.499713 0.499758 0.495934 0.499791 0.499747 0.499798 0.49978 0.499723 0.497322 0.499842 0.499747 0.499711 0.499743 0.49974 0.49973 0.499748 0.499722 0.499729 0.4…
64 4 "50865_AMIKACIN-BLOOD-CHEMISTRY" 1 0.500252 0.500235 0.500243 0.500267 0.500253 0.500199 0.500227 0.50013 0.500246 0.500277 0.500256 0.500243 0.500223 0.500222 0.500176 0.500301 0.500216 0.500273 0.500201 0.500019 0.500177 0.499884 0.500287 0.500242 0.504066 0.500209 0.500253 0.500202 0.50022 0.500277 0.502678 0.500158 0.500253 0.500289 0.500257 0.50026 0.50027 0.500252 0.500278 0.500271 0.5…
65 4 "50866_AMMONIA-BLOOD-CHEMISTRY" 0 0.499965 0.499953 0.499946 0.499931 0.49998 0.499926 0.499884 0.506831 0.499935 0.500062 0.49994 0.499977 0.499907 0.499957 0.499816 0.500173 0.507368 0.500353 0.499902 0.499657 0.499776 0.499361 0.499992 0.49998 0.499693 0.499804 0.500695 0.49992 0.499863 0.500026 0.450807 0.499897 0.542726 0.515033 0.500024 0.500458 0.500013 0.499878 0.500022 0.499995 0.49…
66 4 "50866_AMMONIA-BLOOD-CHEMISTRY" 1 0.500035 0.500047 0.500054 0.500069 0.50002 0.500074 0.500116 0.493169 0.500065 0.499938 0.50006 0.500023 0.500093 0.500043 0.500184 0.499827 0.492632 0.499647 0.500098 0.500343 0.500224 0.500639 0.500008 0.50002 0.500307 0.500196 0.499305 0.50008 0.500137 0.499974 0.549193 0.500103 0.457274 0.484967 0.499976 0.499542 0.499987 0.500122 0.499978 0.500005 0.50…
67 4 "50869_ANTI-DGP (IGA/IGG)-BLOOD-CHEMISTRY" 0 0.500008 0.500008 0.500008 0.500009 0.500008 0.500008 0.500007 0.500004 0.500008 0.500018 0.500008 0.500015 0.500007 0.500007 0.500006 0.50001 0.500007 0.500009 0.500007 0.500003 0.500006 0.5 0.50001 0.500008 0.500014 0.500006 0.50001 0.50001 0.500008 0.500009 0.500009 0.500003 0.500009 0.500011 0.500011 0.500009 0.500124 0.500009 0.500009 0.50000…
68 4 "50869_ANTI-DGP (IGA/IGG)-BLOOD-CHEMISTRY" 1 0.499992 0.499992 0.499992 0.499991 0.499992 0.499992 0.499993 0.499996 0.499992 0.499982 0.499992 0.499985 0.499993 0.499993 0.499994 0.49999 0.499993 0.499991 0.499993 0.499997 0.499994 0.5 0.49999 0.499992 0.499986 0.499994 0.49999 0.49999 0.499992 0.499991 0.499991 0.499997 0.499991 0.499989 0.499989 0.499991 0.499876 0.499991 0.499991 0.49999…
69 4 "50870_ANTI-GLIADIN ANTIBODY	IGA-BLOOD-CHEMISTRY" 0 0.500006 0.500006 0.500006 0.500006 0.500006 0.500006 0.500006 0.500003 0.500006 0.500007 0.500006 0.500006 0.50001 0.500007 0.500005 0.500009 0.500006 0.500007 0.500005 0.500002 0.500004 0.500001 0.500007 0.500006 0.500003 0.500005 0.500006 0.500005 0.500005 0.500006 0.500006 0.500004 0.500015 0.500235 0.500006 0.500006 0.500007 0.500006 0.500007 0.500006 0.500005 0.500007…
70 4 "50870_ANTI-GLIADIN ANTIBODY	IGA-BLOOD-CHEMISTRY" 1 0.499994 0.499994 0.499994 0.499994 0.499994 0.499994 0.499994 0.499997 0.499994 0.499993 0.499994 0.499994 0.49999 0.499993 0.499995 0.499991 0.499994 0.499993 0.499995 0.499998 0.499996 0.499999 0.499993 0.499994 0.499997 0.499995 0.499994 0.499995 0.499995 0.499994 0.499994 0.499996 0.499985 0.499765 0.499994 0.499994 0.499993 0.499994 0.499993 0.499994 0.499995 0.499993…
71 4 "50871_ANTI-MITOCHONDRIAL ANTIBODY-BLOOD-CHEMISTRY" 0 0.500754 0.500622 0.500556 0.500864 0.500762 0.500573 0.500624 0.500019 0.500729 0.500882 0.500766 0.500764 0.500635 0.500623 0.500529 0.500971 0.5004 0.500882 0.500591 0.49982 0.500291 0.499092 0.500844 0.500741 0.499568 0.500519 0.500847 0.500059 0.500519 0.500787 0.551722 0.50037 0.500766 0.538824 0.500716 0.500629 0.500827 0.500717 0.…
72 4 "50871_ANTI-MITOCHONDRIAL ANTIBODY-BLOOD-CHEMISTRY" 1 0.499246 0.499378 0.499444 0.499136 0.499238 0.499427 0.499376 0.499981 0.499271 0.499118 0.499234 0.499236 0.499365 0.499377 0.499471 0.499029 0.4996 0.499118 0.499409 0.50018 0.499709 0.500908 0.499156 0.499259 0.500432 0.499481 0.499153 0.499941 0.499481 0.499213 0.448278 0.49963 0.499234 0.461176 0.499284 0.499371 0.499173 0.499283 0.…
73 4 "50872_ANTI-NEUTROPHIL CYTOPLASMIC ANTIBODY-BLOOD-CHEMISTRY" 0 0.499283 0.497184 0.493252 0.500177 0.497087 0.496227 0.497162 0.491411 0.498022 0.50409 0.494545 0.499038 0.498476 0.499558 0.499852 0.499223 0.496537 0.496408 0.500146 0.496842 0.494372 0.4991 0.489875 0.498745 0.49669 0.496577 0.492962 0.499175 0.494875 0.495418 0.489597 0.500482 0.519591 0.914944 0.494191 0.584887 0.496229 0.…
74 4 "50872_ANTI-NEUTROPHIL CYTOPLASMIC ANTIBODY-BLOOD-CHEMISTRY" 1 0.500717 0.502816 0.506748 0.499823 0.502913 0.503773 0.502838 0.508589 0.501978 0.49591 0.505455 0.500962 0.501524 0.500442 0.500148 0.500777 0.503463 0.503592 0.499854 0.503158 0.505628 0.5009 0.510125 0.501255 0.50331 0.503423 0.507038 0.500825 0.505125 0.504582 0.510403 0.499518 0.480409 0.0850558 0.505809 0.415113 0.503771 0…
75 4 "50873_ANTI-NUCLEAR ANTIBODY-BLOOD-CHEMISTRY" 0 0.494647 0.496112 0.477374 0.500514 0.496443 0.487259 0.499042 0.499431 0.495476 0.710305 0.492833 0.500519 0.49878 0.494252 0.501988 0.498858 0.486299 0.496092 0.502013 0.494453 0.492373 0.491918 0.480244 0.503318 0.471827 0.501303 0.489225 0.474062 0.495462 0.492789 0.787205 0.49945 0.537138 0.97282 0.490037 0.660243 0.490509 0.494121 0.49714…
76 4 "50873_ANTI-NUCLEAR ANTIBODY-BLOOD-CHEMISTRY" 1 0.505353 0.503888 0.522626 0.499486 0.503557 0.512741 0.500958 0.500569 0.504524 0.289695 0.507167 0.499481 0.50122 0.505748 0.498012 0.501142 0.513701 0.503908 0.497987 0.505547 0.507627 0.508082 0.519756 0.496682 0.528173 0.498697 0.510775 0.525938 0.504538 0.507211 0.212795 0.50055 0.462862 0.0271805 0.509963 0.339757 0.509491 0.505879 0.502…
77 4 "50874_ANTI-NUCLEAR ANTIBODY	TITER-BLOOD-CHEMISTRY" 0 0.500712 0.500422 0.500256 0.5008 0.500611 0.500442 0.50035 0.499211 0.500618 0.501809 0.500623 0.500687 0.500424 0.500405 0.500329 0.500963 0.500276 0.500798 0.500429 0.499309 0.499778 0.498674 0.500625 0.500511 0.499228 0.500167 0.500399 0.500267 0.499985 0.500465 0.508964 0.500164 0.503524 0.643448 0.500304 0.504113 0.500757 0.500418 0.500719 0.500884 0.500315 0.500768…
78 4 "50874_ANTI-NUCLEAR ANTIBODY	TITER-BLOOD-CHEMISTRY" 1 0.499288 0.499578 0.499744 0.4992 0.499389 0.499558 0.49965 0.500789 0.499382 0.498191 0.499377 0.499313 0.499576 0.499595 0.499671 0.499037 0.499724 0.499202 0.499571 0.500691 0.500222 0.501326 0.499375 0.499489 0.500772 0.499833 0.499601 0.499733 0.500015 0.499535 0.491036 0.499836 0.496476 0.356552 0.499696 0.495887 0.499243 0.499582 0.499281 0.499116 0.499685 0.499232…
79 4 "50875_ANTI-PARIETAL CELL ANTIBODY-BLOOD-CHEMISTRY" 0 0.500017 0.500016 0.500018 0.500018 0.50002 0.500018 0.500016 0.500009 0.500025 0.50003 0.500018 0.50005 0.500033 0.500016 0.500013 0.500025 0.500039 0.50002 0.500015 0.500002 0.500013 0.499996 0.500023 0.500017 0.500007 0.500015 0.500019 0.500019 0.500019 0.50002 0.500023 0.500009 0.500023 0.500152 0.500023 0.500019 0.500023 0.50002 0.50…
80 4 "50875_ANTI-PARIETAL CELL ANTIBODY-BLOOD-CHEMISTRY" 1 0.499983 0.499984 0.499982 0.499982 0.49998 0.499982 0.499984 0.499991 0.499975 0.49997 0.499982 0.49995 0.499967 0.499984 0.499987 0.499975 0.499961 0.49998 0.499985 0.499998 0.499987 0.500004 0.499977 0.499983 0.499993 0.499985 0.499981 0.499981 0.499981 0.49998 0.499977 0.499991 0.499977 0.499848 0.499977 0.499981 0.499977 0.49998 0.49…
81 4 "50876_ANTI-SMOOTH MUSCLE ANTIBODY-BLOOD-CHEMISTRY" 0 0.500775 0.500647 0.5006 0.500869 0.500772 0.500608 0.500648 0.500043 0.500748 0.501082 0.50078 0.500775 0.50065 0.500633 0.50054 0.500978 0.500479 0.500891 0.500603 0.499873 0.500327 0.499237 0.500854 0.50074 0.499721 0.500541 0.500771 0.50022 0.500538 0.500795 0.539458 0.500383 0.500785 0.547806 0.500737 0.500683 0.500845 0.500723 0.500…
82 4 "50876_ANTI-SMOOTH MUSCLE ANTIBODY-BLOOD-CHEMISTRY" 1 0.499225 0.499353 0.4994 0.499131 0.499228 0.499392 0.499352 0.499957 0.499252 0.498918 0.49922 0.499225 0.49935 0.499367 0.49946 0.499022 0.499521 0.499109 0.499397 0.500127 0.499673 0.500763 0.499146 0.49926 0.500279 0.499459 0.499229 0.49978 0.499462 0.499205 0.460542 0.499617 0.499215 0.452194 0.499263 0.499317 0.499155 0.499277 0.499…
83 4 "50877_ANTI-THYROGLOBULIN ANTIBODIES-BLOOD-CHEMISTRY" 0 0.50023 0.500214 0.500354 0.500297 0.500364 0.500224 0.50022 0.500221 0.500275 0.500451 0.500244 0.500217 0.503384 0.500218 0.500172 0.500272 0.500204 0.500245 0.50019 0.500048 0.500255 0.499964 0.500298 0.500211 0.500106 0.500194 0.50023 0.500214 0.5002 0.500396 0.50032 0.500119 0.501856 0.505161 0.500298 0.500253 0.500276 0.500256 0.5…
84 4 "50877_ANTI-THYROGLOBULIN ANTIBODIES-BLOOD-CHEMISTRY" 1 0.49977 0.499786 0.499646 0.499703 0.499636 0.499776 0.49978 0.499779 0.499725 0.499549 0.499756 0.499783 0.496616 0.499782 0.499828 0.499728 0.499796 0.499755 0.49981 0.499952 0.499745 0.500036 0.499702 0.499789 0.499894 0.499806 0.49977 0.499786 0.4998 0.499604 0.49968 0.499881 0.498144 0.494839 0.499702 0.499747 0.499724 0.499744 0.4…
85 4 "50881_BETA-2 MICROGLOBULIN-BLOOD-CHEMISTRY" 0 0.499707 0.499718 0.499706 0.499696 0.499707 0.499741 0.499719 0.499827 0.499709 0.499618 0.499701 0.499607 0.499728 0.49974 0.499756 0.499659 0.49973 0.499677 0.499746 0.499888 0.499781 0.499974 0.499664 0.499709 0.499839 0.499746 0.499686 0.499734 0.499738 0.499671 0.499679 0.499806 0.499772 0.496771 0.499459 0.4997 0.499676 0.499705 0.499679 …
86 4 "50881_BETA-2 MICROGLOBULIN-BLOOD-CHEMISTRY" 1 0.500293 0.500282 0.500294 0.500304 0.500293 0.500259 0.500281 0.500173 0.500291 0.500382 0.500299 0.500393 0.500272 0.50026 0.500244 0.500341 0.50027 0.500323 0.500254 0.500112 0.500219 0.500026 0.500336 0.500291 0.500161 0.500254 0.500314 0.500266 0.500262 0.500329 0.500321 0.500194 0.500228 0.503229 0.500541 0.5003 0.500324 0.500295 0.500321 …
87 4 "50886_BLOOD CULTURE HOLD-BLOOD-CHEMISTRY" 0 0.500291 0.500237 0.500272 0.500387 0.500275 0.500241 0.500255 0.503842 0.50027 0.500329 0.500274 0.500277 0.500248 0.500238 0.500193 0.500354 0.500238 0.500307 0.500203 0.50004 0.500164 0.499962 0.500306 0.500258 0.500102 0.500221 0.500311 0.500247 0.500887 0.500306 0.500332 0.500149 0.500355 0.509315 0.500317 0.50031 0.500313 0.500277 0.500297 0…
88 4 "50886_BLOOD CULTURE HOLD-BLOOD-CHEMISTRY" 1 0.499709 0.499763 0.499728 0.499613 0.499725 0.499759 0.499745 0.496158 0.49973 0.499671 0.499726 0.499723 0.499752 0.499762 0.499807 0.499646 0.499762 0.499693 0.499797 0.49996 0.499836 0.500038 0.499694 0.499742 0.499898 0.499779 0.499689 0.499753 0.499113 0.499694 0.499668 0.499851 0.499645 0.490685 0.499683 0.49969 0.499687 0.499723 0.499703 0…
89 4 "50889_C-REACTIVE PROTEIN-BLOOD-CHEMISTRY" 0 0.504503 0.505085 0.507772 0.500279 0.503992 0.503879 0.50032 0.502435 0.506169 0.454738 0.506697 0.497587 0.5025 0.501255 0.491106 0.498375 0.507404 0.504666 0.500635 0.503194 0.505963 0.501242 0.511609 0.501548 0.503545 0.502923 0.0965166 0.500792 0.50351 0.502209 0.506348 0.500327 0.421425 0.16674 0.503052 0.332659 0.48215 0.506018 0.500634 0.4…
90 4 "50889_C-REACTIVE PROTEIN-BLOOD-CHEMISTRY" 1 0.495497 0.494915 0.492228 0.499721 0.496008 0.496121 0.49968 0.497565 0.493831 0.545262 0.493303 0.502413 0.4975 0.498745 0.508894 0.501625 0.492596 0.495334 0.499365 0.496806 0.494037 0.498758 0.488391 0.498452 0.496455 0.497077 0.903483 0.499208 0.49649 0.497791 0.493652 0.499673 0.578575 0.83326 0.496948 0.667341 0.51785 0.493982 0.499366 0.50…
91 4 "50890_C3-BLOOD-CHEMISTRY" 0 0.502025 0.500509 0.50053 0.500545 0.500528 0.500483 0.500501 0.500319 0.50051 0.503315 0.500528 0.500523 0.500481 0.50046 0.500427 0.500608 0.500477 0.500563 0.500443 0.500224 0.500409 0.500096 0.50059 0.500515 0.50034 0.500451 0.500375 0.500502 0.500479 0.500584 0.496981 0.50033 0.50064 0.523722 0.500579 0.503013 0.500573 0.500531 0.500564 0.500555 0.500445 0.5…
92 4 "50890_C3-BLOOD-CHEMISTRY" 1 0.497975 0.499491 0.49947 0.499455 0.499472 0.499517 0.499499 0.499681 0.49949 0.496685 0.499472 0.499477 0.499519 0.49954 0.499573 0.499392 0.499523 0.499437 0.499557 0.499776 0.499591 0.499904 0.49941 0.499485 0.49966 0.499549 0.499625 0.499498 0.499521 0.499416 0.503019 0.49967 0.49936 0.476278 0.499421 0.496987 0.499427 0.499469 0.499436 0.499445 0.499555 0.4…
93 4 "50891_C4-BLOOD-CHEMISTRY" 0 0.508256 0.501083 0.501115 0.501279 0.501152 0.500965 0.501032 0.500279 0.50111 0.507771 0.501179 0.501172 0.500972 0.500914 0.500768 0.501546 0.50092 0.501365 0.50086 0.499906 0.500613 0.499269 0.501425 0.501138 0.500263 0.50084 0.501577 0.500923 0.500935 0.501417 0.502213 0.500449 0.501355 0.602898 0.501334 0.505422 0.501378 0.501178 0.501353 0.501311 0.500808 …
94 4 "50891_C4-BLOOD-CHEMISTRY" 1 0.491744 0.498917 0.498885 0.498721 0.498848 0.499035 0.498968 0.499721 0.49889 0.492229 0.498821 0.498828 0.499028 0.499086 0.499232 0.498454 0.49908 0.498635 0.49914 0.500094 0.499387 0.500731 0.498575 0.498862 0.499737 0.49916 0.498423 0.499077 0.499065 0.498583 0.497787 0.499551 0.498645 0.397102 0.498666 0.494578 0.498622 0.498822 0.498647 0.498689 0.499192 …
95 4 "50892_CA-125-BLOOD-CHEMISTRY" 0 0.49972 0.499725 0.499724 0.499702 0.499721 0.496933 0.499741 0.499855 0.499726 0.499726 0.49972 0.499728 0.49976 0.499754 0.499793 0.49966 0.499744 0.499685 0.499773 0.499942 0.499798 0.500081 0.499674 0.499716 0.499877 0.499792 0.499714 0.499771 0.499772 0.499679 0.497958 0.499834 0.4997 0.499141 0.49852 0.49968 0.499682 0.499699 0.499684 0.499701 0.499787 …
96 4 "50892_CA-125-BLOOD-CHEMISTRY" 1 0.50028 0.500275 0.500276 0.500298 0.500279 0.503067 0.500259 0.500145 0.500274 0.500274 0.50028 0.500272 0.50024 0.500246 0.500207 0.50034 0.500256 0.500315 0.500227 0.500058 0.500202 0.499919 0.500326 0.500284 0.500123 0.500208 0.500286 0.500229 0.500228 0.500321 0.502042 0.500166 0.5003 0.500859 0.50148 0.50032 0.500318 0.500301 0.500316 0.500299 0.500213 …
97 4 "50894_CALCULATED FREE TESTOSTERONE-BLOOD-CHEMISTRY" 0 0.500008 0.500007 0.500008 0.500028 0.500018 0.499875 0.500011 0.500003 0.50001 0.500011 0.500009 0.50001 0.50003 0.500009 0.500007 0.500008 0.500008 0.500011 0.500008 0.500003 0.500007 0.499997 0.500013 0.50001 0.499998 0.500016 0.500003 0.500004 0.500007 0.500017 0.500157 0.500006 0.500003 0.500014 0.500009 0.499966 0.500011 0.500011 0…
98 4 "50894_CALCULATED FREE TESTOSTERONE-BLOOD-CHEMISTRY" 1 0.499992 0.499993 0.499992 0.499972 0.499982 0.500125 0.499989 0.499997 0.49999 0.499989 0.499991 0.49999 0.49997 0.499991 0.499993 0.499992 0.499992 0.499989 0.499992 0.499997 0.499993 0.500003 0.499987 0.49999 0.500002 0.499984 0.499997 0.499996 0.499993 0.499983 0.499843 0.499994 0.499997 0.499986 0.499991 0.500034 0.499989 0.499989 0…
99 4 "50895_CALCULATED TBG-BLOOD-CHEMISTRY" 0 0.500751 0.500676 0.500667 0.500783 0.500708 0.500676 0.500633 0.500171 0.500709 0.500833 0.500731 0.500742 0.50067 0.500631 0.500538 0.500904 0.500601 0.500829 0.500579 0.500056 0.500433 0.499753 0.500819 0.500682 0.500213 0.500536 0.50074 0.500626 0.500542 0.500818 0.500617 0.500371 0.50078 0.561941 0.500734 0.502606 0.500831 0.500701 0.500819 0.500…
100 4 "50895_CALCULATED TBG-BLOOD-CHEMISTRY" 1 0.499249 0.499324 0.499333 0.499217 0.499292 0.499324 0.499367 0.499829 0.499291 0.499167 0.499269 0.499258 0.49933 0.499369 0.499462 0.499096 0.499399 0.499171 0.499421 0.499944 0.499567 0.500247 0.499181 0.499318 0.499787 0.499464 0.49926 0.499374 0.499458 0.499182 0.499383 0.499629 0.49922 0.438059 0.499266 0.497394 0.499169 0.499299 0.499181 0.49…
101 4 "50896_CALCULATED THYROXINE (T4) INDEX-BLOOD-CHEMISTRY" 0 0.500344 0.50033 0.500325 0.500352 0.500331 0.500335 0.500313 0.500191 0.500333 0.500374 0.500341 0.500342 0.50032 0.500325 0.50027 0.500387 0.500302 0.500354 0.500293 0.500134 0.500255 0.500039 0.500374 0.500326 0.50019 0.500284 0.500343 0.500315 0.500292 0.500388 0.500334 0.500216 0.500344 0.517566 0.500353 0.500538 0.50037 0.50033…
102 4 "50896_CALCULATED THYROXINE (T4) INDEX-BLOOD-CHEMISTRY" 1 0.499656 0.49967 0.499675 0.499648 0.499669 0.499665 0.499687 0.499809 0.499667 0.499626 0.499659 0.499658 0.49968 0.499675 0.49973 0.499613 0.499698 0.499646 0.499707 0.499866 0.499745 0.499961 0.499626 0.499674 0.49981 0.499716 0.499657 0.499685 0.499708 0.499612 0.499666 0.499784 0.499656 0.482434 0.499647 0.499462 0.49963 0.49966…
103 4 "50898_CANCER ANTIGEN 27.29-BLOOD-CHEMISTRY" 0 0.499926 0.49993 0.499924 0.499912 0.499926 0.493905 0.499932 0.499963 0.499929 0.499924 0.499923 0.499931 0.499945 0.499932 0.499954 0.499906 0.499932 0.499915 0.499935 0.49999 0.499951 0.500053 0.499908 0.499923 0.499979 0.499941 0.499913 0.49994 0.499936 0.499911 0.499912 0.499954 0.499918 0.499875 0.499931 0.49991 0.499916 0.499922 0.499913…
104 4 "50898_CANCER ANTIGEN 27.29-BLOOD-CHEMISTRY" 1 0.500074 0.50007 0.500076 0.500088 0.500074 0.506095 0.500068 0.500037 0.500071 0.500076 0.500077 0.500069 0.500055 0.500068 0.500046 0.500094 0.500068 0.500085 0.500065 0.50001 0.500049 0.499947 0.500092 0.500077 0.500021 0.500059 0.500087 0.50006 0.500064 0.500089 0.500088 0.500046 0.500082 0.500125 0.500069 0.50009 0.500084 0.500078 0.500087…
105 4 "50899_CARBAMAZEPINE-BLOOD-CHEMISTRY" 0 0.500343 0.500347 0.500323 0.500344 0.500343 0.500313 0.500323 0.500149 0.500329 0.500399 0.500351 0.500346 0.500306 0.500307 0.500257 0.500413 0.50024 0.500374 0.500288 0.500116 0.500249 0.499935 0.500398 0.500347 0.500139 0.500271 0.500355 0.500317 0.500313 0.500383 0.500384 0.500223 0.522318 0.50044 0.500391 0.500333 0.500393 0.500353 0.500385 0.50…
106 4 "50899_CARBAMAZEPINE-BLOOD-CHEMISTRY" 1 0.499657 0.499653 0.499677 0.499656 0.499657 0.499687 0.499677 0.499851 0.499671 0.499601 0.499649 0.499654 0.499694 0.499693 0.499743 0.499587 0.49976 0.499626 0.499712 0.499884 0.499751 0.500065 0.499602 0.499653 0.499861 0.499729 0.499645 0.499683 0.499687 0.499617 0.499616 0.499777 0.477682 0.49956 0.499609 0.499667 0.499607 0.499647 0.499615 0.49…
107 4 "50900_CARCINOEMBYRONIC ANTIGEN (CEA)-BLOOD-CHEMISTRY" 0 0.500067 0.502189 0.500078 0.50007 0.500062 0.493968 0.500062 0.500036 0.500066 0.500205 0.500064 0.500057 0.500059 0.500055 0.500053 0.500074 0.500049 0.500069 0.500044 0.500008 0.50004 0.499968 0.500066 0.500069 0.500026 0.500053 0.500076 0.500093 0.500067 0.50007 0.497902 0.500033 0.500008 0.501875 0.500384 0.500173 0.500038 0.5000…
108 4 "50900_CARCINOEMBYRONIC ANTIGEN (CEA)-BLOOD-CHEMISTRY" 1 0.499933 0.497811 0.499922 0.49993 0.499938 0.506032 0.499938 0.499964 0.499934 0.499795 0.499936 0.499943 0.499941 0.499945 0.499947 0.499926 0.499951 0.499931 0.499956 0.499992 0.49996 0.500032 0.499934 0.499931 0.499974 0.499947 0.499924 0.499907 0.499933 0.49993 0.502098 0.499967 0.499992 0.498125 0.499616 0.499827 0.499962 0.4999…
109 4 "50901_CENTROMERE-BLOOD-CHEMISTRY" 0 0.500056 0.500046 0.500053 0.50005 0.500067 0.500041 0.500045 0.500024 0.500046 0.500116 0.50005 0.500047 0.500046 0.50004 0.500037 0.500059 0.500042 0.500051 0.50004 0.500014 0.500038 0.499998 0.500073 0.500046 0.500023 0.500043 0.50005 0.500044 0.500043 0.500052 0.500054 0.500029 0.500052 0.501183 0.500648 0.500056 0.500054 0.500082 0.500052 0.500051 0…
110 4 "50901_CENTROMERE-BLOOD-CHEMISTRY" 1 0.499944 0.499954 0.499947 0.49995 0.499933 0.499959 0.499955 0.499976 0.499954 0.499884 0.49995 0.499953 0.499954 0.49996 0.499963 0.499941 0.499958 0.499949 0.49996 0.499986 0.499962 0.500002 0.499927 0.499954 0.499977 0.499957 0.49995 0.499956 0.499957 0.499948 0.499946 0.499971 0.499948 0.498817 0.499352 0.499944 0.499946 0.499918 0.499948 0.499949 0…
111 4 "50906_CHOLESTEROL	LDL	MEASURED-BLOOD-CHEMISTRY" 0 0.500345 0.500507 0.500519 0.500592 0.499447 0.50033 0.500325 0.49984 0.500324 0.500804 0.500549 0.500513 0.500119 0.499988 0.500195 0.500741 0.500428 0.500412 0.500273 0.498086 0.49997 0.49835 0.500737 0.500255 0.49989 0.499994 0.500667 0.500237 0.500183 0.500708 0.500743 0.499684 0.50205 0.503082 0.501589 0.511472 0.500697 0.500452 0.500598 0.500737 0.49993 0.500979 …
112 4 "50906_CHOLESTEROL	LDL	MEASURED-BLOOD-CHEMISTRY" 1 0.499655 0.499493 0.499481 0.499408 0.500553 0.49967 0.499675 0.50016 0.499676 0.499196 0.499451 0.499487 0.499881 0.500012 0.499805 0.499259 0.499572 0.499588 0.499727 0.501914 0.50003 0.50165 0.499263 0.499745 0.50011 0.500006 0.499333 0.499763 0.499817 0.499292 0.499257 0.500316 0.49795 0.496918 0.498411 0.488528 0.499303 0.499548 0.499402 0.499263 0.50007 0.499021 …
113 4 "50909_CORTISOL-BLOOD-CHEMISTRY" 0 0.498135 0.501447 0.415213 0.498398 0.498508 0.498957 0.500776 0.497359 0.498977 0.496749 0.498643 0.499473 0.499103 0.499108 0.501799 0.4956 0.499779 0.498477 0.500327 0.505832 0.501183 0.507967 0.497226 0.499232 0.428614 0.499682 0.461623 0.499906 0.499746 0.498533 0.486812 0.50012 0.502151 0.283147 0.497312 0.375509 0.497878 0.498497 0.49791 0.497751 0.…
114 4 "50909_CORTISOL-BLOOD-CHEMISTRY" 1 0.501865 0.498553 0.584787 0.501602 0.501492 0.501043 0.499224 0.502641 0.501023 0.503251 0.501357 0.500527 0.500897 0.500892 0.498201 0.5044 0.500221 0.501523 0.499673 0.494168 0.498817 0.492033 0.502774 0.500768 0.571386 0.500318 0.538377 0.500094 0.500254 0.501467 0.513188 0.49988 0.497849 0.716853 0.502688 0.624491 0.502122 0.501503 0.50209 0.502249 0.…
115 4 "50913_CRYOGLOBULIN-BLOOD-CHEMISTRY" 0 0.500619 0.500533 0.500533 0.500631 0.500577 0.500518 0.500526 0.500152 0.500572 0.500719 0.500593 0.500599 0.500513 0.500493 0.500437 0.500715 0.500463 0.500656 0.500477 0.500073 0.500347 0.499796 0.501128 0.500562 0.500129 0.500447 0.500588 0.500446 0.500448 0.500654 0.507337 0.500327 0.501721 0.540063 0.500598 0.501042 0.500654 0.500569 0.500645 0.5…
116 4 "50913_CRYOGLOBULIN-BLOOD-CHEMISTRY" 1 0.499381 0.499467 0.499467 0.499369 0.499423 0.499482 0.499474 0.499848 0.499428 0.499281 0.499407 0.499401 0.499487 0.499507 0.499563 0.499285 0.499537 0.499344 0.499523 0.499927 0.499653 0.500204 0.498872 0.499438 0.499871 0.499553 0.499412 0.499554 0.499552 0.499346 0.492663 0.499673 0.498279 0.459937 0.499402 0.498958 0.499346 0.499431 0.499355 0.4…
117 4 "50914_CYCLOSPORIN-BLOOD-CHEMISTRY" 0 0.501449 0.501367 0.501427 0.501496 0.501409 0.501302 0.501335 0.500733 0.501377 0.501645 0.501454 0.501423 0.50129 0.501229 0.501076 0.501722 0.501235 0.501577 0.501153 0.500422 0.501042 0.4999 0.501666 0.501395 0.500704 0.501176 0.501542 0.501252 0.501287 0.501619 0.501594 0.500793 0.501528 0.501872 0.501599 0.501561 0.501606 0.501464 0.501578 0.50153…
118 4 "50914_CYCLOSPORIN-BLOOD-CHEMISTRY" 1 0.498551 0.498633 0.498573 0.498504 0.498591 0.498698 0.498665 0.499267 0.498623 0.498355 0.498546 0.498577 0.49871 0.498771 0.498924 0.498278 0.498765 0.498423 0.498847 0.499578 0.498958 0.5001 0.498334 0.498605 0.499296 0.498824 0.498458 0.498748 0.498713 0.498381 0.498406 0.499207 0.498472 0.498128 0.498401 0.498439 0.498394 0.498536 0.498422 0.49846…
119 4 "50915_D-DIMER-BLOOD-CHEMISTRY" 0 0.501241 0.502175 0.501773 0.499964 0.50067 0.503219 0.501781 0.501051 0.500969 0.500673 0.500781 0.501307 0.501918 0.501314 0.501874 0.499782 0.501947 0.50081 0.50127 0.493343 0.503594 0.477552 0.500837 0.500986 0.468548 0.501631 0.501246 0.502432 0.501327 0.50091 0.489307 0.500774 0.501486 0.492649 0.48362 0.401932 0.501003 0.501101 0.500331 0.500846 0.50…
120 4 "50915_D-DIMER-BLOOD-CHEMISTRY" 1 0.498759 0.497825 0.498227 0.500036 0.49933 0.496781 0.498219 0.498949 0.499031 0.499327 0.499219 0.498693 0.498082 0.498686 0.498126 0.500218 0.498053 0.49919 0.49873 0.506657 0.496406 0.522448 0.499163 0.499014 0.531452 0.498369 0.498754 0.497568 0.498673 0.49909 0.510693 0.499226 0.498514 0.507351 0.51638 0.598068 0.498997 0.498899 0.499669 0.499154 0.49…
121 4 "50916_DHEA-SULFATE-BLOOD-CHEMISTRY" 0 0.500025 0.50002 0.50002 0.500017 0.500027 0.500018 0.500018 0.5 0.500022 0.50002 0.500019 0.500021 0.500022 0.500018 0.500015 0.500023 0.500157 0.500021 0.500016 0.500008 0.500076 0.5 0.499959 0.50002 0.500011 0.499989 0.50002 0.500017 0.500015 0.500022 0.500005 0.500012 0.500046 0.500042 0.500006 0.500024 0.500022 0.500019 0.500021 0.500027 0.500017 …
122 4 "50916_DHEA-SULFATE-BLOOD-CHEMISTRY" 1 0.499975 0.49998 0.49998 0.499983 0.499973 0.499982 0.499982 0.5 0.499978 0.49998 0.499981 0.499979 0.499978 0.499982 0.499985 0.499977 0.499843 0.499979 0.499984 0.499992 0.499924 0.5 0.500041 0.49998 0.499989 0.500011 0.49998 0.499983 0.499985 0.499978 0.499995 0.499988 0.499954 0.499958 0.499994 0.499976 0.499978 0.499981 0.499979 0.499973 0.499983 …
123 4 "50917_DIGOXIN-BLOOD-CHEMISTRY" 0 0.499848 0.499837 0.499854 0.499845 0.499855 0.499866 0.499858 0.499942 0.499852 0.499847 0.499862 0.499849 0.499862 0.497083 0.499871 0.499835 0.499872 0.499847 0.499864 0.500877 0.499891 0.499929 0.499856 0.504529 0.50078 0.499872 0.499855 0.499869 0.499872 0.499839 0.499849 0.499888 0.499853 0.502448 0.499856 0.499799 0.499839 0.499881 0.499837 0.500464 …
124 4 "50917_DIGOXIN-BLOOD-CHEMISTRY" 1 0.500152 0.500163 0.500146 0.500155 0.500145 0.500134 0.500142 0.500058 0.500148 0.500153 0.500138 0.500151 0.500138 0.502917 0.500129 0.500165 0.500128 0.500153 0.500136 0.499123 0.500109 0.500071 0.500144 0.495471 0.49922 0.500128 0.500145 0.500131 0.500128 0.500161 0.500151 0.500112 0.500147 0.497552 0.500144 0.500201 0.500161 0.500119 0.500163 0.499536 …
125 4 "50918_DOUBLE STRANDED DNA-BLOOD-CHEMISTRY" 0 0.500406 0.500372 0.500376 0.500414 0.500386 0.500348 0.500365 0.500175 0.500386 0.507051 0.500395 0.500391 0.500352 0.500321 0.500307 0.500462 0.500341 0.500427 0.500329 0.500094 0.500279 0.499962 0.500435 0.500383 0.500175 0.500315 0.500404 0.500352 0.500331 0.500426 0.50065 0.500238 0.502002 0.516801 0.500426 0.500421 0.500432 0.500393 0.5004…
126 4 "50918_DOUBLE STRANDED DNA-BLOOD-CHEMISTRY" 1 0.499594 0.499628 0.499624 0.499586 0.499614 0.499652 0.499635 0.499825 0.499614 0.492949 0.499605 0.499609 0.499648 0.499679 0.499693 0.499538 0.499659 0.499573 0.499671 0.499906 0.499721 0.500038 0.499565 0.499617 0.499825 0.499685 0.499596 0.499648 0.499669 0.499574 0.49935 0.499762 0.497998 0.483199 0.499574 0.499579 0.499568 0.499607 0.4995…
127 4 "50919_EDTA HOLD-BLOOD-CHEMISTRY" 0 0.505453 0.435188 0.514431 0.478658 0.517195 0.48537 0.489085 0.994586 0.517654 0.49368 0.500805 0.501332 0.509734 0.507599 0.482164 0.529402 0.491198 0.497359 0.489228 0.484172 0.489874 0.506945 0.386932 0.494871 0.506561 0.476547 0.487289 0.500182 0.46453 0.499997 0.479705 0.495999 0.475102 0.996639 0.476992 0.997258 0.494265 0.33198 0.493315 0.53399 0.…
128 4 "50919_EDTA HOLD-BLOOD-CHEMISTRY" 1 0.494547 0.564812 0.485569 0.521342 0.482805 0.51463 0.510915 0.00541386 0.482346 0.50632 0.499195 0.498668 0.490266 0.492401 0.517836 0.470598 0.508802 0.502641 0.510772 0.515828 0.510126 0.493055 0.613068 0.505129 0.493439 0.523453 0.512711 0.499818 0.53547 0.500003 0.520295 0.504001 0.524898 0.00336077 0.523008 0.00274157 0.505735 0.66802 0.506685 0.46…
129 4 "50921_ESTRADIOL-BLOOD-CHEMISTRY" 0 0.500029 0.500024 0.500024 0.500027 0.500023 0.500549 0.500022 0.500029 0.500026 0.500026 0.500028 0.500022 0.500034 0.50002 0.500017 0.500032 0.50002 0.500026 0.500019 0.500006 0.500017 0.499994 0.500256 0.500022 0.500011 0.500062 0.500024 0.50002 0.50002 0.500026 0.500068 0.500013 0.500024 0.500079 0.500027 0.500049 0.500039 0.500029 0.500025 0.500012 0…
130 4 "50921_ESTRADIOL-BLOOD-CHEMISTRY" 1 0.499971 0.499976 0.499976 0.499973 0.499977 0.499451 0.499978 0.499971 0.499974 0.499974 0.499972 0.499978 0.499966 0.49998 0.499983 0.499968 0.49998 0.499974 0.499981 0.499994 0.499983 0.500006 0.499744 0.499978 0.499989 0.499938 0.499976 0.49998 0.49998 0.499974 0.499932 0.499987 0.499976 0.499921 0.499973 0.499951 0.499961 0.499971 0.499975 0.499988 0…
131 4 "50925_FOLATE-BLOOD-CHEMISTRY" 0 0.477294 0.505224 0.378154 0.506009 0.478793 0.484148 0.500407 0.453406 0.462805 0.491684 0.453352 0.500008 0.504394 0.508115 0.505248 0.507858 0.99808 0.471061 0.499721 0.502959 0.470981 0.465718 0.30348 0.520351 0.435455 0.478915 0.43731 0.414594 0.496704 0.480242 0.986752 0.50471 0.991633 0.997536 0.48365 0.994686 0.430635 0.248276 0.52054 0.54598 0.4896 …
132 4 "50925_FOLATE-BLOOD-CHEMISTRY" 1 0.522706 0.494776 0.621846 0.493991 0.521207 0.515852 0.499593 0.546594 0.537195 0.508316 0.546648 0.499992 0.495606 0.491885 0.494752 0.492142 0.00191966 0.528939 0.500279 0.497041 0.529019 0.534282 0.69652 0.479649 0.564545 0.521085 0.56269 0.585406 0.503296 0.519758 0.0132484 0.49529 0.0083672 0.00246373 0.51635 0.0053137 0.569365 0.751724 0.47946 0.45402…
133 4 "50926_FOLLICLE STIMULATING HORMONE-BLOOD-CHEMISTRY" 0 0.499965 0.499964 0.499927 0.499984 0.499973 0.499557 0.499968 0.499941 0.499961 0.499961 0.499965 0.49997 0.499934 0.499977 0.499979 0.499971 0.499976 0.49997 0.499975 0.499969 0.499975 0.499961 0.499604 0.499974 0.499986 0.499971 0.499964 0.499975 0.499972 0.49997 0.499902 0.499983 0.49987 0.498927 0.499977 0.499921 0.499952 0.499969 …
134 4 "50926_FOLLICLE STIMULATING HORMONE-BLOOD-CHEMISTRY" 1 0.500035 0.500036 0.500073 0.500016 0.500027 0.500443 0.500032 0.500059 0.500039 0.500039 0.500035 0.50003 0.500066 0.500023 0.500021 0.500029 0.500024 0.50003 0.500025 0.500031 0.500025 0.500039 0.500396 0.500026 0.500014 0.500029 0.500036 0.500025 0.500028 0.50003 0.500098 0.500017 0.50013 0.501073 0.500023 0.500079 0.500048 0.500031 …
135 4 "50927_GAMMA GLUTAMYLTRANSFERASE-BLOOD-CHEMISTRY" 0 0.500399 0.499973 0.50197 0.498515 0.49985 0.502718 0.501448 0.504845 0.500071 0.499637 0.500865 0.499351 0.500452 0.499577 0.499987 0.496749 0.496581 0.499721 0.498907 0.504095 0.503296 0.504924 0.502061 0.499137 0.505753 0.501004 0.493582 0.50286 0.501722 0.500386 0.467557 0.499878 0.501215 0.167363 0.501717 0.469632 0.500515 0.503045 0.…
136 4 "50927_GAMMA GLUTAMYLTRANSFERASE-BLOOD-CHEMISTRY" 1 0.499601 0.500027 0.49803 0.501485 0.50015 0.497282 0.498552 0.495155 0.499929 0.500363 0.499135 0.500649 0.499548 0.500423 0.500013 0.503251 0.503419 0.500279 0.501093 0.495905 0.496704 0.495076 0.497939 0.500863 0.494247 0.498996 0.506418 0.49714 0.498278 0.499614 0.532443 0.500122 0.498785 0.832637 0.498283 0.530368 0.499485 0.496955 0.…
137 4 "50928_GASTRIN-BLOOD-CHEMISTRY" 0 0.500039 0.500037 0.500037 0.500043 0.500034 0.500032 0.500033 0.500024 0.500038 0.500047 0.500039 0.500039 0.500031 0.500033 0.500031 0.50005 0.500028 0.500044 0.500033 0.500007 0.500026 0.499971 0.500047 0.500036 0.500016 0.500024 0.500045 0.5026 0.500036 0.500042 0.50003 0.500023 0.500042 0.500042 0.500051 0.500042 0.500043 0.500038 0.500043 0.500041 0.5…
138 4 "50928_GASTRIN-BLOOD-CHEMISTRY" 1 0.499961 0.499963 0.499963 0.499957 0.499966 0.499968 0.499967 0.499976 0.499962 0.499953 0.499961 0.499961 0.499969 0.499967 0.499969 0.49995 0.499972 0.499956 0.499967 0.499993 0.499974 0.500029 0.499953 0.499964 0.499984 0.499976 0.499955 0.4974 0.499964 0.499958 0.49997 0.499977 0.499958 0.499958 0.499949 0.499958 0.499957 0.499962 0.499957 0.499959 0.4…
139 4 "50929_GENTAMICIN-BLOOD-CHEMISTRY" 0 0.498899 0.512555 0.498258 0.513562 0.497753 0.501347 0.503874 0.347516 0.500939 0.499042 0.501151 0.500115 0.500021 0.498813 0.505487 0.498177 0.502265 0.501579 0.501721 0.503627 0.360081 0.499632 0.505828 0.503397 0.503027 0.507322 0.0600087 0.499913 0.508736 0.498429 0.501124 0.501392 0.506002 0.501378 0.502394 0.495573 0.500188 0.514447 0.502218 0.49…
140 4 "50929_GENTAMICIN-BLOOD-CHEMISTRY" 1 0.501101 0.487445 0.501742 0.486438 0.502247 0.498653 0.496126 0.652484 0.499061 0.500958 0.498849 0.499885 0.499979 0.501187 0.494513 0.501823 0.497735 0.498421 0.498279 0.496373 0.639919 0.500368 0.494172 0.496603 0.496973 0.492678 0.939991 0.500087 0.491264 0.501571 0.498876 0.498608 0.493998 0.498622 0.497606 0.504427 0.499812 0.485553 0.497782 0.501…
141 4 "50930_GLOBULIN-BLOOD-CHEMISTRY" 0 0.499317 0.500077 0.498267 0.501313 0.499514 0.494318 0.499081 0.49678 0.49986 0.508504 0.499313 0.500844 0.498161 0.500352 0.499688 0.501456 0.499698 0.50097 0.499787 0.49377 0.497618 0.493235 0.49925 0.500278 0.494215 0.498372 0.499478 0.498788 0.496452 0.500293 0.51349 0.500154 0.505706 0.760165 0.764902 0.517923 0.499933 0.498456 0.500602 0.501276 0.49…
142 4 "50930_GLOBULIN-BLOOD-CHEMISTRY" 1 0.500683 0.499923 0.501733 0.498687 0.500486 0.505682 0.500919 0.50322 0.50014 0.491496 0.500687 0.499156 0.501839 0.499648 0.500312 0.498544 0.500302 0.49903 0.500213 0.50623 0.502382 0.506765 0.50075 0.499722 0.505785 0.501628 0.500522 0.501212 0.503548 0.499707 0.48651 0.499846 0.494294 0.239835 0.235098 0.482077 0.500067 0.501544 0.499398 0.498724 0.50…
143 4 "50932_GRAY TOP HOLD (PLASMA)-BLOOD-CHEMISTRY" 0 0.500271 0.500255 0.500289 0.500335 0.500248 0.500216 0.50024 0.500493 0.500224 0.500278 0.500246 0.500215 0.500234 0.500206 0.500174 0.500257 0.500204 0.500335 0.500221 0.500195 0.500196 0.500097 0.500379 0.50026 0.500175 0.500272 0.500336 0.500288 0.500206 0.500272 0.500605 0.500148 0.500549 0.501415 0.500416 0.500308 0.500472 0.500292 0.50…
144 4 "50932_GRAY TOP HOLD (PLASMA)-BLOOD-CHEMISTRY" 1 0.499729 0.499745 0.499711 0.499665 0.499752 0.499784 0.49976 0.499507 0.499776 0.499722 0.499754 0.499785 0.499766 0.499794 0.499826 0.499743 0.499796 0.499665 0.499779 0.499805 0.499804 0.499903 0.499621 0.49974 0.499825 0.499728 0.499664 0.499712 0.499794 0.499728 0.499395 0.499852 0.499451 0.498585 0.499584 0.499692 0.499528 0.499708 0.49…
145 4 "50934_H-BLOOD-CHEMISTRY" 0 0.500001 0.5 0.500001 0.500001 0.500001 0.499998 0.500001 0.500001 0.500001 0.5 0.500001 0.500001 0.5 0.500001 0.500001 0.5 0.500001 0.500001 0.500001 0.5 0.5 0.500001 0.5 0.500001 0.5 0.500001 0.5 0.500001 0.500001 0.5 0.500001 0.500001 0.500001 0.500001 0.5 0.5 0.5 0.5 0.500001 0.500001 0.500001 0.499717 0.499999 0.500001 0.500001 0.500001 0.5 0.500001 0.500001…
146 4 "50934_H-BLOOD-CHEMISTRY" 1 0.499999 0.5 0.499999 0.499999 0.499999 0.500002 0.499999 0.499999 0.499999 0.5 0.499999 0.499999 0.5 0.499999 0.499999 0.5 0.499999 0.499999 0.499999 0.5 0.5 0.499999 0.5 0.499999 0.5 0.499999 0.5 0.499999 0.499999 0.5 0.499999 0.499999 0.499999 0.499999 0.5 0.5 0.5 0.5 0.499999 0.499999 0.499999 0.500283 0.500001 0.499999 0.499999 0.499999 0.5 0.499999 0.499999…
147 4 "50935_HAPTOGLOBIN-BLOOD-CHEMISTRY" 0 0.497779 0.497887 0.49749 0.497689 0.497827 0.497807 0.497957 0.498887 0.497871 0.497188 0.497777 0.497598 0.498006 0.498111 0.498327 0.497296 0.498081 0.49757 0.498194 0.499387 0.498465 0.501178 0.497405 0.497853 0.498251 0.498187 0.468001 0.499323 0.497999 0.497558 0.488143 0.498777 0.497573 0.485376 0.493262 0.467042 0.497495 0.49773 0.497557 0.49765…
148 4 "50935_HAPTOGLOBIN-BLOOD-CHEMISTRY" 1 0.502221 0.502113 0.50251 0.502311 0.502173 0.502193 0.502043 0.501113 0.502129 0.502812 0.502223 0.502402 0.501994 0.501889 0.501673 0.502704 0.501919 0.50243 0.501806 0.500613 0.501535 0.498822 0.502595 0.502147 0.501749 0.501813 0.531999 0.500677 0.502001 0.502442 0.511857 0.501223 0.502427 0.514624 0.506738 0.532958 0.502505 0.50227 0.502443 0.50234…
149 4 "50937_HEPATITIS A VIRUS ANTIBODY-BLOOD-CHEMISTRY" 0 0.496673 0.501711 0.477751 0.50327 0.503451 0.496753 0.501946 0.498033 0.498608 0.49979 0.501377 0.504226 0.502809 0.501702 0.503675 0.500121 0.489003 0.504531 0.502795 0.500272 0.494617 0.490074 0.490079 0.506362 0.46249 0.504135 0.494084 0.464911 0.497481 0.495723 0.938527 0.500103 0.497778 0.981386 0.493606 0.514748 0.495531 0.497606 0…
150 4 "50937_HEPATITIS A VIRUS ANTIBODY-BLOOD-CHEMISTRY" 1 0.503327 0.498289 0.522249 0.49673 0.496549 0.503247 0.498054 0.501967 0.501392 0.50021 0.498623 0.495774 0.497191 0.498298 0.496325 0.499879 0.510997 0.495469 0.497205 0.499728 0.505383 0.509926 0.509921 0.493638 0.53751 0.495865 0.505916 0.535089 0.502519 0.504277 0.0614726 0.499897 0.502222 0.018614 0.506394 0.485252 0.504469 0.502394 …
151 4 "50938_HEPATITIS A VIRUS IGM ANTIBODY-BLOOD-CHEMISTRY" 0 0.499712 0.499216 0.492316 0.501423 0.500768 0.499252 0.49953 0.497686 0.500091 0.499741 0.500085 0.501242 0.500651 0.500717 0.501097 0.50067 0.496101 0.501206 0.501064 0.498687 0.49657 0.49576 0.496295 0.501268 0.488033 0.499842 0.497095 0.48861 0.496447 0.496622 0.629909 0.500228 0.49868 0.943457 0.495717 0.518901 0.498778 0.498035 …
152 4 "50938_HEPATITIS A VIRUS IGM ANTIBODY-BLOOD-CHEMISTRY" 1 0.500288 0.500784 0.507684 0.498577 0.499232 0.500748 0.50047 0.502314 0.499909 0.500259 0.499915 0.498758 0.499349 0.499283 0.498903 0.49933 0.503899 0.498794 0.498936 0.501313 0.50343 0.50424 0.503705 0.498732 0.511967 0.500158 0.502905 0.51139 0.503553 0.503378 0.370091 0.499772 0.50132 0.0565434 0.504283 0.481099 0.501222 0.501965…
153 4 "50939_HEPATITIS B CORE ANTIBODY	IGM-BLOOD-CHEMISTRY" 0 0.499831 0.499849 0.493329 0.50142 0.501009 0.499409 0.49954 0.497465 0.500422 0.499565 0.500751 0.501272 0.500474 0.50068 0.501153 0.500608 0.496584 0.50168 0.501074 0.498442 0.496841 0.495397 0.497354 0.501349 0.48819 0.499693 0.497332 0.489434 0.496561 0.496994 0.625623 0.500282 0.499046 0.940488 0.496068 0.500125 0.499177 0.498148 0.500579 0.502385 0.500452 0.497171 0.5…
154 4 "50939_HEPATITIS B CORE ANTIBODY	IGM-BLOOD-CHEMISTRY" 1 0.500169 0.500151 0.506671 0.49858 0.498991 0.500591 0.50046 0.502535 0.499578 0.500435 0.499249 0.498728 0.499526 0.49932 0.498847 0.499392 0.503416 0.49832 0.498926 0.501558 0.503159 0.504603 0.502646 0.498651 0.51181 0.500307 0.502668 0.510566 0.503439 0.503006 0.374377 0.499718 0.500954 0.0595117 0.503932 0.499875 0.500823 0.501852 0.499421 0.497615 0.499548 0.502829 0.…
155 4 "50940_HEPATITIS B SURFACE ANTIBODY-BLOOD-CHEMISTRY" 0 0.488876 0.490525 0.460507 0.504295 0.489189 0.487564 0.501139 0.500643 0.476218 0.499035 0.47871 0.500112 0.509033 0.502454 0.504844 0.505679 0.488727 0.485597 0.503437 0.506523 0.490853 0.503227 0.43252 0.501476 0.473367 0.500699 0.487241 0.477172 0.503244 0.456823 0.992481 0.500971 0.48682 0.995634 0.491738 0.881239 0.477761 0.481135…
156 4 "50940_HEPATITIS B SURFACE ANTIBODY-BLOOD-CHEMISTRY" 1 0.511124 0.509475 0.539493 0.495705 0.510811 0.512436 0.498861 0.499357 0.523782 0.500965 0.52129 0.499888 0.490967 0.497546 0.495156 0.494321 0.511273 0.514403 0.496563 0.493477 0.509147 0.496773 0.56748 0.498524 0.526633 0.499301 0.512759 0.522828 0.496756 0.543177 0.0075191 0.499029 0.51318 0.00436601 0.508262 0.118761 0.522239 0.518…
157 4 "50941_HEPATITIS B SURFACE ANTIGEN-BLOOD-CHEMISTRY" 0 0.49031 0.491786 0.464035 0.503649 0.490412 0.487325 0.500348 0.500111 0.480891 0.497915 0.481647 0.50115 0.506436 0.502304 0.504277 0.503064 0.489042 0.487426 0.503386 0.505067 0.491192 0.501891 0.443824 0.501483 0.473463 0.500646 0.488137 0.477448 0.501707 0.462222 0.989469 0.500743 0.487706 0.994453 0.491183 0.844587 0.481335 0.482294…
158 4 "50941_HEPATITIS B SURFACE ANTIGEN-BLOOD-CHEMISTRY" 1 0.50969 0.508214 0.535965 0.496351 0.509588 0.512675 0.499652 0.499889 0.519109 0.502085 0.518353 0.49885 0.493564 0.497696 0.495723 0.496936 0.510958 0.512574 0.496614 0.494933 0.508808 0.498109 0.556176 0.498517 0.526537 0.499354 0.511863 0.522552 0.498293 0.537778 0.0105314 0.499257 0.512294 0.00554669 0.508817 0.155413 0.518665 0.517…
159 4 "50942_HEPATITIS B VIRUS CORE ANTIBODY-BLOOD-CHEMISTRY" 0 0.49603 0.493435 0.464895 0.5027 0.494363 0.490712 0.501375 0.504068 0.493728 0.499773 0.488031 0.502778 0.507106 0.501733 0.502897 0.505287 0.486656 0.492515 0.502396 0.503297 0.491433 0.499054 0.465428 0.502921 0.473929 0.507907 0.487547 0.469844 0.502442 0.495033 0.984056 0.499758 0.48922 0.992085 0.492933 0.759409 0.486751 0.4920…
160 4 "50942_HEPATITIS B VIRUS CORE ANTIBODY-BLOOD-CHEMISTRY" 1 0.50397 0.506565 0.535105 0.4973 0.505637 0.509288 0.498625 0.495932 0.506272 0.500227 0.511969 0.497222 0.492894 0.498267 0.497103 0.494713 0.513344 0.507485 0.497604 0.496703 0.508567 0.500946 0.534572 0.497079 0.526071 0.492093 0.512453 0.530156 0.497558 0.504967 0.0159438 0.500242 0.51078 0.00791472 0.507067 0.240591 0.513249 0.5…
161 4 "50943_HEPATITIS C VIRUS ANTIBODY-BLOOD-CHEMISTRY" 0 0.495836 0.49402 0.479079 0.501754 0.494313 0.492577 0.499685 0.502882 0.494892 0.499338 0.489241 0.501547 0.504351 0.501278 0.50133 0.504402 0.504956 0.492927 0.501653 0.50157 0.493275 0.498096 0.476349 0.501245 0.485149 0.504105 0.489699 0.482492 0.50127 0.497224 0.95515 0.499777 0.487884 0.990109 0.494445 0.734907 0.490305 0.492143 0.5…
162 4 "50943_HEPATITIS C VIRUS ANTIBODY-BLOOD-CHEMISTRY" 1 0.504164 0.50598 0.520921 0.498246 0.505687 0.507423 0.500315 0.497118 0.505108 0.500662 0.510759 0.498453 0.495649 0.498722 0.49867 0.495598 0.495044 0.507073 0.498347 0.49843 0.506725 0.501904 0.523651 0.498755 0.514851 0.495895 0.510301 0.517508 0.49873 0.502776 0.0448504 0.500223 0.512116 0.00989053 0.505555 0.265093 0.509695 0.507857…
163 4 "50944_HIV ANTIBODY-BLOOD-CHEMISTRY" 0 0.489399 0.499403 0.487201 0.500939 0.499343 0.497163 0.494768 0.50093 0.49874 0.49199 0.496524 0.501475 0.502407 0.500948 0.501232 0.496797 0.493057 0.49878 0.501681 0.499089 0.496523 0.48618 0.484066 0.501878 0.486947 0.49908 0.490307 0.488519 0.494138 0.496474 0.568494 0.499751 0.483947 0.978444 0.495509 0.580706 0.48926 0.490868 0.498478 0.49932 0.…
164 4 "50944_HIV ANTIBODY-BLOOD-CHEMISTRY" 1 0.510601 0.500597 0.512799 0.499061 0.500657 0.502837 0.505232 0.49907 0.50126 0.50801 0.503476 0.498525 0.497593 0.499052 0.498768 0.503203 0.506943 0.50122 0.498319 0.500911 0.503477 0.51382 0.515934 0.498122 0.513053 0.50092 0.509693 0.511481 0.505862 0.503526 0.431506 0.500249 0.516053 0.0215555 0.504491 0.419294 0.51074 0.509132 0.501522 0.50068 0…
165 4 "50945_HOMOCYSTEINE-BLOOD-CHEMISTRY" 0 0.500423 0.500425 0.500413 0.500417 0.5004 0.500337 0.500377 0.500024 0.50022 0.500532 0.500407 0.500411 0.50028 0.500291 0.500223 0.500583 0.500309 0.500468 0.500294 0.49966 0.500173 0.499456 0.500534 0.500398 0.499849 0.500176 0.500474 0.50036 0.500469 0.500481 0.500515 0.500156 0.500412 0.512472 0.504398 0.500504 0.500528 0.500425 0.500496 0.500455 …
166 4 "50945_HOMOCYSTEINE-BLOOD-CHEMISTRY" 1 0.499577 0.499575 0.499587 0.499583 0.4996 0.499663 0.499623 0.499976 0.49978 0.499468 0.499593 0.499589 0.49972 0.499709 0.499777 0.499417 0.499691 0.499532 0.499706 0.50034 0.499827 0.500544 0.499466 0.499602 0.500151 0.499824 0.499526 0.49964 0.499531 0.499519 0.499485 0.499844 0.499588 0.487528 0.495602 0.499496 0.499472 0.499575 0.499504 0.499545 …
167 4 "50946_HUMAN CHORIONIC GONADOTROPIN-BLOOD-CHEMISTRY" 0 0.499118 0.498671 0.49853 0.499861 0.499409 0.498722 0.499203 0.497189 0.499386 0.500078 0.498915 0.500316 0.498679 0.499539 0.498862 0.499735 0.496601 0.499612 0.499575 0.497409 0.498033 0.494221 0.499986 0.499484 0.497131 0.49783 0.499685 0.499177 0.497603 0.499581 0.499525 0.499413 0.531203 0.547556 0.501792 0.501736 0.499606 0.49872…
168 4 "50946_HUMAN CHORIONIC GONADOTROPIN-BLOOD-CHEMISTRY" 1 0.500882 0.501329 0.50147 0.500139 0.500591 0.501278 0.500797 0.502811 0.500614 0.499922 0.501085 0.499684 0.501321 0.500461 0.501138 0.500265 0.503399 0.500388 0.500425 0.502591 0.501967 0.505779 0.500014 0.500516 0.502869 0.50217 0.500315 0.500823 0.502397 0.500419 0.500475 0.500587 0.468797 0.452444 0.498208 0.498264 0.500394 0.50127…
169 4 "50947_I-BLOOD-CHEMISTRY" 0 0.500018 0.500016 0.500017 0.500018 0.500017 0.500031 0.500016 0.50001 0.500017 0.500018 0.500017 0.500017 0.500015 0.500015 0.500013 0.50002 0.500015 0.500018 0.500015 0.500006 0.500012 0.499999 0.50002 0.500017 0.500008 0.500014 0.500018 0.500015 0.500015 0.500019 0.500018 0.500011 0.500016 0.50002 0.500017 0.500017 0.500019 0.500017 0.500018 0.500018 0.500015 …
170 4 "50947_I-BLOOD-CHEMISTRY" 1 0.499982 0.499984 0.499983 0.499982 0.499983 0.499969 0.499984 0.49999 0.499983 0.499982 0.499983 0.499983 0.499985 0.499985 0.499987 0.49998 0.499985 0.499982 0.499985 0.499994 0.499988 0.500001 0.49998 0.499983 0.499992 0.499986 0.499982 0.499985 0.499985 0.499981 0.499982 0.499989 0.499984 0.49998 0.499983 0.499983 0.499981 0.499983 0.499982 0.499982 0.499985 …
171 4 "50948_IMMUNOFIXATION-BLOOD-CHEMISTRY" 0 0.50043 0.499865 0.499045 0.50075 0.500308 0.499792 0.499539 0.497733 0.500515 0.499846 0.500294 0.500526 0.499906 0.500174 0.500192 0.500714 0.500082 0.500628 0.500381 0.498285 0.49844 0.497852 0.499412 0.500083 0.497599 0.499399 0.499361 0.500017 0.498388 0.499178 0.497236 0.500108 0.499982 0.792673 0.498883 0.506385 0.500332 0.499358 0.500281 0.50…
172 4 "50948_IMMUNOFIXATION-BLOOD-CHEMISTRY" 1 0.49957 0.500135 0.500955 0.49925 0.499692 0.500208 0.500461 0.502267 0.499485 0.500154 0.499706 0.499474 0.500094 0.499826 0.499808 0.499286 0.499918 0.499372 0.499619 0.501715 0.50156 0.502148 0.500588 0.499917 0.502401 0.500601 0.500639 0.499983 0.501612 0.500822 0.502764 0.499892 0.500018 0.207327 0.501117 0.493615 0.499668 0.500642 0.499719 0.49…
173 4 "50949_IMMUNOGLOBULIN A-BLOOD-CHEMISTRY" 0 0.501234 0.501079 0.501152 0.501278 0.501146 0.500999 0.501071 0.50027 0.501144 0.501542 0.501211 0.501189 0.501006 0.500972 0.500804 0.501549 0.500898 0.501357 0.500887 0.49997 0.500607 0.499328 0.501463 0.501141 0.50027 0.500853 0.50137 0.500967 0.500953 0.501509 0.502064 0.500508 0.505376 0.597693 0.501712 0.50658 0.501441 0.50118 0.501362 0.501…
174 4 "50949_IMMUNOGLOBULIN A-BLOOD-CHEMISTRY" 1 0.498766 0.498921 0.498848 0.498722 0.498854 0.499001 0.498929 0.49973 0.498856 0.498458 0.498789 0.498811 0.498994 0.499028 0.499196 0.498451 0.499102 0.498643 0.499113 0.50003 0.499393 0.500672 0.498537 0.498859 0.49973 0.499147 0.49863 0.499033 0.499047 0.498491 0.497936 0.499492 0.494624 0.402307 0.498288 0.49342 0.498559 0.49882 0.498638 0.498…
175 4 "50950_IMMUNOGLOBULIN G-BLOOD-CHEMISTRY" 0 0.499564 0.499578 0.499566 0.499549 0.499573 0.499616 0.4996 0.499729 0.499576 0.499536 0.499557 0.49957 0.499609 0.499614 0.499651 0.499502 0.499597 0.499528 0.499605 0.499828 0.499655 0.499946 0.499509 0.499577 0.499728 0.499631 0.499534 0.499572 0.499605 0.499511 0.506403 0.499724 0.499629 0.497832 0.499581 0.500387 0.499525 0.499562 0.49953 0.4…
176 4 "50950_IMMUNOGLOBULIN G-BLOOD-CHEMISTRY" 1 0.500436 0.500422 0.500434 0.500451 0.500427 0.500384 0.5004 0.500271 0.500424 0.500464 0.500443 0.50043 0.500391 0.500386 0.500349 0.500498 0.500403 0.500472 0.500395 0.500172 0.500345 0.500054 0.500491 0.500423 0.500272 0.500369 0.500466 0.500428 0.500395 0.500489 0.493597 0.500276 0.500371 0.502168 0.500419 0.499613 0.500475 0.500438 0.50047 0.5…
177 4 "50951_IMMUNOGLOBULIN M-BLOOD-CHEMISTRY" 0 0.500873 0.500794 0.500821 0.500906 0.500848 0.500768 0.500808 0.500399 0.500833 0.500991 0.500866 0.500849 0.500771 0.500745 0.500664 0.501026 0.500693 0.500939 0.500703 0.500237 0.500585 0.499867 0.500997 0.500835 0.500327 0.5007 0.50093 0.500631 0.500748 0.501055 0.515114 0.500497 0.501171 0.543802 0.500969 0.503377 0.500955 0.500858 0.500938 0.…
178 4 "50951_IMMUNOGLOBULIN M-BLOOD-CHEMISTRY" 1 0.499127 0.499206 0.499179 0.499094 0.499152 0.499232 0.499192 0.499601 0.499167 0.499009 0.499134 0.499151 0.499229 0.499255 0.499336 0.498974 0.499307 0.499061 0.499297 0.499763 0.499415 0.500133 0.499003 0.499165 0.499673 0.4993 0.49907 0.499369 0.499252 0.498945 0.484886 0.499503 0.498829 0.456198 0.499031 0.496623 0.499045 0.499142 0.499062 0.…
179 4 "50955_LIGHT GREEN TOP HOLD-BLOOD-CHEMISTRY" 0 0.484037 0.475169 0.472056 0.488681 0.480314 0.486358 0.485303 0.507023 0.44176 0.502494 0.473662 0.495967 0.489452 0.498262 0.479495 0.499777 0.649053 0.478954 0.464919 0.507798 0.497156 0.510676 0.4368 0.489184 0.516249 0.48553 0.486004 0.482335 0.489386 0.495818 0.483538 0.499008 0.470359 0.492023 0.494551 0.985253 0.478167 0.489149 0.48071 …
180 4 "50955_LIGHT GREEN TOP HOLD-BLOOD-CHEMISTRY" 1 0.515963 0.524831 0.527944 0.511319 0.519686 0.513642 0.514697 0.492977 0.55824 0.497506 0.526338 0.504033 0.510548 0.501738 0.520505 0.500223 0.350947 0.521046 0.535081 0.492202 0.502844 0.489324 0.5632 0.510816 0.483751 0.51447 0.513996 0.517665 0.510614 0.504182 0.516462 0.500992 0.529641 0.507977 0.505449 0.0147466 0.521833 0.510851 0.51929…
181 4 "50957_LITHIUM-BLOOD-CHEMISTRY" 0 0.50036 0.500368 0.500336 0.500409 0.500367 0.500359 0.500332 0.500166 0.500354 0.500449 0.50036 0.500376 0.500327 0.500328 0.500266 0.500463 0.499949 0.500407 0.500303 0.50006 0.500266 0.499633 0.500442 0.500378 0.500127 0.500273 0.500403 0.500296 0.500329 0.500429 0.500417 0.500221 0.500323 0.500526 0.500453 0.500383 0.50043 0.500384 0.500399 0.500403 0.5…
182 4 "50957_LITHIUM-BLOOD-CHEMISTRY" 1 0.49964 0.499632 0.499664 0.499591 0.499633 0.499641 0.499668 0.499834 0.499646 0.499551 0.49964 0.499624 0.499673 0.499672 0.499734 0.499537 0.500051 0.499593 0.499697 0.49994 0.499734 0.500367 0.499558 0.499622 0.499873 0.499727 0.499597 0.499704 0.499671 0.499571 0.499583 0.499779 0.499677 0.499474 0.499547 0.499617 0.49957 0.499616 0.499601 0.499597 0.4…
183 4 "50958_LUTEINIZING HORMONE-BLOOD-CHEMISTRY" 0 0.500005 0.500001 0.500029 0.500035 0.500011 0.499859 0.500013 0.499958 0.500002 0.500034 0.500012 0.500011 0.499989 0.500012 0.500004 0.500017 0.500009 0.500013 0.500012 0.500018 0.500036 0.500027 0.499923 0.500012 0.500005 0.50001 0.500022 0.500011 0.500005 0.500015 0.49997 0.500006 0.500009 0.499609 0.500033 0.500009 0.500007 0.500012 0.50001…
184 4 "50958_LUTEINIZING HORMONE-BLOOD-CHEMISTRY" 1 0.499995 0.499999 0.499971 0.499965 0.499989 0.500141 0.499987 0.500042 0.499998 0.499966 0.499988 0.499989 0.500011 0.499988 0.499996 0.499983 0.499991 0.499987 0.499988 0.499982 0.499964 0.499973 0.500077 0.499988 0.499995 0.49999 0.499978 0.499989 0.499995 0.499985 0.50003 0.499994 0.499991 0.500391 0.499967 0.499991 0.499993 0.499988 0.49998…
185 4 "50959_MACRO PROLACTIN-BLOOD-CHEMISTRY" 0 0.500009 0.500075 0.500015 0.500009 0.500009 0.500011 0.500008 0.500123 0.500009 0.500011 0.500009 0.50001 0.500009 0.500008 0.500006 0.500011 0.500007 0.500011 0.500007 0.500004 0.500012 0.5 0.500031 0.500009 0.500007 0.500007 0.500015 0.500008 0.500007 0.50001 0.500009 0.500005 0.500151 0.500031 0.500009 0.50001 0.50001 0.500014 0.50001 0.50001 0.…
186 4 "50959_MACRO PROLACTIN-BLOOD-CHEMISTRY" 1 0.499991 0.499925 0.499985 0.499991 0.499991 0.499989 0.499992 0.499877 0.499991 0.499989 0.499991 0.49999 0.499991 0.499992 0.499994 0.499989 0.499993 0.499989 0.499993 0.499996 0.499988 0.5 0.499969 0.499991 0.499993 0.499993 0.499985 0.499992 0.499993 0.49999 0.499991 0.499995 0.499849 0.499969 0.499991 0.49999 0.49999 0.499986 0.49999 0.49999 0.…
187 4 "50961_METHOTREXATE-BLOOD-CHEMISTRY" 0 0.50037 0.500359 0.500365 0.500401 0.500374 0.500302 0.500348 0.500218 0.500368 0.5004 0.500382 0.500372 0.500334 0.500334 0.500292 0.500444 0.500338 0.500414 0.500322 0.500102 0.500274 0.499947 0.500425 0.500374 0.500147 0.500317 0.500385 0.500329 0.500333 0.500413 0.500414 0.50024 0.500389 0.500403 0.500379 0.500377 0.500405 0.500374 0.500414 0.50040…
188 4 "50961_METHOTREXATE-BLOOD-CHEMISTRY" 1 0.49963 0.499641 0.499635 0.499599 0.499626 0.499698 0.499652 0.499782 0.499632 0.4996 0.499618 0.499628 0.499666 0.499666 0.499708 0.499556 0.499662 0.499586 0.499678 0.499898 0.499726 0.500053 0.499575 0.499626 0.499853 0.499683 0.499615 0.499671 0.499667 0.499587 0.499586 0.49976 0.499611 0.499597 0.499621 0.499623 0.499595 0.499626 0.499586 0.49959…
189 4 "50962_N-ACETYLPROCAINAMIDE (NAPA)-BLOOD-CHEMISTRY" 0 0.500189 0.500123 0.500155 0.500213 0.500162 0.500091 0.500089 0.499526 0.500161 0.500216 0.500111 0.500142 0.500133 0.500133 0.500093 0.500227 0.50009 0.500155 0.500117 0.499836 0.499971 0.499827 0.500122 0.500154 0.499947 0.500062 0.500126 0.500106 0.50007 0.500186 0.500098 0.500097 0.500137 0.501087 0.500131 0.500238 0.500173 0.499988…
190 4 "50962_N-ACETYLPROCAINAMIDE (NAPA)-BLOOD-CHEMISTRY" 1 0.499811 0.499877 0.499845 0.499787 0.499838 0.499909 0.499911 0.500474 0.499839 0.499784 0.499889 0.499858 0.499867 0.499867 0.499907 0.499773 0.49991 0.499845 0.499883 0.500164 0.500029 0.500173 0.499878 0.499846 0.500053 0.499938 0.499874 0.499894 0.49993 0.499814 0.499902 0.499903 0.499863 0.498913 0.499869 0.499762 0.499827 0.500012…
191 4 "50963_NTPROBNP-BLOOD-CHEMISTRY" 0 0.513815 0.506198 0.528938 0.501278 0.390242 0.528431 0.503751 0.49578 0.513776 0.522788 0.493412 0.501523 0.51414 0.516666 0.501201 0.505867 0.504908 0.522009 0.502871 0.0411299 0.509051 0.525115 0.543115 0.511261 0.524568 0.510359 0.529816 0.502678 0.50909 0.5137 0.509542 0.503438 0.512174 0.52115 0.230239 0.0956181 0.520885 0.522119 0.505112 0.513855 0.…
192 4 "50963_NTPROBNP-BLOOD-CHEMISTRY" 1 0.486185 0.493802 0.471062 0.498722 0.609758 0.471569 0.496249 0.50422 0.486224 0.477212 0.506588 0.498477 0.48586 0.483334 0.498799 0.494133 0.495092 0.477991 0.497129 0.95887 0.490949 0.474885 0.456885 0.488739 0.475432 0.489641 0.470184 0.497322 0.49091 0.4863 0.490458 0.496562 0.487826 0.47885 0.769761 0.904382 0.479115 0.477881 0.494888 0.486145 0.487…
193 4 "50964_OSMOLALITY	MEASURED-BLOOD-CHEMISTRY" 0 0.495809 0.514204 0.512473 0.981517 0.512587 0.501116 0.505817 0.629621 0.492447 0.501454 0.507132 0.513672 0.505894 0.502603 0.502807 0.504829 0.461286 0.506586 0.507887 0.503556 0.500747 0.500935 0.504189 0.50622 0.246435 0.487491 0.508417 0.504011 0.501224 0.508709 0.552637 0.502032 0.601785 0.271173 0.505662 0.468105 0.517483 0.524636 0.500038 0.502327 0.492655 0.4…
194 4 "50964_OSMOLALITY	MEASURED-BLOOD-CHEMISTRY" 1 0.504191 0.485796 0.487527 0.018483 0.487413 0.498884 0.494183 0.370379 0.507553 0.498546 0.492868 0.486328 0.494106 0.497397 0.497193 0.495171 0.538714 0.493414 0.492113 0.496444 0.499253 0.499065 0.495811 0.49378 0.753565 0.512509 0.491583 0.495989 0.498776 0.491291 0.447363 0.497968 0.398215 0.728827 0.494338 0.531895 0.482517 0.475364 0.499962 0.497673 0.507345 0.5…
195 4 "50965_PARATHYROID HORMONE-BLOOD-CHEMISTRY" 0 0.498772 0.49887 0.498816 0.498631 0.498854 0.498928 0.498952 0.499876 0.498837 0.498489 0.498767 0.498834 0.498977 0.49907 0.49922 0.498358 0.49903 0.498598 0.49911 0.500288 0.49943 0.501032 0.498471 0.498878 0.499907 0.499236 0.498701 0.499041 0.499033 0.437132 0.498697 0.499529 0.498641 0.429165 0.49853 0.498553 0.498629 0.498822 0.498568 0.4…
196 4 "50965_PARATHYROID HORMONE-BLOOD-CHEMISTRY" 1 0.501228 0.50113 0.501184 0.501369 0.501146 0.501072 0.501048 0.500124 0.501163 0.501511 0.501233 0.501166 0.501023 0.50093 0.50078 0.501642 0.50097 0.501402 0.50089 0.499712 0.50057 0.498968 0.501529 0.501122 0.500093 0.500764 0.501299 0.500959 0.500967 0.562868 0.501303 0.500471 0.501359 0.570835 0.50147 0.501447 0.501371 0.501178 0.501432 0.5…
197 4 "50966_PHENOBARBITAL-BLOOD-CHEMISTRY" 0 0.501051 0.500998 0.501035 0.501084 0.501025 0.50095 0.500973 0.500538 0.501003 0.501194 0.501057 0.501035 0.500937 0.500898 0.500784 0.501249 0.500876 0.501145 0.500845 0.500322 0.50077 0.499923 0.501209 0.501018 0.500508 0.500854 0.501113 0.500917 0.500939 0.501174 0.50116 0.50059 0.566019 0.501356 0.501163 0.50112 0.501174 0.501063 0.501148 0.50111…
198 4 "50966_PHENOBARBITAL-BLOOD-CHEMISTRY" 1 0.498949 0.499002 0.498965 0.498916 0.498975 0.49905 0.499027 0.499462 0.498997 0.498806 0.498943 0.498965 0.499063 0.499102 0.499216 0.498751 0.499124 0.498855 0.499155 0.499678 0.49923 0.500077 0.498791 0.498982 0.499492 0.499146 0.498887 0.499083 0.499061 0.498826 0.49884 0.49941 0.433981 0.498644 0.498837 0.49888 0.498826 0.498937 0.498852 0.49888…
199 4 "50967_PHENYTOIN-BLOOD-CHEMISTRY" 0 0.497945 0.498432 0.49811 0.456468 0.498071 0.498525 0.498488 0.368548 0.498172 0.497389 0.498101 0.498091 0.498456 0.498569 0.499048 0.497114 0.498605 0.498804 0.498813 0.500827 0.499535 0.501953 0.497558 0.498164 0.500052 0.498859 0.497796 0.498618 0.498626 0.497438 0.497814 0.4995 0.56142 0.496908 0.497653 0.497573 0.497331 0.498371 0.497607 0.497748 0…
200 4 "50967_PHENYTOIN-BLOOD-CHEMISTRY" 1 0.502055 0.501568 0.50189 0.543532 0.501929 0.501475 0.501512 0.631452 0.501828 0.502611 0.501899 0.501909 0.501544 0.501431 0.500952 0.502886 0.501395 0.501196 0.501187 0.499173 0.500465 0.498047 0.502442 0.501836 0.499948 0.501141 0.502204 0.501382 0.501374 0.502562 0.502186 0.5005 0.43858 0.503092 0.502347 0.502427 0.502669 0.501629 0.502393 0.502252 0…
201 4 "50968_PHENYTOIN	FREE-BLOOD-CHEMISTRY" 0 0.500305 0.5003 0.500302 0.500319 0.500303 0.500283 0.50029 0.500321 0.500294 0.500345 0.50031 0.500306 0.500278 0.500274 0.50024 0.500357 0.500245 0.500329 0.500261 0.50013 0.500236 0.500008 0.500347 0.500304 0.500163 0.500255 0.500319 0.500281 0.500282 0.500341 0.500365 0.500203 0.51627 0.500382 0.500338 0.500314 0.500336 0.500311 0.500334 0.500322 0.500251 0.500328 0.50…
202 4 "50968_PHENYTOIN	FREE-BLOOD-CHEMISTRY" 1 0.499695 0.4997 0.499698 0.499681 0.499697 0.499717 0.49971 0.499679 0.499706 0.499655 0.49969 0.499694 0.499722 0.499726 0.49976 0.499643 0.499755 0.499671 0.499739 0.49987 0.499764 0.499992 0.499653 0.499696 0.499837 0.499745 0.499681 0.499719 0.499718 0.499659 0.499635 0.499797 0.48373 0.499618 0.499662 0.499686 0.499664 0.499689 0.499666 0.499678 0.499749 0.499672 0.49…
203 4 "50969_PHENYTOIN	PERCENT FREE-BLOOD-CHEMISTRY" 0 0.499448 0.499454 0.499456 0.499432 0.499451 0.499495 0.49948 0.499647 0.499472 0.49936 0.499435 0.499445 0.499508 0.499511 0.499588 0.499334 0.499593 0.499392 0.499537 0.499818 0.499598 0.500098 0.499355 0.499445 0.499761 0.499558 0.49942 0.499496 0.499494 0.499367 0.499344 0.499655 0.46418 0.499274 0.499372 0.499442 0.49938 0.499433 0.499381 0.499411 0.499568 0.4…
204 4 "50969_PHENYTOIN	PERCENT FREE-BLOOD-CHEMISTRY" 1 0.500552 0.500546 0.500544 0.500568 0.500549 0.500505 0.50052 0.500353 0.500528 0.50064 0.500565 0.500555 0.500492 0.500489 0.500412 0.500666 0.500407 0.500608 0.500463 0.500182 0.500402 0.499902 0.500645 0.500555 0.500239 0.500442 0.50058 0.500504 0.500506 0.500633 0.500656 0.500345 0.53582 0.500726 0.500628 0.500558 0.50062 0.500567 0.500619 0.500589 0.500432 0.5…
205 4 "50972_PROCAINAMIDE-BLOOD-CHEMISTRY" 0 0.500027 0.500022 0.500025 0.500029 0.500024 0.500021 0.500021 0.499987 0.500027 0.500029 0.500022 0.500024 0.500022 0.500028 0.500019 0.500032 0.50002 0.500027 0.500021 0.499998 0.500013 0.499993 0.500026 0.500024 0.500007 0.500017 0.500026 0.500021 0.500019 0.500028 0.500024 0.500022 0.500025 0.500413 0.500025 0.500034 0.500028 0.500017 0.500029 0.50…
206 4 "50972_PROCAINAMIDE-BLOOD-CHEMISTRY" 1 0.499973 0.499978 0.499975 0.499971 0.499976 0.499979 0.499979 0.500013 0.499973 0.499971 0.499978 0.499976 0.499978 0.499972 0.499981 0.499968 0.49998 0.499973 0.499979 0.500002 0.499987 0.500007 0.499974 0.499976 0.499993 0.499983 0.499974 0.499979 0.499981 0.499972 0.499976 0.499978 0.499975 0.499587 0.499975 0.499966 0.499972 0.499983 0.499971 0.49…
207 4 "50973_PROLACTIN-BLOOD-CHEMISTRY" 0 0.499934 0.499961 0.499952 0.499958 0.499935 0.500005 0.499927 0.499961 0.499951 0.499933 0.49993 0.499923 0.499949 0.499945 0.499943 0.499932 0.499985 0.499913 0.499947 0.499994 0.499945 0.500034 0.499761 0.49993 0.500175 0.499966 0.499916 0.499962 0.499944 0.499924 0.499863 0.499955 0.499815 0.498825 0.499947 0.49987 0.499903 0.499942 0.49992 0.499927 0…
208 4 "50973_PROLACTIN-BLOOD-CHEMISTRY" 1 0.500066 0.500039 0.500048 0.500042 0.500065 0.499995 0.500073 0.500039 0.500049 0.500067 0.50007 0.500077 0.500051 0.500055 0.500057 0.500068 0.500015 0.500087 0.500053 0.500006 0.500055 0.499966 0.500239 0.50007 0.499825 0.500034 0.500084 0.500038 0.500056 0.500076 0.500137 0.500045 0.500185 0.501175 0.500053 0.50013 0.500097 0.500058 0.50008 0.500073 0…
209 4 "50974_PROSTATE SPECIFIC ANTIGEN-BLOOD-CHEMISTRY" 0 0.500652 0.500552 0.500585 0.500706 0.50062 0.501005 0.500611 0.500277 0.500502 0.500764 0.500671 0.501307 0.500567 0.500561 0.500767 0.500789 0.500536 0.500699 0.500506 0.500127 0.50041 0.499766 0.500723 0.50061 0.500196 0.50061 0.50103 0.500461 0.500588 0.500791 0.515364 0.500327 0.500703 0.512708 0.507205 0.500637 0.500705 0.500658 0.50…
210 4 "50974_PROSTATE SPECIFIC ANTIGEN-BLOOD-CHEMISTRY" 1 0.499348 0.499448 0.499415 0.499294 0.49938 0.498995 0.499389 0.499723 0.499498 0.499236 0.499329 0.498693 0.499433 0.499439 0.499233 0.499211 0.499464 0.499301 0.499494 0.499873 0.49959 0.500234 0.499277 0.49939 0.499804 0.49939 0.49897 0.499539 0.499412 0.499209 0.484636 0.499673 0.499297 0.487292 0.492795 0.499363 0.499295 0.499342 0.49…
211 4 "50975_PROTEIN ELECTROPHORESIS-BLOOD-CHEMISTRY" 0 0.497829 0.497934 0.494892 0.501026 0.49776 0.493508 0.499287 0.501524 0.498829 0.497584 0.497967 0.500994 0.499373 0.500893 0.500172 0.501652 0.498243 0.498362 0.501098 0.49762 0.496744 0.497771 0.493232 0.501187 0.494255 0.500626 0.49597 0.4995 0.499035 0.500332 0.498861 0.499907 0.503321 0.978201 0.4966 0.599102 0.496872 0.497496 0.500587…
212 4 "50975_PROTEIN ELECTROPHORESIS-BLOOD-CHEMISTRY" 1 0.502171 0.502066 0.505108 0.498974 0.50224 0.506492 0.500713 0.498476 0.501171 0.502416 0.502033 0.499006 0.500627 0.499107 0.499828 0.498348 0.501757 0.501638 0.498902 0.50238 0.503256 0.502229 0.506768 0.498813 0.505745 0.499374 0.50403 0.5005 0.500965 0.499668 0.501139 0.500093 0.496679 0.0217992 0.5034 0.400898 0.503128 0.502504 0.49941…
213 4 "50976_PROTEIN	TOTAL-BLOOD-CHEMISTRY" 0 0.499581 0.50038 0.502014 0.497503 0.49949 0.502576 0.500651 0.504741 0.499619 0.439891 0.500337 0.498897 0.499803 0.500353 0.499263 0.496858 0.501811 0.498761 0.499118 0.504718 0.503504 0.505078 0.501275 0.49836 0.505846 0.500502 0.499978 0.504403 0.500976 0.498475 0.42267 0.500185 0.509969 0.265261 0.211297 0.443421 0.499324 0.502232 0.49794 0.498189 0.500246 0.499787 0…
214 4 "50976_PROTEIN	TOTAL-BLOOD-CHEMISTRY" 1 0.500419 0.49962 0.497986 0.502497 0.50051 0.497424 0.499349 0.495259 0.500381 0.560109 0.499663 0.501103 0.500197 0.499647 0.500737 0.503142 0.498189 0.501239 0.500882 0.495282 0.496496 0.494922 0.498725 0.50164 0.494154 0.499498 0.500022 0.495597 0.499024 0.501525 0.57733 0.499815 0.490031 0.734739 0.788703 0.556579 0.500676 0.497768 0.50206 0.501811 0.499754 0.500213 0…
215 4 "50977_QUINIDINE-BLOOD-CHEMISTRY" 0 0.499981 0.499982 0.499974 0.49998 0.499983 0.499983 0.499983 0.49999 0.499982 0.499943 0.499973 0.499981 0.499984 0.499315 0.499986 0.499972 0.499983 0.499979 0.499985 0.5 0.499988 0.500005 0.499978 0.499982 0.49999 0.499983 0.49998 0.499979 0.499984 0.499979 0.49998 0.499992 0.499971 0.499973 0.49998 0.499978 0.499978 0.499976 0.499979 0.499979 0.499985…
216 4 "50977_QUINIDINE-BLOOD-CHEMISTRY" 1 0.500019 0.500018 0.500026 0.50002 0.500017 0.500017 0.500017 0.50001 0.500018 0.500057 0.500027 0.500019 0.500016 0.500685 0.500014 0.500028 0.500017 0.500021 0.500015 0.5 0.500012 0.499995 0.500022 0.500018 0.50001 0.500017 0.50002 0.500021 0.500016 0.500021 0.50002 0.500008 0.500029 0.500027 0.50002 0.500022 0.500022 0.500024 0.500021 0.500021 0.500015…
217 4 "50978_RAPAMYCIN-BLOOD-CHEMISTRY" 0 0.50016 0.500152 0.50016 0.500172 0.50016 0.500148 0.50015 0.500076 0.500153 0.500183 0.500163 0.500159 0.500145 0.500143 0.50013 0.500189 0.500145 0.500177 0.500137 0.500057 0.500123 0.499993 0.500182 0.500156 0.500076 0.50013 0.500174 0.500144 0.500143 0.500166 0.500147 0.500102 0.500176 0.500199 0.50018 0.500178 0.500178 0.500162 0.500173 0.500169 0.50…
218 4 "50978_RAPAMYCIN-BLOOD-CHEMISTRY" 1 0.49984 0.499848 0.49984 0.499828 0.49984 0.499852 0.49985 0.499924 0.499847 0.499817 0.499837 0.499841 0.499855 0.499857 0.49987 0.499811 0.499855 0.499823 0.499863 0.499943 0.499877 0.500007 0.499818 0.499844 0.499924 0.49987 0.499826 0.499856 0.499857 0.499834 0.499853 0.499898 0.499824 0.499801 0.49982 0.499822 0.499822 0.499838 0.499827 0.499831 0.49…
219 4 "50980_RHEUMATOID FACTOR-BLOOD-CHEMISTRY" 0 0.50071 0.500656 0.500657 0.500751 0.500675 0.500615 0.500621 0.50028 0.500669 0.5131 0.500691 0.500676 0.500603 0.500559 0.500524 0.50083 0.500584 0.500756 0.500575 0.500148 0.500459 0.499871 0.500788 0.500658 0.500301 0.500545 0.502621 0.500611 0.500575 0.500774 0.501066 0.500386 0.502412 0.53058 0.500748 0.502336 0.500765 0.500705 0.500754 0.50…
220 4 "50980_RHEUMATOID FACTOR-BLOOD-CHEMISTRY" 1 0.49929 0.499344 0.499343 0.499249 0.499325 0.499385 0.499379 0.49972 0.499331 0.4869 0.499309 0.499324 0.499397 0.499441 0.499476 0.49917 0.499416 0.499244 0.499425 0.499852 0.499541 0.500129 0.499212 0.499342 0.499699 0.499455 0.497379 0.499389 0.499425 0.499226 0.498934 0.499614 0.497588 0.46942 0.499252 0.497664 0.499235 0.499295 0.499246 0.49…
221 4 "50982_SEX HORMONE BINDING GLOBULIN-BLOOD-CHEMISTRY" 0 0.500022 0.500023 0.500018 0.500022 0.500021 0.500016 0.500028 0.50001 0.500019 0.500024 0.500025 0.50038 0.500018 0.500018 0.500015 0.500025 0.500018 0.500023 0.500016 0.500003 0.500015 0.499989 0.500025 0.50002 0.500215 0.500016 0.500021 0.500018 0.500017 0.500023 0.500221 0.500013 0.500022 0.500041 0.500026 0.500023 0.500023 0.500021…
222 4 "50982_SEX HORMONE BINDING GLOBULIN-BLOOD-CHEMISTRY" 1 0.499978 0.499977 0.499982 0.499978 0.499979 0.499984 0.499972 0.49999 0.499981 0.499976 0.499975 0.49962 0.499982 0.499982 0.499985 0.499975 0.499982 0.499977 0.499984 0.499997 0.499985 0.500011 0.499975 0.49998 0.499785 0.499984 0.499979 0.499982 0.499983 0.499977 0.499779 0.499987 0.499978 0.499959 0.499974 0.499977 0.499977 0.499979…
223 4 "50986_TACROFK-BLOOD-CHEMISTRY" 0 0.501379 0.501277 0.501206 0.501678 0.501402 0.500679 0.50102 0.499616 0.501276 0.501959 0.501544 0.501487 0.500908 0.50092 0.50049 0.502587 0.50083 0.502068 0.500803 0.498638 0.499932 0.497319 0.502316 0.501463 0.498953 0.50059 0.501739 0.500756 0.500806 0.502184 0.501969 0.500088 0.501567 0.502249 0.501645 0.501053 0.502031 0.501478 0.502009 0.501821 0.50…
224 4 "50986_TACROFK-BLOOD-CHEMISTRY" 1 0.498621 0.498723 0.498794 0.498322 0.498598 0.499321 0.49898 0.500384 0.498724 0.498041 0.498456 0.498513 0.499092 0.49908 0.49951 0.497413 0.49917 0.497932 0.499197 0.501362 0.500068 0.502681 0.497684 0.498537 0.501047 0.49941 0.498261 0.499244 0.499194 0.497816 0.498031 0.499912 0.498433 0.497751 0.498355 0.498947 0.497969 0.498522 0.497991 0.498179 0.49…
225 4 "50988_TESTOSTERONE-BLOOD-CHEMISTRY" 0 0.499909 0.499907 0.499902 0.499908 0.499913 0.499461 0.499919 0.499921 0.499889 0.499898 0.499912 0.499907 0.499912 0.499923 0.499919 0.499892 0.499931 0.499931 0.499931 0.499962 0.499947 0.500019 0.4999 0.499917 0.499965 0.499922 0.499907 0.499923 0.49992 0.499886 0.498184 0.499949 0.499913 0.49979 0.499909 0.49987 0.499904 0.499901 0.499899 0.499878…
226 4 "50988_TESTOSTERONE-BLOOD-CHEMISTRY" 1 0.500091 0.500093 0.500098 0.500092 0.500087 0.500539 0.500081 0.500079 0.500111 0.500102 0.500088 0.500093 0.500088 0.500077 0.500081 0.500108 0.500069 0.500069 0.500069 0.500038 0.500053 0.499981 0.5001 0.500083 0.500035 0.500078 0.500093 0.500077 0.50008 0.500114 0.501816 0.500051 0.500087 0.50021 0.500091 0.50013 0.500096 0.500099 0.500101 0.500122…
227 4 "50989_TESTOSTERONE	FREE-BLOOD-CHEMISTRY" 0 0.500025 0.500022 0.500026 0.500044 0.500033 0.499898 0.500025 0.500011 0.500025 0.500029 0.500025 0.500025 0.500044 0.500023 0.500019 0.500028 0.50002 0.500028 0.500021 0.500009 0.500019 0.499997 0.50003 0.500026 0.500006 0.50003 0.500018 0.500016 0.500022 0.500035 0.50044 0.500015 0.500018 0.500034 0.500026 0.499987 0.500028 0.500027 0.500034 0.500027 0.500022 0.500653 0…
228 4 "50989_TESTOSTERONE	FREE-BLOOD-CHEMISTRY" 1 0.499975 0.499978 0.499974 0.499956 0.499967 0.500102 0.499975 0.499989 0.499975 0.499971 0.499975 0.499975 0.499956 0.499977 0.499981 0.499972 0.49998 0.499972 0.499979 0.499991 0.499981 0.500003 0.49997 0.499974 0.499994 0.49997 0.499982 0.499984 0.499978 0.499965 0.49956 0.499985 0.499982 0.499966 0.499974 0.500013 0.499972 0.499973 0.499966 0.499973 0.499978 0.499347 0…
229 4 "50990_THEOPHYLLINE-BLOOD-CHEMISTRY" 0 0.499782 0.499746 0.499746 0.499682 0.499776 0.499789 0.499776 0.499911 0.499759 0.499668 0.49979 0.499727 0.499817 0.499791 0.49982 0.499638 0.499788 0.499684 0.499727 0.50013 0.499846 0.50043 0.499662 0.499747 0.499961 0.49983 0.499672 0.499787 0.499768 0.499671 0.499643 0.499917 0.4995 0.499572 0.49968 0.499703 0.499689 0.499713 0.499676 0.499732 0.…
230 4 "50990_THEOPHYLLINE-BLOOD-CHEMISTRY" 1 0.500218 0.500254 0.500254 0.500318 0.500224 0.500211 0.500224 0.500089 0.500241 0.500332 0.50021 0.500273 0.500183 0.500209 0.50018 0.500362 0.500212 0.500316 0.500273 0.49987 0.500154 0.49957 0.500338 0.500253 0.500039 0.50017 0.500328 0.500213 0.500232 0.500329 0.500357 0.500083 0.5005 0.500428 0.50032 0.500297 0.500311 0.500287 0.500324 0.500268 0.…
231 4 "50991_THYROGLOBULIN-BLOOD-CHEMISTRY" 0 0.500051 0.500056 0.500051 0.500049 0.49993 0.500064 0.500065 0.500048 0.500014 0.500106 0.500057 0.500052 0.499938 0.500024 0.499961 0.500061 0.500051 0.500053 0.500024 0.500021 0.499844 0.499994 0.500096 0.500051 0.500075 0.500035 0.500055 0.500041 0.500042 0.500057 0.500426 0.500031 0.500128 0.500552 0.500484 0.500089 0.50005 0.500039 0.500071 0.50…
232 4 "50991_THYROGLOBULIN-BLOOD-CHEMISTRY" 1 0.499949 0.499944 0.499949 0.499951 0.50007 0.499936 0.499935 0.499952 0.499986 0.499894 0.499943 0.499948 0.500062 0.499976 0.500039 0.499939 0.499949 0.499947 0.499976 0.499979 0.500156 0.500006 0.499904 0.499949 0.499925 0.499965 0.499945 0.499959 0.499958 0.499943 0.499574 0.499969 0.499872 0.499448 0.499516 0.499911 0.49995 0.499961 0.499929 0.49…
233 4 "50992_THYROID PEROXIDASE ANTIBODIES-BLOOD-CHEMISTRY" 0 0.500127 0.500101 0.500347 0.500106 0.500331 0.500093 0.500099 0.500064 0.500104 0.500115 0.500105 0.500094 0.500761 0.500117 0.500076 0.500122 0.50008 0.500115 0.500103 0.500029 0.500071 0.499982 0.50013 0.500106 0.500072 0.500083 0.500106 0.500112 0.500091 0.500124 0.500117 0.500059 0.503663 0.501023 0.500112 0.500108 0.500121 0.5001…
234 4 "50992_THYROID PEROXIDASE ANTIBODIES-BLOOD-CHEMISTRY" 1 0.499873 0.499899 0.499653 0.499894 0.499669 0.499907 0.499901 0.499936 0.499896 0.499885 0.499895 0.499906 0.499239 0.499883 0.499924 0.499878 0.49992 0.499885 0.499897 0.499971 0.499929 0.500018 0.49987 0.499894 0.499928 0.499917 0.499894 0.499888 0.499909 0.499876 0.499883 0.499941 0.496337 0.498977 0.499888 0.499892 0.499879 0.4998…
235 4 "50994_THYROXINE (T4)-BLOOD-CHEMISTRY" 0 0.498039 0.497293 0.497218 0.499419 0.49788 0.495824 0.496746 0.504893 0.497571 0.507346 0.497202 0.497936 0.690532 0.501028 0.497489 0.49972 0.498551 0.498044 0.498511 0.492771 0.500104 0.491381 0.49777 0.498322 0.540986 0.496868 0.497862 0.497837 0.496667 0.498512 0.497814 0.498096 0.507098 0.702268 0.498767 0.55162 0.498459 0.496445 0.498928 0.498…
236 4 "50994_THYROXINE (T4)-BLOOD-CHEMISTRY" 1 0.501961 0.502707 0.502782 0.500581 0.50212 0.504176 0.503254 0.495107 0.502429 0.492654 0.502798 0.502064 0.309468 0.498972 0.502511 0.50028 0.501449 0.501956 0.501489 0.507229 0.499896 0.508619 0.50223 0.501678 0.459014 0.503132 0.502138 0.502163 0.503333 0.501488 0.502186 0.501904 0.492902 0.297732 0.501233 0.44838 0.501541 0.503555 0.501072 0.501…
237 4 "50995_THYROXINE (T4)	FREE-BLOOD-CHEMISTRY" 0 0.500064 0.49923 0.501911 0.500843 0.499505 0.498209 0.498941 0.492759 0.499596 0.502037 0.498851 0.499794 0.656012 0.514834 0.499194 0.501397 0.498406 0.499601 0.499713 0.495686 0.496784 0.493843 0.499182 0.499967 0.50266 0.497998 0.499108 0.498432 0.498405 0.500278 0.520356 0.499168 0.547307 0.623343 0.499774 0.530368 0.5003 0.497178 0.500835 0.500367 0.498509 0.500332 0…
238 4 "50995_THYROXINE (T4)	FREE-BLOOD-CHEMISTRY" 1 0.499936 0.50077 0.498089 0.499157 0.500495 0.501791 0.501059 0.507241 0.500404 0.497963 0.501149 0.500206 0.343988 0.485166 0.500806 0.498603 0.501594 0.500399 0.500287 0.504314 0.503216 0.506157 0.500818 0.500033 0.49734 0.502002 0.500892 0.501568 0.501595 0.499722 0.479644 0.500832 0.452693 0.376657 0.500226 0.469632 0.4997 0.502822 0.499165 0.499633 0.501491 0.499668 0…
239 4 "50996_TISSUE TRANSGLUTAMINASE AB	IGA-BLOOD-CHEMISTRY" 0 0.5004 0.500356 0.500428 0.500412 0.500394 0.500345 0.500369 0.500189 0.500405 0.501041 0.500398 0.500388 0.50036 0.500334 0.50031 0.500478 0.500354 0.500426 0.500326 0.500141 0.500266 0.500426 0.500464 0.500419 0.500303 0.500333 0.500509 0.502453 0.500337 0.501247 0.505445 0.500234 0.500979 0.504219 0.500728 0.500455 0.50624 0.5004 0.500427 0.500414 0.500334 0.500558 0.500…
240 4 "50996_TISSUE TRANSGLUTAMINASE AB	IGA-BLOOD-CHEMISTRY" 1 0.4996 0.499644 0.499572 0.499588 0.499606 0.499655 0.499631 0.499811 0.499595 0.498959 0.499602 0.499612 0.49964 0.499666 0.49969 0.499522 0.499646 0.499574 0.499674 0.499859 0.499734 0.499574 0.499536 0.499581 0.499697 0.499667 0.499491 0.497547 0.499663 0.498753 0.494555 0.499766 0.499021 0.495781 0.499272 0.499545 0.49376 0.4996 0.499573 0.499586 0.499666 0.499442 0.499…
241 4 "50997_TOBRAMYCIN-BLOOD-CHEMISTRY" 0 0.49974 0.500895 0.499897 0.499792 0.499745 0.500342 0.500424 0.501615 0.499984 0.499589 0.499938 0.498263 0.500155 0.500004 0.501004 0.499392 0.500083 0.499902 0.500472 0.502631 0.500497 0.50384 0.499535 0.500222 0.42686 0.500227 0.500253 0.500044 0.500284 0.500013 0.500581 0.500179 0.499954 0.457388 0.499912 0.499803 0.499696 0.499988 0.499803 0.499709…
242 4 "50997_TOBRAMYCIN-BLOOD-CHEMISTRY" 1 0.50026 0.499105 0.500103 0.500208 0.500255 0.499658 0.499576 0.498385 0.500016 0.500411 0.500062 0.501737 0.499845 0.499996 0.498996 0.500608 0.499917 0.500098 0.499528 0.497369 0.499503 0.49616 0.500465 0.499778 0.57314 0.499773 0.499747 0.499956 0.499716 0.499987 0.499419 0.499821 0.500046 0.542612 0.500088 0.500197 0.500304 0.500012 0.500197 0.500291…
243 4 "51001_TRIIODOTHYRONINE (T3)-BLOOD-CHEMISTRY" 0 0.498884 0.498933 0.498882 0.498787 0.498919 0.499075 0.498945 0.499245 0.498943 0.498634 0.498894 0.498915 0.481501 0.498943 0.499195 0.498606 0.499109 0.498729 0.499167 0.499857 0.499309 0.5005 0.498681 0.498916 0.49514 0.499161 0.498804 0.499074 0.499051 0.498721 0.498355 0.49946 0.497594 0.448247 0.498755 0.495335 0.498747 0.498919 0.49873…
244 4 "51001_TRIIODOTHYRONINE (T3)-BLOOD-CHEMISTRY" 1 0.501116 0.501067 0.501118 0.501213 0.501081 0.500925 0.501055 0.500755 0.501057 0.501366 0.501106 0.501085 0.518499 0.501057 0.500805 0.501394 0.500891 0.501271 0.500833 0.500143 0.500691 0.4995 0.501319 0.501084 0.50486 0.500839 0.501196 0.500926 0.500949 0.501279 0.501645 0.50054 0.502406 0.551753 0.501245 0.504665 0.501253 0.501081 0.50126…
245 4 "51002_TROPONIN I-BLOOD-CHEMISTRY" 0 0.501529 0.494626 0.502057 0.497601 0.501087 0.498171 0.497428 0.559875 0.500662 0.500826 0.496821 0.499405 0.500717 0.500388 0.497476 0.50105 0.497824 0.498481 0.498303 0.496376 0.497104 0.502009 0.492843 0.498968 0.499924 0.496555 0.498187 0.499418 0.92992 0.500754 0.497742 0.499248 0.497417 0.286756 0.498659 0.507515 0.499318 0.485014 0.499397 0.50157…
246 4 "51002_TROPONIN I-BLOOD-CHEMISTRY" 1 0.498471 0.505374 0.497943 0.502399 0.498913 0.501829 0.502572 0.440125 0.499338 0.499174 0.503179 0.500595 0.499283 0.499612 0.502524 0.49895 0.502176 0.501519 0.501697 0.503624 0.502896 0.497991 0.507157 0.501032 0.500076 0.503445 0.501813 0.500582 0.0700802 0.499246 0.502258 0.500752 0.502583 0.713244 0.501341 0.492485 0.500682 0.514986 0.500603 0.498…
247 4 "51005_UPTAKE RATIO-BLOOD-CHEMISTRY" 0 0.500758 0.500679 0.500669 0.500791 0.500714 0.50068 0.500635 0.500158 0.500714 0.50084 0.500737 0.500748 0.500674 0.500634 0.500539 0.500915 0.500603 0.500837 0.500581 0.500043 0.500428 0.499732 0.500826 0.500686 0.500203 0.500535 0.500744 0.500628 0.500539 0.500825 0.500614 0.500369 0.500786 0.564049 0.500737 0.502646 0.50084 0.500705 0.500827 0.5008…
248 4 "51005_UPTAKE RATIO-BLOOD-CHEMISTRY" 1 0.499242 0.499321 0.499331 0.499209 0.499286 0.49932 0.499365 0.499842 0.499286 0.49916 0.499263 0.499252 0.499326 0.499366 0.499461 0.499085 0.499397 0.499163 0.499419 0.499957 0.499572 0.500268 0.499174 0.499314 0.499797 0.499465 0.499256 0.499372 0.499461 0.499175 0.499386 0.499631 0.499214 0.435951 0.499263 0.497354 0.49916 0.499295 0.499173 0.4991…
249 4 "51007_URIC ACID-BLOOD-CHEMISTRY" 0 0.498895 0.498946 0.498849 0.498824 0.498901 0.499258 0.498938 0.505791 0.498958 0.498887 0.498885 0.498899 0.498974 0.498838 0.499084 0.49871 0.499021 0.498812 0.499052 0.499552 0.499143 0.4999 0.49875 0.498928 0.499369 0.499067 0.499235 0.499039 0.49896 0.498833 0.498253 0.499316 0.499498 0.456186 0.498633 0.499357 0.498794 0.498842 0.498797 0.498842 0.…
250 4 "51007_URIC ACID-BLOOD-CHEMISTRY" 1 0.501105 0.501054 0.501151 0.501176 0.501099 0.500742 0.501062 0.494209 0.501042 0.501113 0.501115 0.501101 0.501026 0.501162 0.500916 0.50129 0.500979 0.501188 0.500948 0.500448 0.500857 0.5001 0.50125 0.501072 0.500631 0.500933 0.500765 0.500961 0.50104 0.501167 0.501747 0.500684 0.500502 0.543814 0.501367 0.500643 0.501206 0.501158 0.501203 0.501158 0.…
251 4 "51008_VALPROIC ACID-BLOOD-CHEMISTRY" 0 0.499234 0.499254 0.499256 0.499184 0.499241 0.499277 0.499284 0.49956 0.499259 0.499119 0.499233 0.499234 0.499305 0.499323 0.499406 0.499089 0.499553 0.499159 0.499361 0.499737 0.499415 0.500172 0.499119 0.499238 0.499597 0.499372 0.49918 0.499328 0.499302 0.499139 0.499148 0.499523 0.468794 0.499002 0.49913 0.499181 0.499144 0.499211 0.499169 0.499…
252 4 "51008_VALPROIC ACID-BLOOD-CHEMISTRY" 1 0.500766 0.500746 0.500744 0.500816 0.500759 0.500723 0.500716 0.50044 0.500741 0.500881 0.500767 0.500766 0.500695 0.500677 0.500594 0.500911 0.500447 0.500841 0.500639 0.500263 0.500585 0.499828 0.500881 0.500762 0.500403 0.500628 0.50082 0.500672 0.500698 0.500861 0.500852 0.500477 0.531206 0.500998 0.50087 0.500819 0.500856 0.500789 0.500831 0.500…
253 4 "51010_VITAMIN B12-BLOOD-CHEMISTRY" 0 0.497798 0.49743 0.516397 0.500032 0.509639 0.494786 0.495543 0.48753 0.496267 0.49878 0.494562 0.495368 0.495066 0.494336 0.49722 0.500831 0.767741 0.494671 0.497886 0.553549 0.492993 0.508726 0.494085 0.496987 0.503268 0.493372 0.516816 0.500264 0.496324 0.498678 0.442827 0.51348 0.621353 0.661009 0.527868 0.591135 0.497246 0.490087 0.499884 0.498057 …
254 4 "51010_VITAMIN B12-BLOOD-CHEMISTRY" 1 0.502202 0.50257 0.483603 0.499968 0.490361 0.505214 0.504457 0.51247 0.503733 0.50122 0.505438 0.504632 0.504934 0.505664 0.50278 0.499169 0.232259 0.505329 0.502114 0.446451 0.507007 0.491274 0.505915 0.503013 0.496732 0.506628 0.483184 0.499736 0.503676 0.501322 0.557173 0.48652 0.378647 0.338991 0.472132 0.408865 0.502754 0.509913 0.500116 0.501943 …
255 4 "51011_<ALBUMIN>-CEREBROSPINAL FLUID (CSF)-CHEMISTRY" 0 0.500072 0.50007 0.50007 0.500124 0.50007 0.500063 0.500068 0.500033 0.500073 0.500082 0.500074 0.500071 0.500063 0.500063 0.500061 0.500086 0.500055 0.500076 0.500059 0.500022 0.500048 0.499986 0.500083 0.500071 0.500028 0.500059 0.500078 0.500065 0.500065 0.500079 0.500079 0.500045 0.503314 0.500094 0.500083 0.50008 0.50008 0.500072 …
256 4 "51011_<ALBUMIN>-CEREBROSPINAL FLUID (CSF)-CHEMISTRY" 1 0.499928 0.49993 0.49993 0.499876 0.49993 0.499937 0.499932 0.499967 0.499927 0.499918 0.499926 0.499929 0.499937 0.499937 0.499939 0.499914 0.499945 0.499924 0.499941 0.499978 0.499952 0.500014 0.499917 0.499929 0.499972 0.499941 0.499922 0.499935 0.499935 0.499921 0.499921 0.499955 0.496686 0.499906 0.499917 0.49992 0.49992 0.499928 …
257 4 "51012_BILIRUBIN	TOTAL	CSF-CEREBROSPINAL FLUID (CSF)-CHEMISTRY" 0 0.50001 0.50001 0.500009 0.50001 0.50001 0.500009 0.500009 0.500005 0.50001 0.500012 0.50001 0.50001 0.500009 0.500009 0.500008 0.500012 0.500007 0.500011 0.500008 0.500004 0.500007 0.499999 0.500011 0.50001 0.500008 0.500008 0.50001 0.500008 0.500009 0.500011 0.500221 0.500006 0.500317 0.500011 0.500011 0.50001 0.500011 0.50001 0.500011 0.500011 0.50000…
258 4 "51012_BILIRUBIN	TOTAL	CSF-CEREBROSPINAL FLUID (CSF)-CHEMISTRY" 1 0.49999 0.49999 0.499991 0.49999 0.49999 0.499991 0.499991 0.499995 0.49999 0.499988 0.49999 0.49999 0.499991 0.499991 0.499992 0.499988 0.499993 0.499989 0.499992 0.499996 0.499993 0.500001 0.499989 0.49999 0.499992 0.499992 0.49999 0.499992 0.499991 0.499989 0.499779 0.499994 0.499683 0.499989 0.499989 0.49999 0.499989 0.49999 0.499989 0.499989 0.49999…
259 4 "51014_GLUCOSE	CSF-CEREBROSPINAL FLUID (CSF)-CHEMISTRY" 0 0.494083 0.504487 0.498131 0.5021 0.501716 0.48953 0.500254 0.500941 0.501332 0.492876 0.503831 0.503625 0.495885 0.501527 0.501111 0.498387 0.502359 0.506147 0.502285 0.494107 0.500461 0.493243 0.505572 0.50485 0.487532 0.502093 0.498789 0.500261 0.498099 0.503062 0.505373 0.500026 0.996218 0.462574 0.495729 0.482 0.496736 0.498065 0.503591 0.504998 0.4…
260 4 "51014_GLUCOSE	CSF-CEREBROSPINAL FLUID (CSF)-CHEMISTRY" 1 0.505917 0.495513 0.501869 0.4979 0.498284 0.51047 0.499746 0.499059 0.498668 0.507124 0.496169 0.496375 0.504115 0.498473 0.498889 0.501613 0.497641 0.493853 0.497715 0.505893 0.499539 0.506757 0.494428 0.49515 0.512468 0.497907 0.501211 0.499739 0.501901 0.496938 0.494627 0.499974 0.00378224 0.537426 0.504271 0.518 0.503264 0.501935 0.496409 0.495002 0…
261 4 "51015_LACTATE DEHYDROGENASE	CSF-CEREBROSPINAL FLUID (CSF)-CHEMISTRY" 0 0.50024 0.500565 0.500176 0.500202 0.500427 0.499993 0.500213 0.499086 0.500223 0.500687 0.500475 0.500469 0.500043 0.500306 0.499809 0.500866 0.49916 0.500544 0.500332 0.499056 0.499535 0.497123 0.500848 0.500588 0.498344 0.499749 0.500252 0.500349 0.500171 0.500569 0.500663 0.500101 0.632665 0.500601 0.5006 0.499642 0.500614 0.500374 0.500765 0.500514 …
262 4 "51015_LACTATE DEHYDROGENASE	CSF-CEREBROSPINAL FLUID (CSF)-CHEMISTRY" 1 0.49976 0.499435 0.499824 0.499798 0.499573 0.500007 0.499787 0.500914 0.499777 0.499313 0.499525 0.499531 0.499957 0.499694 0.500191 0.499134 0.50084 0.499456 0.499668 0.500944 0.500465 0.502877 0.499152 0.499412 0.501656 0.500251 0.499748 0.499651 0.499829 0.499431 0.499337 0.499899 0.367335 0.499399 0.4994 0.500358 0.499386 0.499626 0.499235 0.499486 …
263 4 "51016_MISCELLANEOUS	CSF-CEREBROSPINAL FLUID (CSF)-CHEMISTRY" 0 0.500046 0.500045 0.500046 0.500054 0.500046 0.500051 0.500044 0.500025 0.500043 0.500055 0.500049 0.500047 0.500042 0.500041 0.500255 0.500056 0.500036 0.50005 0.500038 0.500014 0.50003 0.499991 0.500054 0.500046 0.500016 0.500035 0.500051 0.500042 0.500041 0.500051 0.500052 0.500029 0.501544 0.50006 0.500052 0.500048 0.500052 0.500049 0.500054 0.500049…
264 4 "51016_MISCELLANEOUS	CSF-CEREBROSPINAL FLUID (CSF)-CHEMISTRY" 1 0.499954 0.499955 0.499954 0.499946 0.499954 0.499949 0.499956 0.499975 0.499957 0.499945 0.499951 0.499953 0.499958 0.499959 0.499745 0.499944 0.499964 0.49995 0.499962 0.499986 0.49997 0.500009 0.499946 0.499954 0.499984 0.499965 0.499949 0.499958 0.499959 0.499949 0.499948 0.499971 0.498456 0.49994 0.499948 0.499952 0.499948 0.499951 0.499946 0.499951…
265 4 "51017_PEP	CSF-CEREBROSPINAL FLUID (CSF)-CHEMISTRY" 0 0.500313 0.500319 0.50031 0.500311 0.500315 0.500283 0.500293 0.500116 0.5003 0.500626 0.500324 0.500318 0.500275 0.500279 0.500222 0.500392 0.5002 0.500347 0.500264 0.500067 0.500205 0.499844 0.500378 0.500322 0.500072 0.500239 0.500326 0.50029 0.500283 0.500358 0.500362 0.500195 0.523361 0.500456 0.500375 0.500308 0.500362 0.500324 0.500364 0.500341 0.…
266 4 "51017_PEP	CSF-CEREBROSPINAL FLUID (CSF)-CHEMISTRY" 1 0.499687 0.499681 0.49969 0.499689 0.499685 0.499717 0.499707 0.499884 0.4997 0.499374 0.499676 0.499682 0.499725 0.499721 0.499778 0.499608 0.4998 0.499653 0.499736 0.499933 0.499795 0.500156 0.499622 0.499678 0.499928 0.499761 0.499674 0.49971 0.499717 0.499642 0.499638 0.499805 0.476639 0.499544 0.499625 0.499692 0.499638 0.499676 0.499636 0.499659 0.…
267 4 "51018_TOTAL PROTEIN	CSF-CEREBROSPINAL FLUID (CSF)-CHEMISTRY" 0 0.49839 0.498746 0.498598 0.503206 0.498589 0.498768 0.498827 0.500123 0.49868 0.497757 0.498454 0.498537 0.498882 0.499074 0.499354 0.497483 0.499058 0.498047 0.499222 0.500797 0.499246 0.501874 0.497706 0.49863 0.50014 0.499223 0.498033 0.499095 0.498926 0.497865 0.498201 0.499876 0.470287 0.496886 0.497947 0.498237 0.497905 0.498373 0.498084 0.498093 …
268 4 "51018_TOTAL PROTEIN	CSF-CEREBROSPINAL FLUID (CSF)-CHEMISTRY" 1 0.50161 0.501254 0.501402 0.496794 0.501411 0.501232 0.501173 0.499877 0.50132 0.502243 0.501546 0.501463 0.501118 0.500926 0.500646 0.502517 0.500942 0.501953 0.500778 0.499203 0.500754 0.498126 0.502294 0.50137 0.49986 0.500777 0.501967 0.500905 0.501074 0.502135 0.501799 0.500124 0.529713 0.503114 0.502053 0.501763 0.502095 0.501627 0.501916 0.501907 …
269 4 "51019_ALBUMIN	JOINT FLUID-JOINT FLUID-CHEMISTRY" 0 0.500003 0.500003 0.500003 0.500003 0.500003 0.500003 0.500003 0.5 0.500003 0.500004 0.500003 0.500003 0.500003 0.500003 0.5 0.500004 0.500002 0.500004 0.500296 0.5 0.500002 0.499998 0.500004 0.500003 0.5 0.500003 0.500004 0.500003 0.500002 0.500004 0.500004 0.500002 0.500004 0.500005 0.500004 0.500004 0.500004 0.500003 0.500003 0.500004 0.500002 0.500004 0.50…
270 4 "51019_ALBUMIN	JOINT FLUID-JOINT FLUID-CHEMISTRY" 1 0.499997 0.499997 0.499997 0.499997 0.499997 0.499997 0.499997 0.5 0.499997 0.499996 0.499997 0.499997 0.499997 0.499997 0.5 0.499996 0.499998 0.499996 0.499704 0.5 0.499998 0.500002 0.499996 0.499997 0.5 0.499997 0.499996 0.499997 0.499998 0.499996 0.499996 0.499998 0.499996 0.499995 0.499996 0.499996 0.499996 0.499997 0.499997 0.499996 0.499998 0.499996 0.49…
271 4 "51020_AMYLASE	JOINT FLUID-JOINT FLUID-CHEMISTRY" 0 0.500038 0.50031 0.500039 0.500039 0.500038 0.500035 0.500034 0.500042 0.500037 0.500049 0.500038 0.500041 0.500035 0.500032 0.500024 0.500051 0.500035 0.500042 0.500026 0.500009 0.500025 0.499993 0.500048 0.500035 0.500017 0.500036 0.500066 0.500036 0.500051 0.500043 0.500044 0.500019 0.500038 0.500056 0.500063 0.500039 0.500043 0.500047 0.500042 0.500041 0.5…
272 4 "51020_AMYLASE	JOINT FLUID-JOINT FLUID-CHEMISTRY" 1 0.499962 0.49969 0.499961 0.499961 0.499962 0.499965 0.499966 0.499958 0.499963 0.499951 0.499962 0.499959 0.499965 0.499968 0.499976 0.499949 0.499965 0.499958 0.499974 0.499991 0.499975 0.500007 0.499952 0.499965 0.499983 0.499964 0.499934 0.499964 0.499949 0.499957 0.499956 0.499981 0.499962 0.499944 0.499937 0.499961 0.499957 0.499953 0.499958 0.499959 0.4…
273 4 "51021_CREATININE	JOINT FLUID-JOINT FLUID-CHEMISTRY" 0 0.500005 0.500006 0.500005 0.500005 0.500005 0.500004 0.500005 0.500003 0.500005 0.500006 0.500005 0.50001 0.500006 0.500004 0.500004 0.500006 0.500004 0.500006 0.500004 0.500002 0.500004 0.5 0.500006 0.500005 0.500003 0.500004 0.500005 0.500004 0.500035 0.500006 0.500005 0.500003 0.500005 0.500006 0.500005 0.500005 0.500006 0.500005 0.500006 0.500006 0.500004…
274 4 "51021_CREATININE	JOINT FLUID-JOINT FLUID-CHEMISTRY" 1 0.499995 0.499994 0.499995 0.499995 0.499995 0.499996 0.499995 0.499997 0.499995 0.499994 0.499995 0.49999 0.499994 0.499996 0.499996 0.499994 0.499996 0.499994 0.499996 0.499998 0.499996 0.5 0.499994 0.499995 0.499997 0.499996 0.499995 0.499996 0.499965 0.499994 0.499995 0.499997 0.499995 0.499994 0.499995 0.499995 0.499994 0.499995 0.499994 0.499994 0.499996…
275 4 "51022_GLUCOSE	JOINT FLUID-JOINT FLUID-CHEMISTRY" 0 0.500098 0.500095 0.500096 0.500107 0.500097 0.50009 0.500081 0.500052 0.500096 0.500113 0.5001 0.50009 0.500087 0.500085 0.500062 0.500119 0.500089 0.50011 0.500083 0.500011 0.50007 0.499967 0.500114 0.500096 0.500026 0.50008 0.506903 0.500089 0.500086 0.500108 0.500111 0.50006 0.500106 0.500135 0.500109 0.500103 0.500108 0.500099 0.500108 0.500106 0.500076 0…
276 4 "51022_GLUCOSE	JOINT FLUID-JOINT FLUID-CHEMISTRY" 1 0.499902 0.499905 0.499904 0.499893 0.499903 0.49991 0.499919 0.499948 0.499904 0.499887 0.4999 0.49991 0.499913 0.499915 0.499938 0.499881 0.499911 0.49989 0.499917 0.499989 0.49993 0.500033 0.499886 0.499904 0.499974 0.49992 0.493097 0.499911 0.499914 0.499892 0.499889 0.49994 0.499894 0.499865 0.499891 0.499897 0.499892 0.499901 0.499892 0.499894 0.499924 0…
277 4 "51023_LD	JOINT FLUID-JOINT FLUID-CHEMISTRY" 0 0.500013 0.500011 0.500011 0.500012 0.500011 0.50001 0.500011 0.500001 0.500011 0.500014 0.500011 0.500011 0.50001 0.50001 0.500006 0.500015 0.500009 0.500012 0.500286 0.500001 0.500007 0.499997 0.500013 0.500012 0.500003 0.500009 0.500166 0.50001 0.50001 0.500014 0.500012 0.500007 0.500018 0.500142 0.500012 0.500013 0.500013 0.500013 0.500013 0.500012 0.50000…
278 4 "51023_LD	JOINT FLUID-JOINT FLUID-CHEMISTRY" 1 0.499987 0.499989 0.499989 0.499988 0.499989 0.49999 0.499989 0.499999 0.499989 0.499986 0.499989 0.499989 0.49999 0.49999 0.499994 0.499985 0.499991 0.499988 0.499714 0.499999 0.499993 0.500003 0.499987 0.499988 0.499997 0.499991 0.499834 0.49999 0.49999 0.499986 0.499988 0.499993 0.499982 0.499858 0.499988 0.499987 0.499987 0.499987 0.499987 0.499988 0.49999…
279 4 "51024_TOTAL PROTEIN	JOINT FLUID-JOINT FLUID-CHEMISTRY" 0 0.500033 0.500029 0.500029 0.500032 0.500029 0.500027 0.50006 0.500013 0.500029 0.500034 0.50003 0.500029 0.500027 0.500026 0.500022 0.500037 0.500026 0.500034 0.500091 0.500003 0.500021 0.499991 0.500035 0.500029 0.500008 0.500024 0.501761 0.500027 0.500026 0.500039 0.500036 0.500018 0.500043 0.500044 0.500033 0.500034 0.500033 0.500032 0.500034 0.500032 0.50…
280 4 "51024_TOTAL PROTEIN	JOINT FLUID-JOINT FLUID-CHEMISTRY" 1 0.499967 0.499971 0.499971 0.499968 0.499971 0.499973 0.49994 0.499987 0.499971 0.499966 0.49997 0.499971 0.499973 0.499974 0.499978 0.499963 0.499974 0.499966 0.499909 0.499997 0.499979 0.500009 0.499965 0.499971 0.499992 0.499976 0.498239 0.499973 0.499974 0.499961 0.499964 0.499982 0.499957 0.499956 0.499967 0.499966 0.499967 0.499968 0.499966 0.499968 0.49…
281 4 "51025_ALBUMIN	BODY FLUID-OTHER BODY FLUID-CHEMISTRY" 0 0.499526 0.499976 0.499131 0.500417 0.499551 0.499145 0.49936 0.499015 0.499816 0.774255 0.499631 0.500184 0.499162 0.49729 0.499778 0.500484 0.499659 0.500467 0.499966 0.495783 0.498917 0.496154 0.500227 0.500173 0.497525 0.49891 0.499926 0.499295 0.498871 0.499817 0.510498 0.49914 0.500283 0.500219 0.499195 0.499779 0.500138 0.499677 0.500085 0.499624 0.…
282 4 "51025_ALBUMIN	BODY FLUID-OTHER BODY FLUID-CHEMISTRY" 1 0.500474 0.500024 0.500869 0.499583 0.500449 0.500855 0.50064 0.500985 0.500184 0.225745 0.500369 0.499816 0.500838 0.50271 0.500222 0.499516 0.500341 0.499533 0.500034 0.504217 0.501083 0.503846 0.499773 0.499827 0.502475 0.50109 0.500074 0.500705 0.501129 0.500183 0.489502 0.50086 0.499717 0.499781 0.500805 0.500221 0.499862 0.500323 0.499915 0.500376 0.…
283 4 "51026_AMYLASE	BODY FLUID-OTHER BODY FLUID-CHEMISTRY" 0 0.494548 0.49053 0.496604 0.499021 0.498765 0.495633 0.4947 0.514629 0.495017 0.936086 0.494708 0.497255 0.492989 0.494015 0.496312 0.498578 0.498915 0.499888 0.495812 0.492791 0.498404 0.496353 0.497268 0.496033 0.49555 0.494634 0.498749 0.498779 0.491714 0.497929 0.500696 0.49856 0.500485 0.500495 0.496973 0.498736 0.498475 0.49655 0.538647 0.496742 0.49…
284 4 "51026_AMYLASE	BODY FLUID-OTHER BODY FLUID-CHEMISTRY" 1 0.505452 0.50947 0.503396 0.500979 0.501235 0.504367 0.5053 0.485371 0.504983 0.0639142 0.505292 0.502745 0.507011 0.505985 0.503688 0.501422 0.501085 0.500112 0.504188 0.507209 0.501596 0.503647 0.502732 0.503967 0.50445 0.505366 0.501251 0.501221 0.508286 0.502071 0.499304 0.50144 0.499515 0.499505 0.503027 0.501264 0.501525 0.50345 0.461353 0.503258 0.5…
285 4 "51027_BICARBONATE	OTHER FLUID-OTHER BODY FLUID-CHEMISTRY" 0 0.50011 0.500191 0.500105 0.500112 0.500107 0.500099 0.5001 0.500544 0.500106 0.500129 0.500108 0.500108 0.500098 0.500096 0.500084 0.500127 0.500096 0.500117 0.50009 0.500036 0.50008 0.500002 0.500134 0.500103 0.500054 0.500088 0.500119 0.500097 0.500092 0.500116 0.500105 0.500069 0.500113 0.504032 0.500445 0.500115 0.500119 0.500107 0.500115 0.500116 0.…
286 4 "51027_BICARBONATE	OTHER FLUID-OTHER BODY FLUID-CHEMISTRY" 1 0.49989 0.499809 0.499895 0.499888 0.499893 0.499901 0.4999 0.499456 0.499894 0.499871 0.499892 0.499892 0.499902 0.499904 0.499916 0.499873 0.499904 0.499883 0.49991 0.499964 0.49992 0.499998 0.499866 0.499897 0.499946 0.499912 0.499881 0.499903 0.499908 0.499884 0.499895 0.499931 0.499887 0.495968 0.499555 0.499885 0.499881 0.499893 0.499885 0.499884 0.…
287 4 "51028_BILIRUBIN	TOTAL	BODY FLUID-OTHER BODY FLUID-CHEMISTRY" 0 0.500548 0.502533 0.50052 0.500599 0.500545 0.500476 0.500495 0.503298 0.500527 0.50072 0.50056 0.500586 0.500462 0.500477 0.500394 0.500702 0.500443 0.500637 0.500431 0.50003 0.500346 0.499655 0.500662 0.500528 0.500129 0.500401 0.500633 0.500399 0.500695 0.500601 0.506395 0.500295 0.500629 0.502599 0.500771 0.500622 0.500618 0.500552 0.50066 0.500596 0.5…
288 4 "51028_BILIRUBIN	TOTAL	BODY FLUID-OTHER BODY FLUID-CHEMISTRY" 1 0.499452 0.497467 0.49948 0.499401 0.499455 0.499524 0.499505 0.496702 0.499473 0.49928 0.49944 0.499414 0.499538 0.499523 0.499606 0.499298 0.499557 0.499363 0.499569 0.49997 0.499654 0.500345 0.499338 0.499472 0.499871 0.499599 0.499367 0.499601 0.499305 0.499399 0.493605 0.499705 0.499371 0.497401 0.499229 0.499378 0.499382 0.499448 0.49934 0.499404 0.4…
289 4 "51029_CALCIUM	BODY FLUID-OTHER BODY FLUID-CHEMISTRY" 0 0.500023 0.500021 0.500021 0.500023 0.500022 0.500021 0.500021 0.500011 0.500022 0.500024 0.500022 0.500022 0.50002 0.50002 0.500018 0.500026 0.50002 0.500024 0.500019 0.500009 0.500017 0.500002 0.500024 0.500021 0.500012 0.500019 0.500023 0.50002 0.500019 0.500024 0.500021 0.500015 0.500023 0.501156 0.500023 0.500023 0.500024 0.500022 0.500139 0.500024 0.…
290 4 "51029_CALCIUM	BODY FLUID-OTHER BODY FLUID-CHEMISTRY" 1 0.499977 0.499979 0.499979 0.499977 0.499978 0.499979 0.499979 0.499989 0.499978 0.499976 0.499978 0.499978 0.49998 0.49998 0.499982 0.499974 0.49998 0.499976 0.499981 0.499991 0.499983 0.499998 0.499976 0.499979 0.499988 0.499981 0.499977 0.49998 0.499981 0.499976 0.499979 0.499985 0.499977 0.498844 0.499977 0.499977 0.499976 0.499978 0.499861 0.499976 0.…
291 4 "51030_CHLORIDE	BODY FLUID-OTHER BODY FLUID-CHEMISTRY" 0 0.500147 0.500292 0.500141 0.50015 0.500143 0.500133 0.500131 0.501353 0.50014 0.500176 0.500144 0.500144 0.500129 0.500127 0.500103 0.500172 0.500126 0.500157 0.50056 0.500043 0.50011 0.499996 0.500178 0.500136 0.500067 0.500115 0.500164 0.500129 0.500118 0.500157 0.500144 0.500088 0.500151 0.504991 0.500269 0.500156 0.500161 0.500142 0.500178 0.500155 0.…
292 4 "51030_CHLORIDE	BODY FLUID-OTHER BODY FLUID-CHEMISTRY" 1 0.499853 0.499708 0.499859 0.49985 0.499857 0.499867 0.499869 0.498647 0.49986 0.499824 0.499856 0.499856 0.499871 0.499873 0.499897 0.499828 0.499874 0.499843 0.49944 0.499957 0.49989 0.500004 0.499822 0.499864 0.499933 0.499885 0.499836 0.499871 0.499882 0.499843 0.499856 0.499912 0.499849 0.495009 0.499731 0.499844 0.499839 0.499858 0.499822 0.499845 0.…
293 4 "51031_CHOLESTEROL	BODY FLUID-OTHER BODY FLUID-CHEMISTRY" 0 0.500015 0.500014 0.500014 0.500016 0.500014 0.500012 0.500014 0.500008 0.500014 0.500932 0.500015 0.500015 0.500013 0.500011 0.500012 0.500017 0.500013 0.500016 0.500012 0.500002 0.500011 0.499997 0.500017 0.500014 0.500007 0.500012 0.500015 0.500013 0.500013 0.500016 0.500017 0.500008 0.500016 0.50002 0.500016 0.500016 0.500016 0.500015 0.500016 0.500015…
294 4 "51031_CHOLESTEROL	BODY FLUID-OTHER BODY FLUID-CHEMISTRY" 1 0.499985 0.499986 0.499986 0.499984 0.499986 0.499988 0.499986 0.499992 0.499986 0.499068 0.499985 0.499985 0.499987 0.499989 0.499988 0.499983 0.499987 0.499984 0.499988 0.499998 0.499989 0.500003 0.499983 0.499986 0.499993 0.499988 0.499985 0.499987 0.499987 0.499984 0.499983 0.499992 0.499984 0.49998 0.499984 0.499984 0.499984 0.499985 0.499984 0.499985…
295 4 "51032_CREATININE	BODY FLUID-OTHER BODY FLUID-CHEMISTRY" 0 0.500483 0.510322 0.500455 0.500538 0.500482 0.50042 0.500429 0.501062 0.500469 0.500639 0.500493 0.517015 0.500409 0.500423 0.500357 0.50061 0.500419 0.500561 0.500412 0.500028 0.500309 0.499705 0.500599 0.500465 0.500105 0.500363 0.50055 0.500406 0.500434 0.50056 0.500665 0.500264 0.500546 0.506381 0.500603 0.500553 0.50054 0.500485 0.500854 0.500518 0.5…
296 4 "51032_CREATININE	BODY FLUID-OTHER BODY FLUID-CHEMISTRY" 1 0.499517 0.489678 0.499545 0.499462 0.499518 0.49958 0.499571 0.498938 0.499531 0.499361 0.499507 0.482985 0.499591 0.499577 0.499643 0.49939 0.499581 0.499439 0.499588 0.499972 0.499691 0.500295 0.499401 0.499535 0.499895 0.499637 0.49945 0.499594 0.499566 0.49944 0.499335 0.499736 0.499454 0.493619 0.499397 0.499447 0.49946 0.499515 0.499146 0.499482 0.4…
297 4 "51034_GLUCOSE	BODY FLUID-OTHER BODY FLUID-CHEMISTRY" 0 0.499197 0.49994 0.498725 0.500228 0.499194 0.498837 0.498879 0.498863 0.499631 0.826804 0.499265 0.500125 0.498713 0.496178 0.499541 0.500304 0.499657 0.50037 0.499531 0.494732 0.49872 0.49605 0.499933 0.500012 0.497505 0.498426 0.499662 0.499705 0.498189 0.49954 0.500324 0.498993 0.500147 0.507037 0.498746 0.499579 0.500005 0.499304 0.507964 0.499177 0.4…
298 4 "51034_GLUCOSE	BODY FLUID-OTHER BODY FLUID-CHEMISTRY" 1 0.500803 0.50006 0.501275 0.499772 0.500806 0.501163 0.501121 0.501137 0.500369 0.173196 0.500735 0.499875 0.501287 0.503822 0.500459 0.499696 0.500343 0.49963 0.500469 0.505268 0.50128 0.50395 0.500067 0.499988 0.502495 0.501574 0.500338 0.500295 0.501811 0.50046 0.499676 0.501007 0.499853 0.492963 0.501254 0.500421 0.499995 0.500696 0.492036 0.500823 0.5…
299 4 "51035_LD	BODY FLUID-OTHER BODY FLUID-CHEMISTRY" 0 0.499377 0.50004 0.499123 0.500377 0.499429 0.499055 0.499276 0.499136 0.499825 0.803174 0.499481 0.500199 0.498943 0.496738 0.499751 0.500503 0.499801 0.500478 0.499948 0.495408 0.498926 0.496282 0.500245 0.500179 0.497969 0.498783 0.499907 0.499798 0.49875 0.499831 0.500413 0.499083 0.500255 0.500307 0.49916 0.499785 0.500172 0.499624 0.499994 0.499486 0…
300 4 "51035_LD	BODY FLUID-OTHER BODY FLUID-CHEMISTRY" 1 0.500623 0.49996 0.500877 0.499623 0.500571 0.500945 0.500724 0.500864 0.500175 0.196826 0.500519 0.499801 0.501057 0.503262 0.500249 0.499497 0.500199 0.499522 0.500052 0.504592 0.501074 0.503718 0.499755 0.499821 0.502031 0.501217 0.500093 0.500202 0.50125 0.500169 0.499587 0.500917 0.499745 0.499693 0.50084 0.500215 0.499828 0.500376 0.500006 0.500514 0…
301 4 "51036_LIPASE	BODY FLUID-OTHER BODY FLUID-CHEMISTRY" 0 0.500041 0.500041 0.500041 0.50004 0.500038 0.500037 0.500037 0.500022 0.500036 0.500056 0.500038 0.500097 0.500036 0.500032 0.50004 0.500049 0.500042 0.500042 0.500029 0.500009 0.500025 0.499994 0.500051 0.500036 0.500023 0.500035 0.50004 0.500046 0.500037 0.500046 0.500157 0.500021 0.500039 0.5005 0.500041 0.500041 0.500047 0.500048 0.500049 0.50004 0.50…
302 4 "51036_LIPASE	BODY FLUID-OTHER BODY FLUID-CHEMISTRY" 1 0.499959 0.499959 0.499959 0.49996 0.499962 0.499963 0.499963 0.499978 0.499964 0.499944 0.499962 0.499903 0.499964 0.499968 0.49996 0.499951 0.499958 0.499958 0.499971 0.499991 0.499975 0.500006 0.499949 0.499964 0.499977 0.499965 0.49996 0.499954 0.499963 0.499954 0.499843 0.499979 0.499961 0.4995 0.499959 0.499959 0.499953 0.499952 0.499951 0.49996 0.49…
303 4 "51037_MAGNESIUM	BODY FLUID-OTHER BODY FLUID-CHEMISTRY" 0 0.500011 0.50001 0.50001 0.500011 0.50001 0.50001 0.500009 0.500005 0.50001 0.500012 0.500011 0.50001 0.500009 0.500009 0.500008 0.500012 0.500009 0.500011 0.500008 0.500004 0.500008 0.500001 0.500012 0.50001 0.500005 0.500009 0.500011 0.500009 0.500009 0.500011 0.500011 0.500007 0.500011 0.500385 0.500011 0.500011 0.500011 0.50001 0.500263 0.500011 0.5000…
304 4 "51037_MAGNESIUM	BODY FLUID-OTHER BODY FLUID-CHEMISTRY" 1 0.499989 0.49999 0.49999 0.499989 0.49999 0.49999 0.499991 0.499995 0.49999 0.499988 0.499989 0.49999 0.499991 0.499991 0.499992 0.499988 0.499991 0.499989 0.499992 0.499996 0.499992 0.499999 0.499988 0.49999 0.499995 0.499991 0.499989 0.499991 0.499991 0.499989 0.499989 0.499993 0.499989 0.499615 0.499989 0.499989 0.499989 0.49999 0.499737 0.499989 0.4999…
305 4 "51038_MISCELLANEOUS	BODY FLUID-OTHER BODY FLUID-CHEMISTRY" 0 0.500068 0.500594 0.500103 0.500072 0.500066 0.50006 0.500074 0.500041 0.500067 0.501962 0.500072 0.500069 0.500077 0.500057 0.500052 0.500081 0.500066 0.500075 0.50006 0.500015 0.500048 0.499996 0.50008 0.500068 0.500035 0.500065 0.500076 0.500067 0.500059 0.500081 0.500079 0.500039 0.500082 0.500451 0.500091 0.500079 0.500484 0.50007 0.500095 0.500071 0.…
306 4 "51038_MISCELLANEOUS	BODY FLUID-OTHER BODY FLUID-CHEMISTRY" 1 0.499932 0.499406 0.499897 0.499928 0.499934 0.49994 0.499926 0.499959 0.499933 0.498038 0.499928 0.499931 0.499923 0.499943 0.499948 0.499919 0.499934 0.499925 0.49994 0.499985 0.499952 0.500004 0.49992 0.499932 0.499965 0.499935 0.499924 0.499933 0.499941 0.499919 0.499921 0.499961 0.499918 0.499549 0.499909 0.499921 0.499516 0.49993 0.499905 0.499929 0.…
307 4 "51039_OSMOLALITY	BODY FLUID-OTHER BODY FLUID-CHEMISTRY" 0 0.500036 0.500032 0.500035 0.500034 0.500035 0.500032 0.500031 0.500728 0.500034 0.50004 0.500035 0.500035 0.500031 0.500031 0.500024 0.500042 0.50003 0.500038 0.500026 0.50001 0.500025 0.499998 0.500061 0.500033 0.500015 0.500027 0.500038 0.500031 0.500028 0.500038 0.500043 0.50002 0.500037 0.500824 0.500038 0.50004 0.500039 0.500033 0.500037 0.500038 0.5…
308 4 "51039_OSMOLALITY	BODY FLUID-OTHER BODY FLUID-CHEMISTRY" 1 0.499964 0.499968 0.499965 0.499966 0.499965 0.499968 0.499969 0.499272 0.499966 0.49996 0.499965 0.499965 0.499969 0.499969 0.499976 0.499958 0.49997 0.499962 0.499974 0.49999 0.499975 0.500002 0.499939 0.499967 0.499985 0.499973 0.499962 0.499969 0.499972 0.499962 0.499957 0.49998 0.499963 0.499176 0.499962 0.49996 0.499961 0.499967 0.499963 0.499962 0.4…
309 4 "51040_PHOSPHATE	BODY FLUID-OTHER BODY FLUID-CHEMISTRY" 0 0.500029 0.500027 0.500028 0.500028 0.500028 0.500026 0.500025 0.500437 0.500028 0.500032 0.500028 0.500029 0.500026 0.500025 0.50002 0.500033 0.500024 0.500031 0.500022 0.500009 0.50002 0.500001 0.500036 0.500026 0.500013 0.500022 0.500029 0.500025 0.500023 0.500032 0.50003 0.500017 0.500029 0.501313 0.50003 0.50003 0.500031 0.500027 0.500139 0.500031 0.5…
310 4 "51040_PHOSPHATE	BODY FLUID-OTHER BODY FLUID-CHEMISTRY" 1 0.499971 0.499973 0.499972 0.499972 0.499972 0.499974 0.499975 0.499563 0.499972 0.499968 0.499972 0.499971 0.499974 0.499975 0.49998 0.499967 0.499976 0.499969 0.499978 0.499991 0.49998 0.499999 0.499964 0.499974 0.499987 0.499978 0.499971 0.499975 0.499977 0.499968 0.49997 0.499983 0.499971 0.498687 0.49997 0.49997 0.499969 0.499973 0.499861 0.499969 0.4…
311 4 "51041_POTASSIUM	BODY FLUID-OTHER BODY FLUID-CHEMISTRY" 0 0.500175 0.500624 0.500163 0.500169 0.500163 0.500151 0.500151 0.500909 0.500164 0.500202 0.500166 0.500166 0.500152 0.500153 0.500127 0.500198 0.500147 0.500181 0.500133 0.500049 0.500133 0.499999 0.500212 0.500158 0.50008 0.500135 0.500182 0.500147 0.50014 0.500181 0.500167 0.500099 0.500173 0.505192 0.500512 0.500187 0.500185 0.500169 0.50058 0.500177 0…
312 4 "51041_POTASSIUM	BODY FLUID-OTHER BODY FLUID-CHEMISTRY" 1 0.499825 0.499376 0.499837 0.499831 0.499837 0.499849 0.499849 0.499091 0.499836 0.499798 0.499834 0.499834 0.499848 0.499847 0.499873 0.499802 0.499853 0.499819 0.499867 0.499951 0.499867 0.500001 0.499788 0.499842 0.49992 0.499865 0.499818 0.499853 0.49986 0.499819 0.499833 0.499901 0.499827 0.494808 0.499488 0.499813 0.499815 0.499831 0.49942 0.499823 0…
313 4 "51042_SODIUM	BODY FLUID-OTHER BODY FLUID-CHEMISTRY" 0 0.500168 0.500237 0.50016 0.500168 0.500163 0.500153 0.500149 0.501604 0.500159 0.500193 0.500165 0.500164 0.500148 0.500145 0.500119 0.500195 0.500143 0.500179 0.500596 0.50005 0.500123 0.499997 0.500192 0.500155 0.500076 0.500131 0.500177 0.500147 0.500134 0.500177 0.500163 0.5001 0.500171 0.506303 0.500326 0.500177 0.500182 0.50016 0.50019 0.500177 0.50…
314 4 "51042_SODIUM	BODY FLUID-OTHER BODY FLUID-CHEMISTRY" 1 0.499832 0.499763 0.49984 0.499832 0.499837 0.499847 0.499851 0.498396 0.499841 0.499807 0.499835 0.499836 0.499852 0.499855 0.499881 0.499805 0.499857 0.499821 0.499404 0.49995 0.499877 0.500003 0.499808 0.499845 0.499924 0.499869 0.499823 0.499853 0.499866 0.499823 0.499837 0.4999 0.499829 0.493697 0.499674 0.499823 0.499818 0.49984 0.49981 0.499823 0.49…
315 4 "51043_TOTAL PROTEIN	BODY FLUID-OTHER BODY FLUID-CHEMISTRY" 0 0.499188 0.499952 0.498605 0.500354 0.499266 0.49876 0.499032 0.498975 0.499686 0.83084 0.499332 0.500188 0.498801 0.496149 0.499756 0.500374 0.499538 0.500483 0.499971 0.494721 0.498727 0.495796 0.500036 0.500215 0.49718 0.498531 0.499705 0.499089 0.498367 0.499561 0.510716 0.49903 0.500156 0.499768 0.498716 0.49936 0.499989 0.499403 0.49987 0.499238 0.49…
316 4 "51043_TOTAL PROTEIN	BODY FLUID-OTHER BODY FLUID-CHEMISTRY" 1 0.500812 0.500048 0.501395 0.499646 0.500734 0.50124 0.500968 0.501025 0.500314 0.16916 0.500668 0.499812 0.501199 0.503851 0.500244 0.499626 0.500462 0.499517 0.500029 0.505279 0.501273 0.504204 0.499964 0.499785 0.50282 0.501469 0.500295 0.500911 0.501633 0.500439 0.489284 0.50097 0.499844 0.500232 0.501284 0.50064 0.500011 0.500597 0.50013 0.500762 0.50…
317 4 "51044_TRIGLYCER-OTHER BODY FLUID-CHEMISTRY" 0 0.50011 0.500174 0.500108 0.500115 0.500108 0.500106 0.500101 0.500129 0.500104 0.501459 0.50011 0.500156 0.500095 0.500091 0.500195 0.500137 0.500101 0.500122 0.500098 0.500023 0.500079 0.499979 0.500148 0.50011 0.500067 0.500091 0.500117 0.500094 0.501134 0.500126 0.500138 0.500059 0.50012 0.500295 0.500168 0.500137 0.500132 0.500113 0.501219…
318 4 "51044_TRIGLYCER-OTHER BODY FLUID-CHEMISTRY" 1 0.49989 0.499826 0.499892 0.499885 0.499892 0.499894 0.499899 0.499871 0.499896 0.498541 0.49989 0.499844 0.499905 0.499909 0.499805 0.499863 0.499899 0.499878 0.499902 0.499977 0.499921 0.500021 0.499852 0.49989 0.499933 0.499909 0.499883 0.499906 0.498866 0.499874 0.499862 0.499941 0.49988 0.499705 0.499832 0.499863 0.499868 0.499887 0.498781…
319 4 "51045_UREA NITROGEN	BODY FLUID-OTHER BODY FLUID-CHEMISTRY" 0 0.500129 0.500145 0.500131 0.500127 0.500125 0.500121 0.500116 0.500967 0.500124 0.500182 0.500126 0.500237 0.500117 0.500113 0.500095 0.500151 0.500109 0.500136 0.500102 0.500047 0.500097 0.500003 0.500164 0.50012 0.500061 0.500101 0.500143 0.500111 0.500144 0.500138 0.500126 0.500078 0.500127 0.505343 0.500156 0.500142 0.500142 0.500124 0.500162 0.500135…
320 4 "51045_UREA NITROGEN	BODY FLUID-OTHER BODY FLUID-CHEMISTRY" 1 0.499871 0.499855 0.499869 0.499873 0.499875 0.499879 0.499884 0.499033 0.499876 0.499818 0.499874 0.499763 0.499883 0.499887 0.499905 0.499849 0.499891 0.499864 0.499898 0.499953 0.499903 0.499997 0.499836 0.49988 0.499939 0.499899 0.499857 0.499889 0.499856 0.499862 0.499874 0.499922 0.499873 0.494657 0.499844 0.499858 0.499858 0.499876 0.499838 0.499865…
321 4 "51046_ALBUMIN	PLEURAL-PLEURAL-CHEMISTRY" 0 0.499456 0.501371 0.500145 0.501486 0.499574 0.495909 0.500468 0.498792 0.500027 0.500706 0.499869 0.501554 0.497739 0.500836 0.499838 0.502974 0.500601 0.501755 0.499286 0.494826 0.499357 0.495908 0.502402 0.500779 0.49792 0.498833 0.501348 0.500491 0.498239 0.502541 0.501487 0.500143 0.501364 0.501432 0.97097 0.498749 0.500673 0.500632 0.501574 0.501738 0.496658 0.5…
322 4 "51046_ALBUMIN	PLEURAL-PLEURAL-CHEMISTRY" 1 0.500544 0.498629 0.499855 0.498514 0.500426 0.504091 0.499532 0.501208 0.499973 0.499294 0.500131 0.498446 0.502261 0.499164 0.500162 0.497026 0.499399 0.498245 0.500714 0.505174 0.500643 0.504092 0.497598 0.499221 0.50208 0.501167 0.498652 0.499509 0.501761 0.497459 0.498513 0.499857 0.498636 0.498568 0.0290297 0.501251 0.499327 0.499368 0.498426 0.498262 0.503342 0…
323 4 "51047_AMYLASE	PLEURAL-PLEURAL-CHEMISTRY" 0 0.497996 0.500862 0.499078 0.501165 0.498163 0.489215 0.499599 0.497775 0.498669 0.497536 0.498054 0.501174 0.495854 0.50072 0.499121 0.500977 0.500523 0.500771 0.498525 0.491641 0.499067 0.493275 0.500705 0.499839 0.49574 0.497699 0.499495 0.499808 0.495998 0.501925 0.500293 0.500334 0.501001 0.496879 0.927888 0.497335 0.49891 0.498582 0.500453 0.500867 0.494442 0.50…
324 4 "51047_AMYLASE	PLEURAL-PLEURAL-CHEMISTRY" 1 0.502004 0.499138 0.500922 0.498835 0.501837 0.510785 0.500401 0.502225 0.501331 0.502464 0.501946 0.498826 0.504146 0.49928 0.500879 0.499023 0.499477 0.499229 0.501475 0.508359 0.500933 0.506725 0.499295 0.500161 0.50426 0.502301 0.500505 0.500192 0.504002 0.498075 0.499707 0.499666 0.498999 0.503121 0.072112 0.502665 0.50109 0.501418 0.499547 0.499133 0.505558 0.49…
325 4 "51048_BICARBONATE	PLEURAL-PLEURAL-CHEMISTRY" 0 0.500019 0.500018 0.500019 0.500021 0.500018 0.500013 0.500018 0.50001 0.500018 0.50002 0.500019 0.500019 0.500016 0.500017 0.500014 0.500023 0.500017 0.500021 0.500015 0.500003 0.500016 0.499995 0.500022 0.500018 0.500008 0.500016 0.50002 0.500017 0.500016 0.500022 0.500021 0.500012 0.500021 0.500023 0.501244 0.50002 0.500021 0.500019 0.500021 0.500021 0.500015 0.500…
326 4 "51048_BICARBONATE	PLEURAL-PLEURAL-CHEMISTRY" 1 0.499981 0.499982 0.499981 0.499979 0.499982 0.499987 0.499982 0.49999 0.499982 0.49998 0.499981 0.499981 0.499984 0.499983 0.499986 0.499977 0.499983 0.499979 0.499985 0.499997 0.499984 0.500005 0.499978 0.499982 0.499992 0.499984 0.49998 0.499983 0.499984 0.499978 0.499979 0.499988 0.499979 0.499977 0.498756 0.49998 0.499979 0.499981 0.499979 0.499979 0.499985 0.499…
327 4 "51049_BILIRUBIN	TOTAL	PLEURAL-PLEURAL-CHEMISTRY" 0 0.500194 0.500191 0.50019 0.500212 0.500187 0.500147 0.50018 0.500098 0.500188 0.500214 0.500194 0.500192 0.500166 0.500169 0.500145 0.500236 0.500171 0.500217 0.50016 0.500023 0.500144 0.499932 0.500228 0.500188 0.500088 0.500155 0.500205 0.500166 0.500173 0.500231 0.500281 0.500122 0.500216 0.500254 0.510053 0.500209 0.500213 0.5002 0.500217 0.50021 0.500146 0.50023…
328 4 "51049_BILIRUBIN	TOTAL	PLEURAL-PLEURAL-CHEMISTRY" 1 0.499806 0.499809 0.49981 0.499788 0.499813 0.499853 0.49982 0.499902 0.499812 0.499786 0.499806 0.499808 0.499834 0.499831 0.499855 0.499764 0.499829 0.499783 0.49984 0.499977 0.499856 0.500068 0.499772 0.499812 0.499912 0.499845 0.499795 0.499834 0.499827 0.499769 0.499719 0.499878 0.499784 0.499746 0.489947 0.499791 0.499787 0.4998 0.499783 0.49979 0.499854 0.49976…
329 4 "51050_CHLORIDE	PLEURAL-PLEURAL-CHEMISTRY" 0 0.500038 0.500036 0.500038 0.500041 0.500037 0.500027 0.500035 0.50002 0.500037 0.500041 0.500038 0.500038 0.500033 0.500033 0.500029 0.500046 0.500034 0.500042 0.500031 0.500006 0.500031 0.499991 0.500044 0.500037 0.500015 0.500031 0.50004 0.500034 0.500032 0.500043 0.500042 0.500025 0.500042 0.500047 0.502487 0.500041 0.500042 0.500038 0.500042 0.500041 0.500029 0.5…
330 4 "51050_CHLORIDE	PLEURAL-PLEURAL-CHEMISTRY" 1 0.499962 0.499964 0.499962 0.499959 0.499963 0.499973 0.499965 0.49998 0.499963 0.499959 0.499962 0.499962 0.499967 0.499967 0.499971 0.499954 0.499966 0.499958 0.499969 0.499994 0.499969 0.500009 0.499956 0.499963 0.499985 0.499969 0.49996 0.499966 0.499968 0.499957 0.499958 0.499975 0.499958 0.499953 0.497513 0.499959 0.499958 0.499962 0.499958 0.499959 0.499971 0.4…
331 4 "51051_CHOLESTEROL	PLEURAL-PLEURAL-CHEMISTRY" 0 0.500433 0.500422 0.500419 0.500593 0.500392 0.49992 0.500367 0.499866 0.500408 0.500487 0.500424 0.500475 0.500241 0.500331 0.500164 0.500706 0.500368 0.500593 0.500222 0.49936 0.500162 0.498941 0.500637 0.500421 0.499762 0.500207 0.500517 0.500331 0.500175 0.500647 0.500544 0.500162 0.500587 0.500651 0.583021 0.500493 0.500557 0.500426 0.500591 0.500564 0.500111 0.5…
332 4 "51051_CHOLESTEROL	PLEURAL-PLEURAL-CHEMISTRY" 1 0.499567 0.499578 0.499581 0.499407 0.499608 0.50008 0.499633 0.500134 0.499592 0.499513 0.499576 0.499525 0.499759 0.499669 0.499836 0.499294 0.499632 0.499407 0.499778 0.50064 0.499838 0.501059 0.499363 0.499579 0.500238 0.499793 0.499483 0.499669 0.499825 0.499353 0.499456 0.499838 0.499413 0.499349 0.416979 0.499507 0.499443 0.499574 0.499409 0.499436 0.499889 0.4…
333 4 "51052_CREATININE	PLEURAL-PLEURAL-CHEMISTRY" 0 0.500457 0.500442 0.50046 0.500561 0.500429 0.500098 0.500403 0.500033 0.500439 0.500517 0.500452 0.500473 0.500316 0.500371 0.500247 0.500655 0.500392 0.500572 0.500299 0.499651 0.500249 0.499303 0.500628 0.500444 0.499905 0.50029 0.500507 0.500367 0.5003 0.500608 0.50098 0.500213 0.500564 0.500754 0.560804 0.500575 0.500547 0.500463 0.500569 0.500548 0.500228 0.5006…
334 4 "51052_CREATININE	PLEURAL-PLEURAL-CHEMISTRY" 1 0.499543 0.499558 0.49954 0.499439 0.499571 0.499902 0.499597 0.499967 0.499561 0.499483 0.499548 0.499527 0.499684 0.499629 0.499753 0.499345 0.499608 0.499428 0.499701 0.500349 0.499751 0.500697 0.499372 0.499556 0.500095 0.49971 0.499493 0.499633 0.4997 0.499392 0.49902 0.499787 0.499436 0.499246 0.439196 0.499425 0.499453 0.499537 0.499431 0.499452 0.499772 0.4993…
335 4 "51053_GLUCOSE	PLEURAL-PLEURAL-CHEMISTRY" 0 0.50088 0.500876 0.500324 0.501087 0.500846 0.500598 0.50029 0.498986 0.500618 0.502179 0.501029 0.50104 0.500143 0.500364 0.500166 0.503363 0.500175 0.501773 0.500365 0.498517 0.499032 0.497917 0.509927 0.500952 0.498602 0.499421 0.501763 0.500212 0.499787 0.502049 0.501299 0.499899 0.501166 0.504652 0.988684 0.500382 0.502086 0.500907 0.501559 0.501268 0.499372 0.50…
336 4 "51053_GLUCOSE	PLEURAL-PLEURAL-CHEMISTRY" 1 0.49912 0.499124 0.499676 0.498913 0.499154 0.499402 0.49971 0.501014 0.499382 0.497821 0.498971 0.49896 0.499857 0.499636 0.499834 0.496637 0.499825 0.498227 0.499635 0.501483 0.500968 0.502083 0.490073 0.499048 0.501398 0.500579 0.498237 0.499788 0.500213 0.497951 0.498701 0.500101 0.498834 0.495348 0.0113164 0.499618 0.497914 0.499093 0.498441 0.498732 0.500628 0.4…
337 4 "51054_LACTATE DEHYDROGENASE	PLEURAL-PLEURAL-CHEMISTRY" 0 0.500785 0.500855 0.500256 0.501073 0.50081 0.500558 0.500101 0.498843 0.500515 0.502138 0.500971 0.501002 0.500073 0.500355 0.500179 0.503343 0.500175 0.501719 0.500372 0.498513 0.498988 0.497907 0.5108 0.500918 0.498509 0.499291 0.501776 0.500215 0.499713 0.501757 0.500992 0.499905 0.501161 0.50436 0.990007 0.500489 0.502024 0.500788 0.501442 0.501125 0.499271 0.502…
338 4 "51054_LACTATE DEHYDROGENASE	PLEURAL-PLEURAL-CHEMISTRY" 1 0.499215 0.499145 0.499744 0.498927 0.49919 0.499442 0.499899 0.501157 0.499485 0.497862 0.499029 0.498998 0.499927 0.499645 0.499821 0.496657 0.499825 0.498281 0.499628 0.501487 0.501012 0.502093 0.4892 0.499082 0.501491 0.500709 0.498224 0.499785 0.500287 0.498243 0.499008 0.500095 0.498839 0.49564 0.00999287 0.499511 0.497976 0.499212 0.498558 0.498875 0.500729 0.4…
339 4 "51056_MISCELLANEOUS	PLEURAL-PLEURAL-CHEMISTRY" 0 0.500015 0.500014 0.500015 0.500016 0.500014 0.500012 0.500013 0.500008 0.500014 0.500624 0.500015 0.500015 0.500013 0.500011 0.500011 0.500017 0.500013 0.500016 0.500012 0.500002 0.500011 0.499997 0.500017 0.500014 0.500007 0.500012 0.500015 0.500013 0.500015 0.500016 0.500016 0.500009 0.500016 0.500027 0.50031 0.500016 0.500016 0.500015 0.500016 0.500016 0.500011 0.…
340 4 "51056_MISCELLANEOUS	PLEURAL-PLEURAL-CHEMISTRY" 1 0.499985 0.499986 0.499985 0.499984 0.499986 0.499988 0.499987 0.499992 0.499986 0.499376 0.499985 0.499985 0.499987 0.499989 0.499989 0.499983 0.499987 0.499984 0.499988 0.499998 0.499989 0.500003 0.499983 0.499986 0.499993 0.499988 0.499985 0.499987 0.499985 0.499984 0.499984 0.499991 0.499984 0.499973 0.49969 0.499984 0.499984 0.499985 0.499984 0.499984 0.499989 0.…
341 4 "51057_POTASSIUM	PLEURAL-PLEURAL-CHEMISTRY" 0 0.500048 0.500046 0.500048 0.500052 0.500046 0.500034 0.500044 0.500025 0.500046 0.500203 0.500047 0.500048 0.500041 0.500041 0.500036 0.500057 0.500043 0.500053 0.500039 0.500007 0.500038 0.499989 0.500055 0.500046 0.500019 0.500039 0.50005 0.500042 0.50004 0.500054 0.500052 0.500031 0.500052 0.500059 0.502955 0.500051 0.500052 0.500048 0.500053 0.500052 0.500037 0.5…
342 4 "51057_POTASSIUM	PLEURAL-PLEURAL-CHEMISTRY" 1 0.499952 0.499954 0.499952 0.499948 0.499954 0.499966 0.499956 0.499975 0.499954 0.499797 0.499953 0.499952 0.499959 0.499959 0.499964 0.499943 0.499957 0.499947 0.499961 0.499993 0.499962 0.500011 0.499945 0.499954 0.499981 0.499961 0.49995 0.499958 0.49996 0.499946 0.499948 0.499969 0.499948 0.499941 0.497045 0.499949 0.499948 0.499952 0.499947 0.499948 0.499963 0.4…
343 4 "51058_SODIUM	PLEURAL-PLEURAL-CHEMISTRY" 0 0.500058 0.500055 0.500058 0.500062 0.500056 0.500043 0.500054 0.50003 0.500056 0.500215 0.500058 0.500058 0.50005 0.50005 0.500044 0.500069 0.500052 0.500064 0.500047 0.50001 0.500047 0.499988 0.500066 0.500056 0.500024 0.500047 0.500061 0.500051 0.500049 0.500064 0.500061 0.500037 0.500063 0.500072 0.502962 0.500063 0.500063 0.500058 0.500063 0.500063 0.500045 0.500…
344 4 "51058_SODIUM	PLEURAL-PLEURAL-CHEMISTRY" 1 0.499942 0.499945 0.499942 0.499938 0.499944 0.499957 0.499946 0.49997 0.499944 0.499785 0.499942 0.499942 0.49995 0.49995 0.499956 0.499931 0.499948 0.499936 0.499953 0.49999 0.499953 0.500012 0.499934 0.499944 0.499976 0.499953 0.499939 0.499949 0.499951 0.499936 0.499939 0.499963 0.499937 0.499928 0.497038 0.499937 0.499937 0.499942 0.499937 0.499937 0.499955 0.499…
345 4 "51059_TOTAL PROTEIN	PLEURAL-PLEURAL-CHEMISTRY" 0 0.500574 0.500831 0.500158 0.501077 0.50074 0.500474 0.500138 0.498536 0.500276 0.502086 0.500867 0.500936 0.499941 0.500349 0.500226 0.503149 0.500226 0.50167 0.500395 0.498508 0.498947 0.497831 0.509821 0.500862 0.49829 0.499012 0.501806 0.500255 0.49955 0.500894 0.500113 0.499927 0.501184 0.504254 0.990248 0.500741 0.501886 0.500537 0.501206 0.500875 0.499088 0.501…
346 4 "51059_TOTAL PROTEIN	PLEURAL-PLEURAL-CHEMISTRY" 1 0.499426 0.499169 0.499842 0.498923 0.49926 0.499526 0.499862 0.501464 0.499724 0.497914 0.499133 0.499064 0.500059 0.499651 0.499774 0.496851 0.499774 0.49833 0.499605 0.501492 0.501053 0.502169 0.490179 0.499138 0.50171 0.500988 0.498194 0.499745 0.50045 0.499106 0.499887 0.500073 0.498816 0.495746 0.00975157 0.499259 0.498114 0.499463 0.498794 0.499125 0.500912 0.4…
347 4 "51060_TRIGLYCERIDES	PLEURAL-PLEURAL-CHEMISTRY" 0 0.500456 0.500424 0.500442 0.500571 0.500422 0.500077 0.500385 0.500203 0.500422 0.500504 0.500445 0.500479 0.500297 0.500364 0.500222 0.50067 0.500382 0.500581 0.50028 0.499574 0.500236 0.499194 0.500617 0.500436 0.499841 0.500259 0.500517 0.500344 0.500261 0.500622 0.500561 0.500188 0.500579 0.500665 0.56391 0.50053 0.500552 0.500447 0.500577 0.500552 0.500199 0.500…
348 4 "51060_TRIGLYCERIDES	PLEURAL-PLEURAL-CHEMISTRY" 1 0.499544 0.499576 0.499558 0.499429 0.499578 0.499923 0.499615 0.499797 0.499578 0.499496 0.499555 0.499521 0.499703 0.499636 0.499778 0.49933 0.499618 0.499419 0.49972 0.500426 0.499764 0.500806 0.499383 0.499564 0.500159 0.499741 0.499483 0.499656 0.499739 0.499378 0.499439 0.499812 0.499421 0.499335 0.43609 0.49947 0.499448 0.499553 0.499423 0.499448 0.499801 0.499…
349 4 "51061_BICARBONATE	STOOL-STOOL-CHEMISTRY" 0 0.500065 0.503147 0.500064 0.500081 0.500066 0.500058 0.50006 0.500031 0.500063 0.500079 0.500068 0.500061 0.500058 0.500059 0.500051 0.500082 0.500059 0.500075 0.500055 0.500016 0.500043 0.499986 0.500078 0.500063 0.500028 0.500053 0.500071 0.500057 0.500061 0.500075 0.500217 0.500041 0.500079 0.500098 0.500073 0.500069 0.500079 0.500067 0.500072 0.50007 0.500051 0.50008…
350 4 "51061_BICARBONATE	STOOL-STOOL-CHEMISTRY" 1 0.499935 0.496853 0.499936 0.499919 0.499934 0.499942 0.49994 0.499969 0.499937 0.499921 0.499932 0.499939 0.499942 0.499941 0.499949 0.499918 0.499941 0.499925 0.499945 0.499984 0.499957 0.500014 0.499922 0.499937 0.499972 0.499947 0.499929 0.499943 0.499939 0.499925 0.499783 0.499959 0.499921 0.499902 0.499927 0.499931 0.499921 0.499933 0.499928 0.49993 0.499949 0.49991…
351 4 "51062_CHLORIDE	STOOL-STOOL-CHEMISTRY" 0 0.500082 0.504325 0.500086 0.500101 0.500082 0.500072 0.500075 0.500035 0.500078 0.5001 0.500084 0.500075 0.500072 0.500072 0.500063 0.500103 0.500074 0.500093 0.500067 0.50002 0.500054 0.499986 0.500095 0.500078 0.500041 0.50007 0.500088 0.500085 0.500076 0.500097 0.500205 0.50005 0.500099 0.500289 0.500111 0.500087 0.500108 0.500084 0.500088 0.500088 0.500063 0.500106 0…
352 4 "51062_CHLORIDE	STOOL-STOOL-CHEMISTRY" 1 0.499918 0.495675 0.499914 0.499899 0.499918 0.499928 0.499925 0.499965 0.499922 0.4999 0.499916 0.499925 0.499928 0.499928 0.499937 0.499897 0.499926 0.499907 0.499933 0.49998 0.499946 0.500014 0.499905 0.499922 0.499959 0.49993 0.499912 0.499915 0.499924 0.499903 0.499795 0.49995 0.499901 0.499711 0.499889 0.499913 0.499892 0.499916 0.499912 0.499912 0.499937 0.499894 0…
353 4 "51063_OSMOLALITY	STOOL-STOOL-CHEMISTRY" 0 0.500133 0.500929 0.500141 0.500132 0.500123 0.500108 0.500114 0.500121 0.500124 0.50027 0.500127 0.500126 0.500121 0.500114 0.500105 0.500152 0.500116 0.500146 0.500103 0.500038 0.500093 0.500001 0.500149 0.500179 0.500248 0.50011 0.500167 0.50013 0.500125 0.500157 0.500265 0.500076 0.500247 0.500699 0.500174 0.500824 0.501802 0.500132 0.500139 0.500134 0.500112 0.500149…
354 4 "51063_OSMOLALITY	STOOL-STOOL-CHEMISTRY" 1 0.499867 0.499071 0.499859 0.499868 0.499877 0.499892 0.499886 0.499879 0.499876 0.49973 0.499873 0.499874 0.499879 0.499886 0.499895 0.499848 0.499884 0.499854 0.499897 0.499962 0.499907 0.499999 0.499851 0.499821 0.499752 0.49989 0.499833 0.49987 0.499875 0.499843 0.499735 0.499924 0.499753 0.499301 0.499826 0.499176 0.498198 0.499868 0.499861 0.499866 0.499888 0.499851…
355 4 "51064_POTASSIUM	STOOL-STOOL-CHEMISTRY" 0 0.500148 0.503975 0.500148 0.500173 0.500145 0.500126 0.500132 0.500088 0.500142 0.500318 0.500148 0.50014 0.500129 0.500127 0.500114 0.500181 0.500131 0.500166 0.50012 0.50003 0.500097 0.499983 0.500171 0.500158 0.500238 0.500121 0.500156 0.50014 0.500141 0.500171 0.500251 0.500088 0.500227 0.500353 0.500193 0.500168 0.503104 0.500151 0.500162 0.500156 0.500115 0.500181 …
356 4 "51064_POTASSIUM	STOOL-STOOL-CHEMISTRY" 1 0.499852 0.496025 0.499852 0.499827 0.499855 0.499874 0.499868 0.499912 0.499858 0.499682 0.499852 0.49986 0.499871 0.499873 0.499886 0.499819 0.499869 0.499834 0.49988 0.49997 0.499903 0.500017 0.499829 0.499842 0.499762 0.499879 0.499844 0.49986 0.499859 0.499829 0.499749 0.499912 0.499773 0.499647 0.499807 0.499832 0.496896 0.499849 0.499838 0.499844 0.499885 0.499819 …
357 4 "51065_SODIUM	STOOL-STOOL-CHEMISTRY" 0 0.500152 0.504748 0.500153 0.500179 0.500151 0.50013 0.500137 0.500084 0.500147 0.500307 0.500153 0.500143 0.500133 0.500132 0.500118 0.500187 0.500136 0.500172 0.500124 0.500032 0.500101 0.499976 0.500177 0.500161 0.500238 0.500126 0.500162 0.500143 0.500147 0.500176 0.500637 0.500092 0.500197 0.500323 0.5002 0.500174 0.502601 0.500158 0.500166 0.500162 0.500118 0.500188…
358 4 "51065_SODIUM	STOOL-STOOL-CHEMISTRY" 1 0.499848 0.495252 0.499847 0.499821 0.499849 0.49987 0.499863 0.499916 0.499853 0.499693 0.499847 0.499857 0.499867 0.499868 0.499882 0.499813 0.499864 0.499828 0.499876 0.499968 0.499899 0.500024 0.499823 0.499839 0.499762 0.499874 0.499838 0.499857 0.499853 0.499824 0.499363 0.499908 0.499803 0.499677 0.4998 0.499826 0.497399 0.499842 0.499834 0.499838 0.499882 0.499812…
359 4 "51066_24 HR CALCIUM-URINE-CHEMISTRY" 0 0.500026 0.500024 0.500025 0.500026 0.500025 0.500025 0.500025 0.500011 0.500024 0.500029 0.500026 0.500025 0.500037 0.500022 0.50002 0.50003 0.500023 0.500028 0.500022 0.500007 0.500018 0.500002 0.500028 0.500027 0.500016 0.500021 0.500026 0.500023 0.500021 0.500082 0.500025 0.500016 0.500026 0.501195 0.500027 0.500027 0.500028 0.500027 0.500033 0.50…
360 4 "51066_24 HR CALCIUM-URINE-CHEMISTRY" 1 0.499974 0.499976 0.499975 0.499974 0.499975 0.499975 0.499975 0.499989 0.499976 0.499971 0.499974 0.499975 0.499963 0.499978 0.49998 0.49997 0.499977 0.499972 0.499978 0.499993 0.499982 0.499998 0.499972 0.499973 0.499984 0.499979 0.499974 0.499977 0.499979 0.499918 0.499975 0.499984 0.499974 0.498805 0.499973 0.499973 0.499972 0.499973 0.499967 0.49…
361 4 "51067_24 HR CREATININE-URINE-CHEMISTRY" 0 0.500732 0.500566 0.500461 0.500925 0.500682 0.500485 0.500476 0.499539 0.50069 0.500754 0.500705 0.5007 0.500497 0.500503 0.500406 0.500976 0.500519 0.50086 0.500494 0.499489 0.500026 0.498945 0.500745 0.500628 0.499735 0.502893 0.500591 0.500476 0.50017 0.500696 0.500552 0.500219 0.500707 0.609265 0.500542 0.500903 0.500833 0.50055 0.500804 0.500…
362 4 "51067_24 HR CREATININE-URINE-CHEMISTRY" 1 0.499268 0.499434 0.499539 0.499075 0.499318 0.499515 0.499524 0.500461 0.49931 0.499246 0.499295 0.4993 0.499503 0.499497 0.499594 0.499024 0.499481 0.49914 0.499506 0.500511 0.499974 0.501055 0.499255 0.499372 0.500265 0.497107 0.499409 0.499524 0.49983 0.499304 0.499448 0.499781 0.499293 0.390735 0.499458 0.499097 0.499167 0.49945 0.499196 0.499…
363 4 "51068_24 HR PROTEIN-URINE-CHEMISTRY" 0 0.500324 0.500303 0.500303 0.500335 0.500314 0.500291 0.500291 0.500141 0.500312 0.50035 0.50032 0.500316 0.500288 0.500278 0.500255 0.50037 0.500282 0.500344 0.500269 0.500108 0.500227 0.500008 0.500346 0.500305 0.500161 0.500263 0.500325 0.500282 0.500263 0.500341 0.500322 0.500202 0.50033 0.517968 0.500329 0.50033 0.50035 0.500311 0.500341 0.500344…
364 4 "51068_24 HR PROTEIN-URINE-CHEMISTRY" 1 0.499676 0.499697 0.499697 0.499665 0.499686 0.499709 0.499709 0.499859 0.499688 0.49965 0.49968 0.499684 0.499712 0.499722 0.499745 0.49963 0.499718 0.499656 0.499731 0.499892 0.499773 0.499992 0.499654 0.499695 0.499839 0.499737 0.499675 0.499718 0.499737 0.499659 0.499678 0.499798 0.49967 0.482032 0.499671 0.49967 0.49965 0.499689 0.499659 0.499656…
365 4 "51069_ALBUMIN	URINE-URINE-CHEMISTRY" 0 0.500235 0.49918 0.497147 0.500476 0.499558 0.499753 0.499196 0.497331 0.499948 0.499217 0.499584 0.500281 0.499374 0.499844 0.500065 0.500251 0.499541 0.499892 0.500218 0.498333 0.497747 0.498142 0.497514 0.499503 0.497865 0.498692 0.497741 0.49971 0.496707 0.497438 0.495921 0.499841 0.499746 0.867238 0.497387 0.522224 0.499634 0.498275 0.49974 0.501375 0.499555 0.499732…
366 4 "51069_ALBUMIN	URINE-URINE-CHEMISTRY" 1 0.499765 0.50082 0.502853 0.499524 0.500442 0.500247 0.500804 0.502669 0.500052 0.500783 0.500416 0.499719 0.500626 0.500156 0.499935 0.499749 0.500459 0.500108 0.499782 0.501667 0.502253 0.501858 0.502486 0.500497 0.502135 0.501308 0.502259 0.50029 0.503293 0.502562 0.504079 0.500159 0.500254 0.132762 0.502613 0.477776 0.500366 0.501725 0.50026 0.498625 0.500445 0.500268…
367 4 "51070_ALBUMIN/CREATININE	URINE-URINE-CHEMISTRY" 0 0.499172 0.49927 0.499199 0.49913 0.499208 0.499312 0.49918 0.499875 0.499233 0.499069 0.499175 0.499182 0.499327 0.499345 0.499442 0.499 0.499353 0.499104 0.499384 0.499996 0.499584 0.500375 0.499072 0.499201 0.499806 0.499366 0.499191 0.49935 0.499402 0.499121 0.498234 0.499618 0.497428 0.429969 0.499181 0.49872 0.499093 0.499243 0.499204 0.499009 0.499409 0.49904 0.499…
368 4 "51070_ALBUMIN/CREATININE	URINE-URINE-CHEMISTRY" 1 0.500828 0.50073 0.500801 0.50087 0.500792 0.500688 0.50082 0.500125 0.500767 0.500931 0.500825 0.500818 0.500673 0.500655 0.500558 0.501 0.500647 0.500896 0.500616 0.500004 0.500416 0.499625 0.500928 0.500799 0.500194 0.500634 0.500809 0.50065 0.500598 0.500879 0.501766 0.500382 0.502572 0.570031 0.500819 0.50128 0.500907 0.500757 0.500796 0.500991 0.500591 0.50096 0.500…
369 4 "51072_AMYLASE	URINE-URINE-CHEMISTRY" 0 0.500109 0.500109 0.500108 0.500139 0.500106 0.500102 0.500101 0.500064 0.500106 0.500149 0.500111 0.500127 0.500102 0.500095 0.500084 0.500127 0.500096 0.500135 0.500092 0.500036 0.500077 0.500023 0.500128 0.500108 0.500068 0.500091 0.500116 0.500138 0.500141 0.500121 0.500113 0.500072 0.500108 0.50407 0.500126 0.500118 0.500121 0.500112 0.500126 0.500117 0.500095 0.5001…
370 4 "51072_AMYLASE	URINE-URINE-CHEMISTRY" 1 0.499891 0.499891 0.499892 0.499861 0.499894 0.499898 0.499899 0.499936 0.499894 0.499851 0.499889 0.499873 0.499898 0.499905 0.499916 0.499873 0.499904 0.499865 0.499908 0.499964 0.499923 0.499977 0.499872 0.499892 0.499932 0.499909 0.499884 0.499862 0.499859 0.499879 0.499887 0.499928 0.499892 0.49593 0.499874 0.499882 0.499879 0.499888 0.499874 0.499883 0.499905 0.4998…
371 4 "51073_AMYLASE/CREATININE RATIO	URINE-URINE-CHEMISTRY" 0 0.500109 0.500109 0.500108 0.500139 0.500106 0.500102 0.500101 0.500064 0.500106 0.500149 0.500111 0.500127 0.500102 0.500095 0.500084 0.500127 0.500096 0.500135 0.500092 0.500036 0.500077 0.500023 0.500128 0.500108 0.500068 0.500091 0.500116 0.500138 0.500141 0.500121 0.500113 0.500072 0.500108 0.50407 0.500126 0.500118 0.500121 0.500112 0.500126 0.500117 0.500095 0.5001…
372 4 "51073_AMYLASE/CREATININE RATIO	URINE-URINE-CHEMISTRY" 1 0.499891 0.499891 0.499892 0.499861 0.499894 0.499898 0.499899 0.499936 0.499894 0.499851 0.499889 0.499873 0.499898 0.499905 0.499916 0.499873 0.499904 0.499865 0.499908 0.499964 0.499923 0.499977 0.499872 0.499892 0.499932 0.499909 0.499884 0.499862 0.499859 0.499879 0.499887 0.499928 0.499892 0.49593 0.499874 0.499882 0.499879 0.499888 0.499874 0.499883 0.499905 0.4998…
373 4 "51076_BICARBONATE	URINE-URINE-CHEMISTRY" 0 0.501343 0.495618 0.495654 0.503724 0.497741 0.494122 0.495726 0.483808 0.498159 0.49888 0.490598 0.497829 0.501607 0.500485 0.500326 0.501833 0.495721 0.492271 0.500457 0.495982 0.492575 0.505079 0.478923 0.499587 0.499973 0.497387 0.488971 0.497787 0.496093 0.494458 0.487048 0.500887 0.492177 0.963628 0.492553 0.632005 0.494104 0.475854 0.500381 0.504171 0.503217 0.4984…
374 4 "51076_BICARBONATE	URINE-URINE-CHEMISTRY" 1 0.498657 0.504382 0.504346 0.496276 0.502259 0.505878 0.504274 0.516192 0.501841 0.50112 0.509402 0.502171 0.498393 0.499515 0.499674 0.498167 0.504279 0.507729 0.499543 0.504018 0.507425 0.494921 0.521077 0.500413 0.500027 0.502613 0.511029 0.502213 0.503907 0.505542 0.512952 0.499113 0.507823 0.0363724 0.507447 0.367995 0.505896 0.524146 0.499619 0.495829 0.496783 0.501…
375 4 "51077_CALCIUM	URINE-URINE-CHEMISTRY" 0 0.499698 0.498792 0.496343 0.530847 0.498761 0.498712 0.498847 0.497578 0.498698 0.499671 0.49846 0.50051 0.499652 0.500217 0.499928 0.501219 0.498764 0.498733 0.500425 0.498665 0.496843 0.49957 0.496276 0.499678 0.499891 0.498173 0.497158 0.499696 0.49701 0.497518 0.494794 0.500101 0.497489 0.95291 0.497922 0.560794 0.498919 0.497371 0.499506 0.501426 0.499931 0.499396 0…
376 4 "51077_CALCIUM	URINE-URINE-CHEMISTRY" 1 0.500302 0.501208 0.503657 0.469153 0.501239 0.501288 0.501153 0.502422 0.501302 0.500329 0.50154 0.49949 0.500348 0.499783 0.500072 0.498781 0.501236 0.501267 0.499575 0.501335 0.503157 0.50043 0.503724 0.500322 0.500109 0.501827 0.502842 0.500304 0.50299 0.502482 0.505206 0.499899 0.502511 0.0470897 0.502078 0.439206 0.501081 0.502629 0.500494 0.498574 0.500069 0.500604…
377 4 "51078_CHLORIDE	URINE-URINE-CHEMISTRY" 0 0.486383 0.494337 0.473022 0.71698 0.531288 0.448405 0.472345 0.449849 0.5073 0.489446 0.451982 0.463442 0.501154 0.505039 0.50427 0.541271 0.452111 0.467722 0.498771 0.418678 0.472127 0.998846 0.319064 0.521979 0.999411 0.489225 0.428815 0.419526 0.505153 0.453689 0.996804 0.507656 0.451401 0.99807 0.450366 0.996501 0.44456 0.292594 0.531069 0.572701 0.476251 0.450678 0.…
378 4 "51078_CHLORIDE	URINE-URINE-CHEMISTRY" 1 0.513617 0.505663 0.526978 0.28302 0.468712 0.551595 0.527655 0.550151 0.4927 0.510554 0.548018 0.536558 0.498846 0.494961 0.49573 0.458729 0.547889 0.532278 0.501229 0.581322 0.527873 0.00115383 0.680936 0.478021 0.00058917 0.510775 0.571185 0.580474 0.494847 0.546311 0.00319589 0.492344 0.548599 0.00193034 0.549634 0.0034991 0.55544 0.707406 0.468931 0.427299 0.523749 0…
379 4 "51080_CREATININE CLEARANCE-URINE-CHEMISTRY" 0 0.499898 0.499902 0.499902 0.499893 0.4999 0.499903 0.4999 0.499944 0.4999 0.499888 0.499898 0.499899 0.499908 0.499897 0.499918 0.499883 0.499909 0.49989 0.499913 0.499961 0.499924 0.499993 0.499888 0.499902 0.499928 0.499914 0.499897 0.499908 0.499911 0.499891 0.499885 0.499933 0.499895 0.49636 0.499897 0.499895 0.499891 0.499899 0.499891 0.4…
380 4 "51080_CREATININE CLEARANCE-URINE-CHEMISTRY" 1 0.500102 0.500098 0.500098 0.500107 0.5001 0.500097 0.5001 0.500056 0.5001 0.500112 0.500102 0.500101 0.500092 0.500103 0.500082 0.500117 0.500091 0.50011 0.500087 0.500039 0.500076 0.500007 0.500112 0.500098 0.500072 0.500086 0.500103 0.500092 0.500089 0.500109 0.500115 0.500067 0.500105 0.50364 0.500103 0.500105 0.500109 0.500101 0.500109 0.5…
381 4 "51081_CREATININE	SERUM-URINE-CHEMISTRY" 0 0.500137 0.500131 0.500131 0.500142 0.500134 0.500129 0.500131 0.500074 0.500133 0.500149 0.500137 0.500135 0.500123 0.500134 0.500109 0.500157 0.500122 0.500147 0.500117 0.500052 0.500101 0.500009 0.50015 0.500131 0.50009 0.500114 0.500138 0.500122 0.500118 0.500146 0.500154 0.50009 0.500139 0.504882 0.500148 0.500139 0.500147 0.500135 0.500145 0.500145 0.500115 0.50015 …
382 4 "51081_CREATININE	SERUM-URINE-CHEMISTRY" 1 0.499863 0.499869 0.499869 0.499858 0.499866 0.499871 0.499869 0.499926 0.499867 0.499851 0.499863 0.499865 0.499877 0.499866 0.499891 0.499843 0.499878 0.499853 0.499883 0.499948 0.499899 0.499991 0.49985 0.499869 0.49991 0.499886 0.499862 0.499878 0.499882 0.499854 0.499846 0.49991 0.499861 0.495118 0.499852 0.499861 0.499853 0.499865 0.499855 0.499855 0.499885 0.49985 …
383 4 "51083_ETHANOL	URINE-URINE-CHEMISTRY" 0 0.500021 0.50002 0.500028 0.500022 0.500036 0.500019 0.500024 0.500009 0.50002 0.500025 0.500021 0.500021 0.50002 0.500018 0.500032 0.500026 0.500134 0.500268 0.500013 0.500006 0.500014 0.499994 0.500026 0.500021 0.500009 0.500023 0.500024 0.500018 0.50002 0.500024 0.500023 0.500012 0.500026 0.500028 0.500026 0.500218 0.500024 0.500022 0.500023 0.500023 0.500017 0.500546 …
384 4 "51083_ETHANOL	URINE-URINE-CHEMISTRY" 1 0.499979 0.49998 0.499972 0.499978 0.499964 0.499981 0.499976 0.499991 0.49998 0.499975 0.499979 0.499979 0.49998 0.499982 0.499968 0.499974 0.499866 0.499732 0.499987 0.499994 0.499986 0.500006 0.499974 0.499979 0.499991 0.499977 0.499976 0.499982 0.49998 0.499976 0.499977 0.499988 0.499974 0.499972 0.499974 0.499782 0.499976 0.499978 0.499977 0.499977 0.499983 0.499454 …
385 4 "51084_GLUCOSE	URINE-URINE-CHEMISTRY" 0 0.500161 0.500555 0.500189 0.500255 0.500158 0.500162 0.500142 0.502371 0.500161 0.500219 0.500169 0.500183 0.500141 0.500135 0.500122 0.500227 0.500307 0.500178 0.500153 0.500047 0.500403 0.50008 0.500293 0.500152 0.500218 0.500137 0.500192 0.500137 0.500205 0.500199 0.500235 0.500081 0.500239 0.501746 0.500226 0.500202 0.500183 0.500193 0.50017 0.500176 0.500134 0.50034…
386 4 "51084_GLUCOSE	URINE-URINE-CHEMISTRY" 1 0.499839 0.499445 0.499811 0.499745 0.499842 0.499838 0.499858 0.497629 0.499839 0.499781 0.499831 0.499817 0.499859 0.499865 0.499878 0.499773 0.499693 0.499822 0.499847 0.499953 0.499597 0.49992 0.499707 0.499848 0.499782 0.499863 0.499808 0.499863 0.499795 0.499801 0.499765 0.499919 0.499761 0.498254 0.499774 0.499798 0.499817 0.499807 0.49983 0.499824 0.499866 0.49966…
387 4 "51085_HCG	URINE	QUALITATIVE-URINE-CHEMISTRY" 0 0.500817 0.500601 0.500518 0.501093 0.5006 0.500707 0.501952 0.500136 0.500617 0.501896 0.500596 0.501064 0.5006 0.500458 0.500234 0.501167 0.49943 0.500818 0.500593 0.499425 0.500076 0.498221 0.502515 0.50063 0.499671 0.50045 0.501594 0.500442 0.500441 0.500828 0.50111 0.500112 0.50716 0.517877 0.503004 0.50173 0.50204 0.500676 0.501184 0.500753 0.50002 0.503549 0.…
388 4 "51085_HCG	URINE	QUALITATIVE-URINE-CHEMISTRY" 1 0.499183 0.499399 0.499482 0.498907 0.4994 0.499293 0.498048 0.499864 0.499383 0.498104 0.499404 0.498936 0.4994 0.499542 0.499766 0.498833 0.50057 0.499182 0.499407 0.500575 0.499924 0.501779 0.497485 0.49937 0.500329 0.49955 0.498406 0.499558 0.499559 0.499172 0.49889 0.499888 0.49284 0.482123 0.496996 0.49827 0.49796 0.499324 0.498816 0.499247 0.49998 0.496451 0.…
389 4 "51086_IMMUNOFIXATION	URINE-URINE-CHEMISTRY" 0 0.500346 0.499518 0.49824 0.500699 0.500132 0.499475 0.499224 0.497542 0.500391 0.499225 0.500239 0.500603 0.499734 0.500145 0.500199 0.500546 0.499959 0.500475 0.500422 0.49825 0.497932 0.498088 0.498533 0.499918 0.497147 0.499163 0.498475 0.500057 0.49714 0.498478 0.495468 0.500166 0.499041 0.859763 0.497676 0.512912 0.499952 0.49879 0.500022 0.501307 0.499953 0.498831 …
390 4 "51086_IMMUNOFIXATION	URINE-URINE-CHEMISTRY" 1 0.499654 0.500482 0.50176 0.499301 0.499868 0.500525 0.500776 0.502458 0.499609 0.500775 0.499761 0.499397 0.500266 0.499855 0.499801 0.499454 0.500041 0.499525 0.499578 0.50175 0.502068 0.501912 0.501467 0.500082 0.502853 0.500837 0.501525 0.499943 0.50286 0.501522 0.504532 0.499834 0.500959 0.140237 0.502324 0.487088 0.500048 0.50121 0.499978 0.498693 0.500047 0.501169 …
391 4 "51088_MAGNESIUM	URINE-URINE-CHEMISTRY" 0 0.500174 0.499085 0.499393 0.508357 0.500082 0.499628 0.499201 0.497668 0.49982 0.499995 0.499995 0.499656 0.49959 0.499865 0.498984 0.500657 0.499759 0.499924 0.499565 0.496993 0.498319 0.496323 0.500597 0.499467 0.534702 0.499206 0.49913 0.499821 0.498649 0.49911 0.497754 0.499852 0.499374 0.696949 0.499321 0.502833 0.499968 0.4994 0.499958 0.50073 0.499508 0.500173 0.4…
392 4 "51088_MAGNESIUM	URINE-URINE-CHEMISTRY" 1 0.499826 0.500915 0.500607 0.491643 0.499918 0.500372 0.500799 0.502332 0.50018 0.500005 0.500005 0.500344 0.50041 0.500135 0.501016 0.499343 0.500241 0.500076 0.500435 0.503007 0.501681 0.503677 0.499403 0.500533 0.465298 0.500794 0.50087 0.500179 0.501351 0.50089 0.502246 0.500148 0.500626 0.303051 0.500679 0.497167 0.500032 0.5006 0.500042 0.49927 0.500492 0.499827 0.5…
393 4 "51089_MARIJUANA-URINE-CHEMISTRY" 0 0.500307 0.500289 0.500294 0.500348 0.50028 0.500264 0.500286 0.500116 0.500298 0.500374 0.52072 0.500303 0.500253 0.500234 0.500226 0.50042 0.500261 0.500353 0.500264 0.499987 0.500184 0.499822 0.500378 0.500296 0.500088 0.500216 0.500645 0.500259 0.500246 0.500357 0.502047 0.50014 0.501034 0.500545 0.500374 0.500317 0.500357 0.500324 0.500379 0.500328 0…
394 4 "51089_MARIJUANA-URINE-CHEMISTRY" 1 0.499693 0.499711 0.499706 0.499652 0.49972 0.499736 0.499714 0.499884 0.499702 0.499626 0.47928 0.499697 0.499747 0.499766 0.499774 0.49958 0.499739 0.499647 0.499736 0.500013 0.499816 0.500178 0.499622 0.499704 0.499912 0.499784 0.499355 0.499741 0.499754 0.499643 0.497953 0.49986 0.498966 0.499455 0.499626 0.499683 0.499643 0.499676 0.499621 0.499672 0…
395 4 "51091_MYOGLOBIN	URINE-URINE-CHEMISTRY" 0 0.500499 0.500147 0.501545 0.500321 0.500488 0.500312 0.500147 0.517104 0.500356 0.500679 0.500367 0.500467 0.500261 0.50028 0.499723 0.500755 0.500218 0.500553 0.505645 0.499263 0.49977 0.498799 0.501139 0.500599 0.49936 0.500013 0.500454 0.50032 0.500179 0.500529 0.500338 0.499943 0.508908 0.557747 0.500497 0.50065 0.500618 0.500145 0.520416 0.500559 0.500105 0.500724 0…
396 4 "51091_MYOGLOBIN	URINE-URINE-CHEMISTRY" 1 0.499501 0.499853 0.498455 0.499679 0.499512 0.499688 0.499853 0.482896 0.499644 0.499321 0.499633 0.499533 0.499739 0.49972 0.500277 0.499245 0.499782 0.499447 0.494355 0.500737 0.50023 0.501201 0.498861 0.499401 0.50064 0.499987 0.499546 0.49968 0.499821 0.499471 0.499662 0.500057 0.491092 0.442253 0.499503 0.49935 0.499382 0.499855 0.479584 0.499441 0.499895 0.499276 0…
397 4 "51094_PH-URINE-CHEMISTRY" 0 0.500519 0.500179 0.497922 0.500951 0.500631 0.499477 0.499363 0.497987 0.500873 0.498901 0.500778 0.500853 0.49971 0.500333 0.500318 0.500854 0.500476 0.501192 0.500558 0.498143 0.498263 0.497877 0.498527 0.500278 0.497365 0.499692 0.498322 0.500299 0.496972 0.49824 0.495982 0.500233 0.499686 0.929295 0.497621 0.495227 0.500435 0.498685 0.500158 0.50195 0.50006…
398 4 "51094_PH-URINE-CHEMISTRY" 1 0.499481 0.499821 0.502078 0.499049 0.499369 0.500523 0.500637 0.502013 0.499127 0.501099 0.499222 0.499147 0.50029 0.499667 0.499682 0.499146 0.499524 0.498808 0.499442 0.501857 0.501737 0.502123 0.501473 0.499722 0.502635 0.500308 0.501678 0.499701 0.503028 0.50176 0.504018 0.499767 0.500314 0.0707051 0.502379 0.504773 0.499565 0.501315 0.499842 0.49805 0.4999…
399 4 "51095_PHOSPHATE	URINE-URINE-CHEMISTRY" 0 0.49849 0.500098 0.498894 0.531693 0.500414 0.498401 0.498761 0.498162 0.49662 0.499406 0.500514 0.501224 0.498189 0.500388 0.499266 0.501138 0.499105 0.501282 0.500236 0.497606 0.497256 0.496766 0.499816 0.500382 0.497342 0.497639 0.49939 0.499814 0.4969 0.499794 0.500534 0.499842 0.498168 0.965909 0.499281 0.49815 0.500029 0.498245 0.500185 0.500679 0.498051 0.522793 0.…
400 4 "51095_PHOSPHATE	URINE-URINE-CHEMISTRY" 1 0.50151 0.499902 0.501106 0.468307 0.499586 0.501599 0.501239 0.501838 0.50338 0.500594 0.499486 0.498776 0.501811 0.499612 0.500734 0.498862 0.500895 0.498718 0.499764 0.502394 0.502744 0.503234 0.500184 0.499618 0.502658 0.502361 0.50061 0.500186 0.5031 0.500206 0.499466 0.500158 0.501832 0.034091 0.500719 0.50185 0.499971 0.501755 0.499815 0.499321 0.501949 0.477207 0.…
401 4 "51096_PORPHOBILINOGEN SCREEN-URINE-CHEMISTRY" 0 0.500063 0.500061 0.500061 0.500064 0.500062 0.500057 0.500058 0.500028 0.50007 0.500072 0.500065 0.500062 0.500058 0.500055 0.500048 0.500075 0.500058 0.500068 0.500052 0.50002 0.500042 0.499993 0.500073 0.500062 0.500029 0.500057 0.500066 0.500057 0.500056 0.500069 0.500071 0.500038 0.501774 0.501214 0.500069 0.500068 0.50007 0.500065 0.500…
402 4 "51096_PORPHOBILINOGEN SCREEN-URINE-CHEMISTRY" 1 0.499937 0.499939 0.499939 0.499936 0.499938 0.499943 0.499942 0.499972 0.49993 0.499928 0.499935 0.499938 0.499942 0.499945 0.499952 0.499925 0.499942 0.499932 0.499948 0.49998 0.499958 0.500007 0.499927 0.499938 0.499971 0.499943 0.499934 0.499943 0.499944 0.499931 0.499929 0.499962 0.498226 0.498786 0.499931 0.499932 0.49993 0.499935 0.499…
403 4 "51097_POTASSIUM	URINE-URINE-CHEMISTRY" 0 0.481391 0.496171 0.506289 0.978928 0.520436 0.455092 0.472398 0.44618 0.504497 0.492814 0.449048 0.465281 0.500648 0.503087 0.502276 0.543081 0.460378 0.463444 0.49914 0.427271 0.478291 0.999066 0.345165 0.517146 0.999491 0.477663 0.437505 0.448751 0.503087 0.462379 0.998329 0.507645 0.453052 0.99851 0.463963 0.996648 0.448104 0.314702 0.529004 0.557676 0.471709 0.463118…
404 4 "51097_POTASSIUM	URINE-URINE-CHEMISTRY" 1 0.518609 0.503829 0.493711 0.021072 0.479564 0.544908 0.527602 0.55382 0.495503 0.507186 0.550952 0.534719 0.499352 0.496913 0.497724 0.456919 0.539622 0.536556 0.50086 0.572729 0.521709 0.000933808 0.654835 0.482854 0.000509216 0.522337 0.562495 0.551249 0.496913 0.537621 0.00167098 0.492355 0.546948 0.00149014 0.536037 0.00335187 0.551896 0.685298 0.470996 0.442324 0.52…
405 4 "51098_PROT. ELECTROPHORESIS	URINE-URINE-CHEMISTRY" 0 0.499701 0.498639 0.49742 0.501041 0.498964 0.497166 0.499702 0.500502 0.499454 0.500224 0.498995 0.500868 0.500146 0.500538 0.500105 0.502608 0.499001 0.499422 0.500596 0.498463 0.497676 0.498591 0.496975 0.500616 0.49767 0.500093 0.49839 0.499761 0.499425 0.500867 0.498697 0.499877 0.498244 0.965337 0.499198 0.571223 0.499413 0.498925 0.500746 0.501496 0.50023 0.498349 …
406 4 "51098_PROT. ELECTROPHORESIS	URINE-URINE-CHEMISTRY" 1 0.500299 0.501361 0.50258 0.498959 0.501036 0.502834 0.500298 0.499498 0.500546 0.499776 0.501005 0.499132 0.499854 0.499462 0.499895 0.497392 0.500999 0.500578 0.499404 0.501537 0.502324 0.501409 0.503025 0.499384 0.50233 0.499907 0.50161 0.500239 0.500575 0.499133 0.501303 0.500123 0.501756 0.0346635 0.500802 0.428777 0.500587 0.501075 0.499254 0.498504 0.49977 0.501651…
407 4 "51099_PROTEIN/CREATININE RATIO-URINE-CHEMISTRY" 0 0.502676 0.505683 0.43105 0.499185 0.503263 0.508477 0.503331 0.505811 0.502107 0.501103 0.505357 0.502737 0.501215 0.499799 0.5008 0.500232 0.504613 0.504274 0.499987 0.507404 0.506746 0.504911 0.510055 0.500121 0.478012 0.502949 0.505764 0.50675 0.503619 0.502493 0.447957 0.499763 0.505789 0.112844 0.505474 0.374947 0.506289 0.509521 0.50…
408 4 "51099_PROTEIN/CREATININE RATIO-URINE-CHEMISTRY" 1 0.497324 0.494317 0.56895 0.500815 0.496737 0.491523 0.496669 0.494189 0.497893 0.498897 0.494643 0.497263 0.498785 0.500201 0.4992 0.499768 0.495387 0.495726 0.500013 0.492596 0.493254 0.495089 0.489945 0.499879 0.521988 0.497051 0.494236 0.49325 0.496381 0.497507 0.552043 0.500237 0.494211 0.887156 0.494526 0.625053 0.493711 0.490479 0.49…
409 4 "51101_TOTAL COLLECTION TIME-URINE-CHEMISTRY" 0 0.500137 0.500131 0.500131 0.500142 0.500134 0.500129 0.500131 0.500074 0.500133 0.500149 0.500137 0.500135 0.500123 0.500134 0.500109 0.500157 0.500122 0.500147 0.500117 0.500052 0.500101 0.500009 0.50015 0.500131 0.50009 0.500114 0.500138 0.500122 0.500118 0.500146 0.500154 0.50009 0.500139 0.504883 0.500148 0.500139 0.500147 0.500135 0.5001…
410 4 "51101_TOTAL COLLECTION TIME-URINE-CHEMISTRY" 1 0.499863 0.499869 0.499869 0.499858 0.499866 0.499871 0.499869 0.499926 0.499867 0.499851 0.499863 0.499865 0.499877 0.499866 0.499891 0.499843 0.499878 0.499853 0.499883 0.499948 0.499899 0.499991 0.49985 0.499869 0.49991 0.499886 0.499862 0.499878 0.499882 0.499854 0.499846 0.49991 0.499861 0.495117 0.499852 0.499861 0.499853 0.499865 0.4998…
411 4 "51102_TOTAL PROTEIN	URINE-URINE-CHEMISTRY" 0 0.493655 0.489215 0.437593 0.511638 0.498435 0.475006 0.500259 0.476053 0.493212 0.492351 0.467039 0.499644 0.525222 0.506727 0.506621 0.508936 0.471134 0.478731 0.504962 0.498305 0.481434 0.508555 0.370408 0.508994 0.462798 0.520343 0.454019 0.435833 0.49917 0.484048 0.975174 0.501527 0.468972 0.997517 0.469043 0.974634 0.461903 0.401908 0.509142 0.540437 0.534614 0.4731…
412 4 "51102_TOTAL PROTEIN	URINE-URINE-CHEMISTRY" 1 0.506345 0.510785 0.562407 0.488362 0.501565 0.524994 0.499741 0.523947 0.506788 0.507649 0.532961 0.500356 0.474778 0.493273 0.493379 0.491064 0.528866 0.521269 0.495038 0.501695 0.518566 0.491445 0.629592 0.491006 0.537202 0.479657 0.545981 0.564167 0.50083 0.515952 0.024826 0.498473 0.531028 0.00248276 0.530957 0.0253663 0.538097 0.598092 0.490858 0.459563 0.465386 0.5…
413 4 "51103_UHOLD-URINE-CHEMISTRY" 0 0.501504 0.486129 0.475817 0.500159 0.488176 0.492318 0.499475 0.499108 0.49579 0.495371 0.476457 0.502922 0.508917 0.501299 0.49979 0.505623 0.492745 0.4829 0.50176 0.504714 0.492059 0.510381 0.444509 0.495194 0.502086 0.504657 0.475603 0.497835 0.490872 0.477253 0.471093 0.501157 0.483068 0.963308 0.484718 0.977253 0.48099 0.481203 0.491184 0.511907 0.51117…
414 4 "51103_UHOLD-URINE-CHEMISTRY" 1 0.498496 0.513871 0.524183 0.499841 0.511824 0.507682 0.500525 0.500892 0.50421 0.504629 0.523543 0.497078 0.491083 0.498701 0.50021 0.494377 0.507255 0.5171 0.49824 0.495286 0.507941 0.489619 0.555491 0.504806 0.497914 0.495343 0.524397 0.502165 0.509128 0.522747 0.528907 0.498843 0.516932 0.0366924 0.515282 0.022747 0.51901 0.518797 0.508816 0.488093 0.4888…
415 4 "51105_URIC ACID	URINE-URINE-CHEMISTRY" 0 0.500385 0.499808 0.500275 0.504245 0.500407 0.500364 0.499885 0.499051 0.500365 0.500495 0.500251 0.501964 0.500039 0.500259 0.499529 0.500743 0.49999 0.50035 0.499906 0.498459 0.499368 0.497486 0.500472 0.500169 0.529176 0.499843 0.500102 0.500043 0.499674 0.500113 0.500633 0.499895 0.503101 0.612794 0.50091 0.519059 0.500666 0.500114 0.500421 0.500528 0.499852 0.500447…
416 4 "51105_URIC ACID	URINE-URINE-CHEMISTRY" 1 0.499615 0.500192 0.499725 0.495755 0.499593 0.499636 0.500115 0.500949 0.499635 0.499505 0.499749 0.498036 0.499961 0.499741 0.500471 0.499257 0.50001 0.49965 0.500094 0.501541 0.500632 0.502514 0.499528 0.499831 0.470824 0.500157 0.499898 0.499957 0.500326 0.499887 0.499367 0.500105 0.496899 0.387206 0.49909 0.480941 0.499334 0.499886 0.499579 0.499472 0.500148 0.499553…
417 4 "51106_URINE CREATININE-URINE-CHEMISTRY" 0 0.500137 0.500131 0.500131 0.500142 0.500134 0.500129 0.500131 0.500074 0.500133 0.500149 0.500137 0.500135 0.500123 0.500134 0.500109 0.500157 0.500122 0.500147 0.500117 0.500052 0.500101 0.500009 0.50015 0.500131 0.50009 0.500114 0.500138 0.500122 0.500118 0.500146 0.500154 0.50009 0.500139 0.504884 0.500148 0.500139 0.500147 0.500135 0.500145 0.…
418 4 "51106_URINE CREATININE-URINE-CHEMISTRY" 1 0.499863 0.499869 0.499869 0.499858 0.499866 0.499871 0.499869 0.499926 0.499867 0.499851 0.499863 0.499865 0.499877 0.499866 0.499891 0.499843 0.499878 0.499853 0.499883 0.499948 0.499899 0.499991 0.49985 0.499869 0.49991 0.499886 0.499862 0.499878 0.499882 0.499854 0.499846 0.49991 0.499861 0.495116 0.499852 0.499861 0.499853 0.499865 0.499855 0.…
419 4 "51107_URINE TUBE	HELD-URINE-CHEMISTRY" 0 0.501504 0.486129 0.475817 0.500159 0.488176 0.492318 0.499475 0.499108 0.49579 0.495371 0.476457 0.502922 0.508917 0.501299 0.49979 0.505623 0.492745 0.4829 0.50176 0.504714 0.492059 0.510381 0.444509 0.495194 0.502086 0.504657 0.475603 0.497835 0.490872 0.477253 0.471093 0.501157 0.483068 0.963308 0.484718 0.977253 0.48099 0.481203 0.491184 0.511907 0.511175 0.494714 0.4…
420 4 "51107_URINE TUBE	HELD-URINE-CHEMISTRY" 1 0.498496 0.513871 0.524183 0.499841 0.511824 0.507682 0.500525 0.500892 0.50421 0.504629 0.523543 0.497078 0.491083 0.498701 0.50021 0.494377 0.507255 0.5171 0.49824 0.495286 0.507941 0.489619 0.555491 0.504806 0.497914 0.495343 0.524397 0.502165 0.509128 0.522747 0.528907 0.498843 0.516932 0.0366924 0.515282 0.022747 0.51901 0.518797 0.508816 0.488093 0.488825 0.505286 0.…
421 4 "51108_URINE VOLUME-URINE-CHEMISTRY" 0 0.500505 0.500223 0.497969 0.500976 0.500662 0.49942 0.499397 0.498065 0.500888 0.498924 0.500826 0.500888 0.499716 0.50036 0.50032 0.500919 0.500496 0.50126 0.500573 0.49813 0.49829 0.497813 0.49863 0.500338 0.497351 0.499704 0.498392 0.500313 0.497032 0.498351 0.496186 0.500225 0.499742 0.93305 0.497669 0.495217 0.50047 0.498716 0.500223 0.501977 0.5…
422 4 "51108_URINE VOLUME-URINE-CHEMISTRY" 1 0.499495 0.499777 0.502031 0.499024 0.499338 0.50058 0.500603 0.501935 0.499112 0.501076 0.499174 0.499112 0.500284 0.49964 0.49968 0.499081 0.499504 0.49874 0.499427 0.50187 0.50171 0.502187 0.50137 0.499662 0.502649 0.500296 0.501608 0.499687 0.502968 0.501649 0.503814 0.499775 0.500258 0.0669501 0.502331 0.504783 0.49953 0.501284 0.499777 0.498023 0…
423 4 "51109_URINE VOLUME	TOTAL-URINE-CHEMISTRY" 0 0.500137 0.500131 0.500131 0.500142 0.500134 0.500129 0.500131 0.500074 0.500133 0.500149 0.500137 0.500135 0.500123 0.500134 0.500109 0.500157 0.500122 0.500147 0.500117 0.500052 0.500101 0.500009 0.50015 0.500131 0.50009 0.500114 0.500138 0.500122 0.500118 0.500146 0.500154 0.50009 0.500139 0.504883 0.500148 0.500139 0.500147 0.500135 0.500145 0.500145 0.500115 0.50015 …
424 4 "51109_URINE VOLUME	TOTAL-URINE-CHEMISTRY" 1 0.499863 0.499869 0.499869 0.499858 0.499866 0.499871 0.499869 0.499926 0.499867 0.499851 0.499863 0.499865 0.499877 0.499866 0.499891 0.499843 0.499878 0.499853 0.499883 0.499948 0.499899 0.499991 0.49985 0.499869 0.49991 0.499886 0.499862 0.499878 0.499882 0.499854 0.499846 0.49991 0.499861 0.495117 0.499852 0.499861 0.499853 0.499865 0.499855 0.499855 0.499885 0.49985 …
425 4 "51110_ATYPICAL LYMPHOCYTES-ASCITES-HEMATOLOGY" 0 0.499865 0.499874 0.499879 0.499853 0.499863 0.49988 0.499872 0.499926 0.499867 0.499847 0.499862 0.499866 0.499875 0.499877 0.499889 0.499841 0.499899 0.499851 0.499882 0.499956 0.499903 0.50003 0.49985 0.499864 0.499967 0.499884 0.499861 0.499931 0.499878 0.499854 0.491797 0.499909 0.499859 0.499851 0.499857 0.499869 0.499855 0.499863 0.49…
426 4 "51110_ATYPICAL LYMPHOCYTES-ASCITES-HEMATOLOGY" 1 0.500135 0.500126 0.500121 0.500147 0.500137 0.50012 0.500128 0.500074 0.500133 0.500153 0.500138 0.500134 0.500125 0.500123 0.500111 0.500159 0.500101 0.500149 0.500118 0.500044 0.500097 0.49997 0.50015 0.500136 0.500033 0.500116 0.500139 0.500069 0.500122 0.500146 0.508203 0.500091 0.500141 0.500149 0.500143 0.500131 0.500145 0.500137 0.50…
427 4 "51111_BANDS-ASCITES-HEMATOLOGY" 0 0.49989 0.499897 0.499901 0.499881 0.499889 0.499903 0.499896 0.499942 0.499892 0.499876 0.499887 0.49989 0.499898 0.499899 0.499909 0.499871 0.499917 0.499878 0.499904 0.499964 0.499921 0.500024 0.499878 0.499889 0.499973 0.499905 0.499887 0.499944 0.499902 0.499881 0.493348 0.499925 0.499886 0.49988 0.499885 0.499894 0.499882 0.49989 0.499879 0.499881 0.…
428 4 "51111_BANDS-ASCITES-HEMATOLOGY" 1 0.50011 0.500103 0.500099 0.500119 0.500111 0.500097 0.500104 0.500058 0.500108 0.500124 0.500113 0.50011 0.500102 0.500101 0.500091 0.500129 0.500083 0.500122 0.500096 0.500036 0.500079 0.499976 0.500122 0.500111 0.500027 0.500095 0.500113 0.500056 0.500098 0.500119 0.506652 0.500075 0.500114 0.50012 0.500115 0.500106 0.500118 0.50011 0.500121 0.500119 0.…
429 4 "51112_BASOPHILS-ASCITES-HEMATOLOGY" 0 0.499961 0.499961 0.499965 0.499957 0.49996 0.49996 0.499963 0.499979 0.499961 0.499955 0.49996 0.499961 0.499964 0.499964 0.499968 0.499954 0.49997 0.499956 0.499966 0.499988 0.499971 0.500009 0.499946 0.49996 0.499989 0.499966 0.499959 0.499957 0.499965 0.499958 0.497692 0.499973 0.499959 0.499957 0.499947 0.499939 0.499958 0.49996 0.499957 0.499958 …
430 4 "51112_BASOPHILS-ASCITES-HEMATOLOGY" 1 0.500039 0.500039 0.500035 0.500043 0.50004 0.50004 0.500037 0.500021 0.500039 0.500045 0.50004 0.500039 0.500036 0.500036 0.500032 0.500046 0.50003 0.500044 0.500034 0.500012 0.500029 0.499991 0.500054 0.50004 0.500011 0.500034 0.500041 0.500043 0.500035 0.500042 0.502308 0.500027 0.500041 0.500043 0.500053 0.500061 0.500042 0.50004 0.500043 0.500042 …
431 4 "51113_BLASTS-ASCITES-HEMATOLOGY" 0 0.5 0.5 0.5 0.5 0.5 0.5 0.5 0.5 0.5 0.5 0.5 0.5 0.5 0.5 0.5 0.5 0.5 0.5 0.5 0.5 0.5 0.5 0.5 0.5 0.499999 0.5 0.5 0.5 0.5 0.5 0.499999 0.5 0.5 0.5 0.5 0.5 0.5 0.5 0.5 0.5 0.5 0.5 0.5 0.5 0.5 0.5 0.5 0.5 0.5 0.5 0.5 0.5 0.5 0.5 0.5 0.5 0.5 0.5 0.5 0.5 0.5 0.5 0.5 0.5 0.5 0.5 0.5 0.5 0.5 0.5 0.5 0.5 0.5 0.5 0.5
432 4 "51113_BLASTS-ASCITES-HEMATOLOGY" 1 0.5 0.5 0.5 0.5 0.5 0.5 0.5 0.5 0.5 0.5 0.5 0.5 0.5 0.5 0.5 0.5 0.5 0.5 0.5 0.5 0.5 0.5 0.5 0.5 0.500001 0.5 0.5 0.5 0.5 0.5 0.500001 0.5 0.5 0.5 0.5 0.5 0.5 0.5 0.5 0.5 0.5 0.5 0.5 0.5 0.5 0.5 0.5 0.5 0.5 0.5 0.5 0.5 0.5 0.5 0.5 0.5 0.5 0.5 0.5 0.5 0.5 0.5 0.5 0.5 0.5 0.5 0.5 0.5 0.5 0.5 0.5 0.5 0.5 0.5 0.5
433 4 "51114_EOSINOPHILS-ASCITES-HEMATOLOGY" 0 0.499372 0.499418 0.499513 0.499285 0.499354 0.499489 0.499427 0.499776 0.499381 0.499241 0.499344 0.499373 0.499441 0.499445 0.499526 0.499203 0.499638 0.499265 0.49948 0.499992 0.499665 0.500542 0.499267 0.499353 0.500118 0.499498 0.499357 0.49995 0.49947 0.499299 0.441346 0.499649 0.499346 0.499314 0.499322 0.499455 0.499306 0.499357 0.499263 0.49…
434 4 "51114_EOSINOPHILS-ASCITES-HEMATOLOGY" 1 0.500628 0.500582 0.500487 0.500715 0.500646 0.500511 0.500573 0.500224 0.500619 0.500759 0.500656 0.500627 0.500559 0.500555 0.500474 0.500797 0.500362 0.500735 0.50052 0.500008 0.500335 0.499458 0.500733 0.500647 0.499882 0.500502 0.500643 0.50005 0.50053 0.500701 0.558654 0.500351 0.500654 0.500686 0.500678 0.500545 0.500694 0.500643 0.500737 0.50…
435 4 "51115_HEMATOCRIT	ASCITES-ASCITES-HEMATOLOGY" 0 0.49973 0.499558 0.499756 0.499707 0.499727 0.499761 0.499749 0.499682 0.499735 0.499689 0.499724 0.499725 0.499753 0.499756 0.499784 0.499679 0.499796 0.499698 0.49977 0.499926 0.499812 0.50008 0.499695 0.49973 0.499579 0.499773 0.499722 0.499857 0.499762 0.499705 0.485398 0.499825 0.499717 0.499654 0.499702 0.499736 0.499701 0.499729 0.499689 0.499709 0.499779 0.49…
436 4 "51115_HEMATOCRIT	ASCITES-ASCITES-HEMATOLOGY" 1 0.50027 0.500442 0.500244 0.500293 0.500273 0.500239 0.500251 0.500318 0.500265 0.500311 0.500276 0.500275 0.500247 0.500244 0.500216 0.500321 0.500204 0.500302 0.50023 0.500074 0.500188 0.49992 0.500305 0.50027 0.500421 0.500227 0.500278 0.500143 0.500238 0.500295 0.514602 0.500175 0.500283 0.500346 0.500298 0.500264 0.500299 0.500271 0.500311 0.500291 0.500221 0.50…
437 4 "51116_LYMPHOCYTES-ASCITES-HEMATOLOGY" 0 0.498609 0.498798 0.498745 0.4985 0.498713 0.499002 0.498984 0.500348 0.498811 0.497991 0.498589 0.498634 0.49905 0.499157 0.499502 0.497652 0.499204 0.49816 0.499293 0.500946 0.499907 0.502044 0.497858 0.498713 0.500376 0.499423 0.49826 0.499159 0.499123 0.497997 0.215482 0.499904 0.498449 0.49712 0.498124 0.498525 0.498049 0.498555 0.498211 0.49835…
438 4 "51116_LYMPHOCYTES-ASCITES-HEMATOLOGY" 1 0.501391 0.501202 0.501255 0.5015 0.501287 0.500998 0.501016 0.499652 0.501189 0.502009 0.501411 0.501366 0.50095 0.500843 0.500498 0.502348 0.500796 0.50184 0.500707 0.499054 0.500093 0.497956 0.502142 0.501287 0.499624 0.500577 0.50174 0.500841 0.500877 0.502003 0.784518 0.500096 0.501551 0.50288 0.501876 0.501475 0.501951 0.501445 0.501789 0.50164…
439 4 "51117_MACROPHAGE-ASCITES-HEMATOLOGY" 0 0.498669 0.498861 0.498873 0.498544 0.498775 0.499123 0.499109 0.500507 0.4989 0.497961 0.498635 0.498677 0.499168 0.499258 0.499602 0.497498 0.499335 0.498123 0.499379 0.501142 0.500153 0.502228 0.497777 0.498762 0.500611 0.499602 0.498263 0.499295 0.499276 0.497948 0.167992 0.499987 0.498509 0.497106 0.498135 0.498726 0.497985 0.498609 0.498197 0.49…
440 4 "51117_MACROPHAGE-ASCITES-HEMATOLOGY" 1 0.501331 0.501139 0.501127 0.501456 0.501225 0.500877 0.500891 0.499493 0.5011 0.502039 0.501365 0.501323 0.500832 0.500742 0.500398 0.502502 0.500665 0.501877 0.500621 0.498858 0.499847 0.497772 0.502223 0.501238 0.499389 0.500398 0.501737 0.500705 0.500724 0.502052 0.832008 0.500013 0.501491 0.502894 0.501865 0.501274 0.502015 0.501391 0.501803 0.50…
441 4 "51118_MESOTHELIAL CELL-ASCITES-HEMATOLOGY" 0 0.498678 0.498884 0.498891 0.498546 0.498779 0.499139 0.499122 0.500512 0.498907 0.497966 0.498637 0.498689 0.499177 0.499265 0.499609 0.497483 0.499342 0.49812 0.499385 0.501156 0.500174 0.502237 0.497777 0.498763 0.500632 0.499615 0.498253 0.49931 0.499292 0.497936 0.164021 0.499992 0.4985 0.497127 0.498143 0.498757 0.497982 0.498612 0.498196 …
442 4 "51118_MESOTHELIAL CELL-ASCITES-HEMATOLOGY" 1 0.501322 0.501116 0.501109 0.501454 0.501221 0.500861 0.500878 0.499488 0.501093 0.502034 0.501363 0.501311 0.500823 0.500735 0.500391 0.502517 0.500658 0.50188 0.500615 0.498844 0.499826 0.497763 0.502223 0.501237 0.499368 0.500385 0.501747 0.50069 0.500708 0.502064 0.835979 0.500008 0.5015 0.502873 0.501857 0.501243 0.502018 0.501388 0.501804 …
443 4 "51119_METAMYELOCYTES-ASCITES-HEMATOLOGY" 0 0.499981 0.499982 0.499983 0.499981 0.499981 0.499983 0.499983 0.499876 0.499982 0.499979 0.499981 0.499982 0.499983 0.499983 0.499986 0.499978 0.499985 0.49998 0.499985 0.499995 0.499986 0.500004 0.49998 0.49998 0.499993 0.499985 0.499981 0.499988 0.499984 0.49998 0.499123 0.499988 0.499981 0.49983 0.49998 0.499982 0.499979 0.49998 0.499978 0.499…
444 4 "51119_METAMYELOCYTES-ASCITES-HEMATOLOGY" 1 0.500019 0.500018 0.500017 0.500019 0.500019 0.500017 0.500017 0.500124 0.500018 0.500021 0.500019 0.500018 0.500017 0.500017 0.500014 0.500022 0.500015 0.50002 0.500015 0.500005 0.500014 0.499996 0.50002 0.50002 0.500007 0.500015 0.500019 0.500012 0.500016 0.50002 0.500877 0.500012 0.500019 0.50017 0.50002 0.500018 0.500021 0.50002 0.500022 0.500…
445 4 "51120_MONOCYTES-ASCITES-HEMATOLOGY" 0 0.499084 0.49912 0.499091 0.499063 0.499108 0.499151 0.499143 0.499454 0.499121 0.498982 0.499084 0.499097 0.499168 0.499202 0.499282 0.498946 0.499195 0.499021 0.499242 0.499623 0.49929 0.499891 0.498972 0.499116 0.49945 0.499227 0.499035 0.499184 0.499167 0.498994 0.453049 0.499439 0.499046 0.4988 0.499001 0.499013 0.499003 0.499076 0.49902 0.499043 …
446 4 "51120_MONOCYTES-ASCITES-HEMATOLOGY" 1 0.500916 0.50088 0.500909 0.500937 0.500892 0.500849 0.500857 0.500546 0.500879 0.501018 0.500916 0.500903 0.500832 0.500798 0.500718 0.501054 0.500805 0.500979 0.500758 0.500377 0.50071 0.500109 0.501028 0.500884 0.50055 0.500773 0.500965 0.500816 0.500833 0.501006 0.546951 0.500561 0.500954 0.5012 0.500999 0.500987 0.500997 0.500924 0.50098 0.500957 …
447 4 "51121_MYELOCYTES-ASCITES-HEMATOLOGY" 0 0.500002 0.500003 0.500001 0.500003 0.500002 0.500002 0.500002 0.499798 0.500002 0.500002 0.500002 0.500002 0.500002 0.500002 0.500003 0.500002 0.500001 0.500002 0.500003 0.500001 0.500001 0.5 0.500002 0.500001 0.5 0.500002 0.500002 0.5 0.500003 0.500002 0.500281 0.500002 0.500002 0.499931 0.500002 0.500001 0.500002 0.500002 0.500001 0.500002 0.500002…
448 4 "51121_MYELOCYTES-ASCITES-HEMATOLOGY" 1 0.499998 0.499997 0.499999 0.499997 0.499998 0.499998 0.499998 0.500202 0.499998 0.499998 0.499998 0.499998 0.499998 0.499998 0.499997 0.499998 0.499999 0.499998 0.499997 0.499999 0.499999 0.5 0.499998 0.499999 0.5 0.499998 0.499998 0.5 0.499997 0.499998 0.499719 0.499998 0.499998 0.500069 0.499998 0.499999 0.499998 0.499998 0.499999 0.499998 0.499998…
449 4 "51122_NUCLEATED RBC-ASCITES-HEMATOLOGY" 0 0.499921 0.499927 0.49993 0.499914 0.49992 0.499931 0.499925 0.499883 0.499922 0.499911 0.499919 0.499922 0.499927 0.499928 0.499936 0.499908 0.499941 0.499913 0.499931 0.499975 0.499943 0.500019 0.499913 0.499919 0.499982 0.499933 0.499919 0.499961 0.499931 0.499913 0.495328 0.499947 0.499918 0.499818 0.499917 0.499924 0.499916 0.49992 0.499912 0.…
450 4 "51122_NUCLEATED RBC-ASCITES-HEMATOLOGY" 1 0.500079 0.500073 0.50007 0.500086 0.50008 0.500069 0.500075 0.500117 0.500078 0.500089 0.500081 0.500078 0.500073 0.500072 0.500064 0.500092 0.500059 0.500087 0.500069 0.500025 0.500057 0.499981 0.500087 0.500081 0.500018 0.500067 0.500081 0.500039 0.500069 0.500087 0.504672 0.500053 0.500082 0.500182 0.500083 0.500076 0.500084 0.50008 0.500088 0.…
451 4 "51123_OTHER-ASCITES-HEMATOLOGY" 0 0.499517 0.499543 0.499579 0.49947 0.499511 0.499577 0.49955 0.499767 0.499525 0.499442 0.499503 0.499518 0.499558 0.499567 0.499618 0.499417 0.499664 0.499456 0.499591 0.499894 0.499683 0.500198 0.499444 0.499513 0.499913 0.499599 0.499497 0.499815 0.499578 0.499463 0.46559 0.4997 0.499495 0.499444 0.499485 0.499534 0.499471 0.49951 0.499457 0.499472 0.49…
452 4 "51123_OTHER-ASCITES-HEMATOLOGY" 1 0.500483 0.500457 0.500421 0.50053 0.500489 0.500423 0.50045 0.500233 0.500475 0.500558 0.500497 0.500482 0.500442 0.500433 0.500382 0.500583 0.500336 0.500544 0.500409 0.500106 0.500317 0.499802 0.500556 0.500487 0.500087 0.500401 0.500503 0.500185 0.500422 0.500537 0.53441 0.5003 0.500505 0.500556 0.500515 0.500466 0.500529 0.50049 0.500543 0.500528 0.50…
453 4 "51124_PLASMA-ASCITES-HEMATOLOGY" 0 0.499891 0.499898 0.499903 0.499882 0.49989 0.499901 0.499898 0.499941 0.499893 0.499877 0.499889 0.499892 0.499899 0.499901 0.49991 0.499872 0.499919 0.49988 0.499905 0.499967 0.499923 0.500027 0.499879 0.49989 0.499977 0.499907 0.499889 0.499948 0.499903 0.499882 0.493266 0.499927 0.499887 0.499883 0.49988 0.499896 0.499883 0.499891 0.499879 0.499877 0.…
454 4 "51124_PLASMA-ASCITES-HEMATOLOGY" 1 0.500109 0.500102 0.500097 0.500118 0.50011 0.500099 0.500102 0.500059 0.500107 0.500123 0.500111 0.500108 0.500101 0.500099 0.50009 0.500128 0.500081 0.50012 0.500095 0.500033 0.500077 0.499973 0.500121 0.50011 0.500023 0.500093 0.500111 0.500052 0.500097 0.500118 0.506734 0.500073 0.500113 0.500117 0.50012 0.500104 0.500117 0.500109 0.500121 0.500123 0.…
455 4 "51125_POLYS-ASCITES-HEMATOLOGY" 0 0.498612 0.498776 0.498748 0.498503 0.498715 0.499004 0.498989 0.50034 0.498815 0.497987 0.498591 0.498636 0.499055 0.499161 0.499507 0.497647 0.499209 0.498159 0.499297 0.500955 0.499916 0.502054 0.497855 0.498716 0.500383 0.499431 0.498259 0.499164 0.49913 0.497994 0.213715 0.499908 0.49845 0.497095 0.498124 0.498528 0.49804 0.498557 0.498207 0.498352 0.…
456 4 "51125_POLYS-ASCITES-HEMATOLOGY" 1 0.501388 0.501224 0.501252 0.501497 0.501285 0.500996 0.501011 0.49966 0.501185 0.502013 0.501409 0.501364 0.500945 0.500839 0.500493 0.502353 0.500791 0.501841 0.500703 0.499045 0.500084 0.497946 0.502145 0.501284 0.499617 0.500569 0.501741 0.500836 0.50087 0.502006 0.786285 0.500092 0.50155 0.502905 0.501876 0.501472 0.50196 0.501443 0.501793 0.501648 0.…
457 4 "51126_PROMYELOCYTES-ASCITES-HEMATOLOGY" 0 0.500004 0.500005 0.500005 0.500004 0.500004 0.500004 0.500004 0.500002 0.500004 0.500005 0.500004 0.500004 0.500004 0.500004 0.500003 0.500005 0.500004 0.500005 0.500003 0.500001 0.500003 0.499999 0.500005 0.500004 0.500002 0.500003 0.500005 0.500004 0.500003 0.500005 0.500016 0.500003 0.500005 0.500006 0.500005 0.500005 0.500006 0.500004 0.500005…
458 4 "51126_PROMYELOCYTES-ASCITES-HEMATOLOGY" 1 0.499996 0.499995 0.499995 0.499996 0.499996 0.499996 0.499996 0.499998 0.499996 0.499995 0.499996 0.499996 0.499996 0.499996 0.499997 0.499995 0.499996 0.499995 0.499997 0.499999 0.499997 0.500001 0.499995 0.499996 0.499998 0.499997 0.499995 0.499996 0.499997 0.499995 0.499984 0.499997 0.499995 0.499994 0.499995 0.499995 0.499994 0.499996 0.499995…
459 4 "51127_RBC	ASCITES-ASCITES-HEMATOLOGY" 0 0.498646 0.498829 0.498842 0.498539 0.498773 0.499096 0.499098 0.500514 0.49889 0.497957 0.498632 0.498674 0.499156 0.499252 0.499599 0.497511 0.499313 0.498127 0.499374 0.501132 0.500126 0.502223 0.497772 0.498757 0.500572 0.499591 0.498242 0.499265 0.499264 0.497937 0.171968 0.499982 0.498493 0.496959 0.498116 0.498656 0.497982 0.498597 0.498198 0.498359 0.499606 0…
460 4 "51127_RBC	ASCITES-ASCITES-HEMATOLOGY" 1 0.501354 0.501171 0.501158 0.501461 0.501227 0.500904 0.500902 0.499486 0.50111 0.502043 0.501368 0.501326 0.500844 0.500748 0.500401 0.502489 0.500687 0.501873 0.500626 0.498868 0.499874 0.497777 0.502228 0.501243 0.499428 0.500409 0.501758 0.500735 0.500736 0.502063 0.828032 0.500018 0.501507 0.503041 0.501884 0.501344 0.502018 0.501403 0.501802 0.501641 0.500394 0…
461 4 "51128_WBC	ASCITES-ASCITES-HEMATOLOGY" 0 0.498664 0.498842 0.498879 0.498555 0.498795 0.499124 0.499139 0.500576 0.498918 0.497946 0.498648 0.498688 0.499193 0.499284 0.499628 0.497459 0.49935 0.498116 0.4994 0.501184 0.500198 0.502264 0.497739 0.498771 0.500628 0.499651 0.498238 0.4993 0.499317 0.497918 0.15711 0.500003 0.498511 0.496837 0.498111 0.498711 0.497957 0.498614 0.498194 0.498363 0.499664 0.4977…
462 4 "51128_WBC	ASCITES-ASCITES-HEMATOLOGY" 1 0.501336 0.501158 0.501121 0.501445 0.501205 0.500876 0.500861 0.499424 0.501082 0.502054 0.501352 0.501312 0.500807 0.500716 0.500372 0.502541 0.50065 0.501884 0.5006 0.498816 0.499802 0.497736 0.502261 0.501229 0.499372 0.500349 0.501762 0.5007 0.500683 0.502082 0.84289 0.499997 0.501489 0.503163 0.501889 0.501289 0.502043 0.501386 0.501806 0.501637 0.500336 0.5022…
463 4 "51130_ABSOLUTE CD3 COUNT-BLOOD-HEMATOLOGY" 0 0.500297 0.500291 0.500295 0.500315 0.500297 0.500266 0.500279 0.500185 0.500293 0.500325 0.500302 0.500297 0.500273 0.500267 0.50024 0.500345 0.500267 0.500325 0.500257 0.500114 0.500229 0.500004 0.500338 0.500295 0.500159 0.500255 0.500312 0.500266 0.500271 0.500329 0.500335 0.500196 0.50031 0.500365 0.50032 0.500321 0.500323 0.500302 0.500324…
464 4 "51130_ABSOLUTE CD3 COUNT-BLOOD-HEMATOLOGY" 1 0.499703 0.499709 0.499705 0.499685 0.499703 0.499734 0.499721 0.499815 0.499707 0.499675 0.499698 0.499703 0.499727 0.499733 0.49976 0.499655 0.499733 0.499675 0.499743 0.499886 0.499771 0.499996 0.499662 0.499705 0.499841 0.499745 0.499688 0.499734 0.499729 0.499671 0.499665 0.499804 0.49969 0.499635 0.49968 0.499679 0.499677 0.499698 0.499676…
465 4 "51131_ABSOLUTE CD4 COUNT-BLOOD-HEMATOLOGY" 0 0.499421 0.499429 0.499419 0.499376 0.499418 0.499461 0.499464 0.499681 0.49943 0.499335 0.499405 0.499417 0.499471 0.499491 0.499551 0.499297 0.499506 0.499348 0.499514 0.499839 0.499565 0.500119 0.499316 0.499422 0.499717 0.499524 0.499379 0.499495 0.499474 0.499334 0.499356 0.499663 0.499411 0.499217 0.499336 0.499358 0.499346 0.499399 0.4993…
466 4 "51131_ABSOLUTE CD4 COUNT-BLOOD-HEMATOLOGY" 1 0.500579 0.500571 0.500581 0.500624 0.500582 0.500539 0.500536 0.500319 0.50057 0.500665 0.500595 0.500583 0.500529 0.500509 0.500449 0.500703 0.500494 0.500652 0.500486 0.500161 0.500435 0.499881 0.500684 0.500578 0.500283 0.500476 0.500621 0.500505 0.500526 0.500666 0.500644 0.500337 0.500589 0.500783 0.500664 0.500642 0.500654 0.500601 0.5006…
467 4 "51132_ABSOLUTE CD8 COUNT-BLOOD-HEMATOLOGY" 0 0.500056 0.500055 0.500056 0.50006 0.500056 0.500048 0.500053 0.500034 0.500055 0.50006 0.500057 0.500056 0.500051 0.500051 0.500045 0.500065 0.500051 0.500061 0.500049 0.500021 0.500041 0.500001 0.500064 0.500056 0.500028 0.500048 0.500058 0.50005 0.500051 0.500062 0.500068 0.500038 0.500061 0.50007 0.500058 0.500061 0.50006 0.500056 0.500061 0…
468 4 "51132_ABSOLUTE CD8 COUNT-BLOOD-HEMATOLOGY" 1 0.499944 0.499945 0.499944 0.49994 0.499944 0.499952 0.499947 0.499966 0.499945 0.49994 0.499943 0.499944 0.499949 0.499949 0.499955 0.499935 0.499949 0.499939 0.499951 0.499979 0.499959 0.499999 0.499936 0.499944 0.499972 0.499952 0.499942 0.49995 0.499949 0.499938 0.499932 0.499962 0.499939 0.49993 0.499942 0.499939 0.49994 0.499944 0.499939 0…
469 4 "51133_ABSOLUTE LYMPHOCYTE COUNT-BLOOD-HEMATOLOGY" 0 0.496718 0.501104 0.498367 0.500654 0.50061 0.499173 0.497815 0.499583 0.499982 0.497185 0.500107 0.500307 0.499573 0.500189 0.499731 0.499976 0.498942 0.501298 0.500506 0.497499 0.498461 0.492764 0.500085 0.500938 0.496995 0.498384 0.498147 0.498883 0.498397 0.500792 0.499158 0.499669 0.495255 0.499173 0.500303 0.497319 0.499611 0.499278…
470 4 "51133_ABSOLUTE LYMPHOCYTE COUNT-BLOOD-HEMATOLOGY" 1 0.503282 0.498896 0.501633 0.499346 0.49939 0.500827 0.502185 0.500417 0.500018 0.502815 0.499893 0.499693 0.500427 0.499811 0.500269 0.500024 0.501058 0.498702 0.499494 0.502501 0.501539 0.507236 0.499915 0.499062 0.503005 0.501616 0.501853 0.501117 0.501603 0.499208 0.500842 0.500331 0.504745 0.500827 0.499697 0.502681 0.500389 0.500722…
471 4 "51134_ACANTHOCYTES-BLOOD-HEMATOLOGY" 0 0.496667 0.50102 0.480633 0.501981 0.502556 0.493904 0.498544 0.496063 0.502491 0.4896 0.502169 0.503686 0.497137 0.501594 0.501835 0.494717 0.498767 0.502068 0.502724 0.496418 0.994469 0.494494 0.489775 0.502454 0.47808 0.500463 0.490261 0.488834 0.484832 0.484851 0.588034 0.500839 0.494936 0.971995 0.483058 0.468451 0.493987 0.490164 0.497672 0.5034…
472 4 "51134_ACANTHOCYTES-BLOOD-HEMATOLOGY" 1 0.503333 0.49898 0.519367 0.498019 0.497444 0.506096 0.501456 0.503937 0.497509 0.5104 0.497831 0.496314 0.502863 0.498406 0.498165 0.505283 0.501233 0.497932 0.497276 0.503582 0.00553054 0.505506 0.510225 0.497546 0.52192 0.499537 0.509739 0.511166 0.515168 0.515149 0.411966 0.499161 0.505064 0.0280049 0.516942 0.531549 0.506013 0.509836 0.502328 0.4…
473 4 "51135_ADP-BLOOD-HEMATOLOGY" 0 0.500024 0.500022 0.500027 0.500024 0.500023 0.500021 0.500021 0.500012 0.500024 0.500025 0.500024 0.500023 0.500021 0.50002 0.500019 0.500027 0.500021 0.500025 0.50002 0.500009 0.500017 0.500002 0.500025 0.500022 0.500012 0.50002 0.500026 0.500021 0.50002 0.500025 0.500022 0.500015 0.500023 0.500909 0.500025 0.500024 0.500025 0.500024 0.500025 0.500025 0.5000…
474 4 "51135_ADP-BLOOD-HEMATOLOGY" 1 0.499976 0.499978 0.499973 0.499976 0.499977 0.499979 0.499979 0.499988 0.499976 0.499975 0.499976 0.499977 0.499979 0.49998 0.499981 0.499973 0.499979 0.499975 0.49998 0.499991 0.499983 0.499998 0.499975 0.499978 0.499988 0.49998 0.499974 0.499979 0.49998 0.499975 0.499978 0.499985 0.499977 0.499091 0.499975 0.499976 0.499975 0.499976 0.499975 0.499975 0.4999…
475 4 "51136_ALPHA ANTIPLASMIN-BLOOD-HEMATOLOGY" 0 0.500005 0.500005 0.500005 0.500005 0.500005 0.500004 0.500005 0.500003 0.500005 0.500005 0.500005 0.500005 0.500004 0.500004 0.500004 0.500006 0.500004 0.500006 0.500004 0.500001 0.500004 0.499999 0.500006 0.500005 0.500002 0.500004 0.500006 0.500004 0.500006 0.500006 0.500005 0.500003 0.500005 0.500015 0.500281 0.500005 0.500005 0.500005 0.5000…
476 4 "51136_ALPHA ANTIPLASMIN-BLOOD-HEMATOLOGY" 1 0.499995 0.499995 0.499995 0.499995 0.499995 0.499996 0.499995 0.499997 0.499995 0.499995 0.499995 0.499995 0.499996 0.499996 0.499996 0.499994 0.499996 0.499994 0.499996 0.499999 0.499996 0.500001 0.499994 0.499995 0.499998 0.499996 0.499994 0.499996 0.499994 0.499994 0.499995 0.499997 0.499995 0.499985 0.499719 0.499995 0.499995 0.499995 0.4999…
477 4 "51138_ANTICARDIOLIPIN ANTIBODY IGG-BLOOD-HEMATOLOGY" 0 0.500713 0.500787 0.500625 0.50069 0.500632 0.500446 0.500558 0.499866 0.500447 0.503816 0.500658 0.501147 0.500455 0.500487 0.50032 0.500902 0.500496 0.500784 0.50047 0.499461 0.500257 0.499039 0.500823 0.50059 0.499822 0.500269 0.502179 0.500559 0.500465 0.500835 0.500746 0.500304 0.502071 0.536399 0.518901 0.500992 0.500811 0.500635…
478 4 "51138_ANTICARDIOLIPIN ANTIBODY IGG-BLOOD-HEMATOLOGY" 1 0.499287 0.499213 0.499375 0.49931 0.499368 0.499554 0.499442 0.500134 0.499553 0.496184 0.499342 0.498853 0.499545 0.499513 0.49968 0.499098 0.499504 0.499216 0.49953 0.500539 0.499743 0.500961 0.499177 0.49941 0.500178 0.499731 0.497821 0.499441 0.499535 0.499165 0.499254 0.499696 0.497929 0.463601 0.481099 0.499008 0.499189 0.499365…
479 4 "51139_ANTICARDIOLIPIN ANTIBODY IGM-BLOOD-HEMATOLOGY" 0 0.500661 0.500718 0.500605 0.500647 0.5006 0.500477 0.500556 0.500101 0.500488 0.502393 0.500619 0.500891 0.500487 0.500499 0.500371 0.500784 0.500505 0.500704 0.500478 0.499829 0.500358 0.499528 0.500825 0.500578 0.500076 0.500374 0.500844 0.500544 0.5005 0.500745 0.500709 0.500344 0.502307 0.520361 0.515345 0.500897 0.500722 0.500611…
480 4 "51139_ANTICARDIOLIPIN ANTIBODY IGM-BLOOD-HEMATOLOGY" 1 0.499339 0.499282 0.499395 0.499353 0.4994 0.499523 0.499444 0.499899 0.499512 0.497607 0.499381 0.499109 0.499513 0.499501 0.499629 0.499216 0.499495 0.499296 0.499522 0.500171 0.499642 0.500472 0.499175 0.499422 0.499924 0.499626 0.499156 0.499456 0.4995 0.499255 0.499291 0.499656 0.497693 0.479639 0.484655 0.499103 0.499278 0.499389…
481 4 "51140_ANTITHROMBIN-BLOOD-HEMATOLOGY" 0 0.500232 0.500234 0.500219 0.500265 0.500215 0.50018 0.500211 0.500087 0.500159 0.500258 0.50022 0.50011 0.500179 0.500184 0.500131 0.500264 0.500178 0.500239 0.500192 0.499963 0.500106 0.499872 0.500253 0.500193 0.500022 0.500156 0.500225 0.500177 0.500239 0.50029 0.500256 0.500146 0.500147 0.503609 0.503611 0.500234 0.500259 0.50023 0.500241 0.50022…
482 4 "51140_ANTITHROMBIN-BLOOD-HEMATOLOGY" 1 0.499768 0.499766 0.499781 0.499735 0.499785 0.49982 0.499789 0.499913 0.499841 0.499742 0.49978 0.49989 0.499821 0.499816 0.499869 0.499736 0.499822 0.499761 0.499808 0.500037 0.499894 0.500128 0.499747 0.499807 0.499978 0.499844 0.499775 0.499823 0.499761 0.49971 0.499744 0.499854 0.499853 0.496391 0.496389 0.499766 0.499741 0.49977 0.499759 0.49977…
483 4 "51141_APT TEST-BLOOD-HEMATOLOGY" 0 0.500018 0.500015 0.500017 0.500016 0.500017 0.500014 0.500016 0.500009 0.500017 0.500016 0.500018 0.500016 0.500016 0.500014 0.500012 0.500021 0.500014 0.500018 0.500013 0.500007 0.500011 0.500002 0.50002 0.500016 0.500009 0.500015 0.500016 0.500014 0.500015 0.500019 0.500013 0.500008 0.500013 0.500013 0.500014 0.500014 0.500019 0.500018 0.500019 0.50001…
484 4 "51141_APT TEST-BLOOD-HEMATOLOGY" 1 0.499982 0.499985 0.499983 0.499984 0.499983 0.499986 0.499984 0.499991 0.499983 0.499984 0.499982 0.499984 0.499984 0.499986 0.499988 0.499979 0.499986 0.499982 0.499987 0.499993 0.499989 0.499998 0.49998 0.499984 0.499991 0.499985 0.499984 0.499986 0.499985 0.499981 0.499987 0.499992 0.499987 0.499987 0.499986 0.499986 0.499981 0.499982 0.499981 0.49998…
485 4 "51142_ARACHADONIC ACID-BLOOD-HEMATOLOGY" 0 0.500024 0.500022 0.500027 0.500024 0.500023 0.500021 0.500021 0.500012 0.500024 0.500025 0.500024 0.500023 0.500021 0.50002 0.500019 0.500027 0.500021 0.500025 0.50002 0.500009 0.500017 0.500002 0.500025 0.500022 0.500012 0.50002 0.500026 0.500021 0.50002 0.500025 0.500022 0.500015 0.500023 0.500909 0.500025 0.500024 0.500025 0.500024 0.500025 0.…
486 4 "51142_ARACHADONIC ACID-BLOOD-HEMATOLOGY" 1 0.499976 0.499978 0.499973 0.499976 0.499977 0.499979 0.499979 0.499988 0.499976 0.499975 0.499976 0.499977 0.499979 0.49998 0.499981 0.499973 0.499979 0.499975 0.49998 0.499991 0.499983 0.499998 0.499975 0.499978 0.499988 0.49998 0.499974 0.499979 0.49998 0.499975 0.499978 0.499985 0.499977 0.499091 0.499975 0.499976 0.499975 0.499976 0.499975 0.…
487 4 "51145_BASOPHILIC STIPPLING-BLOOD-HEMATOLOGY" 0 0.510447 0.485525 0.486441 0.513733 0.497581 0.472962 0.496244 0.45866 0.497599 0.4995 0.454895 0.492298 0.521734 0.5065 0.503056 0.53557 0.483945 0.466524 0.502095 0.490111 0.475614 0.522153 0.353338 0.506106 0.510456 0.499663 0.447283 0.491942 0.503135 0.485053 0.461069 0.502676 0.467627 0.994675 0.473703 0.983776 0.471094 0.3411 0.516652 0.…
488 4 "51145_BASOPHILIC STIPPLING-BLOOD-HEMATOLOGY" 1 0.489553 0.514475 0.513559 0.486267 0.502419 0.527038 0.503756 0.54134 0.502401 0.5005 0.545105 0.507702 0.478266 0.4935 0.496944 0.46443 0.516055 0.533476 0.497905 0.509889 0.524386 0.477847 0.646662 0.493894 0.489544 0.500337 0.552717 0.508058 0.496865 0.514947 0.538931 0.497324 0.532373 0.00532519 0.526297 0.0162238 0.528906 0.6589 0.483348…
489 4 "51147_BITE CELLS-BLOOD-HEMATOLOGY" 0 0.493938 0.501411 0.481932 0.499978 0.498732 0.491585 0.496474 0.496006 0.501233 0.486911 0.500108 0.500193 0.493802 0.500915 0.500872 0.486534 0.500574 0.500975 0.502061 0.495145 0.487043 0.496619 0.481013 0.499671 0.485043 0.496544 0.486689 0.497407 0.482453 0.481714 0.504471 0.501028 0.492931 0.923323 0.480427 0.469473 0.491855 0.488731 0.495853 0.49…
490 4 "51147_BITE CELLS-BLOOD-HEMATOLOGY" 1 0.506062 0.498589 0.518068 0.500022 0.501268 0.508415 0.503526 0.503994 0.498767 0.513089 0.499892 0.499807 0.506198 0.499085 0.499128 0.513466 0.499426 0.499025 0.497939 0.504855 0.512957 0.503381 0.518987 0.500329 0.514957 0.503456 0.513311 0.502593 0.517547 0.518286 0.495529 0.498972 0.507069 0.0766768 0.519573 0.530527 0.508145 0.511269 0.504147 0.5…
491 4 "51148_BLASTS-BLOOD-HEMATOLOGY" 0 0.498066 0.498255 0.497392 0.498321 0.498004 0.498219 0.498559 0.500154 0.498412 0.497687 0.497754 0.498146 0.49825 0.498953 0.499403 0.496414 0.49922 0.496101 0.499199 0.500383 0.5585 0.5019 0.496452 0.498084 0.500355 0.4991 0.497693 0.498998 0.498794 0.497117 0.497799 0.499924 0.498031 0.496786 0.497978 0.497463 0.497012 0.49753 0.497424 0.495521 0.49902 …
492 4 "51148_BLASTS-BLOOD-HEMATOLOGY" 1 0.501934 0.501745 0.502608 0.501679 0.501996 0.501781 0.501441 0.499846 0.501588 0.502313 0.502246 0.501854 0.50175 0.501047 0.500597 0.503586 0.50078 0.503899 0.500801 0.499617 0.4415 0.4981 0.503548 0.501916 0.499645 0.5009 0.502307 0.501002 0.501206 0.502883 0.502201 0.500076 0.501969 0.503214 0.502022 0.502537 0.502988 0.50247 0.502576 0.504479 0.50098 …
493 4 "51149_BLEEDING TIME-BLOOD-HEMATOLOGY" 0 0.500044 0.500248 0.500042 0.500061 0.500043 0.500037 0.500046 0.500311 0.500043 0.500048 0.500044 0.500042 0.500039 0.500037 0.500035 0.500056 0.500039 0.500047 0.500048 0.500014 0.500029 0.500001 0.500048 0.50004 0.500016 0.500037 0.500044 0.500022 0.500041 0.500046 0.500041 0.500025 0.500162 0.501304 0.500053 0.500044 0.500046 0.500049 0.500051 0.…
494 4 "51149_BLEEDING TIME-BLOOD-HEMATOLOGY" 1 0.499956 0.499752 0.499958 0.499939 0.499957 0.499963 0.499954 0.499689 0.499957 0.499952 0.499956 0.499958 0.499961 0.499963 0.499965 0.499944 0.499961 0.499953 0.499952 0.499986 0.499971 0.499999 0.499952 0.49996 0.499984 0.499963 0.499956 0.499978 0.499959 0.499954 0.499959 0.499975 0.499838 0.498696 0.499947 0.499956 0.499954 0.499951 0.499949 0.…
495 4 "51150_BLOOD PARASITE SMEAR-BLOOD-HEMATOLOGY" 0 0.49631 0.500051 0.496307 0.49994 0.49992 0.499831 0.496253 0.497227 0.499836 0.496027 0.499217 0.4999 0.4991 0.499802 0.499654 0.498547 0.497836 0.500347 0.500369 0.497202 0.497569 0.491651 0.494576 0.499725 0.495096 0.497253 0.495443 0.498483 0.495005 0.496845 0.491675 0.499895 0.502569 0.682092 0.496901 0.493011 0.497437 0.496705 0.498571 0…
496 4 "51150_BLOOD PARASITE SMEAR-BLOOD-HEMATOLOGY" 1 0.50369 0.499949 0.503693 0.50006 0.50008 0.500169 0.503747 0.502773 0.500164 0.503973 0.500783 0.5001 0.5009 0.500198 0.500346 0.501453 0.502164 0.499653 0.499631 0.502798 0.502431 0.508349 0.505424 0.500275 0.504904 0.502747 0.504557 0.501517 0.504995 0.503155 0.508325 0.500105 0.497431 0.317908 0.503099 0.506989 0.502563 0.503295 0.501429 0…
497 4 "51152_CD10-BLOOD-HEMATOLOGY" 0 0.500468 0.500456 0.500461 0.500509 0.500473 0.500374 0.500438 0.500258 0.500465 0.500509 0.500484 0.50047 0.500421 0.500418 0.500361 0.500562 0.500423 0.500527 0.500402 0.500115 0.500331 0.499909 0.500542 0.500471 0.50018 0.500398 0.500488 0.500413 0.500418 0.500527 0.500533 0.500291 0.500489 0.500517 0.500481 0.500477 0.500515 0.500472 0.500527 0.500509 0.5…
498 4 "51152_CD10-BLOOD-HEMATOLOGY" 1 0.499532 0.499544 0.499539 0.499491 0.499527 0.499626 0.499562 0.499742 0.499535 0.499491 0.499516 0.49953 0.499579 0.499582 0.499639 0.499438 0.499577 0.499473 0.499598 0.499885 0.499669 0.500091 0.499458 0.499529 0.49982 0.499602 0.499512 0.499587 0.499582 0.499473 0.499467 0.499709 0.499511 0.499483 0.499519 0.499523 0.499485 0.499528 0.499473 0.499491 0.4…
499 4 "51153_CD103-BLOOD-HEMATOLOGY" 0 0.50001 0.50001 0.500012 0.500011 0.50001 0.500009 0.50001 0.500005 0.50001 0.500011 0.50001 0.50001 0.50001 0.500009 0.500008 0.500012 0.500008 0.500011 0.500009 0.500003 0.500007 0.500002 0.500012 0.50001 0.500004 0.500009 0.500013 0.500009 0.500009 0.500011 0.500012 0.500007 0.500292 0.500012 0.500011 0.500012 0.500011 0.50001 0.500011 0.500011 0.500008 0…
500 4 "51153_CD103-BLOOD-HEMATOLOGY" 1 0.49999 0.49999 0.499988 0.499989 0.49999 0.499991 0.49999 0.499995 0.49999 0.499989 0.49999 0.49999 0.49999 0.499991 0.499992 0.499988 0.499992 0.499989 0.499991 0.499997 0.499993 0.499998 0.499988 0.49999 0.499996 0.499991 0.499987 0.499991 0.499991 0.499989 0.499988 0.499993 0.499708 0.499988 0.499989 0.499988 0.499989 0.49999 0.499989 0.499989 0.499992 0…
501 4 "51154_CD117-BLOOD-HEMATOLOGY" 0 0.500192 0.500186 0.50019 0.500206 0.500193 0.500161 0.500182 0.500119 0.500191 0.500207 0.500198 0.500193 0.500176 0.500175 0.500155 0.500224 0.500176 0.500212 0.500169 0.50007 0.500147 0.499998 0.500218 0.500192 0.500094 0.500167 0.5002 0.500173 0.500175 0.500212 0.500213 0.500129 0.500198 0.500212 0.500198 0.500197 0.500208 0.500194 0.500212 0.500206 0.50…
502 4 "51154_CD117-BLOOD-HEMATOLOGY" 1 0.499808 0.499814 0.49981 0.499794 0.499807 0.499839 0.499818 0.499881 0.499809 0.499793 0.499802 0.499807 0.499824 0.499825 0.499845 0.499776 0.499824 0.499788 0.499831 0.49993 0.499853 0.500002 0.499782 0.499808 0.499906 0.499833 0.4998 0.499827 0.499825 0.499788 0.499787 0.499871 0.499802 0.499788 0.499802 0.499803 0.499792 0.499806 0.499788 0.499794 0.49…
503 4 "51155_CD11C-BLOOD-HEMATOLOGY" 0 0.500187 0.500181 0.500185 0.5002 0.500188 0.500156 0.500176 0.500116 0.500185 0.5002 0.500192 0.500187 0.500171 0.500169 0.500151 0.500217 0.500171 0.500205 0.500164 0.500068 0.500142 0.499998 0.500211 0.500187 0.500091 0.500163 0.500194 0.500168 0.50017 0.500206 0.500206 0.500125 0.500195 0.500206 0.500192 0.500192 0.500202 0.500188 0.500206 0.5002 0.50015…
504 4 "51155_CD11C-BLOOD-HEMATOLOGY" 1 0.499813 0.499819 0.499815 0.4998 0.499812 0.499844 0.499824 0.499884 0.499815 0.4998 0.499808 0.499813 0.499829 0.499831 0.499849 0.499783 0.499829 0.499795 0.499836 0.499932 0.499858 0.500002 0.499789 0.499813 0.499909 0.499837 0.499806 0.499832 0.49983 0.499794 0.499794 0.499875 0.499805 0.499794 0.499808 0.499808 0.499798 0.499812 0.499794 0.4998 0.49984…
505 4 "51156_CD13-BLOOD-HEMATOLOGY" 0 0.500209 0.500203 0.500207 0.500224 0.50021 0.500175 0.500197 0.500129 0.500207 0.500225 0.500215 0.50021 0.500191 0.50019 0.500169 0.500244 0.500191 0.50023 0.500183 0.500076 0.500159 0.499997 0.500237 0.500209 0.500101 0.500182 0.500218 0.500188 0.50019 0.500231 0.500231 0.50014 0.500216 0.500231 0.500215 0.500215 0.500227 0.500211 0.500231 0.500224 0.50017…
506 4 "51156_CD13-BLOOD-HEMATOLOGY" 1 0.499791 0.499797 0.499793 0.499776 0.49979 0.499825 0.499803 0.499871 0.499793 0.499775 0.499785 0.49979 0.499809 0.49981 0.499831 0.499756 0.499809 0.49977 0.499817 0.499924 0.499841 0.500003 0.499763 0.499791 0.499899 0.499818 0.499782 0.499812 0.49981 0.499769 0.499769 0.49986 0.499784 0.499769 0.499785 0.499785 0.499773 0.499789 0.499769 0.499776 0.49982…
507 4 "51157_CD138-BLOOD-HEMATOLOGY" 0 0.500006 0.500005 0.500006 0.500006 0.500006 0.500005 0.500005 0.500004 0.500006 0.500006 0.500006 0.500006 0.500005 0.500005 0.500005 0.500007 0.500005 0.500006 0.500005 0.500002 0.500004 0.5 0.500006 0.500006 0.500003 0.500005 0.500006 0.500005 0.500005 0.500006 0.500006 0.500004 0.500006 0.500006 0.500006 0.500006 0.500006 0.500006 0.500006 0.500006 0.500…
508 4 "51157_CD138-BLOOD-HEMATOLOGY" 1 0.499994 0.499995 0.499994 0.499994 0.499994 0.499995 0.499995 0.499996 0.499994 0.499994 0.499994 0.499994 0.499995 0.499995 0.499995 0.499993 0.499995 0.499994 0.499995 0.499998 0.499996 0.5 0.499994 0.499994 0.499997 0.499995 0.499994 0.499995 0.499995 0.499994 0.499994 0.499996 0.499994 0.499994 0.499994 0.499994 0.499994 0.499994 0.499994 0.499994 0.499…
509 4 "51158_CD14-BLOOD-HEMATOLOGY" 0 0.500198 0.500192 0.500196 0.500212 0.500199 0.500166 0.500187 0.500123 0.500196 0.500213 0.500203 0.500198 0.500181 0.50018 0.50016 0.500231 0.500181 0.500218 0.500174 0.500072 0.500151 0.499997 0.500224 0.500198 0.500096 0.500172 0.500206 0.500178 0.50018 0.500219 0.500219 0.500133 0.500204 0.50022 0.500204 0.500203 0.500215 0.5002 0.500219 0.500212 0.50016…
510 4 "51158_CD14-BLOOD-HEMATOLOGY" 1 0.499802 0.499808 0.499804 0.499788 0.499801 0.499834 0.499813 0.499877 0.499804 0.499787 0.499797 0.499802 0.499819 0.49982 0.49984 0.499769 0.499819 0.499782 0.499826 0.499928 0.499849 0.500003 0.499776 0.499802 0.499904 0.499828 0.499794 0.499822 0.49982 0.499781 0.499781 0.499867 0.499796 0.49978 0.499796 0.499797 0.499785 0.4998 0.499781 0.499788 0.49983…
511 4 "51159_CD15-BLOOD-HEMATOLOGY" 0 0.500187 0.500181 0.500185 0.5002 0.500188 0.500156 0.500176 0.500116 0.500185 0.500201 0.500192 0.500187 0.500171 0.50017 0.500151 0.500218 0.500171 0.500205 0.500164 0.500068 0.500143 0.499998 0.500211 0.500187 0.500091 0.500163 0.500194 0.500168 0.50017 0.500206 0.500206 0.500126 0.500193 0.500206 0.500192 0.500192 0.500202 0.500188 0.500206 0.5002 0.50015…
512 4 "51159_CD15-BLOOD-HEMATOLOGY" 1 0.499813 0.499819 0.499815 0.4998 0.499812 0.499844 0.499824 0.499884 0.499815 0.499799 0.499808 0.499813 0.499829 0.49983 0.499849 0.499782 0.499829 0.499795 0.499836 0.499932 0.499857 0.500002 0.499789 0.499813 0.499909 0.499837 0.499806 0.499832 0.49983 0.499794 0.499794 0.499874 0.499807 0.499794 0.499808 0.499808 0.499798 0.499812 0.499794 0.4998 0.49984…
513 4 "51160_CD15/56-BLOOD-HEMATOLOGY" 0 0.500118 0.500116 0.500117 0.500126 0.500119 0.500099 0.500112 0.500074 0.500117 0.500126 0.500121 0.500118 0.500108 0.500107 0.500095 0.500137 0.500108 0.50013 0.500104 0.500043 0.500091 0.5 0.500133 0.500118 0.500057 0.500103 0.500122 0.500106 0.500108 0.500131 0.500131 0.50008 0.500122 0.500131 0.500121 0.500121 0.500128 0.500119 0.50013 0.500126 0.5001…
514 4 "51160_CD15/56-BLOOD-HEMATOLOGY" 1 0.499882 0.499884 0.499883 0.499874 0.499881 0.499901 0.499888 0.499926 0.499883 0.499874 0.499879 0.499882 0.499892 0.499893 0.499905 0.499863 0.499892 0.49987 0.499896 0.499957 0.499909 0.5 0.499867 0.499882 0.499943 0.499897 0.499878 0.499894 0.499892 0.499869 0.499869 0.49992 0.499878 0.499869 0.499879 0.499879 0.499872 0.499881 0.49987 0.499874 0.4999…
515 4 "51161_CD16-BLOOD-HEMATOLOGY" 0 0.50005 0.500032 0.500032 0.500035 0.500033 0.500028 0.500033 0.50002 0.500033 0.500036 0.500034 0.500033 0.50003 0.50003 0.500026 0.500039 0.500029 0.500036 0.500029 0.500012 0.500025 0.5 0.500037 0.500033 0.500016 0.500028 0.500038 0.50003 0.500031 0.500036 0.500037 0.500022 0.500235 0.500041 0.500038 0.500036 0.500037 0.500034 0.500036 0.500035 0.500028 0.…
516 4 "51161_CD16-BLOOD-HEMATOLOGY" 1 0.49995 0.499968 0.499968 0.499965 0.499967 0.499972 0.499967 0.49998 0.499967 0.499964 0.499966 0.499967 0.49997 0.49997 0.499974 0.499961 0.499971 0.499964 0.499971 0.499988 0.499975 0.5 0.499963 0.499967 0.499984 0.499972 0.499962 0.49997 0.499969 0.499964 0.499963 0.499978 0.499765 0.499959 0.499962 0.499964 0.499963 0.499966 0.499964 0.499965 0.499972 0.…
517 4 "51162_CD16/56 ABSOLUTE COUNT-BLOOD-HEMATOLOGY" 0 0.500028 0.500027 0.500028 0.50003 0.500028 0.500024 0.500027 0.500018 0.500028 0.50003 0.500029 0.500028 0.500026 0.500026 0.500023 0.500033 0.500026 0.500031 0.500025 0.50001 0.500022 0.5 0.500032 0.500028 0.500013 0.500024 0.500029 0.500025 0.500026 0.500031 0.500031 0.500019 0.500029 0.500031 0.500029 0.500029 0.50003 0.500028 0.500031 0…
518 4 "51162_CD16/56 ABSOLUTE COUNT-BLOOD-HEMATOLOGY" 1 0.499972 0.499973 0.499972 0.49997 0.499972 0.499976 0.499973 0.499982 0.499972 0.49997 0.499971 0.499972 0.499974 0.499974 0.499977 0.499967 0.499974 0.499969 0.499975 0.49999 0.499978 0.5 0.499968 0.499972 0.499987 0.499976 0.499971 0.499975 0.499974 0.499969 0.499969 0.499981 0.499971 0.499969 0.499971 0.499971 0.49997 0.499972 0.499969 0…
519 4 "51163_CD16/56%-BLOOD-HEMATOLOGY" 0 0.500084 0.500083 0.500083 0.50009 0.500085 0.500071 0.50008 0.500053 0.500084 0.50009 0.500086 0.500085 0.500077 0.500077 0.500068 0.500098 0.500078 0.500093 0.500074 0.50003 0.500065 0.5 0.500095 0.500085 0.50004 0.500074 0.500087 0.500076 0.500077 0.500094 0.500094 0.500057 0.500087 0.500094 0.500086 0.500086 0.500091 0.500085 0.500093 0.50009 0.500072…
520 4 "51163_CD16/56%-BLOOD-HEMATOLOGY" 1 0.499916 0.499917 0.499917 0.49991 0.499915 0.499929 0.49992 0.499947 0.499916 0.49991 0.499914 0.499915 0.499923 0.499923 0.499932 0.499902 0.499922 0.499907 0.499926 0.49997 0.499935 0.5 0.499905 0.499915 0.49996 0.499926 0.499913 0.499924 0.499923 0.499906 0.499906 0.499943 0.499913 0.499906 0.499914 0.499914 0.499909 0.499915 0.499907 0.49991 0.499928…
521 4 "51164_CD19-BLOOD-HEMATOLOGY" 0 0.500616 0.500603 0.500605 0.500694 0.500632 0.500442 0.500568 0.500281 0.500618 0.50068 0.50065 0.500626 0.500541 0.500543 0.500444 0.500779 0.500548 0.500725 0.500518 0.500027 0.500383 0.499671 0.500745 0.500631 0.50012 0.500506 0.500647 0.500526 0.500532 0.50072 0.500732 0.500342 0.500647 0.500684 0.500625 0.500621 0.500697 0.500624 0.500724 0.500691 0.500…
522 4 "51164_CD19-BLOOD-HEMATOLOGY" 1 0.499384 0.499397 0.499395 0.499306 0.499368 0.499558 0.499432 0.499719 0.499382 0.49932 0.49935 0.499374 0.499459 0.499457 0.499556 0.499221 0.499452 0.499275 0.499482 0.499973 0.499617 0.500329 0.499255 0.499369 0.49988 0.499494 0.499353 0.499474 0.499468 0.49928 0.499268 0.499658 0.499353 0.499316 0.499375 0.499379 0.499303 0.499376 0.499276 0.499309 0.499…
523 4 "51165_CD19 %-BLOOD-HEMATOLOGY" 0 0.50002 0.500019 0.50002 0.500021 0.50002 0.500018 0.500019 0.500009 0.500019 0.500023 0.50002 0.50002 0.500018 0.500018 0.500016 0.500024 0.500018 0.500022 0.500017 0.500007 0.500015 0.499999 0.500023 0.500019 0.500009 0.500016 0.500022 0.500018 0.500018 0.500021 0.500018 0.500013 0.500022 0.500025 0.500023 0.500022 0.500022 0.50002 0.500022 0.500021 0.500…
524 4 "51165_CD19 %-BLOOD-HEMATOLOGY" 1 0.49998 0.499981 0.49998 0.499979 0.49998 0.499982 0.499981 0.499991 0.499981 0.499977 0.49998 0.49998 0.499982 0.499982 0.499984 0.499976 0.499982 0.499978 0.499983 0.499993 0.499985 0.500001 0.499977 0.499981 0.499991 0.499984 0.499978 0.499982 0.499982 0.499979 0.499982 0.499987 0.499978 0.499975 0.499977 0.499978 0.499978 0.49998 0.499978 0.499979 0.499…
525 4 "51166_CD19 ABSOLUTE COUNT-BLOOD-HEMATOLOGY" 0 0.50002 0.500019 0.50002 0.500021 0.50002 0.500018 0.500019 0.500009 0.500019 0.500023 0.50002 0.50002 0.500018 0.500018 0.500016 0.500024 0.500018 0.500022 0.500017 0.500007 0.500015 0.499999 0.500023 0.500019 0.500009 0.500016 0.500022 0.500018 0.500018 0.500021 0.500018 0.500013 0.500022 0.500025 0.500023 0.500022 0.500022 0.50002 0.500022 0…
526 4 "51166_CD19 ABSOLUTE COUNT-BLOOD-HEMATOLOGY" 1 0.49998 0.499981 0.49998 0.499979 0.49998 0.499982 0.499981 0.499991 0.499981 0.499977 0.49998 0.49998 0.499982 0.499982 0.499984 0.499976 0.499982 0.499978 0.499983 0.499993 0.499985 0.500001 0.499977 0.499981 0.499991 0.499984 0.499978 0.499982 0.499982 0.499979 0.499982 0.499987 0.499978 0.499975 0.499977 0.499978 0.499978 0.49998 0.499978 0…
527 4 "51167_CD2-BLOOD-HEMATOLOGY" 0 0.50039 0.50038 0.500384 0.50042 0.500392 0.500317 0.500365 0.500226 0.500386 0.500421 0.500401 0.50039 0.500353 0.50035 0.500306 0.500462 0.500353 0.500434 0.500337 0.500116 0.500285 0.499954 0.500446 0.50039 0.500169 0.500334 0.500406 0.500344 0.500351 0.500435 0.500436 0.50025 0.500404 0.500432 0.5004 0.500399 0.500425 0.500392 0.500434 0.50042 0.500323 0.5…
528 4 "51167_CD2-BLOOD-HEMATOLOGY" 1 0.49961 0.49962 0.499616 0.49958 0.499608 0.499683 0.499635 0.499774 0.499614 0.499579 0.499599 0.49961 0.499647 0.49965 0.499694 0.499538 0.499647 0.499566 0.499663 0.499884 0.499715 0.500046 0.499554 0.49961 0.499831 0.499666 0.499594 0.499656 0.499649 0.499565 0.499564 0.49975 0.499596 0.499568 0.4996 0.499601 0.499575 0.499608 0.499566 0.49958 0.499677 0.4…
529 4 "51168_CD20-BLOOD-HEMATOLOGY" 0 0.500581 0.500565 0.500569 0.500644 0.50059 0.500434 0.500535 0.500281 0.500578 0.500636 0.500606 0.500585 0.500512 0.500513 0.500428 0.500719 0.500518 0.50067 0.50049 0.500066 0.500378 0.499759 0.50069 0.500588 0.500147 0.500479 0.500608 0.500494 0.500506 0.500666 0.500675 0.500334 0.500609 0.500639 0.50059 0.500587 0.500648 0.500585 0.50067 0.500642 0.50045…
530 4 "51168_CD20-BLOOD-HEMATOLOGY" 1 0.499419 0.499435 0.499431 0.499356 0.49941 0.499566 0.499465 0.499719 0.499422 0.499364 0.499394 0.499415 0.499488 0.499487 0.499572 0.499281 0.499482 0.49933 0.49951 0.499934 0.499622 0.500241 0.49931 0.499412 0.499853 0.499521 0.499392 0.499506 0.499494 0.499334 0.499325 0.499666 0.499391 0.499361 0.49941 0.499413 0.499352 0.499415 0.49933 0.499358 0.49954…
531 4 "51169_CD20 %-BLOOD-HEMATOLOGY" 0 0.50002 0.500019 0.50002 0.500021 0.50002 0.500018 0.500019 0.500009 0.500019 0.500023 0.50002 0.50002 0.500018 0.500018 0.500016 0.500024 0.500018 0.500022 0.500017 0.500007 0.500015 0.499999 0.500023 0.500019 0.500009 0.500016 0.500022 0.500018 0.500018 0.500021 0.500018 0.500013 0.500022 0.500025 0.500023 0.500022 0.500022 0.50002 0.500022 0.500021 0.500…
532 4 "51169_CD20 %-BLOOD-HEMATOLOGY" 1 0.49998 0.499981 0.49998 0.499979 0.49998 0.499982 0.499981 0.499991 0.499981 0.499977 0.49998 0.49998 0.499982 0.499982 0.499984 0.499976 0.499982 0.499978 0.499983 0.499993 0.499985 0.500001 0.499977 0.499981 0.499991 0.499984 0.499978 0.499982 0.499982 0.499979 0.499982 0.499987 0.499978 0.499975 0.499977 0.499978 0.499978 0.49998 0.499978 0.499979 0.499…
533 4 "51170_CD20 ABSOLUTE COUNT-BLOOD-HEMATOLOGY" 0 0.50002 0.500019 0.50002 0.500021 0.50002 0.500018 0.500019 0.500009 0.500019 0.500023 0.50002 0.50002 0.500018 0.500018 0.500016 0.500024 0.500018 0.500022 0.500017 0.500007 0.500015 0.499999 0.500023 0.500019 0.500009 0.500016 0.500022 0.500018 0.500018 0.500021 0.500018 0.500013 0.500022 0.500025 0.500023 0.500022 0.500022 0.50002 0.500022 0…
534 4 "51170_CD20 ABSOLUTE COUNT-BLOOD-HEMATOLOGY" 1 0.49998 0.499981 0.49998 0.499979 0.49998 0.499982 0.499981 0.499991 0.499981 0.499977 0.49998 0.49998 0.499982 0.499982 0.499984 0.499976 0.499982 0.499978 0.499983 0.499993 0.499985 0.500001 0.499977 0.499981 0.499991 0.499984 0.499978 0.499982 0.499982 0.499979 0.499982 0.499987 0.499978 0.499975 0.499977 0.499978 0.499978 0.49998 0.499978 0…
535 4 "51171_CD22-BLOOD-HEMATOLOGY" 0 0.500022 0.500021 0.500022 0.500023 0.500022 0.500019 0.500021 0.500013 0.500021 0.500024 0.500022 0.500022 0.50002 0.50002 0.500017 0.500025 0.500019 0.500024 0.500019 0.500008 0.500016 0.5 0.500025 0.500022 0.50001 0.500019 0.500025 0.50002 0.50002 0.500024 0.500024 0.500015 0.500266 0.500024 0.500023 0.500023 0.500024 0.500022 0.500024 0.500023 0.500018 0.…
536 4 "51171_CD22-BLOOD-HEMATOLOGY" 1 0.499978 0.499979 0.499978 0.499977 0.499978 0.499981 0.499979 0.499987 0.499979 0.499976 0.499978 0.499978 0.49998 0.49998 0.499983 0.499975 0.499981 0.499976 0.499981 0.499992 0.499984 0.5 0.499975 0.499978 0.49999 0.499981 0.499975 0.49998 0.49998 0.499976 0.499976 0.499985 0.499734 0.499976 0.499977 0.499977 0.499976 0.499978 0.499976 0.499977 0.499982 0.…
537 4 "51172_CD23-BLOOD-HEMATOLOGY" 0 0.500296 0.500289 0.500292 0.500318 0.500297 0.500247 0.500279 0.500179 0.500293 0.500318 0.500304 0.500297 0.500269 0.500267 0.500235 0.500347 0.50027 0.500328 0.500258 0.500095 0.500222 0.499983 0.500336 0.500296 0.500132 0.500255 0.500308 0.500264 0.500268 0.500329 0.500332 0.500195 0.50031 0.500328 0.500304 0.500302 0.500321 0.500298 0.500328 0.500318 0.5…
538 4 "51172_CD23-BLOOD-HEMATOLOGY" 1 0.499704 0.499711 0.499708 0.499682 0.499703 0.499753 0.499721 0.499821 0.499707 0.499682 0.499696 0.499703 0.499731 0.499733 0.499765 0.499653 0.49973 0.499672 0.499742 0.499905 0.499778 0.500017 0.499664 0.499704 0.499868 0.499745 0.499692 0.499736 0.499732 0.499671 0.499668 0.499805 0.49969 0.499672 0.499696 0.499698 0.499679 0.499702 0.499672 0.499682 0.4…
539 4 "51173_CD25-BLOOD-HEMATOLOGY" 0 0.500027 0.500026 0.500027 0.500028 0.500027 0.500023 0.500025 0.500016 0.500026 0.500029 0.500027 0.500027 0.500024 0.500024 0.500021 0.500031 0.500023 0.500029 0.500023 0.500009 0.50002 0.499999 0.50003 0.500027 0.500013 0.500023 0.500029 0.500024 0.500024 0.50003 0.50003 0.500018 0.500405 0.50003 0.500028 0.500028 0.500029 0.500027 0.50003 0.500029 0.50002…
540 4 "51173_CD25-BLOOD-HEMATOLOGY" 1 0.499973 0.499974 0.499973 0.499972 0.499973 0.499977 0.499975 0.499984 0.499974 0.499971 0.499973 0.499973 0.499976 0.499976 0.499979 0.499969 0.499977 0.499971 0.499977 0.499991 0.49998 0.500001 0.49997 0.499973 0.499987 0.499977 0.499971 0.499976 0.499976 0.49997 0.49997 0.499982 0.499595 0.49997 0.499972 0.499972 0.499971 0.499973 0.49997 0.499971 0.49997…
541 4 "51174_CD3 %-BLOOD-HEMATOLOGY" 0 0.500039 0.500038 0.500039 0.500042 0.50004 0.500033 0.500037 0.500025 0.500039 0.500042 0.50004 0.500039 0.500036 0.500036 0.500032 0.500046 0.500036 0.500043 0.500035 0.500014 0.50003 0.5 0.500044 0.500039 0.500019 0.500034 0.500041 0.500035 0.500036 0.500043 0.500043 0.500027 0.500041 0.500043 0.50004 0.50004 0.500043 0.50004 0.500043 0.500042 0.500033 0.…
542 4 "51174_CD3 %-BLOOD-HEMATOLOGY" 1 0.499961 0.499962 0.499961 0.499958 0.49996 0.499967 0.499963 0.499975 0.499961 0.499958 0.49996 0.499961 0.499964 0.499964 0.499968 0.499954 0.499964 0.499957 0.499965 0.499986 0.49997 0.5 0.499956 0.499961 0.499981 0.499966 0.499959 0.499965 0.499964 0.499957 0.499957 0.499973 0.499959 0.499957 0.49996 0.49996 0.499957 0.49996 0.499957 0.499958 0.499967 0.…
543 4 "51175_CD3 ABSOLUTE COUNT-BLOOD-HEMATOLOGY" 0 0.499993 0.499993 0.499994 0.499993 0.499992 0.499995 0.499993 0.499993 0.499993 0.499993 0.499992 0.499992 0.499993 0.499993 0.499994 0.499991 0.499993 0.499992 0.499993 0.499997 0.499992 0.499999 0.499994 0.499992 0.499997 0.499993 0.499993 0.499993 0.499993 0.499992 0.500004 0.499994 0.499993 0.499995 0.499994 0.499997 0.499992 0.499993 0.499…
544 4 "51175_CD3 ABSOLUTE COUNT-BLOOD-HEMATOLOGY" 1 0.500007 0.500007 0.500006 0.500007 0.500008 0.500005 0.500007 0.500007 0.500007 0.500007 0.500008 0.500008 0.500007 0.500007 0.500006 0.500009 0.500007 0.500008 0.500007 0.500003 0.500008 0.500001 0.500006 0.500008 0.500003 0.500007 0.500007 0.500007 0.500007 0.500008 0.499996 0.500006 0.500007 0.500005 0.500006 0.500003 0.500008 0.500007 0.500…
545 4 "51176_CD3 CELLS	PERCENT-BLOOD-HEMATOLOGY" 0 0.492572 0.502288 0.496451 0.500665 0.501031 0.493725 0.496218 0.500576 0.499878 0.492323 0.500339 0.500471 0.498425 0.500573 0.499621 0.496946 0.499202 0.502062 0.50133 0.49556 0.497279 0.489338 0.499014 0.502105 0.492205 0.498657 0.495307 0.497672 0.496136 0.499489 0.499677 0.499722 0.491068 0.48391 0.496352 0.489161 0.496528 0.49671 0.499672 0.498488 0.497652 0.9324…
546 4 "51176_CD3 CELLS	PERCENT-BLOOD-HEMATOLOGY" 1 0.507428 0.497712 0.503549 0.499335 0.498969 0.506275 0.503782 0.499424 0.500122 0.507677 0.499661 0.499529 0.501575 0.499427 0.500379 0.503054 0.500798 0.497938 0.49867 0.50444 0.502721 0.510662 0.500986 0.497895 0.507795 0.501343 0.504693 0.502328 0.503864 0.500511 0.500323 0.500278 0.508932 0.51609 0.503648 0.510839 0.503472 0.50329 0.500328 0.501512 0.502348 0.0675…
547 4 "51177_CD33-BLOOD-HEMATOLOGY" 0 0.500204 0.500197 0.500201 0.500218 0.500205 0.50017 0.500192 0.500126 0.500202 0.500219 0.500209 0.500204 0.500186 0.500185 0.500164 0.500238 0.500186 0.500224 0.500179 0.500074 0.500155 0.499997 0.500231 0.500204 0.500099 0.500178 0.500212 0.500184 0.500185 0.500225 0.500225 0.500137 0.50021 0.500226 0.50021 0.500209 0.500221 0.500206 0.500225 0.500218 0.50…
548 4 "51177_CD33-BLOOD-HEMATOLOGY" 1 0.499796 0.499803 0.499799 0.499782 0.499795 0.49983 0.499808 0.499874 0.499798 0.499781 0.499791 0.499796 0.499814 0.499815 0.499836 0.499762 0.499814 0.499776 0.499821 0.499926 0.499845 0.500003 0.499769 0.499796 0.499901 0.499822 0.499788 0.499816 0.499815 0.499775 0.499775 0.499863 0.49979 0.499774 0.49979 0.499791 0.499779 0.499794 0.499775 0.499782 0.49…
549 4 "51178_CD34-BLOOD-HEMATOLOGY" 0 0.500215 0.500208 0.500212 0.50023 0.500216 0.500179 0.500203 0.500133 0.500213 0.500231 0.500221 0.500215 0.500196 0.500195 0.500173 0.500251 0.500197 0.500237 0.500188 0.500077 0.500164 0.499997 0.500244 0.500215 0.500104 0.500187 0.500224 0.500193 0.500196 0.500237 0.500238 0.500144 0.500222 0.500238 0.500221 0.500221 0.500233 0.500217 0.500237 0.500231 0.…
550 4 "51178_CD34-BLOOD-HEMATOLOGY" 1 0.499785 0.499792 0.499788 0.49977 0.499784 0.499821 0.499797 0.499867 0.499787 0.499769 0.499779 0.499785 0.499804 0.499805 0.499827 0.499749 0.499803 0.499763 0.499812 0.499923 0.499836 0.500003 0.499756 0.499785 0.499896 0.499813 0.499776 0.499807 0.499804 0.499763 0.499762 0.499856 0.499778 0.499762 0.499779 0.499779 0.499767 0.499783 0.499763 0.499769 0.…
551 4 "51179_CD38-BLOOD-HEMATOLOGY" 0 0.500023 0.500022 0.500022 0.500024 0.500023 0.500019 0.500021 0.500014 0.500022 0.500024 0.500023 0.500023 0.500021 0.500021 0.500018 0.500026 0.500021 0.500025 0.50002 0.500008 0.500017 0.5 0.500025 0.500023 0.500011 0.50002 0.500023 0.50002 0.500021 0.500025 0.500025 0.500015 0.500023 0.500026 0.500023 0.500023 0.500024 0.500023 0.500025 0.500024 0.500019 …
552 4 "51179_CD38-BLOOD-HEMATOLOGY" 1 0.499977 0.499978 0.499978 0.499976 0.499977 0.499981 0.499979 0.499986 0.499978 0.499976 0.499977 0.499977 0.499979 0.499979 0.499982 0.499974 0.499979 0.499975 0.49998 0.499992 0.499983 0.5 0.499975 0.499977 0.499989 0.49998 0.499977 0.49998 0.499979 0.499975 0.499975 0.499985 0.499977 0.499974 0.499977 0.499977 0.499976 0.499977 0.499975 0.499976 0.499981 …
553 4 "51180_CD4 CELLS	PERCENT-BLOOD-HEMATOLOGY" 0 0.500034 0.500031 0.500031 0.500038 0.500034 0.500012 0.500032 0.500019 0.500034 0.50003 0.500035 0.500033 0.500028 0.500031 0.500026 0.500039 0.500036 0.500038 0.500031 0.500004 0.500018 0.499993 0.500037 0.500034 0.500003 0.500031 0.500032 0.50003 0.500028 0.500036 0.500044 0.500025 0.500041 0.500017 0.500023 0.500026 0.500034 0.500031 0.500038 0.500037 0.500029 0.49…
554 4 "51180_CD4 CELLS	PERCENT-BLOOD-HEMATOLOGY" 1 0.499966 0.499969 0.499969 0.499962 0.499966 0.499988 0.499968 0.499981 0.499966 0.49997 0.499965 0.499967 0.499972 0.499969 0.499974 0.499961 0.499964 0.499962 0.499969 0.499996 0.499982 0.500007 0.499963 0.499966 0.499997 0.499969 0.499968 0.49997 0.499972 0.499964 0.499956 0.499975 0.499959 0.499983 0.499977 0.499974 0.499966 0.499969 0.499962 0.499963 0.499971 0.50…
555 4 "51181_CD4/CD8 RATIO-BLOOD-HEMATOLOGY" 0 0.499391 0.499391 0.499387 0.499327 0.499379 0.499441 0.49944 0.499687 0.499392 0.499301 0.499366 0.49938 0.499446 0.499464 0.499535 0.499241 0.499486 0.499296 0.499488 0.499886 0.499559 0.500237 0.499262 0.499382 0.499747 0.499509 0.499341 0.499475 0.499454 0.499282 0.499297 0.499658 0.499381 0.49916 0.499289 0.499317 0.4993 0.499362 0.499302 0.4993…
556 4 "51181_CD4/CD8 RATIO-BLOOD-HEMATOLOGY" 1 0.500609 0.500609 0.500613 0.500673 0.500621 0.500559 0.50056 0.500313 0.500608 0.500699 0.500634 0.50062 0.500554 0.500536 0.500465 0.500759 0.500514 0.500704 0.500512 0.500114 0.500441 0.499763 0.500738 0.500618 0.500253 0.500491 0.500659 0.500525 0.500546 0.500718 0.500703 0.500342 0.500619 0.50084 0.500711 0.500683 0.5007 0.500638 0.500698 0.5006…
557 4 "51182_CD41-BLOOD-HEMATOLOGY" 0 0.500175 0.50017 0.500173 0.500188 0.500176 0.500147 0.500166 0.500109 0.500174 0.500188 0.50018 0.500176 0.50016 0.500159 0.500142 0.500204 0.500161 0.500193 0.500154 0.500065 0.500134 0.499999 0.500198 0.500176 0.500086 0.500153 0.500182 0.500158 0.50016 0.500193 0.500194 0.500118 0.500181 0.500193 0.50018 0.50018 0.50019 0.500177 0.500193 0.500188 0.500149…
558 4 "51182_CD41-BLOOD-HEMATOLOGY" 1 0.499825 0.49983 0.499827 0.499812 0.499824 0.499853 0.499834 0.499891 0.499826 0.499812 0.49982 0.499824 0.49984 0.499841 0.499858 0.499796 0.499839 0.499807 0.499846 0.499935 0.499866 0.500001 0.499802 0.499824 0.499914 0.499847 0.499818 0.499842 0.49984 0.499807 0.499806 0.499882 0.499819 0.499807 0.49982 0.49982 0.49981 0.499823 0.499807 0.499812 0.499851…
559 4 "51183_CD45-BLOOD-HEMATOLOGY" 0 0.500527 0.500514 0.500519 0.500578 0.500534 0.50041 0.50049 0.500275 0.500524 0.500576 0.500547 0.50053 0.500471 0.500468 0.500398 0.500642 0.500473 0.5006 0.500449 0.500099 0.50036 0.499846 0.500618 0.500532 0.500176 0.500443 0.500553 0.50046 0.500466 0.5006 0.500607 0.500316 0.500551 0.500593 0.500541 0.50054 0.500584 0.500532 0.5006 0.500578 0.500425 0.50…
560 4 "51183_CD45-BLOOD-HEMATOLOGY" 1 0.499473 0.499486 0.499481 0.499422 0.499466 0.49959 0.49951 0.499725 0.499476 0.499424 0.499453 0.49947 0.499529 0.499532 0.499602 0.499358 0.499527 0.4994 0.499551 0.499901 0.49964 0.500154 0.499382 0.499468 0.499824 0.499557 0.499447 0.49954 0.499534 0.4994 0.499393 0.499684 0.499449 0.499407 0.499459 0.49946 0.499416 0.499468 0.4994 0.499422 0.499575 0.49…
561 4 "51184_CD5-BLOOD-HEMATOLOGY" 0 0.500555 0.500541 0.500546 0.500614 0.500564 0.500423 0.500515 0.500282 0.500554 0.500607 0.500579 0.50056 0.500494 0.500493 0.500415 0.500683 0.500498 0.500638 0.500472 0.500084 0.500371 0.499806 0.500657 0.500563 0.500163 0.500463 0.500581 0.500477 0.500488 0.500636 0.500644 0.500327 0.500582 0.500608 0.500568 0.50056 0.500618 0.500561 0.500638 0.500613 0.50…
562 4 "51184_CD5-BLOOD-HEMATOLOGY" 1 0.499445 0.499459 0.499454 0.499386 0.499436 0.499577 0.499485 0.499718 0.499446 0.499393 0.499421 0.49944 0.499506 0.499507 0.499585 0.499317 0.499502 0.499362 0.499528 0.499916 0.499629 0.500194 0.499343 0.499437 0.499837 0.499537 0.499419 0.499523 0.499512 0.499364 0.499356 0.499673 0.499418 0.499392 0.499432 0.49944 0.499382 0.499439 0.499362 0.499387 0.49…
563 4 "51185_CD5 %-BLOOD-HEMATOLOGY" 0 0.500011 0.500011 0.500011 0.500012 0.500011 0.50001 0.500011 0.500007 0.500011 0.500012 0.500011 0.500011 0.500011 0.50001 0.500009 0.500013 0.50001 0.500012 0.50001 0.500004 0.500009 0.500001 0.500013 0.500011 0.500006 0.50001 0.500012 0.50001 0.50001 0.500012 0.500012 0.500008 0.500012 0.500013 0.500011 0.500011 0.500013 0.500011 0.500012 0.500013 0.50000…
564 4 "51185_CD5 %-BLOOD-HEMATOLOGY" 1 0.499989 0.499989 0.499989 0.499988 0.499989 0.49999 0.499989 0.499993 0.499989 0.499988 0.499989 0.499989 0.499989 0.49999 0.499991 0.499987 0.49999 0.499988 0.49999 0.499996 0.499991 0.499999 0.499987 0.499989 0.499994 0.49999 0.499988 0.49999 0.49999 0.499988 0.499988 0.499992 0.499988 0.499987 0.499989 0.499989 0.499987 0.499989 0.499988 0.499987 0.49999…
565 4 "51186_CD5 ABSOLUTE COUNT-BLOOD-HEMATOLOGY" 0 0.500011 0.500011 0.500011 0.500012 0.500011 0.50001 0.500011 0.500007 0.500011 0.500012 0.500011 0.500011 0.500011 0.50001 0.500009 0.500013 0.50001 0.500012 0.50001 0.500004 0.500009 0.500001 0.500013 0.500011 0.500006 0.50001 0.500012 0.50001 0.50001 0.500012 0.500012 0.500008 0.500012 0.500013 0.500011 0.500011 0.500013 0.500011 0.500012 0.5…
566 4 "51186_CD5 ABSOLUTE COUNT-BLOOD-HEMATOLOGY" 1 0.499989 0.499989 0.499989 0.499988 0.499989 0.49999 0.499989 0.499993 0.499989 0.499988 0.499989 0.499989 0.499989 0.49999 0.499991 0.499987 0.49999 0.499988 0.49999 0.499996 0.499991 0.499999 0.499987 0.499989 0.499994 0.49999 0.499988 0.49999 0.49999 0.499988 0.499988 0.499992 0.499988 0.499987 0.499989 0.499989 0.499987 0.499989 0.499988 0.4…
567 4 "51187_CD55-BLOOD-HEMATOLOGY" 0 0.50005 0.500053 0.500049 0.500053 0.500049 0.500042 0.500046 0.500029 0.500052 0.5004 0.50005 0.500049 0.500048 0.500043 0.500039 0.500057 0.500046 0.500053 0.500042 0.500019 0.500037 0.499998 0.500058 0.500063 0.50004 0.500042 0.500051 0.500044 0.500044 0.500054 0.500067 0.500032 0.50005 0.500261 0.500146 0.500051 0.500053 0.500049 0.500056 0.500054 0.50004…
568 4 "51187_CD55-BLOOD-HEMATOLOGY" 1 0.49995 0.499947 0.499951 0.499947 0.499951 0.499958 0.499954 0.499971 0.499948 0.4996 0.49995 0.499951 0.499952 0.499957 0.499961 0.499943 0.499954 0.499947 0.499958 0.499981 0.499963 0.500002 0.499942 0.499937 0.49996 0.499958 0.499949 0.499956 0.499956 0.499946 0.499933 0.499968 0.49995 0.499739 0.499854 0.499949 0.499947 0.499951 0.499944 0.499946 0.49995…
569 4 "51188_CD56-BLOOD-HEMATOLOGY" 0 0.500226 0.500219 0.500223 0.500242 0.500227 0.500188 0.500213 0.500139 0.500224 0.500243 0.500232 0.500226 0.500206 0.500205 0.500182 0.500264 0.500207 0.500249 0.500198 0.50008 0.500172 0.499994 0.500256 0.500226 0.500108 0.500196 0.500235 0.500203 0.500205 0.50025 0.50025 0.500151 0.500235 0.500252 0.500232 0.500233 0.500245 0.500228 0.500249 0.500242 0.50…
570 4 "51188_CD56-BLOOD-HEMATOLOGY" 1 0.499774 0.499781 0.499777 0.499758 0.499773 0.499812 0.499787 0.499861 0.499776 0.499757 0.499768 0.499774 0.499794 0.499795 0.499818 0.499736 0.499793 0.499751 0.499802 0.49992 0.499828 0.500006 0.499744 0.499774 0.499892 0.499804 0.499765 0.499797 0.499795 0.49975 0.49975 0.499849 0.499765 0.499748 0.499768 0.499767 0.499755 0.499772 0.499751 0.499758 0.49…
571 4 "51189_CD57-BLOOD-HEMATOLOGY" 0 0.500165 0.50002 0.50002 0.500021 0.50002 0.500018 0.500024 0.500011 0.50002 0.500023 0.50002 0.50002 0.500019 0.500018 0.500016 0.500024 0.500016 0.500022 0.500018 0.500007 0.500015 0.499999 0.500023 0.50002 0.50001 0.500016 0.500023 0.500018 0.50002 0.500022 0.500023 0.500013 0.500497 0.500026 0.500022 0.500022 0.500023 0.50002 0.500022 0.500021 0.500017 0.…
572 4 "51189_CD57-BLOOD-HEMATOLOGY" 1 0.499835 0.49998 0.49998 0.499979 0.49998 0.499982 0.499976 0.499989 0.49998 0.499977 0.49998 0.49998 0.499981 0.499982 0.499984 0.499976 0.499984 0.499978 0.499982 0.499993 0.499985 0.500001 0.499977 0.49998 0.49999 0.499984 0.499977 0.499982 0.49998 0.499978 0.499977 0.499987 0.499503 0.499974 0.499978 0.499978 0.499977 0.49998 0.499978 0.499979 0.499983 0.…
573 4 "51190_CD59-BLOOD-HEMATOLOGY" 0 0.50005 0.500053 0.500049 0.500053 0.500049 0.500042 0.500046 0.500029 0.500052 0.5004 0.50005 0.500049 0.500048 0.500043 0.500039 0.500057 0.500046 0.500053 0.500042 0.500019 0.500037 0.499998 0.500058 0.500063 0.50004 0.500042 0.500051 0.500044 0.500044 0.500054 0.500067 0.500032 0.50005 0.500261 0.500146 0.500051 0.500053 0.500049 0.500056 0.500054 0.50004…
574 4 "51190_CD59-BLOOD-HEMATOLOGY" 1 0.49995 0.499947 0.499951 0.499947 0.499951 0.499958 0.499954 0.499971 0.499948 0.4996 0.49995 0.499951 0.499952 0.499957 0.499961 0.499943 0.499954 0.499947 0.499958 0.499981 0.499963 0.500002 0.499942 0.499937 0.49996 0.499958 0.499949 0.499956 0.499956 0.499946 0.499933 0.499968 0.49995 0.499739 0.499854 0.499949 0.499947 0.499951 0.499944 0.499946 0.49995…
575 4 "51191_CD64-BLOOD-HEMATOLOGY" 0 0.500175 0.50017 0.500173 0.500187 0.500176 0.500147 0.500166 0.500109 0.500174 0.500188 0.50018 0.500176 0.50016 0.500159 0.500142 0.500204 0.500161 0.500193 0.500154 0.500064 0.500134 0.499998 0.500198 0.500175 0.500086 0.500153 0.500182 0.500158 0.50016 0.500193 0.500194 0.500118 0.500181 0.500193 0.50018 0.50018 0.50019 0.500177 0.500193 0.500188 0.500149…
576 4 "51191_CD64-BLOOD-HEMATOLOGY" 1 0.499825 0.49983 0.499827 0.499813 0.499824 0.499853 0.499834 0.499891 0.499826 0.499812 0.49982 0.499824 0.49984 0.499841 0.499858 0.499796 0.499839 0.499807 0.499846 0.499936 0.499866 0.500002 0.499802 0.499825 0.499914 0.499847 0.499818 0.499842 0.49984 0.499807 0.499806 0.499882 0.499819 0.499807 0.49982 0.49982 0.49981 0.499823 0.499807 0.499812 0.499851…
577 4 "51192_CD7-BLOOD-HEMATOLOGY" 0 0.50039 0.50038 0.500384 0.50042 0.500392 0.500317 0.500365 0.500226 0.500386 0.500421 0.500401 0.50039 0.500353 0.50035 0.500306 0.500462 0.500353 0.500434 0.500337 0.500116 0.500285 0.499954 0.500446 0.50039 0.500169 0.500334 0.500406 0.500344 0.500351 0.500435 0.500436 0.50025 0.500404 0.500432 0.5004 0.500399 0.500425 0.500392 0.500434 0.50042 0.500323 0.5…
578 4 "51192_CD7-BLOOD-HEMATOLOGY" 1 0.49961 0.49962 0.499616 0.49958 0.499608 0.499683 0.499635 0.499774 0.499614 0.499579 0.499599 0.49961 0.499647 0.49965 0.499694 0.499538 0.499647 0.499566 0.499663 0.499884 0.499715 0.500046 0.499554 0.49961 0.499831 0.499666 0.499594 0.499656 0.499649 0.499565 0.499564 0.49975 0.499596 0.499568 0.4996 0.499601 0.499575 0.499608 0.499566 0.49958 0.499677 0.4…
579 4 "51193_CD71-BLOOD-HEMATOLOGY" 0 0.500175 0.50017 0.500173 0.500187 0.500176 0.500147 0.500166 0.500109 0.500174 0.500188 0.50018 0.500176 0.50016 0.500159 0.500142 0.500204 0.500161 0.500193 0.500154 0.500064 0.500134 0.499999 0.500198 0.500175 0.500086 0.500153 0.500182 0.500158 0.50016 0.500193 0.500194 0.500118 0.500181 0.500193 0.50018 0.50018 0.50019 0.500177 0.500193 0.500188 0.500149…
580 4 "51193_CD71-BLOOD-HEMATOLOGY" 1 0.499825 0.49983 0.499827 0.499813 0.499824 0.499853 0.499834 0.499891 0.499826 0.499812 0.49982 0.499824 0.49984 0.499841 0.499858 0.499796 0.499839 0.499807 0.499846 0.499936 0.499866 0.500001 0.499802 0.499825 0.499914 0.499847 0.499818 0.499842 0.49984 0.499807 0.499806 0.499882 0.499819 0.499807 0.49982 0.49982 0.49981 0.499823 0.499807 0.499812 0.499851…
581 4 "51194_CD8 CELLS	PERCENT-BLOOD-HEMATOLOGY" 0 0.50065 0.500638 0.500647 0.500701 0.500654 0.500572 0.500605 0.500369 0.500642 0.500724 0.500668 0.500652 0.500591 0.500578 0.50051 0.500778 0.50057 0.500727 0.500555 0.500187 0.500478 0.499893 0.500758 0.50065 0.500306 0.500544 0.500688 0.500571 0.500585 0.500738 0.500736 0.500399 0.500672 0.500821 0.500714 0.500701 0.500722 0.500665 0.500725 0.500697 0.500531 0.5257…
582 4 "51194_CD8 CELLS	PERCENT-BLOOD-HEMATOLOGY" 1 0.49935 0.499362 0.499353 0.499299 0.499346 0.499428 0.499395 0.499631 0.499358 0.499276 0.499332 0.499348 0.499409 0.499422 0.49949 0.499222 0.49943 0.499273 0.499445 0.499813 0.499522 0.500107 0.499242 0.49935 0.499694 0.499456 0.499312 0.499429 0.499415 0.499262 0.499264 0.499601 0.499328 0.499179 0.499286 0.499299 0.499278 0.499335 0.499275 0.499303 0.499469 0.4742…
583 4 "51195_COLLAGEN-BLOOD-HEMATOLOGY" 0 0.500024 0.500022 0.500027 0.500024 0.500023 0.500021 0.500021 0.500012 0.500024 0.500025 0.500024 0.500023 0.500021 0.50002 0.500019 0.500027 0.500021 0.500025 0.50002 0.500009 0.500017 0.500002 0.500025 0.500022 0.500012 0.50002 0.500026 0.500021 0.50002 0.500025 0.500022 0.500015 0.500023 0.500909 0.500025 0.500024 0.500025 0.500024 0.500025 0.500025 0…
584 4 "51195_COLLAGEN-BLOOD-HEMATOLOGY" 1 0.499976 0.499978 0.499973 0.499976 0.499977 0.499979 0.499979 0.499988 0.499976 0.499975 0.499976 0.499977 0.499979 0.49998 0.499981 0.499973 0.499979 0.499975 0.49998 0.499991 0.499983 0.499998 0.499975 0.499978 0.499988 0.49998 0.499974 0.499979 0.49998 0.499975 0.499978 0.499985 0.499977 0.499091 0.499975 0.499976 0.499975 0.499976 0.499975 0.499975 0…
585 4 "51196_D-DIMER-BLOOD-HEMATOLOGY" 0 0.498452 0.498551 0.498476 0.498378 0.498517 0.49866 0.498603 0.499473 0.498538 0.498242 0.498508 0.498477 0.498641 0.498697 0.498866 0.498156 0.498713 0.498337 0.498761 0.499656 0.498997 0.500194 0.498264 0.498509 0.499355 0.498787 0.498331 0.498693 0.498656 0.498283 0.498032 0.499142 0.498404 0.469603 0.498339 0.498918 0.498336 0.498564 0.498306 0.498382…
586 4 "51196_D-DIMER-BLOOD-HEMATOLOGY" 1 0.501548 0.501449 0.501524 0.501622 0.501483 0.50134 0.501397 0.500527 0.501462 0.501758 0.501492 0.501523 0.501359 0.501303 0.501134 0.501844 0.501287 0.501663 0.501239 0.500344 0.501003 0.499806 0.501736 0.501491 0.500645 0.501213 0.501669 0.501307 0.501344 0.501717 0.501968 0.500858 0.501596 0.530397 0.501661 0.501082 0.501664 0.501436 0.501694 0.501618…
587 4 "51197_ELLIPTOCYTES-BLOOD-HEMATOLOGY" 0 0.49811 0.497103 0.491469 0.501019 0.497554 0.493067 0.498529 0.499779 0.49887 0.494848 0.496968 0.500885 0.498998 0.500793 0.500102 0.500135 0.498087 0.497615 0.501207 0.497143 0.496039 0.498064 0.489101 0.500227 0.492067 0.500327 0.494881 0.498278 0.494935 0.495382 0.505644 0.500183 0.49318 0.958485 0.491644 0.61213 0.495546 0.494678 0.498759 0.5023…
588 4 "51197_ELLIPTOCYTES-BLOOD-HEMATOLOGY" 1 0.50189 0.502897 0.508531 0.498981 0.502446 0.506933 0.501471 0.500221 0.50113 0.505152 0.503032 0.499115 0.501002 0.499207 0.499898 0.499865 0.501913 0.502385 0.498793 0.502857 0.503961 0.501936 0.510899 0.499773 0.507933 0.499673 0.505119 0.501722 0.505065 0.504618 0.494356 0.499817 0.50682 0.041515 0.508356 0.38787 0.504454 0.505322 0.501241 0.4976…
589 4 "51198_ENVELOPE CELLS-BLOOD-HEMATOLOGY" 0 0.500742 0.500801 0.500788 0.500767 0.500695 0.500957 0.500602 0.501539 0.500679 0.500944 0.500817 0.500685 0.500602 0.50057 0.500463 0.500887 0.502111 0.500753 0.50061 0.499996 0.508241 0.499627 0.500946 0.500677 0.500142 0.500594 0.50097 0.500597 0.50056 0.500788 0.501116 0.500473 0.501242 0.525364 0.50089 0.509071 0.501064 0.500664 0.500829 0.500…
590 4 "51198_ENVELOPE CELLS-BLOOD-HEMATOLOGY" 1 0.499258 0.499199 0.499212 0.499233 0.499305 0.499043 0.499398 0.498461 0.499321 0.499056 0.499183 0.499315 0.499398 0.49943 0.499537 0.499113 0.497889 0.499247 0.49939 0.500004 0.491759 0.500373 0.499054 0.499323 0.499858 0.499406 0.49903 0.499403 0.49944 0.499212 0.498884 0.499527 0.498758 0.474636 0.49911 0.490929 0.498936 0.499336 0.499171 0.499…
591 4 "51199_EOSINOPHIL COUNT-BLOOD-HEMATOLOGY" 0 0.500365 0.500206 0.500231 0.500231 0.500212 0.500186 0.500249 0.500261 0.500212 0.500253 0.500209 0.500236 0.500198 0.500187 0.50016 0.500254 0.500192 0.500229 0.500247 0.500045 0.500132 0.499997 0.500136 0.50023 0.500146 0.500184 0.50087 0.500182 0.500173 0.500445 0.500191 0.50014 0.500264 0.507702 0.500209 0.500236 0.500236 0.500197 0.500236 0.…
592 4 "51199_EOSINOPHIL COUNT-BLOOD-HEMATOLOGY" 1 0.499635 0.499794 0.499769 0.499769 0.499788 0.499814 0.499751 0.499739 0.499788 0.499747 0.499791 0.499764 0.499802 0.499813 0.49984 0.499746 0.499808 0.499771 0.499753 0.499955 0.499868 0.500003 0.499864 0.49977 0.499854 0.499816 0.49913 0.499818 0.499827 0.499555 0.499809 0.49986 0.499736 0.492298 0.499791 0.499764 0.499764 0.499803 0.499764 0.…
593 4 "51201_EPINEPHERINE-BLOOD-HEMATOLOGY" 0 0.500024 0.500022 0.500027 0.500024 0.500023 0.500021 0.500021 0.500012 0.500024 0.500025 0.500024 0.500023 0.500021 0.50002 0.500019 0.500027 0.500021 0.500025 0.50002 0.500009 0.500017 0.500002 0.500025 0.500022 0.500012 0.50002 0.500026 0.500021 0.50002 0.500025 0.500022 0.500015 0.500023 0.500909 0.500025 0.500024 0.500025 0.500024 0.500025 0.5000…
594 4 "51201_EPINEPHERINE-BLOOD-HEMATOLOGY" 1 0.499976 0.499978 0.499973 0.499976 0.499977 0.499979 0.499979 0.499988 0.499976 0.499975 0.499976 0.499977 0.499979 0.49998 0.499981 0.499973 0.499979 0.499975 0.49998 0.499991 0.499983 0.499998 0.499975 0.499978 0.499988 0.49998 0.499974 0.499979 0.49998 0.499975 0.499978 0.499985 0.499977 0.499091 0.499975 0.499976 0.499975 0.499976 0.499975 0.4999…
595 4 "51202_FACTOR II-BLOOD-HEMATOLOGY" 0 0.499963 0.499966 0.499967 0.499964 0.499965 0.499969 0.499918 0.500012 0.499966 0.499962 0.499965 0.499967 0.499965 0.499965 0.49998 0.499959 0.499968 0.499799 0.499971 0.49995 0.499968 0.499848 0.49996 0.499967 0.499931 0.49997 0.499956 0.499966 0.499971 0.499958 0.499958 0.499979 0.499957 0.499107 0.499964 0.499964 0.499962 0.499967 0.499958 0.499962 …
596 4 "51202_FACTOR II-BLOOD-HEMATOLOGY" 1 0.500037 0.500034 0.500033 0.500036 0.500035 0.500031 0.500082 0.499988 0.500034 0.500038 0.500035 0.500033 0.500035 0.500035 0.50002 0.500041 0.500032 0.500201 0.500029 0.50005 0.500032 0.500152 0.50004 0.500033 0.500069 0.50003 0.500044 0.500034 0.500029 0.500042 0.500042 0.500021 0.500043 0.500893 0.500036 0.500036 0.500038 0.500033 0.500042 0.500038 …
597 4 "51203_FACTOR IX-BLOOD-HEMATOLOGY" 0 0.50007 0.500067 0.500068 0.500072 0.500068 0.500062 0.500067 0.500084 0.500066 0.500074 0.500069 0.500067 0.500064 0.500066 0.500077 0.500079 0.500065 0.500078 0.50006 0.500025 0.500053 0.500009 0.500077 0.500066 0.500095 0.500058 0.500074 0.500046 0.500062 0.500075 0.499957 0.500043 0.500064 0.502695 0.500077 0.500069 0.500076 0.50007 0.500082 0.500088…
598 4 "51203_FACTOR IX-BLOOD-HEMATOLOGY" 1 0.49993 0.499933 0.499932 0.499928 0.499932 0.499938 0.499933 0.499916 0.499934 0.499926 0.499931 0.499933 0.499936 0.499934 0.499923 0.499921 0.499935 0.499922 0.49994 0.499975 0.499947 0.499991 0.499923 0.499934 0.499905 0.499942 0.499926 0.499954 0.499938 0.499925 0.500043 0.499957 0.499936 0.497305 0.499923 0.499931 0.499924 0.49993 0.499918 0.499912…
599 4 "51204_FACTOR V-BLOOD-HEMATOLOGY" 0 0.500041 0.50004 0.500041 0.500041 0.500041 0.500038 0.500039 0.500012 0.500039 0.500047 0.500042 0.500041 0.500037 0.500034 0.500049 0.500048 0.500045 0.500047 0.500034 0.500011 0.500025 0.500004 0.500047 0.500039 0.500052 0.500039 0.500045 0.500041 0.50005 0.500049 0.499867 0.500025 0.500053 0.500944 0.50008 0.500052 0.500046 0.500044 0.50005 0.500043 0…
600 4 "51204_FACTOR V-BLOOD-HEMATOLOGY" 1 0.499959 0.49996 0.499959 0.499959 0.499959 0.499962 0.499961 0.499988 0.499961 0.499953 0.499958 0.499959 0.499963 0.499966 0.499951 0.499952 0.499955 0.499953 0.499966 0.499989 0.499975 0.499996 0.499953 0.499961 0.499948 0.499961 0.499955 0.499959 0.49995 0.499951 0.500133 0.499975 0.499947 0.499056 0.49992 0.499948 0.499954 0.499956 0.49995 0.499957 0…
601 4 "51205_FACTOR VII-BLOOD-HEMATOLOGY" 0 0.499935 0.499942 0.49994 0.499932 0.499937 0.499938 0.499943 0.499985 0.499938 0.499932 0.499937 0.499984 0.49994 0.499938 0.499958 0.499927 0.499945 0.499934 0.499945 0.499968 0.499954 0.499978 0.499931 0.499938 0.499956 0.499952 0.499936 0.499954 0.499963 0.49993 0.499756 0.499946 0.499981 0.497414 0.499949 0.499952 0.499928 0.499938 0.49993 0.499933…
602 4 "51205_FACTOR VII-BLOOD-HEMATOLOGY" 1 0.500065 0.500058 0.50006 0.500068 0.500063 0.500062 0.500057 0.500015 0.500062 0.500068 0.500063 0.500016 0.50006 0.500062 0.500042 0.500073 0.500055 0.500066 0.500055 0.500032 0.500046 0.500022 0.500069 0.500062 0.500044 0.500048 0.500064 0.500046 0.500037 0.50007 0.500244 0.500054 0.500019 0.502586 0.500051 0.500048 0.500072 0.500062 0.50007 0.500067…
603 4 "51206_FACTOR VIII-BLOOD-HEMATOLOGY" 0 0.499801 0.499807 0.49981 0.499804 0.499808 0.499811 0.499815 0.499897 0.49981 0.499784 0.499804 0.499512 0.49982 0.499826 0.499811 0.499774 0.499825 0.49979 0.499831 0.499925 0.499853 0.499978 0.499785 0.499812 0.499892 0.499837 0.499797 0.499824 0.499707 0.49979 0.499735 0.499872 0.499804 0.490728 0.499795 0.499795 0.499789 0.499806 0.49979 0.49979 0…
604 4 "51206_FACTOR VIII-BLOOD-HEMATOLOGY" 1 0.500199 0.500193 0.50019 0.500196 0.500192 0.500189 0.500185 0.500103 0.50019 0.500216 0.500196 0.500488 0.50018 0.500174 0.500189 0.500226 0.500175 0.50021 0.500169 0.500075 0.500147 0.500022 0.500215 0.500188 0.500108 0.500163 0.500203 0.500176 0.500293 0.50021 0.500265 0.500128 0.500196 0.509272 0.500205 0.500205 0.500211 0.500194 0.50021 0.50021 0…
605 4 "51207_FACTOR VIII INHIBITOR-BLOOD-HEMATOLOGY" 0 0.500059 0.500057 0.500059 0.500062 0.500059 0.50005 0.500052 0.500017 0.500055 0.500069 0.50006 0.500059 0.50005 0.50005 0.50136 0.500071 0.500049 0.500066 0.500036 0.50001 0.500043 0.499984 0.50007 0.500056 0.500017 0.500046 0.500065 0.500053 0.502092 0.500069 0.500071 0.500036 0.500065 0.500078 0.500065 0.500067 0.500067 0.500058 0.500064 …
606 4 "51207_FACTOR VIII INHIBITOR-BLOOD-HEMATOLOGY" 1 0.499941 0.499943 0.499941 0.499938 0.499941 0.49995 0.499948 0.499983 0.499945 0.499931 0.49994 0.499941 0.49995 0.49995 0.49864 0.499929 0.499951 0.499934 0.499964 0.49999 0.499957 0.500016 0.49993 0.499944 0.499983 0.499954 0.499935 0.499947 0.497908 0.499931 0.499929 0.499964 0.499935 0.499922 0.499935 0.499933 0.499933 0.499942 0.499936 …
607 4 "51208_FACTOR X-BLOOD-HEMATOLOGY" 0 0.500022 0.500025 0.500035 0.500023 0.500023 0.500048 0.499988 0.500239 0.500024 0.500026 0.500024 0.500026 0.500019 0.500034 0.500024 0.500028 0.500021 0.499976 0.500021 0.499994 0.500009 0.499852 0.500024 0.500023 0.49993 0.50002 0.500025 0.500023 0.500073 0.50012 0.499905 0.500015 0.500013 0.500988 0.500153 0.500027 0.500031 0.500028 0.50002 0.500025 0…
608 4 "51208_FACTOR X-BLOOD-HEMATOLOGY" 1 0.499978 0.499975 0.499965 0.499977 0.499977 0.499952 0.500012 0.499761 0.499976 0.499974 0.499976 0.499974 0.499981 0.499966 0.499976 0.499972 0.499979 0.500024 0.499979 0.500006 0.499991 0.500148 0.499976 0.499977 0.50007 0.49998 0.499975 0.499977 0.499927 0.49988 0.500095 0.499985 0.499987 0.499012 0.499847 0.499973 0.499969 0.499972 0.49998 0.499975 0…
609 4 "51209_FACTOR XI-BLOOD-HEMATOLOGY" 0 0.49997 0.499985 0.499973 0.49996 0.499967 0.499978 0.499982 0.499983 0.499968 0.499972 0.499973 0.499973 0.499977 0.49999 0.499986 0.499962 0.49998 0.49997 0.499984 0.49999 0.499981 0.500009 0.499967 0.499982 0.499993 0.499976 0.499989 0.499926 0.49997 0.499952 0.499708 0.499983 0.499963 0.500008 0.500008 0.499974 0.499974 0.499964 0.499981 0.499965 0.4…
610 4 "51209_FACTOR XI-BLOOD-HEMATOLOGY" 1 0.50003 0.500015 0.500027 0.50004 0.500033 0.500022 0.500018 0.500017 0.500032 0.500028 0.500027 0.500027 0.500023 0.50001 0.500014 0.500038 0.50002 0.50003 0.500016 0.50001 0.500019 0.499991 0.500033 0.500018 0.500007 0.500024 0.500011 0.500074 0.50003 0.500048 0.500292 0.500017 0.500037 0.499992 0.499992 0.500026 0.500026 0.500036 0.500019 0.500035 0.5…
611 4 "51210_FACTOR XII-BLOOD-HEMATOLOGY" 0 0.500013 0.500011 0.500012 0.500013 0.500019 0.500011 0.500013 0.499999 0.500011 0.500016 0.500013 0.500013 0.500009 0.500021 0.500008 0.500016 0.50001 0.500014 0.500008 0.499993 0.500007 0.500003 0.500015 0.500021 0.500007 0.500007 0.500039 0.50001 0.500009 0.500016 0.500014 0.499996 0.500013 0.500145 0.500034 0.500015 0.500018 0.500012 0.500013 0.5000…
612 4 "51210_FACTOR XII-BLOOD-HEMATOLOGY" 1 0.499987 0.499989 0.499988 0.499987 0.499981 0.499989 0.499987 0.500001 0.499989 0.499984 0.499987 0.499987 0.499991 0.499979 0.499992 0.499984 0.49999 0.499986 0.499992 0.500007 0.499993 0.499997 0.499985 0.499979 0.499993 0.499993 0.499961 0.49999 0.499991 0.499984 0.499986 0.500004 0.499987 0.499855 0.499966 0.499985 0.499982 0.499988 0.499987 0.4999…
613 4 "51211_FACTOR XIII-BLOOD-HEMATOLOGY" 0 0.500043 0.500038 0.50004 0.500042 0.500041 0.500037 0.50004 0.500028 0.500041 0.500047 0.500042 0.500041 0.500042 0.500035 0.500031 0.500062 0.500036 0.500044 0.500081 0.500015 0.500029 0.500003 0.500047 0.500039 0.500023 0.500035 0.500042 0.500036 0.500276 0.500044 0.500042 0.500025 0.500064 0.501326 0.500057 0.500041 0.500045 0.500041 0.500046 0.500…
614 4 "51211_FACTOR XIII-BLOOD-HEMATOLOGY" 1 0.499957 0.499962 0.49996 0.499958 0.499959 0.499963 0.49996 0.499972 0.499959 0.499953 0.499958 0.499959 0.499958 0.499965 0.499969 0.499938 0.499964 0.499956 0.499919 0.499985 0.499971 0.499997 0.499953 0.499961 0.499977 0.499965 0.499958 0.499964 0.499724 0.499956 0.499958 0.499975 0.499936 0.498674 0.499943 0.499959 0.499955 0.499959 0.499954 0.499…
615 4 "51212_FETAL HEMOGLOBIN-BLOOD-HEMATOLOGY" 0 0.500043 0.50004 0.500041 0.500046 0.500042 0.500036 0.500039 0.500019 0.500042 0.50005 0.500042 0.500043 0.500037 0.500038 0.500032 0.500051 0.500037 0.500048 0.500034 0.50001 0.500031 0.49999 0.50005 0.500042 0.50002 0.500031 0.500046 0.500037 0.500033 0.50005 0.500051 0.500025 0.500054 0.50006 0.500047 0.500049 0.500048 0.500042 0.500046 0.5000…
616 4 "51212_FETAL HEMOGLOBIN-BLOOD-HEMATOLOGY" 1 0.499957 0.49996 0.499959 0.499954 0.499958 0.499964 0.499961 0.499981 0.499958 0.49995 0.499958 0.499957 0.499963 0.499962 0.499968 0.499949 0.499963 0.499952 0.499966 0.49999 0.499969 0.50001 0.49995 0.499958 0.49998 0.499969 0.499954 0.499963 0.499967 0.49995 0.499949 0.499975 0.499946 0.49994 0.499953 0.499951 0.499952 0.499958 0.499954 0.4999…
617 4 "51213_FIBRIN DEGRADATION PRODUCTS-BLOOD-HEMATOLOGY" 0 0.505083 0.501338 0.508438 0.502337 0.501753 0.500015 0.500257 0.486624 0.50248 0.50183 0.497279 0.500396 0.502591 0.500993 0.500399 0.504719 0.504193 0.498541 0.500462 0.497862 0.511144 0.505467 0.495602 0.501197 0.508205 0.499828 0.484758 0.513849 0.503005 0.503235 0.258182 0.500843 0.498873 0.680925 0.499214 0.502719 0.502547 0.48832…
618 4 "51213_FIBRIN DEGRADATION PRODUCTS-BLOOD-HEMATOLOGY" 1 0.494917 0.498662 0.491562 0.497663 0.498247 0.499985 0.499743 0.513376 0.49752 0.49817 0.502721 0.499604 0.497409 0.499007 0.499601 0.495281 0.495807 0.501459 0.499538 0.502138 0.488856 0.494533 0.504398 0.498803 0.491795 0.500172 0.515242 0.486151 0.496995 0.496765 0.741818 0.499157 0.501127 0.319075 0.500786 0.497281 0.497453 0.51168…
619 4 "51215_FMC-7-BLOOD-HEMATOLOGY" 0 0.500307 0.5003 0.500303 0.500329 0.500308 0.500256 0.500289 0.500185 0.500304 0.50033 0.500315 0.500308 0.500279 0.500277 0.500243 0.50036 0.50028 0.50034 0.500267 0.500098 0.50023 0.499981 0.500349 0.500307 0.500135 0.500265 0.500319 0.500274 0.500278 0.500341 0.500344 0.500202 0.500321 0.50034 0.500315 0.500314 0.500333 0.500309 0.50034 0.50033 0.500258 0…
620 4 "51215_FMC-7-BLOOD-HEMATOLOGY" 1 0.499693 0.4997 0.499697 0.499671 0.499692 0.499744 0.499711 0.499815 0.499696 0.49967 0.499685 0.499692 0.499721 0.499723 0.499757 0.49964 0.49972 0.49966 0.499733 0.499902 0.49977 0.500019 0.499651 0.499693 0.499865 0.499735 0.499681 0.499726 0.499722 0.499659 0.499656 0.499798 0.499679 0.49966 0.499685 0.499686 0.499667 0.499691 0.49966 0.49967 0.499742 0…
621 4 "51216_FRAGMENTED CELLS-BLOOD-HEMATOLOGY" 0 0.496394 0.501656 0.475732 0.502926 0.499409 0.488731 0.497075 0.49546 0.503954 0.487256 0.499565 0.502051 0.491652 0.501669 0.501214 0.486318 0.503485 0.490558 0.502889 0.493545 0.989664 0.495874 0.480985 0.499197 0.483617 0.500069 0.487695 0.499157 0.486462 0.480064 0.501343 0.501086 0.492607 0.901694 0.479528 0.461413 0.490507 0.484404 0.494318…
622 4 "51216_FRAGMENTED CELLS-BLOOD-HEMATOLOGY" 1 0.503606 0.498344 0.524268 0.497074 0.500591 0.511269 0.502925 0.50454 0.496046 0.512744 0.500435 0.497949 0.508348 0.498331 0.498786 0.513682 0.496515 0.509442 0.497111 0.506455 0.0103355 0.504126 0.519015 0.500803 0.516383 0.499931 0.512305 0.500843 0.513538 0.519936 0.498657 0.498914 0.507393 0.0983057 0.520472 0.538587 0.509493 0.515596 0.5056…
623 4 "51217_GLYCO A-BLOOD-HEMATOLOGY" 0 0.50017 0.500164 0.500168 0.500181 0.500171 0.500142 0.50016 0.500106 0.500168 0.500182 0.500174 0.50017 0.500155 0.500154 0.500137 0.500198 0.500155 0.500187 0.500149 0.500063 0.50013 0.499999 0.500192 0.50017 0.500083 0.500148 0.500176 0.500153 0.500154 0.500187 0.500187 0.500114 0.500175 0.500187 0.500175 0.500174 0.500184 0.500171 0.500187 0.500182 0.5…
624 4 "51217_GLYCO A-BLOOD-HEMATOLOGY" 1 0.49983 0.499836 0.499832 0.499819 0.499829 0.499858 0.49984 0.499894 0.499832 0.499818 0.499826 0.49983 0.499845 0.499846 0.499863 0.499802 0.499845 0.499813 0.499851 0.499937 0.49987 0.500001 0.499808 0.49983 0.499917 0.499852 0.499824 0.499847 0.499846 0.499813 0.499813 0.499886 0.499825 0.499813 0.499825 0.499826 0.499816 0.499829 0.499813 0.499818 0.4…
625 4 "51218_GRANULOCYTE COUNT-BLOOD-HEMATOLOGY" 0 0.499293 0.499161 0.500689 0.498188 0.499008 0.386086 0.499919 0.501166 0.499422 0.499107 0.499056 0.499288 0.501711 0.499054 0.500817 0.502058 0.499067 0.4979 0.499239 0.501718 0.501674 0.505536 0.497636 0.498397 0.502407 0.500135 0.498077 0.50013 0.500328 0.497624 0.498813 0.499986 0.498589 0.314394 0.501235 0.500835 0.498152 0.499333 0.498 0.4…
626 4 "51218_GRANULOCYTE COUNT-BLOOD-HEMATOLOGY" 1 0.500707 0.500839 0.499311 0.501812 0.500992 0.613914 0.500081 0.498834 0.500578 0.500893 0.500944 0.500712 0.498289 0.500946 0.499183 0.497942 0.500933 0.5021 0.500761 0.498282 0.498326 0.494464 0.502364 0.501603 0.497593 0.499865 0.501923 0.49987 0.499672 0.502376 0.501187 0.500014 0.501411 0.685606 0.498765 0.499165 0.501848 0.500667 0.502 0.5…
627 4 "51219_H/O SMEAR-BLOOD-HEMATOLOGY" 0 0.500223 0.500237 0.500225 0.500229 0.500232 0.500184 0.500203 0.500126 0.50022 0.500251 0.500228 0.500296 0.500192 0.500203 0.500165 0.50026 0.500574 0.50026 0.50018 0.500269 0.500178 0.500144 0.500252 0.500227 0.50075 0.500189 0.500232 0.500409 0.500196 0.500861 0.500397 0.500153 0.500224 0.500795 0.500318 0.500256 0.500255 0.500226 0.500248 0.500236 0…
628 4 "51219_H/O SMEAR-BLOOD-HEMATOLOGY" 1 0.499777 0.499763 0.499775 0.499771 0.499768 0.499816 0.499797 0.499874 0.49978 0.499749 0.499772 0.499704 0.499808 0.499797 0.499835 0.49974 0.499426 0.49974 0.49982 0.499731 0.499822 0.499856 0.499748 0.499773 0.49925 0.499811 0.499768 0.499591 0.499804 0.499139 0.499603 0.499847 0.499776 0.499205 0.499682 0.499744 0.499745 0.499774 0.499752 0.499764 0…
629 4 "51220_HEINZ BODY PREP-BLOOD-HEMATOLOGY" 0 0.500089 0.500083 0.500084 0.500093 0.500087 0.500083 0.500082 0.500046 0.500086 0.500098 0.500089 0.500092 0.500081 0.500077 0.50007 0.500103 0.50008 0.500094 0.500075 0.500028 0.50116 0.499998 0.500098 0.500085 0.500042 0.500074 0.500094 0.500078 0.500077 0.500096 0.500093 0.500056 0.500091 0.501983 0.500092 0.500095 0.500095 0.500087 0.500096 0.…
630 4 "51220_HEINZ BODY PREP-BLOOD-HEMATOLOGY" 1 0.499911 0.499917 0.499916 0.499907 0.499913 0.499917 0.499918 0.499954 0.499914 0.499902 0.499911 0.499908 0.499919 0.499923 0.49993 0.499897 0.49992 0.499906 0.499925 0.499972 0.49884 0.500002 0.499902 0.499915 0.499958 0.499926 0.499906 0.499922 0.499923 0.499904 0.499907 0.499944 0.499909 0.498017 0.499908 0.499905 0.499905 0.499913 0.499904 0.…
631 4 "51223_HEMOGLOBIN A2-BLOOD-HEMATOLOGY" 0 0.500004 0.499982 0.499976 0.499985 0.49998 0.49998 0.499983 0.499986 0.499988 0.499975 0.499975 0.499982 0.499985 0.499962 0.499976 0.499974 0.499978 0.499976 0.49998 0.499987 0.499964 0.500004 0.499993 0.499973 0.500008 0.499978 0.499957 0.499979 0.499981 0.499982 0.499995 0.499985 0.49997 0.498887 0.499952 0.499977 0.499979 0.499979 0.499978 0.499…
632 4 "51223_HEMOGLOBIN A2-BLOOD-HEMATOLOGY" 1 0.499996 0.500018 0.500024 0.500015 0.50002 0.50002 0.500017 0.500014 0.500012 0.500025 0.500025 0.500018 0.500015 0.500038 0.500024 0.500026 0.500022 0.500024 0.50002 0.500013 0.500036 0.499996 0.500007 0.500027 0.499992 0.500022 0.500043 0.500021 0.500019 0.500018 0.500005 0.500015 0.50003 0.501113 0.500048 0.500023 0.500021 0.500021 0.500022 0.500…
633 4 "51224_HEMOGLOBIN C-BLOOD-HEMATOLOGY" 0 0.500367 0.500315 0.500341 0.500354 0.500324 0.500299 0.500301 0.500114 0.50034 0.500393 0.500343 0.500352 0.500297 0.500272 0.500263 0.500398 0.500292 0.500357 0.500273 0.500105 0.500247 0.499995 0.500625 0.500314 0.500157 0.500295 0.500367 0.500636 0.500263 0.500362 0.500738 0.500184 0.500681 0.51694 0.500364 0.500379 0.500384 0.500326 0.500361 0.50…
634 4 "51224_HEMOGLOBIN C-BLOOD-HEMATOLOGY" 1 0.499633 0.499685 0.499659 0.499646 0.499676 0.499701 0.499699 0.499886 0.49966 0.499607 0.499657 0.499648 0.499703 0.499728 0.499737 0.499602 0.499708 0.499643 0.499727 0.499895 0.499753 0.500005 0.499375 0.499686 0.499843 0.499705 0.499633 0.499364 0.499737 0.499638 0.499262 0.499816 0.499319 0.48306 0.499636 0.499621 0.499616 0.499674 0.499639 0.49…
635 4 "51225_HEMOGLOBIN F-BLOOD-HEMATOLOGY" 0 0.500051 0.500047 0.500052 0.500048 0.50005 0.500046 0.500048 0.500021 0.500057 0.500059 0.500059 0.500051 0.50005 0.500058 0.500047 0.500062 0.50005 0.500054 0.500042 0.500018 0.499973 0.500002 0.500079 0.500052 0.50004 0.500032 0.500079 0.50005 0.500044 0.500053 0.500048 0.500031 0.500059 0.501738 0.500064 0.500055 0.500056 0.50005 0.500054 0.50005 …
636 4 "51225_HEMOGLOBIN F-BLOOD-HEMATOLOGY" 1 0.499949 0.499953 0.499948 0.499952 0.49995 0.499954 0.499952 0.499979 0.499943 0.499941 0.499941 0.499949 0.49995 0.499942 0.499953 0.499938 0.49995 0.499946 0.499958 0.499982 0.500027 0.499998 0.499921 0.499948 0.49996 0.499968 0.499921 0.49995 0.499956 0.499947 0.499952 0.499969 0.499941 0.498262 0.499936 0.499945 0.499944 0.49995 0.499946 0.49995 …
637 4 "51226_HEMOGLOBLIN A-BLOOD-HEMATOLOGY" 0 0.500394 0.500339 0.500364 0.50038 0.500349 0.500322 0.500327 0.500111 0.500365 0.500436 0.50037 0.500377 0.500324 0.500349 0.500276 0.50043 0.500319 0.500385 0.500283 0.500102 0.50026 0.49998 0.500665 0.500337 0.500162 0.500319 0.500392 0.500673 0.500279 0.500392 0.500769 0.500193 0.50072 0.518846 0.500391 0.500408 0.500413 0.50035 0.500389 0.500385…
638 4 "51226_HEMOGLOBLIN A-BLOOD-HEMATOLOGY" 1 0.499606 0.499661 0.499636 0.49962 0.499651 0.499678 0.499673 0.499889 0.499635 0.499564 0.49963 0.499623 0.499676 0.499651 0.499724 0.49957 0.499681 0.499615 0.499717 0.499898 0.49974 0.50002 0.499335 0.499663 0.499838 0.499681 0.499608 0.499327 0.499721 0.499608 0.499231 0.499807 0.49928 0.481154 0.499609 0.499592 0.499587 0.49965 0.499611 0.499615…
639 4 "51227_HEMOGLOBLIN S-BLOOD-HEMATOLOGY" 0 0.500299 0.500257 0.500279 0.50028 0.500263 0.500242 0.50025 0.500097 0.500278 0.500332 0.500281 0.500288 0.500248 0.50022 0.500208 0.500321 0.500242 0.500288 0.500214 0.500091 0.500204 0.499995 0.500532 0.500255 0.500135 0.500199 0.500297 0.500562 0.500215 0.500295 0.500666 0.500151 0.500581 0.51198 0.500301 0.500316 0.500312 0.500266 0.500289 0.500…
640 4 "51227_HEMOGLOBLIN S-BLOOD-HEMATOLOGY" 1 0.499701 0.499743 0.499721 0.49972 0.499737 0.499758 0.49975 0.499903 0.499722 0.499668 0.499719 0.499712 0.499752 0.49978 0.499792 0.499679 0.499758 0.499712 0.499786 0.499909 0.499796 0.500005 0.499468 0.499745 0.499865 0.499801 0.499703 0.499438 0.499785 0.499705 0.499334 0.499849 0.499419 0.48802 0.499699 0.499684 0.499688 0.499734 0.499711 0.499…
641 4 "51228_HEPARIN-BLOOD-HEMATOLOGY" 0 0.500036 0.500114 0.500025 0.500027 0.50003 0.500029 0.500026 0.500018 0.500025 0.499728 0.500243 0.500022 0.500028 0.500011 0.499999 0.500029 0.500022 0.499728 0.500022 0.499996 0.500016 0.500061 0.503382 0.500003 0.500027 0.500022 0.500022 0.500041 0.500029 0.500035 0.500025 0.500027 0.500019 0.500313 0.498889 0.500065 0.500028 0.500031 0.500026 0.500034…
642 4 "51228_HEPARIN-BLOOD-HEMATOLOGY" 1 0.499964 0.499886 0.499975 0.499973 0.49997 0.499971 0.499974 0.499982 0.499975 0.500272 0.499757 0.499978 0.499972 0.499989 0.500001 0.499971 0.499978 0.500272 0.499978 0.500004 0.499984 0.499939 0.496618 0.499997 0.499973 0.499978 0.499978 0.499959 0.499971 0.499965 0.499975 0.499973 0.499981 0.499687 0.501111 0.499935 0.499972 0.499969 0.499974 0.499966…
643 4 "51229_HEPARIN	LMW-BLOOD-HEMATOLOGY" 0 0.49947 0.499975 0.499545 0.500567 0.49939 0.495876 0.499641 0.498535 0.49958 0.498756 0.501467 0.50013 0.49863 0.499878 0.499257 0.500552 0.500084 0.500317 0.499337 0.496011 0.499266 0.495494 0.500195 0.49981 0.49717 0.499006 0.499575 0.499777 0.498114 0.500597 0.499351 0.499979 0.500555 0.500243 0.752901 0.499318 0.499889 0.499491 0.500236 0.500292 0.498241 0.500562 0.49…
644 4 "51229_HEPARIN	LMW-BLOOD-HEMATOLOGY" 1 0.50053 0.500025 0.500455 0.499433 0.50061 0.504124 0.500359 0.501465 0.50042 0.501244 0.498533 0.49987 0.50137 0.500122 0.500743 0.499448 0.499916 0.499683 0.500663 0.503989 0.500734 0.504506 0.499805 0.50019 0.50283 0.500994 0.500425 0.500223 0.501886 0.499403 0.500649 0.500021 0.499445 0.499757 0.247099 0.500682 0.500111 0.500509 0.499764 0.499708 0.501759 0.499438 0.50…
645 4 "51230_HLA-DR-BLOOD-HEMATOLOGY" 0 0.500452 0.500441 0.500446 0.500491 0.500456 0.500364 0.500423 0.500252 0.500449 0.500492 0.500467 0.500454 0.500408 0.500405 0.50035 0.500542 0.500409 0.500508 0.500389 0.500117 0.500323 0.499921 0.500523 0.500455 0.500179 0.500384 0.500473 0.500397 0.500405 0.500509 0.500514 0.500283 0.500473 0.500501 0.500466 0.500459 0.500497 0.500456 0.500508 0.500492 …
646 4 "51230_HLA-DR-BLOOD-HEMATOLOGY" 1 0.499548 0.499559 0.499554 0.499509 0.499544 0.499636 0.499577 0.499748 0.499551 0.499508 0.499533 0.499546 0.499592 0.499595 0.49965 0.499458 0.499591 0.499492 0.499611 0.499883 0.499677 0.500079 0.499477 0.499545 0.499821 0.499616 0.499527 0.499603 0.499595 0.499491 0.499486 0.499717 0.499527 0.499499 0.499534 0.499541 0.499503 0.499544 0.499492 0.499508 …
647 4 "51231_HOWELL-JOLLY BODIES-BLOOD-HEMATOLOGY" 0 0.49826 0.498131 0.49559 0.499316 0.498043 0.496911 0.497746 0.496788 0.498552 0.498784 0.497679 0.498421 0.497161 0.498703 0.498968 0.498038 0.49905 0.49578 0.499283 0.496039 0.72601 0.496275 0.496668 0.498108 0.496499 0.497681 0.497951 0.49848 0.497288 0.497462 0.497258 0.499458 0.498065 0.604982 0.498341 0.498507 0.497641 0.496741 0.498133 0…
648 4 "51231_HOWELL-JOLLY BODIES-BLOOD-HEMATOLOGY" 1 0.50174 0.501869 0.50441 0.500684 0.501957 0.503089 0.502254 0.503212 0.501448 0.501216 0.502321 0.501579 0.502839 0.501297 0.501032 0.501962 0.50095 0.50422 0.500717 0.503961 0.27399 0.503725 0.503332 0.501892 0.503501 0.502319 0.502049 0.50152 0.502712 0.502538 0.502742 0.500542 0.501935 0.395018 0.501659 0.501493 0.502359 0.503259 0.501867 0…
649 4 "51232_HYPERSEGMENTED NEUTROPHILS-BLOOD-HEMATOLOGY" 0 0.499589 0.499577 0.499601 0.499558 0.499592 0.499633 0.499624 0.499744 0.4996 0.499523 0.499588 0.499597 0.499636 0.499645 0.499637 0.499517 0.499609 0.499555 0.499647 0.499865 0.499248 0.500029 0.499217 0.499605 0.499761 0.499658 0.499486 0.499648 0.499658 0.499532 0.499197 0.499745 0.499565 0.493949 0.49952 0.499511 0.499539 0.499587 …
650 4 "51232_HYPERSEGMENTED NEUTROPHILS-BLOOD-HEMATOLOGY" 1 0.500411 0.500423 0.500399 0.500442 0.500408 0.500367 0.500376 0.500256 0.5004 0.500477 0.500412 0.500403 0.500364 0.500355 0.500363 0.500483 0.500391 0.500445 0.500353 0.500135 0.500752 0.499971 0.500783 0.500395 0.500239 0.500342 0.500514 0.500352 0.500342 0.500468 0.500803 0.500255 0.500435 0.506051 0.50048 0.500489 0.500461 0.500413 …
651 4 "51234_IMMUNOPHENOTYPING-BLOOD-HEMATOLOGY" 0 0.50054 0.50052 0.500528 0.500593 0.500546 0.500415 0.500497 0.500278 0.500535 0.500602 0.500559 0.50054 0.50048 0.500478 0.500405 0.500658 0.500481 0.500615 0.500458 0.500094 0.500366 0.499833 0.500633 0.500547 0.500174 0.50045 0.500564 0.500465 0.500473 0.500614 0.500622 0.500321 0.50056 0.500609 0.500553 0.500551 0.500597 0.500546 0.500614 0.5…
652 4 "51234_IMMUNOPHENOTYPING-BLOOD-HEMATOLOGY" 1 0.49946 0.49948 0.499472 0.499407 0.499454 0.499585 0.499503 0.499722 0.499465 0.499398 0.499441 0.49946 0.49952 0.499522 0.499595 0.499342 0.499519 0.499385 0.499542 0.499906 0.499634 0.500167 0.499367 0.499453 0.499826 0.49955 0.499436 0.499535 0.499527 0.499386 0.499378 0.499679 0.49944 0.499391 0.499447 0.499449 0.499403 0.499454 0.499386 0.4…
653 4 "51235_INHIBITOR SCREEN-BLOOD-HEMATOLOGY" 0 0.500356 0.500336 0.500334 0.500368 0.500366 0.500319 0.500316 0.500174 0.500342 0.500388 0.500349 0.500349 0.500317 0.500309 0.500284 0.500407 0.500306 0.500377 0.500292 0.500112 0.50025 0.500008 0.500855 0.500334 0.500182 0.500285 0.501047 0.500309 0.500294 0.500391 0.500426 0.500223 0.50037 0.517004 0.50036 0.500397 0.50038 0.500341 0.500374 0.…
654 4 "51235_INHIBITOR SCREEN-BLOOD-HEMATOLOGY" 1 0.499644 0.499664 0.499666 0.499632 0.499634 0.499681 0.499684 0.499826 0.499658 0.499612 0.499651 0.499651 0.499683 0.499691 0.499716 0.499593 0.499694 0.499623 0.499708 0.499888 0.49975 0.499992 0.499145 0.499666 0.499818 0.499715 0.498953 0.499691 0.499706 0.499609 0.499574 0.499777 0.49963 0.482996 0.49964 0.499603 0.49962 0.499659 0.499626 0.…
655 4 "51236_INPATIENT HEMATOLOGY/ONCOLOGY SMEAR-BLOOD-HEMATOLOGY" 0 0.496167 0.49522 0.495907 0.499555 0.4961 0.492816 0.497118 0.500274 0.496252 0.497589 0.495045 0.498494 0.497458 0.499306 0.498883 0.49854 0.493775 0.495708 0.499767 0.496643 0.48885 0.495862 0.492056 0.498919 0.494292 0.498028 0.495702 0.491303 0.49697 0.497146 0.597369 0.499204 0.495536 0.50597 0.495192 0.76577 0.494921 0.495…
656 4 "51236_INPATIENT HEMATOLOGY/ONCOLOGY SMEAR-BLOOD-HEMATOLOGY" 1 0.503833 0.50478 0.504093 0.500445 0.5039 0.507184 0.502882 0.499726 0.503748 0.502411 0.504955 0.501506 0.502542 0.500694 0.501117 0.50146 0.506225 0.504292 0.500233 0.503357 0.51115 0.504138 0.507944 0.501081 0.505708 0.501972 0.504298 0.508697 0.50303 0.502854 0.402631 0.500796 0.504464 0.49403 0.504808 0.23423 0.505079 0.504…
657 4 "51238_KAPPA-BLOOD-HEMATOLOGY" 0 0.500492 0.50048 0.500485 0.500537 0.500497 0.50039 0.500458 0.500266 0.500489 0.500537 0.50051 0.500494 0.500442 0.500439 0.500376 0.500594 0.500443 0.500556 0.500421 0.500111 0.500344 0.499887 0.500573 0.500495 0.500182 0.500416 0.500514 0.500428 0.500438 0.500556 0.500562 0.500302 0.500514 0.500549 0.500506 0.500505 0.500542 0.500496 0.500556 0.500536 0.5…
658 4 "51238_KAPPA-BLOOD-HEMATOLOGY" 1 0.499508 0.49952 0.499515 0.499463 0.499503 0.49961 0.499542 0.499734 0.499511 0.499463 0.49949 0.499506 0.499558 0.499561 0.499624 0.499406 0.499557 0.499444 0.499579 0.499889 0.499656 0.500113 0.499427 0.499505 0.499818 0.499584 0.499486 0.499572 0.499562 0.499444 0.499438 0.499698 0.499486 0.499451 0.499494 0.499495 0.499458 0.499504 0.499444 0.499464 0.4…
659 4 "51239_LAMBDA-BLOOD-HEMATOLOGY" 0 0.500487 0.500475 0.50048 0.500531 0.500492 0.500387 0.500454 0.500264 0.500484 0.500531 0.500504 0.500489 0.500437 0.500435 0.500373 0.500587 0.500439 0.50055 0.500417 0.500112 0.500342 0.499891 0.500566 0.50049 0.500182 0.500412 0.500509 0.500424 0.500434 0.50055 0.500556 0.500299 0.500509 0.500544 0.500501 0.5005 0.500537 0.500491 0.50055 0.500531 0.5003…
660 4 "51239_LAMBDA-BLOOD-HEMATOLOGY" 1 0.499513 0.499525 0.49952 0.499469 0.499508 0.499613 0.499546 0.499736 0.499516 0.499469 0.499496 0.499511 0.499563 0.499565 0.499627 0.499413 0.499561 0.49945 0.499583 0.499888 0.499658 0.500109 0.499434 0.49951 0.499818 0.499588 0.499491 0.499576 0.499566 0.49945 0.499444 0.499701 0.499491 0.499456 0.499499 0.4995 0.499463 0.499509 0.49945 0.499469 0.4996…
661 4 "51240_LARGE PLATELETS-BLOOD-HEMATOLOGY" 0 0.496292 0.489854 0.47193 0.504342 0.484237 0.483402 0.498786 0.498361 0.492556 0.497265 0.470813 0.49718 0.510947 0.503485 0.500559 0.499936 0.487339 0.478152 0.501034 0.498497 0.442557 0.512719 0.405524 0.49815 0.507886 0.499204 0.469147 0.495258 0.500864 0.486098 0.480329 0.500617 0.481601 0.997738 0.487181 0.991893 0.472911 0.434836 0.499164 0.…
662 4 "51240_LARGE PLATELETS-BLOOD-HEMATOLOGY" 1 0.503708 0.510146 0.52807 0.495658 0.515763 0.516598 0.501214 0.501639 0.507444 0.502735 0.529187 0.50282 0.489053 0.496515 0.499441 0.500064 0.512661 0.521848 0.498966 0.501503 0.557443 0.487281 0.594476 0.50185 0.492114 0.500796 0.530853 0.504742 0.499136 0.513902 0.519671 0.499383 0.518399 0.00226166 0.512819 0.00810746 0.527089 0.565164 0.50083…
663 4 "51241_LEUKOCYTE ALKALINE PHOSPHATASE-BLOOD-HEMATOLOGY" 0 0.499976 0.499975 0.499975 0.499968 0.499968 0.499966 0.499979 0.500009 0.499984 0.49998 0.499974 0.499992 0.499979 0.499922 0.499976 0.499982 0.499988 0.499974 0.499964 0.499967 0.499985 0.500001 0.499981 0.499976 0.499992 0.499985 0.49998 0.499986 0.499943 0.499967 0.499932 0.499994 0.499981 0.500141 0.499987 0.499982 0.499979 0.49…
664 4 "51241_LEUKOCYTE ALKALINE PHOSPHATASE-BLOOD-HEMATOLOGY" 1 0.500024 0.500025 0.500025 0.500032 0.500032 0.500034 0.500021 0.499991 0.500016 0.50002 0.500026 0.500008 0.500021 0.500078 0.500024 0.500018 0.500012 0.500026 0.500036 0.500033 0.500015 0.499999 0.500019 0.500024 0.500008 0.500015 0.50002 0.500014 0.500057 0.500033 0.500068 0.500006 0.500019 0.499859 0.500013 0.500018 0.500021 0.50…
665 4 "51242_LUC-BLOOD-HEMATOLOGY" 0 0.500014 0.500013 0.500013 0.500013 0.500014 0.500013 0.500013 0.500007 0.500014 0.500014 0.500014 0.500013 0.500016 0.500012 0.50001 0.500017 0.500011 0.500015 0.500011 0.500005 0.500008 0.5 0.500016 0.500013 0.500007 0.500011 0.500013 0.500012 0.500012 0.500015 0.500012 0.500007 0.500252 0.500013 0.500012 0.500014 0.500015 0.500014 0.500015 0.500015 0.500012…
666 4 "51242_LUC-BLOOD-HEMATOLOGY" 1 0.499986 0.499987 0.499987 0.499987 0.499986 0.499987 0.499987 0.499993 0.499986 0.499986 0.499986 0.499987 0.499984 0.499988 0.49999 0.499983 0.499989 0.499985 0.499989 0.499995 0.499992 0.5 0.499984 0.499987 0.499993 0.499989 0.499987 0.499988 0.499988 0.499985 0.499988 0.499993 0.499748 0.499987 0.499988 0.499986 0.499985 0.499986 0.499985 0.499985 0.499988…
667 4 "51243_LUPUS ANTICOAGULANT-BLOOD-HEMATOLOGY" 0 0.500301 0.500136 0.499126 0.499903 0.499928 0.499466 0.499419 0.496941 0.49838 0.500606 0.499869 0.500321 0.499114 0.49976 0.499327 0.500419 0.499542 0.500149 0.500042 0.49613 0.498324 0.496115 0.499817 0.49956 0.496393 0.497929 0.499288 0.500054 0.498317 0.4995 0.497983 0.500062 0.50602 0.732264 0.517337 0.498729 0.500277 0.499302 0.500119 0.…
668 4 "51243_LUPUS ANTICOAGULANT-BLOOD-HEMATOLOGY" 1 0.499699 0.499864 0.500874 0.500097 0.500072 0.500534 0.500581 0.503059 0.50162 0.499394 0.500131 0.499679 0.500886 0.50024 0.500673 0.499581 0.500458 0.499851 0.499958 0.50387 0.501676 0.503885 0.500183 0.50044 0.503607 0.502071 0.500712 0.499946 0.501683 0.5005 0.502017 0.499938 0.49398 0.267736 0.482663 0.501271 0.499723 0.500698 0.499881 0.…
669 4 "51245_LYMPHOCYTES	PERCENT-BLOOD-HEMATOLOGY" 0 0.499548 0.499556 0.499548 0.49952 0.499548 0.499583 0.499576 0.499723 0.499555 0.499498 0.499538 0.499547 0.499583 0.499596 0.499636 0.499469 0.4996 0.499502 0.499612 0.49983 0.49965 0.500006 0.49948 0.49955 0.49975 0.499615 0.499522 0.499596 0.499585 0.499493 0.499493 0.499712 0.499533 0.499416 0.499499 0.499508 0.499501 0.499536 0.499503 0.49952 0.499622 0.477395 0.…
670 4 "51245_LYMPHOCYTES	PERCENT-BLOOD-HEMATOLOGY" 1 0.500452 0.500444 0.500452 0.50048 0.500452 0.500417 0.500424 0.500277 0.500445 0.500502 0.500462 0.500453 0.500417 0.500404 0.500364 0.500531 0.5004 0.500498 0.500388 0.50017 0.50035 0.499994 0.50052 0.50045 0.50025 0.500385 0.500478 0.500404 0.500415 0.500507 0.500507 0.500288 0.500467 0.500584 0.500501 0.500492 0.500499 0.500464 0.500497 0.50048 0.500378 0.522605 0.…
671 4 "51247_MACROOVALOCYTES-BLOOD-HEMATOLOGY" 0 0.50021 0.500193 0.500199 0.500214 0.500197 0.500187 0.500187 0.500109 0.500197 0.500235 0.500203 0.500201 0.50018 0.500204 0.500155 0.500317 0.500169 0.500221 0.500166 0.500049 0.500233 0.499966 0.500238 0.500202 0.500092 0.500166 0.500215 0.500168 0.500178 0.500229 0.50075 0.500116 0.500217 0.500327 0.500224 0.500228 0.500228 0.500204 0.500227 0.…
672 4 "51247_MACROOVALOCYTES-BLOOD-HEMATOLOGY" 1 0.49979 0.499807 0.499801 0.499786 0.499803 0.499813 0.499813 0.499891 0.499803 0.499765 0.499797 0.499799 0.49982 0.499796 0.499845 0.499683 0.499831 0.499779 0.499834 0.499951 0.499767 0.500034 0.499762 0.499798 0.499908 0.499834 0.499785 0.499832 0.499822 0.499771 0.49925 0.499884 0.499783 0.499673 0.499776 0.499772 0.499772 0.499796 0.499773 0.…
673 4 "51258_OSMOTIC FRAGILITY-BLOOD-HEMATOLOGY" 0 0.500008 0.500007 0.500008 0.500007 0.500008 0.50001 0.500007 0.500004 0.500008 0.500008 0.500008 0.500008 0.500007 0.500006 0.500006 0.50001 0.500006 0.500008 0.500006 0.500003 0.500033 0.500001 0.500009 0.500007 0.500004 0.500007 0.500007 0.500007 0.500007 0.500009 0.500006 0.500004 0.500006 0.500007 0.500007 0.500007 0.500009 0.500008 0.500009…
674 4 "51258_OSMOTIC FRAGILITY-BLOOD-HEMATOLOGY" 1 0.499992 0.499993 0.499992 0.499993 0.499992 0.49999 0.499993 0.499996 0.499992 0.499992 0.499992 0.499992 0.499993 0.499994 0.499994 0.49999 0.499994 0.499992 0.499994 0.499997 0.499967 0.499999 0.499991 0.499993 0.499996 0.499993 0.499993 0.499993 0.499993 0.499991 0.499994 0.499996 0.499994 0.499993 0.499993 0.499993 0.499991 0.499992 0.499991…
675 4 "51259_OTHER CELLS-BLOOD-HEMATOLOGY" 0 0.498767 0.498915 0.498934 0.498655 0.498852 0.499008 0.498956 0.499916 0.498878 0.498371 0.49879 0.498806 0.49907 0.499081 0.499293 0.49832 0.49907 0.498701 0.499158 0.500402 0.470734 0.501186 0.498451 0.498861 0.499946 0.49923 0.498592 0.499083 0.499045 0.498491 0.498518 0.499615 0.498624 0.498034 0.498456 0.498732 0.498186 0.498804 0.498558 0.498868…
676 4 "51259_OTHER CELLS-BLOOD-HEMATOLOGY" 1 0.501233 0.501085 0.501066 0.501345 0.501148 0.500992 0.501044 0.500084 0.501122 0.501629 0.50121 0.501194 0.50093 0.500919 0.500707 0.50168 0.50093 0.501299 0.500842 0.499598 0.529266 0.498814 0.501549 0.501139 0.500054 0.50077 0.501408 0.500917 0.500955 0.501509 0.501482 0.500385 0.501376 0.501966 0.501544 0.501268 0.501814 0.501196 0.501442 0.501132…
677 4 "51261_PAPPENHEIMER BODIES-BLOOD-HEMATOLOGY" 0 0.497559 0.495824 0.482195 0.501523 0.496321 0.493449 0.496204 0.495824 0.500573 0.496089 0.49489 0.498591 0.493295 0.499832 0.500178 0.491136 0.500352 0.484313 0.500539 0.49481 0.969375 0.498394 0.500855 0.496056 0.494255 0.497838 0.492333 0.49762 0.492075 0.488475 0.5078 0.500452 0.495928 0.714031 0.493234 0.487683 0.491687 0.487957 0.494027 …
678 4 "51261_PAPPENHEIMER BODIES-BLOOD-HEMATOLOGY" 1 0.502441 0.504176 0.517805 0.498477 0.503679 0.506551 0.503796 0.504176 0.499427 0.503911 0.50511 0.501409 0.506705 0.500168 0.499822 0.508864 0.499648 0.515687 0.499461 0.50519 0.0306249 0.501606 0.499145 0.503944 0.505745 0.502162 0.507667 0.50238 0.507925 0.511525 0.4922 0.499548 0.504072 0.285969 0.506766 0.512317 0.508313 0.512043 0.505973…
679 4 "51262_PENCIL CELLS-BLOOD-HEMATOLOGY" 0 0.500333 0.501081 0.500394 0.500343 0.500335 0.500374 0.500364 0.500229 0.500319 0.500384 0.500348 0.500323 0.500307 0.500379 0.500235 0.500402 0.500262 0.50038 0.500247 0.500121 0.502958 0.499979 0.500375 0.500367 0.500143 0.500506 0.500352 0.500358 0.500282 0.500389 0.500486 0.500218 0.500336 0.504836 0.500408 0.500415 0.500396 0.500491 0.500371 0.5…
680 4 "51262_PENCIL CELLS-BLOOD-HEMATOLOGY" 1 0.499667 0.498919 0.499606 0.499657 0.499665 0.499626 0.499636 0.499771 0.499681 0.499616 0.499652 0.499677 0.499693 0.499621 0.499765 0.499598 0.499738 0.49962 0.499753 0.499879 0.497042 0.500021 0.499625 0.499633 0.499857 0.499494 0.499648 0.499642 0.499718 0.499611 0.499514 0.499782 0.499664 0.495164 0.499592 0.499585 0.499604 0.499509 0.499629 0.4…
681 4 "51263_PLASMA CELLS-BLOOD-HEMATOLOGY" 0 0.499508 0.499496 0.499528 0.499492 0.499516 0.4996 0.499555 0.500511 0.49953 0.499468 0.499511 0.499522 0.499575 0.499579 0.499599 0.499426 0.499569 0.499464 0.499591 0.49989 0.499542 0.500092 0.498898 0.49953 0.496183 0.499602 0.499489 0.499582 0.499595 0.499472 0.499379 0.499704 0.499523 0.49587 0.499473 0.499445 0.499439 0.499509 0.499475 0.499479…
682 4 "51263_PLASMA CELLS-BLOOD-HEMATOLOGY" 1 0.500492 0.500504 0.500472 0.500508 0.500484 0.5004 0.500445 0.499489 0.50047 0.500532 0.500489 0.500478 0.500425 0.500421 0.500401 0.500574 0.500431 0.500536 0.500409 0.50011 0.500458 0.499908 0.501102 0.50047 0.503817 0.500398 0.500511 0.500418 0.500405 0.500528 0.500621 0.500296 0.500477 0.50413 0.500527 0.500555 0.500561 0.500491 0.500525 0.500521…
683 4 "51264_PLATELET CLUMPS-BLOOD-HEMATOLOGY" 0 0.497524 0.498199 0.495534 0.498955 0.497799 0.49704 0.497376 0.49717 0.497971 0.498838 0.497931 0.497815 0.497144 0.498673 0.498637 0.497695 0.498047 0.497216 0.500854 0.495941 0.566194 0.495984 0.496709 0.497906 0.496647 0.496953 0.497391 0.497868 0.496557 0.497682 0.497521 0.499676 0.498157 0.573651 0.49833 0.502654 0.497363 0.496857 0.497997 0.…
684 4 "51264_PLATELET CLUMPS-BLOOD-HEMATOLOGY" 1 0.502476 0.501801 0.504466 0.501045 0.502201 0.50296 0.502624 0.50283 0.502029 0.501162 0.502069 0.502185 0.502856 0.501327 0.501363 0.502305 0.501953 0.502784 0.499146 0.504059 0.433806 0.504016 0.503291 0.502094 0.503353 0.503047 0.502609 0.502132 0.503443 0.502318 0.502479 0.500324 0.501843 0.426349 0.50167 0.497346 0.502637 0.503143 0.502003 0.…
685 4 "51269_PROMYELOCYTES-BLOOD-HEMATOLOGY" 0 0.500285 0.496963 0.504965 0.499111 0.501361 0.501506 0.501336 0.502793 0.500628 0.499678 0.501948 0.500187 0.501649 0.50016 0.500096 0.500097 0.500691 0.503528 0.499717 0.502899 0.401229 0.501928 0.501333 0.500962 0.502302 0.501473 0.502131 0.500978 0.502517 0.502032 0.499274 0.500038 0.501472 0.375455 0.501308 0.461882 0.499557 0.503207 0.500147 0.…
686 4 "51269_PROMYELOCYTES-BLOOD-HEMATOLOGY" 1 0.499715 0.503037 0.495035 0.500889 0.498639 0.498494 0.498664 0.497207 0.499372 0.500322 0.498052 0.499813 0.498351 0.49984 0.499904 0.499903 0.499309 0.496472 0.500283 0.497101 0.598771 0.498072 0.498667 0.499038 0.497698 0.498527 0.497869 0.499022 0.497483 0.497968 0.500726 0.499962 0.498528 0.624545 0.498692 0.538118 0.500443 0.496793 0.499853 0.…
687 4 "51270_PROTEIN C	ANTIGEN-BLOOD-HEMATOLOGY" 0 0.499993 0.499963 0.499989 0.500012 0.499991 0.499992 0.499999 0.499961 0.499986 0.499992 0.499993 0.499736 0.499994 0.49999 0.499997 0.499989 0.499994 0.499986 0.499992 0.499994 0.499993 0.500003 0.500005 0.499996 0.499992 0.499994 0.499989 0.49999 0.500019 0.499988 0.499975 0.500135 0.500084 0.499687 0.499791 0.499961 0.49998 0.499997 0.499985 0.49999 0.49999 0.50003…
688 4 "51270_PROTEIN C	ANTIGEN-BLOOD-HEMATOLOGY" 1 0.500007 0.500037 0.500011 0.499988 0.500009 0.500008 0.500001 0.500039 0.500014 0.500008 0.500007 0.500264 0.500006 0.50001 0.500003 0.500011 0.500006 0.500014 0.500008 0.500006 0.500007 0.499997 0.499995 0.500004 0.500008 0.500006 0.500011 0.50001 0.499981 0.500012 0.500025 0.499865 0.499916 0.500313 0.500209 0.500039 0.50002 0.500003 0.500015 0.50001 0.50001 0.49996…
689 4 "51271_PROTEIN C	FUNCTIONAL-BLOOD-HEMATOLOGY" 0 0.500121 0.500123 0.500119 0.500152 0.500116 0.500096 0.500112 0.500071 0.500085 0.500142 0.50012 0.499935 0.500097 0.500102 0.500075 0.500148 0.5001 0.500133 0.500108 0.499976 0.500073 0.499924 0.500139 0.500128 0.500014 0.500075 0.500133 0.500114 0.500159 0.500146 0.50015 0.500073 0.500073 0.501964 0.502897 0.500134 0.500141 0.500119 0.500125 0.500127 0.500082 0.5…
690 4 "51271_PROTEIN C	FUNCTIONAL-BLOOD-HEMATOLOGY" 1 0.499879 0.499877 0.499881 0.499848 0.499884 0.499904 0.499888 0.499929 0.499915 0.499858 0.49988 0.500065 0.499903 0.499898 0.499925 0.499852 0.4999 0.499867 0.499892 0.500024 0.499927 0.500076 0.499861 0.499872 0.499986 0.499925 0.499867 0.499886 0.499841 0.499854 0.49985 0.499927 0.499927 0.498036 0.497103 0.499866 0.499859 0.499881 0.499875 0.499873 0.499918 0.4…
691 4 "51272_PROTEIN S	ANTIGEN-BLOOD-HEMATOLOGY" 0 0.500036 0.499992 0.50003 0.500023 0.500029 0.500025 0.500034 0.499954 0.50002 0.500036 0.50003 0.499802 0.500026 0.500024 0.50002 0.500036 0.500026 0.500033 0.500024 0.499999 0.500016 0.499986 0.500044 0.500077 0.50001 0.500018 0.500044 0.500025 0.500048 0.500036 0.500038 0.500086 0.500067 0.500825 0.499814 0.500039 0.500025 0.500032 0.500036 0.500032 0.500019 0.50007…
692 4 "51272_PROTEIN S	ANTIGEN-BLOOD-HEMATOLOGY" 1 0.499964 0.500008 0.49997 0.499977 0.499971 0.499975 0.499966 0.500046 0.49998 0.499964 0.49997 0.500198 0.499974 0.499976 0.49998 0.499964 0.499974 0.499967 0.499976 0.500001 0.499984 0.500014 0.499956 0.499923 0.49999 0.499982 0.499956 0.499975 0.499952 0.499964 0.499962 0.499914 0.499933 0.499175 0.500186 0.499961 0.499975 0.499968 0.499964 0.499968 0.499981 0.49992…
693 4 "51273_PROTEIN S	FUNCTIONAL-BLOOD-HEMATOLOGY" 0 0.500126 0.500117 0.500126 0.500159 0.500118 0.500101 0.500114 0.500003 0.500073 0.500151 0.500126 0.499923 0.500094 0.5001 0.500063 0.500156 0.500097 0.500135 0.500095 0.499948 0.50008 0.499883 0.500152 0.500117 0.499994 0.500062 0.50013 0.500115 0.500155 0.500157 0.500176 0.50007 0.500151 0.501185 0.501728 0.500151 0.500142 0.500128 0.500177 0.500132 0.500079 0.50…
694 4 "51273_PROTEIN S	FUNCTIONAL-BLOOD-HEMATOLOGY" 1 0.499874 0.499883 0.499874 0.499841 0.499882 0.499899 0.499886 0.499997 0.499927 0.499849 0.499874 0.500077 0.499906 0.4999 0.499937 0.499844 0.499903 0.499865 0.499905 0.500052 0.49992 0.500117 0.499848 0.499883 0.500006 0.499938 0.49987 0.499885 0.499845 0.499843 0.499824 0.49993 0.499849 0.498815 0.498272 0.499849 0.499858 0.499872 0.499823 0.499868 0.499921 0.49…
695 4 "51276_QUANTITATIVE G6PD-BLOOD-HEMATOLOGY" 0 0.500044 0.500077 0.500073 0.500082 0.500076 0.500022 0.50007 0.500048 0.500079 0.500134 0.500079 0.500089 0.500068 0.500069 0.500063 0.500089 0.500068 0.500062 0.500064 0.500027 0.500029 0.499987 0.499857 0.500077 0.500031 0.500068 0.500079 0.500069 0.500075 0.500092 0.500088 0.500052 0.500067 0.501757 0.500058 0.500038 0.500081 0.500083 0.50008…
696 4 "51276_QUANTITATIVE G6PD-BLOOD-HEMATOLOGY" 1 0.499956 0.499923 0.499927 0.499918 0.499924 0.499978 0.49993 0.499952 0.499921 0.499866 0.499921 0.499911 0.499932 0.499931 0.499937 0.499911 0.499932 0.499938 0.499936 0.499973 0.499971 0.500013 0.500143 0.499923 0.499969 0.499932 0.499921 0.499931 0.499925 0.499908 0.499912 0.499948 0.499933 0.498243 0.499942 0.499962 0.499919 0.499917 0.49991…
697 4 "51278_RED BLOOD CELL FRAGMENTS-BLOOD-HEMATOLOGY" 0 0.504367 0.500683 0.503177 0.504838 0.502777 0.495571 0.497598 0.482164 0.501422 0.501562 0.492239 0.498479 0.504112 0.502121 0.501048 0.5051 0.497479 0.496798 0.500934 0.493596 0.492175 0.503358 0.476806 0.503426 0.49969 0.497769 0.491077 0.499144 0.50054 0.499874 0.489793 0.501128 0.495251 0.483896 0.495318 0.512452 0.497353 0.459449 0.5…
698 4 "51278_RED BLOOD CELL FRAGMENTS-BLOOD-HEMATOLOGY" 1 0.495633 0.499317 0.496823 0.495162 0.497223 0.504429 0.502402 0.517836 0.498578 0.498438 0.507761 0.501521 0.495888 0.497879 0.498952 0.4949 0.502521 0.503202 0.499066 0.506404 0.507825 0.496642 0.523194 0.496574 0.50031 0.502231 0.508923 0.500856 0.49946 0.500126 0.510207 0.498872 0.504749 0.516104 0.504682 0.487548 0.502647 0.540551 0.4…
699 4 "51280_REPTILASE TIME-BLOOD-HEMATOLOGY" 0 0.500032 0.50003 0.500029 0.500031 0.50003 0.500028 0.500027 0.500272 0.500029 0.500033 0.50003 0.50003 0.500028 0.500027 0.500023 0.500035 0.500026 0.500033 0.500025 0.50001 0.500021 0.500002 0.500033 0.500029 0.500015 0.500025 0.500031 0.500027 0.500028 0.500032 0.500026 0.500019 0.500033 0.501503 0.500033 0.500031 0.500033 0.500028 0.500032 0.500…
700 4 "51280_REPTILASE TIME-BLOOD-HEMATOLOGY" 1 0.499968 0.49997 0.499971 0.499969 0.49997 0.499972 0.499973 0.499728 0.499971 0.499967 0.49997 0.49997 0.499972 0.499973 0.499977 0.499965 0.499974 0.499967 0.499975 0.49999 0.499979 0.499998 0.499967 0.499971 0.499985 0.499975 0.499969 0.499973 0.499972 0.499968 0.499974 0.499981 0.499967 0.498497 0.499967 0.499969 0.499967 0.499972 0.499968 0.499…
701 4 "51281_REPTILASE TIME CONTROL-BLOOD-HEMATOLOGY" 0 0.500051 0.500047 0.500047 0.500051 0.500048 0.500044 0.500043 0.500277 0.500048 0.500054 0.500048 0.500048 0.500044 0.500042 0.500038 0.500057 0.500043 0.500052 0.50004 0.500015 0.500034 0.500002 0.500052 0.500046 0.500024 0.500039 0.500049 0.500043 0.500043 0.500051 0.500051 0.500031 0.500051 0.502372 0.500053 0.500051 0.500054 0.500047 0.…
702 4 "51281_REPTILASE TIME CONTROL-BLOOD-HEMATOLOGY" 1 0.499949 0.499953 0.499953 0.499949 0.499952 0.499956 0.499957 0.499723 0.499952 0.499946 0.499952 0.499952 0.499956 0.499958 0.499962 0.499943 0.499957 0.499948 0.49996 0.499985 0.499966 0.499998 0.499948 0.499954 0.499976 0.499961 0.499951 0.499957 0.499957 0.499949 0.499949 0.499969 0.499949 0.497628 0.499947 0.499949 0.499946 0.499953 0.…
703 4 "51282_RETICULOCYTE COUNT	ABSOLUTE-BLOOD-HEMATOLOGY" 0 0.500007 0.500007 0.500045 0.500007 0.500007 0.500006 0.500013 0.500004 0.500007 0.500008 0.500007 0.500007 0.500006 0.500006 0.500005 0.500017 0.500006 0.500008 0.500005 0.500003 0.500005 0.5 0.500009 0.500007 0.500004 0.500007 0.500017 0.500009 0.500007 0.500008 0.500006 0.500004 0.500006 0.500007 0.500007 0.500008 0.500008 0.500014 0.500008 0.500008 0.500006 0.5000…
704 4 "51282_RETICULOCYTE COUNT	ABSOLUTE-BLOOD-HEMATOLOGY" 1 0.499993 0.499993 0.499955 0.499993 0.499993 0.499994 0.499987 0.499996 0.499993 0.499992 0.499993 0.499993 0.499994 0.499994 0.499995 0.499983 0.499994 0.499992 0.499995 0.499997 0.499995 0.5 0.499991 0.499993 0.499996 0.499993 0.499983 0.499991 0.499993 0.499992 0.499994 0.499996 0.499994 0.499993 0.499993 0.499992 0.499992 0.499986 0.499992 0.499992 0.499994 0.4999…
705 4 "51283_RETICULOCYTE COUNT	AUTOMATED-BLOOD-HEMATOLOGY" 0 0.498642 0.497107 0.498727 0.499568 0.499082 0.497072 0.497166 0.494676 0.498647 0.505271 0.49783 0.504226 0.498292 0.498708 0.497767 0.49939 0.49782 0.498099 0.498638 0.493397 0.434391 0.514149 0.497662 0.498543 0.540415 0.497801 0.580864 0.49894 0.497983 0.498386 0.517426 0.499456 0.518691 0.5481 0.515034 0.584048 0.498076 0.496611 0.499094 0.498799 0.497569 0.5209…
706 4 "51283_RETICULOCYTE COUNT	AUTOMATED-BLOOD-HEMATOLOGY" 1 0.501358 0.502893 0.501273 0.500432 0.500918 0.502928 0.502834 0.505324 0.501353 0.494729 0.50217 0.495774 0.501708 0.501292 0.502233 0.50061 0.50218 0.501901 0.501362 0.506603 0.565609 0.485851 0.502338 0.501457 0.459585 0.502199 0.419136 0.50106 0.502017 0.501614 0.482574 0.500544 0.481309 0.4519 0.484966 0.415952 0.501924 0.503389 0.500906 0.501201 0.502431 0.4790…
707 4 "51284_RETICULOCYTE COUNT	MANUAL-BLOOD-HEMATOLOGY" 0 0.500344 0.499801 0.5138 0.498858 0.499403 0.501588 0.500561 0.50151 0.499632 0.500341 0.499471 0.499144 0.500641 0.499543 0.499626 0.499618 0.501031 0.499786 0.499275 0.502591 0.0869182 0.504176 0.501339 0.499461 0.506134 0.500656 0.502161 0.503812 0.502473 0.501279 0.455915 0.499946 0.500358 0.405979 0.501669 0.50118 0.500313 0.500981 0.499507 0.501014 0.500527 0.5020…
708 4 "51284_RETICULOCYTE COUNT	MANUAL-BLOOD-HEMATOLOGY" 1 0.499656 0.500199 0.4862 0.501142 0.500597 0.498412 0.499439 0.49849 0.500368 0.499659 0.500529 0.500856 0.499359 0.500457 0.500374 0.500382 0.498969 0.500214 0.500725 0.497409 0.913082 0.495824 0.498661 0.500539 0.493866 0.499344 0.497839 0.496188 0.497527 0.498721 0.544085 0.500054 0.499642 0.594021 0.498331 0.49882 0.499687 0.499019 0.500493 0.498986 0.499473 0.49796…
709 4 "51285_RETICULOCYTE	CELLULAR HEMOGLOBIN-BLOOD-HEMATOLOGY" 0 0.500007 0.500006 0.50001 0.500007 0.500007 0.500006 0.500022 0.500004 0.500007 0.500013 0.500007 0.500007 0.500006 0.500006 0.500005 0.500008 0.500006 0.500007 0.500005 0.500002 0.500005 0.500001 0.500008 0.500007 0.500004 0.500006 0.500052 0.500006 0.500006 0.500008 0.500006 0.500004 0.500007 0.500037 0.500006 0.500009 0.500008 0.500007 0.500007 0.500007 …
710 4 "51285_RETICULOCYTE	CELLULAR HEMOGLOBIN-BLOOD-HEMATOLOGY" 1 0.499993 0.499994 0.49999 0.499993 0.499993 0.499994 0.499978 0.499996 0.499993 0.499987 0.499993 0.499993 0.499994 0.499994 0.499995 0.499992 0.499994 0.499993 0.499995 0.499998 0.499995 0.499999 0.499992 0.499993 0.499996 0.499994 0.499948 0.499994 0.499994 0.499992 0.499994 0.499996 0.499993 0.499963 0.499994 0.499991 0.499992 0.499993 0.499993 0.499993 …
711 4 "51286_RISTOCETIN-BLOOD-HEMATOLOGY" 0 0.500029 0.500027 0.500031 0.500029 0.500028 0.500026 0.500026 0.500015 0.500028 0.500031 0.500029 0.500028 0.500026 0.500025 0.500023 0.500033 0.500025 0.50003 0.500024 0.500011 0.50002 0.500002 0.500031 0.500027 0.500015 0.500024 0.500031 0.500025 0.500024 0.50003 0.500027 0.500018 0.500029 0.501098 0.50003 0.50003 0.500031 0.500028 0.50003 0.50003 0.…
712 4 "51286_RISTOCETIN-BLOOD-HEMATOLOGY" 1 0.499971 0.499973 0.499969 0.499971 0.499972 0.499974 0.499974 0.499985 0.499972 0.499969 0.499971 0.499972 0.499974 0.499975 0.499977 0.499967 0.499975 0.49997 0.499976 0.499989 0.49998 0.499998 0.499969 0.499973 0.499985 0.499976 0.499969 0.499975 0.499976 0.49997 0.499973 0.499982 0.499971 0.498902 0.49997 0.49997 0.499969 0.499972 0.49997 0.49997 0.…
713 4 "51287_SCHISTOCYTES-BLOOD-HEMATOLOGY" 0 0.501014 0.497198 0.438955 0.519185 0.507587 0.478249 0.501257 0.459553 0.494611 0.500355 0.457885 0.499962 0.531611 0.508055 0.507345 0.538353 0.470913 0.477794 0.505625 0.492468 0.999297 0.510418 0.320784 0.517118 0.458593 0.510247 0.445951 0.430242 0.499351 0.477216 0.976021 0.502327 0.471434 0.997957 0.466842 0.995975 0.46435 0.323028 0.521155 0.5…
714 4 "51287_SCHISTOCYTES-BLOOD-HEMATOLOGY" 1 0.498986 0.502802 0.561045 0.480815 0.492413 0.521751 0.498743 0.540447 0.505389 0.499645 0.542115 0.500038 0.468389 0.491945 0.492655 0.461647 0.529087 0.522206 0.494375 0.507532 0.000703382 0.489582 0.679216 0.482882 0.541407 0.489753 0.554049 0.569758 0.500649 0.522784 0.0239794 0.497673 0.528566 0.00204255 0.533158 0.00402492 0.53565 0.676972 0.47…
715 4 "51288_SEDIMENTATION RATE-BLOOD-HEMATOLOGY" 0 0.503044 0.500213 0.500646 0.498029 0.499335 0.501744 0.492629 0.503436 0.496053 0.428783 0.500821 0.499165 0.499361 0.501567 0.492424 0.497352 0.500664 0.4991 0.499385 0.501195 0.502525 0.502008 0.500722 0.498403 0.500083 0.499782 0.128704 0.50028 0.500997 0.498572 0.501018 0.500353 0.480798 0.31133 0.500018 0.466689 0.497937 0.502049 0.498464 …
716 4 "51288_SEDIMENTATION RATE-BLOOD-HEMATOLOGY" 1 0.496956 0.499787 0.499354 0.501971 0.500665 0.498256 0.507371 0.496564 0.503947 0.571217 0.499179 0.500835 0.500639 0.498433 0.507576 0.502648 0.499336 0.5009 0.500615 0.498805 0.497475 0.497992 0.499278 0.501597 0.499917 0.500218 0.871296 0.49972 0.499003 0.501428 0.498982 0.499647 0.519202 0.68867 0.499982 0.533311 0.502063 0.497951 0.501536 …
717 4 "51289_SERUM VISCOSITY-BLOOD-HEMATOLOGY" 0 0.50003 0.500027 0.500043 0.50003 0.500028 0.500023 0.500026 0.500018 0.500027 0.500035 0.50003 0.500031 0.500026 0.500025 0.500023 0.500032 0.500026 0.50003 0.500024 0.500009 0.500022 0.5 0.500032 0.50003 0.500013 0.500025 0.50003 0.500025 0.500027 0.500031 0.500035 0.500014 0.500044 0.499591 0.500027 0.500031 0.500028 0.500031 0.50003 0.50003 0.5…
718 4 "51289_SERUM VISCOSITY-BLOOD-HEMATOLOGY" 1 0.49997 0.499973 0.499957 0.49997 0.499972 0.499977 0.499974 0.499982 0.499973 0.499965 0.49997 0.499969 0.499974 0.499975 0.499977 0.499968 0.499974 0.49997 0.499976 0.499991 0.499978 0.5 0.499968 0.49997 0.499987 0.499975 0.49997 0.499975 0.499973 0.499969 0.499965 0.499986 0.499956 0.500409 0.499973 0.499969 0.499972 0.499969 0.49997 0.49997 0.4…
719 4 "51290_SICKLE CELL PREPARATION-BLOOD-HEMATOLOGY" 0 0.500029 0.500027 0.500027 0.50003 0.500028 0.500027 0.500026 0.500014 0.500028 0.500032 0.500029 0.500029 0.500026 0.500025 0.500023 0.500033 0.500026 0.500031 0.500025 0.500011 0.500022 0.500004 0.500032 0.500027 0.500015 0.500024 0.500029 0.500026 0.500024 0.50003 0.500026 0.500019 0.50003 0.501562 0.500029 0.50003 0.500031 0.500028 0.50…
720 4 "51290_SICKLE CELL PREPARATION-BLOOD-HEMATOLOGY" 1 0.499971 0.499973 0.499973 0.49997 0.499972 0.499973 0.499974 0.499986 0.499972 0.499968 0.499971 0.499971 0.499974 0.499975 0.499977 0.499967 0.499974 0.499969 0.499975 0.499989 0.499978 0.499996 0.499968 0.499973 0.499985 0.499976 0.499971 0.499974 0.499976 0.49997 0.499974 0.499981 0.49997 0.498438 0.499971 0.49997 0.499969 0.499972 0.49…
721 4 "51291_SICKLE CELLS-BLOOD-HEMATOLOGY" 0 0.5011 0.500097 0.500098 0.500106 0.500098 0.500093 0.500094 0.500047 0.500099 0.500127 0.500102 0.500101 0.50009 0.500086 0.500081 0.500123 0.500099 0.500114 0.500085 0.50003 0.500199 0.499986 0.500133 0.500097 0.500048 0.502025 0.500108 0.500111 0.500088 0.500112 0.500383 0.500056 0.500214 0.501906 0.500112 0.50012 0.500119 0.500105 0.500115 0.50011…
722 4 "51291_SICKLE CELLS-BLOOD-HEMATOLOGY" 1 0.4989 0.499903 0.499902 0.499894 0.499902 0.499907 0.499906 0.499953 0.499901 0.499873 0.499898 0.499899 0.49991 0.499914 0.499919 0.499877 0.499901 0.499886 0.499915 0.49997 0.499801 0.500014 0.499867 0.499903 0.499952 0.497975 0.499892 0.499889 0.499912 0.499888 0.499617 0.499944 0.499786 0.498094 0.499888 0.49988 0.499881 0.499895 0.499885 0.49988…
723 4 "51292_SPHEROCYTES-BLOOD-HEMATOLOGY" 0 0.499699 0.499264 0.473556 0.503849 0.500545 0.496954 0.499193 0.49454 0.504872 0.492475 0.499713 0.503547 0.494939 0.501728 0.501789 0.493002 0.500668 0.49091 0.502356 0.496742 0.995021 0.496582 0.477138 0.500044 0.48436 0.501808 0.490518 0.493664 0.487834 0.481416 0.553983 0.500832 0.496105 0.98071 0.486724 0.479393 0.493381 0.485046 0.496064 0.48969…
724 4 "51292_SPHEROCYTES-BLOOD-HEMATOLOGY" 1 0.500301 0.500736 0.526444 0.496151 0.499455 0.503046 0.500807 0.50546 0.495128 0.507525 0.500287 0.496453 0.505061 0.498272 0.498211 0.506998 0.499332 0.50909 0.497644 0.503258 0.00497892 0.503418 0.522862 0.499956 0.51564 0.498192 0.509482 0.506336 0.512166 0.518584 0.446017 0.499168 0.503895 0.0192897 0.513276 0.520607 0.506619 0.514954 0.503936 0.5…
725 4 "51293_SUGAR WATER TEST-BLOOD-HEMATOLOGY" 0 0.500005 0.500005 0.500004 0.500005 0.500005 0.500004 0.500005 0.500003 0.500005 0.500006 0.500005 0.500005 0.500005 0.500004 0.500004 0.500007 0.500004 0.500005 0.500004 0.500001 0.500003 0.499999 0.500006 0.500005 0.500001 0.500004 0.500005 0.500022 0.500005 0.500005 0.500243 0.500003 0.500005 0.500009 0.500006 0.500005 0.500006 0.500005 0.50000…
726 4 "51293_SUGAR WATER TEST-BLOOD-HEMATOLOGY" 1 0.499995 0.499995 0.499996 0.499995 0.499995 0.499996 0.499995 0.499997 0.499995 0.499994 0.499995 0.499995 0.499995 0.499996 0.499996 0.499993 0.499996 0.499995 0.499996 0.499999 0.499997 0.500001 0.499994 0.499995 0.499999 0.499996 0.499995 0.499978 0.499995 0.499995 0.499757 0.499997 0.499995 0.499991 0.499994 0.499995 0.499994 0.499995 0.49999…
727 4 "51294_TARGET CELLS-BLOOD-HEMATOLOGY" 0 0.490506 0.515654 0.459401 0.505083 0.50602 0.493855 0.503063 0.494716 0.499474 0.492324 0.505173 0.508576 0.501422 0.502856 0.505154 0.484909 0.489821 0.519311 0.505229 0.496771 0.998564 0.486282 0.497658 0.512779 0.443154 0.509326 0.496777 0.453907 0.491553 0.495797 0.989868 0.500181 0.498137 0.996707 0.485065 0.434849 0.491385 0.49652 0.504264 0.50…
728 4 "51294_TARGET CELLS-BLOOD-HEMATOLOGY" 1 0.509494 0.484346 0.540599 0.494917 0.49398 0.506145 0.496937 0.505284 0.500526 0.507676 0.494827 0.491424 0.498578 0.497144 0.494846 0.515091 0.510179 0.480689 0.494771 0.503229 0.00143574 0.513718 0.502342 0.487221 0.556846 0.490674 0.503223 0.546093 0.508447 0.504203 0.0101323 0.499819 0.501863 0.00329324 0.514935 0.565151 0.508615 0.50348 0.495736…
729 4 "51295_TDT-BLOOD-HEMATOLOGY" 0 0.500034 0.500033 0.500033 0.500036 0.500034 0.500028 0.500032 0.500021 0.500033 0.500036 0.500035 0.500034 0.500031 0.500031 0.500027 0.500039 0.500031 0.500037 0.50003 0.500012 0.500026 0.5 0.500038 0.500034 0.500016 0.500029 0.500035 0.50003 0.500031 0.500037 0.500037 0.500023 0.500035 0.500037 0.500035 0.500035 0.500037 0.500034 0.500037 0.500036 0.500029 …
730 4 "51295_TDT-BLOOD-HEMATOLOGY" 1 0.499966 0.499967 0.499967 0.499964 0.499966 0.499972 0.499968 0.499979 0.499967 0.499964 0.499965 0.499966 0.499969 0.499969 0.499973 0.499961 0.499969 0.499963 0.49997 0.499988 0.499974 0.5 0.499962 0.499966 0.499984 0.499971 0.499965 0.49997 0.499969 0.499963 0.499963 0.499977 0.499965 0.499963 0.499965 0.499965 0.499963 0.499966 0.499963 0.499964 0.499971 …
731 4 "51296_TEARDROP CELLS-BLOOD-HEMATOLOGY" 0 0.513495 0.481653 0.489485 0.516197 0.501777 0.471544 0.497974 0.455411 0.499496 0.501879 0.441882 0.492502 0.530435 0.507532 0.503083 0.562902 0.485195 0.460121 0.501904 0.489522 0.998666 0.524508 0.311354 0.506781 0.516175 0.49646 0.44296 0.492417 0.503499 0.482665 0.458964 0.502672 0.465674 0.997123 0.469796 0.988417 0.47164 0.290594 0.519034 0.5…
732 4 "51296_TEARDROP CELLS-BLOOD-HEMATOLOGY" 1 0.486505 0.518347 0.510515 0.483803 0.498223 0.528456 0.502026 0.544589 0.500504 0.498121 0.558118 0.507498 0.469565 0.492468 0.496917 0.437098 0.514805 0.539879 0.498096 0.510478 0.00133405 0.475492 0.688646 0.493219 0.483825 0.50354 0.55704 0.507583 0.496501 0.517335 0.541036 0.497328 0.534326 0.00287652 0.530204 0.0115829 0.52836 0.709406 0.48096…
733 4 "51297_THROMBIN-BLOOD-HEMATOLOGY" 0 0.499261 0.499313 0.499306 0.499228 0.499543 0.499362 0.499343 0.499733 0.499277 0.49917 0.499267 0.499606 0.49935 0.499384 0.499463 0.499127 0.499374 0.499195 0.499413 0.499836 0.499517 0.50012 0.499043 0.499282 0.499664 0.499429 0.498913 0.499376 0.49938 0.499197 0.499075 0.499584 0.499186 0.4563 0.495628 0.499231 0.499191 0.499288 0.499199 0.499208 0.4…
734 4 "51297_THROMBIN-BLOOD-HEMATOLOGY" 1 0.500739 0.500687 0.500694 0.500772 0.500457 0.500638 0.500657 0.500267 0.500723 0.50083 0.500733 0.500394 0.50065 0.500616 0.500537 0.500873 0.500626 0.500805 0.500587 0.500164 0.500483 0.49988 0.500957 0.500718 0.500336 0.500571 0.501087 0.500624 0.50062 0.500803 0.500925 0.500416 0.500814 0.5437 0.504372 0.500769 0.500809 0.500712 0.500801 0.500792 0.5…
735 4 "51298_VON WILLEBRAND FACTOR ACTIVITY-BLOOD-HEMATOLOGY" 0 0.500023 0.500011 0.500015 0.500014 0.500018 0.500012 0.500014 0.49999 0.500013 0.500012 0.500013 0.500008 0.500019 0.500012 0.499998 0.500017 0.500011 0.500014 0.500014 0.50001 0.500009 0.500004 0.500017 0.500015 0.499998 0.500012 0.500012 0.500019 0.499991 0.500012 0.500014 0.500006 0.500013 0.500435 0.500021 0.500012 0.500015 0.50…
736 4 "51298_VON WILLEBRAND FACTOR ACTIVITY-BLOOD-HEMATOLOGY" 1 0.499977 0.499989 0.499985 0.499986 0.499982 0.499988 0.499986 0.50001 0.499987 0.499988 0.499987 0.499992 0.499981 0.499988 0.500002 0.499983 0.499989 0.499986 0.499986 0.49999 0.499991 0.499996 0.499983 0.499985 0.500002 0.499988 0.499988 0.499981 0.500009 0.499988 0.499986 0.499994 0.499987 0.499565 0.499979 0.499988 0.499985 0.49…
737 4 "51299_VON WILLEBRAND FACTOR ANTIGEN-BLOOD-HEMATOLOGY" 0 0.500119 0.500104 0.500108 0.500117 0.500114 0.500098 0.500106 0.500041 0.500107 0.500118 0.500113 0.500104 0.500106 0.500095 0.500076 0.500129 0.500096 0.500119 0.500095 0.500047 0.500078 0.500011 0.500122 0.500108 0.500054 0.500093 0.500113 0.5001 0.500142 0.50011 0.500103 0.500071 0.500113 0.505218 0.500116 0.50011 0.50012 0.500107…
738 4 "51299_VON WILLEBRAND FACTOR ANTIGEN-BLOOD-HEMATOLOGY" 1 0.499881 0.499896 0.499892 0.499883 0.499886 0.499902 0.499894 0.499959 0.499893 0.499882 0.499887 0.499896 0.499894 0.499905 0.499924 0.499871 0.499904 0.499881 0.499905 0.499953 0.499922 0.499989 0.499878 0.499892 0.499946 0.499907 0.499887 0.4999 0.499858 0.49989 0.499897 0.499929 0.499887 0.494782 0.499884 0.49989 0.49988 0.499893…
739 4 "51300_WBC COUNT-BLOOD-HEMATOLOGY" 0 0.50001 0.500011 0.50001 0.50001 0.50001 0.500013 0.50001 0.500006 0.50001 0.500012 0.50001 0.50001 0.50001 0.500009 0.500009 0.500012 0.500008 0.500011 0.500009 0.500008 0.500012 0.500005 0.500012 0.50001 0.500011 0.500009 0.500012 0.500009 0.50001 0.500012 0.500009 0.500007 0.500011 0.500009 0.500013 0.500011 0.500012 0.500011 0.50001 0.500011 0.500009…
740 4 "51300_WBC COUNT-BLOOD-HEMATOLOGY" 1 0.49999 0.499989 0.49999 0.49999 0.49999 0.499987 0.49999 0.499994 0.49999 0.499988 0.49999 0.49999 0.49999 0.499991 0.499991 0.499988 0.499992 0.499989 0.499991 0.499992 0.499988 0.499995 0.499988 0.49999 0.499989 0.499991 0.499988 0.499991 0.49999 0.499988 0.499991 0.499993 0.499989 0.499991 0.499987 0.499989 0.499988 0.499989 0.49999 0.499989 0.499991…
741 4 "51302_YOUNG CELLS-BLOOD-HEMATOLOGY" 0 0.499901 0.499904 0.499909 0.499909 0.499901 0.499841 0.499908 0.499882 0.499896 0.49986 0.499907 0.499909 0.499919 0.499924 0.499931 0.499885 0.499874 0.499905 0.499918 0.499971 0.498186 0.499993 0.499789 0.499948 0.499855 0.499922 0.499901 0.499932 0.499923 0.49989 0.499817 0.49995 0.499882 0.49957 0.499897 0.499841 0.499867 0.499883 0.499775 0.49990…
742 4 "51302_YOUNG CELLS-BLOOD-HEMATOLOGY" 1 0.500099 0.500096 0.500091 0.500091 0.500099 0.500159 0.500092 0.500118 0.500104 0.50014 0.500093 0.500091 0.500081 0.500076 0.500069 0.500115 0.500126 0.500095 0.500082 0.500029 0.501814 0.500007 0.500211 0.500052 0.500145 0.500078 0.500099 0.500068 0.500077 0.50011 0.500183 0.50005 0.500118 0.50043 0.500103 0.500159 0.500133 0.500117 0.500225 0.50009…
743 4 "51303_CD10-BONE MARROW-HEMATOLOGY" 0 0.500441 0.500422 0.500428 0.500471 0.500439 0.500355 0.500408 0.500246 0.500431 0.500474 0.500447 0.500436 0.500391 0.50039 0.500337 0.500524 0.500393 0.500487 0.500374 0.500113 0.500313 0.499924 0.500501 0.500436 0.500172 0.500369 0.500456 0.500386 0.50039 0.500491 0.500487 0.500273 0.500447 0.500479 0.500449 0.500446 0.500477 0.500439 0.500487 0.5004…
744 4 "51303_CD10-BONE MARROW-HEMATOLOGY" 1 0.499559 0.499578 0.499572 0.499529 0.499561 0.499645 0.499592 0.499754 0.499569 0.499526 0.499553 0.499564 0.499609 0.49961 0.499663 0.499476 0.499607 0.499513 0.499626 0.499887 0.499687 0.500076 0.499499 0.499564 0.499828 0.499631 0.499544 0.499614 0.49961 0.499509 0.499513 0.499727 0.499553 0.499521 0.499551 0.499554 0.499523 0.499561 0.499513 0.4995…
745 4 "51305_CD117-BONE MARROW-HEMATOLOGY" 0 0.500249 0.500242 0.500245 0.500266 0.500251 0.500207 0.500235 0.500152 0.500246 0.500268 0.500255 0.500249 0.500226 0.500225 0.500199 0.500293 0.500227 0.500274 0.500217 0.500086 0.500188 0.499989 0.500282 0.500248 0.500117 0.500215 0.50026 0.500224 0.500226 0.500276 0.500275 0.500165 0.500256 0.500272 0.500255 0.500255 0.50027 0.50025 0.500275 0.5002…
746 4 "51305_CD117-BONE MARROW-HEMATOLOGY" 1 0.499751 0.499758 0.499755 0.499734 0.499749 0.499793 0.499765 0.499848 0.499754 0.499732 0.499745 0.499751 0.499774 0.499775 0.499801 0.499707 0.499773 0.499726 0.499783 0.499914 0.499812 0.500011 0.499718 0.499752 0.499883 0.499785 0.49974 0.499776 0.499774 0.499724 0.499725 0.499835 0.499744 0.499728 0.499745 0.499745 0.49973 0.49975 0.499725 0.4997…
747 4 "51306_CD11C-BONE MARROW-HEMATOLOGY" 0 0.500176 0.500171 0.500174 0.500188 0.500177 0.500147 0.500166 0.500109 0.500174 0.500189 0.50018 0.500176 0.50016 0.500159 0.500142 0.500207 0.500161 0.500193 0.500154 0.500063 0.500134 0.499997 0.500198 0.500176 0.500084 0.500153 0.500183 0.500159 0.50016 0.500194 0.500194 0.500118 0.500181 0.500193 0.50018 0.500181 0.50019 0.500177 0.500194 0.500188…
748 4 "51306_CD11C-BONE MARROW-HEMATOLOGY" 1 0.499824 0.499829 0.499826 0.499812 0.499823 0.499853 0.499834 0.499891 0.499826 0.499811 0.49982 0.499824 0.49984 0.499841 0.499858 0.499793 0.499839 0.499807 0.499846 0.499937 0.499866 0.500003 0.499802 0.499824 0.499916 0.499847 0.499817 0.499841 0.49984 0.499806 0.499806 0.499882 0.499819 0.499807 0.49982 0.499819 0.49981 0.499823 0.499806 0.499812…
749 4 "51307_CD13-BONE MARROW-HEMATOLOGY" 0 0.500282 0.500274 0.500278 0.500302 0.500285 0.500233 0.500266 0.500171 0.500279 0.500303 0.500289 0.500283 0.500257 0.500255 0.500225 0.500334 0.500257 0.500312 0.500246 0.500094 0.500212 0.499985 0.50032 0.500282 0.500128 0.500243 0.500295 0.500253 0.500256 0.500313 0.500312 0.500186 0.50029 0.500309 0.50029 0.500289 0.500306 0.500284 0.500312 0.50030…
750 4 "51307_CD13-BONE MARROW-HEMATOLOGY" 1 0.499718 0.499726 0.499722 0.499698 0.499715 0.499767 0.499734 0.499829 0.499721 0.499697 0.499711 0.499717 0.499743 0.499745 0.499775 0.499666 0.499743 0.499688 0.499754 0.499906 0.499788 0.500015 0.49968 0.499718 0.499872 0.499757 0.499705 0.499747 0.499744 0.499687 0.499688 0.499814 0.49971 0.499691 0.49971 0.499711 0.499694 0.499716 0.499688 0.49969…
751 4 "51308_CD138-BONE MARROW-HEMATOLOGY" 0 0.500005 0.500005 0.500005 0.500005 0.500005 0.500005 0.500005 0.500003 0.500005 0.500006 0.500005 0.500005 0.500005 0.500005 0.500004 0.500006 0.500004 0.500006 0.500004 0.500002 0.500004 0.499999 0.500006 0.500005 0.500002 0.500004 0.500005 0.500004 0.500005 0.500006 0.500006 0.500003 0.500005 0.500007 0.500006 0.500005 0.500006 0.500005 0.500006 0.5…
752 4 "51308_CD138-BONE MARROW-HEMATOLOGY" 1 0.499995 0.499995 0.499995 0.499995 0.499995 0.499995 0.499995 0.499997 0.499995 0.499994 0.499995 0.499995 0.499995 0.499995 0.499996 0.499994 0.499996 0.499994 0.499996 0.499998 0.499996 0.500001 0.499994 0.499995 0.499998 0.499996 0.499995 0.499996 0.499995 0.499994 0.499994 0.499997 0.499995 0.499993 0.499994 0.499995 0.499994 0.499995 0.499994 0.4…
753 4 "51309_CD14-BONE MARROW-HEMATOLOGY" 0 0.50017 0.500165 0.500168 0.500182 0.500171 0.500142 0.500161 0.500106 0.500168 0.500182 0.500174 0.50017 0.500155 0.500154 0.500137 0.5002 0.500156 0.500187 0.500149 0.500061 0.50013 0.499997 0.500192 0.50017 0.50008 0.500148 0.500177 0.500154 0.500155 0.500188 0.500187 0.500114 0.500175 0.500186 0.500175 0.500175 0.500184 0.500171 0.500187 0.500182 0.…
754 4 "51309_CD14-BONE MARROW-HEMATOLOGY" 1 0.49983 0.499835 0.499832 0.499818 0.499829 0.499858 0.499839 0.499894 0.499832 0.499818 0.499826 0.49983 0.499845 0.499846 0.499863 0.4998 0.499844 0.499813 0.499851 0.499939 0.49987 0.500003 0.499808 0.49983 0.49992 0.499852 0.499823 0.499846 0.499845 0.499812 0.499813 0.499886 0.499825 0.499814 0.499825 0.499825 0.499816 0.499829 0.499813 0.499818 0.…
755 4 "51310_CD15-BONE MARROW-HEMATOLOGY" 0 0.500238 0.500231 0.500234 0.500254 0.50024 0.500198 0.500224 0.500146 0.500235 0.500255 0.500243 0.500238 0.500216 0.500215 0.50019 0.50028 0.500217 0.500262 0.500208 0.500082 0.50018 0.499991 0.500269 0.500237 0.500111 0.500206 0.500247 0.500214 0.500216 0.500263 0.500262 0.500158 0.500245 0.50026 0.500244 0.500244 0.500258 0.500239 0.500262 0.500254 …
756 4 "51310_CD15-BONE MARROW-HEMATOLOGY" 1 0.499762 0.499769 0.499766 0.499746 0.49976 0.499802 0.499776 0.499854 0.499765 0.499745 0.499757 0.499762 0.499784 0.499785 0.49981 0.49972 0.499783 0.499738 0.499792 0.499918 0.49982 0.500009 0.499731 0.499763 0.499889 0.499794 0.499753 0.499786 0.499784 0.499737 0.499738 0.499842 0.499755 0.49974 0.499756 0.499756 0.499742 0.499761 0.499738 0.499746 …
757 4 "51311_CD16-BONE MARROW-HEMATOLOGY" 0 0.500006 0.500005 0.500006 0.500006 0.500006 0.500005 0.500005 0.500004 0.500006 0.500006 0.500006 0.500006 0.500005 0.500005 0.500005 0.500007 0.500005 0.500006 0.500005 0.500002 0.500004 0.5 0.500006 0.500006 0.500003 0.500005 0.500006 0.500005 0.500005 0.500006 0.500006 0.500004 0.500006 0.500007 0.500006 0.500006 0.500006 0.500006 0.500006 0.500006 …
758 4 "51311_CD16-BONE MARROW-HEMATOLOGY" 1 0.499994 0.499995 0.499994 0.499994 0.499994 0.499995 0.499995 0.499996 0.499994 0.499994 0.499994 0.499994 0.499995 0.499995 0.499995 0.499993 0.499995 0.499994 0.499995 0.499998 0.499996 0.5 0.499994 0.499994 0.499997 0.499995 0.499994 0.499995 0.499995 0.499994 0.499994 0.499996 0.499994 0.499993 0.499994 0.499994 0.499994 0.499994 0.499994 0.499994 …
759 4 "51312_CD16/56-BONE MARROW-HEMATOLOGY" 0 0.500034 0.500033 0.500033 0.500036 0.500034 0.500028 0.500032 0.500021 0.500033 0.500036 0.500035 0.500034 0.500031 0.500031 0.500027 0.500039 0.500031 0.500037 0.50003 0.500012 0.500026 0.5 0.500038 0.500034 0.500016 0.500029 0.500035 0.50003 0.500031 0.500037 0.500037 0.500023 0.500035 0.500037 0.500035 0.500034 0.500036 0.500034 0.500037 0.500036…
760 4 "51312_CD16/56-BONE MARROW-HEMATOLOGY" 1 0.499966 0.499967 0.499967 0.499964 0.499966 0.499972 0.499968 0.499979 0.499967 0.499964 0.499965 0.499966 0.499969 0.499969 0.499973 0.499961 0.499969 0.499963 0.49997 0.499988 0.499974 0.5 0.499962 0.499966 0.499984 0.499971 0.499965 0.49997 0.499969 0.499963 0.499963 0.499977 0.499965 0.499963 0.499965 0.499966 0.499964 0.499966 0.499963 0.499964…
761 4 "51313_CD19-BONE MARROW-HEMATOLOGY" 0 0.50049 0.500468 0.500475 0.500525 0.500487 0.500387 0.50045 0.500263 0.500479 0.50053 0.500497 0.500484 0.500431 0.500431 0.50037 0.500587 0.500433 0.500544 0.500412 0.500108 0.500339 0.499887 0.500559 0.500484 0.500179 0.500406 0.500505 0.500425 0.500428 0.500548 0.500544 0.500296 0.500496 0.500533 0.500496 0.500493 0.500531 0.500487 0.500544 0.500524…
762 4 "51313_CD19-BONE MARROW-HEMATOLOGY" 1 0.49951 0.499532 0.499525 0.499475 0.499513 0.499613 0.49955 0.499737 0.499521 0.49947 0.499503 0.499516 0.499569 0.499569 0.49963 0.499413 0.499567 0.499456 0.499588 0.499892 0.499661 0.500113 0.499441 0.499516 0.499821 0.499594 0.499495 0.499575 0.499572 0.499452 0.499456 0.499704 0.499504 0.499467 0.499504 0.499507 0.499469 0.499513 0.499456 0.499476…
763 4 "51314_CD2-BONE MARROW-HEMATOLOGY" 0 0.500344 0.500333 0.500338 0.500369 0.500345 0.500283 0.500323 0.500204 0.50034 0.50037 0.500352 0.500343 0.50031 0.50031 0.500271 0.500408 0.500312 0.500381 0.500298 0.500106 0.500255 0.499967 0.500391 0.500343 0.500151 0.500294 0.500359 0.500308 0.50031 0.500382 0.500381 0.500223 0.500353 0.500379 0.500352 0.500352 0.500374 0.500346 0.500381 0.500369 0…
764 4 "51314_CD2-BONE MARROW-HEMATOLOGY" 1 0.499656 0.499667 0.499662 0.499631 0.499655 0.499717 0.499677 0.499796 0.49966 0.49963 0.499648 0.499657 0.49969 0.49969 0.499729 0.499592 0.499688 0.499619 0.499702 0.499894 0.499745 0.500033 0.499609 0.499657 0.499849 0.499706 0.499641 0.499692 0.49969 0.499618 0.499619 0.499777 0.499647 0.499621 0.499648 0.499648 0.499626 0.499654 0.499619 0.499631 0…
765 4 "51315_CD20-BONE MARROW-HEMATOLOGY" 0 0.500441 0.500422 0.500429 0.500472 0.500439 0.500355 0.500408 0.500246 0.500432 0.500476 0.500447 0.500436 0.500392 0.500391 0.500337 0.500525 0.500393 0.500488 0.500374 0.500112 0.500313 0.499924 0.500501 0.500436 0.50017 0.500369 0.500456 0.500386 0.500391 0.500491 0.500487 0.500273 0.500448 0.500479 0.50045 0.500447 0.500477 0.500439 0.500488 0.5004…
766 4 "51315_CD20-BONE MARROW-HEMATOLOGY" 1 0.499559 0.499578 0.499571 0.499528 0.499561 0.499645 0.499592 0.499754 0.499568 0.499524 0.499553 0.499564 0.499608 0.499609 0.499663 0.499475 0.499607 0.499512 0.499626 0.499888 0.499687 0.500076 0.499499 0.499564 0.49983 0.499631 0.499544 0.499614 0.499609 0.499509 0.499513 0.499727 0.499552 0.499521 0.49955 0.499553 0.499523 0.499561 0.499512 0.4995…
767 4 "51317_CD23-BONE MARROW-HEMATOLOGY" 0 0.500278 0.500267 0.500272 0.500295 0.500276 0.500232 0.500259 0.500167 0.500273 0.500298 0.500282 0.500276 0.500251 0.50025 0.50022 0.500322 0.500251 0.500304 0.50024 0.500091 0.500207 0.499986 0.500312 0.500275 0.500126 0.500238 0.500286 0.500247 0.500249 0.500306 0.500305 0.500182 0.500283 0.500304 0.500284 0.500282 0.500298 0.500278 0.500304 0.50029…
768 4 "51317_CD23-BONE MARROW-HEMATOLOGY" 1 0.499722 0.499733 0.499728 0.499705 0.499724 0.499768 0.499741 0.499833 0.499727 0.499702 0.499718 0.499724 0.499749 0.49975 0.49978 0.499678 0.499749 0.499696 0.49976 0.499909 0.499793 0.500014 0.499688 0.499725 0.499874 0.499762 0.499714 0.499753 0.499751 0.499694 0.499695 0.499818 0.499717 0.499696 0.499716 0.499718 0.499702 0.499722 0.499696 0.49970…
769 4 "51319_CD3-BONE MARROW-HEMATOLOGY" 0 0.500452 0.500433 0.500439 0.500484 0.50045 0.500363 0.500418 0.50025 0.500442 0.500487 0.500459 0.500449 0.500401 0.5004 0.500345 0.500539 0.500402 0.5005 0.500383 0.500112 0.500319 0.499918 0.500514 0.500447 0.500175 0.500378 0.500468 0.500395 0.5004 0.500504 0.5005 0.500279 0.500459 0.500493 0.500461 0.500457 0.500489 0.50045 0.5005 0.500483 0.500369 …
770 4 "51319_CD3-BONE MARROW-HEMATOLOGY" 1 0.499548 0.499567 0.499561 0.499516 0.49955 0.499637 0.499582 0.49975 0.499558 0.499513 0.499541 0.499551 0.499599 0.4996 0.499655 0.499461 0.499598 0.4995 0.499617 0.499888 0.499681 0.500082 0.499486 0.499553 0.499825 0.499622 0.499532 0.499605 0.4996 0.499496 0.4995 0.499721 0.499541 0.499507 0.499539 0.499543 0.499511 0.49955 0.4995 0.499517 0.499631 …
771 4 "51320_CD33-BONE MARROW-HEMATOLOGY" 0 0.500193 0.500187 0.50019 0.500206 0.500194 0.500161 0.500182 0.50012 0.500191 0.500207 0.500197 0.500193 0.500176 0.500175 0.500155 0.500227 0.500176 0.500212 0.500169 0.500069 0.500147 0.499996 0.500218 0.500193 0.50009 0.500167 0.500201 0.500174 0.500175 0.500213 0.500212 0.500129 0.500198 0.500211 0.500198 0.500198 0.500209 0.500194 0.500212 0.50020…
772 4 "51320_CD33-BONE MARROW-HEMATOLOGY" 1 0.499807 0.499813 0.49981 0.499794 0.499806 0.499839 0.499818 0.49988 0.499809 0.499793 0.499803 0.499807 0.499824 0.499825 0.499845 0.499773 0.499824 0.499788 0.499831 0.499931 0.499853 0.500004 0.499782 0.499807 0.49991 0.499833 0.499799 0.499826 0.499825 0.499787 0.499788 0.499871 0.499802 0.499789 0.499802 0.499802 0.499791 0.499806 0.499788 0.49979…
773 4 "51321_CD34-BONE MARROW-HEMATOLOGY" 0 0.500288 0.50028 0.500284 0.500309 0.500291 0.500238 0.500271 0.500174 0.500285 0.500311 0.500295 0.500289 0.500262 0.50026 0.50023 0.500341 0.500262 0.500319 0.500251 0.500096 0.500216 0.499983 0.500327 0.500288 0.500132 0.500248 0.500301 0.500259 0.500261 0.50032 0.500319 0.50019 0.500297 0.500315 0.500296 0.500295 0.500313 0.50029 0.500319 0.500309 0…
774 4 "51321_CD34-BONE MARROW-HEMATOLOGY" 1 0.499712 0.49972 0.499716 0.499691 0.499709 0.499762 0.499729 0.499826 0.499715 0.499689 0.499705 0.499711 0.499738 0.49974 0.49977 0.499659 0.499738 0.499681 0.499749 0.499904 0.499784 0.500017 0.499673 0.499712 0.499868 0.499752 0.499699 0.499741 0.499739 0.49968 0.499681 0.49981 0.499703 0.499685 0.499704 0.499705 0.499687 0.49971 0.499681 0.499691 0…
775 4 "51322_CD38-BONE MARROW-HEMATOLOGY" 0 0.500006 0.500005 0.500006 0.500006 0.500006 0.500005 0.500005 0.500004 0.500006 0.500006 0.500006 0.500006 0.500005 0.500005 0.500005 0.500007 0.500005 0.500006 0.500005 0.500002 0.500004 0.5 0.500006 0.500006 0.500003 0.500005 0.500006 0.500005 0.500005 0.500006 0.500006 0.500004 0.500006 0.500006 0.500006 0.500006 0.500006 0.500006 0.500006 0.500006 …
776 4 "51322_CD38-BONE MARROW-HEMATOLOGY" 1 0.499994 0.499995 0.499994 0.499994 0.499994 0.499995 0.499995 0.499996 0.499994 0.499994 0.499994 0.499994 0.499995 0.499995 0.499995 0.499993 0.499995 0.499994 0.499995 0.499998 0.499996 0.5 0.499994 0.499994 0.499997 0.499995 0.499994 0.499995 0.499995 0.499994 0.499994 0.499996 0.499994 0.499994 0.499994 0.499994 0.499994 0.499994 0.499994 0.499994 …
777 4 "51323_CD4-BONE MARROW-HEMATOLOGY" 0 0.50021 0.500204 0.500207 0.500225 0.500211 0.500175 0.500198 0.50013 0.500208 0.500225 0.500215 0.50021 0.500191 0.50019 0.500169 0.500247 0.500192 0.500231 0.500184 0.500074 0.50016 0.499994 0.500237 0.50021 0.500101 0.500182 0.500219 0.500189 0.500191 0.500232 0.500232 0.50014 0.500216 0.500231 0.500215 0.500216 0.500227 0.500211 0.500231 0.500225 0.5…
778 4 "51323_CD4-BONE MARROW-HEMATOLOGY" 1 0.49979 0.499796 0.499793 0.499775 0.499789 0.499825 0.499802 0.49987 0.499792 0.499775 0.499785 0.49979 0.499809 0.49981 0.499831 0.499753 0.499808 0.499769 0.499816 0.499926 0.49984 0.500006 0.499763 0.49979 0.499899 0.499818 0.499781 0.499811 0.499809 0.499768 0.499768 0.49986 0.499784 0.499769 0.499785 0.499784 0.499773 0.499789 0.499769 0.499775 0.4…
779 4 "51324_CD41-BONE MARROW-HEMATOLOGY" 0 0.50017 0.500165 0.500168 0.500182 0.500171 0.500142 0.500161 0.500106 0.500168 0.500182 0.500174 0.50017 0.500155 0.500154 0.500137 0.5002 0.500156 0.500187 0.500149 0.500061 0.50013 0.499997 0.500192 0.50017 0.50008 0.500148 0.500177 0.500154 0.500155 0.500188 0.500187 0.500114 0.500175 0.500187 0.500175 0.500175 0.500184 0.500171 0.500187 0.500182 0.…
780 4 "51324_CD41-BONE MARROW-HEMATOLOGY" 1 0.49983 0.499835 0.499832 0.499818 0.499829 0.499858 0.499839 0.499894 0.499832 0.499818 0.499826 0.49983 0.499845 0.499846 0.499863 0.4998 0.499844 0.499813 0.499851 0.499939 0.49987 0.500003 0.499808 0.49983 0.49992 0.499852 0.499823 0.499846 0.499845 0.499812 0.499813 0.499886 0.499825 0.499813 0.499825 0.499825 0.499816 0.499829 0.499813 0.499818 0.…
781 4 "51325_CD45-BONE MARROW-HEMATOLOGY" 0 0.500559 0.500534 0.50054 0.500605 0.500562 0.500427 0.500511 0.500279 0.500548 0.500608 0.500569 0.500556 0.500489 0.50049 0.500411 0.500683 0.500491 0.50063 0.500466 0.500082 0.500369 0.499803 0.500647 0.500555 0.500169 0.500456 0.500585 0.500479 0.500485 0.500634 0.500627 0.500323 0.500567 0.500603 0.500566 0.50056 0.500612 0.500556 0.500629 0.500604…
782 4 "51325_CD45-BONE MARROW-HEMATOLOGY" 1 0.499441 0.499466 0.49946 0.499395 0.499438 0.499573 0.499489 0.499721 0.499452 0.499392 0.499431 0.499444 0.499511 0.49951 0.499589 0.499317 0.499509 0.49937 0.499534 0.499918 0.499631 0.500197 0.499353 0.499445 0.499831 0.499544 0.499415 0.499521 0.499515 0.499366 0.499373 0.499677 0.499433 0.499397 0.499434 0.49944 0.499388 0.499444 0.499371 0.499396…
783 4 "51326_CD5-BONE MARROW-HEMATOLOGY" 0 0.500431 0.500412 0.500418 0.50046 0.500428 0.500348 0.500399 0.500242 0.500421 0.500463 0.500437 0.500426 0.500383 0.500381 0.50033 0.500511 0.500384 0.500475 0.500366 0.500113 0.500307 0.499931 0.500488 0.500425 0.500169 0.500361 0.500445 0.500378 0.500382 0.500479 0.500474 0.500268 0.500437 0.50047 0.500439 0.500436 0.500465 0.500429 0.500475 0.500459…
784 4 "51326_CD5-BONE MARROW-HEMATOLOGY" 1 0.499569 0.499588 0.499582 0.49954 0.499572 0.499652 0.499601 0.499758 0.499579 0.499537 0.499563 0.499574 0.499617 0.499619 0.49967 0.499489 0.499616 0.499525 0.499634 0.499887 0.499693 0.500069 0.499512 0.499575 0.499831 0.499639 0.499555 0.499622 0.499618 0.499521 0.499526 0.499732 0.499563 0.49953 0.499561 0.499564 0.499535 0.499571 0.499525 0.499541…
785 4 "51327_CD55-BONE MARROW-HEMATOLOGY" 0 0.500006 0.500005 0.500006 0.500006 0.500006 0.500005 0.500005 0.500004 0.500006 0.500006 0.500006 0.500006 0.500005 0.500005 0.500005 0.500007 0.500005 0.500006 0.500005 0.500002 0.500004 0.5 0.500007 0.500006 0.500003 0.500005 0.500006 0.500005 0.500005 0.500006 0.500006 0.500004 0.500006 0.500007 0.500006 0.500006 0.500006 0.500006 0.500006 0.500006 …
786 4 "51327_CD55-BONE MARROW-HEMATOLOGY" 1 0.499994 0.499995 0.499994 0.499994 0.499994 0.499995 0.499995 0.499996 0.499994 0.499994 0.499994 0.499994 0.499995 0.499995 0.499995 0.499993 0.499995 0.499994 0.499995 0.499998 0.499996 0.5 0.499993 0.499994 0.499997 0.499995 0.499994 0.499995 0.499995 0.499994 0.499994 0.499996 0.499994 0.499993 0.499994 0.499994 0.499994 0.499994 0.499994 0.499994 …
787 4 "51328_CD56-BONE MARROW-HEMATOLOGY" 0 0.500176 0.500171 0.500174 0.500188 0.500177 0.500147 0.500166 0.50011 0.500174 0.500189 0.50018 0.500176 0.50016 0.500159 0.500142 0.500206 0.500161 0.500193 0.500154 0.500063 0.500134 0.499997 0.500198 0.500176 0.500084 0.500153 0.500183 0.500159 0.50016 0.500194 0.500194 0.500118 0.500181 0.500193 0.50018 0.500181 0.50019 0.500177 0.500193 0.500188 0…
788 4 "51328_CD56-BONE MARROW-HEMATOLOGY" 1 0.499824 0.499829 0.499826 0.499812 0.499823 0.499853 0.499834 0.49989 0.499826 0.499811 0.49982 0.499824 0.49984 0.499841 0.499858 0.499794 0.499839 0.499807 0.499846 0.499937 0.499866 0.500003 0.499802 0.499824 0.499916 0.499847 0.499817 0.499841 0.49984 0.499806 0.499806 0.499882 0.499819 0.499807 0.49982 0.499819 0.49981 0.499823 0.499807 0.499812 0…
789 4 "51330_CD59-BONE MARROW-HEMATOLOGY" 0 0.500006 0.500005 0.500006 0.500006 0.500006 0.500005 0.500005 0.500004 0.500006 0.500006 0.500006 0.500006 0.500005 0.500005 0.500005 0.500007 0.500005 0.500006 0.500005 0.500002 0.500004 0.5 0.500007 0.500006 0.500003 0.500005 0.500006 0.500005 0.500005 0.500006 0.500006 0.500004 0.500006 0.500007 0.500006 0.500006 0.500006 0.500006 0.500006 0.500006 …
790 4 "51330_CD59-BONE MARROW-HEMATOLOGY" 1 0.499994 0.499995 0.499994 0.499994 0.499994 0.499995 0.499995 0.499996 0.499994 0.499994 0.499994 0.499994 0.499995 0.499995 0.499995 0.499993 0.499995 0.499994 0.499995 0.499998 0.499996 0.5 0.499993 0.499994 0.499997 0.499995 0.499994 0.499995 0.499995 0.499994 0.499994 0.499996 0.499994 0.499993 0.499994 0.499994 0.499994 0.499994 0.499994 0.499994 …
791 4 "51331_CD64-BONE MARROW-HEMATOLOGY" 0 0.500176 0.500171 0.500174 0.500188 0.500177 0.500147 0.500166 0.500109 0.500174 0.500189 0.50018 0.500176 0.50016 0.500159 0.500142 0.500207 0.500161 0.500193 0.500154 0.500063 0.500134 0.499997 0.500198 0.500175 0.500084 0.500153 0.500183 0.500159 0.50016 0.500194 0.500194 0.500118 0.500181 0.500192 0.50018 0.500181 0.50019 0.500177 0.500193 0.500188 …
792 4 "51331_CD64-BONE MARROW-HEMATOLOGY" 1 0.499824 0.499829 0.499826 0.499812 0.499823 0.499853 0.499834 0.499891 0.499826 0.499811 0.49982 0.499824 0.49984 0.499841 0.499858 0.499793 0.499839 0.499807 0.499846 0.499937 0.499866 0.500003 0.499802 0.499825 0.499916 0.499847 0.499817 0.499841 0.49984 0.499806 0.499806 0.499882 0.499819 0.499808 0.49982 0.499819 0.49981 0.499823 0.499807 0.499812 …
793 4 "51332_CD7-BONE MARROW-HEMATOLOGY" 0 0.500355 0.500344 0.500349 0.500381 0.500357 0.500291 0.500333 0.500209 0.500351 0.500383 0.500363 0.500354 0.50032 0.500319 0.50028 0.500422 0.500322 0.500394 0.500307 0.500109 0.500262 0.499964 0.500404 0.500354 0.500156 0.500303 0.500371 0.500317 0.50032 0.500395 0.500394 0.500229 0.500365 0.500391 0.500364 0.500364 0.500386 0.500357 0.500394 0.500381…
794 4 "51332_CD7-BONE MARROW-HEMATOLOGY" 1 0.499645 0.499656 0.499651 0.499619 0.499643 0.499709 0.499667 0.499791 0.499649 0.499617 0.499637 0.499646 0.49968 0.499681 0.49972 0.499578 0.499678 0.499606 0.499693 0.499891 0.499738 0.500036 0.499596 0.499646 0.499844 0.499697 0.499629 0.499683 0.49968 0.499605 0.499606 0.499771 0.499635 0.499609 0.499636 0.499636 0.499614 0.499643 0.499606 0.499619…
795 4 "51333_CD71-BONE MARROW-HEMATOLOGY" 0 0.500153 0.500149 0.500151 0.500163 0.500154 0.500128 0.500145 0.500096 0.500152 0.500164 0.500157 0.500153 0.50014 0.500139 0.500123 0.50018 0.50014 0.500168 0.500134 0.500055 0.500117 0.499998 0.500173 0.500153 0.500073 0.500133 0.500159 0.500138 0.500139 0.500169 0.500169 0.500103 0.500158 0.500168 0.500157 0.500157 0.500166 0.500154 0.500168 0.50016…
796 4 "51333_CD71-BONE MARROW-HEMATOLOGY" 1 0.499847 0.499851 0.499849 0.499837 0.499846 0.499872 0.499855 0.499904 0.499848 0.499836 0.499843 0.499847 0.49986 0.499861 0.499877 0.49982 0.49986 0.499832 0.499866 0.499945 0.499883 0.500002 0.499827 0.499847 0.499927 0.499867 0.499841 0.499862 0.499861 0.499831 0.499831 0.499897 0.499842 0.499832 0.499843 0.499843 0.499834 0.499846 0.499832 0.49983…
797 4 "51334_CD8-BONE MARROW-HEMATOLOGY" 0 0.500205 0.500199 0.500202 0.500219 0.500205 0.50017 0.500193 0.500127 0.500202 0.500219 0.500209 0.500204 0.500186 0.500185 0.500164 0.50024 0.500187 0.500225 0.500179 0.500072 0.500156 0.499995 0.500231 0.500204 0.500098 0.500177 0.500213 0.500184 0.500186 0.500226 0.500225 0.500137 0.50021 0.500225 0.50021 0.50021 0.500221 0.500206 0.500225 0.500218 0…
798 4 "51334_CD8-BONE MARROW-HEMATOLOGY" 1 0.499795 0.499801 0.499798 0.499781 0.499795 0.49983 0.499807 0.499873 0.499798 0.499781 0.499791 0.499796 0.499814 0.499815 0.499836 0.49976 0.499813 0.499775 0.499821 0.499928 0.499844 0.500005 0.499769 0.499796 0.499902 0.499823 0.499787 0.499816 0.499814 0.499774 0.499775 0.499863 0.49979 0.499775 0.49979 0.49979 0.499779 0.499794 0.499775 0.499782 0…
799 4 "51335_FMC-7-BONE MARROW-HEMATOLOGY" 0 0.500278 0.500267 0.500272 0.500295 0.500276 0.500232 0.500259 0.500167 0.500273 0.500298 0.500282 0.500276 0.50025 0.50025 0.50022 0.500322 0.500251 0.500304 0.50024 0.500091 0.500207 0.499986 0.500312 0.500275 0.500126 0.500238 0.500286 0.500247 0.500249 0.500306 0.500305 0.500182 0.500283 0.500304 0.500284 0.500282 0.500298 0.500278 0.500304 0.50029…
800 4 "51335_FMC-7-BONE MARROW-HEMATOLOGY" 1 0.499722 0.499733 0.499728 0.499705 0.499724 0.499768 0.499741 0.499833 0.499727 0.499702 0.499718 0.499724 0.49975 0.49975 0.49978 0.499678 0.499749 0.499696 0.49976 0.499909 0.499793 0.500014 0.499688 0.499725 0.499874 0.499762 0.499714 0.499753 0.499751 0.499694 0.499695 0.499818 0.499717 0.499696 0.499716 0.499718 0.499702 0.499722 0.499696 0.49970…
801 4 "51336_GLYCO A-BONE MARROW-HEMATOLOGY" 0 0.500148 0.500143 0.500146 0.500157 0.500148 0.500123 0.500139 0.500092 0.500146 0.500158 0.500151 0.500147 0.500134 0.500134 0.500119 0.500173 0.500135 0.500162 0.500129 0.500054 0.500113 0.499998 0.500166 0.500147 0.50007 0.500128 0.500153 0.500133 0.500134 0.500163 0.500162 0.500099 0.500152 0.500162 0.500151 0.500152 0.500159 0.500149 0.500162 0.…
802 4 "51336_GLYCO A-BONE MARROW-HEMATOLOGY" 1 0.499852 0.499857 0.499854 0.499843 0.499852 0.499877 0.499861 0.499908 0.499854 0.499842 0.499849 0.499853 0.499866 0.499866 0.499881 0.499827 0.499865 0.499838 0.499871 0.499946 0.499887 0.500002 0.499834 0.499853 0.49993 0.499872 0.499847 0.499867 0.499866 0.499837 0.499838 0.499901 0.499848 0.499838 0.499849 0.499848 0.499841 0.499851 0.499838 0.…
803 4 "51337_HLA-DR-BONE MARROW-HEMATOLOGY" 0 0.500447 0.500428 0.500434 0.500478 0.500445 0.500359 0.500413 0.500248 0.500437 0.500481 0.500453 0.500443 0.500397 0.500395 0.500341 0.500532 0.500397 0.500494 0.500379 0.500112 0.500316 0.499922 0.500508 0.500442 0.500175 0.500374 0.500463 0.500391 0.500395 0.500498 0.500493 0.500276 0.500454 0.500485 0.500455 0.500452 0.500483 0.500445 0.500494 0.…
804 4 "51337_HLA-DR-BONE MARROW-HEMATOLOGY" 1 0.499553 0.499572 0.499566 0.499522 0.499555 0.499641 0.499587 0.499752 0.499563 0.499519 0.499547 0.499557 0.499603 0.499605 0.499659 0.499468 0.499603 0.499506 0.499621 0.499888 0.499684 0.500078 0.499492 0.499558 0.499825 0.499626 0.499537 0.499609 0.499605 0.499502 0.499507 0.499724 0.499546 0.499515 0.499545 0.499548 0.499517 0.499555 0.499506 0.…
805 4 "51338_IMMUNOPHENOTYPING-BONE MARROW-HEMATOLOGY" 0 0.500586 0.500556 0.500563 0.500636 0.500588 0.500441 0.500532 0.500281 0.500572 0.500645 0.500596 0.500581 0.500509 0.50051 0.500423 0.50072 0.50051 0.500662 0.500484 0.50007 0.500376 0.49977 0.50068 0.500581 0.500158 0.500472 0.500611 0.500497 0.5005 0.500663 0.500657 0.500331 0.50059 0.50063 0.50059 0.500579 0.500641 0.500582 0.500661 0.…
806 4 "51338_IMMUNOPHENOTYPING-BONE MARROW-HEMATOLOGY" 1 0.499414 0.499444 0.499437 0.499364 0.499412 0.499559 0.499468 0.499719 0.499428 0.499355 0.499404 0.499419 0.499491 0.49949 0.499577 0.49928 0.49949 0.499338 0.499516 0.49993 0.499624 0.50023 0.49932 0.499419 0.499842 0.499528 0.499389 0.499503 0.4995 0.499337 0.499343 0.499669 0.49941 0.49937 0.49941 0.499421 0.499359 0.499418 0.499339 0.…
807 4 "51339_IRON STAIN-BONE MARROW-HEMATOLOGY" 0 0.500485 0.500467 0.500476 0.500524 0.500486 0.500387 0.500448 0.500265 0.500478 0.50053 0.500497 0.500483 0.500428 0.500431 0.500369 0.50058 0.500434 0.500543 0.500413 0.500098 0.500335 0.499872 0.500559 0.500484 0.500158 0.500404 0.500505 0.500422 0.500436 0.500546 0.500544 0.500298 0.500497 0.500578 0.500491 0.500491 0.500529 0.500489 0.500544 …
808 4 "51339_IRON STAIN-BONE MARROW-HEMATOLOGY" 1 0.499515 0.499533 0.499524 0.499476 0.499514 0.499613 0.499552 0.499735 0.499522 0.49947 0.499503 0.499517 0.499572 0.499569 0.499631 0.49942 0.499566 0.499457 0.499587 0.499902 0.499665 0.500128 0.499441 0.499516 0.499842 0.499596 0.499495 0.499578 0.499564 0.499454 0.499456 0.499702 0.499503 0.499422 0.499509 0.499509 0.499471 0.499511 0.499456 …
809 4 "51340_KAPPA-BONE MARROW-HEMATOLOGY" 0 0.500447 0.500428 0.500434 0.500478 0.500444 0.500359 0.500413 0.500248 0.500437 0.500481 0.500453 0.500442 0.500396 0.500395 0.500341 0.500531 0.500398 0.500494 0.500379 0.500112 0.500316 0.499921 0.500507 0.500441 0.500171 0.500374 0.500462 0.500391 0.500395 0.500498 0.500494 0.500276 0.500453 0.500487 0.500455 0.500452 0.500483 0.500444 0.500494 0.5…
810 4 "51340_KAPPA-BONE MARROW-HEMATOLOGY" 1 0.499553 0.499572 0.499566 0.499522 0.499556 0.499641 0.499587 0.499752 0.499563 0.499519 0.499547 0.499558 0.499604 0.499605 0.499659 0.499469 0.499602 0.499506 0.499621 0.499888 0.499684 0.500079 0.499493 0.499559 0.499829 0.499626 0.499538 0.499609 0.499605 0.499502 0.499506 0.499724 0.499547 0.499513 0.499545 0.499548 0.499517 0.499556 0.499506 0.4…
811 4 "51341_LAMBDA-BONE MARROW-HEMATOLOGY" 0 0.500447 0.500428 0.500434 0.500478 0.500444 0.500359 0.500413 0.500248 0.500437 0.500481 0.500453 0.500442 0.500396 0.500395 0.500341 0.500531 0.500398 0.500494 0.500379 0.500112 0.500316 0.499921 0.500507 0.500441 0.500171 0.500374 0.500462 0.500391 0.500395 0.500498 0.500494 0.500276 0.500453 0.500487 0.500455 0.500452 0.500483 0.500444 0.500494 0.…
812 4 "51341_LAMBDA-BONE MARROW-HEMATOLOGY" 1 0.499553 0.499572 0.499566 0.499522 0.499556 0.499641 0.499587 0.499752 0.499563 0.499519 0.499547 0.499558 0.499604 0.499605 0.499659 0.499469 0.499602 0.499506 0.499621 0.499888 0.499684 0.500079 0.499493 0.499559 0.499829 0.499626 0.499538 0.499609 0.499605 0.499502 0.499506 0.499724 0.499547 0.499513 0.499545 0.499548 0.499517 0.499556 0.499506 0.…
813 4 "51342_WRIGHT GIEMSA-BONE MARROW-HEMATOLOGY" 0 0.500742 0.500691 0.500688 0.500881 0.500767 0.500335 0.500619 0.500163 0.500736 0.500767 0.500794 0.500735 0.50057 0.500628 0.500424 0.501056 0.500612 0.500945 0.500577 0.499579 0.500247 0.498845 0.500966 0.500768 0.499611 0.500519 0.500785 0.500606 0.500581 0.500913 0.500908 0.500298 0.500705 0.500821 0.500658 0.500729 0.500853 0.500736 0.500…
814 4 "51342_WRIGHT GIEMSA-BONE MARROW-HEMATOLOGY" 1 0.499258 0.499309 0.499312 0.499119 0.499233 0.499665 0.499381 0.499837 0.499264 0.499233 0.499206 0.499265 0.49943 0.499372 0.499576 0.498944 0.499388 0.499055 0.499423 0.500421 0.499753 0.501155 0.499034 0.499232 0.500389 0.499481 0.499215 0.499394 0.499419 0.499087 0.499092 0.499702 0.499295 0.499179 0.499342 0.499271 0.499147 0.499264 0.499…
815 4 "51343_ATYPICAL LYMPHOCYTES-CEREBROSPINAL FLUID (CSF)-HEMATOLOGY" 0 0.500285 0.500526 0.500376 0.499123 0.500402 0.500207 0.500297 0.497987 0.499825 0.500761 0.50042 0.500478 0.500092 0.500318 0.499972 0.500724 0.499837 0.500384 0.500257 0.499445 0.498571 0.4985 0.500637 0.500434 0.498992 0.499709 0.500423 0.500363 0.500201 0.500623 0.500736 0.50009 0.540322 0.500875 0.500691 0.499994 0.500…
816 4 "51343_ATYPICAL LYMPHOCYTES-CEREBROSPINAL FLUID (CSF)-HEMATOLOGY" 1 0.499715 0.499474 0.499624 0.500877 0.499598 0.499793 0.499703 0.502013 0.500175 0.499239 0.49958 0.499522 0.499908 0.499682 0.500028 0.499276 0.500163 0.499616 0.499743 0.500555 0.501429 0.5015 0.499363 0.499566 0.501008 0.500291 0.499577 0.499637 0.499799 0.499377 0.499264 0.49991 0.459678 0.499125 0.499309 0.500006 0.499…
817 4 "51344_BANDS-CEREBROSPINAL FLUID (CSF)-HEMATOLOGY" 0 0.500457 0.500535 0.500497 0.499908 0.500495 0.500384 0.500434 0.499244 0.500232 0.50071 0.500513 0.500536 0.500332 0.500414 0.50022 0.500704 0.500234 0.500527 0.500353 0.499828 0.499573 0.499308 0.500658 0.500495 0.499711 0.500138 0.500606 0.500442 0.500381 0.500653 0.500704 0.500208 0.518701 0.500835 0.500673 0.5004 0.500623 0.500492 0.…
818 4 "51344_BANDS-CEREBROSPINAL FLUID (CSF)-HEMATOLOGY" 1 0.499543 0.499465 0.499503 0.500092 0.499505 0.499616 0.499566 0.500756 0.499768 0.49929 0.499487 0.499464 0.499668 0.499586 0.49978 0.499296 0.499766 0.499473 0.499647 0.500172 0.500427 0.500692 0.499342 0.499505 0.500289 0.499862 0.499394 0.499558 0.499619 0.499347 0.499296 0.499792 0.481299 0.499165 0.499327 0.4996 0.499377 0.499508 0.…
819 4 "51345_BASOPHILS-CEREBROSPINAL FLUID (CSF)-HEMATOLOGY" 0 0.500319 0.500327 0.500328 0.500229 0.500322 0.500288 0.500302 0.499952 0.500256 0.500394 0.500331 0.500333 0.500273 0.500286 0.500225 0.500399 0.500254 0.500345 0.500262 0.500067 0.500044 0.499903 0.500382 0.500321 0.500072 0.500216 0.50035 0.500296 0.500282 0.500378 0.500395 0.500192 0.50374 0.500443 0.50038 0.50032 0.500369 0.50032…
820 4 "51345_BASOPHILS-CEREBROSPINAL FLUID (CSF)-HEMATOLOGY" 1 0.499681 0.499673 0.499672 0.499771 0.499678 0.499712 0.499698 0.500048 0.499744 0.499606 0.499669 0.499667 0.499727 0.499714 0.499775 0.499601 0.499746 0.499655 0.499738 0.499933 0.499956 0.500097 0.499618 0.499679 0.499928 0.499784 0.49965 0.499704 0.499718 0.499622 0.499605 0.499808 0.49626 0.499557 0.49962 0.49968 0.499631 0.49967…
821 4 "51346_BLASTS-CEREBROSPINAL FLUID (CSF)-HEMATOLOGY" 0 0.500038 0.500037 0.500038 0.500039 0.500038 0.500032 0.500036 0.500022 0.500037 0.500041 0.500039 0.500038 0.500035 0.500035 0.500031 0.500045 0.500035 0.500042 0.500033 0.500014 0.500061 0.499999 0.500043 0.500038 0.500018 0.500033 0.50004 0.500034 0.500035 0.500042 0.500042 0.500026 0.500039 0.500043 0.50004 0.500039 0.500041 0.500039…
822 4 "51346_BLASTS-CEREBROSPINAL FLUID (CSF)-HEMATOLOGY" 1 0.499962 0.499963 0.499962 0.499961 0.499962 0.499968 0.499964 0.499978 0.499963 0.499959 0.499961 0.499962 0.499965 0.499965 0.499969 0.499955 0.499965 0.499958 0.499967 0.499986 0.499939 0.500001 0.499957 0.499962 0.499982 0.499967 0.49996 0.499966 0.499965 0.499958 0.499958 0.499974 0.499961 0.499957 0.49996 0.499961 0.499959 0.499961…
823 4 "51347_EOSINOPHILS-CEREBROSPINAL FLUID (CSF)-HEMATOLOGY" 0 0.497005 0.505265 0.499582 0.476299 0.499901 0.498939 0.500999 0.479342 0.487321 0.500677 0.500772 0.501376 0.496352 0.500666 0.500905 0.500138 0.495026 0.496763 0.502428 0.501293 0.479509 0.494574 0.501299 0.501801 0.488231 0.490784 0.497183 0.501591 0.500026 0.500675 0.501628 0.501016 0.63137 0.498049 0.50092 0.483473 0.500734 0.4…
824 4 "51347_EOSINOPHILS-CEREBROSPINAL FLUID (CSF)-HEMATOLOGY" 1 0.502995 0.494735 0.500418 0.523701 0.500099 0.501061 0.499001 0.520658 0.512679 0.499323 0.499228 0.498624 0.503648 0.499334 0.499095 0.499862 0.504974 0.503237 0.497572 0.498707 0.520491 0.505426 0.498701 0.498199 0.511769 0.509216 0.502817 0.498409 0.499974 0.499325 0.498372 0.498984 0.36863 0.501951 0.49908 0.516527 0.499266 0.5…
825 4 "51348_HEMATOCRIT	CSF-CEREBROSPINAL FLUID (CSF)-HEMATOLOGY" 0 0.499832 0.499829 0.499827 0.499218 0.499831 0.499847 0.49984 0.500013 0.499862 0.499797 0.499827 0.499826 0.499854 0.499848 0.499869 0.499795 0.499858 0.49982 0.499861 0.499952 0.499965 0.500022 0.499803 0.499833 0.49994 0.49988 0.499817 0.499844 0.499851 0.499804 0.499796 0.499894 0.499848 0.499772 0.499803 0.499826 0.499809 0.49983 0.499813 0.499825 …
826 4 "51348_HEMATOCRIT	CSF-CEREBROSPINAL FLUID (CSF)-HEMATOLOGY" 1 0.500168 0.500171 0.500173 0.500782 0.500169 0.500153 0.50016 0.499987 0.500138 0.500203 0.500173 0.500174 0.500146 0.500152 0.500131 0.500205 0.500142 0.50018 0.500139 0.500048 0.500035 0.499978 0.500197 0.500167 0.50006 0.50012 0.500183 0.500156 0.500149 0.500196 0.500204 0.500106 0.500152 0.500228 0.500197 0.500174 0.500191 0.50017 0.500187 0.500175 …
827 4 "51349_HYPERSEGMENTED NEUTROPHILS-CEREBROSPINAL FLUID (CSF)-HEMATOLOGY" 0 0.500005 0.500005 0.500005 0.500005 0.500005 0.500005 0.500005 0.500002 0.500005 0.500006 0.500005 0.500005 0.500005 0.500005 0.500004 0.500006 0.500005 0.500006 0.500004 0.500002 0.500004 0.5 0.500006 0.500005 0.500002 0.500004 0.500006 0.500005 0.500005 0.500006 0.500005 0.500003 0.500011 0.500007 0.500006 0.500006 …
828 4 "51349_HYPERSEGMENTED NEUTROPHILS-CEREBROSPINAL FLUID (CSF)-HEMATOLOGY" 1 0.499995 0.499995 0.499995 0.499995 0.499995 0.499995 0.499995 0.499998 0.499995 0.499994 0.499995 0.499995 0.499995 0.499995 0.499996 0.499994 0.499995 0.499994 0.499996 0.499998 0.499996 0.5 0.499994 0.499995 0.499998 0.499996 0.499994 0.499995 0.499995 0.499994 0.499995 0.499997 0.499989 0.499993 0.499994 0.499994 …
829 4 "51350_IMMUNOPHENOTYPING-CEREBROSPINAL FLUID (CSF)-HEMATOLOGY" 0 0.500044 0.500043 0.500044 0.500047 0.500044 0.500042 0.500042 0.500027 0.500043 0.500047 0.500045 0.500044 0.50004 0.50004 0.500036 0.500051 0.50004 0.500049 0.500039 0.500016 0.500034 0.500001 0.50005 0.500044 0.500021 0.500038 0.500046 0.50004 0.50004 0.500049 0.500049 0.50003 0.500271 0.500049 0.500046 0.500045 0.500048 0.…
830 4 "51350_IMMUNOPHENOTYPING-CEREBROSPINAL FLUID (CSF)-HEMATOLOGY" 1 0.499956 0.499957 0.499956 0.499953 0.499956 0.499958 0.499958 0.499973 0.499957 0.499953 0.499955 0.499956 0.49996 0.49996 0.499964 0.499949 0.49996 0.499951 0.499961 0.499984 0.499966 0.499999 0.49995 0.499956 0.499979 0.499962 0.499954 0.49996 0.49996 0.499951 0.499951 0.49997 0.499729 0.499951 0.499954 0.499955 0.499952 0.…
831 4 "51351_LYMPHS-CEREBROSPINAL FLUID (CSF)-HEMATOLOGY" 0 0.494208 0.504351 0.498278 0.502482 0.501601 0.489916 0.500749 0.500896 0.501281 0.49445 0.503596 0.503543 0.495946 0.501417 0.501089 0.498314 0.502169 0.505993 0.502206 0.494172 0.500445 0.493492 0.50594 0.50464 0.487744 0.503134 0.498655 0.501098 0.498128 0.503124 0.505177 0.500018 0.996701 0.462577 0.496403 0.483899 0.497158 0.497976 …
832 4 "51351_LYMPHS-CEREBROSPINAL FLUID (CSF)-HEMATOLOGY" 1 0.505792 0.495649 0.501722 0.497518 0.498399 0.510084 0.499251 0.499104 0.498719 0.50555 0.496404 0.496457 0.504054 0.498583 0.498911 0.501686 0.497831 0.494007 0.497794 0.505828 0.499555 0.506508 0.49406 0.49536 0.512256 0.496866 0.501345 0.498902 0.501872 0.496876 0.494823 0.499982 0.00329868 0.537423 0.503597 0.516101 0.502842 0.50202…
833 4 "51352_MACROPHAGE-CEREBROSPINAL FLUID (CSF)-HEMATOLOGY" 0 0.493355 0.509677 0.497986 0.475954 0.50052 0.4967 0.502755 0.481508 0.486978 0.498945 0.503613 0.503434 0.493276 0.501246 0.500911 0.500113 0.485592 0.495369 0.504127 0.503518 0.482707 0.487872 0.505265 0.50558 0.477424 0.486605 0.493774 0.504731 0.499966 0.498598 0.502056 0.501589 0.8955 0.487192 0.500947 0.462271 0.501629 0.498626…
834 4 "51352_MACROPHAGE-CEREBROSPINAL FLUID (CSF)-HEMATOLOGY" 1 0.506645 0.490323 0.502014 0.524046 0.49948 0.5033 0.497245 0.518492 0.513022 0.501055 0.496387 0.496566 0.506724 0.498754 0.499089 0.499887 0.514408 0.504631 0.495873 0.496482 0.517293 0.512128 0.494735 0.49442 0.522576 0.513395 0.506226 0.495269 0.500034 0.501402 0.497944 0.498411 0.1045 0.512808 0.499053 0.537729 0.498371 0.501374…
835 4 "51353_MESOTHELIAL CELLS-CEREBROSPINAL FLUID (CSF)-HEMATOLOGY" 0 0.500088 0.500086 0.500087 0.500053 0.500086 0.500082 0.500083 0.5 0.500071 0.500102 0.500088 0.50009 0.500075 0.500077 0.500064 0.500103 0.500072 0.500091 0.500072 0.500026 0.500028 0.499992 0.5001 0.500085 0.50003 0.500063 0.500093 0.500081 0.500077 0.500099 0.500102 0.500055 0.500529 0.500113 0.5001 0.500087 0.500097 0.5000…
836 4 "51353_MESOTHELIAL CELLS-CEREBROSPINAL FLUID (CSF)-HEMATOLOGY" 1 0.499912 0.499914 0.499913 0.499947 0.499914 0.499918 0.499917 0.5 0.499929 0.499898 0.499912 0.49991 0.499925 0.499923 0.499936 0.499897 0.499928 0.499909 0.499928 0.499974 0.499972 0.500008 0.4999 0.499915 0.49997 0.499937 0.499907 0.499919 0.499923 0.499901 0.499898 0.499945 0.499471 0.499887 0.4999 0.499913 0.499903 0.4999…
837 4 "51354_METAMYELOCYTES-CEREBROSPINAL FLUID (CSF)-HEMATOLOGY" 0 0.500071 0.500071 0.50007 0.500077 0.500071 0.500066 0.500067 0.500034 0.500068 0.500082 0.500073 0.500075 0.500064 0.500064 0.500055 0.500086 0.500053 0.500078 0.50006 0.500024 0.500092 0.499985 0.500086 0.500072 0.500033 0.500059 0.500074 0.500065 0.500064 0.50008 0.50008 0.500047 0.503596 0.500095 0.50008 0.500078 0.50008 0.50…
838 4 "51354_METAMYELOCYTES-CEREBROSPINAL FLUID (CSF)-HEMATOLOGY" 1 0.499929 0.499929 0.49993 0.499923 0.499929 0.499934 0.499933 0.499966 0.499932 0.499918 0.499927 0.499925 0.499936 0.499936 0.499945 0.499914 0.499947 0.499922 0.49994 0.499976 0.499908 0.500015 0.499914 0.499928 0.499967 0.499941 0.499926 0.499935 0.499936 0.49992 0.49992 0.499953 0.496404 0.499905 0.49992 0.499922 0.49992 0.49…
839 4 "51355_MONOCYTES-CEREBROSPINAL FLUID (CSF)-HEMATOLOGY" 0 0.494208 0.504351 0.498278 0.502482 0.501601 0.489916 0.500749 0.500896 0.501281 0.49445 0.503596 0.503543 0.495946 0.501417 0.501089 0.498314 0.502169 0.505993 0.502206 0.494172 0.500445 0.493492 0.50594 0.50464 0.487744 0.503134 0.498655 0.501098 0.498128 0.503124 0.505177 0.500018 0.996701 0.462577 0.496403 0.483899 0.497158 0.4979…
840 4 "51355_MONOCYTES-CEREBROSPINAL FLUID (CSF)-HEMATOLOGY" 1 0.505792 0.495649 0.501722 0.497518 0.498399 0.510084 0.499251 0.499104 0.498719 0.50555 0.496404 0.496457 0.504054 0.498583 0.498911 0.501686 0.497831 0.494007 0.497794 0.505828 0.499555 0.506508 0.49406 0.49536 0.512256 0.496866 0.501345 0.498902 0.501872 0.496876 0.494823 0.499982 0.00329868 0.537423 0.503597 0.516101 0.502842 0.50…
841 4 "51356_MYELOCYTES-CEREBROSPINAL FLUID (CSF)-HEMATOLOGY" 0 0.500029 0.500029 0.50003 0.500029 0.500029 0.500028 0.500027 0.500013 0.500028 0.500035 0.50003 0.50004 0.500027 0.500026 0.500026 0.500035 0.500021 0.500031 0.500024 0.50001 0.500034 0.499995 0.500043 0.500029 0.500013 0.500023 0.500031 0.500026 0.500026 0.500032 0.500032 0.500018 0.501488 0.500036 0.500032 0.500038 0.500033 0.5000…
842 4 "51356_MYELOCYTES-CEREBROSPINAL FLUID (CSF)-HEMATOLOGY" 1 0.499971 0.499971 0.49997 0.499971 0.499971 0.499972 0.499973 0.499987 0.499972 0.499965 0.49997 0.49996 0.499973 0.499974 0.499974 0.499965 0.499979 0.499969 0.499976 0.49999 0.499966 0.500005 0.499957 0.499971 0.499987 0.499977 0.499969 0.499974 0.499974 0.499968 0.499968 0.499982 0.498512 0.499964 0.499968 0.499962 0.499967 0.4999…
843 4 "51357_NRBC-CEREBROSPINAL FLUID (CSF)-HEMATOLOGY" 0 0.500383 0.500409 0.500408 0.500079 0.500399 0.500341 0.500366 0.499669 0.500262 0.500517 0.50041 0.50042 0.500312 0.500346 0.500249 0.500519 0.500298 0.500422 0.500307 0.499999 0.500837 0.499755 0.50049 0.500392 0.499989 0.500209 0.500454 0.50036 0.500329 0.50049 0.500521 0.500207 0.501502 0.500595 0.500495 0.500367 0.500472 0.500393 0.50…
844 4 "51357_NRBC-CEREBROSPINAL FLUID (CSF)-HEMATOLOGY" 1 0.499617 0.499591 0.499592 0.499921 0.499601 0.499659 0.499634 0.500331 0.499738 0.499483 0.49959 0.49958 0.499688 0.499654 0.499751 0.499481 0.499702 0.499578 0.499693 0.500001 0.499163 0.500245 0.49951 0.499608 0.500011 0.499791 0.499546 0.49964 0.499671 0.49951 0.499479 0.499793 0.498498 0.499405 0.499505 0.499633 0.499528 0.499607 0.49…
845 4 "51358_OTHER-CEREBROSPINAL FLUID (CSF)-HEMATOLOGY" 0 0.500548 0.500596 0.50057 0.500152 0.500572 0.500456 0.500508 0.499512 0.500366 0.500759 0.500592 0.500599 0.50042 0.500486 0.500302 0.500779 0.500327 0.500618 0.500429 0.499886 0.499737 0.499365 0.500734 0.500574 0.499811 0.500256 0.500617 0.500505 0.500458 0.500711 0.500757 0.500272 0.520109 0.500859 0.500716 0.500501 0.500693 0.500565 …
846 4 "51358_OTHER-CEREBROSPINAL FLUID (CSF)-HEMATOLOGY" 1 0.499452 0.499404 0.49943 0.499848 0.499428 0.499544 0.499492 0.500488 0.499634 0.499241 0.499408 0.499401 0.49958 0.499514 0.499698 0.499221 0.499673 0.499382 0.499571 0.500114 0.500263 0.500635 0.499266 0.499426 0.500189 0.499744 0.499383 0.499495 0.499542 0.499289 0.499243 0.499728 0.479891 0.499141 0.499284 0.499499 0.499307 0.499435 …
847 4 "51359_PLASMA-CEREBROSPINAL FLUID (CSF)-HEMATOLOGY" 0 0.500057 0.500057 0.500057 0.500059 0.500057 0.500053 0.500053 0.50005 0.500051 0.500067 0.500058 0.500058 0.50005 0.500051 0.500045 0.500069 0.500044 0.500061 0.500047 0.500018 0.500026 0.499991 0.500066 0.500057 0.500027 0.500044 0.500063 0.500053 0.500051 0.500066 0.500066 0.500037 0.501997 0.500074 0.500068 0.500058 0.500064 0.500058…
848 4 "51359_PLASMA-CEREBROSPINAL FLUID (CSF)-HEMATOLOGY" 1 0.499943 0.499943 0.499943 0.499941 0.499943 0.499947 0.499947 0.49995 0.499949 0.499933 0.499942 0.499942 0.49995 0.499949 0.499955 0.499931 0.499956 0.499939 0.499953 0.499982 0.499974 0.500009 0.499934 0.499943 0.499973 0.499956 0.499937 0.499947 0.499949 0.499934 0.499934 0.499963 0.498003 0.499926 0.499932 0.499942 0.499936 0.499942…
849 4 "51360_POLYS-CEREBROSPINAL FLUID (CSF)-HEMATOLOGY" 0 0.494208 0.504351 0.498278 0.502482 0.501601 0.489916 0.500749 0.500896 0.501281 0.49445 0.503596 0.503543 0.495946 0.501417 0.501089 0.498314 0.502169 0.505993 0.502206 0.494172 0.500445 0.493492 0.50594 0.50464 0.487744 0.503134 0.498655 0.501098 0.498128 0.503124 0.505177 0.500018 0.996701 0.462577 0.496403 0.483899 0.497158 0.497976 0…
850 4 "51360_POLYS-CEREBROSPINAL FLUID (CSF)-HEMATOLOGY" 1 0.505792 0.495649 0.501722 0.497518 0.498399 0.510084 0.499251 0.499104 0.498719 0.50555 0.496404 0.496457 0.504054 0.498583 0.498911 0.501686 0.497831 0.494007 0.497794 0.505828 0.499555 0.506508 0.49406 0.49536 0.512256 0.496866 0.501345 0.498902 0.501872 0.496876 0.494823 0.499982 0.00329868 0.537423 0.503597 0.516101 0.502842 0.502024…
851 4 "51362_RBC	CSF-CEREBROSPINAL FLUID (CSF)-HEMATOLOGY" 0 0.49815 0.49828 0.498378 0.497103 0.49809 0.49941 0.498617 0.500268 0.498209 0.497522 0.497913 0.498018 0.498799 0.498709 0.499218 0.496672 0.498677 0.497192 0.498834 0.502002 0.499166 0.503975 0.496924 0.498026 0.50153 0.499093 0.497674 0.498909 0.498865 0.497184 0.497524 0.499813 0.343543 0.497238 0.497791 0.498251 0.497444 0.498009 0.497303 0.497463 …
852 4 "51362_RBC	CSF-CEREBROSPINAL FLUID (CSF)-HEMATOLOGY" 1 0.50185 0.50172 0.501622 0.502897 0.50191 0.50059 0.501383 0.499732 0.501791 0.502478 0.502087 0.501982 0.501201 0.501291 0.500782 0.503328 0.501323 0.502808 0.501166 0.497998 0.500834 0.496025 0.503076 0.501974 0.49847 0.500907 0.502326 0.501091 0.501135 0.502816 0.502476 0.500187 0.656457 0.502762 0.502209 0.501749 0.502556 0.501991 0.502697 0.502537 …
853 4 "51363_WBC	CSF-CEREBROSPINAL FLUID (CSF)-HEMATOLOGY" 0 0.494278 0.504459 0.49834 0.502506 0.501694 0.489926 0.500272 0.500911 0.501346 0.494337 0.503683 0.503582 0.495954 0.501432 0.501111 0.498345 0.502235 0.506036 0.50224 0.494177 0.500447 0.493616 0.505985 0.504762 0.487617 0.502529 0.498723 0.500168 0.4982 0.503172 0.505317 0.500017 0.996692 0.462442 0.496348 0.483786 0.496795 0.498073 0.503459 0.504725…
854 4 "51363_WBC	CSF-CEREBROSPINAL FLUID (CSF)-HEMATOLOGY" 1 0.505722 0.495541 0.50166 0.497494 0.498306 0.510074 0.499728 0.499089 0.498654 0.505663 0.496317 0.496418 0.504046 0.498568 0.498889 0.501655 0.497765 0.493964 0.49776 0.505823 0.499553 0.506384 0.494015 0.495238 0.512383 0.497471 0.501277 0.499832 0.5018 0.496828 0.494683 0.499983 0.00330794 0.537558 0.503652 0.516214 0.503205 0.501927 0.496541 0.4952…
855 4 "51364_YOUNG-CEREBROSPINAL FLUID (CSF)-HEMATOLOGY" 0 0.500017 0.500017 0.500018 0.500012 0.500017 0.500016 0.500016 0.5 0.500014 0.50002 0.500018 0.500018 0.500015 0.500015 0.500013 0.500021 0.500015 0.500018 0.500014 0.500005 0.500003 0.499999 0.50002 0.500017 0.500006 0.500012 0.500018 0.500016 0.500015 0.50002 0.50002 0.500011 0.500018 0.500023 0.50002 0.500017 0.500019 0.500017 0.500019…
856 4 "51364_YOUNG-CEREBROSPINAL FLUID (CSF)-HEMATOLOGY" 1 0.499983 0.499983 0.499982 0.499988 0.499983 0.499984 0.499984 0.5 0.499986 0.49998 0.499982 0.499982 0.499985 0.499985 0.499987 0.499979 0.499985 0.499982 0.499986 0.499995 0.499997 0.500001 0.49998 0.499983 0.499994 0.499988 0.499982 0.499984 0.499985 0.49998 0.49998 0.499989 0.499982 0.499977 0.49998 0.499983 0.499981 0.499983 0.499981…
857 4 "51365_ATYPICAL LYMPHOCYTES-JOINT FLUID-HEMATOLOGY" 0 0.499964 0.499965 0.499965 0.499961 0.499964 0.499967 0.499971 0.499981 0.499965 0.499959 0.499964 0.499967 0.499968 0.499969 0.499976 0.499957 0.499969 0.49996 0.499971 0.499995 0.499974 0.500011 0.499958 0.499963 0.49999 0.49997 0.49752 0.499967 0.499968 0.499961 0.49996 0.499978 0.499963 0.499954 0.49996 0.499962 0.49996 0.499964 0.49…
858 4 "51365_ATYPICAL LYMPHOCYTES-JOINT FLUID-HEMATOLOGY" 1 0.500036 0.500035 0.500035 0.500039 0.500036 0.500033 0.500029 0.500019 0.500035 0.500041 0.500036 0.500033 0.500032 0.500031 0.500024 0.500043 0.500031 0.50004 0.500029 0.500005 0.500026 0.499989 0.500042 0.500037 0.50001 0.50003 0.50248 0.500033 0.500032 0.500039 0.50004 0.500022 0.500037 0.500046 0.50004 0.500038 0.50004 0.500036 0.50…
859 4 "51366_BANDS-JOINT FLUID-HEMATOLOGY" 0 0.499934 0.499935 0.499931 0.499927 0.499934 0.499939 0.499946 0.499964 0.499935 0.499923 0.499802 0.499938 0.49994 0.499942 0.499956 0.49992 0.499812 0.499926 0.499945 0.499992 0.499952 0.500021 0.499918 0.499935 0.499979 0.499943 0.495613 0.49994 0.499942 0.499927 0.499921 0.499959 0.499929 0.499911 0.499925 0.499918 0.499926 0.499933 0.499926 0.4999…
860 4 "51366_BANDS-JOINT FLUID-HEMATOLOGY" 1 0.500066 0.500065 0.500069 0.500073 0.500066 0.500061 0.500054 0.500036 0.500065 0.500077 0.500198 0.500062 0.50006 0.500058 0.500044 0.50008 0.500188 0.500074 0.500055 0.500008 0.500048 0.499979 0.500082 0.500065 0.500021 0.500057 0.504387 0.50006 0.500058 0.500073 0.500079 0.500041 0.500071 0.500089 0.500075 0.500082 0.500074 0.500067 0.500074 0.5000…
861 4 "51367_BASOPHILS-JOINT FLUID-HEMATOLOGY" 0 0.499999 0.500001 0.499999 0.499999 0.499999 0.5 0.499999 0.499999 0.499999 0.499999 0.499999 0.499999 0.499999 0.499999 0.499999 0.499999 0.499999 0.499999 0.499999 0.499999 0.499999 0.499999 0.499999 0.499999 0.499999 0.499999 0.500244 0.499999 0.499999 0.499999 0.499999 0.499999 0.499999 0.500008 0.499999 0.5 0.499999 0.499999 0.499999 0.499999 …
862 4 "51367_BASOPHILS-JOINT FLUID-HEMATOLOGY" 1 0.500001 0.499999 0.500001 0.500001 0.500001 0.5 0.500001 0.500001 0.500001 0.500001 0.500001 0.500001 0.500001 0.500001 0.500001 0.500001 0.500001 0.500001 0.500001 0.500001 0.500001 0.500001 0.500001 0.500001 0.500001 0.500001 0.499756 0.500001 0.500001 0.500001 0.500001 0.500001 0.500001 0.499992 0.500001 0.5 0.500001 0.500001 0.500001 0.500001 …
863 4 "51368_EOSINOPHILS-JOINT FLUID-HEMATOLOGY" 0 0.499925 0.49993 0.499927 0.499921 0.499928 0.499933 0.499659 0.499966 0.49993 0.499915 0.49981 0.499932 0.499935 0.499937 0.499957 0.499912 0.499816 0.499918 0.499365 0.499991 0.499948 0.500025 0.499909 0.499928 0.499975 0.499937 0.495938 0.499935 0.499928 0.499916 0.499906 0.499955 0.499922 0.499903 0.499916 0.499874 0.499918 0.499927 0.499918 …
864 4 "51368_EOSINOPHILS-JOINT FLUID-HEMATOLOGY" 1 0.500075 0.50007 0.500073 0.500079 0.500072 0.500067 0.500341 0.500034 0.50007 0.500085 0.50019 0.500068 0.500065 0.500063 0.500043 0.500088 0.500184 0.500082 0.500635 0.500009 0.500052 0.499975 0.500091 0.500072 0.500025 0.500063 0.504062 0.500065 0.500072 0.500084 0.500094 0.500045 0.500078 0.500097 0.500084 0.500126 0.500082 0.500073 0.500082 …
865 4 "51369_HEMATOCRIT	JOINT FLUID-JOINT FLUID-HEMATOLOGY" 0 0.499897 0.499897 0.499896 0.499889 0.499897 0.499907 0.499916 0.499946 0.4999 0.499882 0.499895 0.499904 0.499907 0.499912 0.499933 0.499877 0.499906 0.499885 0.499826 0.499987 0.499927 0.50003 0.499882 0.499899 0.499964 0.499917 0.492958 0.499908 0.499911 0.499888 0.499882 0.499937 0.499876 0.499841 0.499886 0.499893 0.499882 0.499897 0.499885 0.49989 0.499…
866 4 "51369_HEMATOCRIT	JOINT FLUID-JOINT FLUID-HEMATOLOGY" 1 0.500103 0.500103 0.500104 0.500111 0.500103 0.500093 0.500084 0.500054 0.5001 0.500118 0.500105 0.500096 0.500093 0.500088 0.500067 0.500123 0.500094 0.500115 0.500174 0.500013 0.500073 0.49997 0.500118 0.500101 0.500036 0.500083 0.507042 0.500092 0.500089 0.500112 0.500118 0.500063 0.500124 0.500159 0.500114 0.500107 0.500118 0.500103 0.500115 0.50011 0.500…
867 4 "51370_JOINT CRYSTALS	BIREFRINGENCE-JOINT FLUID-HEMATOLOGY" 0 0.500283 0.500283 0.500279 0.500322 0.500285 0.500261 0.500208 0.500128 0.50028 0.500341 0.500295 0.500258 0.500254 0.500241 0.500153 0.500357 0.500246 0.500328 0.500219 0.499977 0.500187 0.499825 0.500343 0.50028 0.500029 0.500225 0.524753 0.500256 0.50024 0.500317 0.500336 0.500161 0.500303 0.5004 0.500334 0.500299 0.500324 0.500286 0.500323 0.500315 0.50…
868 4 "51370_JOINT CRYSTALS	BIREFRINGENCE-JOINT FLUID-HEMATOLOGY" 1 0.499717 0.499717 0.499721 0.499678 0.499715 0.499739 0.499792 0.499872 0.49972 0.499659 0.499705 0.499742 0.499746 0.499759 0.499847 0.499643 0.499754 0.499672 0.499781 0.500023 0.499813 0.500175 0.499657 0.49972 0.499971 0.499775 0.475247 0.499744 0.49976 0.499683 0.499664 0.499839 0.499697 0.4996 0.499666 0.499701 0.499676 0.499714 0.499677 0.499685 0.49…
869 4 "51372_JOINT CRYSTALS	LOCATION-JOINT FLUID-HEMATOLOGY" 0 0.500283 0.500283 0.500279 0.500322 0.500285 0.500262 0.500208 0.500128 0.50028 0.500341 0.500295 0.500258 0.500254 0.500241 0.500153 0.500357 0.500246 0.500328 0.500219 0.499977 0.500187 0.499825 0.500343 0.50028 0.500029 0.500225 0.52475 0.500256 0.50024 0.500317 0.500336 0.500161 0.500304 0.5004 0.500334 0.500299 0.500324 0.500286 0.500323 0.500315 0.500209 0…
870 4 "51372_JOINT CRYSTALS	LOCATION-JOINT FLUID-HEMATOLOGY" 1 0.499717 0.499717 0.499721 0.499678 0.499715 0.499738 0.499792 0.499872 0.49972 0.499659 0.499705 0.499742 0.499746 0.499759 0.499847 0.499643 0.499754 0.499672 0.499781 0.500023 0.499813 0.500175 0.499657 0.49972 0.499971 0.499775 0.47525 0.499744 0.49976 0.499683 0.499664 0.499839 0.499696 0.4996 0.499666 0.499701 0.499676 0.499714 0.499677 0.499685 0.499791 0…
871 4 "51373_JOINT CRYSTALS	NUMBER-JOINT FLUID-HEMATOLOGY" 0 0.499617 0.499949 0.499565 0.500297 0.499867 0.4998 0.498234 0.499307 0.499885 0.500145 0.499982 0.499132 0.499645 0.499688 0.498492 0.500241 0.499764 0.500232 0.499611 0.497334 0.499168 0.496593 0.50018 0.49989 0.497119 0.499509 0.692179 0.499911 0.499358 0.499668 0.500073 0.4998 0.499741 0.500346 0.500064 0.499207 0.49997 0.499611 0.500037 0.500052 0.499195 0.49…
872 4 "51373_JOINT CRYSTALS	NUMBER-JOINT FLUID-HEMATOLOGY" 1 0.500383 0.500051 0.500435 0.499703 0.500133 0.5002 0.501766 0.500693 0.500115 0.499855 0.500018 0.500868 0.500355 0.500312 0.501508 0.499759 0.500236 0.499768 0.500389 0.502666 0.500832 0.503407 0.49982 0.50011 0.502881 0.500491 0.307821 0.500089 0.500642 0.500332 0.499927 0.5002 0.500259 0.499654 0.499936 0.500793 0.50003 0.500389 0.499963 0.499948 0.500805 0.50…
873 4 "51374_JOINT CRYSTALS	SHAPE-JOINT FLUID-HEMATOLOGY" 0 0.500283 0.500283 0.500279 0.500322 0.500285 0.500262 0.500208 0.500128 0.50028 0.500341 0.500295 0.500258 0.500254 0.500241 0.500153 0.500357 0.500246 0.500328 0.500219 0.499977 0.500187 0.499825 0.500343 0.50028 0.500029 0.500225 0.524751 0.500256 0.50024 0.500317 0.500336 0.500161 0.500304 0.5004 0.500334 0.500299 0.500324 0.500286 0.500323 0.500315 0.500209 0.5…
874 4 "51374_JOINT CRYSTALS	SHAPE-JOINT FLUID-HEMATOLOGY" 1 0.499717 0.499717 0.499721 0.499678 0.499715 0.499738 0.499792 0.499872 0.49972 0.499659 0.499705 0.499742 0.499746 0.499759 0.499847 0.499643 0.499754 0.499672 0.499781 0.500023 0.499813 0.500175 0.499657 0.49972 0.499971 0.499775 0.475249 0.499744 0.49976 0.499683 0.499664 0.499839 0.499696 0.4996 0.499666 0.499701 0.499676 0.499714 0.499677 0.499685 0.499791 0.4…
875 4 "51375_LYMPHOCYTES-JOINT FLUID-HEMATOLOGY" 0 0.499133 0.49983 0.499087 0.500233 0.499593 0.499623 0.496839 0.499131 0.499656 0.499907 0.49977 0.498382 0.499356 0.499464 0.497531 0.50001 0.499547 0.500137 0.499454 0.496154 0.498752 0.49558 0.49994 0.499703 0.495645 0.499189 0.755065 0.499826 0.499002 0.499078 0.499851 0.499789 0.499292 0.500029 0.499808 0.498225 0.499636 0.499126 0.499803 0.…
876 4 "51375_LYMPHOCYTES-JOINT FLUID-HEMATOLOGY" 1 0.500867 0.50017 0.500913 0.499767 0.500407 0.500377 0.503161 0.500869 0.500344 0.500093 0.50023 0.501618 0.500644 0.500536 0.502469 0.49999 0.500453 0.499863 0.500546 0.503846 0.501248 0.50442 0.50006 0.500297 0.504355 0.500811 0.244935 0.500174 0.500998 0.500922 0.500149 0.500211 0.500708 0.499971 0.500192 0.501775 0.500364 0.500874 0.500197 0.…
877 4 "51376_MACROPHAGE-JOINT FLUID-HEMATOLOGY" 0 0.500305 0.500306 0.500305 0.500344 0.500305 0.500279 0.500226 0.500146 0.500301 0.50037 0.500314 0.500271 0.50027 0.500258 0.500161 0.500385 0.500262 0.500353 0.500251 0.499961 0.500197 0.49979 0.500375 0.500298 0.500017 0.500238 0.527641 0.500274 0.500257 0.50034 0.500356 0.500168 0.500327 0.500432 0.500359 0.500324 0.500378 0.500305 0.500348 0.…
878 4 "51376_MACROPHAGE-JOINT FLUID-HEMATOLOGY" 1 0.499695 0.499694 0.499695 0.499656 0.499695 0.499721 0.499774 0.499854 0.499699 0.49963 0.499686 0.499729 0.49973 0.499742 0.499839 0.499615 0.499738 0.499647 0.499749 0.500039 0.499803 0.50021 0.499625 0.499702 0.499983 0.499762 0.472359 0.499726 0.499743 0.49966 0.499644 0.499832 0.499673 0.499568 0.499641 0.499676 0.499622 0.499695 0.499652 0.…
879 4 "51377_MESOTHELIAL CELLS-JOINT FLUID-HEMATOLOGY" 0 0.499978 0.499978 0.499978 0.499976 0.499977 0.499979 0.499981 0.499988 0.499978 0.499974 0.499977 0.499979 0.49998 0.49998 0.499986 0.499973 0.499976 0.499975 0.499981 0.499997 0.499984 0.500007 0.499974 0.499978 0.49999 0.499981 0.498476 0.49998 0.49998 0.499975 0.499975 0.499986 0.499977 0.499971 0.499975 0.499976 0.499974 0.499978 0.499…
880 4 "51377_MESOTHELIAL CELLS-JOINT FLUID-HEMATOLOGY" 1 0.500022 0.500022 0.500022 0.500024 0.500023 0.500021 0.500019 0.500012 0.500022 0.500026 0.500023 0.500021 0.50002 0.50002 0.500014 0.500027 0.500024 0.500025 0.500019 0.500003 0.500016 0.499993 0.500026 0.500022 0.50001 0.500019 0.501524 0.50002 0.50002 0.500025 0.500025 0.500014 0.500023 0.500029 0.500025 0.500024 0.500026 0.500022 0.500…
881 4 "51378_METAMYELOCYTES-JOINT FLUID-HEMATOLOGY" 0 0.500003 0.500003 0.500003 0.500003 0.500003 0.500002 0.500003 0.5 0.500003 0.500004 0.500003 0.500005 0.500003 0.500003 0.500272 0.500004 0.500002 0.500004 0.500001 0.5 0.500002 0.499998 0.500004 0.500003 0.5 0.500002 0.500019 0.500003 0.500003 0.500004 0.500004 0.500002 0.500003 0.500005 0.500004 0.500004 0.500004 0.500003 0.500004 0.500003 …
882 4 "51378_METAMYELOCYTES-JOINT FLUID-HEMATOLOGY" 1 0.499997 0.499997 0.499997 0.499997 0.499997 0.499998 0.499997 0.5 0.499997 0.499996 0.499997 0.499995 0.499997 0.499997 0.499728 0.499996 0.499998 0.499996 0.499999 0.5 0.499998 0.500002 0.499996 0.499997 0.5 0.499998 0.499981 0.499997 0.499997 0.499996 0.499996 0.499998 0.499997 0.499995 0.499996 0.499996 0.499996 0.499997 0.499996 0.499997 …
883 4 "51379_MONOCYTES-JOINT FLUID-HEMATOLOGY" 0 0.498994 0.499802 0.498954 0.500205 0.499517 0.499583 0.496457 0.499106 0.499592 0.499826 0.499711 0.498178 0.499279 0.499407 0.497303 0.499922 0.499497 0.500099 0.499397 0.495879 0.498661 0.495376 0.499859 0.499648 0.495277 0.499113 0.766786 0.499809 0.498882 0.498902 0.499781 0.499795 0.499166 0.499916 0.499729 0.497951 0.499532 0.498986 0.499721…
884 4 "51379_MONOCYTES-JOINT FLUID-HEMATOLOGY" 1 0.501006 0.500198 0.501046 0.499795 0.500483 0.500417 0.503543 0.500894 0.500408 0.500174 0.500289 0.501822 0.500721 0.500593 0.502697 0.500078 0.500503 0.499901 0.500603 0.504121 0.501339 0.504624 0.500141 0.500352 0.504723 0.500887 0.233214 0.500191 0.501118 0.501098 0.500219 0.500205 0.500834 0.500084 0.500271 0.502049 0.500468 0.501014 0.500279…
885 4 "51380_NRBC-JOINT FLUID-HEMATOLOGY" 0 0.499991 0.499993 0.499991 0.499745 0.499991 0.499992 0.499992 0.499951 0.499992 0.49999 0.499991 0.499992 0.499992 0.499992 0.499994 0.499988 0.499991 0.49999 0.499993 0.499998 0.499994 0.500001 0.49999 0.499991 0.499995 0.499993 0.499748 0.499992 0.499993 0.49999 0.49999 0.499995 0.499989 0.49999 0.49999 0.499991 0.49999 0.499989 0.49999 0.49999 0.499…
886 4 "51380_NRBC-JOINT FLUID-HEMATOLOGY" 1 0.500009 0.500007 0.500009 0.500255 0.500009 0.500008 0.500008 0.500049 0.500008 0.50001 0.500009 0.500008 0.500008 0.500008 0.500006 0.500012 0.500009 0.50001 0.500007 0.500002 0.500006 0.499999 0.50001 0.500009 0.500005 0.500007 0.500252 0.500008 0.500007 0.50001 0.50001 0.500005 0.500011 0.50001 0.50001 0.500009 0.50001 0.500011 0.50001 0.50001 0.500…
887 4 "51381_OTHER-JOINT FLUID-HEMATOLOGY" 0 0.499981 0.499982 0.499981 0.499979 0.499981 0.499982 0.499975 0.499987 0.499981 0.499978 0.49998 0.499981 0.499983 0.499983 0.499984 0.499977 0.499983 0.499979 0.499984 0.499996 0.499986 0.500005 0.499977 0.499981 0.499993 0.499984 0.498609 0.499983 0.499984 0.499979 0.499982 0.499988 0.49998 0.499976 0.499979 0.49998 0.499978 0.499983 0.499979 0.4999…
888 4 "51381_OTHER-JOINT FLUID-HEMATOLOGY" 1 0.500019 0.500018 0.500019 0.500021 0.500019 0.500018 0.500025 0.500013 0.500019 0.500022 0.50002 0.500019 0.500017 0.500017 0.500016 0.500023 0.500017 0.500021 0.500016 0.500004 0.500014 0.499995 0.500023 0.500019 0.500007 0.500016 0.501391 0.500017 0.500016 0.500021 0.500018 0.500012 0.50002 0.500024 0.500021 0.50002 0.500022 0.500017 0.500021 0.5000…
889 4 "51382_POLYS-JOINT FLUID-HEMATOLOGY" 0 0.499487 0.4995 0.499497 0.499405 0.499486 0.499541 0.499645 0.499832 0.499494 0.499361 0.499448 0.499548 0.499554 0.499581 0.499764 0.499322 0.499556 0.499387 0.499603 0.500155 0.499701 0.500475 0.499349 0.499494 0.500041 0.499615 0.444901 0.499551 0.49957 0.499415 0.499383 0.499749 0.499445 0.499245 0.499388 0.499454 0.499393 0.499484 0.499395 0.4994…
890 4 "51382_POLYS-JOINT FLUID-HEMATOLOGY" 1 0.500513 0.5005 0.500503 0.500595 0.500514 0.500459 0.500355 0.500168 0.500506 0.500639 0.500552 0.500452 0.500446 0.500419 0.500236 0.500678 0.500444 0.500613 0.500397 0.499845 0.500299 0.499525 0.500651 0.500506 0.499959 0.500385 0.555099 0.500449 0.50043 0.500585 0.500617 0.500251 0.500555 0.500755 0.500612 0.500546 0.500607 0.500516 0.500605 0.5005…
891 4 "51383_RBC	JOINT FLUID-JOINT FLUID-HEMATOLOGY" 0 0.499558 0.499555 0.499575 0.499409 0.499539 0.499613 0.499841 0.499996 0.499547 0.499368 0.499486 0.49967 0.499643 0.499666 0.499985 0.499313 0.499634 0.499395 0.499708 0.50053 0.499856 0.500994 0.49935 0.499547 0.500412 0.499721 0.41963 0.499616 0.49967 0.499463 0.499404 0.499846 0.499507 0.499214 0.499411 0.499541 0.499419 0.499555 0.499418 0.499445 0.4997…
892 4 "51383_RBC	JOINT FLUID-JOINT FLUID-HEMATOLOGY" 1 0.500442 0.500445 0.500425 0.500591 0.500461 0.500387 0.500159 0.500004 0.500453 0.500632 0.500514 0.50033 0.500357 0.500334 0.500015 0.500687 0.500366 0.500605 0.500292 0.49947 0.500144 0.499006 0.50065 0.500453 0.499588 0.500279 0.58037 0.500384 0.50033 0.500537 0.500596 0.500154 0.500493 0.500786 0.500589 0.500459 0.500581 0.500445 0.500582 0.500555 0.5002…
893 4 "51384_WBC	JOINT FLUID-JOINT FLUID-HEMATOLOGY" 0 0.499487 0.499504 0.499501 0.499405 0.499487 0.499541 0.499648 0.499835 0.499494 0.499362 0.499448 0.499548 0.499555 0.499583 0.499764 0.499322 0.499556 0.499387 0.499613 0.500155 0.499701 0.500476 0.499352 0.499493 0.500041 0.499615 0.444819 0.499551 0.49957 0.499415 0.499383 0.49975 0.499446 0.499244 0.499388 0.499457 0.499393 0.499484 0.499397 0.499418 0.4…
894 4 "51384_WBC	JOINT FLUID-JOINT FLUID-HEMATOLOGY" 1 0.500513 0.500496 0.500499 0.500595 0.500513 0.500459 0.500352 0.500165 0.500506 0.500638 0.500552 0.500452 0.500445 0.500417 0.500236 0.500678 0.500444 0.500613 0.500387 0.499845 0.500299 0.499524 0.500648 0.500507 0.499959 0.500385 0.555181 0.500449 0.50043 0.500585 0.500617 0.50025 0.500554 0.500756 0.500612 0.500543 0.500607 0.500516 0.500603 0.500582 0.5…
895 4 "51385_ATYPICAL LYMPHOCYTES-OTHER BODY FLUID-HEMATOLOGY" 0 0.499939 0.49994 0.499934 0.499933 0.49994 0.499936 0.499939 0.49996 0.499938 0.49703 0.499937 0.499927 0.499943 0.499952 0.49995 0.499927 0.499944 0.499932 0.499947 0.499988 0.499953 0.500006 0.49988 0.499937 0.499969 0.499949 0.499928 0.499944 0.499945 0.499929 0.499927 0.499964 0.499931 0.499923 0.499921 0.499853 0.499931 0.49993…
896 4 "51385_ATYPICAL LYMPHOCYTES-OTHER BODY FLUID-HEMATOLOGY" 1 0.500061 0.50006 0.500066 0.500067 0.50006 0.500064 0.500061 0.50004 0.500062 0.50297 0.500063 0.500073 0.500057 0.500048 0.50005 0.500073 0.500056 0.500068 0.500053 0.500012 0.500047 0.499994 0.50012 0.500063 0.500031 0.500051 0.500072 0.500056 0.500055 0.500071 0.500073 0.500036 0.500069 0.500077 0.500079 0.500147 0.500069 0.50006…
897 4 "51386_BANDS-OTHER BODY FLUID-HEMATOLOGY" 0 0.499804 0.49981 0.499808 0.499787 0.499808 0.499834 0.499816 0.499892 0.499804 0.491859 0.499801 0.499802 0.499828 0.499845 0.499839 0.499763 0.499816 0.499783 0.499833 0.499958 0.499845 0.500024 0.499608 0.499805 0.499868 0.499838 0.4998 0.499825 0.499828 0.499779 0.499512 0.499884 0.499785 0.499731 0.499786 0.499243 0.499782 0.499798 0.499784 0…
898 4 "51386_BANDS-OTHER BODY FLUID-HEMATOLOGY" 1 0.500196 0.50019 0.500192 0.500213 0.500192 0.500166 0.500184 0.500108 0.500196 0.508141 0.500199 0.500198 0.500172 0.500155 0.500161 0.500237 0.500184 0.500217 0.500167 0.500042 0.500155 0.499976 0.500392 0.500195 0.500132 0.500162 0.5002 0.500175 0.500172 0.500221 0.500488 0.500116 0.500215 0.500269 0.500214 0.500757 0.500218 0.500202 0.500216 0…
899 4 "51387_BASOPHILS-OTHER BODY FLUID-HEMATOLOGY" 0 0.499899 0.499911 0.49991 0.499901 0.499912 0.499923 0.499916 0.499958 0.499911 0.497691 0.49991 0.499909 0.499919 0.499924 0.499927 0.49989 0.49992 0.499899 0.499921 0.499985 0.499933 0.500022 0.499853 0.499909 0.499959 0.499928 0.499902 0.499919 0.49992 0.499897 0.499907 0.499945 0.499901 0.499881 0.499893 0.499871 0.499898 0.49991 0.499898 …
900 4 "51387_BASOPHILS-OTHER BODY FLUID-HEMATOLOGY" 1 0.500101 0.500089 0.50009 0.500099 0.500088 0.500077 0.500084 0.500042 0.500089 0.502309 0.50009 0.500091 0.500081 0.500076 0.500073 0.50011 0.50008 0.500101 0.500079 0.500015 0.500067 0.499978 0.500147 0.500091 0.500041 0.500072 0.500098 0.500081 0.50008 0.500103 0.500093 0.500055 0.500099 0.500119 0.500107 0.500129 0.500102 0.50009 0.500102 …
901 4 "51388_CD10-OTHER BODY FLUID-HEMATOLOGY" 0 0.500676 0.500682 0.500664 0.500824 0.500725 0.500417 0.500627 0.500243 0.500709 0.500825 0.500752 0.500719 0.500573 0.50061 0.500455 0.500942 0.50061 0.500867 0.500575 0.499799 0.500338 0.499249 0.500895 0.500737 0.499863 0.500531 0.500728 0.50055 0.500565 0.500845 0.500859 0.500335 0.500718 0.500687 0.500726 0.500628 0.500803 0.500706 0.50087 0.5…
902 4 "51388_CD10-OTHER BODY FLUID-HEMATOLOGY" 1 0.499324 0.499318 0.499336 0.499176 0.499275 0.499583 0.499373 0.499757 0.499291 0.499175 0.499248 0.499281 0.499427 0.49939 0.499545 0.499058 0.49939 0.499133 0.499425 0.500201 0.499662 0.500751 0.499105 0.499263 0.500137 0.499469 0.499272 0.49945 0.499435 0.499155 0.499141 0.499665 0.499282 0.499313 0.499274 0.499372 0.499197 0.499294 0.49913 0.4…
903 4 "51389_CD103-OTHER BODY FLUID-HEMATOLOGY" 0 0.500005 0.500002 0.500005 0.500006 0.500006 0.500004 0.500004 0.500001 0.500005 0.500007 0.500005 0.500004 0.500004 0.500004 0.500001 0.500007 0.500004 0.500006 0.500002 0.499997 0.500003 0.499992 0.500007 0.500004 0.500265 0.500004 0.500005 0.500005 0.500004 0.500007 0.500006 0.500002 0.500006 0.50001 0.500007 0.500006 0.500007 0.500006 0.500008…
904 4 "51389_CD103-OTHER BODY FLUID-HEMATOLOGY" 1 0.499995 0.499998 0.499995 0.499994 0.499994 0.499996 0.499996 0.499999 0.499995 0.499993 0.499995 0.499996 0.499996 0.499996 0.499999 0.499993 0.499996 0.499994 0.499998 0.500003 0.499997 0.500008 0.499993 0.499996 0.499735 0.499996 0.499995 0.499995 0.499996 0.499993 0.499994 0.499998 0.499994 0.49999 0.499993 0.499994 0.499993 0.499994 0.499992…
905 4 "51390_CD117-OTHER BODY FLUID-HEMATOLOGY" 0 0.500068 0.500066 0.500067 0.500072 0.500068 0.500057 0.500064 0.500043 0.500067 0.500072 0.500069 0.500068 0.500062 0.500062 0.500055 0.500079 0.500062 0.500075 0.50006 0.500025 0.500052 0.5 0.500076 0.500068 0.500032 0.500059 0.50007 0.500061 0.500062 0.500075 0.500075 0.500046 0.50007 0.500075 0.500069 0.500069 0.500073 0.500068 0.500075 0.5000…
906 4 "51390_CD117-OTHER BODY FLUID-HEMATOLOGY" 1 0.499932 0.499934 0.499933 0.499928 0.499932 0.499943 0.499936 0.499957 0.499933 0.499928 0.499931 0.499932 0.499938 0.499938 0.499945 0.499921 0.499938 0.499925 0.49994 0.499975 0.499948 0.5 0.499924 0.499932 0.499968 0.499941 0.49993 0.499939 0.499938 0.499925 0.499925 0.499954 0.49993 0.499925 0.499931 0.499931 0.499927 0.499932 0.499925 0.4999…
907 4 "51391_CD11C-OTHER BODY FLUID-HEMATOLOGY" 0 0.500061 0.500061 0.500061 0.500066 0.500062 0.500052 0.500058 0.500039 0.500061 0.500067 0.500063 0.500061 0.500056 0.500056 0.50005 0.500072 0.500056 0.500068 0.500054 0.500022 0.500047 0.499999 0.50007 0.500061 0.500059 0.500054 0.500064 0.500056 0.500056 0.500069 0.500068 0.500042 0.500064 0.50007 0.500063 0.500063 0.500067 0.500062 0.500069 0…
908 4 "51391_CD11C-OTHER BODY FLUID-HEMATOLOGY" 1 0.499939 0.499939 0.499939 0.499934 0.499938 0.499948 0.499942 0.499961 0.499939 0.499933 0.499937 0.499939 0.499944 0.499944 0.49995 0.499928 0.499944 0.499932 0.499946 0.499978 0.499953 0.500001 0.49993 0.499939 0.499941 0.499946 0.499936 0.499944 0.499944 0.499931 0.499932 0.499958 0.499936 0.49993 0.499937 0.499937 0.499933 0.499938 0.499931 0…
909 4 "51392_CD13-OTHER BODY FLUID-HEMATOLOGY" 0 0.500135 0.500131 0.500133 0.500144 0.500135 0.500113 0.500127 0.500084 0.500133 0.500145 0.500138 0.500135 0.500123 0.500122 0.500109 0.500157 0.500123 0.500148 0.500118 0.500048 0.500103 0.499997 0.500152 0.500135 0.500064 0.500117 0.50014 0.500121 0.500122 0.500149 0.500149 0.500091 0.500139 0.500149 0.500138 0.500139 0.500145 0.500136 0.500148 …
910 4 "51392_CD13-OTHER BODY FLUID-HEMATOLOGY" 1 0.499865 0.499869 0.499867 0.499856 0.499865 0.499887 0.499873 0.499916 0.499867 0.499855 0.499862 0.499865 0.499877 0.499878 0.499891 0.499843 0.499877 0.499852 0.499882 0.499952 0.499897 0.500003 0.499848 0.499865 0.499936 0.499883 0.49986 0.499879 0.499878 0.499851 0.499851 0.499909 0.499861 0.499851 0.499862 0.499861 0.499855 0.499864 0.499852 …
911 4 "51393_CD138-OTHER BODY FLUID-HEMATOLOGY" 0 0.500055 0.500054 0.500055 0.500059 0.500056 0.500047 0.500052 0.500035 0.500055 0.500061 0.50006 0.500055 0.500051 0.500051 0.500045 0.500064 0.500051 0.500061 0.500048 0.50002 0.500043 0.499999 0.500062 0.500055 0.500027 0.500048 0.500058 0.50005 0.50005 0.500061 0.500061 0.500037 0.500058 0.500062 0.500058 0.500066 0.50006 0.500058 0.500061 0.5…
912 4 "51393_CD138-OTHER BODY FLUID-HEMATOLOGY" 1 0.499945 0.499946 0.499945 0.499941 0.499944 0.499953 0.499948 0.499965 0.499945 0.499939 0.49994 0.499945 0.499949 0.499949 0.499955 0.499936 0.499949 0.499939 0.499952 0.49998 0.499957 0.500001 0.499938 0.499945 0.499973 0.499952 0.499942 0.49995 0.49995 0.499939 0.499939 0.499963 0.499942 0.499938 0.499942 0.499934 0.49994 0.499942 0.499939 0.4…
913 4 "51394_CD14-OTHER BODY FLUID-HEMATOLOGY" 0 0.500045 0.500044 0.500045 0.500048 0.500045 0.500038 0.500043 0.500028 0.500045 0.500048 0.500046 0.500045 0.500041 0.500041 0.500037 0.500052 0.500041 0.500049 0.50004 0.500016 0.500035 0.5 0.500051 0.500045 0.500021 0.500039 0.500047 0.500041 0.500041 0.50005 0.50005 0.500031 0.500046 0.50005 0.500046 0.500046 0.500049 0.500045 0.50005 0.500048 …
914 4 "51394_CD14-OTHER BODY FLUID-HEMATOLOGY" 1 0.499955 0.499956 0.499955 0.499952 0.499955 0.499962 0.499957 0.499972 0.499955 0.499952 0.499954 0.499955 0.499959 0.499959 0.499963 0.499948 0.499959 0.499951 0.49996 0.499984 0.499965 0.5 0.499949 0.499955 0.499979 0.499961 0.499953 0.499959 0.499959 0.49995 0.49995 0.499969 0.499954 0.49995 0.499954 0.499954 0.499951 0.499955 0.49995 0.499952 …
915 4 "51395_CD15-OTHER BODY FLUID-HEMATOLOGY" 0 0.500062 0.50006 0.500061 0.500066 0.500062 0.500052 0.500059 0.500039 0.500062 0.500066 0.500064 0.500062 0.500057 0.500056 0.50005 0.500072 0.500057 0.500068 0.500055 0.500022 0.500048 0.5 0.50007 0.500062 0.500029 0.500054 0.500064 0.500056 0.500056 0.500068 0.500068 0.500042 0.500064 0.500068 0.500063 0.500064 0.500067 0.500063 0.500068 0.50006…
916 4 "51395_CD15-OTHER BODY FLUID-HEMATOLOGY" 1 0.499938 0.49994 0.499939 0.499934 0.499938 0.499948 0.499941 0.499961 0.499938 0.499934 0.499936 0.499938 0.499943 0.499944 0.49995 0.499928 0.499943 0.499932 0.499945 0.499978 0.499952 0.5 0.49993 0.499938 0.499971 0.499946 0.499936 0.499944 0.499944 0.499932 0.499932 0.499958 0.499936 0.499932 0.499937 0.499936 0.499933 0.499937 0.499932 0.49993…
917 4 "51396_CD16-OTHER BODY FLUID-HEMATOLOGY" 0 0.500011 0.500011 0.500011 0.500012 0.500011 0.500009 0.500011 0.500007 0.500011 0.500012 0.500012 0.500011 0.50001 0.50001 0.500009 0.500013 0.50001 0.500012 0.50001 0.500004 0.500009 0.5 0.500013 0.500011 0.500006 0.50001 0.500012 0.50001 0.50001 0.500012 0.500012 0.500008 0.500012 0.500012 0.500012 0.500011 0.500012 0.500011 0.500012 0.500012 0.…
918 4 "51396_CD16-OTHER BODY FLUID-HEMATOLOGY" 1 0.499989 0.499989 0.499989 0.499988 0.499989 0.499991 0.499989 0.499993 0.499989 0.499988 0.499988 0.499989 0.49999 0.49999 0.499991 0.499987 0.49999 0.499988 0.49999 0.499996 0.499991 0.5 0.499987 0.499989 0.499994 0.49999 0.499988 0.49999 0.49999 0.499988 0.499988 0.499992 0.499988 0.499988 0.499988 0.499989 0.499988 0.499989 0.499988 0.499988 0.…
919 4 "51397_CD16/56-OTHER BODY FLUID-HEMATOLOGY" 0 0.500085 0.500082 0.500083 0.50009 0.500085 0.500072 0.50008 0.500053 0.500084 0.500102 0.500086 0.500085 0.500077 0.500077 0.500068 0.500098 0.500077 0.500093 0.500074 0.500031 0.500065 0.5 0.500095 0.500084 0.500041 0.500073 0.500087 0.500076 0.500077 0.500093 0.500093 0.500057 0.500089 0.500094 0.500087 0.500086 0.500091 0.500085 0.500093 0.5…
920 4 "51397_CD16/56-OTHER BODY FLUID-HEMATOLOGY" 1 0.499915 0.499918 0.499917 0.49991 0.499915 0.499928 0.49992 0.499947 0.499916 0.499898 0.499914 0.499915 0.499923 0.499923 0.499932 0.499902 0.499923 0.499907 0.499926 0.499969 0.499935 0.5 0.499905 0.499916 0.499959 0.499927 0.499913 0.499924 0.499923 0.499907 0.499907 0.499943 0.499911 0.499906 0.499913 0.499914 0.499909 0.499915 0.499907 0.4…
921 4 "51398_CD19-OTHER BODY FLUID-HEMATOLOGY" 0 0.499448 0.501007 0.499775 0.501196 0.500642 0.497775 0.500073 0.499999 0.500662 0.499869 0.500798 0.500926 0.499531 0.500796 0.500161 0.501271 0.500661 0.501718 0.500787 0.497002 0.498916 0.495644 0.501279 0.501305 0.495966 0.500139 0.499569 0.49998 0.499386 0.501104 0.501689 0.500072 0.500154 0.497229 0.499927 0.497538 0.500196 0.500092 0.50138 0…
922 4 "51398_CD19-OTHER BODY FLUID-HEMATOLOGY" 1 0.500552 0.498993 0.500225 0.498804 0.499358 0.502225 0.499927 0.500001 0.499338 0.500131 0.499202 0.499074 0.500469 0.499204 0.499839 0.498729 0.499339 0.498282 0.499213 0.502998 0.501084 0.504356 0.498721 0.498695 0.504034 0.499861 0.500431 0.50002 0.500614 0.498896 0.498311 0.499928 0.499846 0.502771 0.500073 0.502462 0.499804 0.499908 0.49862 0…
923 4 "51399_CD2-OTHER BODY FLUID-HEMATOLOGY" 0 0.500544 0.500533 0.500537 0.500603 0.500554 0.500423 0.500509 0.500289 0.500546 0.500614 0.50057 0.500552 0.500484 0.500486 0.500411 0.500671 0.500491 0.500625 0.500466 0.500074 0.500371 0.499797 0.500647 0.500556 0.500144 0.500455 0.500572 0.500475 0.500481 0.500623 0.500626 0.500327 0.500576 0.500603 0.500569 0.500551 0.500606 0.500554 0.500628 0…
924 4 "51399_CD2-OTHER BODY FLUID-HEMATOLOGY" 1 0.499456 0.499467 0.499463 0.499397 0.499446 0.499577 0.499491 0.499711 0.499454 0.499386 0.49943 0.499448 0.499516 0.499514 0.499589 0.499329 0.499509 0.499375 0.499534 0.499926 0.499629 0.500203 0.499353 0.499444 0.499856 0.499545 0.499428 0.499525 0.499519 0.499377 0.499374 0.499673 0.499424 0.499397 0.499431 0.499449 0.499394 0.499446 0.499372 0…
925 4 "51400_CD20-OTHER BODY FLUID-HEMATOLOGY" 0 0.500678 0.500689 0.500667 0.50084 0.500733 0.500401 0.500626 0.500226 0.500714 0.50084 0.50076 0.500725 0.500568 0.500613 0.500447 0.500962 0.500612 0.500885 0.500577 0.499748 0.500307 0.499163 0.500914 0.500747 0.499811 0.500525 0.500734 0.500546 0.50056 0.50086 0.500879 0.500326 0.500725 0.500701 0.500733 0.500695 0.500814 0.50071 0.500887 0.500…
926 4 "51400_CD20-OTHER BODY FLUID-HEMATOLOGY" 1 0.499322 0.499311 0.499333 0.49916 0.499267 0.499599 0.499374 0.499774 0.499286 0.49916 0.49924 0.499275 0.499432 0.499387 0.499553 0.499038 0.499388 0.499115 0.499423 0.500252 0.499693 0.500837 0.499086 0.499253 0.500189 0.499475 0.499266 0.499454 0.49944 0.49914 0.499121 0.499674 0.499275 0.499299 0.499267 0.499305 0.499186 0.49929 0.499113 0.499…
927 4 "51401_CD22-OTHER BODY FLUID-HEMATOLOGY" 0 0.500013 0.500012 0.500013 0.500014 0.500013 0.500011 0.500012 0.500007 0.500013 0.500015 0.500013 0.500012 0.500011 0.500011 0.500009 0.500016 0.500012 0.500014 0.50001 0.500001 0.500009 0.499994 0.500015 0.500012 0.500241 0.500011 0.500013 0.500012 0.500011 0.500016 0.500014 0.500008 0.500018 0.50002 0.500014 0.500014 0.500015 0.500013 0.500017 0…
928 4 "51401_CD22-OTHER BODY FLUID-HEMATOLOGY" 1 0.499987 0.499988 0.499987 0.499986 0.499987 0.499989 0.499988 0.499993 0.499987 0.499985 0.499987 0.499988 0.499989 0.499989 0.499991 0.499984 0.499988 0.499986 0.49999 0.499999 0.499991 0.500006 0.499985 0.499988 0.499759 0.499989 0.499987 0.499988 0.499989 0.499984 0.499986 0.499992 0.499982 0.49998 0.499986 0.499986 0.499985 0.499987 0.499983 0…
929 4 "51402_CD23-OTHER BODY FLUID-HEMATOLOGY" 0 0.500624 0.500616 0.500614 0.500712 0.500645 0.500456 0.500581 0.500291 0.500634 0.500717 0.500665 0.500642 0.500545 0.500558 0.500453 0.500802 0.50056 0.500743 0.500529 0.499992 0.500386 0.499611 0.500766 0.500649 0.50007 0.500509 0.500659 0.50053 0.500541 0.500736 0.500745 0.500348 0.500652 0.500669 0.500667 0.500625 0.500709 0.500639 0.500746 0.…
930 4 "51402_CD23-OTHER BODY FLUID-HEMATOLOGY" 1 0.499376 0.499384 0.499386 0.499288 0.499355 0.499544 0.499419 0.499709 0.499366 0.499283 0.499335 0.499358 0.499455 0.499442 0.499547 0.499198 0.49944 0.499257 0.499471 0.500008 0.499614 0.500389 0.499234 0.499351 0.49993 0.499491 0.499341 0.49947 0.499459 0.499264 0.499255 0.499652 0.499348 0.499331 0.499333 0.499375 0.499291 0.499361 0.499254 0.…
931 4 "51403_CD25-OTHER BODY FLUID-HEMATOLOGY" 0 0.500005 0.500002 0.500005 0.500006 0.500006 0.500004 0.500004 0.500001 0.500005 0.500007 0.500005 0.500004 0.500004 0.500004 0.500001 0.500007 0.500004 0.500006 0.500002 0.499997 0.500003 0.499992 0.500007 0.500004 0.500265 0.500004 0.500005 0.500005 0.500004 0.500007 0.500006 0.500002 0.500006 0.50001 0.500007 0.500006 0.500007 0.500006 0.500008 …
932 4 "51403_CD25-OTHER BODY FLUID-HEMATOLOGY" 1 0.499995 0.499998 0.499995 0.499994 0.499994 0.499996 0.499996 0.499999 0.499995 0.499993 0.499995 0.499996 0.499996 0.499996 0.499999 0.499993 0.499996 0.499994 0.499998 0.500003 0.499997 0.500008 0.499993 0.499996 0.499735 0.499996 0.499995 0.499995 0.499996 0.499993 0.499994 0.499998 0.499994 0.49999 0.499993 0.499994 0.499993 0.499994 0.499992 …
933 4 "51404_CD3-OTHER BODY FLUID-HEMATOLOGY" 0 0.500644 0.500702 0.500606 0.500942 0.500764 0.500097 0.500576 0.500078 0.500745 0.500792 0.500801 0.500757 0.50048 0.500624 0.500358 0.501112 0.500601 0.501024 0.500577 0.499249 0.50009 0.498353 0.501013 0.500811 0.499264 0.500461 0.500688 0.500499 0.500458 0.500965 0.501001 0.500243 0.500742 0.500651 0.500742 0.500547 0.500841 0.500703 0.501009 0.…
934 4 "51404_CD3-OTHER BODY FLUID-HEMATOLOGY" 1 0.499356 0.499298 0.499394 0.499058 0.499236 0.499903 0.499424 0.499922 0.499255 0.499208 0.499199 0.499243 0.49952 0.499376 0.499642 0.498888 0.499399 0.498976 0.499423 0.500751 0.49991 0.501647 0.498987 0.499189 0.500736 0.499539 0.499312 0.499501 0.499542 0.499035 0.498999 0.499757 0.499258 0.499349 0.499258 0.499453 0.499159 0.499297 0.498991 0.…
935 4 "51405_CD33-OTHER BODY FLUID-HEMATOLOGY" 0 0.500085 0.500082 0.500084 0.50009 0.500085 0.500071 0.50008 0.500053 0.500084 0.500091 0.500087 0.500085 0.500077 0.500077 0.500068 0.500098 0.500078 0.500093 0.500074 0.500031 0.500065 0.499999 0.500095 0.500085 0.50004 0.500074 0.500088 0.500077 0.500077 0.500093 0.500093 0.500057 0.500087 0.500093 0.500087 0.500086 0.500091 0.500085 0.500093 0.…
936 4 "51405_CD33-OTHER BODY FLUID-HEMATOLOGY" 1 0.499915 0.499918 0.499916 0.49991 0.499915 0.499929 0.49992 0.499947 0.499916 0.499909 0.499913 0.499915 0.499923 0.499923 0.499932 0.499902 0.499922 0.499907 0.499926 0.499969 0.499935 0.500001 0.499905 0.499915 0.49996 0.499926 0.499912 0.499923 0.499923 0.499907 0.499907 0.499943 0.499913 0.499907 0.499913 0.499914 0.499909 0.499915 0.499907 0.…
937 4 "51406_CD34-OTHER BODY FLUID-HEMATOLOGY" 0 0.500422 0.500408 0.500415 0.500458 0.500424 0.500337 0.500394 0.50024 0.500418 0.500459 0.500435 0.500423 0.500378 0.500379 0.500328 0.500505 0.500382 0.500473 0.500364 0.500107 0.500306 0.499919 0.500487 0.500423 0.500164 0.500358 0.500438 0.500375 0.500376 0.500476 0.500473 0.500267 0.500439 0.500482 0.500441 0.500433 0.500461 0.500427 0.500473 …
938 4 "51406_CD34-OTHER BODY FLUID-HEMATOLOGY" 1 0.499578 0.499592 0.499585 0.499542 0.499576 0.499663 0.499606 0.49976 0.499582 0.499541 0.499565 0.499577 0.499622 0.499621 0.499672 0.499495 0.499618 0.499527 0.499636 0.499893 0.499694 0.500081 0.499513 0.499577 0.499836 0.499642 0.499562 0.499625 0.499624 0.499524 0.499527 0.499733 0.499561 0.499518 0.499559 0.499567 0.499539 0.499573 0.499527 …
939 4 "51407_CD38-OTHER BODY FLUID-HEMATOLOGY" 0 0.500022 0.500021 0.500021 0.500023 0.500022 0.500018 0.50002 0.500026 0.500021 0.500032 0.500022 0.500022 0.50002 0.50002 0.500017 0.500025 0.50002 0.500024 0.500019 0.500008 0.500017 0.499999 0.500024 0.500022 0.50001 0.500019 0.500023 0.500019 0.50002 0.500024 0.500024 0.500014 0.500022 0.500025 0.500027 0.500023 0.500024 0.500022 0.500024 0.500…
940 4 "51407_CD38-OTHER BODY FLUID-HEMATOLOGY" 1 0.499978 0.499979 0.499979 0.499977 0.499978 0.499982 0.49998 0.499974 0.499979 0.499968 0.499978 0.499978 0.49998 0.49998 0.499983 0.499975 0.49998 0.499976 0.499981 0.499992 0.499983 0.500001 0.499976 0.499978 0.49999 0.499981 0.499977 0.499981 0.49998 0.499976 0.499976 0.499986 0.499978 0.499975 0.499973 0.499977 0.499976 0.499978 0.499976 0.499…
941 4 "51408_CD4-OTHER BODY FLUID-HEMATOLOGY" 0 0.500168 0.500163 0.500165 0.500178 0.500167 0.500142 0.500158 0.500114 0.500165 0.500187 0.500171 0.500168 0.500152 0.500151 0.500135 0.500195 0.500153 0.500184 0.500147 0.500058 0.500128 0.499996 0.500189 0.500167 0.500079 0.500145 0.500173 0.50015 0.500151 0.500184 0.500185 0.500112 0.500185 0.500187 0.500176 0.500175 0.500181 0.500173 0.500184 0…
942 4 "51408_CD4-OTHER BODY FLUID-HEMATOLOGY" 1 0.499832 0.499837 0.499835 0.499822 0.499833 0.499858 0.499842 0.499886 0.499835 0.499813 0.499829 0.499832 0.499848 0.499849 0.499865 0.499805 0.499847 0.499816 0.499853 0.499942 0.499872 0.500004 0.499811 0.499833 0.499921 0.499855 0.499827 0.49985 0.499849 0.499816 0.499815 0.499888 0.499815 0.499813 0.499824 0.499825 0.499819 0.499827 0.499816 0…
943 4 "51409_CD4/CD8 RATIO-OTHER BODY FLUID-HEMATOLOGY" 0 0.500022 0.50002 0.500021 0.500022 0.500021 0.500019 0.50002 0.500013 0.500021 0.500032 0.500021 0.500021 0.500019 0.500019 0.500017 0.500026 0.500019 0.500023 0.500018 0.500006 0.500016 0.500022 0.500024 0.500021 0.500013 0.500018 0.500022 0.500019 0.50002 0.500024 0.500023 0.500014 0.500026 0.500025 0.500022 0.500022 0.500023 0.500021 0.…
944 4 "51409_CD4/CD8 RATIO-OTHER BODY FLUID-HEMATOLOGY" 1 0.499978 0.49998 0.499979 0.499978 0.499979 0.499981 0.49998 0.499987 0.499979 0.499968 0.499979 0.499979 0.499981 0.499981 0.499983 0.499974 0.499981 0.499977 0.499982 0.499994 0.499984 0.499978 0.499976 0.499979 0.499987 0.499982 0.499978 0.499981 0.49998 0.499976 0.499977 0.499986 0.499974 0.499975 0.499978 0.499978 0.499977 0.499979 0.…
945 4 "51410_CD41-OTHER BODY FLUID-HEMATOLOGY" 0 0.500022 0.500022 0.500022 0.500024 0.500023 0.500019 0.500021 0.500014 0.500022 0.500024 0.500023 0.500023 0.500021 0.50002 0.500018 0.500026 0.500021 0.500025 0.50002 0.500008 0.500017 0.5 0.500025 0.500023 0.500011 0.50002 0.500023 0.50002 0.50002 0.500025 0.500025 0.500015 0.500023 0.500025 0.500023 0.500023 0.500024 0.500023 0.500025 0.500024 …
946 4 "51410_CD41-OTHER BODY FLUID-HEMATOLOGY" 1 0.499978 0.499978 0.499978 0.499976 0.499977 0.499981 0.499979 0.499986 0.499978 0.499976 0.499977 0.499977 0.499979 0.49998 0.499982 0.499974 0.499979 0.499975 0.49998 0.499992 0.499983 0.5 0.499975 0.499977 0.499989 0.49998 0.499977 0.49998 0.49998 0.499975 0.499975 0.499985 0.499977 0.499975 0.499977 0.499977 0.499976 0.499977 0.499975 0.499976 …
947 4 "51411_CD45-OTHER BODY FLUID-HEMATOLOGY" 0 0.499298 0.501029 0.499646 0.501181 0.500596 0.497641 0.500182 0.499987 0.500536 0.499867 0.500744 0.500918 0.49947 0.500778 0.500157 0.501082 0.500592 0.501808 0.500766 0.49718 0.498683 0.495584 0.501279 0.501306 0.495848 0.500149 0.499453 0.499895 0.499223 0.500971 0.501787 0.500066 0.500605 0.496608 0.499722 0.496547 0.500202 0.499994 0.501388 0…
948 4 "51411_CD45-OTHER BODY FLUID-HEMATOLOGY" 1 0.500702 0.498971 0.500354 0.498819 0.499404 0.502359 0.499818 0.500013 0.499464 0.500133 0.499256 0.499082 0.50053 0.499222 0.499843 0.498918 0.499408 0.498192 0.499234 0.50282 0.501317 0.504416 0.498721 0.498694 0.504152 0.499851 0.500547 0.500105 0.500777 0.499029 0.498213 0.499934 0.499395 0.503392 0.500278 0.503453 0.499798 0.500006 0.498612 0…
949 4 "51412_CD5-OTHER BODY FLUID-HEMATOLOGY" 0 0.500685 0.500678 0.500662 0.500818 0.500719 0.500424 0.500625 0.500249 0.500704 0.500812 0.500745 0.500714 0.500573 0.500608 0.500456 0.500938 0.500604 0.500863 0.500572 0.499806 0.500339 0.49927 0.50095 0.500731 0.499885 0.50053 0.500726 0.500551 0.500565 0.50084 0.500853 0.500336 0.500721 0.500685 0.500729 0.501643 0.500798 0.500703 0.500862 0.50…
950 4 "51412_CD5-OTHER BODY FLUID-HEMATOLOGY" 1 0.499315 0.499322 0.499338 0.499182 0.499281 0.499576 0.499375 0.499751 0.499296 0.499188 0.499255 0.499286 0.499427 0.499392 0.499544 0.499062 0.499396 0.499137 0.499428 0.500194 0.499661 0.50073 0.49905 0.499269 0.500115 0.49947 0.499274 0.499449 0.499435 0.49916 0.499147 0.499664 0.499279 0.499315 0.499271 0.498357 0.499202 0.499297 0.499138 0.49…
951 4 "51413_CD56-OTHER BODY FLUID-HEMATOLOGY" 0 0.500078 0.500076 0.500077 0.500083 0.500078 0.500066 0.500073 0.500051 0.500077 0.500084 0.50008 0.500078 0.500071 0.500071 0.500063 0.500091 0.500071 0.500086 0.500068 0.500028 0.50006 0.499999 0.500088 0.500078 0.500038 0.500068 0.500081 0.50007 0.500071 0.500086 0.500086 0.500052 0.500081 0.500087 0.500082 0.500088 0.500084 0.500078 0.500086 0.…
952 4 "51413_CD56-OTHER BODY FLUID-HEMATOLOGY" 1 0.499922 0.499924 0.499923 0.499917 0.499922 0.499934 0.499927 0.499949 0.499923 0.499916 0.49992 0.499922 0.499929 0.499929 0.499937 0.499909 0.499929 0.499914 0.499932 0.499972 0.49994 0.500001 0.499912 0.499922 0.499962 0.499932 0.499919 0.49993 0.499929 0.499914 0.499914 0.499948 0.499919 0.499913 0.499918 0.499912 0.499916 0.499922 0.499914 0.…
953 4 "51414_CD57-OTHER BODY FLUID-HEMATOLOGY" 0 0.500006 0.500005 0.500006 0.500006 0.500006 0.500005 0.500005 0.500004 0.500006 0.500006 0.500006 0.500006 0.500005 0.500005 0.500005 0.500007 0.500005 0.500006 0.500005 0.500002 0.500004 0.5 0.500006 0.500006 0.500003 0.500005 0.500006 0.500005 0.500005 0.500006 0.500006 0.500004 0.500006 0.500006 0.500006 0.500006 0.500006 0.500006 0.500006 0.50…
954 4 "51414_CD57-OTHER BODY FLUID-HEMATOLOGY" 1 0.499994 0.499995 0.499994 0.499994 0.499994 0.499995 0.499995 0.499996 0.499994 0.499994 0.499994 0.499994 0.499995 0.499995 0.499995 0.499993 0.499995 0.499994 0.499995 0.499998 0.499996 0.5 0.499994 0.499994 0.499997 0.499995 0.499994 0.499995 0.499995 0.499994 0.499994 0.499996 0.499994 0.499994 0.499994 0.499994 0.499994 0.499994 0.499994 0.49…
955 4 "51415_CD64-OTHER BODY FLUID-HEMATOLOGY" 0 0.500051 0.500049 0.50005 0.500054 0.500051 0.500043 0.500048 0.500032 0.50005 0.500054 0.500052 0.500051 0.500046 0.500046 0.500041 0.500059 0.500047 0.500056 0.500045 0.500018 0.500039 0.5 0.500057 0.500051 0.500024 0.500044 0.500053 0.500046 0.500046 0.500056 0.500056 0.500034 0.500052 0.500056 0.500052 0.500052 0.500055 0.500051 0.500056 0.5000…
956 4 "51415_CD64-OTHER BODY FLUID-HEMATOLOGY" 1 0.499949 0.499951 0.49995 0.499946 0.499949 0.499957 0.499952 0.499968 0.49995 0.499946 0.499948 0.499949 0.499954 0.499954 0.499959 0.499941 0.499953 0.499944 0.499955 0.499982 0.499961 0.5 0.499943 0.499949 0.499976 0.499956 0.499947 0.499954 0.499954 0.499944 0.499944 0.499966 0.499948 0.499944 0.499948 0.499948 0.499945 0.499949 0.499944 0.4999…
957 4 "51416_CD7-OTHER BODY FLUID-HEMATOLOGY" 0 0.500544 0.500533 0.500537 0.500603 0.500554 0.500423 0.500509 0.500289 0.500546 0.500614 0.50057 0.500552 0.500484 0.500486 0.500411 0.500671 0.500491 0.500625 0.500466 0.500074 0.500371 0.499797 0.500647 0.500556 0.500144 0.500455 0.500572 0.500475 0.500481 0.500623 0.500626 0.500327 0.500576 0.500603 0.500569 0.500551 0.500606 0.500554 0.500628 0…
958 4 "51416_CD7-OTHER BODY FLUID-HEMATOLOGY" 1 0.499456 0.499467 0.499463 0.499397 0.499446 0.499577 0.499491 0.499711 0.499454 0.499386 0.49943 0.499448 0.499516 0.499514 0.499589 0.499329 0.499509 0.499375 0.499534 0.499926 0.499629 0.500203 0.499353 0.499444 0.499856 0.499545 0.499428 0.499525 0.499519 0.499377 0.499374 0.499673 0.499424 0.499397 0.499431 0.499449 0.499394 0.499446 0.499372 0…
959 4 "51417_CD71-OTHER BODY FLUID-HEMATOLOGY" 0 0.500034 0.500033 0.500033 0.500036 0.500034 0.500028 0.500032 0.500021 0.500033 0.500037 0.500035 0.500034 0.500031 0.500031 0.500027 0.500039 0.500031 0.500037 0.50003 0.500012 0.500026 0.5 0.500038 0.500034 0.500016 0.500029 0.500035 0.50003 0.500031 0.500037 0.500037 0.500023 0.500035 0.500037 0.500035 0.500034 0.500037 0.500034 0.500037 0.5000…
960 4 "51417_CD71-OTHER BODY FLUID-HEMATOLOGY" 1 0.499966 0.499967 0.499967 0.499964 0.499966 0.499972 0.499968 0.499979 0.499967 0.499963 0.499965 0.499966 0.499969 0.499969 0.499973 0.499961 0.499969 0.499963 0.49997 0.499988 0.499974 0.5 0.499962 0.499966 0.499984 0.499971 0.499965 0.49997 0.499969 0.499963 0.499963 0.499977 0.499965 0.499963 0.499965 0.499966 0.499963 0.499966 0.499963 0.4999…
961 4 "51418_CD8-OTHER BODY FLUID-HEMATOLOGY" 0 0.500162 0.500157 0.50016 0.500172 0.500162 0.500137 0.500152 0.500111 0.50016 0.500181 0.500165 0.500162 0.500147 0.500146 0.50013 0.500188 0.500148 0.500178 0.500142 0.500056 0.500124 0.499996 0.500183 0.500161 0.500076 0.50014 0.500167 0.500145 0.500146 0.500178 0.500179 0.500108 0.500179 0.500181 0.50017 0.500169 0.500175 0.500167 0.500178 0.500…
962 4 "51418_CD8-OTHER BODY FLUID-HEMATOLOGY" 1 0.499838 0.499843 0.49984 0.499828 0.499838 0.499863 0.499848 0.499889 0.49984 0.499819 0.499835 0.499838 0.499853 0.499854 0.49987 0.499812 0.499852 0.499822 0.499858 0.499944 0.499876 0.500004 0.499817 0.499839 0.499924 0.49986 0.499833 0.499855 0.499854 0.499822 0.499821 0.499892 0.499821 0.499819 0.49983 0.499831 0.499825 0.499833 0.499822 0.499…
963 4 "51419_EOSINOPHILS-OTHER BODY FLUID-HEMATOLOGY" 0 0.499348 0.499381 0.499427 0.4992 0.499426 0.49962 0.499462 0.499972 0.499386 0.430695 0.499389 0.49932 0.499546 0.4997 0.499589 0.499047 0.499502 0.4992 0.499509 0.500583 0.499758 0.501014 0.498535 0.499339 0.500028 0.499631 0.499259 0.499479 0.499515 0.499127 0.499103 0.49985 0.499242 0.498924 0.49928 0.490055 0.499194 0.49937 0.499192 0.4…
964 4 "51419_EOSINOPHILS-OTHER BODY FLUID-HEMATOLOGY" 1 0.500652 0.500619 0.500573 0.5008 0.500574 0.50038 0.500538 0.500028 0.500614 0.569305 0.500611 0.50068 0.500454 0.5003 0.500411 0.500953 0.500498 0.5008 0.500491 0.499417 0.500242 0.498986 0.501465 0.500661 0.499972 0.500369 0.500741 0.500521 0.500485 0.500873 0.500897 0.50015 0.500758 0.501076 0.50072 0.509945 0.500806 0.50063 0.500808 0.5…
965 4 "51420_FMC-7-OTHER BODY FLUID-HEMATOLOGY" 0 0.50062 0.500612 0.500611 0.500707 0.500641 0.500456 0.500578 0.500292 0.50063 0.500712 0.50066 0.500638 0.500543 0.500555 0.500451 0.500795 0.500557 0.500737 0.500527 0.499997 0.500386 0.499619 0.50076 0.500644 0.500076 0.500507 0.500656 0.500528 0.500538 0.50073 0.500736 0.500348 0.500649 0.500667 0.500659 0.500623 0.500705 0.500636 0.500741 0.5…
966 4 "51420_FMC-7-OTHER BODY FLUID-HEMATOLOGY" 1 0.49938 0.499388 0.499389 0.499293 0.499359 0.499544 0.499422 0.499708 0.49937 0.499288 0.49934 0.499362 0.499457 0.499445 0.499549 0.499205 0.499443 0.499263 0.499473 0.500003 0.499614 0.500381 0.49924 0.499356 0.499924 0.499493 0.499344 0.499472 0.499462 0.49927 0.499264 0.499652 0.499351 0.499333 0.499341 0.499377 0.499295 0.499364 0.499259 0.4…
967 4 "51421_GLYCO A-OTHER BODY FLUID-HEMATOLOGY" 0 0.500028 0.500028 0.500028 0.50003 0.500028 0.500024 0.500027 0.500018 0.500028 0.50003 0.500029 0.500028 0.500026 0.500026 0.500023 0.500033 0.500026 0.500031 0.500025 0.50001 0.500022 0.5 0.500032 0.500028 0.500013 0.500025 0.500029 0.500025 0.500026 0.500031 0.500031 0.500019 0.500029 0.500031 0.500029 0.500029 0.50003 0.500028 0.500031 0.500…
968 4 "51421_GLYCO A-OTHER BODY FLUID-HEMATOLOGY" 1 0.499972 0.499972 0.499972 0.49997 0.499972 0.499976 0.499973 0.499982 0.499972 0.49997 0.499971 0.499972 0.499974 0.499974 0.499977 0.499967 0.499974 0.499969 0.499975 0.49999 0.499978 0.5 0.499968 0.499972 0.499987 0.499975 0.499971 0.499975 0.499974 0.499969 0.499969 0.499981 0.499971 0.499969 0.499971 0.499971 0.49997 0.499972 0.499969 0.499…
969 4 "51422_HEMATOCRIT	OTHER FLUID-OTHER BODY FLUID-HEMATOLOGY" 0 0.4995 0.499365 0.499512 0.499459 0.499515 0.499574 0.499545 0.49933 0.499516 0.469638 0.499498 0.499499 0.499572 0.499642 0.499582 0.499384 0.499565 0.499436 0.499602 0.500007 0.499655 0.500209 0.499406 0.499511 0.499764 0.499623 0.499452 0.499563 0.499576 0.499441 0.498856 0.499738 0.499448 0.49808 0.499452 0.499327 0.499432 0.49949 0.498435 0.499471 0…
970 4 "51422_HEMATOCRIT	OTHER FLUID-OTHER BODY FLUID-HEMATOLOGY" 1 0.5005 0.500635 0.500488 0.500541 0.500485 0.500426 0.500455 0.50067 0.500484 0.530362 0.500502 0.500501 0.500428 0.500358 0.500418 0.500616 0.500435 0.500564 0.500398 0.499993 0.500345 0.499791 0.500594 0.500489 0.500236 0.500377 0.500548 0.500437 0.500424 0.500559 0.501144 0.500262 0.500552 0.50192 0.500548 0.500673 0.500568 0.50051 0.501565 0.500529 0…
[truncated: 158 more rows]
