# Supplementary material for: Inferring multimodal latent topics from electronic health records
Source: Nat Commun. 2020 May 21;11:2536. doi: 10.1038/s41467-020-16378-3 (PMC7242436; doi:10.1038/s41467-020-16378-3)
Supplement: Supplementary file 8 — Supplementary Data 4 [file 41467_2020_16378_MOESM8_ESM.xlsx]

## Sheet: Sheet 1
admId
