# Supplementary material for: Inferring multimodal latent topics from electronic health records
Source: Nat Commun. 2020 May 21;11:2536. doi: 10.1038/s41467-020-16378-3 (PMC7242436; doi:10.1038/s41467-020-16378-3)
Supplement: Supplementary file 10 — Supplementary Data 6 [file 41467_2020_16378_MOESM10_ESM.csv]

	M1	M2	M3	M4	M5	M6	M7	M8	M9	M10	M11	M12	M13	M14	M15	M16	M17	M18	M19	M20	M21	M22	M23	M24	M25	M26	M27	M28	M29	M30	M31	M32	M33	M34	M35	M36	M37	M38	M39	M40	M41	M42	M43	M44	M45	M46	M47	M48	M49
1-8100	8.76409e-08	1.28569e-07	6.47234e-08	4.07833e-08	6.12966e-08	8.74008e-08	3.2152e-08	1.38393e-07	0.161479	6.56812e-08	8.51323e-08	2.53725e-08	8.15803e-08	5.47511e-08	6.51605e-08	7.93277e-08	2.26518e-07	1.817e-07	5.91433e-08	4.82395e-08	4.87143e-08	1.07149e-07	5.94271e-08	7.52e-08	3.32614e-08	1.0478e-07	3.13077e-08	7.39385e-08	9.16873e-08	1.03221e-07	6.03078e-08	1.03713e-07	4.45945e-08	2.71903e-08	2.78058e-07	4.44381e-08	4.39214e-08	6.0692e-08	5.08952e-08	4.83234e-08	6.94088e-08	2.14366e-08	3.88322e-08	6.75919e-08	7.55012e-08	3.15683e-08	5.52229e-08	5.27774e-08	3.63566e-08
1-50	2.14297e-07	3.2846e-07	1.62023e-07	1.05729e-07	1.15862e-07	2.44158e-07	8.88835e-08	3.52923e-07	4.27841e-07	0.909998	2.22982e-07	6.75039e-08	2.11003e-07	1.40708e-07	1.97713e-07	2.58575e-07	5.41813e-07	5.79203e-07	1.8497e-07	1.34164e-07	1.48538e-07	2.80734e-07	1.61651e-07	2.12048e-07	8.84365e-08	3.37227e-07	7.45749e-08	1.77798e-07	2.2875e-07	2.57793e-07	1.62259e-07	2.92481e-07	1.46027e-07	7.93611e-08	6.69758e-07	1.13613e-07	1.1727e-07	1.55423e-07	1.42875e-07	1.23453e-07	1.6957e-07	5.64752e-08	9.12575e-08	1.79573e-07	2.39838e-07	7.66831e-08	1.38948e-07	1.47503e-07	0.960647
1-1120	1.09681e-07	1.63726e-07	8.14365e-08	5.11117e-08	5.59941e-08	1.09615e-07	4.20855e-08	1.85558e-07	1.69687e-07	8.91501e-08	1.11729e-07	3.2348e-08	1.06146e-07	6.9998e-08	8.51172e-08	1.01997e-07	2.90394e-07	2.35246e-07	7.21648e-08	6.39115e-08	6.43736e-08	1.37824e-07	7.55661e-08	9.50566e-08	4.19911e-08	1.30096e-07	3.79773e-08	9.60795e-08	1.03646e-07	1.29925e-07	8.07259e-08	1.30741e-07	6.08864e-08	3.57882e-08	3.54834e-07	0.075139	5.75246e-08	7.53737e-08	6.59318e-08	6.64053e-08	8.79664e-08	2.84457e-08	4.79822e-08	8.93133e-08	1.03153e-07	4.07342e-08	6.82307e-08	0.228412	4.7707e-08
1-8020	6.56959e-08	9.56147e-08	4.89684e-08	2.98146e-08	4.01169e-08	6.33679e-08	2.52864e-08	1.05237e-07	0.0010176	5.00109e-08	6.45607e-08	1.88857e-08	6.2513e-08	4.20122e-08	5.09567e-08	5.93776e-08	1.74302e-07	1.32755e-07	4.87919e-08	3.69749e-08	3.69344e-08	8.1145e-08	4.39571e-08	5.66899e-08	2.55206e-08	8.04767e-08	2.27252e-08	5.72406e-08	7.1452e-08	7.73088e-08	4.58525e-08	7.80298e-08	3.42846e-08	2.18211e-08	2.1414e-07	3.44666e-08	3.68362e-08	4.45286e-08	3.81266e-08	3.72753e-08	5.25334e-08	1.64157e-08	2.90813e-08	5.22686e-08	5.82156e-08	2.40802e-08	3.99687e-08	3.97488e-08	2.74114e-08
1-8037	1.04497e-07	1.6337e-07	7.7411e-08	4.79302e-08	0.00215454	1.0254e-07	4.08888e-08	1.68651e-07	1.1483e-06	8.32092e-08	1.05264e-07	3.44899e-08	9.89408e-08	6.80947e-08	8.07517e-08	9.76441e-08	2.75864e-07	2.18172e-07	7.51983e-08	6.1837e-08	6.21464e-08	1.32027e-07	7.43842e-08	9.06105e-08	4.33802e-08	1.27404e-07	3.67072e-08	9.03468e-08	1.29068e-07	1.26619e-07	7.51917e-08	1.24829e-07	8.89186e-08	3.45644e-08	3.38645e-07	5.79465e-08	5.644e-08	7.12245e-08	6.39831e-08	6.04774e-08	8.3284e-08	2.67884e-08	4.60157e-08	8.44479e-08	1.0103e-07	3.83615e-08	6.48041e-08	6.52648e-08	4.89572e-08
1-38	5.68617e-07	2.39954e-07	1.25445e-07	7.09671e-08	7.81677e-08	1.71135e-07	5.48548e-08	2.59373e-07	2.33141e-07	1.17594e-07	1.53031e-07	4.29183e-08	1.69446e-07	9.3631e-08	1.13476e-07	1.36314e-07	4.77729e-07	3.31259e-07	9.33236e-08	8.37731e-08	8.47674e-08	2.12102e-07	1.04058e-07	1.52888e-07	5.45756e-08	2.03898e-07	5.64572e-08	1.38567e-07	0.212961	1.9818e-07	1.06754e-07	2.59381e-07	7.66035e-08	4.70272e-08	4.92786e-07	7.65589e-08	7.52227e-08	1.19613e-07	8.78365e-08	8.29558e-08	1.34346e-07	3.63707e-08	8.13964e-08	1.21423e-07	1.34168e-07	5.56403e-08	9.05487e-08	9.10795e-08	5.96136e-08
1-19	1.2691e-07	1.90846e-07	9.40528e-08	6.13052e-08	6.18529e-08	1.2669e-07	4.84612e-08	2.0506e-07	2.16936e-07	1.02241e-07	1.26717e-07	3.87329e-08	1.40502e-07	8.14625e-08	9.75787e-08	1.32237e-07	3.37998e-07	2.80098e-07	8.54849e-08	7.62662e-08	7.84691e-08	1.63575e-07	0.0437236	1.10749e-07	4.85308e-08	1.59282e-07	4.35334e-08	1.11323e-07	1.79984e-07	1.50272e-07	8.89387e-08	0.00542342	7.41996e-08	4.34833e-08	4.09223e-07	6.87489e-08	6.46799e-08	8.72948e-08	8.8759e-08	7.50268e-08	1.01006e-07	3.2065e-08	5.54191e-08	1.06494e-07	1.26652e-07	4.63368e-08	7.98065e-08	7.9572e-08	5.53269e-08
1-43	1.10199e-07	1.51498e-07	7.8291e-08	4.7162e-08	5.01257e-08	1.056e-07	3.62637e-08	1.64185e-07	1.47508e-07	7.4186e-08	9.92963e-08	2.68698e-08	1.18211e-07	6.19653e-08	7.72428e-08	8.87923e-08	2.84861e-07	2.07848e-07	6.05951e-08	5.56782e-08	5.51326e-08	1.30054e-07	6.73698e-08	9.03487e-08	3.56195e-08	1.24813e-07	3.45274e-08	8.56415e-08	9.63869e-08	1.22715e-07	6.92411e-08	1.23262e-07	4.89028e-08	3.06645e-08	3.28883e-07	5.08954e-08	5.02209e-08	7.19698e-08	5.69338e-08	5.4619e-08	8.01329e-08	2.4318e-08	4.49135e-08	8.01124e-08	8.45881e-08	3.6083e-08	6.0131e-08	6.02904e-08	3.797e-08
1-75	1.1569e-07	1.68705e-07	8.49227e-08	5.38616e-08	5.45829e-08	1.21307e-07	4.17846e-08	1.7835e-07	1.77969e-07	9.24631e-08	1.11352e-07	3.33006e-08	1.20079e-07	7.10701e-08	8.54729e-08	1.05977e-07	2.97046e-07	2.39479e-07	7.21314e-08	6.49493e-08	6.37658e-08	1.4453e-07	8.09068e-08	1.01361e-07	4.17351e-08	1.42424e-07	3.86467e-08	9.55619e-08	0.0699246	1.40786e-07	7.89213e-08	4.24931e-07	5.90461e-08	3.77555e-08	3.59175e-07	5.83066e-08	5.66007e-08	7.92944e-08	7.08678e-08	6.4215e-08	8.94783e-08	2.79832e-08	5.3387e-08	8.96177e-08	1.01719e-07	4.07198e-08	8.06137e-08	7.03425e-08	4.65166e-08
1-105	2.03516e-07	3.03731e-07	1.49412e-07	9.47144e-08	1.07852e-07	2.21482e-07	8.72596e-08	3.38528e-07	4.38267e-07	1.92602e-07	2.17653e-07	6.6164e-08	2.39708e-07	1.28875e-07	1.55654e-07	2.03623e-07	5.39319e-07	0.0034365	1.49774e-07	1.22185e-07	1.16809e-06	2.52763e-07	1.57978e-07	1.78535e-07	1.00291e-07	7.5965e-07	7.53552e-08	1.70132e-07	2.28714e-07	2.40641e-07	1.49276e-07	2.48195e-07	2.54825e-07	0.0067913	6.72392e-07	1.11274e-07	1.30017e-07	1.44274e-07	1.2732e-07	1.17971e-07	1.67613e-07	5.41205e-08	8.77222e-08	1.66007e-07	2.37405e-07	7.6473e-08	1.3157e-07	1.30888e-07	1.01711e-07
1-1	1.95676e-07	3.04252e-07	1.44942e-07	9.70075e-08	1.04058e-07	2.13229e-07	8.11633e-08	3.13669e-07	3.97348e-07	2.27567e-07	2.01248e-07	6.22602e-08	2.03658e-07	1.36742e-07	1.62733e-07	2.80331e-07	5.02214e-07	4.91136e-07	1.60932e-07	1.77443e-07	1.32355e-07	2.59221e-07	1.54377e-07	1.902e-07	7.99854e-08	2.74032e-07	6.69478e-08	1.62495e-07	2.24343e-07	2.38914e-07	1.43162e-07	3.72115e-07	1.26735e-07	0.943572	6.22492e-07	1.04574e-07	1.05999e-07	1.38316e-07	1.67599e-07	1.14811e-07	1.55407e-07	5.14292e-08	8.31702e-08	1.6487e-07	2.26214e-07	6.99092e-08	1.26794e-07	1.33753e-07	1.10856e-07
1-1130	6.16408e-08	9.03359e-08	4.56202e-08	2.76106e-08	3.00206e-08	5.90687e-08	2.25674e-08	1.01854e-07	8.63397e-08	4.40962e-08	6.08216e-08	1.69239e-08	5.71903e-08	3.93409e-08	4.71632e-08	5.53445e-08	1.66007e-07	1.22596e-07	3.67279e-08	3.45673e-08	3.35954e-08	7.58096e-08	4.02757e-08	5.3003e-08	2.24329e-08	6.9828e-08	2.13246e-08	5.37639e-08	5.571e-08	7.13133e-08	4.30582e-08	7.26229e-08	3.07139e-08	1.94027e-08	2.07164e-07	0.0841354	3.05266e-08	4.16246e-08	3.53644e-08	3.55411e-08	4.95869e-08	1.52805e-08	2.70773e-08	4.71191e-08	5.15971e-08	2.27172e-08	3.6813e-08	6.39426e-08	2.37266e-08
1-11200	5.07554e-08	7.35847e-08	3.7467e-08	2.28685e-08	2.44244e-08	4.86144e-08	1.86028e-08	8.11264e-08	7.07841e-08	3.62366e-08	4.97159e-08	1.40226e-08	4.72933e-08	3.25075e-08	3.91626e-08	4.57317e-08	1.35472e-07	9.97307e-08	3.02258e-08	2.86416e-08	2.7792e-08	6.24268e-08	3.33109e-08	4.37771e-08	1.85771e-08	5.73591e-08	1.75702e-08	4.40344e-08	4.60357e-08	5.90941e-08	3.54232e-08	6.04471e-08	2.53743e-08	1.60754e-08	1.67142e-07	0.073048	2.52259e-08	3.43072e-08	2.93061e-08	2.9284e-08	4.06131e-08	1.26058e-08	2.24953e-08	3.8716e-08	4.25175e-08	1.8642e-08	3.05056e-08	5.46165e-08	1.95671e-08
1-13200	5.05022e-08	7.32063e-08	3.72621e-08	2.27455e-08	2.42937e-08	4.83607e-08	1.85015e-08	8.07856e-08	7.03914e-08	3.6016e-08	4.94474e-08	1.39427e-08	4.70275e-08	3.23388e-08	3.8964e-08	4.54472e-08	1.34809e-07	9.91712e-08	3.0058e-08	2.84899e-08	2.76356e-08	6.20813e-08	3.31337e-08	4.35605e-08	1.84617e-08	5.70594e-08	1.74783e-08	4.38053e-08	4.57524e-08	5.87929e-08	3.52328e-08	6.00549e-08	2.52368e-08	1.59876e-08	1.66272e-07	0.0694311	2.50844e-08	3.41092e-08	2.91506e-08	2.91116e-08	4.03928e-08	1.25344e-08	2.23844e-08	3.84977e-08	4.22695e-08	1.85433e-08	3.03379e-08	5.47109e-08	1.94625e-08
1-12400	5.00536e-08	7.24954e-08	3.68792e-08	2.25736e-08	2.40709e-08	4.78686e-08	1.83217e-08	8.02839e-08	6.96194e-08	3.56265e-08	4.91125e-08	1.38305e-08	4.67347e-08	3.17481e-08	3.84646e-08	4.47803e-08	1.3282e-07	9.7912e-08	2.97753e-08	2.82264e-08	2.73508e-08	6.14597e-08	3.28334e-08	4.31173e-08	1.82646e-08	5.63054e-08	1.7334e-08	4.34533e-08	4.52883e-08	5.82732e-08	3.50508e-08	5.94542e-08	2.53452e-08	1.58628e-08	1.63248e-07	0.032096	2.48865e-08	3.37824e-08	2.88636e-08	2.89557e-08	4.0015e-08	1.24345e-08	2.21839e-08	3.82158e-08	4.19218e-08	1.83968e-08	3.01053e-08	5.97465e-08	1.92632e-08
1-8929	9.9843e-08	1.49622e-07	7.40438e-08	4.95153e-08	4.96054e-08	1.01163e-07	3.701e-08	1.57283e-07	1.51974e-07	8.13736e-08	9.81294e-08	2.77398e-08	9.38282e-08	9.82704e-08	8.14701e-08	0.509848	2.608e-07	2.20848e-07	6.4527e-08	5.66809e-08	5.5514e-08	1.25863e-07	6.99528e-08	8.81827e-08	3.89543e-08	1.21625e-07	3.42213e-08	8.43194e-08	9.48587e-08	1.18328e-07	6.87706e-08	1.24081e-07	5.08393e-08	3.35251e-08	3.19824e-07	5.11346e-08	5.0919e-08	6.97329e-08	6.32349e-08	5.5451e-08	8.31476e-08	2.47403e-08	4.42593e-08	7.69211e-08	8.93199e-08	3.5754e-08	6.44904e-08	6.11929e-08	4.07212e-08
1-52	2.25508e-07	3.55874e-07	1.70408e-07	1.12902e-07	1.28404e-07	2.54706e-07	9.30001e-08	3.72599e-07	6.01398e-07	2.96459e-07	2.33944e-07	0.0785341	2.25051e-07	1.4984e-07	2.19588e-07	2.94846e-07	5.71386e-07	6.03487e-07	5.36001e-07	1.41872e-07	1.54994e-07	3.01725e-07	1.75721e-07	2.10691e-07	1.06576e-07	3.52775e-07	7.64419e-08	1.90207e-07	2.48473e-07	2.72808e-07	1.74439e-07	2.9652e-07	1.67374e-07	8.41141e-08	7.01236e-07	1.21299e-07	1.28457e-07	1.62076e-07	1.54029e-07	1.35175e-07	1.79704e-07	6.05138e-08	9.50318e-08	2.03514e-07	2.94778e-07	8.13745e-08	1.55857e-07	1.57335e-07	1.22363e-07
1-9249	7.26707e-08	1.16286e-07	5.29752e-08	3.3386e-08	3.54065e-08	7.13552e-08	2.70114e-08	1.15625e-07	0.181942	5.36898e-08	7.09538e-08	2.08933e-08	6.73186e-08	4.63229e-08	5.61969e-08	7.47095e-08	1.92961e-07	1.48623e-07	4.57069e-08	4.13874e-08	4.16878e-08	8.97575e-08	4.88247e-08	6.27624e-08	2.80207e-08	8.36685e-08	2.48956e-08	6.19818e-08	6.65618e-08	8.51089e-08	5.01728e-08	8.65237e-08	3.65036e-08	2.32256e-08	2.35437e-07	3.78671e-08	3.63842e-08	4.93109e-08	4.35344e-08	4.09936e-08	5.77222e-08	1.80797e-08	3.19672e-08	5.60078e-08	7.62575e-08	2.62583e-08	4.41453e-08	4.36103e-08	2.88974e-08
1-9170	3.46144e-07	7.66192e-07	2.30974e-07	1.4209e-07	2.55498e-07	4.29584e-07	1.20141e-07	7.01148e-07	5.8184e-07	2.57407e-07	3.80442e-07	8.14003e-08	3.2723e-07	1.80274e-07	3.019e-07	2.6202e-07	1.08276e-06	7.70647e-07	2.11297e-07	1.71979e-07	1.82735e-07	4.93911e-07	2.21577e-07	3.06341e-07	1.08239e-07	8.68927e-07	1.17446e-07	2.85265e-07	3.21918e-07	5.34408e-07	2.66166e-07	3.56515e-07	1.73766e-07	8.79706e-08	1.19606e-06	1.36095e-07	0.882447	2.40386e-07	1.73864e-07	1.50374e-07	2.6441e-07	7.97007e-08	1.42651e-07	3.55408e-07	2.82745e-07	1.176e-07	1.80286e-07	2.05268e-07	1.17204e-07
1-8475	9.66989e-08	1.3077e-07	6.4951e-08	4.14838e-08	4.62177e-08	9.82091e-08	3.36997e-08	1.48931e-07	1.34243e-07	6.43481e-08	9.4033e-08	2.43548e-08	8.39211e-08	5.7641e-08	6.71344e-08	8.09197e-08	2.55342e-07	1.97991e-07	5.44445e-08	4.99396e-08	5.28918e-08	1.1215e-07	5.95009e-08	8.15975e-08	3.2166e-08	1.09694e-07	4.26231e-08	7.90241e-08	8.22645e-08	1.08751e-07	6.19733e-08	1.04408e-07	4.5087e-08	2.75061e-08	2.97914e-07	4.55271e-08	4.52473e-08	6.59752e-08	5.15506e-08	4.92334e-08	7.14095e-08	2.23897e-08	4.12593e-08	7.18646e-08	7.53008e-08	4.12088e-08	5.3537e-08	5.4477e-08	3.39587e-08
1-117	5.20094e-08	7.53598e-08	3.85342e-08	2.36405e-08	2.51102e-08	5.1813e-08	1.96097e-08	8.31644e-08	7.26837e-08	3.80475e-08	5.33005e-08	1.44015e-08	4.90397e-08	3.39685e-08	4.06956e-08	4.86556e-08	1.3816e-07	1.08808e-07	3.20162e-08	2.91718e-08	2.90759e-08	6.43977e-08	3.46684e-08	4.48339e-08	1.91633e-08	5.98092e-08	2.1137e-08	4.51608e-08	4.78905e-08	6.16466e-08	3.60919e-08	6.3897e-08	2.56085e-08	1.64427e-08	1.69815e-07	2.84443e-08	2.6273e-08	3.51464e-08	3.1387e-08	2.93119e-08	4.16101e-08	1.31423e-08	2.37429e-08	3.97273e-08	4.35731e-08	1.92511e-08	3.12617e-08	3.10496e-08	1.99562e-08
1-9162	4.75115e-07	1.47446e-06	3.52312e-07	2.27718e-07	5.29791e-07	2.59393e-06	2.10895e-07	8.02482e-06	1.29489e-06	5.00086e-07	7.89125e-07	1.2494e-07	4.54895e-07	2.4972e-07	3.18004e-07	3.91889e-07	1.75711e-06	1.54076e-06	3.56303e-07	2.32747e-07	2.96564e-07	6.24939e-07	3.38086e-07	4.24624e-07	1.59101e-07	8.52537e-07	1.67565e-07	4.3851e-07	4.9118e-07	6.13582e-07	6.45071e-07	5.0295e-07	2.84064e-07	1.24422e-07	1.8404e-06	1.92841e-07	2.92463e-07	4.75963e-07	2.47789e-07	2.19883e-07	3.8467e-07	0.978304	1.9025e-07	9.0444e-07	4.99049e-07	1.83965e-07	2.7443e-07	2.89511e-07	1.91684e-07
1-56	2.24638e-07	3.09175e-07	1.57956e-07	9.12077e-08	1.16831e-07	2.59321e-07	7.68723e-08	3.59278e-07	3.49062e-07	1.83412e-07	2.3229e-07	5.65637e-08	2.10716e-07	1.40613e-07	1.80113e-07	1.9296e-07	5.35591e-07	6.29848e-07	1.3257e-07	1.72667e-07	0.77419	2.99479e-07	1.40733e-07	3.29707e-07	7.62674e-08	4.62908e-07	8.20038e-08	1.72135e-07	2.0301e-07	2.73322e-07	1.55348e-07	2.34984e-07	1.10113e-07	6.36135e-08	6.95676e-07	1.01326e-07	1.06387e-07	1.55287e-07	1.21395e-07	1.08703e-07	1.74447e-07	5.05758e-08	9.0419e-08	1.59872e-07	1.86121e-07	7.65887e-08	1.21224e-07	1.37978e-07	9.55828e-08
1-5	2.00913e-07	2.80711e-07	1.4113e-07	8.32416e-08	1.01698e-07	2.20319e-07	6.99744e-08	3.16344e-07	3.19559e-07	1.55974e-07	2.01578e-07	5.13734e-08	2.06249e-07	1.25502e-07	1.50777e-07	1.75316e-07	4.91426e-07	5.28062e-07	1.21779e-07	0.711469	2.20832e-07	2.60375e-07	1.3239e-07	2.58827e-07	6.88726e-08	3.80794e-07	7.23536e-08	1.56004e-07	1.8927e-07	2.60588e-07	1.35515e-07	2.38655e-07	9.73283e-08	6.05949e-08	6.29158e-07	9.32177e-08	9.64398e-08	1.37669e-07	1.2096e-07	1.0065e-07	1.53585e-07	4.59181e-08	8.21083e-08	1.44337e-07	1.66518e-07	6.897e-08	1.1096e-07	1.27765e-07	7.95708e-08
1-61	2.16734e-07	3.31289e-07	1.49408e-07	9.79067e-08	1.16029e-07	2.31484e-07	7.715e-08	3.29162e-07	4.64309e-07	1.67792e-07	2.04755e-07	5.73931e-08	3.19765e-07	1.39585e-07	1.8189e-07	1.97994e-07	5.42511e-07	4.74414e-07	1.51278e-07	0.0147396	1.29774e-07	3.01309e-07	1.51338e-07	3.74981e-07	8.10947e-08	3.11026e-07	7.05352e-08	1.67499e-07	2.61491e-07	3.07748e-07	1.42561e-07	4.14618e-07	1.1221e-07	7.55265e-08	6.53436e-07	1.0004e-07	1.10108e-07	1.48966e-07	1.54549e-07	1.11657e-07	1.71306e-07	5.02393e-08	9.15712e-08	1.60282e-07	1.83752e-07	7.20005e-08	1.27384e-07	1.56964e-07	8.74283e-08
1-8901	7.96462e-08	1.17333e-07	5.83897e-08	3.85212e-08	3.93597e-08	7.84682e-08	2.96089e-08	1.26874e-07	1.16619e-07	5.98376e-08	7.92069e-08	2.2177e-08	7.4815e-08	1.18392e-07	6.25908e-08	0.0530556	2.09463e-07	1.80886e-07	5.03121e-08	4.55467e-08	4.45976e-08	1.01183e-07	5.47285e-08	6.99793e-08	3.03642e-08	9.42469e-08	2.75895e-08	6.85635e-08	7.48105e-08	9.35548e-08	5.52092e-08	9.66317e-08	4.021e-08	2.55383e-08	2.56669e-07	4.17144e-08	4.14877e-08	5.45602e-08	4.97531e-08	4.46938e-08	6.86999e-08	1.99398e-08	3.52265e-08	6.18245e-08	6.87409e-08	2.89676e-08	4.94791e-08	4.90979e-08	3.15395e-08
1-9165	1.80546e-07	3.0358e-07	1.32893e-07	8.8229e-08	9.78176e-08	2.04527e-07	7.18958e-08	2.82242e-07	3.4662e-07	1.6076e-07	1.82613e-07	5.59831e-08	1.68573e-07	1.12247e-07	1.42834e-07	1.77965e-07	4.59497e-07	3.98369e-07	1.3164e-07	1.02624e-07	1.07493e-07	2.38976e-07	1.46769e-07	1.60495e-07	7.3243e-08	2.73731e-07	6.10374e-08	1.46695e-07	1.93138e-07	2.24919e-07	1.29252e-07	2.98602e-07	0.331038	6.15779e-08	5.63727e-07	8.84868e-08	9.4293e-08	1.31908e-07	1.17323e-07	9.73167e-08	1.37995e-07	4.58546e-08	7.66719e-08	1.51612e-07	1.79356e-07	6.30214e-08	1.15934e-07	1.17411e-07	7.74554e-08
1-9180	1.42543e-07	3.06415e-07	1.05259e-07	6.92413e-08	7.37334e-08	1.51673e-07	5.68397e-08	2.28636e-07	1.09201e-06	1.19987e-07	1.42927e-07	4.42143e-08	1.35464e-07	9.18315e-08	1.12045e-07	1.96444e-07	3.74746e-07	3.20693e-07	1.08463e-07	8.29389e-08	0.157892	1.81374e-07	1.0467e-07	1.2397e-07	6.31481e-08	1.77262e-07	4.85171e-08	1.20501e-07	1.39361e-07	1.72748e-07	1.00141e-07	1.76546e-07	7.81507e-08	4.65728e-08	4.60708e-07	7.47569e-08	7.43577e-08	1.01181e-07	8.8403e-08	8.29083e-08	1.12434e-07	3.69444e-08	6.19317e-08	1.16239e-07	2.22617e-07	5.10785e-08	9.13355e-08	8.97917e-08	6.28264e-08
1-8911	1.23244e-07	1.88332e-07	9.10459e-08	6.36304e-08	6.23429e-08	1.29148e-07	4.59538e-08	1.93992e-07	1.95579e-07	9.59083e-08	1.21707e-07	3.38642e-08	1.16657e-07	2.61332e-07	9.97222e-08	3.95801e-07	3.2094e-07	2.81071e-07	7.94945e-08	6.97517e-08	6.84866e-08	1.56592e-07	8.72342e-08	1.09287e-07	4.66452e-08	1.51766e-07	4.18649e-08	1.02875e-07	1.19196e-07	1.47158e-07	8.37618e-08	1.52375e-07	6.31014e-08	3.8986e-08	3.9265e-07	6.25772e-08	0.0552067	8.65412e-08	7.87622e-08	6.75146e-08	1.08894e-07	3.06172e-08	5.41747e-08	9.57536e-08	1.08593e-07	4.37416e-08	7.98552e-08	7.63322e-08	4.83998e-08
1-8912	1.23656e-07	1.88692e-07	9.12587e-08	6.37943e-08	6.25819e-08	1.2867e-07	4.60319e-08	1.94023e-07	1.95099e-07	9.59612e-08	1.22227e-07	3.39582e-08	1.16909e-07	2.69488e-07	9.97454e-08	5.05065e-07	3.21656e-07	2.85644e-07	7.96784e-08	6.96012e-08	6.86229e-08	1.56893e-07	8.74775e-08	1.09218e-07	4.65911e-08	1.51825e-07	4.20777e-08	1.031e-07	1.19337e-07	1.47793e-07	8.40309e-08	1.53412e-07	6.31724e-08	3.8867e-08	3.94236e-07	6.24608e-08	0.0544629	8.70667e-08	7.74392e-08	6.76238e-08	1.09328e-07	3.06408e-08	5.4434e-08	9.58145e-08	1.08509e-07	4.38773e-08	8.00129e-08	7.62765e-08	4.8396e-08
1-8259	4.55776e-07	4.86006e-07	3.91444e-07	1.10579e-07	5.39942e-07	3.7041e-07	8.85626e-08	7.5015e-07	4.39406e-07	1.77796e-07	3.79487e-07	6.27738e-08	2.36431e-07	1.92336e-07	1.71897e-07	2.11621e-07	1.13536e-06	5.64625e-07	1.48996e-07	1.31311e-07	1.30402e-07	0.151126	1.61035e-07	2.44005e-07	8.7647e-08	3.47885e-07	1.22294e-07	1.53812e-06	3.22857e-07	7.3847e-07	1.81977e-07	2.71572e-07	1.14856e-07	7.0658e-08	9.07513e-07	1.16151e-07	1.24205e-07	2.46023e-07	1.31463e-07	1.26943e-07	9.17824e-06	6.08125e-08	1.69935e-07	2.22549e-07	1.98129e-07	1.63999e-07	1.43484e-07	1.51899e-07	8.75031e-08
1-8939	1.89719e-07	3.01958e-07	1.36345e-07	8.43741e-08	1.01256e-07	2.34166e-07	6.6158e-08	2.88234e-07	3.26076e-07	1.38523e-07	1.8401e-07	4.84094e-08	1.70517e-07	0.000300904	2.08492e-07	0.017746	4.79035e-07	4.87045e-07	1.20086e-07	1.17799e-07	1.34192e-07	3.12e-07	1.32382e-07	2.03023e-07	6.86421e-08	3.20536e-07	6.42375e-08	1.50905e-07	1.81482e-07	3.21414e-07	1.22482e-07	2.13784e-07	8.87805e-08	5.58191e-08	5.76888e-07	8.89154e-08	9.28008e-08	1.39e-07	1.09756e-07	9.55313e-08	1.52372e-07	4.43019e-08	9.61281e-08	1.40819e-07	1.58354e-07	6.46108e-08	1.14582e-07	1.68164e-07	6.90723e-08
1-97	1.76465e-07	2.2835e-07	1.20938e-07	6.58625e-08	8.11496e-08	1.7591e-07	5.5016e-08	2.56739e-07	2.45795e-07	1.13759e-07	1.64414e-07	4.02505e-08	1.57751e-07	9.67012e-08	1.36647e-07	1.36329e-07	4.34508e-07	3.94416e-07	9.57479e-08	1.0095e-07	9.77231e-08	2.27069e-07	9.91311e-08	1.83447e-07	5.46119e-08	0.0719916	6.17787e-08	1.30794e-07	1.42242e-07	1.98936e-07	1.14125e-07	1.7226e-07	7.42305e-08	4.52616e-08	5.24679e-07	7.43914e-08	7.68813e-08	1.17565e-07	8.38916e-08	8.02028e-08	1.22612e-07	3.68399e-08	6.66915e-08	1.16534e-07	1.28045e-07	5.66999e-08	9.00721e-08	9.65817e-08	5.80515e-08
1-8950	8.80776e-08	1.26269e-07	6.53939e-08	3.97427e-08	4.3365e-08	8.61736e-08	3.31064e-08	1.37071e-07	1.4028e-07	6.67774e-08	8.44851e-08	2.4241e-08	8.3177e-08	0.00259773	6.87038e-08	1.20699e-07	2.30098e-07	2.23774e-07	5.45925e-08	5.07917e-08	5.13265e-08	1.08485e-07	6.08262e-08	7.9078e-08	3.22529e-08	1.05778e-07	3.04009e-08	7.41161e-08	8.57866e-08	1.15309e-07	6.08255e-08	1.06209e-07	4.3463e-08	2.76772e-08	2.80491e-07	4.5051e-08	4.3851e-08	5.96753e-08	5.23551e-08	4.86572e-08	7.02072e-08	2.19533e-08	3.86297e-08	6.69915e-08	7.54474e-08	3.14723e-08	5.27679e-08	5.44442e-08	3.43846e-08
1-9108	7.31907e-07	6.72385e-07	5.50693e-07	1.59579e-07	2.98844e-07	0.12034	1.31042e-07	5.93591e-07	5.91816e-07	2.52816e-07	6.39632e-07	8.39541e-08	3.4377e-07	2.21893e-07	2.32702e-07	2.8412e-07	1.08273e-06	7.63176e-07	2.01751e-07	1.84217e-07	1.90163e-07	0.00484638	2.42952e-07	1.32623e-06	1.1563e-07	7.86556e-07	2.61158e-07	3.86638e-07	3.92162e-07	0.0266162	3.08619e-07	3.60249e-07	1.52743e-07	9.36087e-08	1.32013e-06	1.53062e-07	1.69313e-07	0.0238717	1.76262e-07	1.66855e-07	7.02712e-07	8.61647e-08	1.14244e-06	4.54661e-07	2.73688e-07	1.66465e-07	2.16745e-07	4.98324e-07	1.18761e-07
1-8570	2.1289e-07	2.6582e-06	1.49252e-07	8.4911e-08	6.15202e-06	1.9539e-07	6.9836e-08	0.000529936	2.87172e-07	1.40524e-07	6.06789e-07	5.14728e-08	1.77769e-07	1.37199e-07	1.43163e-07	1.67514e-07	5.53718e-07	4.68441e-07	1.24145e-07	1.0249e-07	1.0205e-07	0.0435903	1.27003e-07	1.73631e-07	6.93681e-08	2.27357e-07	1.0703e-07	3.58477e-07	2.23117e-07	2.37224e-07	1.36185e-07	2.15843e-07	9.47171e-08	5.71628e-08	6.15428e-07	9.4878e-08	1.00618e-07	1.33679e-07	1.07052e-07	1.03598e-07	1.97558e-07	4.98824e-08	8.575e-08	1.65724e-07	1.65649e-07	1.87747e-07	1.11145e-07	1.13029e-07	7.14244e-08
1-42	1.56067e-07	1.98832e-07	9.81557e-08	5.98555e-08	6.41289e-08	1.43658e-07	4.54774e-08	2.0057e-07	1.98965e-07	9.60393e-08	1.22129e-07	3.28873e-08	0.318339	7.62025e-08	1.01966e-07	1.10105e-07	3.72738e-07	2.52564e-07	7.56997e-08	6.77413e-08	6.72357e-08	1.73586e-07	8.58696e-08	1.15183e-07	4.37862e-08	1.70868e-07	4.34123e-08	1.0489e-07	1.20041e-07	1.59503e-07	8.61905e-08	1.48814e-07	5.96572e-08	3.72578e-08	4.20268e-07	6.09514e-08	6.23163e-08	9.27505e-08	6.9476e-08	6.63217e-08	1.00252e-07	3.0274e-08	5.68219e-08	1.0082e-07	1.05518e-07	4.43378e-08	7.50744e-08	7.47477e-08	4.63815e-08
1-9254	1.30661e-07	1.97371e-07	9.59584e-08	7.30381e-08	6.68105e-08	1.37535e-07	5.01183e-08	2.05803e-07	3.04178e-07	1.09248e-07	1.28675e-07	3.80199e-08	1.21633e-07	8.32263e-08	1.00342e-07	1.27212e-07	3.41371e-07	2.74084e-07	1.31554e-07	7.5573e-08	7.43848e-08	1.85598e-07	0.0294774	1.16481e-07	5.36643e-08	1.58118e-07	4.45028e-08	1.09369e-07	1.25302e-07	1.57861e-07	9.14616e-08	1.60385e-07	7.5751e-08	4.29101e-08	4.17491e-07	6.68428e-08	6.80941e-08	9.28511e-08	8.28932e-08	8.00252e-08	1.02698e-07	3.30985e-08	5.81812e-08	1.04616e-07	1.44078e-07	4.67437e-08	8.46715e-08	9.04936e-08	6.25969e-08
1-9127	2.3311e-07	3.82998e-07	1.72242e-07	1.19257e-07	1.32765e-07	2.7962e-07	1.01111e-07	4.16668e-07	5.1271e-07	2.42787e-07	2.59514e-07	0.70728	2.23228e-07	1.43419e-07	1.76222e-07	2.28148e-07	5.97211e-07	6.72404e-07	1.9008e-07	1.35067e-07	1.63499e-07	3.04919e-07	1.93941e-07	2.10248e-07	9.52973e-08	3.28901e-07	8.03824e-08	1.9941e-07	2.47626e-07	2.8683e-07	1.80662e-07	3.9421e-07	2.10629e-07	7.56653e-08	7.23078e-07	1.18407e-07	1.3124e-07	1.80695e-07	1.52802e-07	1.31844e-07	1.8053e-07	6.3053e-08	9.76573e-08	2.18051e-07	3.11362e-07	8.62784e-08	1.53135e-07	1.55165e-07	1.29358e-07
1-9182	9.55941e-08	1.78971e-07	6.96439e-08	4.4179e-08	4.73379e-08	9.60009e-08	3.62246e-08	1.52113e-07	2.37279e-07	7.28386e-08	9.39025e-08	2.90944e-08	8.92276e-08	6.04013e-08	7.36499e-08	0.193682	2.51924e-07	1.98364e-07	6.29125e-08	5.49088e-08	6.1382e-08	1.18605e-07	6.60382e-08	8.248e-08	3.73905e-08	1.11795e-07	3.2657e-08	8.11411e-08	8.90075e-08	1.12741e-07	6.62611e-08	1.14661e-07	4.90033e-08	3.04057e-08	3.06398e-07	4.98621e-08	4.83639e-08	6.54081e-08	5.79911e-08	5.47217e-08	7.52361e-08	2.40164e-08	4.17421e-08	7.47376e-08	1.05518e-07	3.43865e-08	5.86261e-08	5.78648e-08	3.87255e-08
1-8871	1.85218e-07	2.89209e-07	1.41115e-07	9.61821e-08	1.07112e-07	2.0799e-07	7.58409e-08	3.11017e-07	3.67428e-07	1.72816e-07	1.93995e-07	5.69007e-08	1.79059e-07	1.25394e-07	2.72061e-07	2.06531e-07	4.72197e-07	4.66277e-07	1.71377e-07	1.08661e-07	1.15725e-07	2.49663e-07	1.36029e-07	1.70358e-07	0.847333	2.73357e-07	6.38493e-08	1.56101e-07	1.89873e-07	2.24742e-07	1.29171e-07	2.28795e-07	1.18361e-07	5.983e-08	5.7459e-07	9.43059e-08	1.02159e-07	1.35205e-07	1.40908e-07	1.02056e-07	1.52073e-07	4.86912e-08	8.06991e-08	1.63098e-07	2.3385e-07	6.63161e-08	1.20128e-07	1.35051e-07	1.0033e-07
1-8870	1.22964e-07	1.88615e-07	9.08623e-08	5.99279e-08	6.50616e-08	1.27333e-07	4.82205e-08	1.99218e-07	2.18245e-07	9.82284e-08	1.23568e-07	3.6258e-08	1.19973e-07	8.54075e-08	1.05204e-07	1.35269e-07	3.20385e-07	2.69175e-07	9.33486e-08	8.43106e-08	7.27701e-08	1.58514e-07	8.75687e-08	1.11934e-07	5.30144e-08	1.55567e-07	4.2048e-08	1.04348e-07	1.23656e-07	1.47922e-07	8.5037e-08	1.62725e-07	6.86132e-08	4.05384e-08	3.9157e-07	6.36806e-08	6.48258e-08	8.55779e-08	0.645094	6.88054e-08	9.95525e-08	3.14143e-08	5.35299e-08	9.95146e-08	1.22166e-07	4.42937e-08	7.65784e-08	8.13111e-08	5.21878e-08
1-8872	1.00903e-07	1.51306e-07	7.52378e-08	4.94029e-08	5.24043e-08	1.0297e-07	3.8193e-08	1.6357e-07	1.72955e-07	8.06057e-08	1.01096e-07	2.89998e-08	9.54335e-08	6.64321e-08	8.30705e-08	1.03306e-07	2.63823e-07	2.14631e-07	0.192713	5.74746e-08	5.84031e-08	1.28501e-07	6.88888e-08	8.86187e-08	4.23585e-08	1.24089e-07	3.47104e-08	8.69308e-08	9.61565e-08	1.19545e-07	7.05658e-08	1.20715e-07	5.50381e-08	3.20089e-08	3.23335e-07	5.22817e-08	5.27472e-08	7.07404e-08	6.34133e-08	5.64598e-08	8.11137e-08	2.56808e-08	4.42375e-08	8.29757e-08	1.16667e-07	3.67162e-08	6.31667e-08	6.42747e-08	4.08913e-08
1-60	1.99194e-07	2.78465e-07	1.55973e-07	8.24787e-08	1.03416e-07	2.62154e-07	6.45523e-08	3.3468e-07	2.90995e-07	1.42067e-07	2.00331e-07	4.7806e-08	1.84766e-07	1.27641e-07	1.41538e-07	1.63425e-07	4.81353e-07	4.95133e-07	1.11765e-07	1.16631e-07	1.17522e-07	2.78567e-07	1.17275e-07	6.44451e-07	6.69326e-08	0.144276	7.40507e-08	1.6181e-07	1.83791e-07	2.45955e-07	1.36414e-07	2.21532e-07	8.9299e-08	5.68309e-08	5.92368e-07	8.75039e-08	9.05881e-08	1.50502e-07	1.05794e-07	9.5435e-08	1.62144e-07	4.33996e-08	9.22681e-08	1.43827e-07	1.51218e-07	7.15186e-08	1.07009e-07	1.41198e-07	7.23328e-08
1-15058	1.6316e-07	2.39397e-07	1.16101e-07	6.90166e-08	9.09208e-08	1.91909e-07	5.63361e-08	2.68461e-07	2.48541e-07	1.15996e-07	1.65303e-07	4.15123e-08	1.43902e-07	1.08809e-07	1.24012e-07	1.37306e-07	4.20226e-07	3.68505e-07	9.62281e-08	8.48541e-08	8.46529e-08	2.4724e-07	1.01973e-07	1.6892e-07	5.80352e-08	2.68868e-07	5.57122e-08	1.31417e-07	1.47755e-07	2.06505e-07	1.01795e-07	1.7345e-07	7.74232e-08	4.57026e-08	4.75314e-07	7.44358e-08	7.76544e-08	1.14924e-07	9.17549e-08	8.08245e-08	1.3322e-07	3.75047e-08	7.16893e-08	1.23063e-07	1.32623e-07	5.5453e-08	8.95772e-08	0.438828	6.16519e-08
1-8326	2.57701e-07	3.46501e-07	1.67858e-07	8.90988e-08	0.144986	2.21846e-07	7.26689e-08	5.60051e-07	2.98618e-07	1.54037e-07	2.49708e-07	5.20338e-08	1.88364e-07	1.25999e-07	1.48366e-07	1.7332e-07	7.22651e-07	4.56847e-07	1.28208e-07	1.08376e-07	1.10356e-07	3.39657e-07	1.37378e-07	2.05699e-07	6.87847e-08	6.45401e-07	9.03268e-08	2.37188e-07	3.44473e-07	2.74599e-07	1.46903e-07	2.24704e-07	9.62982e-08	5.83604e-08	7.71036e-07	9.51879e-08	1.03426e-07	1.55183e-07	1.08548e-07	1.03492e-07	2.37911e-07	5.00755e-08	1.0595e-07	1.66316e-07	1.66024e-07	9.52659e-08	1.2223e-07	1.26072e-07	7.37481e-08
1-62	2.08271e-07	3.19341e-07	1.70865e-07	8.49127e-08	1.20215e-07	2.44974e-07	6.7965e-08	3.90808e-07	3.22839e-07	1.45758e-07	2.15276e-07	4.967e-08	1.97525e-07	1.5254e-07	1.50886e-07	1.7002e-07	6.41358e-07	4.81928e-07	1.21175e-07	1.10942e-07	1.1404e-07	3.02206e-07	1.23815e-07	0.039036	6.78835e-08	3.66619e-07	7.9793e-08	2.13342e-07	1.82375e-07	2.4812e-07	1.41946e-07	2.18603e-07	9.15702e-08	5.66853e-08	6.93189e-07	9.03e-08	9.61918e-08	1.54283e-07	1.05819e-07	9.8546e-08	1.80469e-07	4.57396e-08	9.23289e-08	1.57481e-07	1.63787e-07	8.51728e-08	1.10364e-07	1.38531e-07	7.14982e-08
1-8644	1.96315e-07	2.79838e-07	1.16977e-07	7.02727e-08	0.00146121	1.57252e-07	5.59167e-08	3.19096e-07	2.21276e-07	1.09348e-07	1.86457e-07	4.02132e-08	1.41492e-07	9.80428e-08	1.12491e-07	1.35007e-07	6.29282e-07	3.46471e-07	9.05261e-08	8.41754e-08	8.35327e-08	0.000315305	1.00422e-07	1.46039e-07	5.30754e-08	2.36026e-06	6.67158e-08	1.45693e-07	1.51346e-07	2.02029e-07	1.06297e-07	1.73695e-07	7.20505e-08	4.56029e-08	7.95417e-07	7.61461e-08	7.72048e-08	1.1062e-07	8.39044e-08	8.2803e-08	6.3608e-07	3.71652e-08	7.53353e-08	1.19335e-07	1.24486e-07	6.61964e-08	8.92961e-08	9.44055e-08	5.60058e-08
1-8645	2.04e-07	6.89695e-06	1.22819e-07	7.12375e-08	0.00201988	1.71023e-07	5.65961e-08	2.88749e-07	2.23037e-07	1.11184e-07	2.03201e-07	4.10972e-08	1.53926e-07	1.01445e-07	1.13945e-07	1.3569e-07	5.69034e-07	3.47327e-07	9.6662e-08	8.45056e-08	8.33835e-08	4.82272e-07	1.02161e-07	1.54927e-07	5.41801e-08	7.57175e-07	6.54177e-08	1.43922e-07	1.52196e-07	1.96359e-07	1.09425e-07	1.8206e-07	7.32435e-08	4.65541e-08	7.57444e-07	7.79211e-08	7.86628e-08	1.11142e-07	8.5949e-08	8.51489e-08	2.99674e-07	3.8122e-08	8.18721e-08	1.2246e-07	1.2712e-07	6.84395e-08	9.44415e-08	9.42261e-08	5.70572e-08
1-8713	1.89696e-07	2.90653e-07	1.14426e-07	6.78853e-08	0.0102048	2.2614e-07	5.29076e-08	2.31759e-07	2.09118e-07	1.1033e-07	1.59959e-07	3.84552e-08	1.38247e-07	9.07249e-08	1.06185e-07	1.27146e-07	4.76181e-07	2.82367e-07	8.91234e-08	7.90693e-08	7.76428e-08	2.05474e-07	9.59733e-08	2.38099e-07	5.08566e-08	1.89531e-07	5.6574e-08	1.23873e-07	1.44591e-07	2.12833e-07	1.0575e-07	1.67851e-07	6.89855e-08	4.35171e-08	6.17443e-07	7.20788e-08	7.20765e-08	0.0202412	8.04494e-08	7.78023e-08	1.32595e-07	3.8228e-08	9.11088e-08	1.19595e-07	1.19216e-07	5.64465e-08	8.9706e-08	9.71439e-08	5.36842e-08
1-55	1.17732e-07	1.6313e-07	8.5256e-08	4.5816e-08	5.46572e-08	1.17598e-07	3.60426e-08	1.80881e-07	1.43317e-07	7.24979e-08	1.06694e-07	2.68149e-08	9.85258e-08	6.82649e-08	7.94842e-08	8.79293e-08	2.90357e-07	2.20764e-07	5.85788e-08	5.65468e-08	5.74621e-08	1.68461e-07	6.53009e-08	0.497708	3.55974e-08	1.42505e-07	4.06055e-08	9.36041e-08	9.22477e-08	1.32044e-07	7.22062e-08	1.16466e-07	4.75546e-08	3.04885e-08	3.56147e-07	5.10489e-08	4.97343e-08	7.73877e-08	5.62825e-08	5.48366e-08	9.38239e-08	2.44395e-08	6.53216e-08	7.81312e-08	8.14686e-08	3.85877e-08	5.95182e-08	6.35663e-08	3.75523e-08
1-71	1.85601e-07	2.49893e-07	1.23246e-07	6.50978e-08	8.23811e-08	2.00281e-07	5.01377e-08	2.62963e-07	2.09374e-07	1.03164e-07	1.52808e-07	3.70336e-08	1.4842e-07	1.00768e-07	1.10205e-07	1.22033e-07	4.56464e-07	3.13631e-07	8.2507e-08	7.72989e-08	7.70412e-08	3.03061e-07	9.28503e-08	1.31023e-06	4.94711e-08	2.40197e-07	5.92278e-08	1.33989e-07	1.3023e-07	2.60813e-07	9.90893e-08	1.62516e-07	6.59632e-08	4.21735e-08	4.94994e-07	7.02393e-08	6.96186e-08	1.28231e-07	7.87061e-08	7.57718e-08	1.40204e-07	3.40323e-08	0.441842	1.10736e-07	1.1334e-07	5.30506e-08	8.50408e-08	9.35052e-08	5.16253e-08
1-9152	1.52739e-06	1.16436e-06	3.51419e-05	2.20666e-07	0.103179	4.9296e-06	1.64855e-07	0.143151	7.81351e-07	3.51193e-07	6.61187e-06	1.12118e-07	4.70086e-07	2.91303e-07	3.27921e-07	3.65341e-07	3.20129e-06	1.36306e-06	2.59103e-07	2.35016e-07	2.5187e-07	1.47001e-06	2.99632e-07	1.52817e-06	1.46991e-07	1.41651e-06	0.790812	0.13145	4.97895e-07	9.07184e-07	5.98918e-07	4.77842e-07	2.05926e-07	1.23882e-07	5.04231e-06	2.04296e-07	2.41998e-07	0.1081	2.30525e-07	2.22634e-07	0.338925	1.1766e-07	5.094e-07	6.12579e-07	3.62389e-07	0.537905	2.66458e-07	2.82373e-07	1.57174e-07
1-5269	6.79106e-08	9.36363e-08	4.83344e-08	2.84364e-08	3.7932e-08	6.13801e-08	2.2969e-08	1.05282e-07	8.64124e-08	4.4107e-08	6.56625e-08	1.70206e-08	5.93282e-08	4.02914e-08	4.78686e-08	5.55501e-08	1.92665e-07	1.23485e-07	3.71608e-08	3.51963e-08	3.4265e-08	0.0323401	4.10944e-08	5.60222e-08	2.24925e-08	8.86926e-08	2.29456e-08	5.66426e-08	5.74791e-08	7.44747e-08	4.36696e-08	7.36218e-08	3.03754e-08	1.94266e-08	2.09933e-07	3.26185e-08	3.15744e-08	4.37324e-08	3.60653e-08	3.50198e-08	5.43127e-08	1.54263e-08	2.84306e-08	4.79603e-08	5.15004e-08	2.39631e-08	3.74624e-08	3.80383e-08	2.35803e-08
1-9164	3.47903e-07	6.97146e-07	2.4723e-07	1.46266e-07	2.06234e-07	8.93437e-07	0.947708	7.13973e-07	9.08899e-07	2.60864e-07	3.63793e-07	8.17487e-08	3.16467e-07	1.79257e-07	2.19545e-07	2.72682e-07	1.09895e-06	7.21497e-07	2.6002e-07	1.71733e-07	1.76531e-07	4.60218e-07	2.47447e-07	3.02503e-07	1.08195e-07	6.39747e-07	1.14054e-07	2.65521e-07	3.42985e-07	4.78499e-07	2.28213e-07	3.73537e-07	1.75304e-07	8.81446e-08	1.19044e-06	1.36859e-07	1.70034e-07	3.19398e-07	1.75809e-07	1.56387e-07	2.72014e-07	9.13413e-08	1.41572e-07	3.23663e-07	2.86003e-07	1.14195e-07	1.91129e-07	1.98076e-07	1.2128e-07
1-151	2.11907e-07	3.55002e-07	1.64314e-07	9.99712e-08	1.27937e-07	2.60608e-07	9.50461e-08	3.80969e-07	4.55309e-07	1.94217e-07	2.41551e-07	7.52066e-08	2.22387e-07	1.44506e-07	1.64314e-07	2.20967e-07	5.99171e-07	5.24858e-07	1.54134e-07	1.26461e-07	1.35858e-06	2.80948e-07	1.80464e-07	1.86792e-07	1.31296e-07	3.03609e-07	8.5152e-08	1.84931e-07	2.13298e-07	2.54715e-07	1.54791e-07	2.5283e-07	8.64651e-07	0.0146203	6.67256e-07	1.11138e-07	1.94771e-07	1.50419e-07	1.33643e-07	1.19888e-07	1.8234e-07	5.96743e-08	9.07675e-08	1.80955e-07	2.86717e-07	8.27666e-08	1.43929e-07	1.43053e-07	1.00056e-07
1-9149	1.55942e-07	2.43649e-07	1.15283e-07	7.50748e-08	8.62043e-08	1.65625e-07	6.24305e-08	2.51652e-07	3.15098e-07	1.40132e-07	1.58879e-07	4.73638e-08	1.51163e-07	1.03982e-07	0.0203186	1.90307e-07	4.18365e-07	3.47101e-07	1.20604e-07	9.21813e-08	9.50312e-08	2.02176e-07	1.15685e-07	1.36815e-07	0.100816	2.22723e-07	5.35621e-08	1.32766e-07	1.61611e-07	1.87369e-07	1.12549e-07	1.94151e-07	1.16107e-07	5.42759e-08	5.01876e-07	8.26145e-08	8.41606e-08	1.09318e-07	1.02432e-07	9.00413e-08	1.24318e-07	4.09479e-08	6.74653e-08	1.31503e-07	1.62958e-07	5.62823e-08	1.01689e-07	1.03284e-07	6.94151e-08
1-15108	4.20049e-08	6.09926e-08	3.09541e-08	1.89817e-08	2.0451e-08	4.01357e-08	1.53839e-08	6.71821e-08	5.86862e-08	2.97337e-08	4.10726e-08	1.15838e-08	3.90469e-08	2.68132e-08	0.00935984	3.79248e-08	1.1166e-07	8.23238e-08	2.50689e-08	2.35756e-08	2.28664e-08	5.19752e-08	2.75405e-08	3.62048e-08	1.63004e-08	4.79566e-08	1.45576e-08	3.65042e-08	3.82382e-08	4.9027e-08	2.91689e-08	4.98536e-08	2.07279e-08	1.31754e-08	1.37235e-07	2.21166e-08	2.09637e-08	2.83881e-08	2.44455e-08	2.36899e-08	3.36547e-08	1.04235e-08	1.86492e-08	3.21154e-08	3.52388e-08	1.54301e-08	2.514e-08	2.53585e-08	1.60683e-08
1-9138	4.28675e-08	6.19325e-08	3.14977e-08	1.93489e-08	2.0953e-08	4.09285e-08	1.56873e-08	6.83744e-08	5.96334e-08	3.04498e-08	4.19081e-08	1.18195e-08	3.98555e-08	2.72558e-08	0.169906	3.84347e-08	1.1363e-07	8.35881e-08	2.55394e-08	2.40415e-08	2.33607e-08	5.2624e-08	2.80627e-08	3.68886e-08	1.56773e-08	4.86302e-08	1.48528e-08	3.72121e-08	3.89316e-08	4.98747e-08	2.98698e-08	5.07625e-08	2.09568e-08	1.34383e-08	1.39702e-07	2.25437e-08	2.1473e-08	2.88968e-08	2.47483e-08	2.41314e-08	3.42471e-08	1.06524e-08	1.89807e-08	3.29683e-08	3.58621e-08	1.57139e-08	2.56201e-08	2.54879e-08	1.64246e-08
1-8323	4.86067e-08	7.03967e-08	3.56357e-08	2.19709e-08	2.58177e-08	4.63887e-08	1.78322e-08	7.76265e-08	6.79019e-08	3.46465e-08	4.75231e-08	1.33917e-08	4.50999e-08	3.11615e-08	0.0143717	4.41972e-08	1.28589e-07	9.52385e-08	2.94858e-08	2.74142e-08	2.68534e-08	6.07575e-08	3.18053e-08	4.19519e-08	1.81031e-08	5.75628e-08	1.67934e-08	4.20966e-08	4.66275e-08	5.67495e-08	3.37049e-08	5.76485e-08	2.39699e-08	1.52442e-08	1.5813e-07	2.54676e-08	2.47413e-08	3.27326e-08	2.81923e-08	2.73621e-08	3.87784e-08	1.20649e-08	2.15079e-08	3.72956e-08	4.07404e-08	1.77959e-08	2.91169e-08	2.9878e-08	1.86502e-08
1-8317	4.53418e-08	6.5286e-08	3.32701e-08	2.04364e-08	2.34801e-08	4.31715e-08	1.65565e-08	7.21053e-08	6.26106e-08	3.23896e-08	4.42127e-08	1.24373e-08	4.20519e-08	2.8778e-08	0.072578	4.05133e-08	1.19816e-07	8.80607e-08	2.70995e-08	2.53604e-08	2.47171e-08	5.54754e-08	2.95938e-08	3.91088e-08	1.67399e-08	5.15174e-08	1.5699e-08	3.9488e-08	4.31288e-08	5.26072e-08	3.15952e-08	5.34987e-08	2.20608e-08	1.4173e-08	1.47293e-07	2.37612e-08	2.30575e-08	3.04715e-08	2.60627e-08	2.54542e-08	3.61736e-08	1.12699e-08	2.00269e-08	3.52194e-08	3.77447e-08	1.66196e-08	2.70742e-08	2.68747e-08	1.74315e-08
1-8311	4.89429e-08	7.04682e-08	3.59999e-08	2.2116e-08	2.45752e-08	4.71325e-08	1.78431e-08	7.98583e-08	6.70179e-08	3.47078e-08	4.75753e-08	1.33426e-08	4.53305e-08	3.09825e-08	0.0206251	4.35392e-08	1.28907e-07	9.42771e-08	2.95988e-08	2.71821e-08	2.64237e-08	6.0043e-08	3.16912e-08	4.20796e-08	1.81213e-08	5.46764e-08	1.69435e-08	4.42601e-08	4.42477e-08	5.65656e-08	3.50225e-08	5.746e-08	2.35924e-08	1.51817e-08	1.58728e-07	2.55085e-08	2.7933e-08	3.31558e-08	2.79875e-08	2.73483e-08	3.93801e-08	1.23536e-08	2.16629e-08	4.58665e-08	4.04112e-08	1.80854e-08	2.89555e-08	2.8821e-08	1.85326e-08
1-8319	4.58631e-08	6.58099e-08	3.35814e-08	2.0667e-08	2.2993e-08	4.36722e-08	1.66853e-08	7.44167e-08	6.2605e-08	3.24729e-08	4.44846e-08	1.25124e-08	4.24473e-08	2.90574e-08	0.025044	4.07276e-08	1.20831e-07	8.81452e-08	2.75892e-08	2.54635e-08	2.4699e-08	5.58057e-08	2.966e-08	3.93004e-08	1.68571e-08	5.11992e-08	1.58201e-08	4.13388e-08	4.11408e-08	5.28732e-08	3.27781e-08	5.3837e-08	2.20498e-08	1.42209e-08	1.4863e-07	2.39058e-08	2.56927e-08	3.069e-08	2.61806e-08	2.56257e-08	3.67844e-08	1.15892e-08	2.02008e-08	4.12122e-08	3.77628e-08	1.6907e-08	2.70999e-08	2.69512e-08	1.73464e-08
1-6945	4.10646e-08	5.7516e-08	2.938e-08	1.79654e-08	2.04085e-08	3.80831e-08	1.45264e-08	6.39163e-08	5.46916e-08	2.80377e-08	3.94781e-08	1.0913e-08	3.70142e-08	2.55897e-08	0.0109207	3.55943e-08	1.05903e-07	7.75673e-08	2.35155e-08	2.22876e-08	2.15811e-08	4.89872e-08	2.59586e-08	3.45985e-08	1.44906e-08	4.51204e-08	1.43771e-08	3.50042e-08	3.58747e-08	4.63961e-08	2.77238e-08	4.71406e-08	1.92954e-08	1.24438e-08	1.30375e-07	2.09452e-08	1.99468e-08	2.6894e-08	2.28583e-08	2.24442e-08	3.22465e-08	9.98439e-09	1.77087e-08	3.14451e-08	3.29351e-08	1.47238e-08	2.37178e-08	2.35956e-08	1.51002e-08
1-6903	4.01195e-08	5.71686e-08	2.91837e-08	1.78044e-08	1.99418e-08	3.7701e-08	1.44248e-08	6.32405e-08	5.43629e-08	2.79788e-08	3.88463e-08	1.08477e-08	3.69116e-08	2.52617e-08	0.031262	3.53147e-08	1.05046e-07	7.68423e-08	2.3368e-08	2.21671e-08	2.14987e-08	4.86062e-08	2.57752e-08	3.42997e-08	1.44921e-08	4.47203e-08	1.39432e-08	3.4527e-08	3.56414e-08	4.60757e-08	2.75072e-08	4.6824e-08	1.91958e-08	1.23789e-08	1.3025e-07	2.07959e-08	1.97258e-08	2.67706e-08	2.27424e-08	2.22784e-08	3.1855e-08	9.82425e-09	1.75866e-08	3.04328e-08	3.28004e-08	1.4569e-08	2.35835e-08	2.34233e-08	1.51131e-08
1-911	3.96604e-08	5.64719e-08	2.88789e-08	1.75882e-08	2.06669e-08	3.7216e-08	1.42423e-08	6.24971e-08	5.363e-08	2.75299e-08	3.83517e-08	1.07077e-08	3.62937e-08	2.49441e-08	0.0250694	3.49327e-08	1.03866e-07	7.56958e-08	2.31232e-08	2.18934e-08	2.1243e-08	4.8001e-08	2.54429e-08	3.40466e-08	1.44398e-08	4.42355e-08	1.38107e-08	3.42016e-08	3.52638e-08	4.54263e-08	2.7135e-08	4.62542e-08	1.89379e-08	1.22109e-08	1.27809e-07	2.05472e-08	1.95076e-08	2.63516e-08	2.25165e-08	2.20139e-08	3.14346e-08	9.69514e-09	1.7423e-08	3.00016e-08	3.23491e-08	1.43889e-08	2.32732e-08	2.31259e-08	1.48642e-08
1-9129	1.58915e-07	2.67732e-07	1.16743e-07	7.59954e-08	8.47978e-08	1.74296e-07	6.40851e-08	2.59924e-07	3.07507e-07	1.31655e-07	1.62676e-07	4.96058e-08	1.50243e-07	9.90091e-08	1.26188e-07	1.56536e-07	4.13855e-07	3.50797e-07	1.46415e-07	9.19337e-08	9.55844e-08	2.06932e-07	1.36805e-07	1.39339e-07	6.21543e-08	2.11108e-07	5.47621e-08	1.33235e-07	1.62546e-07	1.95799e-07	1.11466e-07	2.76408e-07	0.483132	5.0823e-08	5.00215e-07	8.00658e-08	8.44055e-08	1.18268e-07	1.01388e-07	8.97734e-08	1.23678e-07	4.08591e-08	6.8698e-08	1.3061e-07	1.64584e-07	5.71674e-08	1.00808e-07	9.96673e-08	6.94699e-08
1-8321	1.4295e-07	2.24185e-07	9.68592e-08	5.91477e-08	0.0744566	1.32698e-07	4.86747e-08	3.08897e-07	1.95792e-07	1.00196e-07	1.46148e-07	3.57262e-08	1.23609e-07	8.49523e-08	1.35461e-07	1.47255e-07	3.89243e-07	2.78613e-07	8.46614e-08	7.43195e-08	7.45777e-08	1.77237e-07	8.90286e-08	1.19556e-07	4.88067e-08	2.93542e-07	4.92318e-08	1.32946e-07	1.69526e-07	1.66991e-07	9.13564e-08	1.51632e-07	6.78507e-08	4.04378e-08	4.32709e-07	6.61904e-08	6.93721e-08	9.15544e-08	7.56689e-08	7.13769e-08	1.18585e-07	3.31836e-08	6.16117e-08	1.05057e-07	1.12729e-07	5.268e-08	7.97169e-08	8.72588e-08	5.05024e-08
1-9250	1.35577e-07	2.56181e-07	9.33655e-08	5.9651e-08	7.50724e-08	1.28652e-07	4.94036e-08	2.89206e-07	3.06371e-07	9.85413e-08	1.36519e-07	3.72837e-08	1.21171e-07	8.13037e-08	9.89516e-08	1.44121e-07	4.55942e-07	2.86542e-07	8.4038e-08	7.59306e-08	7.48457e-08	1.6135e-07	8.78501e-08	1.14509e-07	5.00649e-08	1.54849e-07	4.48934e-08	1.12293e-07	1.20746e-07	1.5327e-07	8.98478e-08	1.51158e-07	6.53525e-08	4.05104e-08	5.62004e-07	6.56763e-08	6.70818e-08	8.85494e-08	7.64516e-08	7.15931e-08	1.06258e-07	3.35723e-08	5.60965e-08	1.0402e-07	0.0529496	4.73843e-08	7.82504e-08	7.81592e-08	5.09678e-08
1-8875	1.51376e-07	2.33615e-07	1.22432e-07	1.44891e-07	8.44777e-08	1.91438e-07	5.65165e-08	2.36693e-07	2.77673e-07	1.3285e-07	1.47715e-07	4.15457e-08	1.42281e-07	9.87963e-08	1.24053e-07	1.57944e-07	3.9832e-07	3.13883e-07	0.172246	8.32469e-08	8.41166e-08	1.97242e-07	1.02331e-07	1.36312e-07	6.69359e-08	1.88948e-07	5.09835e-08	1.23687e-07	1.43975e-07	1.89186e-07	1.01241e-07	1.80674e-07	7.85378e-08	4.60613e-08	4.71797e-07	7.39028e-08	7.8326e-08	1.24231e-07	9.89783e-08	8.01832e-08	1.2343e-07	3.73408e-08	7.0171e-08	1.24145e-07	1.58976e-07	5.28104e-08	1.06036e-07	9.82485e-08	6.04887e-08
1-404	1.10026e-07	1.64322e-07	8.2383e-08	5.26686e-08	5.54044e-08	1.10498e-07	4.24903e-08	1.81698e-07	1.7523e-07	9.11038e-08	1.12026e-07	3.45213e-08	1.06601e-07	7.2976e-08	9.97871e-08	1.09922e-07	2.90037e-07	2.58753e-07	7.80994e-08	6.49034e-08	6.37857e-08	1.385e-07	1.0157e-07	9.63038e-08	5.38071e-08	1.48282e-07	3.82149e-08	9.48196e-08	1.05168e-07	1.32427e-07	7.83435e-08	1.33594e-07	6.17941e-08	4.31499e-08	3.54982e-07	5.88202e-08	5.77529e-08	7.57978e-08	7.06471e-08	6.41755e-08	8.90339e-08	2.82464e-08	4.86956e-08	8.83424e-08	1.09393e-07	4.02595e-08	7.0486e-08	6.92893e-08	0.0177319
1-9175	9.09294e-08	1.46851e-07	6.60826e-08	4.15526e-08	4.80338e-08	9.00014e-08	3.43477e-08	1.47026e-07	1.44535e-07	6.85894e-08	9.03344e-08	2.54134e-08	8.53313e-08	5.84576e-08	0.0823532	8.9952e-08	2.48081e-07	1.84025e-07	5.817e-08	5.15017e-08	5.07783e-08	1.13457e-07	6.16804e-08	7.83747e-08	3.87307e-08	1.17787e-07	3.1345e-08	7.79643e-08	8.61502e-08	1.07689e-07	6.29968e-08	1.08212e-07	4.94044e-08	2.88203e-08	3.04839e-07	4.69466e-08	4.6336e-08	6.18179e-08	5.40049e-08	5.08274e-08	7.23831e-08	2.29531e-08	3.95779e-08	7.16812e-08	8.31619e-08	3.30637e-08	5.53813e-08	5.64679e-08	3.58007e-08
1-15110	4.07533e-08	5.85907e-08	2.98465e-08	1.83147e-08	2.00103e-08	3.87891e-08	1.48631e-08	6.50636e-08	5.60626e-08	2.86387e-08	3.97011e-08	1.11519e-08	3.77057e-08	2.57624e-08	0.00321792	3.65283e-08	1.07816e-07	7.89942e-08	2.4148e-08	2.27516e-08	2.20813e-08	5.00875e-08	2.65485e-08	3.49353e-08	1.49197e-08	4.6318e-08	1.40788e-08	3.53641e-08	3.68609e-08	4.74088e-08	2.81856e-08	4.80925e-08	1.98019e-08	1.27084e-08	1.32558e-07	2.13201e-08	2.03198e-08	2.73857e-08	2.34768e-08	2.2859e-08	3.24797e-08	1.00873e-08	1.80182e-08	3.33831e-08	3.37218e-08	1.4917e-08	2.42225e-08	2.43019e-08	1.54734e-08
1-9167	4.14748e-08	5.91778e-08	3.02059e-08	1.8653e-08	2.04878e-08	3.91477e-08	1.49755e-08	6.54076e-08	5.65769e-08	2.90445e-08	4.00668e-08	1.12504e-08	3.84729e-08	2.61871e-08	0.0679665	3.66116e-08	1.08809e-07	7.94346e-08	2.42139e-08	2.29455e-08	2.22486e-08	5.02566e-08	2.67255e-08	3.53761e-08	1.49184e-08	4.64306e-08	1.42578e-08	3.58333e-08	3.71017e-08	4.76547e-08	2.86354e-08	4.84614e-08	1.98505e-08	1.28017e-08	1.33862e-07	2.15264e-08	2.06584e-08	2.7653e-08	2.35539e-08	2.30674e-08	3.28851e-08	1.04042e-08	1.81861e-08	3.1689e-08	3.40671e-08	1.50963e-08	2.44042e-08	2.43101e-08	1.55775e-08
1-15145	4.49657e-08	6.49368e-08	3.30051e-08	2.05888e-08	2.40546e-08	4.29e-08	1.64637e-08	7.181e-08	6.3291e-08	3.18513e-08	4.39634e-08	1.23653e-08	4.17245e-08	2.85217e-08	0.00575171	4.02334e-08	1.19308e-07	8.73383e-08	2.79071e-08	2.52566e-08	2.52542e-08	5.56444e-08	2.94105e-08	3.9169e-08	1.64701e-08	5.08666e-08	1.55506e-08	3.90612e-08	4.11702e-08	5.22282e-08	3.12335e-08	5.31913e-08	2.19633e-08	1.40597e-08	1.46512e-07	2.35686e-08	2.28373e-08	3.03274e-08	2.58672e-08	2.52802e-08	3.59133e-08	1.11763e-08	1.99685e-08	3.49474e-08	3.75737e-08	1.64919e-08	2.68942e-08	2.68757e-08	1.71906e-08
1-9313	3.42152e-07	2.43923e-07	1.49841e-07	0.0064386	8.92601e-08	1.80719e-07	5.73746e-08	2.75261e-07	2.24483e-07	1.17464e-07	1.62462e-07	4.16365e-08	1.67472e-07	9.70457e-08	4.85085e-07	1.37264e-07	4.84473e-07	3.04082e-07	9.51876e-08	8.33882e-08	8.15574e-08	2.18182e-07	1.03627e-07	1.73214e-07	5.55094e-08	1.96586e-07	6.13883e-08	1.33249e-07	1.50431e-07	2.13393e-07	1.08471e-07	1.82279e-07	7.42192e-08	4.6199e-08	5.13545e-07	7.57748e-08	8.00003e-08	1.45448e-07	8.62625e-08	8.24809e-08	1.4965e-07	3.87789e-08	1.04948e-07	1.2332e-07	1.27197e-07	5.76467e-08	1.05328e-07	9.39482e-08	5.77718e-08
1-15144	4.06648e-08	5.86659e-08	2.98649e-08	1.83565e-08	2.03427e-08	3.86822e-08	1.48252e-08	6.48676e-08	5.59426e-08	2.85671e-08	3.96359e-08	1.11586e-08	3.77238e-08	2.58273e-08	0.0535746	3.64731e-08	1.07925e-07	7.8813e-08	2.418e-08	2.27594e-08	2.21024e-08	4.99435e-08	2.65376e-08	3.51801e-08	1.68756e-08	4.58044e-08	1.40721e-08	3.54049e-08	3.67788e-08	4.72899e-08	2.82009e-08	4.81582e-08	1.97217e-08	1.27052e-08	1.32732e-07	2.13404e-08	2.04319e-08	2.73922e-08	2.3522e-08	2.28817e-08	3.25247e-08	1.00578e-08	1.80719e-08	3.12875e-08	3.37722e-08	1.49284e-08	2.42272e-08	2.42167e-08	1.54408e-08
1-6961	3.61655e-08	5.16009e-08	2.63329e-08	1.61829e-08	1.76356e-08	3.39799e-08	1.30042e-08	5.71256e-08	4.88825e-08	2.49758e-08	3.50298e-08	9.7975e-09	3.3268e-08	2.27918e-08	0.00397807	3.18337e-08	9.52706e-08	6.89748e-08	2.10863e-08	1.99782e-08	1.93727e-08	4.38552e-08	2.32958e-08	3.10318e-08	1.31298e-08	4.22032e-08	1.2551e-08	3.12241e-08	3.2126e-08	4.15764e-08	2.47895e-08	4.23418e-08	1.7285e-08	1.11614e-08	1.17014e-07	1.88057e-08	1.78889e-08	2.41068e-08	2.04759e-08	2.01558e-08	2.87977e-08	8.84728e-09	1.59499e-08	2.71877e-08	2.95005e-08	1.31564e-08	2.12783e-08	2.11459e-08	1.35102e-08
1-16086	3.68806e-08	5.41575e-08	2.70618e-08	1.67331e-08	1.80415e-08	3.52537e-08	1.34161e-08	5.87356e-08	5.04821e-08	2.57758e-08	3.62494e-08	1.00915e-08	3.40849e-08	2.35486e-08	0.000694268	3.28137e-08	9.7867e-08	7.10737e-08	2.1959e-08	2.06648e-08	2.01383e-08	4.5093e-08	2.3966e-08	3.18878e-08	1.36173e-08	4.10814e-08	1.27814e-08	3.21679e-08	3.31146e-08	4.27791e-08	2.59777e-08	4.35882e-08	1.77887e-08	1.14958e-08	1.20347e-07	1.93529e-08	1.84254e-08	2.47853e-08	2.10956e-08	2.07437e-08	2.9486e-08	9.13719e-09	1.63877e-08	2.78804e-08	3.06102e-08	1.35348e-08	2.19266e-08	2.18421e-08	1.39519e-08
1-9160	5.78509e-06	1.97723e-06	0.00131905	3.19052e-07	0.206645	1.95549e-05	2.30058e-07	0.0373721	1.23671e-06	5.86168e-07	0.173583	1.57199e-07	7.82925e-07	5.12694e-07	7.43651e-07	5.14816e-07	5.3203e-06	4.48538e-06	3.93764e-07	3.48017e-07	4.49926e-07	0.00192882	4.84655e-07	0.0280104	2.07005e-07	0.0313399	0.0747797	3.38755e-05	7.48943e-07	3.45173e-06	9.23378e-07	6.56595e-07	3.05241e-07	1.68422e-07	5.68761e-06	2.72162e-07	3.54594e-07	6.83636e-05	3.18457e-07	3.00046e-07	0.0247474	1.63839e-07	0.00609208	9.32478e-07	5.40019e-07	0.0139054	3.75533e-07	4.54104e-07	2.31405e-07
1-77	3.45891e-08	4.93823e-08	2.52415e-08	1.55713e-08	1.67693e-08	3.25418e-08	1.24648e-08	5.47218e-08	4.68142e-08	2.40024e-08	3.33945e-08	9.38378e-09	3.20968e-08	2.17948e-08	0.0105913	3.04654e-08	9.11796e-08	6.61235e-08	2.00922e-08	1.91386e-08	1.85016e-08	4.24961e-08	2.22844e-08	2.96705e-08	1.24038e-08	3.89318e-08	1.20093e-08	3.00334e-08	3.0819e-08	3.99531e-08	2.37658e-08	4.06164e-08	1.6522e-08	1.06918e-08	1.12418e-07	1.80277e-08	1.70105e-08	2.30774e-08	1.96173e-08	1.93177e-08	2.75311e-08	8.50414e-09	1.52673e-08	2.60389e-08	2.82186e-08	1.26192e-08	2.03727e-08	2.02547e-08	1.29178e-08
1-9194	7.51572e-08	1.10633e-07	5.54271e-08	3.44107e-08	3.77679e-08	7.35537e-08	2.84857e-08	1.27392e-07	1.11316e-07	5.74609e-08	7.66785e-08	2.21659e-08	7.07997e-08	4.77061e-08	5.82193e-08	6.85568e-08	1.98508e-07	1.58901e-07	5.71957e-08	4.29751e-08	4.34502e-08	9.37289e-08	5.07267e-08	6.50792e-08	2.84303e-08	8.76089e-08	2.62635e-08	6.66367e-08	6.92534e-08	8.84812e-08	5.51236e-08	8.92172e-08	4.02451e-08	2.39329e-08	2.43746e-07	4.00767e-08	3.93534e-08	5.11447e-08	4.44783e-08	4.29524e-08	6.03839e-08	1.93231e-08	3.31238e-08	6.14892e-08	0.324003	2.82646e-08	4.57197e-08	4.62787e-08	3.13786e-08
1-8305	1.52101e-07	1.96685e-07	1.45786e-07	6.03734e-08	7.82033e-08	1.50929e-07	4.91929e-08	2.68004e-07	1.97672e-07	9.92241e-08	1.46296e-07	3.60886e-08	1.206e-07	8.1724e-08	9.82655e-08	1.14383e-07	3.55711e-07	2.77543e-07	7.85933e-08	7.18445e-08	7.17142e-08	1.73937e-07	8.61914e-08	1.29347e-07	4.59559e-08	1.51961e-07	5.45216e-08	1.66503e-07	1.27971e-07	1.55235e-07	0.491321	1.49445e-07	6.3597e-08	3.96796e-08	4.69094e-07	6.65701e-08	7.79512e-08	1.05568e-07	7.2661e-08	7.12486e-08	1.34686e-07	3.59832e-08	6.06141e-08	1.272e-07	1.10871e-07	6.3953e-08	7.72372e-08	7.75583e-08	4.99385e-08
1-8307	1.53929e-07	1.98199e-07	1.49789e-07	6.057e-08	7.85518e-08	1.51534e-07	4.93669e-08	2.69897e-07	1.97473e-07	9.93785e-08	1.46477e-07	3.61933e-08	1.21074e-07	8.1985e-08	9.86322e-08	1.14738e-07	3.58294e-07	2.78145e-07	7.88919e-08	7.20822e-08	7.19021e-08	1.75147e-07	8.64572e-08	1.29668e-07	4.61068e-08	1.52506e-07	5.50203e-08	1.6976e-07	1.28572e-07	1.55822e-07	0.486079	1.49882e-07	6.37509e-08	3.97946e-08	4.71616e-07	6.67924e-08	7.83035e-08	1.06323e-07	7.28948e-08	7.1476e-08	1.34869e-07	3.60993e-08	6.086e-08	1.2821e-07	1.1118e-07	6.41023e-08	7.74879e-08	7.77795e-08	5.00946e-08
1-215	1.23887e-07	2.89254e-07	8.5407e-08	5.04944e-08	6.14458e-08	1.11701e-07	4.19956e-08	6.00745e-07	0.0437994	8.36621e-08	1.21465e-07	3.11736e-08	1.07108e-07	7.12494e-08	8.42429e-08	1.48656e-07	3.23851e-07	2.31591e-07	7.03957e-08	6.40505e-08	6.88147e-08	1.40799e-07	7.58308e-08	1.00468e-07	4.55002e-08	1.32381e-07	4.12584e-08	1.08554e-07	1.058e-07	1.33449e-07	7.84455e-08	1.33497e-07	5.54224e-08	3.48619e-08	3.97182e-07	5.76574e-08	5.60751e-08	7.68913e-08	6.44845e-08	6.26727e-08	9.27572e-08	2.78823e-08	5.15857e-08	8.70047e-08	1.30227e-07	4.37917e-08	6.76397e-08	6.62396e-08	4.31994e-08
1-21902	4.05786e-08	5.87482e-08	2.98973e-08	1.82878e-08	1.95231e-08	3.87312e-08	1.48472e-08	6.49854e-08	5.62441e-08	2.87275e-08	3.96986e-08	1.12197e-08	3.78059e-08	2.57724e-08	3.12239e-08	3.62557e-08	1.07795e-07	7.90289e-08	2.40936e-08	2.2803e-08	2.21338e-08	4.98176e-08	2.65502e-08	3.49749e-08	1.47568e-08	4.56871e-08	1.40631e-08	3.53208e-08	3.66316e-08	4.72864e-08	2.8326e-08	4.81035e-08	1.9808e-08	1.2798e-08	1.32522e-07	0.0112301	2.01826e-08	2.73795e-08	2.34015e-08	2.33736e-08	3.24474e-08	1.00752e-08	1.80098e-08	3.09276e-08	3.39212e-08	1.49242e-08	2.43198e-08	2.5034e-08	1.5578e-08
1-21903	3.84928e-08	5.56437e-08	2.83237e-08	1.73105e-08	1.85084e-08	3.6647e-08	1.40683e-08	6.14764e-08	5.30921e-08	2.71715e-08	3.75881e-08	1.06286e-08	3.57501e-08	2.44755e-08	2.96723e-08	3.43089e-08	1.02316e-07	7.49955e-08	2.27827e-08	2.16102e-08	2.09517e-08	4.72454e-08	2.51509e-08	3.32076e-08	1.39724e-08	4.31926e-08	1.33373e-08	3.35607e-08	3.4678e-08	4.49531e-08	2.68115e-08	4.56309e-08	1.87138e-08	1.21225e-08	1.25797e-07	0.0049815	1.90911e-08	2.59508e-08	2.21736e-08	2.2023e-08	3.08314e-08	9.54857e-09	1.71002e-08	2.92426e-08	3.21465e-08	1.41417e-08	2.30228e-08	2.35631e-08	1.4747e-08
1-21999	4.12296e-08	5.96536e-08	3.03779e-08	1.85582e-08	1.98476e-08	3.93406e-08	1.50851e-08	6.59632e-08	5.70906e-08	2.92139e-08	4.03761e-08	1.13893e-08	3.83544e-08	2.62731e-08	3.17394e-08	3.6883e-08	1.09663e-07	8.0528e-08	2.44857e-08	2.31919e-08	2.25314e-08	5.06585e-08	2.69943e-08	3.55468e-08	1.50015e-08	4.63736e-08	1.42912e-08	3.59185e-08	3.72229e-08	4.80109e-08	2.87923e-08	4.88966e-08	2.01603e-08	1.29981e-08	1.35454e-07	0.165288	2.04986e-08	2.7824e-08	2.37695e-08	2.36199e-08	3.29997e-08	1.0237e-08	1.82993e-08	3.14181e-08	3.44874e-08	1.51824e-08	2.46821e-08	2.53143e-08	1.5857e-08
1-32911	3.84405e-08	5.55605e-08	2.83388e-08	1.73035e-08	1.85311e-08	3.66082e-08	1.40501e-08	6.13796e-08	5.30206e-08	2.71196e-08	3.75506e-08	1.06111e-08	3.56501e-08	2.44506e-08	2.98154e-08	3.43354e-08	1.02206e-07	7.49789e-08	2.27686e-08	2.16269e-08	2.09695e-08	4.71641e-08	2.51427e-08	3.31294e-08	1.39868e-08	4.30903e-08	1.33462e-08	3.34493e-08	3.46502e-08	4.47527e-08	2.6907e-08	4.55611e-08	1.87283e-08	1.20995e-08	1.25664e-07	0.00305644	1.9075e-08	2.59222e-08	2.21363e-08	2.20268e-08	3.07749e-08	9.54032e-09	1.70877e-08	2.92481e-08	3.2089e-08	1.4152e-08	2.29737e-08	2.33698e-08	1.47426e-08
1-8303	3.51592e-07	4.17339e-07	4.15917e-07	1.11123e-07	2.33416e-07	4.54357e-07	8.89536e-08	6.44265e-07	3.70877e-07	1.73884e-07	2.93755e-07	6.16789e-08	2.18113e-07	1.45855e-07	1.69979e-07	1.9819e-07	7.69965e-07	4.93043e-07	1.42155e-07	1.21034e-07	1.21518e-07	3.76779e-07	1.47554e-07	2.4267e-07	8.12969e-08	2.97665e-07	1.05853e-07	4.50742e-07	2.29326e-07	3.58352e-07	2.13482e-07	2.53454e-07	1.10812e-07	6.67306e-08	7.69578e-07	1.10061e-07	1.47643e-07	3.2356e-07	1.25937e-07	1.19437e-07	6.45223e-07	6.63569e-08	1.52598e-07	0.826022	1.98997e-07	1.08842e-07	1.38442e-07	1.46926e-07	8.52275e-08
1-5228	1.17951e-07	1.92558e-07	8.84259e-08	5.41035e-08	1.49161e-07	1.16368e-07	4.73659e-08	1.97302e-07	1.8e-07	9.04119e-08	1.51986e-07	3.45561e-08	1.11911e-07	7.594e-08	9.06543e-08	1.07402e-07	3.08475e-07	2.56544e-07	7.79397e-08	6.7486e-08	6.99075e-08	1.47132e-07	8.02813e-08	1.03438e-07	4.47604e-08	1.45615e-07	4.56386e-08	1.32459e-07	1.08616e-07	1.39455e-07	9.40016e-08	1.39183e-07	2.63298e-07	3.75136e-08	3.77299e-07	6.35056e-08	6.56017e-08	7.97042e-08	6.98969e-08	6.75362e-08	9.56794e-08	3.09441e-08	5.18717e-08	1.0109e-07	1.06462e-07	4.91469e-08	7.15059e-08	7.43634e-08	0.0122942
1-2818	5.62111e-08	8.1891e-08	4.16049e-08	2.53351e-08	2.84968e-08	5.36878e-08	2.21412e-08	9.76168e-08	0.000705209	4.00755e-08	5.68171e-08	1.58824e-08	5.92603e-08	3.5674e-08	4.32219e-08	5.02517e-08	1.49365e-07	1.10112e-07	4.3907e-08	3.16597e-08	3.1093e-08	7.06273e-08	3.71012e-08	5.01757e-08	2.12386e-08	6.52814e-08	1.9804e-08	4.90109e-08	5.18322e-08	6.56834e-08	3.99796e-08	6.66599e-08	2.84475e-08	1.76199e-08	1.83607e-07	2.95359e-08	2.82848e-08	3.82258e-08	3.238e-08	3.18469e-08	4.50874e-08	1.43e-08	2.50516e-08	4.62691e-08	5.02982e-08	2.23236e-08	3.37312e-08	3.33519e-08	2.17228e-08
1-9288	5.16275e-07	1.24589e-06	3.1625e-07	1.9221e-07	1.50832e-06	4.40506e-07	0.0328995	4.50678e-06	1.16828e-06	3.57887e-07	7.63909e-07	1.18923e-07	4.2635e-07	2.54932e-07	4.40859e-07	3.67011e-07	2.26104e-06	1.15594e-06	4.02423e-07	2.23333e-07	2.45168e-07	7.33819e-07	3.74323e-07	3.79292e-07	1.48192e-07	6.664e-07	1.97458e-07	5.29528e-07	4.81118e-07	5.86013e-07	3.43096e-07	5.10386e-07	3.12028e-07	1.17143e-07	0.00164945	1.8372e-07	2.45214e-07	3.07137e-07	2.50785e-07	2.25535e-07	4.51311e-07	1.18605e-07	1.68331e-07	4.19465e-07	4.69792e-07	2.49712e-07	2.33606e-07	2.44784e-07	1.82373e-07
1-8062	1.02508e-07	1.532e-07	7.50741e-08	5.11876e-08	8.53218e-08	1.02198e-07	3.85418e-08	1.63969e-07	1.99438e-07	7.95173e-08	1.00556e-07	2.90005e-08	1.03709e-07	6.53912e-08	7.97336e-08	9.78183e-08	2.73675e-07	2.07286e-07	7.32852e-08	5.92058e-08	6.03583e-08	1.2887e-07	7.27643e-08	8.85767e-08	3.9301e-08	1.22746e-07	3.52178e-08	8.75113e-08	0.0123272	1.22545e-07	7.08001e-08	6.22712e-07	5.52482e-08	3.45877e-08	3.36407e-07	5.30004e-08	5.34575e-08	7.09707e-08	7.36754e-08	5.87629e-08	8.10488e-08	2.57748e-08	4.49175e-08	8.05644e-08	9.307e-08	3.71136e-08	6.65647e-08	6.23847e-08	4.08703e-08
1-8063	9.07792e-08	1.35577e-07	6.6835e-08	4.34381e-08	8.44505e-08	8.94021e-08	3.39814e-08	1.4462e-07	2.01762e-07	6.83959e-08	8.93346e-08	2.60577e-08	1.27613e-07	5.85673e-08	7.12149e-08	8.47888e-08	2.41046e-07	1.86022e-07	6.86593e-08	5.28584e-08	5.42739e-08	1.14439e-07	6.40799e-08	7.8303e-08	3.47381e-08	1.08196e-07	3.17589e-08	7.82425e-08	0.00139823	1.17691e-07	6.35078e-08	1.38107e-07	4.80531e-08	3.02941e-08	2.94269e-07	4.79896e-08	4.79591e-08	6.2631e-08	6.05984e-08	5.22261e-08	7.26451e-08	2.31083e-08	4.01583e-08	7.09348e-08	8.57659e-08	3.32384e-08	5.93717e-08	5.58621e-08	3.61131e-08
1-691	1.63207e-07	2.62829e-07	1.07938e-07	5.94428e-08	8.46159e-08	1.37194e-07	5.03659e-08	2.78386e-07	1.85201e-07	9.84478e-08	1.53121e-07	3.47641e-08	1.67064e-07	8.35001e-08	9.61869e-08	1.14424e-07	4.33397e-07	2.68921e-07	7.69257e-08	7.12941e-08	7.05122e-08	1.90022e-07	9.08393e-08	1.32053e-07	4.58131e-08	0.129629	5.60625e-08	1.40267e-07	1.24258e-07	1.68892e-07	9.07712e-08	1.52263e-07	6.23732e-08	3.93121e-08	5.03982e-07	6.53748e-08	6.73803e-08	1.03702e-07	7.24262e-08	7.06344e-08	1.7344e-07	3.21096e-08	6.98293e-08	1.02505e-07	1.25369e-07	5.74342e-08	7.78417e-08	7.96865e-08	4.83253e-08
1-697	1.04468e-07	1.46225e-07	6.89185e-08	4.14447e-08	4.88483e-08	9.33533e-08	3.45491e-08	1.61766e-07	1.28698e-07	6.85082e-08	9.3752e-08	2.45423e-08	1.13424e-07	5.70615e-08	6.74935e-08	7.98175e-08	3.2684e-07	1.8856e-07	5.46034e-08	4.95498e-08	4.81995e-08	1.15925e-07	6.03813e-08	8.39997e-08	3.2485e-08	0.0786432	3.35822e-08	7.9271e-08	8.41622e-08	1.13381e-07	6.16177e-08	1.06414e-07	4.35893e-08	2.75241e-08	3.13371e-07	4.60265e-08	4.8891e-08	6.62214e-08	5.09925e-08	4.95784e-08	7.87516e-08	2.2529e-08	4.56117e-08	6.95349e-08	7.44619e-08	3.44057e-08	5.41309e-08	5.36348e-08	3.36724e-08
1-750	1.02445e-07	1.54618e-07	6.97025e-08	4.15504e-08	5.46739e-08	9.06242e-08	3.49137e-08	2.65628e-07	1.28974e-07	8.65149e-08	1.0197e-07	2.50555e-08	9.79063e-08	5.90238e-08	6.94303e-08	8.13661e-08	3.57505e-07	2.78662e-07	5.4641e-08	5.08276e-08	4.96851e-08	1.19452e-07	6.17975e-08	8.48496e-08	3.29846e-08	0.0180618	3.52433e-08	8.42533e-08	8.46175e-08	1.11695e-07	6.38044e-08	1.07711e-07	4.43921e-08	2.83716e-08	3.28581e-07	4.74198e-08	4.81404e-08	6.5157e-08	5.21713e-08	5.09638e-08	8.26803e-08	2.29345e-08	4.45421e-08	7.04124e-08	7.65496e-08	3.89515e-08	5.47874e-08	5.4636e-08	3.43954e-08
1-862	1.08865e-07	1.57734e-07	7.24055e-08	4.31105e-08	5.89616e-08	9.39507e-08	3.66751e-08	2.28729e-07	1.33476e-07	7.31142e-08	1.07048e-07	2.57147e-08	1.13636e-07	6.12744e-08	7.11473e-08	8.42235e-08	2.65443e-07	1.92322e-07	5.63916e-08	5.23873e-08	5.12999e-08	1.26676e-07	6.77548e-08	8.81e-08	3.3917e-08	0.0472941	3.73269e-08	9.09654e-08	8.68755e-08	1.16203e-07	6.62868e-08	1.12269e-07	4.59059e-08	2.90402e-08	3.4432e-07	4.8508e-08	4.86553e-08	6.8469e-08	5.35552e-08	5.23313e-08	8.56939e-08	2.36354e-08	4.67234e-08	7.25206e-08	9.27532e-08	3.98968e-08	5.68067e-08	5.7101e-08	3.5542e-08
1-8877	8.93711e-08	1.32291e-07	6.58747e-08	4.09908e-08	4.76654e-08	8.71483e-08	3.37455e-08	1.57562e-07	1.40361e-07	6.78182e-08	9.19304e-08	2.64061e-08	8.44588e-08	5.6453e-08	6.91332e-08	8.17064e-08	2.35424e-07	1.95972e-07	1.88172e-07	5.05809e-08	5.07337e-08	1.12144e-07	5.98831e-08	7.88457e-08	4.63448e-08	1.04714e-07	3.14254e-08	7.92914e-08	8.25062e-08	1.0499e-07	6.43647e-08	1.05734e-07	4.74284e-08	2.82838e-08	2.89084e-07	4.66352e-08	4.85643e-08	6.08542e-08	5.38755e-08	5.0343e-08	7.21103e-08	2.29606e-08	3.97234e-08	7.62134e-08	0.0916131	3.36571e-08	5.40776e-08	5.65144e-08	3.7572e-08
1-15052	1.55873e-07	2.31676e-07	1.08514e-07	6.61724e-08	8.38317e-08	1.72775e-07	5.33164e-08	2.48709e-07	2.45918e-07	1.07699e-07	1.53303e-07	3.90235e-08	1.48022e-07	1.01093e-07	1.15959e-07	1.30011e-07	3.96674e-07	3.31866e-07	9.19684e-08	9.79557e-08	8.14567e-08	2.26224e-07	9.8082e-08	1.59843e-07	5.43527e-08	2.5311e-07	5.24649e-08	1.24609e-07	1.43553e-07	2.06941e-07	9.65296e-08	1.7201e-07	7.22047e-08	4.4117e-08	4.55139e-07	7.12286e-08	7.44723e-08	1.0713e-07	9.35504e-08	7.77361e-08	1.23281e-07	3.55753e-08	6.73124e-08	1.14655e-07	1.23586e-07	5.24914e-08	8.57677e-08	0.315224	5.61488e-08
1-9150	6.62336e-07	7.37287e-07	1.09399e-06	1.51509e-07	9.28418e-07	1.01642e-06	1.17232e-07	1.22233e-05	5.19482e-07	2.42546e-07	0.734368	8.17172e-08	3.15196e-07	2.0264e-07	2.27459e-07	2.6335e-07	1.78495e-06	8.84618e-07	1.85596e-07	1.67543e-07	1.78717e-07	6.59845e-07	2.09086e-07	6.1618e-07	1.06799e-07	5.77949e-07	5.81824e-07	1.43324e-06	3.42302e-07	5.29354e-07	3.51114e-07	3.45914e-07	1.49147e-07	9.02814e-08	2.28478e-06	1.50159e-07	1.68596e-07	2.74339e-06	1.6725e-07	1.62718e-07	0.0132582	8.32212e-08	2.62372e-07	4.0273e-07	2.60726e-07	6.57521e-07	1.87675e-07	1.97695e-07	1.14047e-07
1-8154	1.17097e-07	1.98495e-07	8.67947e-08	5.32527e-08	0.00315199	1.1461e-07	4.39101e-08	2.50252e-07	1.79856e-07	9.1607e-08	2.25279e-07	3.37794e-08	1.09134e-07	7.59152e-08	8.90219e-08	1.07386e-07	3.07542e-07	2.5788e-07	7.56642e-08	6.57938e-08	6.7486e-08	1.50287e-07	8.06172e-08	1.03191e-07	4.35239e-08	1.71928e-07	5.63794e-08	1.42503e-07	1.12153e-07	1.37494e-07	8.61167e-08	1.37784e-07	6.10823e-08	3.72441e-08	3.75848e-07	6.05612e-08	6.67642e-08	8.02119e-08	6.81813e-08	6.51443e-08	1.03165e-07	3.1809e-08	5.1846e-08	1.10015e-07	1.36927e-07	1.39729e-07	7.06524e-08	7.10055e-08	4.67882e-08
1-9161	9.76733e-07	9.53103e-07	9.9038e-07	1.84135e-07	0.0205218	9.55013e-07	1.3429e-07	0.118905	5.9975e-07	2.90891e-07	3.14642e-06	9.46258e-08	3.79522e-07	2.53605e-07	2.74828e-07	3.0548e-07	4.2907e-06	1.22844e-06	2.14076e-07	1.96292e-07	2.09482e-07	9.51995e-07	2.44968e-07	7.09704e-07	1.23993e-07	9.05894e-07	0.0783246	0.00499255	3.91736e-07	6.49971e-07	3.73939e-07	3.99639e-07	1.70617e-07	1.04819e-07	4.17378e-06	1.73345e-07	1.97937e-07	8.71183e-07	1.93729e-07	1.88781e-07	0.102969	9.67384e-08	3.29207e-07	4.2654e-07	3.02715e-07	0.376065	2.20542e-07	2.28876e-07	1.32429e-07
1-8133	1.34912e-07	0.00624744	9.49284e-08	5.81905e-08	5.99099e-07	1.27069e-07	4.8244e-08	2.92933e-07	1.98677e-07	9.59989e-08	3.7939e-07	3.62028e-08	1.21846e-07	8.47857e-08	9.88034e-08	1.14313e-07	3.44023e-07	3.16397e-07	8.34798e-08	7.16167e-08	7.30394e-08	1.72827e-07	8.76393e-08	1.09687e-07	4.74883e-08	1.66227e-07	7.18491e-08	2.35893e-07	1.191e-07	1.51135e-07	9.37889e-08	1.50491e-07	6.74901e-08	3.98296e-08	4.13602e-07	6.6668e-08	7.39391e-08	8.73969e-08	7.36971e-08	7.20713e-08	1.15351e-07	3.48055e-08	5.73588e-08	1.23483e-07	1.2618e-07	1.39808e-07	7.67374e-08	7.72597e-08	5.04711e-08
1-15210	1.34989e-07	2.0989e-07	9.56646e-08	5.73187e-08	7.29285e-08	1.54807e-07	4.68178e-08	2.09338e-07	2.06495e-07	9.1109e-08	1.36307e-07	3.40975e-08	1.17995e-07	1.1323e-07	1.00042e-07	1.13811e-07	3.65945e-07	2.75186e-07	7.99933e-08	7.6342e-08	6.81738e-08	1.81256e-07	8.37633e-08	1.14481e-07	4.66878e-08	0.0349665	4.43875e-08	1.08078e-07	1.25963e-07	1.63446e-07	8.45244e-08	1.46244e-07	6.28514e-08	3.82179e-08	4.06791e-07	6.20983e-08	6.36158e-08	9.1045e-08	7.78343e-08	6.72316e-08	1.06837e-07	3.14413e-08	5.56162e-08	1.00444e-07	1.07165e-07	4.58072e-08	7.43426e-08	9.52372e-08	4.83952e-08
1-8668	2.70684e-07	0.0612185	1.48917e-07	8.09921e-08	1.48597e-06	1.99185e-07	6.20908e-08	3.76614e-07	2.50795e-07	1.25604e-07	2.06096e-07	4.51419e-08	1.85376e-07	1.08545e-07	1.24886e-07	1.49741e-07	6.9793e-07	3.78434e-07	1.03813e-07	9.54797e-08	9.17829e-08	2.46532e-07	1.16586e-07	2.27234e-07	5.95489e-08	3.84334e-07	7.61282e-08	1.66254e-07	1.70029e-07	2.39096e-07	1.3393e-07	2.18169e-07	8.10498e-08	5.1394e-08	1.36531e-06	8.50324e-08	8.56507e-08	2.23766e-07	9.60296e-08	9.20719e-08	2.3166e-07	4.23495e-08	1.28846e-07	1.35805e-07	1.38839e-07	7.42526e-08	1.03234e-07	1.03873e-07	6.26717e-08
1-8679	1.53645e-07	0.0813354	8.828e-08	5.45036e-08	1.11859e-07	1.22098e-07	4.32602e-08	2.4307e-07	1.8109e-07	8.45899e-08	1.33874e-07	3.17284e-08	1.16155e-07	7.64973e-08	8.72558e-08	1.05308e-07	3.81098e-07	2.5238e-07	7.24236e-08	6.54681e-08	6.36797e-08	1.65592e-07	8.03311e-08	1.15275e-07	4.19743e-08	1.4729e-07	5.0966e-08	1.17434e-07	1.23076e-07	1.65499e-07	8.18019e-08	1.61916e-07	5.71595e-08	3.61538e-08	4.34667e-07	5.96272e-08	5.99192e-08	8.31811e-08	7.09358e-08	6.46414e-08	1.05514e-07	2.95036e-08	6.61756e-08	9.13916e-08	9.73549e-08	4.81757e-08	7.4904e-08	7.1139e-08	4.40281e-08
1-8692	2.24027e-07	0.0225008	1.32096e-07	8.10374e-08	0.00413141	2.30521e-07	6.29491e-08	3.54702e-07	2.53355e-07	1.27626e-07	2.43152e-07	4.57172e-08	1.6243e-07	1.07942e-07	1.24956e-07	1.4796e-07	5.88015e-07	3.57352e-07	1.04712e-07	9.50128e-08	9.23227e-08	2.51576e-07	1.13374e-07	2.5933e-07	6.03257e-08	2.37392e-07	7.576e-08	1.89477e-07	1.7087e-07	2.40477e-07	1.22273e-07	2.37718e-07	8.19738e-08	5.15949e-08	6.44146e-07	8.4983e-08	8.71875e-08	3.56792e-07	9.65082e-08	9.21311e-08	1.87205e-07	4.61493e-08	9.59686e-08	1.61943e-07	1.517e-07	1.15489e-07	1.04248e-07	1.06218e-07	6.32016e-08
1-2800	1.13162e-07	1.69428e-07	8.14541e-08	5.12759e-08	5.666e-08	1.09717e-07	4.45059e-08	1.77949e-07	2.41779e-07	8.28483e-08	1.10809e-07	3.08015e-08	0.031802	7.23147e-08	8.71595e-08	1.00981e-07	2.92176e-07	2.26614e-07	7.3517e-08	9.82931e-08	7.00802e-08	1.39385e-07	9.52699e-08	9.99372e-08	4.1411e-08	1.32018e-07	3.85594e-08	9.58504e-08	1.09307e-07	5.54478e-07	7.72696e-08	1.76491e-07	6.06141e-08	4.09865e-08	3.68587e-07	5.85051e-08	6.19563e-08	7.57096e-08	7.47055e-08	6.40149e-08	8.84931e-08	2.8285e-08	5.16698e-08	8.62967e-08	9.53739e-08	4.0438e-08	6.77203e-08	8.2358e-08	4.36532e-08
1-15064	2.4097e-07	3.47904e-07	1.65458e-07	8.73794e-08	1.37668e-07	3.33769e-07	6.73702e-08	3.73814e-07	3.02671e-07	1.36555e-07	2.42254e-07	4.86166e-08	1.79766e-07	1.58716e-07	1.4474e-07	1.66595e-07	5.65991e-07	4.5988e-07	1.12135e-07	1.00172e-07	9.88187e-08	0.187465	1.21938e-07	3.89046e-07	6.73601e-08	3.78416e-07	7.64619e-08	1.70209e-07	1.84258e-07	2.99724e-07	1.27599e-07	2.09586e-07	8.79819e-08	5.47278e-08	6.29542e-07	9.0005e-08	9.46169e-08	1.90677e-07	1.05757e-07	9.7855e-08	2.11226e-07	4.60184e-08	1.10699e-07	1.64548e-07	1.54728e-07	7.14793e-08	1.10196e-07	1.94535e-07	6.83406e-08
1-82	1.60101e-07	2.49654e-07	1.17072e-07	7.51475e-08	9.05678e-08	1.64526e-07	6.262e-08	2.97166e-07	3.23387e-07	1.42381e-07	1.85111e-07	0.0379199	1.61688e-07	1.04131e-07	1.25465e-07	1.67856e-07	4.17175e-07	4.88344e-07	1.22172e-07	9.22983e-08	1.07576e-07	2.08137e-07	1.30141e-07	1.38971e-07	6.45379e-08	2.07454e-07	5.74043e-08	1.46148e-07	1.60336e-07	1.93036e-07	1.1651e-07	2.05692e-07	1.09661e-07	5.25628e-08	5.0798e-07	8.45261e-08	8.94185e-08	1.0993e-07	1.21051e-07	9.58845e-08	1.32051e-07	4.34226e-08	6.92166e-08	1.61144e-07	1.79975e-07	6.39187e-08	1.00788e-07	1.0436e-07	7.22995e-08
1-8262	4.71194e-07	1.07927e-06	4.72507e-07	1.16717e-07	0.0193179	4.14737e-07	9.72196e-08	1.89859e-06	3.97995e-07	1.8183e-07	3.90182e-07	6.49972e-08	2.46167e-07	1.69608e-07	1.77505e-07	2.1849e-07	6.95339e-07	5.91143e-07	1.5807e-07	1.34083e-07	1.36201e-07	4.26675e-07	1.61601e-07	2.79252e-07	8.66794e-08	3.45734e-07	2.22099e-07	5.27381e-07	1.52981e-06	5.04327e-07	1.87707e-07	2.79015e-07	1.17376e-07	7.29696e-08	7.72608e-07	1.19458e-07	1.29313e-07	3.22868e-07	1.37216e-07	1.30087e-07	4.14019e-05	6.58734e-08	1.54141e-07	2.61912e-07	2.05758e-07	1.40495e-07	1.53807e-07	1.84838e-07	9.17686e-08
1-8279	9.17598e-08	2.07451e-07	6.70498e-08	4.13582e-08	0.00471589	8.88393e-08	3.48132e-08	2.38755e-07	1.32229e-07	6.66997e-08	1.22759e-07	2.59489e-08	8.62752e-08	5.79138e-08	6.97304e-08	8.19131e-08	2.51326e-07	1.92492e-07	5.7082e-08	5.11542e-08	5.04957e-08	1.70626e-07	6.11658e-08	7.87781e-08	3.36733e-08	1.04793e-07	3.92399e-08	9.97997e-08	8.33829e-08	1.08395e-07	6.58115e-08	1.08233e-07	4.62745e-08	2.8433e-08	2.95347e-07	4.75624e-08	4.85201e-08	6.22981e-08	5.25943e-08	5.13676e-08	7.65231e-08	2.40485e-08	4.01448e-08	7.91601e-08	8.19444e-08	4.68306e-08	5.41866e-08	5.43692e-08	3.55036e-08
1-3125	1.57555e-07	2.85226e-07	1.77151e-07	6.05768e-08	0.000726815	1.55552e-07	4.87077e-08	2.39897e-07	1.85425e-07	9.17671e-08	1.83143e-07	3.53998e-08	1.46542e-07	8.33987e-08	9.79521e-08	1.15139e-07	3.47932e-07	2.89288e-07	7.77032e-08	7.29996e-08	7.05893e-08	1.61965e-07	8.40099e-08	1.19396e-07	4.65223e-08	1.51038e-07	0.000487962	1.8111e-07	1.39914e-07	1.69849e-07	9.33874e-08	1.57576e-07	6.28826e-08	3.99952e-08	5.79924e-07	6.70238e-08	6.77709e-08	1.05215e-07	7.35567e-08	7.19401e-08	6.00066e-07	3.32292e-08	6.13354e-08	1.16113e-07	1.07572e-07	5.59275e-08	7.81878e-08	8.21979e-08	4.95129e-08
1-9097	2.21799e-07	2.99345e-07	6.93793e-07	7.18567e-08	2.55289e-07	1.75799e-07	5.68899e-08	8.25604e-07	2.33724e-07	1.10027e-07	2.19992e-07	4.16628e-08	1.47624e-07	9.81569e-08	1.18223e-07	1.33919e-07	5.43294e-07	3.26842e-07	9.16434e-08	8.46912e-08	8.45575e-08	2.38842e-07	1.00249e-07	1.53808e-07	5.44497e-08	2.22138e-07	7.87783e-08	0.0546613	1.5099e-07	2.04846e-07	1.36119e-07	1.77682e-07	7.3913e-08	4.6648e-08	5.64743e-07	7.84174e-08	8.35192e-08	1.51838e-07	8.60113e-08	8.44369e-08	1.73114e-07	3.91267e-08	7.50865e-08	1.64251e-07	1.29048e-07	9.81183e-08	9.15507e-08	9.18565e-08	5.74298e-08
1-943	2.97092e-06	1.01759e-06	0.00492153	1.52134e-07	0.00723614	3.15441e-07	1.0821e-07	5.75026e-07	4.58957e-07	2.20188e-07	5.31315e-07	7.2696e-08	2.84997e-07	1.81505e-07	2.82302e-06	2.44848e-07	4.07932e-06	6.98273e-07	1.86967e-07	1.55327e-07	1.51621e-07	4.81356e-07	1.91638e-07	3.67604e-07	9.59094e-08	7.54034e-07	1.71656e-07	4.02645e-07	3.69763e-07	4.16605e-07	2.34788e-07	3.3994e-07	1.54694e-07	8.20585e-08	2.40384e-06	1.3382e-07	1.62958e-07	2.8322e-07	1.55564e-07	1.45653e-07	1.21686e-06	6.91239e-08	1.52851e-07	2.59229e-07	2.32463e-07	1.38524e-07	1.63357e-07	1.66045e-07	1.01621e-07
1-3124	2.42334e-07	1.29302e-06	9.03797e-07	9.66281e-08	0.000123064	1.76552e-07	6.66234e-08	1.71901e-05	3.20114e-07	1.23552e-07	4.48158e-07	4.67429e-08	4.39617e-07	1.12105e-07	1.28222e-07	1.51534e-07	4.58902e-07	3.46594e-07	1.03761e-07	9.93196e-08	1.01773e-07	2.16597e-07	1.09985e-07	1.54614e-07	6.10129e-08	1.93701e-07	5.91091e-05	3.05982e-07	1.98191e-07	2.0407e-07	1.28156e-07	1.99407e-07	8.38355e-08	5.34023e-08	5.75395e-07	9.07588e-08	8.85632e-08	1.24833e-07	9.68894e-08	9.4045e-08	3.37903e-07	4.44204e-08	7.73712e-08	1.43316e-07	1.39786e-07	9.86979e-08	1.04203e-07	1.05795e-07	6.43803e-08
1-9098	1.002e-07	1.3283e-07	8.55801e-08	3.83233e-08	6.14803e-08	8.56612e-08	3.06678e-08	2.00275e-07	1.202e-07	5.85986e-08	9.22381e-08	2.28268e-08	7.88028e-08	5.39199e-08	6.41501e-08	7.39684e-08	2.57816e-07	1.69251e-07	4.92768e-08	4.66442e-08	4.53616e-08	1.13411e-07	5.45453e-08	7.63874e-08	3.00433e-08	1.0303e-07	3.63953e-08	0.345719	7.76759e-08	1.02797e-07	6.58685e-08	9.84458e-08	4.01816e-08	2.59217e-08	2.9674e-07	4.37203e-08	4.32044e-08	6.43215e-08	4.75698e-08	4.694e-08	8.49375e-08	2.12271e-08	3.92593e-08	7.4489e-08	6.93187e-08	4.24073e-08	4.99046e-08	4.95767e-08	3.14014e-08
1-9154	1.66833e-07	2.95433e-07	1.20161e-07	7.76367e-08	1.45674e-07	1.70478e-07	6.84743e-08	5.51051e-07	2.65115e-07	1.33294e-07	2.31259e-07	5.25716e-08	1.6247e-07	1.03996e-07	1.25229e-07	1.49459e-07	4.39752e-07	3.95832e-07	1.14237e-07	9.27102e-08	0.0331381	2.12727e-07	1.15337e-07	1.44172e-07	6.29516e-08	2.0598e-07	7.64152e-08	1.72635e-07	1.52833e-07	1.95899e-07	1.23819e-07	1.92108e-07	9.74326e-08	5.22471e-08	5.33638e-07	8.54794e-08	1.14648e-07	1.11512e-07	9.77813e-08	9.27079e-08	1.40946e-07	7.5848e-08	7.15816e-08	1.67511e-07	1.83396e-07	2.52589e-07	9.91916e-08	1.03499e-07	6.97588e-08
1-127	1.65153e-07	2.26784e-07	1.14585e-07	6.30239e-08	1.34207e-07	1.38286e-07	5.13407e-08	4.31333e-07	2.07225e-07	1.16079e-07	1.77698e-07	3.82829e-08	1.42188e-07	8.85356e-08	1.05444e-07	1.23372e-07	8.48652e-07	3.16875e-07	8.77723e-08	7.64949e-08	7.59732e-08	1.81893e-07	9.74006e-08	1.31233e-07	4.97542e-08	1.74114e-07	6.08099e-08	3.08032e-07	1.29081e-07	1.68344e-07	1.057e-07	1.63444e-07	6.79866e-08	4.25426e-08	9.46024e-07	7.09991e-08	7.43362e-08	9.91661e-08	7.84241e-08	7.6928e-08	1.37733e-07	3.76249e-08	6.34784e-08	1.15287e-07	1.18089e-07	7.21873e-08	8.27093e-08	8.28048e-08	5.25758e-08
1-8064	1.16845e-07	1.71089e-07	8.5802e-08	5.5016e-08	1.05301e-07	1.2043e-07	4.40749e-08	1.85631e-07	2.64943e-07	8.83102e-08	1.14988e-07	3.34455e-08	2.4648e-07	7.63128e-08	9.69865e-08	1.09307e-07	3.28813e-07	2.4001e-07	8.74765e-08	7.21461e-08	7.57482e-08	1.46409e-07	8.19985e-08	1.02799e-07	4.66321e-08	1.4e-07	4.02085e-08	1.0087e-07	0.00356947	1.54218e-07	8.10027e-08	3.53657e-07	6.55028e-08	4.10215e-08	4.08316e-07	6.08141e-08	6.30969e-08	8.11776e-08	9.70053e-08	6.75407e-08	9.25523e-08	2.95397e-08	5.50115e-08	9.20857e-08	1.03078e-07	4.26187e-08	7.36241e-08	7.18064e-08	4.7126e-08
1-8065	9.36815e-08	1.37139e-07	6.93304e-08	4.38149e-08	7.83066e-08	9.17884e-08	3.57716e-08	1.50451e-07	1.95751e-07	6.9922e-08	9.29373e-08	2.70011e-08	0.00213438	6.15617e-08	7.64028e-08	8.92817e-08	2.63137e-07	1.92386e-07	6.81723e-08	5.81622e-08	5.75602e-08	1.15947e-07	6.45385e-08	8.30638e-08	3.63417e-08	1.1018e-07	3.24909e-08	8.14624e-08	1.73371e-07	1.13943e-07	6.57901e-08	1.28226e-07	5.20514e-08	3.23778e-08	3.2779e-07	4.92114e-08	5.03459e-08	6.45549e-08	7.31134e-08	5.48218e-08	7.49799e-08	2.40148e-08	4.18116e-08	7.30244e-08	8.42368e-08	3.44523e-08	5.89271e-08	5.73006e-08	3.78335e-08
1-8066	1.09605e-07	1.65206e-07	7.96561e-08	5.26355e-08	1.10172e-07	1.10189e-07	4.09072e-08	1.73368e-07	3.07776e-07	8.42505e-08	1.07314e-07	3.12264e-08	0.00562917	7.27553e-08	8.62839e-08	1.02685e-07	2.95196e-07	2.21863e-07	7.90139e-08	6.96703e-08	6.59829e-08	1.37464e-07	8.00354e-08	9.46442e-08	4.2297e-08	1.2725e-07	3.74595e-08	9.32806e-08	1.70765e-07	1.34691e-07	7.54876e-08	1.74676e-07	6.58296e-08	3.82819e-08	3.70343e-07	5.83573e-08	5.68987e-08	7.41437e-08	8.70405e-08	6.20696e-08	8.63799e-08	2.76916e-08	4.83425e-08	8.45384e-08	9.85563e-08	3.96464e-08	6.86745e-08	6.76571e-08	4.37866e-08
1-8067	8.53609e-08	1.26332e-07	6.25593e-08	3.99932e-08	5.99763e-08	8.34613e-08	3.1938e-08	1.36159e-07	0.0116059	6.31787e-08	8.38941e-08	2.42564e-08	9.79079e-08	5.55357e-08	6.65014e-08	7.94704e-08	2.24992e-07	1.71628e-07	5.73916e-08	6.8317e-08	5.45434e-08	1.06729e-07	6.02933e-08	7.4468e-08	3.22482e-08	9.93144e-08	2.93752e-08	7.35201e-08	9.79964e-08	1.0207e-07	5.93175e-08	1.10957e-07	4.54791e-08	2.9969e-08	2.77633e-07	4.48545e-08	4.4332e-08	5.82752e-08	7.23365e-08	4.88031e-08	6.79716e-08	2.14733e-08	3.77442e-08	6.5773e-08	7.56431e-08	3.12641e-08	5.33523e-08	5.34645e-08	3.38424e-08
1-9001	6.06414e-08	8.94742e-08	4.46422e-08	2.75095e-08	2.93542e-08	5.86653e-08	2.23995e-08	9.69408e-08	8.64334e-08	4.43141e-08	5.96426e-08	1.69108e-08	5.68135e-08	3.86167e-08	4.66808e-08	5.50628e-08	1.61028e-07	1.22809e-07	3.69316e-08	3.44102e-08	3.35281e-08	7.5028e-08	4.05384e-08	5.24613e-08	2.22384e-08	6.91781e-08	2.0977e-08	5.25013e-08	5.56024e-08	7.08974e-08	4.25323e-08	7.28692e-08	3.03764e-08	1.92722e-08	2.01877e-07	3.32953e-08	3.03729e-08	4.11529e-08	3.55785e-08	0.30217	4.84124e-08	1.5152e-08	2.68399e-08	4.66607e-08	5.2762e-08	2.22145e-08	5.61282e-08	3.67874e-08	2.38707e-08
1-9008	4.53204e-08	6.60739e-08	3.33145e-08	2.04204e-08	2.18344e-08	4.33442e-08	1.65908e-08	7.2434e-08	6.30504e-08	3.22332e-08	4.43468e-08	1.25243e-08	4.2103e-08	2.88693e-08	3.47886e-08	4.06717e-08	1.20529e-07	8.98213e-08	2.70338e-08	2.55056e-08	2.47967e-08	5.56977e-08	2.97749e-08	3.90584e-08	1.65018e-08	5.10793e-08	1.57042e-08	3.94996e-08	4.09526e-08	5.28187e-08	3.15638e-08	5.37431e-08	2.22451e-08	1.42469e-08	1.48358e-07	2.4567e-08	2.25284e-08	3.05948e-08	2.68323e-08	0.115467	3.62142e-08	1.12582e-08	2.00856e-08	3.45844e-08	3.85554e-08	1.66903e-08	2.75463e-08	2.71476e-08	1.7626e-08
1-9024	5.80077e-08	8.49826e-08	4.27511e-08	2.62649e-08	2.80279e-08	5.59558e-08	2.13698e-08	9.26381e-08	8.27806e-08	4.20188e-08	5.69114e-08	1.61292e-08	5.4129e-08	3.6923e-08	4.45975e-08	5.25339e-08	1.54272e-07	1.1621e-07	3.53671e-08	3.28045e-08	3.18983e-08	7.16421e-08	3.88111e-08	5.01954e-08	2.12164e-08	6.59541e-08	2.00625e-08	5.01789e-08	5.29318e-08	6.77259e-08	4.05515e-08	6.95734e-08	2.87782e-08	1.83676e-08	1.92271e-07	3.12675e-08	2.89522e-08	3.93432e-08	3.39131e-08	0.285016	4.63025e-08	1.4451e-08	2.57088e-08	4.44301e-08	5.19083e-08	2.12336e-08	5.58976e-08	3.49525e-08	2.27532e-08
1-21101	4.21285e-08	6.10125e-08	3.11177e-08	1.89944e-08	2.03729e-08	4.02206e-08	1.54501e-08	6.75483e-08	5.84081e-08	2.99526e-08	4.14324e-08	1.16798e-08	3.93526e-08	2.67611e-08	3.24444e-08	3.76791e-08	1.11942e-07	8.24299e-08	2.51118e-08	2.37278e-08	2.31028e-08	5.17651e-08	2.7647e-08	3.63334e-08	1.5363e-08	4.74191e-08	1.46247e-08	3.67559e-08	3.80524e-08	4.90855e-08	2.96498e-08	4.99667e-08	2.07056e-08	1.32883e-08	1.37614e-07	0.0235046	2.09937e-08	2.84871e-08	2.43026e-08	2.40638e-08	3.37625e-08	1.04894e-08	1.87044e-08	3.22039e-08	3.53658e-08	1.55429e-08	2.5239e-08	2.61489e-08	1.63079e-08
1-21102	4.08759e-08	5.91544e-08	3.01188e-08	1.8408e-08	1.96991e-08	3.89981e-08	1.49628e-08	6.54459e-08	5.66108e-08	2.89912e-08	4.00564e-08	1.13079e-08	3.80121e-08	2.59632e-08	3.14675e-08	3.65398e-08	1.08617e-07	7.9867e-08	2.43053e-08	2.30008e-08	2.2366e-08	5.02343e-08	2.67778e-08	3.52485e-08	1.48863e-08	4.59223e-08	1.41752e-08	3.57098e-08	3.69102e-08	4.76068e-08	2.85606e-08	4.84567e-08	2.00158e-08	1.28617e-08	1.33537e-07	0.0571637	2.0359e-08	2.75826e-08	2.35711e-08	2.33784e-08	3.27174e-08	1.01574e-08	1.81493e-08	3.11837e-08	3.4268e-08	1.50612e-08	2.44638e-08	2.49714e-08	1.5762e-08
1-94600	3.74773e-08	5.43554e-08	2.76262e-08	1.68381e-08	1.80699e-08	3.58107e-08	1.37128e-08	5.98316e-08	5.14546e-08	2.62781e-08	3.66611e-08	1.04018e-08	3.47135e-08	2.3787e-08	2.88483e-08	3.35347e-08	9.96549e-08	7.25459e-08	2.21597e-08	2.09631e-08	2.04196e-08	4.59675e-08	2.47432e-08	3.22803e-08	1.36413e-08	4.18994e-08	1.29858e-08	3.30379e-08	3.37725e-08	4.35753e-08	2.59649e-08	4.44089e-08	1.82275e-08	1.17339e-08	1.22532e-07	0.000212354	1.86318e-08	2.52617e-08	2.16766e-08	2.1935e-08	2.99842e-08	9.2978e-09	1.66545e-08	2.90335e-08	3.10682e-08	1.37694e-08	2.23548e-08	2.22321e-08	1.42449e-08
1-23102	4.21171e-08	6.09135e-08	3.10496e-08	1.89597e-08	2.03899e-08	4.01978e-08	1.53983e-08	6.715e-08	5.83399e-08	2.98424e-08	4.12333e-08	1.16335e-08	3.91052e-08	2.70031e-08	3.24715e-08	3.78714e-08	1.1211e-07	8.27338e-08	2.49849e-08	2.37038e-08	2.30657e-08	5.17139e-08	2.75614e-08	3.63112e-08	1.53589e-08	4.75829e-08	1.45816e-08	3.6599e-08	3.80047e-08	4.89584e-08	2.94005e-08	4.98773e-08	2.06246e-08	1.32875e-08	1.38349e-07	0.0158113	2.09816e-08	2.83991e-08	2.4237e-08	2.40362e-08	3.37119e-08	1.04611e-08	1.8674e-08	3.20678e-08	3.53106e-08	1.55315e-08	2.52038e-08	2.58071e-08	1.62008e-08
1-23104	4.42434e-08	6.39761e-08	3.25851e-08	1.99013e-08	2.13094e-08	4.22846e-08	1.62125e-08	7.05324e-08	6.14112e-08	3.14645e-08	4.32415e-08	1.22325e-08	4.11169e-08	2.83869e-08	3.40525e-08	3.98562e-08	1.17367e-07	8.70183e-08	2.6367e-08	2.50453e-08	2.42472e-08	5.43347e-08	2.90037e-08	3.82035e-08	1.61196e-08	4.99149e-08	1.53221e-08	3.83625e-08	3.99716e-08	5.15131e-08	3.08658e-08	5.24486e-08	2.17542e-08	1.39752e-08	1.49743e-07	0.00756797	2.20594e-08	2.98822e-08	2.55405e-08	2.54803e-08	3.5459e-08	1.09872e-08	1.96613e-08	3.36718e-08	3.7136e-08	1.62565e-08	2.65361e-08	2.73257e-08	1.70803e-08
1-32310	4.02741e-08	5.82424e-08	2.96159e-08	1.81279e-08	1.95367e-08	3.83868e-08	1.47774e-08	6.43149e-08	5.58659e-08	2.86122e-08	3.94508e-08	1.11723e-08	3.73867e-08	2.55785e-08	3.2065e-08	3.60433e-08	1.0704e-07	7.85599e-08	2.3965e-08	2.25975e-08	2.20452e-08	4.94356e-08	2.63522e-08	3.48033e-08	1.469e-08	4.51361e-08	1.39651e-08	3.50413e-08	3.6278e-08	4.68883e-08	2.81024e-08	4.77413e-08	1.9684e-08	1.26798e-08	1.31598e-07	0.00222444	2.00743e-08	2.71934e-08	2.32031e-08	2.30315e-08	3.22313e-08	1.00092e-08	1.78845e-08	3.07371e-08	3.3692e-08	1.47951e-08	2.41073e-08	2.43887e-08	1.5539e-08
1-746	1.10797e-07	0.087976	8.05891e-08	4.84933e-08	6.36383e-08	1.08413e-07	4.18668e-08	2.15178e-07	1.56307e-07	7.68116e-08	1.27629e-07	2.9755e-08	9.83298e-08	6.7346e-08	7.99751e-08	9.43285e-08	2.88735e-07	2.1756e-07	6.52184e-08	5.86188e-08	5.93119e-08	1.35035e-07	7.31086e-08	9.62502e-08	3.86593e-08	1.26802e-07	4.44754e-08	1.15691e-07	9.72604e-08	1.32759e-07	7.35754e-08	1.25496e-07	5.93971e-08	3.28955e-08	3.425e-07	5.38895e-08	5.80102e-08	7.43474e-08	6.0168e-08	5.8469e-08	9.64984e-08	2.73763e-08	4.82361e-08	8.67679e-08	9.61031e-08	5.25162e-08	6.34206e-08	6.34943e-08	4.37918e-08
1-3	1.18175e-07	1.64123e-07	8.34123e-08	4.69516e-08	5.60541e-08	1.07422e-07	3.69008e-08	2.16841e-07	1.44124e-07	7.33604e-08	1.11518e-07	2.73685e-08	1.01019e-07	7.45398e-08	8.3225e-08	9.02971e-08	2.96956e-07	2.31546e-07	5.96944e-08	5.82487e-08	5.7946e-08	1.58661e-07	6.6681e-08	0.250557	3.62026e-08	1.41543e-07	4.28986e-08	1.10251e-07	9.36561e-08	1.2811e-07	7.52668e-08	1.18978e-07	4.87962e-08	3.12368e-08	3.69986e-07	5.2111e-08	5.06031e-08	7.41755e-08	5.77342e-08	5.60624e-08	9.17479e-08	2.51089e-08	5.1297e-08	8.10562e-08	8.38822e-08	5.19315e-08	6.08993e-08	6.18838e-08	3.81466e-08
1-96	1.65656e-07	2.25137e-07	1.43193e-07	6.30687e-08	8.6147e-08	1.64826e-07	4.97472e-08	3.0796e-07	2.03041e-07	1.05318e-07	1.62191e-07	3.69951e-08	1.37767e-07	1.0894e-07	1.09101e-07	1.23048e-07	3.99101e-07	3.45433e-07	8.19678e-08	7.91452e-08	8.47343e-08	2.58874e-07	9.07032e-08	0.0843374	4.95763e-08	2.20063e-07	5.63197e-08	1.34055e-07	1.29065e-07	1.89199e-07	1.00811e-07	1.59043e-07	6.62903e-08	4.17646e-08	4.70605e-07	6.94153e-08	6.90324e-08	1.09591e-07	7.75909e-08	7.47165e-08	1.62045e-07	3.37932e-08	8.65578e-08	1.1286e-07	1.14579e-07	5.8932e-08	8.15964e-08	9.59588e-08	5.28537e-08
1-17	8.94112e-08	1.30847e-07	7.13375e-08	4.12294e-08	4.26491e-08	8.9183e-08	3.27233e-08	1.47035e-07	1.34664e-07	6.72843e-08	8.90799e-08	2.48346e-08	0.124155	5.63782e-08	7.0528e-08	8.15324e-08	2.73808e-07	1.9867e-07	5.51296e-08	5.22608e-08	5.16588e-08	1.14198e-07	6.18949e-08	8.49958e-08	3.2654e-08	1.14182e-07	3.08008e-08	7.79182e-08	8.79043e-08	1.06161e-07	6.34093e-08	1.19479e-07	4.58645e-08	2.85945e-08	2.97111e-07	4.68008e-08	4.50741e-08	6.10471e-08	5.31479e-08	5.06443e-08	7.19438e-08	2.21034e-08	3.90725e-08	6.98641e-08	7.76975e-08	3.27667e-08	5.39308e-08	5.47293e-08	3.53839e-08
1-28	1.92487e-07	1.82945e-07	9.79835e-08	5.59769e-08	6.21854e-08	1.56838e-07	4.50577e-08	2.08203e-07	1.98717e-07	9.1561e-08	1.2481e-07	3.35992e-08	0.119196	7.6218e-08	9.22681e-08	1.13428e-07	3.54231e-07	2.60787e-07	7.5295e-08	7.13017e-08	6.94097e-08	1.6799e-07	8.67947e-08	1.39971e-07	4.43331e-08	1.56951e-07	4.36573e-08	1.05871e-07	1.25546e-07	1.58164e-07	9.33284e-08	1.71796e-07	6.14275e-08	3.84058e-08	3.99584e-07	6.26368e-08	6.09347e-08	1.00798e-07	7.25843e-08	6.92243e-08	1.13211e-07	3.00033e-08	6.41152e-08	9.98142e-08	1.06454e-07	4.50636e-08	7.44806e-08	7.5314e-08	4.76634e-08
1-7077	9.31922e-08	1.49088e-07	6.92733e-08	4.22962e-08	6.49901e-08	9.15753e-08	3.81917e-08	1.75887e-07	1.36909e-07	7.01426e-08	1.06843e-07	2.74663e-08	8.84208e-08	5.91408e-08	7.12907e-08	8.40375e-08	2.46099e-07	2.03898e-07	5.97019e-08	5.28314e-08	5.40431e-08	1.16673e-07	6.60522e-08	8.1864e-08	3.48239e-08	1.09354e-07	3.44418e-08	8.81599e-08	8.56339e-08	1.10295e-07	6.76211e-08	1.09573e-07	0.0309691	2.93082e-08	3.0567e-07	4.96172e-08	4.94315e-08	6.29461e-08	5.45605e-08	5.32887e-08	7.61501e-08	2.43283e-08	4.11335e-08	7.54315e-08	8.4398e-08	3.79475e-08	5.63504e-08	5.7259e-08	4.36178e-08
1-156	1.15397e-07	1.94732e-07	8.4344e-08	5.24539e-08	6.3524e-08	1.14145e-07	5.05136e-08	2.088e-07	1.77034e-07	8.71391e-08	1.2117e-07	3.54117e-08	1.10241e-07	7.39653e-08	8.6888e-08	1.04325e-07	3.06911e-07	2.42603e-07	7.67703e-08	6.44844e-08	6.82484e-08	1.46087e-07	0.0567613	9.94985e-08	4.35198e-08	1.33532e-07	4.06068e-08	1.02978e-07	1.10882e-07	1.37311e-07	8.06692e-08	1.34877e-07	1.07232e-07	3.57775e-08	3.73666e-07	5.93182e-08	6.21459e-08	7.79398e-08	6.73715e-08	6.60507e-08	9.1148e-08	3.50442e-08	5.06361e-08	9.31281e-08	1.05208e-07	4.59762e-08	6.92643e-08	6.96217e-08	4.60095e-08
1-157	8.05677e-08	1.24554e-07	5.93855e-08	3.66631e-08	4.09835e-08	7.84807e-08	3.43914e-08	1.38709e-07	1.1856e-07	5.97462e-08	8.56706e-08	2.44834e-08	7.8206e-08	5.1451e-08	6.18426e-08	7.31628e-08	2.18723e-07	1.74135e-07	5.12154e-08	4.57547e-08	4.75416e-08	1.01258e-07	0.00710413	6.99409e-08	3.0201e-08	9.24394e-08	2.85129e-08	7.41447e-08	7.74942e-08	9.42598e-08	5.8777e-08	9.68354e-08	7.04087e-08	2.56001e-08	2.66761e-07	4.27292e-08	4.14406e-08	5.48441e-08	4.74526e-08	4.77065e-08	6.53855e-08	2.26975e-08	3.55483e-08	6.35868e-08	7.14112e-08	3.22988e-08	4.85147e-08	4.90152e-08	3.21845e-08
1-905	1.13995e-07	1.69235e-07	8.82539e-08	5.25893e-08	4.98744e-07	1.12711e-07	4.33172e-08	1.8706e-07	1.7281e-07	8.87791e-08	1.42879e-07	3.29863e-08	1.16672e-07	9.59452e-08	9.01419e-08	1.04692e-07	2.96728e-07	2.46485e-07	7.88415e-08	6.52678e-08	6.48746e-08	1.4526e-07	7.67995e-08	9.91776e-08	4.87855e-08	1.36689e-07	4.05733e-08	9.92798e-08	1.05187e-07	1.35401e-07	8.48678e-08	1.33766e-07	6.23065e-08	3.61166e-08	3.64091e-07	0.00440982	6.64862e-08	7.78512e-08	6.76872e-08	6.38667e-08	9.18684e-08	3.05219e-08	5.00391e-08	9.83409e-08	1.03748e-07	4.32636e-08	6.89002e-08	7.14747e-08	4.67335e-08
1-926	3.53178e-07	8.09576e-07	0.000568486	1.43292e-07	0.0036992	3.15096e-07	1.18163e-07	7.18826e-07	4.83554e-07	2.32055e-07	1.22846e-06	7.83216e-08	2.75048e-07	1.7234e-07	2.54887e-07	2.46426e-07	1.01724e-06	1.0485e-06	2.01658e-07	1.69635e-07	1.63901e-07	1.4162e-06	1.97775e-07	3.65304e-07	9.90222e-08	8.36081e-07	8.98889e-07	2.95333e-07	3.84039e-07	4.05198e-07	2.37646e-07	3.89669e-07	2.41732e-07	8.74714e-08	1.25257e-06	1.6888e-07	1.53771e-07	2.30155e-07	1.65846e-07	1.58954e-07	0.00169359	7.43688e-08	1.27993e-07	2.68357e-07	2.53615e-07	1.76731e-07	2.11648e-07	1.75823e-07	1.1484e-07
1-2820	1.1316e-07	1.68053e-07	8.4103e-08	5.27478e-08	5.8935e-08	1.12571e-07	4.35498e-08	1.81995e-07	2.54851e-07	8.753e-08	1.12735e-07	3.2364e-08	1.62301e-07	7.31949e-08	8.89251e-08	1.06784e-07	2.97738e-07	2.41101e-07	7.45798e-08	0.0148217	1.07592e-07	1.43703e-07	7.91617e-08	9.85292e-08	4.28819e-08	1.34643e-07	3.94402e-08	9.77204e-08	1.08838e-07	1.54646e-07	7.98031e-08	1.55464e-07	6.02959e-08	5.69963e-08	3.75302e-07	6.15419e-08	6.04503e-08	7.76691e-08	1.76474e-07	6.75232e-08	9.12419e-08	2.89253e-08	5.02537e-08	8.92642e-08	1.02349e-07	4.13033e-08	7.07788e-08	8.02149e-08	4.71511e-08
1-6943	3.76987e-08	5.4414e-08	2.76426e-08	1.6894e-08	1.87434e-08	3.5709e-08	1.36794e-08	6.00037e-08	5.1574e-08	2.6938e-08	3.66726e-08	1.03086e-08	3.48063e-08	2.38965e-08	0.00812842	3.36076e-08	1.0006e-07	7.32379e-08	2.22099e-08	2.11203e-08	2.06219e-08	4.61199e-08	2.44931e-08	3.30599e-08	1.41651e-08	4.23835e-08	1.30453e-08	3.28838e-08	3.38357e-08	4.37214e-08	2.61161e-08	4.45051e-08	1.81904e-08	1.17912e-08	1.23106e-07	1.97803e-08	1.87589e-08	2.53204e-08	2.16398e-08	2.11898e-08	3.01628e-08	9.28092e-09	1.6802e-08	2.85036e-08	3.11152e-08	1.3827e-08	2.2404e-08	2.22426e-08	1.45944e-08
1-6901	3.81774e-08	5.50264e-08	2.79927e-08	1.71011e-08	1.89165e-08	3.61535e-08	1.38544e-08	6.07941e-08	5.22405e-08	2.73309e-08	3.71769e-08	1.04373e-08	3.5316e-08	2.42035e-08	0.0145136	3.39817e-08	1.01229e-07	7.40112e-08	2.25085e-08	2.13839e-08	2.08611e-08	4.67131e-08	2.47971e-08	3.33547e-08	1.43175e-08	4.2803e-08	1.32022e-08	3.33596e-08	3.42382e-08	4.42896e-08	2.64581e-08	4.50823e-08	1.84309e-08	1.19353e-08	1.24567e-07	2.0014e-08	1.89914e-08	2.56317e-08	2.19314e-08	2.14521e-08	3.04935e-08	9.39858e-09	1.70194e-08	2.8863e-08	3.1541e-08	1.3993e-08	2.26955e-08	2.25478e-08	1.47992e-08
1-9193	1.71e-07	2.5658e-07	1.27808e-07	8.0788e-08	9.43658e-08	1.72714e-07	7.09748e-08	3.90215e-07	2.89437e-07	1.65561e-07	2.03461e-07	0.0166372	1.65202e-07	1.07613e-07	1.34656e-07	1.61596e-07	4.43839e-07	5.37103e-07	1.48419e-07	1.01692e-07	1.25555e-07	2.19477e-07	1.23031e-07	1.50638e-07	6.77427e-08	2.25556e-07	6.39301e-08	1.65182e-07	1.62342e-07	2.04684e-07	1.57411e-07	2.02328e-07	1.27096e-07	5.65318e-08	5.42695e-07	9.37669e-08	1.02494e-07	1.16879e-07	1.05366e-07	9.95023e-08	1.40363e-07	4.75986e-08	7.38079e-08	1.60129e-07	0.008136	8.23216e-08	1.0661e-07	1.09516e-07	9.80916e-08
1-9286	2.37694e-07	4.65778e-07	1.68912e-07	1.25615e-07	1.38552e-07	2.62551e-07	1.04017e-07	4.19587e-07	7.11534e-07	2.25765e-07	2.52956e-07	8.65074e-08	2.31904e-07	1.52638e-07	1.9736e-07	2.66248e-07	8.04031e-07	5.49674e-07	2.73955e-07	1.43986e-07	1.53151e-07	3.31095e-07	3.01748e-07	2.09931e-07	0.0127355	3.48806e-07	8.14151e-08	1.99424e-07	2.86544e-07	2.94527e-07	1.79586e-07	3.39641e-07	2.67955e-07	7.87415e-08	8.55432e-07	1.22091e-07	1.32114e-07	1.6591e-07	1.66631e-07	1.50827e-07	1.86724e-07	6.57046e-08	9.89659e-08	2.04876e-07	3.56069e-07	8.42272e-08	1.53957e-07	1.56618e-07	1.20307e-07
1-9195	1.0128e-07	1.50579e-07	7.44752e-08	4.58308e-08	5.24811e-08	9.89477e-08	3.92361e-08	2.53007e-07	1.50158e-07	8.1345e-08	1.254e-07	2.95662e-08	9.72405e-08	6.30978e-08	7.78194e-08	9.06802e-08	2.63983e-07	2.91623e-07	6.36444e-08	5.72493e-08	6.72564e-08	1.26884e-07	6.83603e-08	8.84358e-08	3.75888e-08	1.22417e-07	3.7908e-08	9.64031e-08	9.13169e-08	1.1821e-07	7.85589e-08	1.18607e-07	5.47074e-08	3.19306e-08	3.27906e-07	5.37928e-08	5.28533e-08	6.77029e-08	5.85539e-08	5.77242e-08	8.12814e-08	3.21228e-08	4.44831e-08	8.31685e-08	9.8855e-08	4.94047e-08	6.09145e-08	6.08755e-08	4.33441e-08
1-249	5.4621e-08	9.15193e-08	3.98776e-08	2.42307e-08	3.79022e-08	5.12717e-08	1.99858e-08	0.0024436	7.59897e-08	3.78535e-08	7.12946e-08	1.49354e-08	5.61507e-08	3.57359e-08	4.15249e-08	4.80821e-08	1.45628e-07	1.1817e-07	3.18864e-08	3.04614e-08	2.96425e-08	6.69166e-08	3.52947e-08	4.67948e-08	1.96498e-08	6.14098e-08	1.97757e-08	5.41219e-08	4.85673e-08	6.32918e-08	3.81595e-08	6.45603e-08	2.63076e-08	1.6899e-08	1.77124e-07	2.85071e-08	2.74251e-08	3.64109e-08	3.09569e-08	3.05663e-08	4.55647e-08	1.38829e-08	2.42351e-08	4.16764e-08	4.49648e-08	2.33186e-08	3.21648e-08	3.18825e-08	2.04902e-08
1-3194	1.49864e-07	2.58849e-07	1.13405e-07	6.93881e-08	8.16689e-08	1.49691e-07	0.000494007	3.70495e-07	2.36921e-07	1.21185e-07	1.50641e-07	4.33372e-08	1.49216e-07	9.13826e-08	1.35245e-07	1.34806e-07	3.80627e-07	3.24603e-07	9.60769e-08	1.63732e-07	9.72692e-08	1.82659e-07	1.00826e-07	1.29695e-07	5.7125e-08	1.81889e-07	5.16499e-08	1.26337e-07	1.41759e-07	2.63152e-05	1.05764e-07	1.72873e-07	8.72249e-08	5.07046e-08	4.66857e-07	8.30973e-08	8.82886e-08	1.05305e-07	9.61456e-08	8.7683e-08	1.19906e-07	3.9718e-08	6.40409e-08	1.18397e-07	1.49173e-07	5.95067e-08	9.3603e-08	1.11373e-07	7.17448e-08
1-9092	1.39737e-07	2.62999e-07	1.00683e-07	6.10925e-08	0.00739294	1.4526e-07	5.47277e-08	3.40625e-07	2.12493e-07	1.01501e-07	1.63799e-07	3.81475e-08	1.38928e-07	8.64895e-08	2.12029e-07	1.22405e-07	3.80191e-07	2.93465e-07	8.98069e-08	7.93915e-08	7.70627e-08	2.00702e-07	9.34227e-08	1.33338e-07	5.11678e-08	2.30389e-07	5.18241e-08	1.41604e-07	1.30694e-07	1.71117e-07	9.63349e-08	1.60183e-07	1.02218e-07	4.22067e-08	4.37534e-07	7.99816e-08	7.24914e-08	9.25011e-08	8.06324e-08	7.6463e-08	1.11835e-07	3.57797e-08	5.95064e-08	1.10079e-07	1.24159e-07	5.87675e-08	8.24006e-08	8.48629e-08	5.65025e-08
1-8980	6.22269e-08	9.13119e-08	4.62544e-08	2.81755e-08	3.07569e-08	6.01853e-08	2.28939e-08	9.99626e-08	8.79083e-08	4.54696e-08	6.16136e-08	1.71187e-08	5.78294e-08	0.0347594	4.79846e-08	6.79367e-08	1.65221e-07	1.54609e-07	3.75263e-08	3.54376e-08	3.44188e-08	7.7485e-08	4.14273e-08	5.38307e-08	2.27956e-08	7.1958e-08	2.15256e-08	5.38184e-08	5.66566e-08	7.2843e-08	4.30305e-08	7.33345e-08	3.05407e-08	1.95225e-08	2.02248e-07	3.263e-08	3.09905e-08	4.22269e-08	3.70955e-08	3.48442e-08	5.17666e-08	1.54594e-08	2.74593e-08	4.75425e-08	5.23099e-08	2.26488e-08	3.72869e-08	3.75688e-08	2.3936e-08
1-8825	6.53601e-08	9.56853e-08	4.77895e-08	2.92942e-08	3.37908e-08	6.26883e-08	2.36683e-08	1.07201e-07	9.09634e-08	4.74229e-08	6.53912e-08	1.78424e-08	6.0532e-08	0.109365	5.00103e-08	7.57606e-08	2.05212e-07	1.36665e-07	3.87853e-08	3.70799e-08	3.60408e-08	8.17332e-08	4.28197e-08	5.66231e-08	2.36951e-08	7.46276e-08	2.25089e-08	5.65699e-08	5.87995e-08	7.69271e-08	4.47222e-08	7.64115e-08	3.16774e-08	2.028e-08	2.12014e-07	3.39559e-08	3.24551e-08	4.39212e-08	3.90708e-08	3.63408e-08	5.69551e-08	1.61147e-08	2.92073e-08	4.98263e-08	5.42064e-08	2.38977e-08	3.88206e-08	3.94441e-08	2.47711e-08
1-578	7.60143e-08	1.14546e-07	5.65024e-08	3.5927e-08	3.68301e-08	7.39297e-08	2.7791e-08	1.20194e-07	1.14292e-07	5.40992e-08	7.34874e-08	2.0931e-08	7.04034e-08	4.74927e-08	5.74073e-08	6.98768e-08	1.96984e-07	1.47882e-07	4.60148e-08	0.0690667	4.17488e-08	9.26497e-08	5.02386e-08	9.27133e-08	2.74397e-08	8.59474e-08	2.5763e-08	6.41444e-08	6.93552e-08	8.93119e-08	5.1682e-08	9.08208e-08	3.7109e-08	2.77659e-08	2.41404e-07	3.89804e-08	3.73135e-08	5.10822e-08	4.97091e-08	4.21402e-08	6.18272e-08	1.85886e-08	3.33601e-08	5.73239e-08	6.83289e-08	2.73386e-08	4.79179e-08	4.74177e-08	3.01337e-08
1-8845	6.34287e-08	9.23475e-08	4.65386e-08	2.86193e-08	3.32222e-08	6.0932e-08	2.33764e-08	1.05217e-07	8.95974e-08	4.77557e-08	6.64013e-08	1.77748e-08	5.92449e-08	0.0208296	4.87703e-08	8.14757e-08	1.70688e-07	1.42988e-07	3.83243e-08	3.82162e-08	3.66325e-08	7.85253e-08	4.17487e-08	5.46061e-08	2.32791e-08	7.19906e-08	2.20085e-08	5.60891e-08	5.7557e-08	7.39972e-08	4.43259e-08	7.50544e-08	3.14413e-08	2.02607e-08	2.08123e-07	3.48071e-08	3.19178e-08	4.28532e-08	4.26195e-08	3.61826e-08	5.37061e-08	1.59422e-08	2.80357e-08	4.87718e-08	5.37725e-08	2.38323e-08	3.804e-08	3.80301e-08	2.46706e-08
1-7197	1.18027e-07	1.80754e-07	8.49989e-08	5.39156e-08	6.28065e-08	1.18576e-07	5.37346e-08	1.966e-07	2.12676e-07	9.31136e-08	1.19852e-07	4.11649e-08	1.10669e-07	7.43669e-08	0.00582717	1.07924e-07	3.04228e-07	2.54019e-07	7.6578e-08	8.22292e-08	6.81161e-08	1.5002e-07	9.24573e-08	1.01426e-07	4.44144e-08	1.38697e-07	4.12676e-08	1.08485e-07	1.117e-07	1.41722e-07	8.15225e-08	1.39065e-07	1.0024e-07	3.90693e-08	3.73979e-07	6.197e-08	6.24817e-08	8.06241e-08	7.06727e-08	6.85627e-08	9.65908e-08	3.10945e-08	5.1592e-08	9.247e-08	1.09385e-07	4.33176e-08	7.31819e-08	7.61236e-08	4.8442e-08
1-2594	7.04843e-08	9.99492e-08	5.09577e-08	3.11125e-08	3.71341e-08	6.76285e-08	2.68229e-08	1.1046e-07	1.01436e-07	4.96318e-08	6.84883e-08	1.92724e-08	0.000561514	4.4011e-08	5.3572e-08	6.16944e-08	2.26164e-07	1.34216e-07	4.16496e-08	4.20036e-08	3.85556e-08	8.4895e-08	4.57681e-08	6.12165e-08	2.52899e-08	7.87506e-08	2.52237e-08	6.00899e-08	6.51325e-08	1.01055e-07	4.80582e-08	8.25032e-08	3.39177e-08	2.22107e-08	2.03303e-05	3.774e-08	3.6449e-08	4.67522e-08	3.98932e-08	3.95516e-08	5.53254e-08	1.78189e-08	3.16466e-08	5.26878e-08	5.78804e-08	2.63193e-08	4.14826e-08	4.10682e-08	2.6771e-08
1-9287	0.000131142	1.65776e-06	1.02666e-06	2.26115e-07	0.00611451	6.67681e-07	1.68474e-07	0.00154626	1.14787e-06	3.69736e-07	0.00431553	1.1624e-07	4.91573e-07	5.09608e-07	3.77977e-07	3.87981e-07	1.8934e-06	2.02783e-06	3.04632e-07	2.52231e-07	2.6831e-07	2.72624e-06	3.72142e-07	1.28037e-06	1.51502e-07	1.6499e-06	0.00348614	1.35206e-06	7.24742e-07	8.91458e-07	6.22242e-07	4.90925e-07	2.49356e-07	1.24766e-07	0.000228125	2.00389e-07	2.44812e-07	6.92234e-07	2.38058e-07	2.29729e-07	0.000618548	1.18051e-07	2.29748e-07	4.45194e-07	4.01955e-07	0.0017928	2.64151e-07	2.68377e-07	1.66279e-07
1-15136	8.41563e-08	1.31349e-07	6.15958e-08	3.80917e-08	4.9399e-08	8.12537e-08	3.16905e-08	1.5177e-07	1.24388e-07	6.30408e-08	1.0071e-07	2.43181e-08	7.90769e-08	5.60388e-08	6.46722e-08	7.88452e-08	2.28811e-07	2.16574e-07	6.26085e-08	4.73992e-08	4.71957e-08	1.12223e-07	5.66796e-08	7.29545e-08	3.3285e-08	9.72847e-08	2.93832e-08	7.54277e-08	7.73952e-08	1.05851e-07	5.927e-08	9.98778e-08	4.51188e-08	2.67136e-08	2.74354e-07	4.42839e-08	6.43603e-08	5.7021e-08	5.06011e-08	4.80043e-08	6.96579e-08	2.21381e-08	3.71206e-08	6.82614e-08	7.40603e-08	3.31554e-08	5.04731e-08	5.14455e-08	3.30077e-08
1-2208	2.99948e-07	5.51317e-07	1.20268e-07	7.48742e-08	0.000262779	1.616e-07	6.38059e-08	4.98092e-07	3.33705e-07	1.23542e-07	1.37843e-06	4.95218e-08	1.66154e-07	1.20454e-07	1.23677e-07	1.43608e-07	4.28795e-07	5.28374e-07	1.46307e-07	1.15987e-07	8.85462e-08	3.90745e-07	1.09548e-07	2.18947e-07	6.16594e-08	2.31704e-07	6.45647e-08	1.7785e-07	1.54497e-07	2.34508e-07	1.14065e-07	1.93413e-07	8.96597e-08	5.22329e-08	5.46688e-07	8.294e-08	9.00787e-08	1.12153e-07	9.90793e-08	1.07668e-07	1.77208e-07	4.12812e-08	7.34259e-08	1.32054e-07	1.42084e-07	8.89403e-08	9.77717e-08	9.95322e-08	6.39881e-08
1-16072	5.95539e-08	8.46049e-08	4.27831e-08	2.65926e-08	2.914e-08	5.77979e-08	2.14434e-08	9.33358e-08	8.50282e-08	4.12047e-08	6.01322e-08	1.61609e-08	6.78026e-08	3.70586e-08	4.46499e-08	5.17204e-08	1.58222e-07	1.16282e-07	3.49278e-08	3.23977e-08	3.14737e-08	7.60819e-08	3.8144e-08	5.12283e-08	2.11557e-08	6.68296e-08	2.01137e-08	5.04869e-08	5.24534e-08	7.16607e-08	3.99931e-08	6.81333e-08	2.8464e-08	1.8136e-08	1.88437e-07	3.01831e-08	2.89797e-08	3.95761e-08	3.33053e-08	3.24428e-08	4.60465e-08	1.6007e-08	2.62903e-08	4.47355e-08	4.88771e-08	2.13001e-08	3.47702e-08	3.48944e-08	2.20667e-08
1-9086	1.40265e-07	2.43405e-07	1.01807e-07	6.51563e-08	9.87234e-08	1.41746e-07	5.50509e-08	2.34771e-07	2.62314e-07	1.15399e-07	1.63453e-07	4.23163e-08	1.34851e-07	9.08243e-08	1.07871e-07	1.30882e-07	3.91765e-07	3.51414e-07	1.00012e-07	8.08726e-08	8.28014e-08	2.1774e-07	1.14055e-07	1.22756e-07	5.4266e-08	1.69839e-07	4.95913e-08	1.32074e-07	1.34273e-07	1.78828e-07	9.93493e-08	1.67621e-07	0.0134586	4.48399e-08	5.34543e-07	7.31022e-08	7.86952e-08	9.55279e-08	8.68368e-08	7.99025e-08	1.11448e-07	4.02108e-08	6.0972e-08	1.20452e-07	1.33829e-07	6.04628e-08	8.57856e-08	8.96969e-08	5.95371e-08
1-9004	6.8619e-08	1.00958e-07	5.05815e-08	3.13502e-08	3.34409e-08	6.68345e-08	2.552e-08	1.09773e-07	9.98195e-08	5.09839e-08	6.75506e-08	1.9262e-08	6.46423e-08	4.37033e-08	5.29798e-08	6.29712e-08	1.82259e-07	1.38941e-07	4.26623e-08	3.90993e-08	3.82796e-08	8.51812e-08	4.67447e-08	5.95311e-08	2.53083e-08	7.89727e-08	2.37252e-08	5.92957e-08	6.33423e-08	8.06848e-08	4.84836e-08	8.35502e-08	3.45956e-08	2.19919e-08	2.26333e-07	3.75724e-08	3.45278e-08	4.66473e-08	4.04388e-08	0.0807146	5.48292e-08	1.72309e-08	3.03755e-08	5.30773e-08	6.08669e-08	2.51291e-08	7.69043e-08	4.19596e-08	2.7363e-08
1-8086	1.16435e-07	1.75974e-07	8.53115e-08	5.67347e-08	1.46998e-07	1.15671e-07	4.41849e-08	1.92893e-07	2.31478e-07	9.12861e-08	1.15212e-07	3.38675e-08	1.20455e-07	7.44969e-08	8.93711e-08	1.10147e-07	3.05561e-07	2.43507e-07	8.88951e-08	7.13377e-08	6.85834e-08	1.47055e-07	0.0063424	1.01174e-07	4.53457e-08	1.3683e-07	3.99072e-08	9.95723e-08	2.29681e-07	1.66714e-07	8.12798e-08	1.60444e-07	6.59992e-08	4.33478e-08	3.73072e-07	6.10795e-08	6.17776e-08	7.94721e-08	9.41678e-08	6.61874e-08	9.20422e-08	2.95398e-08	5.10256e-08	9.11357e-08	1.07123e-07	4.22306e-08	7.59466e-08	7.16871e-08	4.76238e-08
1-8087	1.3524e-07	2.06846e-07	9.77341e-08	6.81943e-08	1.66896e-07	1.35309e-07	5.23304e-08	2.14675e-07	3.04692e-07	1.09319e-07	1.33098e-07	3.96367e-08	1.40936e-07	8.65354e-08	1.04118e-07	1.30222e-07	3.5726e-07	2.84549e-07	1.17966e-07	8.60303e-08	8.16406e-08	1.74721e-07	0.0109358	1.21797e-07	5.37244e-08	1.67637e-07	4.58269e-08	1.13339e-07	2.1175e-07	1.70573e-07	9.44565e-08	2.05723e-07	8.14645e-08	5.06047e-08	4.40923e-07	6.96637e-08	7.17632e-08	9.33436e-08	1.11115e-07	7.55476e-08	1.05717e-07	3.43502e-08	5.84286e-08	1.08073e-07	1.26449e-07	4.83088e-08	9.06608e-08	8.4274e-08	5.56189e-08
1-9137	1.67766e-07	2.46216e-07	1.39199e-07	8.65951e-08	8.02669e-08	2.01175e-07	6.45534e-08	2.50661e-07	3.24433e-07	1.42745e-07	1.59576e-07	1.48113e-07	1.50428e-07	1.01481e-07	1.24946e-07	1.58067e-07	4.32161e-07	3.57457e-07	1.10067e-07	9.20934e-08	9.93323e-08	2.15807e-07	0.0150415	1.46855e-07	6.30651e-08	2.10754e-07	5.56394e-08	1.35555e-07	1.60852e-07	1.93876e-07	1.64789e-07	2.08197e-07	8.86238e-08	5.32209e-08	5.13068e-07	8.51073e-08	1.06586e-07	1.28201e-07	1.03129e-07	9.40946e-08	1.2933e-07	4.07288e-08	7.0282e-08	1.66806e-07	1.59783e-07	5.7989e-08	1.02769e-07	1.05222e-07	6.65132e-08
1-2	8.4675e-08	1.26883e-07	6.68253e-08	3.87193e-08	4.12426e-08	8.81996e-08	3.08105e-08	1.32187e-07	1.19535e-07	6.35429e-08	8.27191e-08	2.27636e-08	8.0267e-08	5.31187e-08	6.27777e-08	7.59793e-08	2.17708e-07	1.92646e-07	5.13432e-08	4.75384e-08	4.63815e-08	1.06423e-07	5.66732e-08	8.03233e-08	3.00057e-08	9.83236e-08	2.96416e-08	7.13438e-08	7.7492e-08	9.84892e-08	5.82246e-08	9.99848e-08	4.12417e-08	2.60304e-08	2.71453e-07	4.27728e-08	4.13685e-08	5.95009e-08	4.79084e-08	4.61416e-08	7.09054e-08	2.05782e-08	3.82742e-08	6.37866e-08	7.02612e-08	3.04232e-08	5.3023e-08	5.04626e-08	3.2813e-08
1-21221	4.05333e-08	5.85938e-08	2.98872e-08	1.82263e-08	1.94771e-08	3.86419e-08	1.48134e-08	6.48164e-08	5.60638e-08	2.86675e-08	3.96292e-08	1.11702e-08	3.76529e-08	2.58783e-08	3.11854e-08	3.62063e-08	1.07891e-07	7.92402e-08	2.40246e-08	2.27707e-08	2.20939e-08	4.97653e-08	2.65057e-08	3.49051e-08	1.4727e-08	4.5554e-08	1.40406e-08	3.52629e-08	3.65706e-08	4.71504e-08	2.82574e-08	4.80435e-08	1.97851e-08	1.27916e-08	1.32884e-07	0.042623	2.01187e-08	2.73428e-08	2.33551e-08	2.32515e-08	3.24679e-08	1.005e-08	1.79817e-08	3.08432e-08	3.3811e-08	1.49009e-08	2.42575e-08	2.49089e-08	1.55393e-08
1-21222	3.9249e-08	5.67391e-08	2.89122e-08	1.76479e-08	1.88625e-08	3.74071e-08	1.43371e-08	6.27739e-08	5.41845e-08	2.76764e-08	3.83694e-08	1.08106e-08	3.64538e-08	2.50141e-08	3.02066e-08	3.50677e-08	1.04423e-07	7.64838e-08	2.32237e-08	2.20688e-08	2.13759e-08	4.81678e-08	2.56439e-08	3.38276e-08	1.42583e-08	4.41068e-08	1.36038e-08	3.418e-08	3.53805e-08	4.56572e-08	2.73152e-08	4.65562e-08	1.91211e-08	1.23762e-08	1.29291e-07	0.0337217	1.94732e-08	2.64633e-08	2.26066e-08	2.24827e-08	3.14169e-08	9.72805e-09	1.7424e-08	2.98186e-08	3.26873e-08	1.44447e-08	2.3477e-08	2.39329e-08	1.5023e-08
1-71101	5.05894e-08	7.35748e-08	3.73181e-08	2.28861e-08	2.45199e-08	4.864e-08	1.86521e-08	8.12589e-08	7.14953e-08	3.66701e-08	4.98741e-08	1.41364e-08	4.73712e-08	3.23002e-08	3.95279e-08	4.55779e-08	1.34173e-07	1.0061e-07	3.04798e-08	2.87478e-08	2.7972e-08	6.24346e-08	3.3439e-08	4.37239e-08	1.855e-08	5.74319e-08	1.75333e-08	4.40578e-08	4.602e-08	5.91177e-08	3.55025e-08	6.00902e-08	2.50841e-08	1.60732e-08	1.65542e-07	0.0379826	2.53404e-08	3.42472e-08	2.93388e-08	2.92513e-08	4.05195e-08	1.26325e-08	2.24166e-08	3.89012e-08	4.29563e-08	1.86118e-08	3.05431e-08	3.44105e-08	1.98413e-08
1-1300	8.43549e-08	1.26416e-07	6.24779e-08	3.89598e-08	4.25489e-08	8.32177e-08	3.2015e-08	1.36722e-07	1.3924e-07	6.49704e-08	8.4569e-08	2.57857e-08	8.03581e-08	5.46128e-08	6.7925e-08	8.17106e-08	2.27426e-07	1.75396e-07	5.43241e-08	4.99997e-08	5.05435e-08	1.05184e-07	5.77154e-08	7.36212e-08	3.26787e-08	9.96443e-08	2.92775e-08	7.34122e-08	8.17442e-08	1.01775e-07	6.00474e-08	1.01889e-07	4.38506e-08	2.77733e-08	2.7642e-07	0.066667	4.32086e-08	5.74752e-08	5.09564e-08	4.97794e-08	6.75284e-08	2.14166e-08	3.72038e-08	6.66366e-08	7.71348e-08	3.12085e-08	5.21781e-08	5.53864e-08	3.50245e-08
1-27403	4.00701e-08	5.79686e-08	2.95122e-08	1.80474e-08	1.96772e-08	3.81878e-08	1.46707e-08	6.4253e-08	5.54435e-08	2.83588e-08	3.94475e-08	1.10712e-08	3.72677e-08	2.54684e-08	3.08133e-08	3.58101e-08	1.0649e-07	7.80301e-08	2.38183e-08	2.25523e-08	2.18346e-08	4.92215e-08	2.61836e-08	3.4519e-08	1.46343e-08	4.49897e-08	1.39152e-08	3.50612e-08	3.61675e-08	4.67259e-08	2.81019e-08	4.75555e-08	1.95725e-08	1.26372e-08	1.30923e-07	0.00469605	2.00599e-08	2.7027e-08	2.30995e-08	2.2748e-08	3.20977e-08	9.96193e-09	1.77977e-08	3.05669e-08	3.3587e-08	1.47599e-08	2.39917e-08	2.40597e-08	1.54044e-08
1-32211	3.83647e-08	5.54262e-08	2.82233e-08	1.72438e-08	1.85286e-08	3.65227e-08	1.4003e-08	6.12561e-08	5.29392e-08	2.70461e-08	3.75295e-08	1.05895e-08	3.5616e-08	2.43587e-08	2.96527e-08	3.42029e-08	1.0195e-07	7.47512e-08	2.27014e-08	2.15427e-08	2.08868e-08	4.70483e-08	2.50561e-08	3.30586e-08	1.39594e-08	4.30361e-08	1.33007e-08	3.34357e-08	3.45567e-08	4.46423e-08	2.67224e-08	4.54436e-08	1.87009e-08	1.20432e-08	1.25341e-07	0.0180044	1.90849e-08	2.58617e-08	2.20721e-08	2.17924e-08	3.07161e-08	9.51467e-09	1.70391e-08	2.91386e-08	3.20066e-08	1.41123e-08	2.29154e-08	2.3224e-08	1.47109e-08
1-44	1.11083e-07	1.56611e-07	8.14167e-08	5.08743e-08	5.20194e-08	1.11851e-07	3.9675e-08	1.718e-07	1.78687e-07	8.82666e-08	1.05562e-07	3.54415e-08	1.41496e-07	6.70295e-08	8.17614e-08	9.88685e-08	2.81312e-07	2.27816e-07	7.08405e-08	6.09202e-08	6.19912e-08	1.35274e-07	7.50082e-08	9.54256e-08	3.9385e-08	1.34228e-07	3.69119e-08	9.12077e-08	1.08787e-07	1.24552e-07	8.14629e-08	1.36403e-07	5.51466e-08	3.42798e-08	3.44905e-07	5.74644e-08	5.97186e-08	7.54826e-08	6.44659e-08	6.05099e-08	8.52455e-08	2.65765e-08	4.67029e-08	9.79927e-08	0.0144543	3.86101e-08	6.61035e-08	6.59997e-08	4.38426e-08
1-341	3.37595e-07	4.04074e-07	2.6709e-07	1.36956e-07	1.45772e-07	1.85162e-06	1.1676e-07	3.9484e-07	7.71221e-07	3.40891e-07	2.66405e-07	0.137393	2.69239e-07	1.59913e-07	1.95958e-07	2.70391e-07	6.62983e-07	5.79056e-07	2.17096e-07	1.48546e-07	1.55547e-07	3.46025e-07	2.2186e-07	3.40774e-07	9.8338e-08	3.56844e-07	9.14791e-08	2.09752e-07	4.04571e-07	3.41563e-07	2.66077e-07	3.42855e-07	2.26255e-07	8.41073e-08	7.96782e-07	1.27696e-07	1.48594e-07	6.83938e-07	1.56209e-07	1.45613e-07	2.07254e-07	6.76011e-08	1.23941e-07	3.48052e-07	3.08023e-07	9.11387e-08	2.12004e-07	2.09674e-07	1.16785e-07
1-23103	4.22632e-08	6.11249e-08	3.12414e-08	1.89872e-08	2.03783e-08	4.02546e-08	1.5447e-08	6.73358e-08	5.83474e-08	2.99702e-08	4.13141e-08	1.16466e-08	3.92699e-08	2.71489e-08	3.25064e-08	3.80939e-08	1.12221e-07	8.24798e-08	2.50329e-08	2.37799e-08	2.30768e-08	5.18654e-08	2.76563e-08	3.63645e-08	1.53954e-08	4.76689e-08	1.46371e-08	3.67765e-08	3.81521e-08	4.92205e-08	2.9477e-08	5.00491e-08	2.06624e-08	1.33358e-08	1.4011e-07	0.0162221	2.10307e-08	2.8487e-08	2.43365e-08	2.41784e-08	3.38571e-08	1.0481e-08	1.87285e-08	3.21905e-08	3.53718e-08	1.554e-08	2.53043e-08	2.57742e-08	1.62428e-08
1-2602	9.37617e-08	1.39529e-07	6.89973e-08	4.29108e-08	4.67884e-08	9.20977e-08	3.6737e-08	1.56364e-07	1.82259e-07	7.05689e-08	9.25373e-08	2.64669e-08	2.2348e-07	5.98225e-08	7.25321e-08	8.64092e-08	2.48456e-07	1.98077e-07	5.92317e-08	1.9699e-07	5.63687e-08	1.16428e-07	6.47741e-08	8.09812e-08	3.47602e-08	1.1002e-07	3.24188e-08	8.12382e-08	8.95314e-08	1.14836e-07	6.58462e-08	1.1905e-07	4.92354e-08	3.56878e-08	3.05113e-07	5.17399e-08	5.14398e-08	6.37326e-08	0.00120247	5.53033e-08	7.49502e-08	2.46192e-08	4.18618e-08	7.29713e-08	8.28482e-08	3.4368e-08	5.81419e-08	6.30821e-08	3.84515e-08
1-9177	1.14533e-07	1.6816e-07	8.07162e-08	4.94989e-08	6.02944e-08	1.16533e-07	4.06761e-08	1.72896e-07	1.80417e-07	8.13101e-08	1.12135e-07	3.02397e-08	1.06069e-07	7.78041e-08	8.69274e-08	1.00989e-07	2.81458e-07	2.56891e-07	6.95894e-08	7.09746e-08	6.78156e-08	1.51635e-07	7.89367e-08	1.02366e-07	4.01548e-08	0.0131836	3.90762e-08	9.52221e-08	1.05667e-07	1.48944e-07	7.73431e-08	1.2834e-07	5.51096e-08	3.45659e-08	3.42817e-07	5.94527e-08	5.50613e-08	7.68065e-08	6.48326e-08	6.1022e-08	8.76318e-08	2.73957e-08	5.31849e-08	8.36863e-08	9.64577e-08	4.03704e-08	6.66844e-08	6.91652e-08	4.27775e-08
1-9178	9.80832e-08	1.38039e-07	6.74835e-08	4.07426e-08	4.62058e-08	9.42825e-08	3.34014e-08	1.42422e-07	1.58041e-07	6.62443e-08	8.88779e-08	2.45789e-08	8.97061e-08	6.30505e-08	7.24554e-08	8.31704e-08	2.37067e-07	1.96201e-07	5.55453e-08	5.59167e-08	5.54599e-08	1.23846e-07	6.45019e-08	8.47756e-08	3.29788e-08	0.00539781	3.24996e-08	7.73471e-08	9.1639e-08	1.20688e-07	6.2522e-08	1.09496e-07	4.48571e-08	2.83935e-08	2.86656e-07	4.60832e-08	4.53274e-08	6.16149e-08	5.54196e-08	5.14557e-08	7.46631e-08	2.24745e-08	4.39691e-08	6.78484e-08	7.61029e-08	3.27629e-08	5.52948e-08	5.80865e-08	3.49706e-08
1-9253	1.3375e-07	2.07877e-07	9.70977e-08	6.59729e-08	7.0103e-08	1.3697e-07	5.19214e-08	2.2235e-07	3.53795e-07	1.05276e-07	1.35491e-07	3.82532e-08	1.26297e-07	8.38478e-08	9.98842e-08	1.23093e-07	4.02444e-07	2.82139e-07	0.129439	7.50089e-08	7.45911e-08	1.73988e-07	1.58171e-07	1.15872e-07	5.00358e-08	1.61958e-07	4.63338e-08	1.13692e-07	1.25924e-07	1.60575e-07	9.28702e-08	1.58371e-07	7.29627e-08	4.1438e-08	5.33345e-07	6.7665e-08	6.85044e-08	9.28945e-08	8.5645e-08	8.21577e-08	1.04282e-07	3.43636e-08	5.79324e-08	1.05957e-07	1.2871e-07	4.87913e-08	8.34928e-08	8.35674e-08	5.79651e-08
1-350	1.29782e-07	1.73023e-07	8.78568e-08	5.29037e-08	6.52571e-08	0.146046	4.27936e-08	1.92419e-07	1.7663e-07	8.41748e-08	1.19343e-07	3.10993e-08	1.07695e-07	7.333e-08	8.70948e-08	1.02691e-07	3.08725e-07	2.26269e-07	6.99689e-08	6.28795e-08	6.20693e-08	1.93558e-07	7.58535e-08	1.06934e-07	4.11816e-08	1.34748e-07	4.18582e-08	1.4222e-07	1.07698e-07	1.60283e-07	9.17914e-08	1.33341e-07	5.60139e-08	3.49296e-08	3.79046e-07	5.77106e-08	5.98616e-08	8.72346e-08	6.48393e-08	6.24467e-08	9.62443e-08	3.0023e-08	5.34035e-08	1.13144e-07	1.14109e-07	4.64435e-08	6.91987e-08	7.05429e-08	4.3425e-08
1-23	8.40274e-08	1.25922e-07	6.29155e-08	3.86527e-08	4.15969e-08	8.2487e-08	3.18439e-08	1.34132e-07	1.29658e-07	6.61809e-08	8.32293e-08	2.39302e-08	8.07766e-08	5.33233e-08	6.63567e-08	7.84258e-08	2.2152e-07	1.73901e-07	7.01021e-08	5.15801e-08	4.83782e-08	1.04539e-07	5.65631e-08	7.82754e-08	3.32618e-08	1.0138e-07	2.91391e-08	7.20889e-08	0.00329861	9.96234e-08	5.86041e-08	1.09411e-07	4.40464e-08	2.78228e-08	2.71202e-07	4.36837e-08	4.33366e-08	5.77794e-08	5.44271e-08	4.78582e-08	6.68156e-08	2.14441e-08	4.02337e-08	6.58441e-08	7.70024e-08	3.08842e-08	5.1936e-08	5.16936e-08	3.54208e-08
1-9002	1.0753e-07	1.59545e-07	8.07744e-08	4.93653e-08	5.29432e-08	1.05978e-07	4.03245e-08	1.71466e-07	1.97743e-07	8.34995e-08	1.07839e-07	3.1187e-08	1.02945e-07	6.82776e-08	8.30144e-08	9.90635e-08	2.85004e-07	2.18988e-07	8.07169e-08	6.23124e-08	6.08252e-08	1.34377e-07	7.69093e-08	9.31551e-08	4.07265e-08	1.25558e-07	3.67984e-08	9.16412e-08	1.00306e-07	1.25134e-07	7.55302e-08	1.35741e-07	5.6057e-08	3.51032e-08	3.81779e-07	5.73149e-08	5.46357e-08	7.37655e-08	6.4927e-08	2.22938e-07	8.48272e-08	2.70275e-08	4.67442e-08	8.39827e-08	0.0122656	3.90087e-08	1.85627e-07	6.85429e-08	4.90785e-08
1-757	1.19763e-07	1.65165e-07	1.07909e-07	5.54405e-08	5.92348e-08	0.024137	4.21989e-08	1.85498e-07	1.7715e-07	8.41813e-08	1.20563e-07	3.14533e-08	1.3939e-07	7.06256e-08	8.59506e-08	1.02328e-07	3.30509e-07	2.39916e-07	6.88587e-08	6.31061e-08	6.25228e-08	1.48987e-07	7.5357e-08	1.06927e-07	4.07977e-08	1.3016e-07	4.46708e-08	1.26751e-07	1.06714e-07	1.47857e-07	1.34837e-07	1.32899e-07	5.63713e-08	3.5206e-08	3.96533e-07	5.94082e-08	6.19211e-08	8.64593e-08	6.41917e-08	6.40343e-08	9.61678e-08	3.00027e-08	5.05902e-08	9.56891e-08	1.11258e-07	5.0295e-08	6.78539e-08	6.92085e-08	4.39215e-08
1-191	1.16943e-07	1.69829e-07	1.15156e-07	5.88649e-08	6.5025e-08	1.11715e-07	4.39532e-08	2.16867e-07	1.8829e-07	8.51107e-08	1.65739e-07	3.23166e-08	1.55928e-07	7.35398e-08	8.7898e-08	1.02669e-07	3.05492e-07	2.44016e-07	6.9364e-08	6.42705e-08	6.41779e-08	1.41928e-07	7.5297e-08	1.00606e-07	4.18378e-08	1.29776e-07	4.90262e-08	0.00373784	1.04287e-07	1.35326e-07	1.46766e-07	1.35413e-07	5.79765e-08	3.59564e-08	3.73538e-07	6.01821e-08	7.62616e-08	1.4656e-07	6.63635e-08	6.47565e-08	1.33082e-07	3.62835e-08	5.45853e-08	1.6887e-07	1.0065e-07	1.23195e-07	6.85704e-08	6.80983e-08	4.49159e-08
1-623	2.59208e-07	4.00662e-07	2.63418e-07	1.3233e-07	1.39225e-07	2.60325e-07	9.88751e-08	4.78539e-07	1.80833e-06	1.88711e-07	3.62788e-07	6.51895e-08	0.00186163	1.69009e-07	1.76645e-07	2.12912e-07	1.25206e-06	5.03632e-07	5.68256e-07	1.27625e-07	1.40123e-07	1.06073e-06	3.58243e-07	2.2048e-07	8.86805e-08	2.89634e-07	1.05803e-07	0.00108845	2.50161e-07	3.01517e-07	3.61396e-07	2.69503e-07	1.22329e-07	7.20116e-08	1.0376e-06	1.16566e-07	1.53653e-07	1.64675e-07	1.34747e-07	1.37656e-07	2.23999e-07	6.35599e-08	1.22856e-07	2.7483e-07	2.50775e-07	1.94162e-07	1.5059e-07	1.46997e-07	9.49267e-08
1-880	9.29349e-08	1.35125e-07	9.93566e-08	4.91923e-08	4.63315e-08	8.9355e-08	3.431e-08	1.83133e-07	2.05307e-07	6.85436e-08	1.11416e-07	2.57707e-08	6.03176e-07	5.89813e-08	7.14314e-08	8.29826e-08	2.52423e-07	1.8876e-07	5.57102e-08	5.21653e-08	5.17193e-08	1.14831e-07	6.09392e-08	8.06796e-08	3.37797e-08	1.04929e-07	3.58137e-08	0.00108795	8.60296e-08	1.08167e-07	1.0005e-07	1.10177e-07	4.58037e-08	2.91622e-08	3.03651e-07	4.88426e-08	5.96855e-08	6.40841e-08	5.3609e-08	5.24945e-08	8.07651e-08	2.52062e-08	4.35832e-08	9.52165e-08	7.92782e-08	5.93383e-08	5.57548e-08	5.50724e-08	3.56751e-08
1-883	1.17057e-07	1.63283e-07	9.96029e-08	5.14593e-08	7.0364e-08	1.04498e-07	4.18759e-08	2.29485e-07	1.60764e-07	8.14856e-08	1.85548e-07	3.03546e-08	1.05651e-07	6.83737e-08	8.27022e-08	9.60239e-08	2.87047e-07	2.428e-07	6.48926e-08	6.06306e-08	6.11682e-08	1.36135e-07	7.07886e-08	9.42253e-08	3.95417e-08	1.27691e-07	4.4797e-08	0.00172746	9.79889e-08	1.26349e-07	1.18443e-07	1.27467e-07	5.34755e-08	3.38063e-08	3.54716e-07	5.70178e-08	6.81334e-08	1.35033e-07	6.2591e-08	6.07548e-08	1.22322e-07	3.34783e-08	4.97473e-08	1.32392e-07	9.37262e-08	1.23268e-07	6.43358e-08	6.41179e-08	4.20872e-08
1-9131	1.52567e-07	2.40948e-07	1.1722e-07	7.04609e-08	8.23761e-08	1.53792e-07	5.84037e-08	6.82317e-07	2.35875e-07	1.53838e-07	2.3409e-07	4.8414e-08	1.4545e-07	9.48636e-08	1.15907e-07	1.37377e-07	3.9074e-07	6.45013e-07	9.88181e-08	8.65726e-08	0.00865139	1.93397e-07	1.04622e-07	1.36548e-07	5.81759e-08	1.98692e-07	6.22346e-08	1.41857e-07	1.40855e-07	1.77864e-07	1.22261e-07	1.79029e-07	9.3835e-08	4.85614e-08	5.19043e-07	8.34706e-08	8.31049e-08	1.02571e-07	8.99759e-08	8.92162e-08	1.22131e-07	4.18575e-08	6.6648e-08	1.27325e-07	1.64166e-07	8.63423e-08	9.35898e-08	9.47115e-08	7.47837e-08
1-5456	9.21983e-08	1.40921e-07	7.04741e-08	4.17422e-08	0.00188752	8.94068e-08	3.4945e-08	1.58022e-07	1.3723e-07	7.06051e-08	9.82063e-08	2.67348e-08	8.86592e-08	5.88582e-08	7.01478e-08	8.24241e-08	2.47443e-07	2.00295e-07	5.96282e-08	5.23771e-08	5.23823e-08	1.14993e-07	6.10138e-08	7.91653e-08	3.41237e-08	1.19928e-07	3.32027e-08	8.12956e-08	8.95969e-08	1.06814e-07	6.67452e-08	1.08104e-07	6.25407e-08	2.90102e-08	2.94527e-07	4.82671e-08	5.00421e-08	6.15845e-08	5.39715e-08	5.20015e-08	7.35887e-08	3.1933e-08	4.00381e-08	7.33982e-08	8.94319e-08	3.70496e-08	5.57097e-08	5.52634e-08	3.7239e-08
1-5455	1.83486e-07	2.79448e-07	1.53687e-07	8.04953e-08	4.73587e-07	1.95306e-07	7.0858e-08	2.8053e-07	2.80481e-07	1.38335e-07	2.3378e-07	4.81102e-08	1.70221e-07	1.05253e-07	1.29655e-07	1.5487e-07	5.77257e-07	5.43793e-07	1.17409e-07	1.01034e-07	9.77966e-08	2.33061e-07	1.18367e-07	1.56457e-07	6.27722e-08	2.5842e-07	7.01559e-08	1.5241e-07	1.90135e-07	2.20197e-07	1.2383e-07	1.98543e-07	9.85844e-08	5.32674e-08	6.70455e-07	8.58312e-08	9.57708e-08	1.28681e-07	1.01197e-07	9.2829e-08	1.51681e-07	0.00505765	7.67431e-08	1.43773e-07	1.75323e-07	7.53778e-08	1.06663e-07	1.08259e-07	6.90753e-08
1-257	2.15007e-07	3.44592e-07	1.71368e-07	1.02681e-07	0.00221397	2.35597e-07	9.75009e-08	3.77526e-07	4.49527e-07	1.73033e-07	2.8085e-07	6.2959e-08	2.20963e-07	1.38778e-07	1.64555e-07	2.13255e-07	6.05632e-07	5.1003e-07	1.92362e-07	1.24059e-07	1.23768e-07	2.66945e-07	1.56099e-07	2.0796e-07	7.91812e-08	4.68189e-07	9.04568e-08	3.73832e-07	2.42587e-07	2.54861e-07	1.89526e-07	0.000709582	1.3605e-07	6.96355e-08	1.36021e-06	1.09945e-07	1.26855e-07	1.51588e-07	4.92632e-07	1.16558e-07	1.88926e-07	7.09952e-08	9.5656e-08	2.07434e-07	3.06088e-07	1.70137e-07	1.29004e-07	1.33483e-07	8.93231e-08
1-9252	1.19133e-07	1.81498e-07	8.75111e-08	5.97521e-08	5.98224e-08	1.24453e-07	4.56817e-08	1.88259e-07	2.61416e-07	9.59405e-08	1.17586e-07	3.5115e-08	1.13147e-07	7.55423e-08	9.04492e-08	1.12721e-07	3.1872e-07	2.45893e-07	0.202612	6.73428e-08	6.72986e-08	1.54691e-07	1.66352e-07	1.03461e-07	4.55353e-08	1.43873e-07	4.06785e-08	1.00816e-07	1.13733e-07	1.4342e-07	8.33596e-08	1.49044e-07	6.90894e-08	3.7877e-08	3.90433e-07	6.16832e-08	6.13847e-08	8.41729e-08	7.43565e-08	7.27915e-08	9.37317e-08	3.0421e-08	5.23846e-08	9.45523e-08	1.24299e-07	4.2677e-08	7.66107e-08	7.46041e-08	5.17906e-08
1-8671	2.33148e-07	2.72699e-07	1.46864e-07	7.15508e-08	2.07599e-07	2.27554e-07	5.54292e-08	2.93281e-07	2.1809e-07	1.0899e-07	1.81758e-07	4.04084e-08	1.45088e-07	9.77999e-08	1.14754e-07	1.3251e-07	4.77977e-07	3.42242e-07	9.03491e-08	8.4603e-08	8.54063e-08	2.18478e-07	1.00164e-07	1.76625e-07	5.34333e-08	1.96691e-07	9.29102e-08	1.7044e-07	1.66466e-07	0.0422922	1.19404e-07	1.74999e-07	7.17926e-08	4.57767e-08	6.17622e-07	7.63859e-08	7.73975e-08	1.47771e-07	8.47891e-08	8.22106e-08	2.57286e-07	3.8528e-08	9.44074e-08	1.38663e-07	1.24725e-07	7.54375e-08	9.18806e-08	1.06135e-07	5.62207e-08
1-300	4.36297e-07	3.44712e-07	0.00471901	1.20736e-07	1.36574e-07	3.45112e-07	1.01446e-07	3.54833e-07	4.05239e-07	1.76308e-07	7.05174e-07	6.17829e-08	1.41103e-06	1.43827e-07	1.65057e-07	2.00787e-07	6.41791e-07	5.19836e-07	1.3779e-07	1.24748e-07	1.27386e-07	3.00673e-07	1.51719e-07	4.56753e-07	7.98096e-08	2.77477e-07	1.68564e-07	2.52935e-07	2.44635e-07	2.90136e-07	6.65034e-07	2.57678e-07	1.11424e-07	6.92766e-08	8.78479e-07	1.15059e-07	1.3715e-07	0.0170945	1.25817e-07	1.22856e-07	2.40108e-07	6.42808e-08	1.47699e-07	3.30299e-07	1.91258e-07	1.28869e-07	1.38599e-07	1.47039e-07	8.76427e-08
1-309	1.70551e-07	2.28003e-07	1.20602e-07	7.2046e-08	8.84495e-08	2.39922e-07	6.43618e-08	2.29766e-07	2.39462e-07	1.18921e-07	1.51884e-07	4.64848e-08	1.4322e-07	9.46929e-08	1.10851e-07	1.40116e-07	3.93918e-07	2.97073e-07	9.57321e-08	8.46463e-08	8.39191e-08	1.9896e-07	1.01857e-07	2.07951e-07	5.45997e-08	1.8753e-07	5.41399e-08	1.26774e-07	1.46581e-07	1.98326e-07	1.14298e-07	1.73778e-07	7.44473e-08	4.84454e-08	4.76357e-07	7.5205e-08	8.23972e-08	4.4667e-07	8.68351e-08	8.14622e-08	1.21981e-07	4.22435e-08	6.79196e-08	0.137328	1.35308e-07	5.50278e-08	9.41342e-08	1.37707e-07	5.84476e-08
1-9926	1.27241e-07	1.92288e-07	9.40647e-08	5.89125e-08	6.45469e-08	1.30165e-07	4.8388e-08	2.03338e-07	2.66304e-07	1.00947e-07	1.26582e-07	3.6389e-08	1.31173e-07	8.21361e-08	1.01871e-07	1.22255e-07	3.344e-07	2.68272e-07	8.63961e-08	0.0253865	9.57769e-08	1.62168e-07	9.77897e-08	1.14824e-07	4.96725e-08	1.55911e-07	4.39384e-08	1.09062e-07	1.41029e-07	1.62847e-07	8.92424e-08	2.51676e-07	6.94351e-08	5.56184e-08	4.1421e-07	6.61914e-08	6.57376e-08	8.74703e-08	0.068063	7.3654e-08	1.02643e-07	3.24932e-08	5.59693e-08	1.00193e-07	1.15358e-07	4.63952e-08	7.87224e-08	1.20506e-07	5.40465e-08
1-9928	1.03649e-07	1.57192e-07	7.6024e-08	4.84363e-08	5.24526e-08	1.02311e-07	4.12336e-08	1.65407e-07	1.68155e-07	7.81003e-08	1.02245e-07	2.91158e-08	1.04253e-07	6.84908e-08	8.16711e-08	9.94965e-08	2.75808e-07	2.18553e-07	6.97314e-08	8.64148e-08	6.27328e-08	1.32244e-07	7.29738e-08	9.23867e-08	3.9509e-08	1.22058e-07	3.56037e-08	8.86913e-08	1.30316e-07	1.312e-07	7.17537e-08	5.88236e-07	5.73248e-08	3.94356e-08	3.41582e-07	5.35437e-08	5.36625e-08	7.05955e-08	0.14306	5.87251e-08	8.28813e-08	2.6369e-08	4.55768e-08	7.99943e-08	8.97286e-08	3.78134e-08	6.3883e-08	6.6963e-08	4.12928e-08
1-9930	1.01084e-07	1.50955e-07	7.43025e-08	4.70491e-08	5.01923e-08	1.00354e-07	4.08336e-08	1.61289e-07	1.65185e-07	7.77833e-08	1.00026e-07	2.89538e-08	1.02194e-07	6.51303e-08	8.05142e-08	9.67974e-08	2.67727e-07	2.10647e-07	6.73033e-08	1.03761e-07	6.24227e-08	1.28408e-07	8.01861e-08	8.9271e-08	3.88348e-08	1.19834e-07	3.47725e-08	8.67166e-08	1.11897e-07	1.26392e-07	7.05866e-08	2.63623e-07	5.54643e-08	3.90672e-08	3.31352e-07	5.25397e-08	5.19566e-08	6.94764e-08	0.0272165	5.76158e-08	8.07997e-08	2.59485e-08	4.43975e-08	7.92346e-08	8.87827e-08	3.68703e-08	6.25794e-08	6.65188e-08	4.10505e-08
1-585	2.32793e-06	6.28361e-07	0.0249854	1.76659e-07	3.87478e-07	0.0004275	1.33233e-07	1.36507e-06	6.58964e-07	2.78296e-07	8.06354e-07	9.50432e-08	0.0017986	2.19916e-07	2.68454e-07	3.14723e-07	1.70875e-06	0.0136398	2.18953e-07	2.07035e-07	2.93703e-07	5.77114e-07	2.6113e-07	5.3606e-07	1.21824e-07	6.26361e-07	0.00632637	0.000101099	3.82115e-07	7.37118e-07	4.37528e-07	4.07873e-07	1.69844e-07	1.04403e-07	1.88103e-06	1.70956e-07	1.93989e-07	4.35432e-07	1.93352e-07	1.859e-07	0.00223743	9.2463e-08	2.86798e-07	3.61562e-07	2.93383e-07	4.15873e-07	2.22361e-07	2.30187e-07	1.3391e-07
1-928	1.81588e-07	2.3666e-07	0.0680758	6.99542e-08	3.26286e-07	1.63131e-07	5.48904e-08	3.22754e-07	2.18605e-07	1.04112e-07	1.91585e-07	3.99801e-08	1.55689e-07	9.61305e-08	1.12005e-07	1.29716e-07	4.51064e-07	3.04633e-07	8.64674e-08	8.15642e-08	7.96281e-08	1.98631e-07	9.54735e-08	1.43502e-07	5.25192e-08	1.8103e-07	7.72732e-08	0.00817173	1.38552e-07	1.84811e-07	1.40282e-07	1.71123e-07	7.06164e-08	4.51329e-08	5.11208e-07	7.59636e-08	8.00921e-08	1.44758e-07	8.3036e-08	8.15405e-08	0.00496584	3.8892e-08	7.24688e-08	1.66596e-07	1.22225e-07	1.14595e-07	8.84205e-08	8.76921e-08	5.51949e-08
1-4331	9.26616e-08	1.33702e-07	0.0124927	4.14153e-08	6.16666e-08	9.46231e-08	3.33973e-08	1.4959e-07	1.36113e-07	6.39759e-08	9.98571e-08	2.50901e-08	9.48947e-08	5.84694e-08	6.983e-08	8.12159e-08	2.44343e-07	1.82176e-07	5.37093e-08	5.11673e-08	4.97428e-08	1.14461e-07	5.94051e-08	8.4084e-08	3.29049e-08	1.02686e-07	3.60181e-08	2.31984e-07	8.36324e-08	1.07655e-07	0.00118379	1.07907e-07	4.41233e-08	2.84477e-08	3.08963e-07	4.8252e-08	4.9705e-08	6.87226e-08	5.21764e-08	5.13974e-08	1.24881e-07	2.40059e-08	4.15236e-08	8.38282e-08	7.56725e-08	4.30601e-08	5.53815e-08	5.42547e-08	3.45706e-08
1-4338	1.0323e-07	1.48994e-07	0.00658718	4.64693e-08	7.20456e-08	1.01372e-07	3.76788e-08	1.72924e-07	1.50123e-07	7.16163e-08	1.15264e-07	2.82275e-08	1.21571e-07	6.53023e-08	7.86797e-08	9.08159e-08	2.77371e-07	2.09507e-07	6.03283e-08	5.71768e-08	5.59875e-08	1.26178e-07	6.65209e-08	9.08138e-08	3.68867e-08	1.15165e-07	4.12133e-08	0.000676084	9.22488e-08	1.19273e-07	1.97322e-07	1.20728e-07	4.95731e-08	3.18903e-08	3.43587e-07	5.38786e-08	1.10561e-07	7.76584e-08	5.85295e-08	5.75722e-08	1.71262e-07	2.81193e-08	4.66533e-08	9.8626e-08	8.47716e-08	6.25632e-08	6.14343e-08	6.04507e-08	3.87738e-08
1-4354	1.16546e-07	1.54049e-07	6.52825e-05	5.25665e-08	6.25991e-08	1.0722e-07	3.87904e-08	1.73453e-07	1.56811e-07	7.41046e-08	1.15861e-07	3.04452e-08	9.82836e-08	6.88925e-08	8.15353e-08	9.44367e-08	2.89495e-07	2.20501e-07	6.28477e-08	5.943e-08	5.80712e-08	1.3363e-07	6.91743e-08	1.04432e-07	3.84389e-08	1.18523e-07	4.78698e-08	0.000184889	9.6588e-08	1.24438e-07	1.38699e-07	1.25809e-07	5.12866e-08	3.31841e-08	3.47413e-07	5.58642e-08	5.41045e-08	8.35136e-08	6.08763e-08	6.01139e-08	3.40791e-05	4.02332e-08	4.83945e-08	1.79175e-07	8.82658e-08	6.40357e-08	6.55013e-08	6.26619e-08	4.05924e-08
1-4364	1.15303e-07	1.59325e-07	2.45172e-07	5.06135e-08	7.97303e-08	1.10529e-07	4.03857e-08	1.79976e-07	1.52204e-07	7.80944e-08	1.31746e-07	3.06799e-08	1.0542e-07	6.97014e-08	8.43073e-08	9.76564e-08	2.92087e-07	2.23146e-07	6.48959e-08	6.13748e-08	5.96845e-08	1.35971e-07	7.16613e-08	9.69173e-08	3.98572e-08	1.23112e-07	5.09324e-08	0.000202469	9.8933e-08	1.28027e-07	1.82098e-07	1.30499e-07	5.32228e-08	3.43516e-08	3.67912e-07	5.79653e-08	5.57527e-08	8.00572e-08	6.29511e-08	6.19039e-08	0.00014249	3.51525e-08	5.36225e-08	0.000322007	9.16252e-08	8.79192e-08	6.58036e-08	6.62907e-08	4.25462e-08
1-4370	1.07164e-07	1.48279e-07	0.000384092	4.79893e-08	9.51597e-08	1.04823e-07	3.84107e-08	1.67689e-07	1.40085e-07	7.1293e-08	1.21665e-07	2.84184e-08	1.04196e-07	6.47463e-08	7.83052e-08	9.08923e-08	2.73745e-07	2.2644e-07	6.05953e-08	5.71113e-08	5.51594e-08	1.28434e-07	6.65019e-08	8.91043e-08	3.70765e-08	1.152e-07	4.13024e-08	0.00021265	9.26449e-08	1.21563e-07	1.27088e-07	1.20814e-07	5.00106e-08	3.18714e-08	3.44675e-07	5.39814e-08	7.08102e-08	7.08692e-08	6.01466e-08	5.76566e-08	1.18886e-07	2.66233e-08	4.68144e-08	1.6792e-07	8.6809e-08	1.56612e-07	6.07179e-08	6.02821e-08	3.89877e-08
1-4803	8.13509e-08	1.11458e-07	0.0326936	3.52245e-08	4.28606e-08	7.85012e-08	2.83388e-08	1.23892e-07	1.1261e-07	5.36298e-08	8.50355e-08	2.09343e-08	8.26491e-08	4.91926e-08	5.84528e-08	6.78747e-08	2.0549e-07	1.53101e-07	4.48371e-08	4.27038e-08	4.13953e-08	9.54682e-08	4.97384e-08	7.59055e-08	2.75051e-08	8.56528e-08	3.03341e-08	9.30179e-08	6.98931e-08	8.98195e-08	9.1469e-08	9.02897e-08	3.68654e-08	2.37828e-08	2.61398e-07	4.01481e-08	4.04241e-08	6.58361e-08	4.36047e-08	4.30042e-08	9.50372e-08	1.97759e-08	3.5275e-08	6.88089e-08	6.30153e-08	3.56199e-08	4.78628e-08	4.52932e-08	2.89731e-08
1-399	8.44767e-08	1.55229e-07	0.00119591	3.7913e-08	4.02817e-08	8.00457e-08	3.04854e-08	4.30634e-07	1.13683e-07	5.93237e-08	1.25169e-07	2.30003e-08	1.22879e-07	5.30481e-08	6.4928e-08	7.41377e-08	2.23036e-07	1.61749e-07	4.88531e-08	4.70611e-08	4.88448e-08	1.03561e-07	5.44482e-08	7.53005e-08	3.01457e-08	9.77135e-08	4.21148e-08	8.39756e-08	7.48779e-08	9.70099e-08	6.93301e-08	9.90392e-08	4.03905e-08	2.6208e-08	2.75691e-07	4.39766e-08	4.6914e-08	5.66346e-08	4.77995e-08	4.7114e-08	8.31534e-08	2.23672e-08	3.80432e-08	7.87098e-08	6.88708e-08	7.34433e-08	5.09168e-08	4.92029e-08	3.15107e-08
1-927	1.18521e-07	1.5418e-07	0.121019	4.81839e-08	6.96057e-08	1.10814e-07	3.80986e-08	1.92073e-07	1.48489e-07	7.2833e-08	1.16638e-07	2.80532e-08	1.19288e-07	6.96568e-08	7.85363e-08	9.22383e-08	3.09183e-07	2.1482e-07	6.04686e-08	5.75571e-08	5.61643e-08	1.35359e-07	6.71452e-08	9.86145e-08	3.69313e-08	1.20915e-07	4.71992e-08	1.22225e-07	9.75499e-08	1.26745e-07	8.81448e-08	1.20926e-07	4.9471e-08	3.18526e-08	3.69608e-07	5.38319e-08	5.29487e-08	9.99939e-08	5.84526e-08	5.77705e-08	0.0911673	2.61608e-08	5.08655e-08	8.99506e-08	8.48049e-08	4.85552e-08	6.21638e-08	6.11142e-08	3.87666e-08
1-872	1.9374e-07	3.3068e-07	0.00340891	9.02662e-08	0.00100895	1.8823e-07	7.17985e-08	6.62102e-07	2.90471e-07	1.46349e-07	3.97912e-07	5.38908e-08	2.0759e-07	1.18281e-07	1.42577e-07	1.6412e-07	5.09564e-07	4.39045e-07	1.10189e-07	1.04301e-07	1.04026e-07	2.55144e-07	1.21315e-07	1.69751e-07	6.70725e-08	2.25271e-07	1.12835e-07	0.00500665	1.71012e-07	2.25725e-07	0.000558542	2.17259e-07	9.18742e-08	5.76136e-08	6.3025e-07	9.84777e-08	1.20015e-07	1.39285e-07	1.06228e-07	1.04218e-07	0.00046609	5.78181e-08	8.47058e-08	2.67997e-07	1.66088e-07	0.000456956	1.10655e-07	1.10517e-07	7.13328e-08
1-941	9.2073e-08	1.22614e-07	0.0257151	3.89687e-08	5.54507e-08	8.51834e-08	3.09131e-08	1.36022e-07	1.20401e-07	5.8534e-08	8.85566e-08	2.29138e-08	8.80159e-08	5.45669e-08	6.40092e-08	7.45017e-08	2.28824e-07	1.66939e-07	4.91744e-08	4.68469e-08	4.53858e-08	1.054e-07	5.45382e-08	8.27726e-08	3.01207e-08	9.54569e-08	3.43082e-08	1.89405e-07	7.6466e-08	9.88153e-08	9.14156e-08	9.87133e-08	4.02972e-08	2.603e-08	2.86673e-07	4.40498e-08	4.51489e-08	6.86834e-08	4.77321e-08	4.70317e-08	1.37248e-07	2.17766e-08	3.85825e-08	7.48394e-08	6.90365e-08	3.88319e-08	5.13861e-08	4.95337e-08	3.16295e-08
1-944	1.2686e-07	1.77614e-07	0.0202828	5.13195e-08	9.15653e-08	1.14257e-07	4.24717e-08	1.81575e-07	1.57821e-07	7.84116e-08	1.37172e-07	3.02556e-08	1.04899e-07	7.15733e-08	8.309e-08	9.73757e-08	3.09582e-07	2.21437e-07	6.51311e-08	6.14188e-08	5.9583e-08	1.85961e-07	7.18477e-08	1.10978e-07	3.94336e-08	1.26916e-07	4.92086e-08	3.44878e-07	1.05556e-07	1.31554e-07	1.09456e-07	1.32236e-07	5.58266e-08	3.39415e-08	4.12797e-07	5.68279e-08	5.97465e-08	9.54987e-08	6.28924e-08	6.1455e-08	1.42093e-07	2.82232e-08	5.00462e-08	1.04042e-07	9.07126e-08	5.23689e-08	6.62132e-08	6.45965e-08	4.14175e-08
1-9153	1.82977e-07	3.18078e-07	0.0158663	8.38079e-08	1.9745e-07	2.50872e-07	6.75947e-08	4.36374e-07	3.17616e-07	1.32728e-07	3.43695e-07	4.84016e-08	1.70657e-07	1.1022e-07	1.74048e-07	1.5364e-07	6.33536e-07	4.33824e-07	1.17323e-07	1.0098e-07	1.00169e-07	2.55489e-07	1.1812e-07	1.60197e-07	6.23662e-08	2.47814e-07	1.05657e-07	1.70615e-07	1.7812e-07	2.22915e-07	1.46852e-07	2.22297e-07	1.14594e-07	5.43764e-08	6.88045e-07	9.12303e-08	9.12209e-08	1.24916e-07	1.04228e-07	9.72597e-08	2.1526e-07	4.63886e-08	7.64546e-08	1.4355e-07	1.63325e-07	1.14888e-07	1.09343e-07	1.03451e-07	6.91529e-08
1-917	3.46538e-07	2.75485e-07	2.2676e-07	7.81616e-08	1.11307e-07	2.26117e-07	6.36208e-08	2.81284e-06	2.48954e-07	1.23377e-07	2.55401e-07	4.69915e-08	2.77657e-07	1.07239e-07	1.30304e-07	1.49646e-07	5.69056e-07	4.62305e-07	1.01735e-07	9.58289e-08	1.31612e-07	2.44118e-07	1.13279e-07	1.85761e-07	6.05685e-08	2.20007e-07	1.28497e-07	7.01134e-07	1.62844e-07	2.32482e-07	1.54652e-07	1.96508e-07	8.27703e-08	5.22494e-08	6.10322e-07	8.76327e-08	9.04548e-08	1.43757e-07	9.59072e-08	9.54038e-08	2.76317e-07	4.3224e-08	1.03307e-07	1.91736e-07	1.42738e-07	0.0314995	1.03084e-07	1.02661e-07	6.49071e-08
1-80	3.51038e-07	4.2425e-07	2.26815e-06	1.30688e-07	7.05117e-07	1.74898e-05	1.0059e-07	1.87815e-06	5.19581e-07	1.95473e-07	0.0157222	7.21646e-08	6.56948e-07	1.71162e-07	2.16887e-07	2.37388e-07	9.12723e-07	6.70729e-07	1.61941e-07	1.50435e-07	1.61856e-07	3.77818e-07	1.74453e-07	3.79594e-07	9.45689e-08	3.75422e-07	2.18121e-07	0.00194058	2.59773e-07	3.7628e-07	9.34087e-07	3.03321e-07	1.27518e-07	8.03967e-08	9.81006e-07	1.33808e-07	1.5306e-07	3.69974e-07	1.47945e-07	1.44786e-07	0.000801107	8.43673e-08	1.39751e-07	4.60955e-07	2.45659e-07	7.05554e-05	1.59152e-07	1.6287e-07	1.00788e-07
1-8258	2.68286e-07	0.0455529	1.74133e-07	9.65135e-08	0.000239739	2.39991e-07	7.78016e-08	0.00109763	3.32027e-07	1.57382e-07	4.58187e-07	5.68071e-08	2.00818e-07	1.57875e-07	1.54726e-07	1.88195e-07	5.99534e-07	4.99167e-07	1.33458e-07	1.16907e-07	1.16795e-07	1.30897e-06	1.45333e-07	2.42605e-07	7.90485e-08	2.71743e-07	1.14521e-07	5.99531e-06	2.62911e-07	3.28543e-07	1.64849e-07	2.39185e-07	1.03699e-07	6.35755e-08	7.14795e-07	1.04645e-07	1.10707e-07	1.58107e-07	1.17971e-07	1.15195e-07	2.56612e-07	5.52683e-08	1.11116e-07	1.90487e-07	1.78154e-07	1.53644e-07	1.25928e-07	1.30095e-07	7.88037e-08
1-9030	5.96332e-07	0.00112585	2.08342e-06	1.18658e-07	2.24667e-07	3.50994e-07	9.5616e-08	2.23319e-06	3.95791e-07	1.80656e-07	3.5734e-07	6.56137e-08	2.35985e-07	1.59829e-07	1.83976e-07	2.16982e-07	2.00232e-06	7.13269e-07	1.47318e-07	1.44602e-07	1.32996e-07	5.54813e-07	1.69203e-07	7.30817e-07	8.85612e-08	3.34236e-07	1.28952e-07	2.88335e-07	3.34778e-07	3.70329e-07	1.67909e-07	2.82038e-07	1.17848e-07	7.4571e-08	1.61801e-06	1.26415e-07	1.30265e-07	2.08876e-07	1.47896e-07	0.00573801	0.00048685	6.53474e-08	1.78208e-07	2.26806e-07	2.04447e-07	1.97788e-07	1.55678e-07	1.58724e-07	9.26899e-08
1-102	1.40338e-07	1.59793e-07	1.59839e-07	5.14988e-08	6.07523e-08	1.48991e-07	4.06294e-08	1.72933e-07	1.60974e-07	7.70227e-08	1.30323e-07	2.94043e-08	1.22791e-07	6.90824e-08	8.15798e-08	9.55686e-08	3.00691e-07	2.13529e-07	6.38053e-08	6.01242e-08	5.88916e-08	1.3927e-07	7.09508e-08	1.78643e-07	3.87088e-08	1.25044e-07	4.46852e-08	1.1244e-07	1.03129e-07	1.38098e-07	1.00616e-07	1.26645e-07	5.2018e-08	3.33054e-08	3.66121e-07	5.619e-08	5.72007e-08	0.0494245	6.12356e-08	5.99637e-08	1.23343e-07	2.85879e-08	5.50819e-08	1.13168e-07	8.92609e-08	4.59158e-08	6.60569e-08	6.90267e-08	4.06916e-08
1-130	1.92008e-07	1.67391e-07	2.35831e-07	5.18755e-08	7.29665e-08	1.1941e-07	4.21261e-08	1.79254e-07	1.56179e-07	7.85774e-08	1.30516e-07	2.94554e-08	1.07758e-07	7.125e-08	8.17835e-08	9.6192e-08	2.957e-07	2.13379e-07	6.43664e-08	6.01663e-08	5.85577e-08	1.44771e-07	7.09089e-08	1.25157e-07	3.87923e-08	1.26522e-07	4.26956e-08	1.12692e-07	1.05291e-07	1.361e-07	8.74251e-08	1.26459e-07	5.21459e-08	3.33719e-08	3.57933e-07	5.62036e-08	5.64854e-08	0.0168816	6.1439e-08	6.01845e-08	1.62513e-07	2.92641e-08	5.43129e-08	1.12889e-07	8.95247e-08	4.55155e-08	6.52673e-08	6.62758e-08	4.06326e-08
1-135	1.31821e-07	1.69314e-07	1.179e-07	6.32655e-08	6.30259e-08	1.31106e-07	4.35352e-08	1.88079e-07	3.13702e-07	8.28213e-08	1.40061e-07	3.20429e-08	1.93265e-07	7.41873e-08	8.90188e-08	1.03463e-07	3.74675e-07	2.30177e-07	6.8888e-08	6.48777e-08	6.33045e-08	1.46029e-07	7.83602e-08	1.09693e-07	4.23238e-08	1.37894e-07	5.10762e-08	1.88089e-07	1.06616e-07	1.40977e-07	1.10966e-07	1.39059e-07	5.66789e-08	3.6347e-08	3.91879e-07	6.15683e-08	5.94191e-08	0.00039887	6.68463e-08	6.69359e-08	5.78906e-06	3.35243e-08	6.03841e-08	1.0188e-07	9.66113e-08	7.81033e-08	7.14177e-08	7.15141e-08	4.43053e-08
1-639	2.24249e-07	2.14541e-07	1.92843e-07	6.6385e-08	1.09491e-07	1.70559e-07	5.37702e-08	2.59983e-07	2.10807e-07	1.02876e-07	1.926e-07	3.81526e-08	1.30897e-07	9.25005e-08	1.0534e-07	1.23567e-07	3.855e-07	2.84106e-07	8.29353e-08	7.73511e-08	7.67328e-08	1.81982e-07	9.14304e-08	1.48492e-07	5.00623e-08	1.62776e-07	6.79216e-08	2.91627e-06	1.3505e-07	1.78261e-07	1.54556e-07	1.62402e-07	6.75595e-08	4.29375e-08	4.82046e-07	7.20957e-08	7.69683e-08	0.0235236	7.92841e-08	7.7297e-08	2.15914e-07	4.21758e-08	7.44928e-08	1.89527e-07	1.16343e-07	8.48339e-08	8.40525e-08	8.48821e-08	5.29227e-08
1-648	1.65778e-07	1.76678e-07	2.08409e-07	5.43646e-08	6.98297e-08	1.44749e-07	4.41383e-08	1.89137e-07	1.70008e-07	8.20367e-08	1.42321e-07	3.13099e-08	1.07935e-07	7.42165e-08	8.69042e-08	1.01992e-07	3.2701e-07	2.27672e-07	6.80939e-08	6.39489e-08	6.28189e-08	1.51329e-07	7.54354e-08	1.72536e-07	4.1287e-08	1.34164e-07	4.88474e-08	1.58962e-07	1.12053e-07	1.4776e-07	1.01673e-07	1.34904e-07	5.54604e-08	3.54534e-08	3.92345e-07	5.95006e-08	6.03065e-08	0.0517296	6.52345e-08	6.38389e-08	1.58533e-07	3.14236e-08	6.11452e-08	1.30013e-07	9.52093e-08	5.16479e-08	7.04199e-08	7.33677e-08	4.33419e-08
1-8672	1.94384e-07	2.63621e-07	1.23448e-07	6.62292e-08	2.81938e-07	1.90692e-07	5.16234e-08	2.73265e-07	2.02109e-07	1.0106e-07	1.67565e-07	3.74903e-08	1.35269e-07	9.09812e-08	1.06422e-07	1.23328e-07	3.92177e-07	3.01138e-07	8.33319e-08	7.78455e-08	7.783e-08	2.05922e-07	9.30719e-08	1.68809e-07	4.97487e-08	1.78612e-07	7.20558e-08	1.7112e-07	1.45791e-07	0.02648	1.08679e-07	1.61049e-07	6.68441e-08	4.24011e-08	5.28646e-07	7.0877e-08	7.16489e-08	1.32715e-07	7.87158e-08	7.64342e-08	1.57352e-07	3.5987e-08	9.59438e-08	1.29993e-07	1.14751e-07	6.76254e-08	8.37328e-08	9.86613e-08	5.21328e-08
1-4260	1.59472e-07	2.08909e-07	0.000222521	6.63395e-08	1.25808e-07	1.54526e-07	5.2355e-08	2.40938e-07	2.58477e-07	1.0213e-07	1.68723e-07	3.86417e-08	1.32733e-07	9.74126e-08	1.07805e-07	1.26135e-07	3.74588e-07	2.81375e-07	8.61873e-08	7.97326e-08	7.72607e-08	1.89699e-07	9.21915e-08	1.38355e-07	5.08031e-08	1.70411e-07	6.79128e-08	0.00040729	1.30127e-07	1.80535e-07	3.63458e-07	1.66331e-07	6.94146e-08	4.39425e-08	4.7029e-07	7.44963e-08	7.32662e-08	1.19418e-07	8.13727e-08	7.93324e-08	2.52118e-06	4.10752e-08	6.41795e-08	2.72368e-05	1.23058e-07	3.53574e-05	8.39397e-08	8.34194e-08	5.36149e-08
1-9221	2.88986e-07	3.17673e-07	5.45693e-07	9.017e-08	1.35358e-07	1.03994e-06	7.14933e-08	3.39017e-07	3.04488e-07	1.38914e-07	2.71202e-07	5.16219e-08	1.85762e-07	1.23839e-07	1.44488e-07	1.68846e-07	7.01714e-07	4.23143e-07	1.12916e-07	1.07105e-07	1.07252e-07	2.74469e-07	1.30081e-07	3.75538e-07	6.79238e-08	2.58097e-07	1.37845e-07	4.60092e-07	1.8668e-07	3.0226e-07	4.66556e-07	2.21234e-07	9.11954e-08	5.82273e-08	8.29761e-07	9.77108e-08	1.04301e-07	0.0998049	1.07074e-07	1.05432e-07	0.0191402	5.27705e-08	1.47092e-07	2.21439e-07	1.57921e-07	1.15336e-07	1.19842e-07	1.24714e-07	7.16026e-08
1-4405	1.13644e-07	1.64466e-07	0.000369658	5.3703e-08	7.79702e-08	1.134e-07	4.11051e-08	1.93004e-07	1.63638e-07	7.9665e-08	1.3608e-07	3.11484e-08	1.13663e-07	7.30233e-08	8.61564e-08	1.00223e-07	2.98445e-07	2.27549e-07	6.64946e-08	6.28731e-08	6.11829e-08	1.3815e-07	7.32171e-08	9.94326e-08	4.06357e-08	1.25792e-07	4.82583e-08	0.000496033	1.01533e-07	1.30967e-07	1.3783e-07	1.32933e-07	5.46692e-08	3.51288e-08	3.84661e-07	5.96013e-08	5.86067e-08	8.63471e-08	6.43452e-08	6.36944e-08	2.03103e-07	3.25768e-08	5.038e-08	5.96555e-07	9.5139e-08	0.000235344	6.69907e-08	6.68103e-08	4.28385e-08
1-4812	1.32512e-07	1.66688e-07	0.0110817	5.29568e-08	7.80182e-08	1.17119e-07	4.1917e-08	1.87475e-07	1.61833e-07	8.05171e-08	1.22517e-07	3.08744e-08	1.04964e-07	7.36979e-08	8.60825e-08	1.00443e-07	3.11098e-07	2.23902e-07	6.65744e-08	6.32412e-08	6.13789e-08	1.41815e-07	7.3601e-08	1.18312e-07	4.05948e-08	1.2817e-07	4.72019e-08	0.0018378	1.04174e-07	1.3306e-07	3.09863e-07	1.32763e-07	5.43583e-08	3.5059e-08	3.94677e-07	5.92621e-08	6.38294e-08	1.08603e-07	6.42434e-08	6.32638e-08	5.56064e-07	3.13311e-08	5.25092e-08	1.20898e-07	9.32689e-08	6.87017e-08	7.03799e-08	6.70436e-08	4.26133e-08
1-900	8.13431e-08	1.09848e-07	7.70932e-08	3.28672e-08	4.79926e-08	7.18994e-08	2.63587e-08	1.60046e-07	1.02375e-07	5.02451e-08	7.64432e-08	1.96698e-08	6.73175e-08	4.62385e-08	5.50939e-08	6.37549e-08	2.12825e-07	1.4379e-07	4.22656e-08	4.0144e-08	3.90053e-08	9.29486e-08	4.68784e-08	6.54298e-08	2.58912e-08	8.37628e-08	3.05497e-08	0.236536	6.60013e-08	8.7445e-08	5.56143e-08	8.49445e-08	3.45729e-08	2.23765e-08	2.48396e-07	3.77493e-08	3.6968e-08	5.57456e-08	4.10105e-08	4.04976e-08	6.91449e-08	1.81853e-08	3.3567e-08	6.30045e-08	5.95138e-08	3.4003e-08	4.29841e-08	4.26213e-08	2.70486e-08
1-9135	1.91683e-07	2.44476e-07	2.90192e-07	7.08753e-08	2.02263e-07	1.55106e-07	5.59507e-08	1.12806e-06	2.25628e-07	1.09779e-07	2.25434e-07	4.13251e-08	1.42973e-07	9.71599e-08	1.21931e-07	1.32515e-07	5.20015e-07	3.46571e-07	9.11462e-08	8.40465e-08	8.46697e-08	2.23665e-07	9.9224e-08	1.53992e-07	5.39299e-08	2.2158e-07	8.30234e-08	0.0265714	1.47633e-07	1.86844e-07	1.80234e-07	1.91403e-07	7.46085e-08	4.64184e-08	5.64342e-07	7.78838e-08	8.31898e-08	1.14334e-07	8.63555e-08	8.3834e-08	2.48723e-07	3.90417e-08	7.21401e-08	1.42501e-07	1.27002e-07	5.19947e-07	8.97137e-08	8.98573e-08	5.684e-08
1-9224	3.26405e-07	3.4556e-07	4.77421e-07	9.92873e-08	1.65037e-07	7.90338e-07	7.77598e-08	3.96427e-07	3.33977e-07	1.50752e-07	3.24723e-07	5.60207e-08	2.01755e-07	1.34892e-07	1.57149e-07	1.83306e-07	7.43485e-07	4.69502e-07	1.23921e-07	1.15537e-07	1.15412e-07	3.09426e-07	1.41869e-07	3.68024e-07	7.37087e-08	2.84726e-07	1.76282e-07	0.00944357	2.04371e-07	3.36004e-07	4.98463e-07	2.40299e-07	9.91377e-08	6.32615e-08	8.69273e-07	1.05554e-07	1.16797e-07	0.0419032	1.1603e-07	1.14572e-07	0.00489275	5.79178e-08	1.56661e-07	2.87986e-07	1.72333e-07	1.6283e-07	1.30174e-07	1.33606e-07	7.77101e-08
1-8309	9.81644e-07	1.00044e-06	0.0541572	1.55418e-07	5.30861e-07	0.011265	1.31974e-07	8.76957e-07	6.9317e-07	2.42285e-07	5.7401e-07	8.53975e-08	3.22613e-07	2.10492e-07	2.35785e-07	2.8445e-07	1.26947e-06	8.88738e-07	1.98532e-07	1.74909e-07	1.76567e-07	0.00463665	2.16411e-07	5.12677e-07	1.15141e-07	4.73481e-07	2.57003e-07	0.00589912	4.77969e-07	6.82348e-07	4.12101e-06	3.62801e-07	1.54065e-07	9.50803e-08	1.3334e-06	1.56639e-07	1.89031e-07	2.72041e-06	1.79396e-07	1.70463e-07	6.35899e-06	9.48754e-08	2.85385e-07	1.35293e-06	2.69432e-07	2.32874e-07	2.00486e-07	2.20103e-07	1.19505e-07
1-336	3.44535e-07	3.12429e-07	0.000276537	9.92795e-08	1.4678e-07	2.25129e-07	7.08575e-08	4.90483e-07	3.04114e-07	1.36813e-07	2.65208e-07	5.22299e-08	1.33587e-06	1.27881e-07	1.45962e-07	1.76906e-07	6.23179e-07	5.47951e-07	1.14596e-07	1.0694e-07	1.07694e-07	2.76006e-07	1.31021e-07	2.86942e-07	6.77847e-08	3.07357e-07	1.87396e-07	3.61379e-05	1.75438e-07	2.60668e-07	2.55069e-07	2.25154e-07	9.15423e-08	5.86293e-08	8.0104e-07	9.81737e-08	1.00459e-07	2.01925e-07	1.07577e-07	1.07304e-07	0.00143584	5.35721e-08	1.46909e-07	2.07413e-07	1.57002e-07	1.30106e-07	1.19124e-07	1.37063e-07	7.15938e-08
1-2590	7.32609e-08	1.00129e-07	5.13488e-08	3.1784e-08	3.40367e-08	6.75316e-08	2.61191e-08	1.10685e-07	1.26603e-07	4.96262e-08	6.87138e-08	1.9161e-08	0.000859859	4.43316e-08	5.33037e-08	6.19496e-08	1.84314e-07	1.36678e-07	4.26021e-08	4.31114e-08	3.97321e-08	9.13692e-08	4.99254e-08	6.25778e-08	2.53567e-08	7.97551e-08	2.46571e-08	7.4736e-08	6.56725e-08	1.45522e-07	4.85476e-08	8.92336e-08	3.41798e-08	2.20256e-08	2.26305e-07	3.73562e-08	3.73426e-08	4.82937e-08	4.02386e-08	4.14131e-08	5.54823e-08	1.77454e-08	3.3033e-08	5.31064e-08	6.02514e-08	2.62795e-08	4.26616e-08	4.17602e-08	2.66257e-08
1-815	1.76278e-07	2.61542e-07	1.27844e-07	7.62132e-08	8.71155e-08	4.91196e-07	6.46638e-08	2.57535e-07	2.63545e-07	1.28713e-07	1.67893e-07	5.22024e-08	1.58466e-07	1.05226e-07	1.20383e-07	1.53237e-07	4.481e-07	2.0443e-06	1.06859e-07	9.09425e-08	0.0126167	2.11219e-07	1.09501e-07	1.51362e-07	6.04797e-08	1.99622e-07	1.70219e-07	1.35536e-07	1.62487e-07	1.99657e-07	1.16949e-07	1.91614e-07	8.68835e-08	5.40289e-08	5.38004e-07	8.15766e-08	9.85588e-08	1.25084e-07	9.52657e-08	8.82997e-08	1.35977e-07	4.31196e-08	7.077e-08	1.34236e-07	1.43046e-07	6.00124e-08	1.01694e-07	1.01332e-07	6.65601e-08
1-8572	1.6489e-07	2.61169e-07	1.34091e-07	7.36134e-08	0.00381537	1.94958e-07	6.82362e-08	2.91319e-07	2.54345e-07	1.23199e-07	1.98845e-07	4.46907e-08	1.46308e-07	1.02033e-07	1.19045e-07	1.43992e-07	4.12283e-07	3.3268e-07	1.01534e-07	8.78327e-08	9.08559e-08	2.17685e-07	1.05757e-07	1.44806e-07	5.87111e-08	1.89265e-07	6.31925e-08	2.98269e-07	0.00587835	1.98033e-07	1.5069e-07	1.84699e-07	8.07049e-08	4.91976e-08	5.04481e-07	8.2079e-08	8.97842e-08	1.46778e-07	9.17215e-08	8.85062e-08	1.46351e-07	4.43904e-08	6.97492e-08	2.02654e-07	1.41054e-07	1.08064e-07	9.50299e-08	9.9969e-08	6.31212e-08
1-8479	2.82511e-07	3.50785e-07	1.82976e-07	8.55859e-08	1.18687e-07	0.0605941	6.99159e-08	3.48938e-07	2.85024e-07	1.35438e-07	2.17689e-07	4.90532e-08	1.77947e-07	1.15215e-07	1.3088e-07	1.60602e-07	5.67665e-07	4.29003e-07	1.11336e-07	9.7589e-08	1.20887e-07	2.39898e-07	1.20308e-07	1.86642e-07	6.37042e-08	2.36638e-07	2.53596e-07	1.67172e-07	2.0522e-07	2.68453e-07	1.27174e-07	2.06337e-07	8.73118e-08	5.39422e-08	6.78712e-07	8.80772e-08	1.00543e-07	2.06698e-07	1.01058e-07	9.55427e-08	2.2522e-07	4.76958e-08	1.03519e-07	1.61274e-07	1.50216e-07	7.54293e-08	1.10717e-07	1.11739e-07	6.79318e-08
1-9436	1.99146e-07	2.84218e-07	1.41466e-07	7.59495e-08	0.00126005	1.95312e-07	6.18219e-08	3.30639e-07	2.67689e-07	1.24557e-07	2.14323e-07	4.43645e-08	1.53461e-07	1.0291e-07	1.23445e-07	1.43571e-07	7.46104e-07	3.36078e-07	1.01951e-07	9.39888e-08	9.04652e-08	2.16344e-07	1.07837e-07	1.63791e-07	5.84971e-08	2.70348e-07	1.17475e-07	3.1398e-06	0.000511937	2.2136e-07	1.30486e-07	1.88537e-07	7.88332e-08	5.03278e-08	7.04523e-07	8.35553e-08	8.44805e-08	1.85541e-07	9.28847e-08	9.00261e-08	3.4379e-07	4.41177e-08	8.03041e-08	2.01818e-07	1.35818e-07	1.03642e-07	9.60337e-08	1.01143e-07	6.26506e-08
1-9437	1.51238e-07	2.07476e-07	9.96801e-08	5.72341e-08	0.00046182	1.35035e-07	4.72502e-08	2.72783e-07	1.97492e-07	8.92368e-08	1.47051e-07	3.45716e-08	1.22014e-07	8.06288e-08	9.72665e-08	1.12125e-07	3.87582e-07	2.79177e-07	7.77884e-08	7.17203e-08	7.10509e-08	1.74098e-07	8.34573e-08	1.17464e-07	4.54791e-08	1.88704e-07	8.91209e-08	7.12885e-07	0.000247945	1.66716e-07	9.19882e-08	1.47782e-07	6.11961e-08	3.92046e-08	5.56035e-07	6.55454e-08	6.50141e-08	1.03722e-07	7.2346e-08	7.07969e-08	1.82844e-07	3.25174e-08	5.71673e-08	1.15707e-07	1.05063e-07	6.07674e-08	7.5039e-08	7.64109e-08	4.84104e-08
1-8069	1.20336e-07	1.74984e-07	8.72238e-08	5.69412e-08	1.17745e-07	1.17396e-07	4.57501e-08	1.90662e-07	2.6354e-07	9.52024e-08	1.18908e-07	3.47659e-08	1.29753e-07	7.66173e-08	9.31409e-08	1.1419e-07	3.13119e-07	2.57613e-07	8.25868e-08	0.00271117	8.41887e-08	1.59584e-07	8.67969e-08	1.03732e-07	4.67244e-08	1.45567e-07	4.10118e-08	1.03266e-07	1.75293e-07	1.44941e-07	8.40765e-08	1.93381e-07	6.46933e-08	5.10618e-08	3.87173e-07	6.39005e-08	6.38668e-08	8.21902e-08	1.29825e-07	7.01182e-08	9.46847e-08	3.05443e-08	5.22974e-08	9.55958e-08	1.09493e-07	4.37848e-08	7.654e-08	7.62677e-08	4.98972e-08
1-2783	6.77621e-08	0.000341769	5.05318e-08	3.06795e-08	4.05335e-08	6.76059e-08	2.75226e-08	1.08468e-07	1.06562e-07	4.95758e-08	7.57498e-08	1.88493e-08	6.72511e-08	4.29987e-08	5.21808e-08	6.19565e-08	1.79878e-07	1.32992e-07	4.39249e-08	4.56404e-08	3.74571e-08	8.35599e-08	4.55043e-08	5.97589e-08	2.49622e-08	8.17036e-08	2.36061e-08	5.87735e-08	6.39583e-08	7.90783e-08	4.77075e-08	1.0399e-07	3.4782e-08	2.1529e-08	2.21035e-07	3.55691e-08	3.66875e-08	4.58692e-08	4.32029e-08	4.0802e-08	5.50285e-08	1.69503e-08	3.00233e-08	5.30325e-08	5.81367e-08	2.52081e-08	4.12194e-08	4.06629e-08	2.66013e-08
1-8068	1.14547e-07	1.73534e-07	8.38806e-08	5.53569e-08	9.22968e-08	1.1202e-07	4.31503e-08	1.80691e-07	3.29737e-07	8.87264e-08	1.12312e-07	3.24617e-08	1.43934e-07	7.66268e-08	9.03575e-08	1.14623e-07	3.09971e-07	2.307e-07	9.74537e-08	7.59668e-08	7.03228e-08	1.52707e-07	8.96214e-08	1.04443e-07	4.47286e-08	1.39283e-07	4.00167e-08	1.03172e-07	0.00187594	1.38182e-07	7.88899e-08	1.61661e-07	6.65613e-08	3.93134e-08	3.66112e-07	5.9386e-08	5.93373e-08	7.70584e-08	8.84997e-08	6.70522e-08	9.17695e-08	2.88824e-08	5.1272e-08	9.01346e-08	1.00296e-07	4.20588e-08	8.12258e-08	7.19255e-08	4.72246e-08
1-2032	1.05793e-07	1.68742e-07	1.13606e-07	4.85321e-08	5.94802e-05	1.17748e-07	4.11173e-08	1.7191e-07	1.57662e-07	1.23439e-07	1.36098e-07	3.00108e-08	9.93371e-08	6.71036e-08	8.18255e-08	1.12665e-07	3.17934e-07	2.12665e-07	7.22277e-08	5.99356e-08	5.89136e-08	1.31658e-07	7.79718e-08	9.14698e-08	3.93705e-08	1.27478e-07	4.29499e-08	1.03575e-07	9.76684e-08	1.24248e-07	7.38526e-08	1.43494e-07	7.90955e-08	3.55553e-08	3.43749e-07	5.73247e-08	6.46737e-08	7.21897e-08	6.31471e-08	5.95833e-08	8.79611e-08	3.461e-08	4.66379e-08	9.17267e-08	9.44722e-08	4.17302e-08	6.44778e-08	6.83999e-08	4.47378e-08
1-9281	1.36898e-07	2.51862e-07	1.04711e-07	6.68538e-08	7.36246e-08	1.40174e-07	5.46048e-08	2.19771e-07	3.18419e-07	1.09074e-07	1.3824e-07	3.99553e-08	1.30285e-07	8.70144e-08	3.03923e-07	1.77429e-07	3.78657e-07	2.84479e-07	0.0116057	7.73447e-08	7.85564e-08	1.75851e-07	1.39113e-07	1.22842e-07	5.46159e-08	1.72744e-07	4.72941e-08	1.16673e-07	1.35133e-07	1.67628e-07	9.58537e-08	1.74094e-07	9.0065e-08	4.40184e-08	4.5381e-07	7.02608e-08	7.24538e-08	9.51036e-08	8.51601e-08	7.87176e-08	1.09427e-07	3.61806e-08	5.99475e-08	1.11832e-07	1.41247e-07	4.92546e-08	8.63068e-08	8.68207e-08	5.84685e-08
1-8580	1.16014e-07	1.55387e-07	8.28454e-08	4.80157e-08	7.67527e-08	1.65508e-07	3.76033e-08	1.63903e-07	1.46792e-07	7.16374e-08	1.11102e-07	2.75648e-08	9.31148e-08	6.44253e-08	7.6516e-08	9.04362e-08	2.75529e-07	1.95928e-07	6.0135e-08	5.58604e-08	5.41777e-08	1.33699e-07	6.56491e-08	9.1114e-08	3.67011e-08	1.16537e-07	3.77724e-08	1.04385e-07	2.84562e-07	1.25213e-07	7.28506e-08	1.19582e-07	4.89827e-08	3.10972e-08	3.23374e-07	5.18802e-08	5.17001e-08	0.00806087	5.83285e-08	5.57793e-08	1.05002e-07	2.63279e-08	4.9036e-08	1.08259e-07	8.41649e-08	4.26685e-08	6.01976e-08	6.15145e-08	3.81379e-08
1-8582	9.43231e-08	1.35113e-07	6.92269e-08	4.42094e-08	9.70635e-08	9.47611e-08	3.38287e-08	1.6011e-07	1.26504e-07	6.46251e-08	9.52739e-08	2.49441e-08	8.33248e-08	5.69673e-08	6.86877e-08	8.09304e-08	2.64094e-07	1.79067e-07	5.41295e-08	5.01834e-08	4.87391e-08	1.19391e-07	5.87832e-08	8.1601e-08	3.29413e-08	1.01481e-07	3.25867e-08	1.5236e-07	1.18824e-07	1.06448e-07	6.85324e-08	1.06238e-07	4.40141e-08	2.80541e-08	2.91063e-07	4.68283e-08	4.70871e-08	0.00259796	5.24314e-08	5.03012e-08	7.59003e-08	2.40484e-08	4.04855e-08	9.07543e-08	7.62687e-08	5.08932e-08	5.36386e-08	5.39908e-08	3.43202e-08
1-8583	1.04169e-07	1.37339e-07	7.44983e-08	4.20587e-08	5.3016e-08	1.32118e-07	3.30184e-08	1.44566e-07	1.28036e-07	6.30122e-08	9.58233e-08	2.42969e-08	8.26058e-08	5.67782e-08	6.79638e-08	7.97049e-08	2.44907e-07	1.72731e-07	5.28565e-08	4.95014e-08	4.78831e-08	1.14395e-07	5.79386e-08	8.11288e-08	3.23688e-08	1.03038e-07	3.34773e-08	8.98927e-08	1.85261e-07	1.10812e-07	6.39878e-08	1.06393e-07	4.30548e-08	2.754e-08	2.8737e-07	4.60844e-08	4.53048e-08	0.00654649	5.11912e-08	4.9482e-08	8.99754e-08	2.30163e-08	4.38359e-08	9.34749e-08	7.42193e-08	3.75093e-08	5.34129e-08	5.42983e-08	3.36422e-08
1-8585	9.71645e-08	1.31054e-07	7.02758e-08	4.02667e-08	4.95688e-08	1.06432e-07	3.15402e-08	1.3738e-07	1.21613e-07	6.01005e-08	9.04606e-08	2.31772e-08	7.8894e-08	5.39357e-08	6.47099e-08	7.58034e-08	2.31702e-07	1.64863e-07	5.0507e-08	4.72103e-08	4.5729e-08	1.12338e-07	5.52429e-08	7.76385e-08	3.08729e-08	9.83913e-08	3.11489e-08	7.99926e-08	2.40867e-07	1.04735e-07	6.08231e-08	1.0227e-07	4.11676e-08	2.63001e-08	2.7365e-07	4.40078e-08	4.3388e-08	0.00505858	4.89533e-08	4.72639e-08	8.03668e-08	2.19288e-08	4.10382e-08	8.76167e-08	7.07914e-08	3.49817e-08	5.08482e-08	5.19492e-08	3.21287e-08
1-48	8.67533e-08	1.26182e-07	6.52118e-08	4.05658e-08	4.13943e-08	8.5419e-08	3.16091e-08	1.3917e-07	1.28534e-07	6.79075e-08	8.68154e-08	2.39759e-08	0.0181702	5.45673e-08	6.55599e-08	7.78114e-08	2.33857e-07	2.0629e-07	5.31759e-08	4.86165e-08	4.99454e-08	1.06933e-07	5.86911e-08	7.5589e-08	3.15438e-08	1.03133e-07	2.95935e-08	7.63872e-08	8.27985e-08	9.99005e-08	5.95614e-08	1.04779e-07	4.40265e-08	2.71682e-08	2.85665e-07	4.62529e-08	4.38258e-08	5.83146e-08	4.98787e-08	4.89131e-08	6.84781e-08	2.13609e-08	3.81008e-08	6.87107e-08	7.55837e-08	3.28304e-08	5.20797e-08	5.22402e-08	3.45206e-08
1-8158	9.17259e-08	1.46188e-07	6.75187e-08	4.32843e-08	7.9585e-08	9.38493e-08	3.52056e-08	1.46447e-07	1.73933e-07	7.25817e-08	9.2522e-08	2.62211e-08	8.80482e-08	5.94004e-08	7.04736e-08	8.90943e-08	2.41399e-07	1.86403e-07	6.39588e-08	5.26413e-08	5.1546e-08	1.16342e-07	6.58411e-08	8.15203e-08	3.48921e-08	0.0110157	3.28882e-08	8.36173e-08	9.86287e-08	1.09025e-07	6.4586e-08	1.23748e-07	4.83516e-08	2.96858e-08	2.98344e-07	4.79163e-08	4.98174e-08	6.49801e-08	5.47049e-08	5.18616e-08	7.28979e-08	2.33504e-08	4.08589e-08	7.30598e-08	8.39369e-08	3.41009e-08	5.9007e-08	5.71691e-08	3.74631e-08
1-8161	6.94266e-08	1.01269e-07	5.13586e-08	3.1635e-08	6.4364e-08	6.80774e-08	2.58914e-08	1.10825e-07	1.25344e-07	5.27604e-08	6.8589e-08	1.95001e-08	6.48204e-08	4.41752e-08	5.35222e-08	6.39026e-08	1.83723e-07	1.39082e-07	4.46847e-08	3.92215e-08	3.86862e-08	9.13343e-08	4.74727e-08	6.01795e-08	2.58211e-08	0.00145005	2.40166e-08	6.00257e-08	7.3071e-08	8.12389e-08	4.91032e-08	8.29968e-08	3.62323e-08	2.25677e-08	2.25746e-07	3.65881e-08	3.7719e-08	4.74038e-08	4.04605e-08	3.90554e-08	5.54416e-08	1.75215e-08	3.08425e-08	5.38146e-08	6.11586e-08	2.54742e-08	4.31179e-08	4.30445e-08	2.83089e-08
1-8206	1.85436e-07	2.78922e-07	1.32678e-07	8.6695e-08	6.99536e-07	1.89795e-07	7.16349e-08	2.94155e-07	1.36554e-06	1.9039e-07	1.89307e-07	6.14029e-08	1.85494e-07	1.17338e-07	1.43002e-07	1.7479e-07	4.74241e-07	4.25884e-07	2.52568e-07	1.25289e-07	1.17616e-07	2.38814e-07	1.44634e-07	1.60896e-07	0.000464151	3.2668e-07	6.28254e-08	1.54082e-07	3.84647e-07	2.1945e-07	1.30258e-07	2.26155e-07	1.11353e-07	6.82831e-08	5.80379e-07	9.3757e-08	1.27841e-07	1.25798e-07	1.24441e-07	1.03088e-07	1.44091e-07	4.87989e-08	7.89511e-08	1.70642e-07	2.94431e-07	6.54728e-08	1.33347e-07	1.17846e-07	8.80094e-08
1-40	1.12154e-07	1.61719e-07	8.23261e-08	5.15387e-08	5.49881e-08	1.21655e-07	4.21381e-08	1.76296e-07	1.67497e-07	9.55281e-08	1.10641e-07	3.12458e-08	1.08519e-07	7.25639e-08	8.391e-08	1.15437e-07	2.87252e-07	3.04474e-07	7.41603e-08	6.48284e-08	6.47389e-08	1.42651e-07	0.0144093	9.93681e-08	4.11006e-08	1.40384e-07	3.84172e-08	9.27249e-08	1.06077e-07	1.33865e-07	7.79826e-08	1.5322e-07	5.73451e-08	3.60335e-08	3.49822e-07	5.83929e-08	5.60481e-08	7.62621e-08	6.62822e-08	6.34308e-08	8.832e-08	2.7742e-08	4.81424e-08	8.58181e-08	1.00585e-07	3.98382e-08	6.96863e-08	7.0436e-08	4.72672e-08
1-1323	7.90232e-08	1.17462e-07	5.63292e-08	3.48269e-08	3.85241e-08	8.20216e-08	2.81818e-08	1.25456e-07	1.29705e-07	5.50299e-08	7.66112e-08	2.10607e-08	7.43097e-08	5.22506e-08	5.83201e-08	6.92976e-08	2.07965e-07	1.54108e-07	4.66744e-08	0.0439542	4.34472e-08	9.74984e-08	5.16491e-08	6.91763e-08	2.78748e-08	8.962e-08	2.65966e-08	6.88088e-08	7.09993e-08	1.07635e-07	5.29e-08	9.14589e-08	3.76315e-08	2.49993e-08	2.62131e-07	3.99387e-08	3.8434e-08	5.278e-08	4.67118e-08	4.29194e-08	6.31706e-08	1.9053e-08	3.54842e-08	5.86755e-08	6.52338e-08	2.81448e-08	4.64116e-08	5.09527e-08	2.95294e-08
1-9394	2.19222e-07	2.59626e-07	1.40446e-05	1.09028e-07	9.75468e-08	2.45804e-07	7.27343e-08	2.81256e-07	2.70893e-07	1.48448e-07	1.75084e-07	5.09915e-08	1.655e-07	1.10015e-07	1.35362e-07	1.62894e-07	4.57176e-07	3.64481e-07	1.29463e-07	1.07711e-07	1.28124e-07	2.19564e-07	1.24932e-07	1.57109e-07	7.86087e-08	3.00337e-07	5.97025e-08	1.48797e-07	1.27438e-06	2.0612e-07	2.53073e-07	2.07773e-07	9.83453e-08	4.66812e-05	5.60162e-07	9.03733e-08	9.65785e-08	1.72488e-07	1.11565e-07	1.14106e-07	1.8288e-07	7.14116e-08	1.03246e-07	1.48541e-07	1.67586e-07	6.31185e-08	1.11663e-07	1.08352e-07	7.29134e-08
1-9396	0.00191001	1.64978e-07	1.11207e-07	5.35706e-08	5.96115e-08	1.13648e-07	4.20175e-08	1.70226e-07	1.5659e-07	8.22321e-08	1.16144e-07	3.00779e-08	1.05544e-07	6.83837e-08	8.18148e-08	9.78923e-08	5.53941e-07	2.96092e-07	6.84221e-08	6.24435e-08	5.95341e-08	1.7328e-07	7.36626e-08	9.62555e-08	3.94504e-08	1.33288e-07	4.18334e-08	9.73229e-08	1.30871e-07	1.39083e-07	7.82171e-08	1.38483e-07	5.42602e-08	3.42775e-08	4.43891e-07	5.57266e-08	6.33366e-08	8.55002e-08	6.27635e-08	6.00824e-08	9.27943e-08	3.328e-08	4.84589e-08	8.84287e-08	9.19527e-08	3.94229e-08	6.77172e-08	6.5244e-08	4.17406e-08
1-339	1.67537e-07	2.34716e-07	1.34976e-07	7.77775e-08	8.10694e-08	1.99659e-07	6.02905e-08	2.41368e-07	2.69158e-07	1.63404e-07	1.55375e-07	5.74457e-08	1.47794e-07	9.76782e-08	1.16446e-07	1.52653e-07	4.19969e-07	3.2976e-07	1.13154e-07	8.82677e-08	9.22876e-08	1.97927e-07	1.11875e-07	2.1653e-07	5.86423e-08	2.02626e-07	5.40733e-08	1.29452e-07	1.74866e-07	1.84709e-07	1.23402e-07	1.90766e-07	0.0199176	5.00908e-08	4.9763e-07	7.81864e-08	8.13127e-08	1.99619e-07	9.27262e-08	8.69487e-08	1.25008e-07	3.91949e-08	6.74904e-08	1.53756e-07	1.57552e-07	5.54226e-08	1.23815e-07	1.39668e-07	6.41945e-08
1-8141	1.24002e-07	1.90458e-07	9.01892e-08	5.68688e-08	0.0139749	1.27786e-07	4.73532e-08	1.95079e-07	2.52981e-07	1.0374e-07	1.22861e-07	3.63944e-08	1.18638e-07	8.12344e-08	9.50553e-08	1.27619e-07	3.29437e-07	2.74719e-07	1.07944e-07	7.16121e-08	7.18227e-08	1.5839e-07	8.95662e-08	1.08693e-07	5.08127e-08	1.55824e-07	4.27871e-08	1.03363e-07	1.52919e-07	1.42651e-07	8.94899e-08	1.74625e-07	6.79816e-08	4.0361e-08	4.03988e-07	6.29078e-08	6.73839e-08	8.49489e-08	7.35405e-08	7.03077e-08	9.79115e-08	3.20645e-08	5.34975e-08	9.78803e-08	1.22271e-07	4.41989e-08	9.44339e-08	7.60939e-08	5.14542e-08
1-526	7.56944e-08	1.1228e-07	5.4653e-08	3.38755e-08	3.66149e-08	7.69002e-08	2.9133e-08	1.20389e-07	1.13721e-07	5.53123e-08	7.37454e-08	2.06252e-08	7.13381e-08	4.78259e-08	5.65188e-08	6.78914e-08	1.97585e-07	1.49976e-07	0.00227897	4.12976e-08	4.07881e-08	9.40596e-08	6.29913e-08	6.54431e-08	2.70254e-08	8.73413e-08	2.63586e-08	6.40226e-08	6.89912e-08	8.87368e-08	5.30492e-08	9.1135e-08	3.85403e-08	2.31943e-08	3.41161e-07	3.86522e-08	3.74101e-08	5.22638e-08	4.27414e-08	4.19368e-08	5.89602e-08	1.85268e-08	3.34609e-08	5.66711e-08	7.0276e-08	2.76241e-08	4.57662e-08	4.43941e-08	2.87316e-08
1-7261	6.33383e-08	9.13903e-08	4.63075e-08	2.95253e-08	3.25336e-08	6.28466e-08	2.55832e-08	9.92088e-08	9.21489e-08	4.53037e-08	6.17143e-08	1.72341e-08	5.85431e-08	3.95706e-08	4.76792e-08	5.62806e-08	1.79869e-07	1.22868e-07	0.0384681	3.49477e-08	3.39538e-08	7.78244e-08	4.33215e-08	5.47313e-08	2.26437e-08	7.18839e-08	2.2181e-08	5.38638e-08	5.7073e-08	7.5526e-08	4.3204e-08	7.45761e-08	3.42087e-08	1.94565e-08	2.17785e-07	3.24666e-08	3.12729e-08	4.33513e-08	3.5919e-08	3.50758e-08	4.98224e-08	1.55661e-08	2.83103e-08	4.80872e-08	5.70562e-08	2.28226e-08	3.87714e-08	3.73685e-08	2.40159e-08
1-747	9.54501e-08	1.48201e-07	7.07142e-08	4.4912e-08	4.77001e-08	9.61705e-08	3.79881e-08	1.55617e-07	1.48742e-07	7.27891e-08	9.47295e-08	3.30107e-08	8.95829e-08	6.23324e-08	7.33871e-08	8.87426e-08	2.53092e-07	1.95081e-07	6.41971e-08	5.43177e-08	5.93096e-08	1.2208e-07	0.0281047	8.32311e-08	3.78601e-08	1.12102e-07	3.29601e-08	8.29647e-08	9.46906e-08	1.17061e-07	6.74233e-08	1.15693e-07	8.15301e-08	3.06373e-08	3.26485e-07	5.01311e-08	5.12502e-08	6.68968e-08	5.67431e-08	5.58216e-08	7.56957e-08	2.72929e-08	4.21134e-08	7.50732e-08	8.76086e-08	3.49159e-08	5.96015e-08	5.82949e-08	3.84253e-08
1-8079	7.60974e-08	1.14015e-07	5.57238e-08	3.63602e-08	6.11332e-08	7.59427e-08	2.82462e-08	1.21019e-07	1.31791e-07	5.6557e-08	7.44369e-08	2.10708e-08	7.10319e-08	4.86311e-08	5.7923e-08	6.97394e-08	2.00373e-07	1.50406e-07	5.12248e-08	4.25127e-08	4.16642e-08	9.4969e-08	5.08979e-08	6.69204e-08	2.85521e-08	8.98989e-08	2.63218e-08	6.51832e-08	0.0204185	8.94249e-08	5.26523e-08	9.09323e-08	3.80308e-08	2.38603e-08	2.4397e-07	3.92201e-08	3.99246e-08	5.29474e-08	4.47537e-08	4.24408e-08	6.10964e-08	1.8956e-08	3.36674e-08	5.97195e-08	6.52434e-08	2.75018e-08	4.64698e-08	4.66818e-08	2.96521e-08
1-8081	6.41157e-08	9.42156e-08	4.70496e-08	3.00788e-08	5.38917e-08	6.34519e-08	2.38327e-08	1.01967e-07	1.16254e-07	4.68837e-08	6.28438e-08	1.77468e-08	5.97651e-08	4.08499e-08	4.90298e-08	5.80769e-08	1.69003e-07	1.24921e-07	4.16147e-08	3.59786e-08	3.50264e-08	7.92295e-08	4.26962e-08	5.52309e-08	2.39384e-08	7.47161e-08	2.21011e-08	5.50892e-08	0.0121036	7.44493e-08	4.44252e-08	7.71428e-08	3.19075e-08	2.01419e-08	2.07265e-07	3.33233e-08	3.22475e-08	4.42784e-08	3.736e-08	3.59123e-08	5.10689e-08	1.60076e-08	2.83545e-08	4.97482e-08	5.43702e-08	2.33411e-08	3.9001e-08	3.86268e-08	2.47959e-08
1-8115	7.1342e-08	1.06014e-07	5.20989e-08	3.37266e-08	5.02871e-08	6.92321e-08	2.61689e-08	1.12615e-07	0.0101866	5.20918e-08	6.92248e-08	1.97208e-08	6.83981e-08	4.504e-08	5.41575e-08	6.50606e-08	1.87713e-07	1.4111e-07	4.57432e-08	4.02812e-08	4.06019e-08	8.91817e-08	4.87007e-08	6.11826e-08	2.67907e-08	8.22733e-08	2.44844e-08	6.1451e-08	8.71959e-08	8.59573e-08	4.90752e-08	8.9396e-08	3.55347e-08	2.27708e-08	2.30049e-07	3.70523e-08	3.59203e-08	4.82982e-08	4.62294e-08	4.02794e-08	5.67552e-08	1.76251e-08	3.17564e-08	5.42955e-08	6.06708e-08	2.59111e-08	4.43056e-08	4.54653e-08	2.78946e-08
1-11	1.73045e-07	2.73896e-07	1.36816e-07	0.208154	9.1503e-08	2.52158e-07	6.62478e-08	2.59176e-07	3.29411e-07	1.65618e-07	1.65143e-07	4.65282e-08	1.6248e-07	1.04825e-07	1.22504e-07	1.74759e-07	4.33422e-07	3.49714e-07	1.26183e-07	9.34528e-08	9.3789e-08	2.3641e-07	1.19755e-07	1.69802e-07	6.15209e-08	2.39015e-07	5.81082e-08	1.36638e-07	1.70169e-07	2.01858e-07	1.12751e-07	2.09678e-07	8.77945e-08	5.09412e-08	5.15803e-07	8.14369e-08	8.75661e-08	1.57973e-07	9.78664e-08	8.95302e-08	1.38737e-07	4.28028e-08	7.69038e-08	1.42097e-07	1.55216e-07	5.82386e-08	1.35825e-07	1.20747e-07	6.84369e-08
1-9	1.49877e-07	2.34408e-07	1.09994e-07	1.08415e-07	7.7374e-08	1.7801e-07	5.84453e-08	2.25859e-07	2.8279e-07	1.2526e-07	1.43191e-07	4.06463e-08	1.44108e-07	9.28922e-08	1.086e-07	1.49224e-07	3.84817e-07	2.99621e-07	1.0957e-07	9.20485e-08	8.26446e-08	1.93285e-07	1.03781e-07	1.36804e-07	5.37366e-08	1.89464e-07	4.95565e-08	1.19858e-07	1.51042e-07	1.74953e-07	9.82945e-08	2.06404e-07	7.69633e-08	4.54153e-08	4.67979e-07	7.20212e-08	7.57304e-08	1.15172e-07	9.08053e-08	7.87093e-08	1.15514e-07	3.69866e-08	6.35892e-08	1.1942e-07	1.36103e-07	5.11265e-08	0.138146	9.80594e-08	5.84345e-08
1-21	1.56945e-07	2.52895e-07	1.25761e-07	0.0238526	8.3782e-08	2.07953e-07	6.02932e-08	2.38989e-07	3.90835e-07	1.63523e-07	1.53302e-07	4.36266e-08	1.4714e-07	9.66659e-08	1.16164e-07	1.58096e-07	4.06803e-07	3.2249e-07	1.85372e-07	8.62094e-08	8.67803e-08	2.08522e-07	1.08721e-07	1.4563e-07	5.98172e-08	2.01776e-07	5.25619e-08	1.27861e-07	1.53661e-07	1.82685e-07	1.04849e-07	1.89616e-07	8.23528e-08	4.7561e-08	4.77506e-07	7.64716e-08	8.09414e-08	1.40525e-07	9.06753e-08	8.34476e-08	1.23919e-07	3.95686e-08	6.82865e-08	1.31404e-07	1.49242e-07	5.40483e-08	1.16219e-07	1.05713e-07	6.18364e-08
1-8350	1.50215e-07	1.80473e-07	1.23332e-07	5.55608e-08	1.35176e-07	1.31818e-07	4.44744e-08	2.22847e-07	1.72399e-07	8.60062e-08	1.35085e-07	3.23474e-08	1.13461e-07	7.68598e-08	8.94086e-08	1.05887e-07	3.59203e-07	2.38019e-07	7.26657e-08	6.59612e-08	6.42778e-08	0.0601411	7.97474e-08	1.16362e-07	4.27201e-08	1.42659e-07	5.20157e-08	3.10434e-07	1.43484e-07	1.55582e-07	9.29639e-08	1.40046e-07	5.78335e-08	3.66418e-08	4.3012e-07	6.10714e-08	6.36753e-08	1.08985e-07	6.7241e-08	6.59772e-08	1.19553e-07	3.09243e-08	5.85098e-08	1.07767e-07	9.97148e-08	5.81477e-08	7.23268e-08	7.14474e-08	4.48543e-08
1-8351	1.18505e-07	1.42635e-07	1.08343e-07	4.38605e-08	6.02919e-08	1.06192e-07	3.53301e-08	1.51434e-07	1.37354e-07	6.84052e-08	9.87412e-08	2.58151e-08	8.96556e-08	6.15673e-08	7.15999e-08	8.49035e-08	2.69232e-07	1.868e-07	5.83076e-08	5.28362e-08	5.14024e-08	0.0553372	6.3803e-08	9.47799e-08	3.41118e-08	1.12793e-07	3.78382e-08	9.07457e-08	1.15289e-07	1.25137e-07	7.14056e-08	1.12321e-07	4.60124e-08	2.93403e-08	3.51414e-07	4.89315e-08	5.03616e-08	9.03753e-08	5.38401e-08	5.28631e-08	9.19562e-08	2.42491e-08	4.7615e-08	7.91837e-08	7.91276e-08	3.64388e-08	5.80401e-08	5.71629e-08	3.58677e-08
1-8894	1.465e-07	2.25555e-07	1.11287e-07	1.13825e-07	7.15721e-08	1.86202e-07	5.43235e-08	2.19059e-07	2.4894e-07	1.36552e-07	1.39148e-07	3.89033e-08	1.39579e-07	9.09757e-08	1.04261e-07	1.41458e-07	3.80705e-07	2.89299e-07	9.94235e-08	7.87922e-08	7.84149e-08	1.90658e-07	1.00159e-07	1.31241e-07	5.4304e-08	1.81034e-07	4.90825e-08	1.16493e-07	1.36986e-07	1.99971e-07	9.50575e-08	1.74536e-07	7.18106e-08	4.29624e-08	4.53653e-07	7.00165e-08	7.33902e-08	1.24191e-07	8.41944e-08	7.73e-08	1.14186e-07	3.56832e-08	7.1284e-08	1.10984e-07	1.3635e-07	4.98668e-08	0.298307	9.19373e-08	5.53053e-08
1-9036	1.58499e-07	2.55475e-07	1.25231e-07	0.0225742	8.15371e-08	2.29794e-07	6.03374e-08	2.43156e-07	3.78091e-07	1.6949e-07	1.52285e-07	4.34704e-08	1.52061e-07	9.63178e-08	1.15035e-07	1.52652e-07	4.22189e-07	3.17805e-07	1.70094e-07	8.47114e-08	8.5637e-08	2.01689e-07	1.13217e-07	1.3729e-07	5.78866e-08	1.96427e-07	5.2724e-08	1.27684e-07	1.51978e-07	2.232e-07	1.04889e-07	1.96485e-07	8.19106e-08	4.73573e-08	4.82007e-07	7.64653e-08	8.15248e-08	1.43955e-07	8.86358e-08	8.61329e-08	1.21285e-07	3.9646e-08	7.37738e-08	1.28931e-07	1.44454e-07	5.42884e-08	1.48388e-07	1.00858e-07	6.12413e-08
1-15068	2.77699e-07	2.99673e-07	1.5172e-07	8.14051e-08	1.05388e-07	3.67647e-07	5.95037e-08	2.72582e-07	2.47754e-07	1.23725e-07	1.8766e-07	4.29566e-08	1.79136e-07	1.04456e-07	1.18986e-07	1.42528e-07	5.57196e-07	3.34272e-07	9.92168e-08	8.76255e-08	8.57267e-08	2.94568e-07	1.07708e-07	1.60595e-07	5.67754e-08	2.90136e-07	7.41324e-08	1.46424e-07	1.64676e-07	0.0885222	1.15002e-07	1.89539e-07	7.68311e-08	4.8798e-08	5.99155e-07	8.07321e-08	8.18867e-08	2.06338e-07	9.08047e-08	8.73425e-08	1.72823e-07	4.04709e-08	0.00418044	1.45822e-07	1.34271e-07	6.45267e-08	1.10246e-07	1.02906e-07	5.98572e-08
1-9035	1.65373e-07	2.53706e-07	1.26264e-07	1.36032e-07	8.31389e-08	2.49149e-07	6.06924e-08	2.4106e-07	2.9025e-07	1.51844e-07	1.55733e-07	4.31664e-08	1.57009e-07	9.58365e-08	1.14448e-07	1.53828e-07	4.24547e-07	3.18753e-07	1.16207e-07	8.57396e-08	8.52733e-08	2.07705e-07	1.14261e-07	1.41321e-07	5.63046e-08	2.10302e-07	5.50874e-08	1.28947e-07	1.54323e-07	2.53139e-07	1.05315e-07	1.94587e-07	8.04197e-08	4.72539e-08	5.03997e-07	7.64072e-08	8.01471e-08	1.3938e-07	8.91738e-08	8.5e-08	1.28995e-07	3.96408e-08	8.25613e-08	1.27985e-07	1.39105e-07	5.50033e-08	0.347714	9.83007e-08	6.20761e-08
1-8670	1.67036e-07	2.3947e-07	1.08631e-07	6.05504e-08	2.78084e-07	1.83112e-07	4.84462e-08	2.20057e-07	1.88284e-07	9.37141e-08	1.45095e-07	3.47111e-08	1.23536e-07	8.31183e-08	9.58718e-08	1.14534e-07	3.94199e-07	2.6376e-07	7.80301e-08	7.10024e-08	6.97867e-08	1.7225e-07	8.58129e-08	1.6363e-07	4.58417e-08	1.57522e-07	5.36823e-08	1.15441e-07	1.26458e-07	1.84144e-07	9.97948e-08	1.5076e-07	6.20142e-08	3.9261e-08	5.70863e-07	6.54044e-08	6.47539e-08	0.0678608	7.2574e-08	7.05915e-08	1.32453e-07	3.47757e-08	8.02646e-08	1.15604e-07	1.06982e-07	5.13082e-08	8.04532e-08	8.60864e-08	4.8357e-08
1-8702	1.42961e-07	1.87388e-07	9.10476e-08	5.39815e-08	1.66787e-07	1.57755e-07	4.35038e-08	1.83441e-07	1.67167e-07	8.40423e-08	1.21827e-07	3.1092e-08	1.09897e-07	7.31492e-08	8.57753e-08	1.02674e-07	3.58578e-07	2.25137e-07	7.01011e-08	6.3611e-08	6.24888e-08	1.53818e-07	7.63557e-08	1.61394e-07	4.10232e-08	1.42549e-07	4.44271e-08	1.00647e-07	1.09838e-07	1.60602e-07	8.52127e-08	1.35405e-07	5.56043e-08	3.52096e-08	4.5668e-07	5.83795e-08	5.77608e-08	0.0817586	6.50412e-08	6.30106e-08	9.98474e-08	3.10595e-08	6.6452e-08	1.02226e-07	9.59832e-08	4.43938e-08	7.13812e-08	8.09433e-08	4.33277e-08
1-8659	2.4637e-07	4.0845e-07	1.67644e-07	7.80185e-08	0.000383803	2.59419e-07	6.3374e-08	3.36796e-07	2.5042e-07	1.23536e-07	2.14718e-07	4.52716e-08	1.60612e-07	1.12944e-07	1.24196e-07	1.50349e-07	5.15299e-07	3.85003e-07	1.0317e-07	9.29553e-08	9.20784e-08	2.29217e-07	1.15957e-07	2.13788e-07	5.93712e-08	2.02407e-07	8.43077e-08	1.54901e-07	1.73283e-07	2.27509e-07	1.5622e-07	1.93587e-07	8.10818e-08	5.10246e-08	1.25863e-06	8.51016e-08	8.54625e-08	0.0210605	9.36356e-08	9.18535e-08	2.88753e-07	4.48702e-08	1.24268e-07	1.44907e-07	1.39383e-07	7.14549e-08	1.07329e-07	1.0277e-07	6.33794e-08
1-8664	2.15998e-07	3.29018e-07	1.41255e-07	6.95773e-08	0.00922965	2.1149e-07	5.44399e-08	2.47269e-07	2.16435e-07	1.07518e-07	1.69967e-07	3.98561e-08	1.40728e-07	9.76077e-08	1.09929e-07	1.32767e-07	4.29631e-07	3.22491e-07	9.24882e-08	8.16422e-08	8.02715e-08	1.96742e-07	1.00773e-07	2.29524e-07	5.24046e-08	1.74667e-07	6.58412e-08	1.39827e-07	1.48649e-07	1.94332e-07	1.32517e-07	1.74548e-07	7.10572e-08	4.49919e-08	1.52962e-06	7.52325e-08	7.373e-08	6.85251e-07	8.28988e-08	8.10935e-08	3.43989e-07	3.82468e-08	1.04357e-07	1.20883e-07	1.21563e-07	6.22783e-08	9.08859e-08	8.99703e-08	5.5438e-08
1-751	5.88832e-07	6.00073e-07	0.00070843	1.40552e-07	1.52526e-06	4.79312e-07	1.08262e-07	0.00283759	4.64349e-07	2.11451e-07	0.00604833	7.60705e-08	3.41862e-07	1.83769e-07	2.13145e-07	2.51554e-07	2.63595e-06	7.18561e-07	1.72444e-07	1.5924e-07	1.56028e-07	4.42739e-07	1.93448e-07	3.5537e-07	9.96054e-08	4.25204e-07	2.52121e-07	0.000328242	2.77201e-07	3.98588e-07	4.11671e-07	3.18498e-07	1.35732e-07	8.47235e-08	1.44499e-05	1.41072e-07	1.50085e-07	4.6623e-05	1.56205e-07	1.52296e-07	0.000245451	7.98447e-08	2.02461e-07	3.39199e-07	2.33053e-07	6.3915e-07	1.68147e-07	1.78306e-07	1.05379e-07
1-8662	1.37919e-07	2.25399e-07	1.05346e-07	5.65129e-08	0.00148764	1.487e-07	4.71043e-08	2.25717e-07	1.82008e-07	8.98431e-08	1.49936e-07	3.42129e-08	1.16635e-07	7.90774e-08	9.39081e-08	1.15682e-07	3.53502e-07	3.42571e-07	8.06047e-08	7.05681e-08	6.95981e-08	1.73297e-07	8.17799e-08	1.63485e-07	4.48911e-08	1.4191e-07	6.85937e-08	1.30272e-07	1.25299e-07	1.94595e-07	1.18957e-07	1.44267e-07	6.04625e-08	3.85349e-08	4.26242e-07	6.4873e-08	6.54835e-08	2.35998e-07	7.09368e-08	6.87136e-08	1.1324e-07	3.22307e-08	6.76585e-08	1.11164e-07	1.04298e-07	5.44012e-08	7.79706e-08	7.73209e-08	4.74349e-08
1-8135	6.81718e-08	1.01644e-07	5.00582e-08	3.25131e-08	4.43055e-08	6.74287e-08	2.54711e-08	1.08152e-07	0.00910631	5.06048e-08	6.66219e-08	1.8905e-08	6.36812e-08	4.38041e-08	5.24116e-08	6.28654e-08	1.79654e-07	1.34424e-07	4.42818e-08	3.80947e-08	3.73491e-08	8.41291e-08	4.59657e-08	5.85613e-08	2.58354e-08	7.96173e-08	2.34806e-08	5.85706e-08	7.73661e-08	8.17424e-08	4.7175e-08	8.20934e-08	3.4579e-08	2.13183e-08	2.21565e-07	3.53421e-08	3.5121e-08	4.74723e-08	4.014e-08	3.8224e-08	5.41917e-08	1.70383e-08	3.00849e-08	5.29428e-08	5.90699e-08	2.47313e-08	4.26056e-08	4.11439e-08	2.63023e-08
1-9034	1.7261e-07	2.85802e-07	1.26002e-07	0.119012	8.87297e-08	2.4763e-07	6.91471e-08	2.57679e-07	3.59986e-07	1.65469e-07	1.6621e-07	4.71296e-08	1.78395e-07	1.04137e-07	1.2328e-07	1.73476e-07	4.53582e-07	3.47917e-07	1.33033e-07	1.06997e-07	9.40369e-08	2.19144e-07	1.29887e-07	1.52766e-07	6.13626e-08	2.23693e-07	5.76077e-08	1.36783e-07	1.73852e-07	2.62982e-07	1.12261e-07	2.43051e-07	9.00904e-08	5.13761e-08	5.41974e-07	8.18355e-08	8.71622e-08	1.33022e-07	9.8506e-08	9.20972e-08	1.31939e-07	4.26917e-08	7.91813e-08	1.34556e-07	1.58752e-07	5.83738e-08	1.93032e-07	1.04771e-07	6.76139e-08
1-15099	1.2911e-07	1.94422e-07	9.2026e-08	6.99488e-08	6.47046e-08	1.47402e-07	4.85898e-08	2.00341e-07	3.41681e-07	9.99564e-08	1.24728e-07	3.564e-08	1.20107e-07	7.99342e-08	9.54379e-08	1.19546e-07	3.42442e-07	2.54933e-07	3.74496e-07	7.07966e-08	6.95603e-08	1.7741e-07	0.0107305	1.08578e-07	4.78891e-08	1.53077e-07	4.34989e-08	1.06177e-07	1.19332e-07	1.63756e-07	8.65144e-08	1.54449e-07	6.77418e-08	3.90617e-08	3.99467e-07	6.37057e-08	6.44068e-08	9.12596e-08	7.65031e-08	7.47129e-08	1.00088e-07	3.20264e-08	5.80441e-08	1.0197e-07	1.27452e-07	4.53632e-08	8.5965e-08	7.96839e-08	5.39393e-08
1-7002	8.44598e-08	1.27352e-07	6.34172e-08	4.15441e-08	4.2196e-08	8.81966e-08	3.21542e-08	1.33673e-07	1.39417e-07	6.3083e-08	8.23414e-08	2.3482e-08	8.02562e-08	5.32952e-08	6.36688e-08	7.71212e-08	2.44879e-07	1.67094e-07	0.00762364	4.71815e-08	4.61277e-08	1.12625e-07	6.45838e-08	7.26387e-08	3.06374e-08	9.97679e-08	2.91109e-08	7.17559e-08	7.81673e-08	1.10324e-07	5.81369e-08	1.00197e-07	4.40708e-08	2.62162e-08	3.05082e-07	4.33757e-08	4.22519e-08	6.05976e-08	4.83983e-08	4.8358e-08	6.92813e-08	2.11234e-08	3.85547e-08	6.60108e-08	7.6662e-08	3.04431e-08	5.36665e-08	5.05497e-08	3.30437e-08
1-15169	1.95285e-07	3.20021e-07	1.55989e-07	0.396189	1.11334e-07	3.22437e-07	7.24908e-08	2.91237e-07	3.64031e-07	1.72846e-07	1.8721e-07	5.11985e-08	1.89092e-07	1.35708e-07	1.40445e-07	2.277e-07	5.10535e-07	4.01808e-07	1.7041e-07	1.03619e-07	1.03876e-07	2.57637e-07	1.33623e-07	1.75908e-07	7.62905e-08	2.59199e-07	6.50355e-08	1.52624e-07	1.89517e-07	2.83276e-07	1.24623e-07	2.32893e-07	9.64796e-08	5.6551e-08	5.97835e-07	9.00957e-08	1.01466e-07	1.87753e-07	1.19689e-07	9.78984e-08	1.55693e-07	4.73684e-08	9.69647e-08	1.6099e-07	1.86579e-07	6.51683e-08	1.66417e-07	1.25303e-07	7.43614e-08
1-8071	8.0776e-08	1.17741e-07	5.66209e-08	3.59959e-08	4.73349e-08	7.77789e-08	2.9074e-08	1.22229e-07	1.22816e-07	5.66825e-08	7.67805e-08	2.13847e-08	7.15923e-08	5.05084e-08	5.95602e-08	7.04031e-08	2.02622e-07	1.52222e-07	5.90413e-08	4.34363e-08	4.2709e-08	9.70901e-08	5.25898e-08	6.71179e-08	3.01208e-08	8.92502e-08	2.69647e-08	6.61476e-08	0.0025905	9.50052e-08	5.37222e-08	1.03479e-07	3.91808e-08	2.45693e-08	2.5208e-07	4.00226e-08	3.94064e-08	5.24066e-08	4.68649e-08	4.31368e-08	6.48233e-08	1.93858e-08	3.50577e-08	6.01813e-08	6.76436e-08	2.81421e-08	5.11886e-08	4.71132e-08	3.01536e-08
1-8055	9.71092e-08	1.46253e-07	7.19466e-08	5.00626e-08	1.10387e-07	9.87697e-08	3.70769e-08	1.52709e-07	1.91013e-07	7.23587e-08	9.4079e-08	2.81287e-08	9.27388e-08	6.22773e-08	7.35392e-08	9.08213e-08	2.71709e-07	1.98401e-07	6.72922e-08	5.40906e-08	5.36044e-08	1.28701e-07	7.25011e-08	8.35736e-08	3.59293e-08	1.21684e-07	3.36672e-08	8.26605e-08	0.00189389	1.17679e-07	6.69786e-08	1.45127e-07	5.0805e-08	3.10742e-08	3.22393e-07	4.98174e-08	5.04623e-08	6.77018e-08	5.89933e-08	5.52643e-08	7.60008e-08	2.50171e-08	4.72289e-08	7.54237e-08	8.53732e-08	3.51232e-08	6.27464e-08	6.03126e-08	3.79504e-08
1-8084	9.63453e-08	1.461e-07	6.98593e-08	5.04323e-08	7.86744e-08	9.53228e-08	3.58485e-08	1.51345e-07	1.77196e-07	7.2887e-08	9.36936e-08	2.7276e-08	9.13823e-08	6.17734e-08	7.28384e-08	9.07321e-08	2.51245e-07	1.94011e-07	7.08811e-08	5.5697e-08	5.4804e-08	1.19525e-07	7.08075e-08	8.31222e-08	3.62647e-08	1.12054e-07	3.2784e-08	8.13962e-08	0.0196276	1.17965e-07	6.61267e-08	1.34187e-07	5.14108e-08	3.37267e-08	3.05255e-07	4.96026e-08	4.92183e-08	6.54264e-08	6.3769e-08	5.36487e-08	7.53465e-08	2.39037e-08	4.24336e-08	7.43125e-08	8.60977e-08	3.45537e-08	6.21341e-08	5.81248e-08	3.79572e-08
1-8352	0.029542	3.11689e-07	2.13845e-07	9.72387e-08	0.000108863	2.16668e-07	7.48792e-08	3.70806e-07	2.80139e-07	1.4093e-07	2.23084e-07	5.11066e-08	1.76766e-07	1.22932e-07	1.39987e-07	1.69438e-07	9.40137e-07	4.06788e-07	1.23556e-07	1.06498e-07	1.02107e-07	3.34588e-07	1.26567e-07	1.87645e-07	6.71777e-08	2.24916e-07	7.9166e-08	0.000171011	4.07579e-07	2.36105e-07	1.52263e-07	2.30479e-07	9.30407e-08	5.77879e-08	1.77849e-06	9.45984e-08	1.1026e-07	1.87478e-07	1.06447e-07	1.02851e-07	2.06802e-07	5.53618e-08	9.37975e-08	1.76206e-07	1.61584e-07	1.02053e-07	1.16673e-07	1.14287e-07	7.14631e-08
1-8042	7.80107e-08	1.16077e-07	5.84433e-08	3.68556e-08	5.94077e-08	7.68347e-08	2.90623e-08	1.29884e-07	1.60035e-07	5.76981e-08	7.72059e-08	2.47295e-08	7.42333e-08	5.0462e-08	5.98039e-08	7.30258e-08	2.05681e-07	1.58589e-07	5.36904e-08	4.40526e-08	4.34972e-08	9.68025e-08	5.37054e-08	6.76694e-08	2.95962e-08	9.28321e-08	2.71089e-08	6.7577e-08	0.0147355	9.31501e-08	5.43055e-08	1.02302e-07	4.086e-08	2.53541e-08	2.53195e-07	4.10777e-08	4.06564e-08	5.38289e-08	5.54449e-08	4.41088e-08	6.30316e-08	1.95811e-08	3.48466e-08	6.05568e-08	6.78743e-08	2.86845e-08	4.94934e-08	4.7682e-08	3.07779e-08
1-8057	4.71814e-08	6.87222e-08	3.45385e-08	2.18408e-08	2.55476e-08	4.60089e-08	1.72695e-08	7.45937e-08	0.0272302	3.34033e-08	4.57921e-08	1.29121e-08	4.3623e-08	2.99334e-08	3.5933e-08	4.22441e-08	1.2524e-07	9.10959e-08	2.84637e-08	2.62113e-08	2.54375e-08	5.80146e-08	3.113e-08	4.04176e-08	1.71773e-08	5.35696e-08	1.62512e-08	4.06471e-08	4.91544e-08	5.5305e-08	3.24334e-08	5.58815e-08	2.29833e-08	1.46469e-08	1.54095e-07	2.4558e-08	2.33871e-08	3.19171e-08	2.71687e-08	2.63741e-08	3.73846e-08	1.16597e-08	2.08834e-08	3.59427e-08	3.93215e-08	1.71842e-08	2.86837e-08	2.79375e-08	1.78017e-08
1-8243	7.59716e-08	1.14867e-07	5.32394e-08	3.4013e-08	5.39181e-08	7.28513e-08	2.67654e-08	2.12292e-07	0.0251676	5.25212e-08	7.63162e-08	2.00588e-08	6.86995e-08	4.7776e-08	5.55302e-08	6.53195e-08	1.9659e-07	1.43866e-07	4.43149e-08	4.05421e-08	3.94903e-08	9.20757e-08	4.84224e-08	6.28287e-08	2.67209e-08	8.50378e-08	2.57646e-08	6.59738e-08	7.12013e-08	8.70164e-08	5.00613e-08	8.74192e-08	3.57207e-08	2.26367e-08	2.36031e-07	3.78452e-08	3.70076e-08	4.98627e-08	4.2183e-08	4.07941e-08	6.25106e-08	1.85427e-08	3.24803e-08	5.89771e-08	6.16544e-08	2.88291e-08	4.4572e-08	4.36713e-08	2.76653e-08
1-8074	8.3754e-08	1.36157e-07	6.06586e-08	4.03097e-08	9.45045e-08	7.97367e-08	3.0485e-08	1.96527e-07	2.03685e-07	6.04502e-08	8.17993e-08	2.3791e-08	7.90173e-08	5.29507e-08	6.34903e-08	7.85505e-08	2.19045e-07	1.61489e-07	6.15275e-08	4.72406e-08	4.67296e-08	1.05759e-07	5.60673e-08	7.16248e-08	3.17862e-08	9.56064e-08	2.86348e-08	7.2585e-08	0.000406853	1.02121e-07	5.81638e-08	1.08374e-07	4.36429e-08	2.64928e-08	2.69194e-07	4.33143e-08	4.15796e-08	5.60946e-08	5.62071e-08	4.83218e-08	6.5981e-08	2.08866e-08	3.65699e-08	6.47193e-08	6.98272e-08	3.09693e-08	5.24363e-08	5.05357e-08	3.27796e-08
1-8128	8.66098e-08	1.28169e-07	6.38798e-08	4.22366e-08	7.44494e-08	8.78083e-08	3.23959e-08	1.37245e-07	1.8371e-07	6.66778e-08	8.51889e-08	2.45934e-08	8.2007e-08	5.58207e-08	6.63017e-08	8.23104e-08	2.28178e-07	1.74123e-07	5.93569e-08	4.91427e-08	4.84475e-08	1.09807e-07	6.09707e-08	7.59332e-08	3.40038e-08	1.0376e-07	3.00544e-08	7.43563e-08	0.0117552	1.03899e-07	6.01155e-08	1.20685e-07	4.70843e-08	2.91383e-08	2.80633e-07	4.50471e-08	4.51724e-08	6.00963e-08	5.91589e-08	4.87752e-08	6.88533e-08	2.18598e-08	3.82289e-08	6.73662e-08	7.52639e-08	3.14493e-08	5.55441e-08	5.29484e-08	3.48289e-08
1-49	5.52536e-08	7.81395e-08	4.40114e-08	2.48427e-08	2.55857e-08	5.23718e-08	1.94203e-08	8.90599e-08	7.42112e-08	3.79706e-08	5.34311e-08	1.46036e-08	0.15311	3.41492e-08	4.16828e-08	4.73747e-08	1.52986e-07	1.11364e-07	3.13262e-08	2.99262e-08	2.94859e-08	7.0991e-08	3.5044e-08	4.83104e-08	1.92316e-08	6.25922e-08	1.88067e-08	4.85615e-08	4.88051e-08	6.30215e-08	3.84312e-08	6.36212e-08	2.58589e-08	1.66665e-08	1.85018e-07	2.8044e-08	2.69096e-08	3.74302e-08	3.05602e-08	3.00095e-08	4.3917e-08	1.3182e-08	2.43932e-08	4.19278e-08	4.42298e-08	2.04693e-08	3.19567e-08	3.17399e-08	2.02194e-08
1-47	5.8697e-08	8.37414e-08	4.79861e-08	2.66953e-08	2.76166e-08	5.71498e-08	2.10569e-08	9.68154e-08	8.01709e-08	4.20495e-08	5.7567e-08	1.5805e-08	0.0161576	3.6684e-08	4.41221e-08	5.12183e-08	1.60927e-07	1.23027e-07	3.40138e-08	3.2433e-08	3.31401e-08	7.20498e-08	3.79357e-08	5.30477e-08	2.07696e-08	6.7302e-08	2.03309e-08	5.1863e-08	5.29519e-08	6.74053e-08	4.23672e-08	6.85522e-08	2.79784e-08	1.79984e-08	1.93881e-07	3.05731e-08	2.89602e-08	4.15373e-08	3.29881e-08	3.24131e-08	4.71589e-08	1.42472e-08	2.58281e-08	4.5603e-08	4.81057e-08	2.18482e-08	3.44316e-08	3.43964e-08	2.20752e-08
1-902	2.38649e-07	3.35424e-07	1.64031e-05	1.09364e-07	7.27232e-07	2.2403e-07	8.55779e-08	6.98127e-06	3.4631e-07	1.80314e-07	0.000209547	6.28783e-08	4.62113e-07	1.42948e-07	1.75293e-07	2.0252e-07	6.96985e-07	6.99046e-07	1.49814e-07	1.273e-07	1.29425e-07	2.88505e-07	1.51992e-07	2.43483e-07	8.50415e-08	2.78146e-07	9.54239e-08	2.07805e-05	2.36498e-07	2.98231e-07	1.92783e-07	2.63969e-07	1.49328e-07	7.05179e-08	8.03448e-07	9.68989e-05	1.21714e-07	2.18566e-07	1.30271e-07	1.27661e-07	2.85881e-05	7.37842e-08	1.15963e-07	2.53612e-07	2.00828e-07	2.09308e-07	1.43857e-07	1.43177e-07	8.96912e-08
1-21103	3.8136e-08	5.50767e-08	2.80573e-08	1.71469e-08	1.83345e-08	3.6277e-08	1.39243e-08	6.08581e-08	5.25457e-08	2.68715e-08	3.73458e-08	1.05227e-08	3.53815e-08	2.4221e-08	2.93309e-08	3.39944e-08	1.01353e-07	7.42246e-08	2.25654e-08	2.14026e-08	2.07934e-08	4.67682e-08	2.49196e-08	3.28494e-08	1.38521e-08	4.27226e-08	1.32352e-08	3.32033e-08	3.43365e-08	4.43773e-08	2.65809e-08	4.51828e-08	1.85911e-08	1.19803e-08	1.24607e-07	0.018443	1.89367e-08	2.57133e-08	2.19314e-08	2.17169e-08	3.05416e-08	9.45547e-09	1.69383e-08	2.89888e-08	3.17872e-08	1.40993e-08	2.27686e-08	2.30778e-08	1.46168e-08
1-21232	3.96036e-08	5.71631e-08	2.92627e-08	1.78953e-08	1.90812e-08	3.76635e-08	1.44514e-08	6.31734e-08	5.46104e-08	2.7897e-08	3.86891e-08	1.09307e-08	3.73542e-08	2.5226e-08	3.04442e-08	3.53076e-08	1.07983e-07	7.7353e-08	2.3459e-08	2.21911e-08	2.15538e-08	4.85459e-08	2.60276e-08	3.41384e-08	1.43955e-08	4.43293e-08	1.3714e-08	3.45485e-08	3.56558e-08	4.61159e-08	2.77648e-08	4.68856e-08	1.92679e-08	1.2442e-08	1.29321e-07	0.00180671	1.97244e-08	2.67224e-08	2.28688e-08	2.26974e-08	3.17081e-08	9.80822e-09	1.76038e-08	3.02288e-08	3.30005e-08	1.45661e-08	2.36646e-08	2.41027e-08	1.51328e-08
1-71401	4.08912e-08	5.89929e-08	3.02951e-08	1.83085e-08	2.06181e-08	3.87559e-08	1.48963e-08	6.53709e-08	5.62716e-08	2.86761e-08	4.06661e-08	1.12835e-08	3.85362e-08	2.59171e-08	3.20973e-08	3.63663e-08	1.08248e-07	8.03105e-08	2.41519e-08	2.29858e-08	2.2212e-08	4.99284e-08	2.65693e-08	3.567e-08	1.48887e-08	4.56865e-08	1.4285e-08	3.56285e-08	3.66897e-08	4.76746e-08	2.8585e-08	4.82217e-08	2.00156e-08	1.27778e-08	1.33106e-07	0.00229058	2.04586e-08	2.74799e-08	2.3402e-08	2.31612e-08	3.29478e-08	1.014e-08	1.813e-08	3.10097e-08	3.40363e-08	1.51257e-08	2.43818e-08	2.42971e-08	1.55725e-08
1-71411	4.04799e-08	5.83849e-08	3.00038e-08	1.80998e-08	2.0285e-08	3.83311e-08	1.47036e-08	6.47325e-08	5.55867e-08	2.83454e-08	4.00557e-08	1.1124e-08	3.81729e-08	2.56435e-08	3.16025e-08	3.59944e-08	1.07035e-07	7.96461e-08	2.38652e-08	2.26807e-08	2.19369e-08	4.93345e-08	2.62565e-08	3.53524e-08	1.46975e-08	4.51143e-08	1.41566e-08	3.52469e-08	3.62935e-08	4.6977e-08	2.83333e-08	4.76776e-08	1.97855e-08	1.26309e-08	1.31617e-07	0.00175101	2.01894e-08	2.71495e-08	2.31249e-08	2.28562e-08	3.2678e-08	1.00201e-08	1.79309e-08	3.06833e-08	3.34589e-08	1.49466e-08	2.40947e-08	2.39578e-08	1.53876e-08
1-9134	1.69215e-07	2.5495e-07	1.26292e-07	7.82774e-08	1.03815e-07	1.78024e-07	6.6094e-08	2.69862e-05	2.71215e-07	1.60141e-07	3.89263e-07	5.19664e-08	1.6075e-07	1.04641e-07	1.27401e-07	1.52561e-07	4.44702e-07	6.63225e-07	1.08891e-07	9.80529e-08	0.00263858	2.33542e-07	1.14646e-07	1.50073e-07	6.2973e-08	2.39015e-07	7.4839e-08	2.47671e-07	1.66129e-07	2.01548e-07	1.38343e-07	2.03318e-07	1.03115e-07	5.49744e-08	5.35562e-07	8.86088e-08	9.33641e-08	1.13059e-07	9.89549e-08	9.62782e-08	1.4177e-07	4.71341e-08	7.27876e-08	1.4477e-07	1.68663e-07	1.01866e-07	1.02807e-07	1.03519e-07	8.52463e-08
1-9136	8.61741e-08	1.25676e-07	6.50669e-08	3.80654e-08	4.16862e-08	8.30324e-08	3.13837e-08	3.03642e-07	1.19713e-07	6.83139e-08	1.09357e-07	2.38916e-08	7.86549e-08	5.41788e-08	6.41507e-08	7.5598e-08	2.24586e-07	1.96468e-07	5.0533e-08	4.71207e-08	0.000521718	1.03176e-07	5.88582e-08	7.18466e-08	3.06009e-08	9.46712e-08	3.89276e-08	7.25904e-08	7.6942e-08	1.06283e-07	6.27934e-08	9.88753e-08	4.30562e-08	2.63975e-08	2.7934e-07	4.57327e-08	4.28591e-08	5.64312e-08	4.83264e-08	4.73658e-08	6.73369e-08	2.18497e-08	3.69176e-08	6.53238e-08	7.45076e-08	3.56099e-08	5.02287e-08	5.1095e-08	3.80801e-08
1-9218	2.01199e-07	2.9738e-07	1.67435e-07	9.51046e-08	1.45635e-07	2.31009e-07	7.77701e-08	3.11597e-05	3.9119e-07	2.10562e-07	3.51726e-07	6.53977e-08	1.96274e-07	1.31864e-07	1.61775e-07	1.8551e-07	2.40856e-06	1.29825e-06	1.28733e-07	1.33471e-07	0.000133835	3.26663e-07	1.44919e-07	1.74347e-07	7.70449e-08	4.3019e-07	1.19634e-07	1.96852e-07	2.09612e-07	2.50731e-07	1.9131e-07	2.40027e-07	1.10986e-07	6.48216e-08	1.84163e-05	1.445e-07	1.45282e-07	1.3797e-07	1.24367e-07	1.21151e-07	1.63733e-07	5.65209e-08	8.84173e-08	2.02303e-07	1.92416e-07	2.04543e-07	1.23718e-07	1.37427e-07	1.02679e-07
1-683	1.70581e-06	6.73865e-07	4.10294e-07	1.99228e-07	3.48346e-07	0.0131611	1.44123e-07	6.82132e-07	6.81808e-07	3.27165e-07	5.73792e-07	1.02004e-07	4.02048e-07	4.09674e-07	2.91445e-07	3.83986e-07	1.20477e-06	0.00320096	2.62436e-07	4.00317e-07	2.8425e-06	7.17545e-07	7.83305e-07	0.00309233	1.33811e-07	1.81433e-06	0.00290736	4.65382e-07	4.25191e-07	0.00316213	3.92336e-07	4.25088e-07	1.83416e-07	1.15229e-07	2.30317e-06	1.81391e-07	2.11544e-07	5.43351e-07	2.12614e-07	1.98581e-07	6.33278e-07	9.50907e-08	0.00218313	3.28259e-07	3.28167e-07	1.74819e-07	2.5466e-07	5.85619e-07	1.61544e-07
1-9927	1.04587e-07	1.5601e-07	7.65379e-08	4.78797e-08	5.23489e-08	1.03276e-07	3.95679e-08	1.6596e-07	1.81757e-07	7.78595e-08	1.02987e-07	2.91767e-08	1.08766e-07	6.72306e-08	8.1603e-08	9.88945e-08	2.84432e-07	2.16245e-07	6.78524e-08	1.42523e-07	6.68077e-08	1.3328e-07	7.68022e-08	9.39334e-08	3.93146e-08	1.24305e-07	3.59276e-08	8.95108e-08	1.19612e-07	1.38134e-07	7.21793e-08	2.60956e-07	5.74271e-08	3.97214e-08	3.55767e-07	5.38819e-08	5.49358e-08	7.10166e-08	0.0211532	5.89557e-08	8.33802e-08	2.64678e-08	4.59317e-08	8.01719e-08	9.05987e-08	3.79392e-08	6.36636e-08	7.34627e-08	4.16149e-08
1-9971	7.2564e-08	1.06706e-07	5.33786e-08	3.2883e-08	3.55195e-08	7.01636e-08	2.69548e-08	1.15631e-07	1.14234e-07	5.22092e-08	7.0838e-08	2.00276e-08	6.9866e-08	4.63643e-08	5.79791e-08	6.61617e-08	1.91456e-07	1.43956e-07	4.5522e-08	7.10376e-08	4.38619e-08	8.94768e-08	4.9872e-08	6.30456e-08	2.74632e-08	8.34296e-08	2.49967e-08	6.25641e-08	7.49808e-08	8.71165e-08	5.0187e-08	1.5688e-07	3.69848e-08	2.59783e-08	2.35302e-07	3.78707e-08	3.64123e-08	4.89588e-08	0.023446	4.12672e-08	5.79039e-08	1.80535e-08	3.20184e-08	5.53672e-08	6.15376e-08	2.6491e-08	4.39033e-08	4.78255e-08	2.81419e-08
1-9157	3.77523e-08	5.19169e-08	2.67022e-08	1.64127e-08	1.8046e-08	3.42577e-08	1.3097e-08	5.826e-08	4.90735e-08	2.53992e-08	3.56066e-08	9.84652e-09	3.35764e-08	2.31571e-08	0.0281302	3.20827e-08	9.60131e-08	7.0416e-08	2.1022e-08	2.01371e-08	1.95171e-08	4.42491e-08	2.33921e-08	3.13979e-08	1.30047e-08	4.09936e-08	1.29151e-08	3.16419e-08	3.25203e-08	4.20597e-08	2.52337e-08	4.265e-08	1.73189e-08	1.12307e-08	1.18439e-07	1.89739e-08	1.78768e-08	2.43037e-08	2.06006e-08	2.03139e-08	2.92985e-08	8.9296e-09	1.60996e-08	2.74798e-08	2.9601e-08	1.35295e-08	2.14247e-08	2.13115e-08	1.3562e-08
1-6024	1.99301e-07	3.01615e-07	1.18825e-07	7.29213e-08	2.99883e-07	1.54001e-07	6.13606e-08	2.83546e-07	2.33561e-07	1.11975e-07	1.8079e-07	4.1804e-08	1.41942e-07	9.74516e-08	1.5878e-07	1.36825e-07	5.5263e-07	3.19223e-07	9.4939e-08	8.94789e-08	9.21684e-08	1.9298e-07	1.22995e-07	1.78542e-07	5.53968e-08	4.00631e-07	6.32711e-08	1.44231e-07	1.88194e-07	2.20728e-07	1.06462e-07	1.7687e-07	7.66324e-08	4.68159e-08	5.56215e-07	7.72954e-08	9.23798e-08	1.07166e-07	8.71997e-08	8.39713e-08	1.26116e-07	6.01157e-08	9.12697e-08	1.20829e-07	1.25807e-07	6.01112e-08	9.04505e-08	0.00160068	5.78406e-08
1-320	1.84155e-07	3.2859e-07	1.31913e-07	7.86898e-08	1.04573e-07	1.82084e-07	7.77725e-08	2.75334e-07	2.55022e-07	1.25641e-07	1.91742e-07	4.54836e-08	1.76905e-07	1.07466e-07	1.23992e-07	1.50932e-07	6.432e-07	3.49716e-07	1.11166e-07	9.25397e-08	9.10333e-08	2.23622e-07	3.17483e-07	1.62307e-07	5.96093e-08	2.33847e-07	6.56577e-08	1.53391e-07	0.0657689	3.06394e-07	1.14692e-07	1.95883e-07	1.16635e-07	5.06595e-08	9.4541e-07	8.27721e-08	9.02773e-08	1.23263e-07	9.44046e-08	9.2311e-08	1.44307e-07	4.37632e-08	8.86105e-08	1.29938e-07	1.4245e-07	6.25517e-08	1.0162e-07	1.03938e-07	6.3266e-08
1-34	0.0352095	3.24385e-07	1.9016e-07	8.06752e-08	1.12929e-07	2.53116e-07	6.16348e-08	3.16853e-07	2.55663e-07	1.23242e-07	2.08199e-07	4.44137e-08	1.8473e-07	1.11459e-07	1.39254e-07	1.46848e-07	8.13349e-07	3.89825e-07	1.00006e-07	9.27375e-08	9.22632e-08	2.92426e-07	1.16893e-07	2.44036e-07	5.89375e-08	3.55436e-07	9.47234e-08	2.25476e-07	1.7765e-07	3.11529e-07	1.27779e-07	1.96434e-07	7.92495e-08	5.06278e-08	7.46085e-07	8.42528e-08	8.50434e-08	1.76519e-07	9.33724e-08	9.11748e-08	2.00589e-07	4.14262e-08	1.50557e-07	1.42221e-07	1.37159e-07	7.27353e-08	1.03115e-07	1.06318e-07	6.18463e-08
1-9151	1.74485e-07	4.6826e-07	1.03358e-07	6.03129e-08	1.04253e-07	1.32653e-07	4.87924e-08	2.5187e-07	2.07697e-07	1.0119e-07	1.54626e-07	3.5895e-08	1.22987e-07	8.61434e-08	0.0130786	1.25979e-07	3.47938e-07	2.83991e-07	8.78957e-08	7.38181e-08	7.19872e-08	1.64864e-07	8.92683e-08	1.2848e-07	4.79737e-08	2.83716e-07	5.76331e-08	1.17237e-07	1.3316e-07	1.58166e-07	9.60327e-08	1.52255e-07	1.08639e-07	4.03474e-08	4.4612e-07	6.65841e-08	6.79639e-08	9.20743e-08	7.83194e-08	7.20195e-08	1.24808e-07	3.21717e-08	5.92733e-08	1.05339e-07	1.14346e-07	5.14388e-08	7.81545e-08	9.78041e-08	4.94765e-08
1-39	0.485855	1.90466e-07	1.06402e-07	5.27209e-08	6.44783e-08	1.36126e-07	4.04214e-08	2.04821e-07	1.61743e-07	7.98113e-08	1.19654e-07	2.97279e-08	1.13575e-07	7.40852e-08	8.61446e-08	9.77751e-08	4.01916e-07	2.37278e-07	6.51631e-08	6.16973e-08	6.01509e-08	1.71809e-07	7.44548e-08	1.29448e-07	3.92689e-08	1.62691e-07	4.88418e-08	1.21381e-07	1.09262e-07	1.64767e-07	8.12526e-08	1.29532e-07	5.26439e-08	3.38961e-08	4.08002e-07	5.68177e-08	5.5525e-08	9.70601e-08	6.23412e-08	6.12565e-08	1.22087e-07	2.74408e-08	7.07352e-08	8.83437e-08	9.04464e-08	4.457e-08	6.76678e-08	6.76816e-08	4.1066e-08
1-9204	1.48542e-06	8.90446e-07	6.33834e-07	2.05594e-07	0.00588249	1.01321e-06	1.68534e-07	6.78014e-06	1.01256e-06	3.54838e-07	1.29934e-06	1.13778e-07	5.40109e-07	2.85936e-07	0.00057846	3.59846e-07	3.22392e-06	1.55138e-06	2.97944e-07	2.84249e-07	3.21068e-07	0.000101635	3.38957e-07	2.96068e-06	1.51161e-07	0.000730342	5.607e-07	9.2306e-07	5.84654e-07	0.000413232	3.75576e-07	4.63666e-07	2.33052e-07	1.23863e-07	2.11306e-06	1.97234e-07	2.50864e-07	5.29773e-07	2.37794e-07	2.18294e-07	0.000418163	1.11394e-07	8.34407e-07	4.45192e-07	3.6647e-07	4.46593e-07	2.6518e-07	3.66909e-07	1.64454e-07
1-6920	4.90688e-08	7.71795e-08	3.51548e-08	2.15722e-08	2.94579e-08	4.53615e-08	1.75285e-08	7.74242e-08	6.53783e-08	3.41527e-08	4.71037e-08	1.3127e-08	4.46679e-08	3.03685e-08	0.000618223	4.28789e-08	1.26965e-07	9.35496e-08	2.89879e-08	2.68263e-08	2.61277e-08	6.12682e-08	3.16507e-08	4.25005e-08	1.75383e-08	5.87931e-08	1.67602e-08	4.19882e-08	4.32884e-08	5.57365e-08	3.32078e-08	5.65558e-08	2.37504e-08	1.49827e-08	1.60655e-07	2.51071e-08	2.45658e-08	3.23817e-08	2.76007e-08	2.69107e-08	3.88529e-08	1.18182e-08	2.14035e-08	3.69105e-08	3.9664e-08	1.75688e-08	2.84937e-08	3.05118e-08	1.81994e-08
1-6917	4.81295e-08	6.55367e-08	3.41229e-08	2.07093e-08	2.59716e-08	4.29921e-08	1.65777e-08	7.27041e-08	6.19629e-08	3.24992e-08	4.77223e-08	1.24133e-08	4.2006e-08	2.95851e-08	0.000344582	4.36745e-08	1.20513e-07	8.9004e-08	2.69119e-08	2.54185e-08	2.47883e-08	5.59223e-08	2.95181e-08	3.93649e-08	1.69015e-08	5.22572e-08	1.6419e-08	4.09332e-08	4.16497e-08	5.32151e-08	3.14492e-08	5.36693e-08	2.21751e-08	1.41714e-08	1.49132e-07	2.39631e-08	2.29713e-08	3.05204e-08	2.61199e-08	2.55867e-08	3.65627e-08	1.12752e-08	2.0207e-08	3.54711e-08	3.74389e-08	1.67551e-08	2.7148e-08	2.72059e-08	1.71568e-08
1-9000	0.000425719	4.85308e-06	8.42249e-07	2.288e-07	0.000113058	1.91531e-06	1.56205e-07	0.000422505	6.85949e-07	3.88938e-07	1.88494e-06	1.08107e-07	4.65555e-07	3.1952e-07	8.66979e-07	3.56012e-07	3.69289e-05	0.000145216	2.62736e-07	2.58899e-07	2.35514e-07	6.48413e-05	2.7664e-07	4.69108e-05	1.47058e-07	1.52031e-06	1.52735e-05	3.51235e-05	6.49895e-07	1.41833e-06	3.24553e-07	4.86088e-07	2.14871e-07	1.26915e-07	2.91328e-06	2.02593e-07	2.38266e-07	9.24405e-07	2.27269e-07	4.89571e-07	0.000313062	1.07917e-07	0.000160736	5.87782e-07	3.60651e-07	0.000125626	2.80082e-07	2.75675e-07	1.55691e-07
1-8360	1.54735e-06	5.42626e-07	3.07781e-07	1.17923e-07	0.00808657	3.40565e-07	9.16449e-08	8.16288e-07	4.06388e-07	1.79629e-07	3.21613e-07	6.46497e-08	2.45238e-07	1.58344e-07	1.89919e-07	2.13092e-07	1.53709e-06	5.50505e-07	1.66388e-07	1.38263e-07	1.34463e-07	4.93277e-07	1.67781e-07	3.58893e-07	8.56792e-08	4.0142e-07	1.54242e-07	6.68437e-07	0.0264075	5.37689e-07	2.1065e-07	2.81578e-07	1.1862e-07	7.32307e-08	1.20376e-06	1.19639e-07	1.41413e-07	2.80802e-07	1.35905e-07	1.30051e-07	5.47033e-07	6.65108e-08	1.80748e-07	2.26956e-07	2.03796e-07	1.29019e-07	1.54261e-07	1.61565e-07	9.00177e-08
1-41	0.194685	2.36857e-07	1.48042e-07	6.73137e-08	8.30803e-08	1.65262e-07	4.82999e-08	2.51712e-07	1.93509e-07	9.65481e-08	1.49222e-07	3.56841e-08	1.36293e-07	8.99428e-08	1.04897e-07	1.17013e-07	7.121e-07	2.94972e-07	7.85281e-08	7.39938e-08	7.17631e-08	2.14534e-07	8.91166e-08	1.48463e-07	4.72528e-08	1.92691e-07	5.9863e-08	1.38906e-07	1.40353e-07	2.09395e-07	9.58211e-08	1.56126e-07	6.32412e-08	4.07739e-08	4.97141e-07	6.81335e-08	6.65932e-08	1.22685e-07	7.52492e-08	7.34457e-08	1.9487e-06	3.30354e-08	8.87291e-08	1.1174e-07	1.08484e-07	5.60994e-08	8.15786e-08	8.09241e-08	4.93388e-08
1-9094	2.05454e-06	1.39716e-06	1.54716e-06	2.19882e-07	0.00791476	0.00248321	1.61117e-07	0.0105394	7.07194e-07	3.47656e-07	2.1622e-06	1.08534e-07	4.50784e-07	2.86252e-07	3.01534e-07	3.5369e-07	4.39079e-06	1.40649e-06	2.44131e-07	2.25416e-07	2.48429e-07	1.07547e-06	2.7858e-07	1.28263e-06	1.41899e-07	8.49809e-07	0.0150414	0.00485106	5.08558e-07	9.65976e-07	4.26092e-07	4.49832e-07	1.9589e-07	1.18601e-07	1.21431e-05	1.95515e-07	2.26718e-07	0.00621351	2.19501e-07	2.13829e-07	0.014244	1.15565e-07	5.0684e-07	6.66259e-07	3.49676e-07	0.025504	2.52372e-07	2.77812e-07	1.53146e-07
1-8181	1.93474e-07	2.38542e-07	1.08285e-07	7.04617e-08	2.22225e-07	1.64985e-07	5.73741e-08	2.38436e-07	2.26905e-07	1.19354e-07	1.53044e-07	4.06273e-08	1.39708e-07	9.67856e-08	1.36586e-07	1.33066e-07	4.0162e-07	2.9786e-07	1.00324e-07	8.81889e-08	9.30281e-08	2.06855e-07	1.18593e-07	1.65864e-07	5.52437e-08	1.161e-06	5.60171e-08	1.27702e-07	0.00295451	2.33932e-07	1.00955e-07	1.72134e-07	7.91179e-08	4.58796e-08	4.8773e-07	7.56602e-08	8.22242e-08	1.02929e-07	8.80043e-08	8.07127e-08	1.2333e-07	4.00325e-08	8.11816e-08	1.15953e-07	1.26919e-07	5.52202e-08	9.03021e-08	1.55936e-07	5.69153e-08
1-72220	6.24859e-08	9.0327e-08	4.57838e-08	2.78795e-08	3.02428e-08	5.99116e-08	2.30007e-08	9.8686e-08	8.75408e-08	4.44864e-08	6.07178e-08	1.71197e-08	5.76695e-08	4.23591e-08	5.11274e-08	5.67076e-08	1.66195e-07	1.30232e-07	3.70625e-08	3.51763e-08	3.43552e-08	7.67882e-08	4.07834e-08	5.48135e-08	2.28262e-08	7.04606e-08	2.19627e-08	5.44459e-08	5.63828e-08	7.3278e-08	4.3121e-08	7.41524e-08	3.05247e-08	1.96905e-08	5.57866e-07	0.00123571	3.10788e-08	4.19815e-08	3.59378e-08	3.51566e-08	4.94718e-08	1.54063e-08	2.77028e-08	4.74594e-08	5.23743e-08	2.28725e-08	3.72525e-08	3.87915e-08	2.39224e-08
1-6074	8.04074e-08	1.23228e-07	5.92338e-08	3.68623e-08	4.05262e-08	7.91261e-08	3.00926e-08	1.31257e-07	1.25282e-07	6.06293e-08	7.9833e-08	2.49846e-08	7.47097e-08	5.18508e-08	7.19695e-08	7.61902e-08	2.15182e-07	1.6346e-07	5.08599e-08	4.56654e-08	4.49913e-08	9.98347e-08	5.38255e-08	6.92198e-08	3.11215e-08	9.76821e-08	2.76165e-08	6.84788e-08	7.49277e-08	9.4097e-08	5.58881e-08	9.581e-08	4.17562e-08	2.58886e-08	2.7088e-07	4.1976e-08	4.08378e-08	5.43501e-08	4.83306e-08	4.50554e-08	6.40232e-08	2.00729e-08	3.52409e-08	6.26138e-08	0.0281474	2.9198e-08	4.90096e-08	4.94941e-08	3.18856e-08
1-9800	8.47897e-08	1.24993e-07	6.25804e-08	3.87671e-08	4.12877e-08	8.20981e-08	3.05861e-08	1.314e-07	1.1989e-07	6.14996e-08	8.1553e-08	2.2731e-08	7.70681e-08	7.80887e-08	6.89432e-08	8.63337e-08	2.18682e-07	0.0713172	5.10515e-08	4.75403e-08	4.61065e-08	1.09089e-07	5.87035e-08	7.74555e-08	3.10605e-08	9.86443e-08	2.8866e-08	7.15915e-08	7.73761e-08	9.8814e-08	5.75419e-08	1.02035e-07	4.10238e-08	2.66325e-08	2.6975e-07	4.34392e-08	4.18167e-08	5.81772e-08	5.11967e-08	4.59597e-08	6.88342e-08	2.05061e-08	3.72356e-08	6.41513e-08	6.93646e-08	3.03529e-08	4.9855e-08	5.15885e-08	3.23789e-08
1-8409	3.71517e-07	3.1835e-07	2.58414e-07	8.78168e-08	0.00357335	2.32197e-07	7.12628e-08	3.3853e-07	2.78344e-07	1.36736e-07	2.57139e-07	5.06371e-08	1.822e-07	1.21005e-07	1.41699e-07	1.67091e-07	3.07968e-06	3.93462e-07	1.21288e-07	1.04782e-07	1.02397e-07	2.93819e-07	1.25392e-07	3.93781e-07	6.71512e-08	3.01294e-07	9.44333e-08	2.17556e-07	0.00538952	2.59795e-07	1.64613e-07	2.20521e-07	9.11694e-08	5.73121e-08	3.19789e-06	9.55051e-08	9.82879e-08	2.03963e-06	1.05626e-07	1.02851e-07	3.12651e-07	5.03247e-08	9.85378e-08	1.64516e-07	1.5587e-07	8.56587e-08	1.14008e-07	1.2112e-07	7.02315e-08
1-8673	2.19255e-07	2.46657e-07	1.42363e-07	6.69491e-08	1.79455e-07	2.28034e-07	5.30171e-08	2.55336e-07	2.12224e-07	1.0436e-07	1.69125e-07	3.87009e-08	1.39912e-07	9.44412e-08	1.10142e-07	1.27241e-07	4.6188e-07	3.27253e-07	8.69122e-08	8.16444e-08	8.25787e-08	2.13575e-07	9.71162e-08	1.80274e-07	5.12027e-08	1.90526e-07	9.45366e-08	1.47942e-07	1.60917e-07	0.0227702	1.16054e-07	1.67732e-07	6.87786e-08	4.38937e-08	5.98215e-07	7.34209e-08	7.37816e-08	1.36707e-07	8.12369e-08	7.88994e-08	2.20432e-07	3.65632e-08	9.59253e-08	1.19738e-07	1.18813e-07	6.45803e-08	8.78622e-08	1.02731e-07	5.39353e-08
1-6075	7.30308e-08	1.10769e-07	5.38851e-08	3.36461e-08	3.66808e-08	7.38942e-08	2.74655e-08	1.17751e-07	1.12025e-07	5.49582e-08	7.34295e-08	2.22742e-08	6.8625e-08	4.74899e-08	6.23086e-08	6.97161e-08	1.98738e-07	1.47556e-07	4.63193e-08	4.20197e-08	4.11262e-08	9.1787e-08	4.91294e-08	6.33129e-08	2.82783e-08	8.59805e-08	2.53166e-08	6.30562e-08	6.8429e-08	8.59605e-08	5.12541e-08	8.92562e-08	3.72645e-08	2.35465e-08	2.57104e-07	3.85437e-08	3.74287e-08	5.06217e-08	4.42755e-08	4.14549e-08	5.86597e-08	1.85261e-08	3.2416e-08	5.74003e-08	0.0178968	2.67408e-08	4.47301e-08	4.56553e-08	2.91856e-08
1-141	3.23303e-07	2.34274e-07	1.51363e-07	8.03887e-08	3.94106e-07	7.48531e-05	7.52486e-08	2.5635e-07	2.38528e-07	1.1478e-07	2.49652e-07	4.41942e-08	1.4939e-07	1.08341e-07	1.23073e-07	1.60189e-07	4.29502e-07	3.13282e-07	9.57484e-08	8.99034e-08	1.23e-07	1.97035e-07	1.06537e-07	1.54103e-07	5.86868e-08	1.83685e-07	4.85996e-06	3.13998e-07	1.63085e-07	1.93196e-07	1.6479e-07	1.89732e-07	7.84301e-08	5.0249e-08	5.21777e-07	8.39304e-08	8.78922e-08	4.8956e-05	9.24538e-08	9.00887e-08	3.28999e-06	8.63031e-08	7.70848e-08	1.53363e-07	1.36287e-07	6.84738e-08	9.60319e-08	9.89448e-08	6.16314e-08
1-329	1.67588e-07	1.97672e-07	1.10845e-07	6.13895e-08	7.66083e-08	0.00259159	6.43195e-08	2.0671e-07	1.97001e-07	9.58628e-08	1.36388e-07	3.57728e-08	1.26624e-07	9.50927e-08	9.86663e-08	1.1985e-07	4.15469e-07	2.64192e-07	8.03089e-08	7.34538e-08	7.11054e-08	1.78299e-07	8.58246e-08	1.14232e-07	4.80545e-08	1.562e-07	5.04708e-08	1.21709e-07	1.53089e-07	1.57287e-07	1.31968e-07	1.5163e-07	6.43611e-08	4.06025e-08	4.22676e-07	6.71499e-08	6.84129e-08	1.34755e-07	7.68442e-08	7.19139e-08	2.02137e-07	4.34806e-08	9.07163e-08	1.92723e-07	1.11548e-07	5.55134e-08	7.99145e-08	8.04163e-08	5.0246e-08
1-15130	1.4664e-07	2.00263e-07	1.20565e-07	6.24921e-08	7.69967e-08	2.79173e-07	5.02056e-08	2.00127e-07	2.01164e-07	9.50078e-08	1.33232e-07	3.50857e-08	1.18149e-07	8.31353e-08	9.84119e-08	1.16666e-07	3.31668e-07	2.64286e-07	8.08163e-08	7.12448e-08	7.01662e-08	2.0565e-07	8.4472e-08	1.14813e-07	4.79384e-08	1.71147e-07	4.81924e-08	1.36888e-07	1.31816e-07	1.6175e-07	1.16326e-07	1.47723e-07	6.3578e-08	3.9327e-08	4.02863e-07	6.51784e-08	6.89146e-08	1.26139e-07	7.58655e-08	7.01961e-08	1.15421e-07	3.97295e-08	5.82073e-08	0.0048849	1.11238e-07	5.28827e-08	7.67119e-08	8.37882e-08	4.98776e-08
1-6912	4.11897e-08	5.80509e-08	2.98195e-08	1.81362e-08	2.21513e-08	3.82536e-08	1.46114e-08	6.42966e-08	5.48537e-08	2.82998e-08	3.9339e-08	1.09825e-08	3.7619e-08	2.55484e-08	0.0264123	3.57237e-08	1.06555e-07	7.77283e-08	2.37336e-08	2.25443e-08	2.18106e-08	4.96e-08	2.61111e-08	3.52672e-08	1.47145e-08	4.57597e-08	1.43378e-08	3.50811e-08	3.62039e-08	4.66567e-08	2.79206e-08	4.74454e-08	1.94341e-08	1.25312e-08	1.3116e-07	2.1082e-08	2.00322e-08	2.71132e-08	2.30239e-08	2.25903e-08	3.26737e-08	9.92541e-09	1.79241e-08	3.05332e-08	3.31766e-08	1.48178e-08	2.39214e-08	2.37439e-08	1.52374e-08
1-998	5.70004e-07	8.43604e-07	3.14505e-07	9.94794e-08	0.00217812	2.2723e-07	7.73929e-08	6.92073e-07	3.02598e-07	1.514e-07	3.13812e-07	5.423e-08	2.14012e-07	1.29416e-07	0.000719075	1.77194e-07	0.00014755	4.3124e-07	1.30213e-07	1.12411e-07	1.06364e-07	3.14489e-07	1.39271e-07	2.29763e-07	7.23899e-08	3.62617e-07	9.80826e-08	2.44104e-07	2.25205e-07	2.89884e-07	1.37478e-07	2.33034e-07	1.01926e-07	6.08816e-08	7.38127e-07	1.00919e-07	1.07958e-07	1.70064e-07	1.13417e-07	1.09773e-07	4.74427e-07	5.10196e-08	1.27409e-07	1.70733e-07	1.66563e-07	8.51635e-08	1.26385e-07	1.25324e-07	7.45768e-08
1-8268	4.53194e-07	1.13559e-06	2.18222e-07	1.17167e-07	0.0207072	2.85815e-07	9.19259e-08	1.60193e-06	4.07973e-07	1.898e-07	3.62696e-07	6.31015e-08	2.49173e-07	1.57583e-07	1.8159e-07	2.11099e-07	1.32737e-06	6.20221e-07	1.62048e-07	1.30117e-07	1.29994e-07	5.7191e-07	1.69998e-07	2.85024e-07	8.46245e-08	0.00944532	1.08172e-07	2.8937e-07	5.54992e-07	5.11126e-07	1.65069e-07	2.75745e-07	1.15572e-07	7.07448e-08	8.33397e-07	1.15456e-07	1.43131e-07	2.08107e-07	1.34374e-07	1.2665e-07	4.11482e-07	6.1059e-08	1.48529e-07	2.02504e-07	1.97463e-07	1.0706e-07	1.52495e-07	1.81365e-07	8.82739e-08
1-6008	1.45081e-07	1.83464e-07	9.94531e-08	5.99019e-08	0.000458602	1.40781e-07	5.04226e-08	2.05265e-07	1.79763e-07	8.95805e-08	1.46626e-07	3.40374e-08	1.21296e-07	7.77716e-08	9.79059e-08	1.0894e-07	3.2833e-07	2.4132e-07	7.58292e-08	6.99585e-08	6.7837e-08	1.57065e-07	9.63121e-08	1.06546e-07	4.49926e-08	2.19896e-07	4.71327e-08	1.06624e-07	1.61242e-07	1.65114e-07	8.6991e-08	1.43504e-07	6.18284e-08	3.86718e-08	4.36148e-07	6.60678e-08	6.8229e-08	8.49862e-08	7.03415e-08	6.84341e-08	1.09892e-07	5.35699e-08	6.46266e-08	9.75548e-08	1.05644e-07	4.8978e-08	7.57589e-08	3.39526e-07	4.69628e-08
1-6000	2.69887e-07	2.79643e-07	1.40939e-07	9.15599e-08	8.37286e-07	1.8034e-07	7.91068e-08	2.8095e-07	2.8588e-07	1.47818e-07	2.10142e-07	5.00293e-08	1.6761e-07	1.10265e-07	1.35882e-07	1.60741e-07	5.37304e-07	3.68394e-07	1.20378e-07	1.12418e-07	1.17005e-07	2.42501e-07	1.32433e-07	2.03687e-07	6.62558e-08	5.33752e-07	7.67256e-08	1.53771e-07	3.30912e-07	3.00845e-07	1.21219e-07	2.11998e-07	9.81209e-08	5.61006e-08	6.56407e-07	9.4654e-08	9.92378e-08	1.23663e-07	1.07544e-07	9.79751e-08	1.68549e-07	0.000822539	8.76004e-08	1.36888e-07	1.62713e-07	6.74065e-08	1.18643e-07	3.44646e-07	7.10909e-08
1-9255	9.83904e-08	1.44888e-07	7.0525e-08	4.65694e-08	4.97486e-08	9.53063e-08	3.55968e-08	1.64202e-07	0.0734319	7.03334e-08	9.57539e-08	2.64087e-08	8.86986e-08	6.09115e-08	7.19734e-08	8.61867e-08	2.79151e-07	1.95401e-07	7.20089e-08	5.476e-08	5.22813e-08	1.3449e-07	7.36722e-08	8.63891e-08	3.57968e-08	1.12454e-07	3.37104e-08	8.33935e-08	8.84383e-08	1.15521e-07	6.65617e-08	1.12953e-07	4.8322e-08	2.97119e-08	3.39594e-07	4.87792e-08	4.83296e-08	6.57421e-08	5.662e-08	5.52724e-08	7.73307e-08	2.37599e-08	4.39483e-08	7.39329e-08	8.58423e-08	3.54011e-08	5.83389e-08	6.07983e-08	3.94801e-08
1-8322	2.03199e-07	2.67654e-07	1.16979e-07	7.0339e-08	1.85173e-07	1.59612e-07	6.03175e-08	2.74702e-07	2.53752e-07	1.20053e-07	1.68223e-07	4.25015e-08	1.51027e-07	1.03778e-07	0.00646983	1.58797e-07	4.16073e-07	3.55901e-07	1.05217e-07	8.80156e-08	8.85125e-08	2.36997e-07	1.05933e-07	1.43932e-07	6.01583e-08	7.4278e-07	5.68522e-08	1.31556e-07	2.4701e-07	2.00307e-07	1.08164e-07	1.78175e-07	8.88947e-08	4.81134e-08	5.15981e-07	7.779e-08	8.28254e-08	1.10539e-07	9.21385e-08	8.37507e-08	1.54341e-07	3.8663e-08	7.29143e-08	1.23134e-07	1.33971e-07	5.60554e-08	9.88132e-08	1.40889e-07	6.05368e-08
1-8366	1.7263e-07	1.19521e-06	1.07374e-07	6.58053e-08	0.00595171	1.50873e-07	5.27587e-08	2.46366e-07	2.35022e-07	1.02333e-07	1.52189e-07	3.80392e-08	1.35627e-07	8.97207e-08	1.23534e-07	1.25888e-07	5.20949e-07	2.90595e-07	9.08898e-08	7.8513e-08	7.64096e-08	2.35802e-07	9.4973e-08	1.34303e-07	5.21513e-08	2.48157e-07	5.24448e-08	1.3166e-07	2.48688e-07	2.01244e-07	9.8403e-08	1.76094e-07	7.55636e-08	4.29427e-08	4.87155e-07	7.08465e-08	7.55927e-08	1.05403e-07	8.2262e-08	7.67532e-08	1.25053e-07	3.51465e-08	7.16862e-08	1.11872e-07	1.17626e-07	5.37088e-08	9.1276e-08	9.70167e-08	5.29798e-08
1-9128	2.06961e-07	3.14154e-07	1.50726e-07	9.9592e-08	1.4267e-07	2.22448e-07	8.66371e-08	3.26538e-07	4.55933e-07	2.10386e-07	2.10987e-07	6.49291e-08	2.0115e-07	1.3777e-07	1.77553e-07	2.16547e-07	5.67015e-07	5.17748e-07	1.6963e-07	1.47229e-07	1.36147e-07	2.82541e-07	1.67289e-07	1.92407e-07	0.0211844	3.28943e-07	7.12293e-08	1.70605e-07	2.22393e-07	2.58676e-07	1.465e-07	2.85945e-07	1.35382e-07	7.28541e-08	6.7456e-07	4.06013e-07	1.16866e-07	1.46954e-07	2.05598e-07	1.18499e-07	1.60626e-07	5.40315e-08	9.02921e-08	1.69699e-07	2.26066e-07	7.36083e-08	1.34475e-07	1.38885e-07	1.2356e-07
1-176	7.23524e-08	9.52833e-08	5.47455e-08	2.96888e-08	3.81876e-08	0.0215386	2.41653e-08	1.05024e-07	1.13194e-07	4.56767e-08	7.32075e-08	1.78691e-08	6.09081e-08	4.24877e-08	4.99953e-08	5.84374e-08	1.77028e-07	1.26876e-07	3.85211e-08	3.6634e-08	3.54394e-08	8.18877e-08	4.25988e-08	6.29666e-08	2.37191e-08	7.3942e-08	2.47269e-08	6.0932e-08	6.09996e-08	9.08684e-08	4.68597e-08	7.72215e-08	3.15423e-08	2.03701e-08	2.16208e-07	3.43123e-08	3.25422e-08	5.31448e-08	3.75324e-08	3.68093e-08	6.49492e-08	1.71352e-08	3.04103e-08	5.77712e-08	5.45964e-08	2.6358e-08	3.90968e-08	3.93211e-08	2.46943e-08
1-323	5.90817e-08	8.03713e-08	4.36185e-08	2.50906e-08	3.21125e-08	0.00771548	2.0493e-08	8.93265e-08	9.85848e-08	3.8637e-08	6.14335e-08	1.51809e-08	5.14971e-08	3.57237e-08	4.25191e-08	4.95823e-08	1.48344e-07	1.0729e-07	3.26541e-08	3.10737e-08	3.00329e-08	6.88942e-08	3.60902e-08	5.38951e-08	2.02002e-08	6.28098e-08	2.04364e-08	5.01256e-08	5.11459e-08	6.7653e-08	3.92037e-08	6.57288e-08	2.67801e-08	1.73176e-08	1.82103e-07	2.92911e-08	2.75693e-08	4.14362e-08	3.19554e-08	3.12549e-08	4.92178e-08	1.44026e-08	2.53047e-08	4.78527e-08	4.63145e-08	2.19364e-08	3.31093e-08	3.33313e-08	2.09411e-08
1-8269	2.63047e-06	1.03987e-06	4.45879e-07	1.57528e-07	0.0012156	6.28659e-07	1.18207e-07	1.10685e-06	5.10216e-07	2.40185e-07	5.07297e-07	8.11993e-08	3.41936e-07	2.06936e-07	2.31705e-07	2.7178e-07	0.000435687	7.63583e-07	1.99853e-07	1.66489e-07	1.66678e-07	1.18287e-06	2.23538e-07	4.36629e-07	1.08548e-07	0.0154546	1.87678e-07	8.81223e-07	1.06429e-06	2.05229e-06	2.31628e-07	3.60288e-07	1.48144e-07	9.14513e-08	2.42507e-06	1.50627e-07	1.7843e-07	6.30824e-07	1.80396e-07	1.64844e-07	0.000698228	8.24878e-08	1.23828e-06	3.26148e-07	2.51321e-07	1.58915e-07	1.94187e-07	2.94318e-07	1.12836e-07
1-9997	3.96244e-07	3.47918e-07	0.0277298	9.88644e-08	1.38741e-07	2.02023e-06	7.78057e-08	3.90995e-07	3.50698e-07	1.54126e-07	2.51246e-07	5.56254e-08	2.25234e-07	1.61805e-07	1.56846e-07	1.93448e-07	7.18128e-07	4.5428e-07	1.24945e-07	1.17896e-07	1.17397e-07	3.57886e-07	1.49867e-07	0.0481114	7.37534e-08	3.80414e-07	1.04997e-07	2.10685e-07	2.08526e-07	4.17593e-07	2.72507e-07	2.3962e-07	9.90748e-08	6.33019e-08	1.00019e-06	1.05501e-07	1.07545e-07	0.000641816	1.16496e-07	1.13825e-07	3.56308e-07	5.26915e-08	0.0061006	1.86786e-07	1.71894e-07	8.52252e-08	1.31686e-07	1.40273e-07	7.79906e-08
1-4514	1.27851e-07	1.56152e-07	0.0622452	4.9232e-08	8.34941e-08	1.1053e-07	3.89078e-08	1.73886e-07	1.48002e-07	7.28929e-08	1.12356e-07	2.84273e-08	9.72653e-08	6.81e-08	7.95253e-08	9.26276e-08	2.97395e-07	2.0549e-07	6.15514e-08	5.79663e-08	5.62182e-08	1.34144e-07	6.77709e-08	9.91059e-08	3.75707e-08	1.18519e-07	4.08436e-08	0.00560549	9.74193e-08	1.26237e-07	9.18764e-08	1.22671e-07	5.0048e-08	3.23106e-08	3.49008e-07	5.45307e-08	5.63058e-08	1.0292e-07	5.93084e-08	5.84413e-08	6.34513e-07	2.76036e-08	5.07227e-08	1.21446e-07	8.59008e-08	4.952e-08	6.31534e-08	6.22909e-08	3.91564e-08
1-4516	1.13798e-07	1.36194e-07	0.0160174	4.14274e-08	7.54774e-08	9.29394e-08	3.31425e-08	1.51226e-07	1.24319e-07	6.17309e-08	9.39699e-08	2.51735e-08	8.28318e-08	5.87818e-08	6.8252e-08	7.90431e-08	2.62583e-07	1.74096e-07	5.28409e-08	4.94004e-08	4.77644e-08	1.14715e-07	5.75683e-08	8.11323e-08	3.19799e-08	1.02296e-07	3.32465e-08	1.25634e-07	8.55913e-08	1.09725e-07	6.43443e-08	1.05108e-07	4.25847e-08	2.7569e-08	2.99532e-07	4.65001e-08	4.53772e-08	8.54547e-08	5.07362e-08	4.9829e-08	0.000144096	2.28655e-08	4.41596e-08	8.15278e-08	7.28706e-08	3.56567e-08	5.34932e-08	5.30412e-08	3.33159e-08
1-4562	6.86465e-08	9.56887e-08	0.00120103	2.94883e-08	4.72149e-08	6.77129e-08	2.37228e-08	1.03313e-07	8.91909e-08	4.48854e-08	6.63394e-08	1.76991e-08	5.99914e-08	4.22335e-08	4.95664e-08	5.78775e-08	1.75725e-07	1.28986e-07	3.77756e-08	3.61443e-08	3.49478e-08	8.03739e-08	4.19159e-08	5.70868e-08	2.34097e-08	7.21941e-08	2.3498e-08	8.00168e-08	5.97542e-08	7.7269e-08	4.62309e-08	7.64953e-08	3.11848e-08	2.01474e-08	2.11303e-07	3.39741e-08	3.27183e-08	5.20227e-08	3.69458e-08	3.64981e-08	1.00853e-07	1.73213e-08	2.90971e-08	6.03044e-08	5.31367e-08	3.05982e-08	3.86342e-08	3.84492e-08	2.44105e-08
1-4582	9.10229e-08	1.28955e-07	0.00103279	4.05717e-08	6.96274e-08	9.08025e-08	3.24566e-08	1.47984e-07	1.21323e-07	6.18292e-08	9.56564e-08	2.41266e-08	8.17243e-08	5.69786e-08	6.76197e-08	7.82815e-08	2.38986e-07	1.70893e-07	5.19564e-08	4.93474e-08	4.763e-08	1.09088e-07	5.71829e-08	7.68959e-08	3.19116e-08	9.89697e-08	3.32214e-08	0.000913536	8.00355e-08	1.07504e-07	7.64407e-08	1.0419e-07	4.25797e-08	2.74639e-08	2.8777e-07	4.6938e-08	5.36114e-08	6.53884e-08	5.0468e-08	4.96148e-08	1.75663e-07	2.4314e-08	3.97649e-08	1.27717e-07	7.30209e-08	4.28537e-08	5.26557e-08	5.23019e-08	3.33052e-08
1-4619	7.80027e-08	1.00566e-07	0.00209089	3.19891e-08	4.37156e-08	8.31509e-08	2.57083e-08	1.10818e-07	1.01746e-07	4.7822e-08	7.11204e-08	1.88452e-08	6.43178e-08	4.51482e-08	5.28386e-08	6.18962e-08	1.96252e-07	1.34426e-07	4.05384e-08	3.84385e-08	3.71816e-08	8.75593e-08	4.4873e-08	6.16188e-08	2.49044e-08	7.85917e-08	2.54636e-08	7.14792e-08	6.42167e-08	8.19281e-08	5.13992e-08	8.15889e-08	3.31135e-08	2.14808e-08	2.30474e-07	3.62825e-08	3.4435e-08	6.31382e-08	3.93752e-08	3.89524e-08	1.62094e-07	1.76004e-08	3.36517e-08	6.93203e-08	5.69638e-08	2.65388e-08	4.17264e-08	4.10895e-08	2.59195e-08
1-987	1.06286e-07	1.2711e-07	0.0292796	3.92192e-08	5.39601e-08	9.12407e-08	3.13193e-08	1.36628e-07	1.19115e-07	5.82464e-08	8.71073e-08	2.27337e-08	7.80389e-08	5.49911e-08	6.46026e-08	7.44092e-08	2.52426e-07	1.63132e-07	4.94852e-08	4.64656e-08	4.50113e-08	1.10076e-07	5.43133e-08	8.11911e-08	3.00678e-08	9.74434e-08	3.23493e-08	1.0133e-07	8.03024e-08	1.03191e-07	6.09357e-08	9.83767e-08	4.00327e-08	2.59119e-08	2.81539e-07	4.37164e-08	4.23326e-08	9.5557e-08	4.75649e-08	4.69343e-08	2.72212e-07	2.108e-08	4.19416e-08	7.64679e-08	6.85395e-08	3.21129e-08	5.08037e-08	5.01785e-08	3.13167e-08
1-994	3.23377e-07	3.57304e-07	0.0303702	9.32396e-08	7.11385e-07	0.00280576	6.9684e-08	3.59061e-07	2.87706e-07	1.32735e-07	2.41739e-07	4.96181e-08	1.80857e-07	1.21312e-07	1.45373e-07	1.62902e-07	2.83524e-06	3.79152e-07	1.12127e-07	1.02533e-07	9.89646e-08	2.87925e-07	1.20384e-07	2.09085e-07	6.58808e-08	3.0912e-07	8.61265e-08	3.14167e-07	1.99426e-07	2.75705e-07	1.36354e-07	2.14486e-07	8.79621e-08	5.63261e-08	8.41222e-07	9.43476e-08	9.77802e-08	2.59592e-07	1.07128e-07	1.01956e-07	0.00168309	4.72823e-08	1.02962e-07	2.04558e-07	1.51998e-07	8.07691e-08	1.12911e-07	1.14897e-07	6.85433e-08
1-41004	2.57334e-07	3.45508e-07	0.012721	8.042e-08	0.00209808	1.85472e-07	5.97445e-08	3.13277e-07	2.38007e-07	1.13535e-07	1.93984e-07	4.32125e-08	1.56981e-07	1.02417e-07	1.46857e-07	1.40942e-07	7.90117e-07	3.42182e-07	9.96757e-08	8.78113e-08	8.4737e-08	2.3029e-07	1.03663e-07	1.57028e-07	5.71798e-08	2.71838e-07	6.17246e-08	2.03322e-07	1.75302e-07	2.44999e-07	1.12701e-07	1.89962e-07	7.92573e-08	4.8639e-08	6.4574e-07	8.12356e-08	8.37508e-08	1.80475e-07	9.1013e-08	8.7679e-08	0.000804798	4.02379e-08	8.4636e-08	1.51255e-07	1.30789e-07	6.38582e-08	9.69254e-08	1.00765e-07	5.91585e-08
1-8896	5.486e-07	4.23405e-07	0.00213431	1.07109e-07	2.41823e-07	1.39264e-06	8.4748e-08	4.42765e-07	3.54866e-07	1.60554e-07	2.82881e-07	5.79688e-08	2.32656e-07	1.61983e-07	1.65561e-07	1.99615e-07	8.1453e-07	4.67582e-07	1.33429e-07	1.18475e-07	1.16154e-07	6.95364e-07	1.45095e-07	1.09543e-06	7.74269e-08	4.15188e-07	9.62572e-08	2.23177e-07	2.28454e-07	6.61416e-07	1.89552e-07	2.50141e-07	1.02926e-07	6.57255e-08	8.43546e-07	1.09618e-07	1.12756e-07	0.00785337	1.22502e-07	1.18305e-07	4.83501e-07	5.52071e-08	0.0035756	2.24564e-07	1.79412e-07	8.68942e-08	1.38418e-07	1.59961e-07	8.07584e-08
1-41005	2.57184e-07	3.3975e-07	0.00143092	7.59863e-08	0.00734562	1.69909e-07	5.77851e-08	3.39592e-07	2.25781e-07	1.09999e-07	1.872e-07	4.24932e-08	1.49235e-07	1.00642e-07	1.27952e-07	1.37577e-07	1.08952e-06	3.32362e-07	9.68402e-08	8.53966e-08	8.27095e-08	2.11787e-07	1.00674e-07	1.46885e-07	5.55597e-08	2.74638e-07	6.19481e-08	2.56557e-07	1.59737e-07	2.07587e-07	1.0909e-07	1.82984e-07	7.61502e-08	4.75136e-08	7.23933e-07	7.95029e-08	8.09609e-08	2.09708e-07	8.80167e-08	8.62066e-08	0.00135875	3.92919e-08	7.65513e-08	1.41441e-07	1.27473e-07	6.32754e-08	9.42348e-08	9.48282e-08	5.767e-08
1-8897	3.31074e-07	3.08592e-07	0.00012241	8.10949e-08	1.51802e-07	4.13084e-07	6.58397e-08	3.32645e-07	2.73039e-07	1.24623e-07	2.01683e-07	4.60942e-08	1.84649e-07	1.32072e-07	1.29878e-07	1.59025e-07	5.79418e-07	3.6131e-07	1.01972e-07	9.43172e-08	9.18918e-08	3.21908e-07	1.13625e-07	2.80799e-07	6.11001e-08	2.78653e-07	7.70547e-08	1.66716e-07	1.75683e-07	3.53495e-07	1.39074e-07	1.99738e-07	8.12798e-08	5.24071e-08	6.33962e-07	8.78693e-08	8.80319e-08	0.0269566	9.62897e-08	9.46639e-08	4.36302e-07	4.35675e-08	0.00296056	1.60374e-07	1.3997e-07	6.72112e-08	1.05847e-07	1.11399e-07	6.39343e-08
1-9139	1.0533e-07	1.55937e-07	7.80172e-08	4.97921e-08	5.50732e-08	1.05655e-07	4.08377e-08	1.67928e-07	1.81273e-07	8.43802e-08	1.04993e-07	3.04807e-08	1.02088e-07	7.07603e-08	9.85681e-08	1.08259e-07	2.83686e-07	2.2609e-07	6.96296e-08	6.64851e-08	6.11108e-08	1.33343e-07	8.02504e-08	9.31459e-08	4.62858e-08	1.31639e-07	3.64719e-08	8.96719e-08	1.03844e-07	1.25296e-07	7.36395e-08	1.35609e-07	5.68194e-08	3.53898e-08	3.43828e-07	5.50946e-08	5.45592e-08	7.28656e-08	0.016817	6.02707e-08	8.3736e-08	2.67152e-08	4.62012e-08	8.21952e-08	9.89961e-08	3.84122e-08	6.49317e-08	6.59098e-08	4.4944e-08
1-8265	4.91127e-07	5.71572e-07	2.35621e-07	1.26134e-07	0.000862876	4.29227e-07	1.04189e-07	2.52126e-06	4.50972e-07	2.46325e-07	4.33481e-07	7.23538e-08	2.85883e-07	1.83352e-07	2.0409e-07	2.47487e-07	1.3212e-06	8.19365e-07	1.85188e-07	1.52193e-07	1.55695e-07	2.0871e-06	2.05708e-07	4.57521e-07	1.00887e-07	7.2285e-07	2.63307e-07	2.68296e-07	0.000963876	4.47609e-07	2.04855e-07	3.14445e-07	1.33667e-07	8.42069e-08	3.22093e-06	1.30871e-07	1.47993e-07	2.28627e-07	1.50555e-07	1.42786e-07	1.09678e-06	7.26209e-08	4.58484e-07	2.20053e-07	2.37552e-07	1.25498e-07	1.82184e-07	1.7276e-07	1.02433e-07
1-7204	7.78982e-08	1.15533e-07	5.98943e-08	3.62081e-08	3.85954e-08	7.69667e-08	2.97799e-08	1.2447e-07	1.5614e-07	5.7372e-08	7.66004e-08	2.21087e-08	7.58251e-08	4.92349e-08	6.02617e-08	7.13174e-08	2.07961e-07	1.58531e-07	5.59017e-08	5.37638e-08	4.30736e-08	9.61882e-08	5.67353e-08	6.81677e-08	2.87801e-08	9.00195e-08	2.6895e-08	6.68026e-08	7.19621e-08	9.27108e-08	5.42452e-08	9.31128e-08	4.10626e-08	2.65283e-08	2.51258e-07	4.06901e-08	3.92309e-08	5.35857e-08	4.96301e-08	4.4569e-08	6.42518e-08	1.96088e-08	3.48109e-08	6.06147e-08	7.00851e-08	2.87745e-08	4.81123e-08	0.00278868	3.31483e-08
1-7174	7.64448e-08	1.34939e-07	5.5159e-08	3.58498e-08	3.75517e-08	7.51628e-08	3.10664e-08	1.1955e-07	0.00685639	5.53726e-08	7.44031e-08	2.10933e-08	7.08537e-08	4.81167e-08	5.80534e-08	7.28211e-08	2.23054e-07	1.4972e-07	5.80852e-08	4.28695e-08	4.37136e-08	9.44059e-08	5.34876e-08	6.60818e-08	2.97919e-08	8.68516e-08	2.6059e-08	6.48933e-08	7.02878e-08	8.85557e-08	5.21729e-08	9.01322e-08	3.98614e-08	2.38126e-08	2.54921e-07	3.91141e-08	3.80091e-08	5.18283e-08	4.38477e-08	4.30679e-08	5.98019e-08	1.88809e-08	3.38979e-08	5.85343e-08	6.80982e-08	2.75578e-08	4.66921e-08	4.53954e-08	3.35467e-08
1-2654	6.62829e-08	9.53307e-08	5.31016e-08	2.88634e-08	3.1926e-08	6.40206e-08	2.47932e-08	1.03171e-07	1.00893e-07	4.57405e-08	6.58749e-08	1.76344e-08	0.0023604	4.25198e-08	4.94603e-08	5.737e-08	1.73619e-07	1.36532e-07	3.90282e-08	3.91813e-08	3.58976e-08	7.95269e-08	4.4377e-08	5.74152e-08	2.33034e-08	7.63578e-08	2.39951e-08	5.58211e-08	6.30968e-08	1.01094e-07	4.46579e-08	7.66396e-08	3.14417e-08	2.02665e-08	2.11343e-07	3.36933e-08	3.38464e-08	4.37413e-08	3.76914e-08	3.67223e-08	5.14595e-08	1.61049e-08	3.06102e-08	4.95311e-08	5.38081e-08	2.42558e-08	3.89843e-08	3.93957e-08	2.44252e-08
1-2863	1.30181e-07	1.72363e-07	8.63071e-08	5.31409e-08	6.1769e-08	1.15056e-07	4.38604e-08	1.85414e-07	2.46464e-07	8.4838e-08	1.15067e-07	3.16836e-08	0.0127609	7.46876e-08	8.82154e-08	1.03394e-07	3.05922e-07	2.40606e-07	7.58929e-08	9.92522e-08	7.082e-08	1.47231e-07	8.63603e-08	1.0251e-07	4.21416e-08	1.35981e-07	4.07604e-08	9.94283e-08	1.12093e-07	0.000266895	7.99816e-08	1.45449e-07	6.11312e-08	3.97812e-08	3.89662e-07	6.02071e-08	6.54254e-08	7.92837e-08	8.52345e-08	6.69135e-08	9.17917e-08	2.88961e-08	5.72809e-08	8.86262e-08	9.78598e-08	4.20796e-08	7.10865e-08	9.20545e-08	4.4811e-08
1-356	1.71095e-07	2.68921e-07	1.11351e-07	6.93263e-08	9.81865e-08	1.46509e-07	5.50984e-08	3.0272e-07	2.30032e-07	1.09008e-07	1.89148e-07	4.08561e-08	1.61798e-07	9.8481e-08	1.11232e-07	1.3424e-07	4.54806e-07	4.09021e-07	1.38626e-07	8.18289e-08	8.08464e-08	2.1227e-07	9.99805e-08	1.36896e-07	5.36076e-08	1.76297e-07	5.92636e-08	2.00879e-07	1.63052e-07	1.96176e-07	1.05283e-07	2.41685e-07	0.0171961	4.89946e-08	5.69992e-07	7.4753e-08	8.68741e-08	1.03381e-07	9.32048e-08	8.11012e-08	1.30883e-07	4.03931e-08	7.08751e-08	1.15114e-07	1.24561e-07	7.13727e-08	9.04231e-08	8.81953e-08	5.61924e-08
1-357	1.90238e-07	2.83941e-07	1.19204e-07	7.40078e-08	1.09149e-07	1.59943e-07	5.8775e-08	3.48256e-07	2.46458e-07	1.16359e-07	2.00104e-07	4.31521e-08	1.66746e-07	1.04262e-07	1.17717e-07	1.42968e-07	5.41658e-07	4.12619e-07	1.53653e-07	8.72578e-08	8.64312e-08	2.36733e-07	1.07343e-07	1.46861e-07	5.7215e-08	1.8999e-07	6.46467e-08	2.64366e-07	1.83267e-07	2.10729e-07	1.10809e-07	2.58392e-07	0.0236044	5.21261e-08	6.40413e-07	7.94117e-08	9.55807e-08	1.11211e-07	9.98541e-08	8.63851e-08	1.43203e-07	4.30374e-08	7.66737e-08	1.24049e-07	1.33156e-07	7.83803e-08	9.713e-08	9.42912e-08	5.97983e-08
1-363	1.52949e-07	2.21376e-07	9.63771e-08	5.91115e-08	6.9735e-08	1.27237e-07	4.67163e-08	2.24071e-07	1.89453e-07	9.16883e-08	1.3941e-07	3.45405e-08	1.26904e-07	8.09854e-08	9.43037e-08	1.14586e-07	4.39362e-07	2.83043e-07	1.08126e-07	6.95717e-08	6.85439e-08	1.84777e-07	8.50622e-08	1.14319e-07	4.59715e-08	1.50197e-07	4.91507e-08	1.43751e-07	1.40837e-07	1.69708e-07	8.85451e-08	2.12365e-07	0.0113797	4.18048e-08	5.12923e-07	6.4407e-08	7.33293e-08	8.79322e-08	8.35862e-08	6.9309e-08	1.12636e-07	3.41243e-08	6.00949e-08	9.7795e-08	1.05016e-07	5.36813e-08	7.68366e-08	7.56557e-08	4.77019e-08
1-294	1.68183e-07	1.74429e-07	2.9209e-07	5.30361e-08	6.44476e-08	1.42428e-07	4.33375e-08	1.81446e-07	1.69329e-07	7.99935e-08	1.37669e-07	3.07186e-08	1.15103e-07	7.26177e-08	8.53501e-08	1.00366e-07	3.25218e-07	2.22515e-07	6.70316e-08	6.28945e-08	6.17466e-08	1.49546e-07	7.42537e-08	2.04356e-07	4.05088e-08	1.32467e-07	4.79352e-08	1.11946e-07	1.10809e-07	1.45202e-07	9.7063e-08	1.32318e-07	5.43956e-08	3.48377e-08	3.9463e-07	5.83797e-08	5.90594e-08	0.0499351	6.40787e-08	6.26964e-08	1.54233e-07	2.9829e-08	6.07018e-08	1.19329e-07	9.33973e-08	4.58688e-08	6.99096e-08	7.34126e-08	4.25188e-08
1-4604	9.06115e-08	1.15463e-07	0.00475074	3.81e-08	4.84237e-08	8.25806e-08	2.90029e-08	1.2696e-07	1.10846e-07	5.5265e-08	8.27081e-08	2.16771e-08	7.42269e-08	5.11703e-08	6.08048e-08	7.06027e-08	2.31906e-07	1.54045e-07	4.67472e-08	4.43652e-08	4.29162e-08	1.05423e-07	5.18388e-08	8.85929e-08	2.86624e-08	9.0379e-08	2.98238e-08	1.00737e-07	7.46814e-08	9.59171e-08	5.84656e-08	9.39857e-08	3.82107e-08	2.47204e-08	2.69365e-07	4.17233e-08	4.0732e-08	1.32903e-07	4.53504e-08	4.47152e-08	2.76982e-07	1.99203e-08	3.94727e-08	7.17664e-08	6.54902e-08	3.06527e-08	4.94008e-08	4.85284e-08	2.99081e-08
1-4607	8.75993e-08	1.07234e-07	0.00833979	3.4755e-08	4.33674e-08	7.73635e-08	2.71242e-08	1.17783e-07	1.02866e-07	5.10462e-08	7.58817e-08	2.00404e-08	6.84861e-08	4.75275e-08	5.6227e-08	6.54087e-08	2.07416e-07	1.4255e-07	4.33058e-08	4.10406e-08	3.97715e-08	9.57047e-08	4.782e-08	7.85693e-08	2.64771e-08	8.47128e-08	2.80718e-08	8.36248e-08	6.88644e-08	8.96159e-08	5.38638e-08	8.68161e-08	3.53019e-08	2.28589e-08	2.46176e-07	3.85807e-08	3.77992e-08	1.08491e-07	4.19293e-08	4.13673e-08	1.31439e-07	1.84893e-08	3.64921e-08	6.15638e-08	6.0467e-08	2.81765e-08	4.55966e-08	4.44738e-08	2.76252e-08
1-9095	1.19407e-07	1.41286e-07	6.22852e-07	4.27057e-08	6.18044e-08	1.10304e-07	3.40229e-08	1.54946e-07	1.31615e-07	6.45694e-08	1.0097e-07	2.49539e-08	8.6337e-08	5.98136e-08	7.01089e-08	8.1601e-08	2.75648e-07	1.82821e-07	5.40619e-08	5.12195e-08	5.00492e-08	1.24522e-07	5.99353e-08	9.00517e-08	3.29891e-08	1.10514e-07	3.57166e-08	8.57341e-08	9.04621e-08	1.15233e-07	7.11951e-08	1.07671e-07	4.4083e-08	2.83303e-08	3.115e-07	4.77877e-08	4.61981e-08	8.38621e-08	5.20708e-08	5.11727e-08	0.0268674	2.39863e-08	4.46335e-08	8.11e-08	7.574e-08	3.57513e-08	5.55547e-08	5.56425e-08	3.45026e-08
1-9096	9.19576e-08	1.13078e-07	1.06556e-07	3.40427e-08	4.21576e-08	8.45854e-08	2.74041e-08	1.25002e-07	1.06892e-07	5.16389e-08	7.66928e-08	2.01639e-08	6.92682e-08	4.94406e-08	5.65147e-08	6.61759e-08	2.2048e-07	1.4897e-07	4.34113e-08	4.136e-08	4.00821e-08	9.73867e-08	4.82249e-08	6.91863e-08	2.66211e-08	8.85119e-08	2.83807e-08	7.74718e-08	7.26505e-08	9.11893e-08	5.48081e-08	8.72215e-08	3.55337e-08	2.29434e-08	2.47481e-07	3.87165e-08	3.70055e-08	6.16083e-08	4.21039e-08	4.15294e-08	0.0959066	1.92097e-08	3.62721e-08	6.16942e-08	6.09523e-08	2.87921e-08	4.4399e-08	4.4313e-08	2.7832e-08
1-9418	2.64647e-07	2.70005e-07	1.61677e-07	6.6689e-08	1.07987e-07	1.76001e-07	5.42957e-08	3.20404e-07	2.07894e-07	1.00777e-07	1.8603e-07	3.83091e-08	1.45627e-07	9.2606e-08	1.06746e-07	1.25434e-07	4.61557e-07	3.02795e-07	8.4719e-08	7.89243e-08	7.73291e-08	1.89755e-07	9.69207e-08	1.61547e-07	5.05348e-08	1.86781e-07	1.56418e-07	2.23198e-07	1.63385e-07	2.26502e-07	1.1196e-07	1.64983e-07	6.84242e-08	4.3566e-08	5.26396e-07	7.28668e-08	7.42169e-08	1.27002e-07	8.0345e-08	7.87918e-08	0.00931107	3.76139e-08	1.25552e-07	1.31575e-07	1.16691e-07	7.03938e-08	9.18126e-08	8.87348e-08	5.30878e-08
1-8357	9.6227e-07	5.32813e-07	2.50485e-07	1.23306e-07	0.00831174	3.57815e-07	9.50303e-08	3.35521e-06	4.01832e-07	1.92917e-07	3.46358e-07	6.7252e-08	2.63729e-07	1.63409e-07	2.04612e-07	2.21801e-07	1.82205e-06	6.03466e-07	1.71541e-07	1.47548e-07	1.44279e-07	5.97631e-07	1.77845e-07	3.81784e-07	8.96363e-08	4.00086e-07	1.68977e-07	0.000509136	0.0231971	7.2175e-07	2.24415e-07	2.98995e-07	1.20755e-07	7.8162e-08	1.18593e-06	1.2503e-07	1.42308e-07	2.26938e-07	1.41941e-07	1.36045e-07	4.3936e-07	6.768e-08	2.16867e-07	2.37398e-07	2.13457e-07	1.79441e-07	1.60027e-07	1.72448e-07	9.37437e-08
1-15224	2.08935e-07	3.01433e-07	1.0766e-07	6.49054e-08	7.51808e-08	2.02344e-07	4.96827e-08	2.12958e-07	2.05252e-07	9.41608e-08	1.38115e-07	3.46765e-08	1.32165e-07	8.15529e-08	9.52514e-08	1.13688e-07	4.92738e-07	2.55818e-07	8.36068e-08	7.64194e-08	6.88701e-08	2.05963e-07	8.65137e-08	1.18164e-07	4.55842e-08	1.73501e-07	5.33988e-08	1.15431e-07	1.30437e-07	0.010216	8.9559e-08	1.51424e-07	6.18804e-08	3.88761e-08	4.21542e-07	6.45677e-08	6.57909e-08	1.26351e-07	7.22833e-08	6.96197e-08	1.11598e-07	3.2584e-08	7.06557e-08	1.09765e-07	1.08743e-07	4.89719e-08	8.31916e-08	7.80813e-08	4.82371e-08
1-15229	1.39473e-07	1.58511e-07	7.30355e-08	4.2729e-08	5.27967e-08	1.09202e-07	3.40224e-08	1.58255e-07	1.34938e-07	6.57086e-08	9.96029e-08	2.48433e-08	9.49982e-08	5.93143e-08	6.91927e-08	8.0982e-08	3.43731e-07	1.90678e-07	5.44842e-08	5.06465e-08	4.89448e-08	1.30171e-07	6.06102e-08	8.20407e-08	3.29913e-08	1.40631e-07	3.838e-08	8.26532e-08	8.7314e-08	0.00929689	6.38959e-08	1.08771e-07	4.39446e-08	2.8236e-08	3.20803e-07	4.73536e-08	4.65957e-08	7.6413e-08	5.26577e-08	5.11426e-08	8.27828e-08	2.28076e-08	5.45006e-08	7.24947e-08	7.56535e-08	3.5472e-08	5.76248e-08	5.6248e-08	3.43615e-08
1-15059	1.19936e-07	1.61022e-07	8.14597e-08	4.849e-08	5.62677e-08	1.37875e-07	3.72888e-08	1.63964e-07	1.50232e-07	7.41136e-08	1.05256e-07	2.72515e-08	1.01061e-07	6.43528e-08	7.54455e-08	8.99742e-08	3.01085e-07	2.04467e-07	6.14873e-08	5.57827e-08	5.42137e-08	1.4237e-07	6.75133e-08	9.21349e-08	3.59337e-08	1.48504e-07	4.00352e-08	8.95065e-08	9.81361e-08	0.156177	6.99934e-08	1.20069e-07	4.85697e-08	3.08233e-08	3.39062e-07	5.13354e-08	5.09008e-08	8.69756e-08	5.73417e-08	5.54954e-08	9.15965e-08	2.51318e-08	7.1602e-08	8.13007e-08	8.34789e-08	3.79838e-08	6.71137e-08	6.27872e-08	3.79838e-08
1-9044	1.6221e-07	0.00152745	1.35405e-07	6.2746e-08	8.29574e-08	1.60135e-07	5.70609e-08	2.30847e-07	1.97627e-07	9.40424e-08	1.37891e-07	3.5748e-08	1.22915e-07	8.37723e-08	1.00655e-07	1.20811e-07	1.09848e-06	2.736e-07	7.89845e-08	9.21822e-08	7.40778e-08	2.13136e-07	9.16181e-08	2.72398e-07	4.9212e-08	1.60359e-07	4.78558e-08	1.15812e-07	1.57827e-07	1.74359e-07	9.06279e-08	1.68437e-07	6.44961e-08	4.06691e-08	5.91763e-07	6.77983e-08	6.78076e-08	9.45489e-08	7.84836e-08	7.31803e-08	2.61524e-07	3.79299e-08	6.57492e-08	1.06399e-07	1.11648e-07	5.59864e-08	8.19226e-08	9.46723e-08	4.98364e-08
1-9186	7.76157e-08	1.32125e-07	5.68101e-08	3.54644e-08	3.92946e-08	7.61727e-08	2.90962e-08	1.26875e-07	0.0964037	5.69879e-08	7.67715e-08	2.18943e-08	7.22815e-08	4.90701e-08	5.90522e-08	8.37563e-08	2.27622e-07	1.60311e-07	4.91541e-08	4.41924e-08	4.45889e-08	9.58848e-08	5.23228e-08	6.66947e-08	2.91542e-08	9.03261e-08	2.67332e-08	6.63736e-08	7.16314e-08	9.10886e-08	5.37587e-08	9.23802e-08	3.86253e-08	2.43003e-08	2.63015e-07	4.02011e-08	3.90359e-08	5.26952e-08	4.52193e-08	4.37161e-08	6.17592e-08	1.95909e-08	3.40274e-08	6.02022e-08	7.84156e-08	2.82065e-08	4.69119e-08	4.63673e-08	3.04722e-08
1-1320	8.55473e-08	1.284e-07	6.25328e-08	3.77084e-08	4.27901e-08	9.35292e-08	3.08947e-08	1.32901e-07	1.81278e-07	6.11793e-08	8.3985e-08	2.32178e-08	8.29814e-08	5.29937e-08	6.37282e-08	7.49772e-08	2.2372e-07	1.67147e-07	5.12228e-08	0.0247329	4.95626e-08	1.07319e-07	5.65697e-08	7.41815e-08	3.06576e-08	9.8854e-08	2.93877e-08	7.21708e-08	7.77185e-08	1.30102e-07	5.79993e-08	9.81133e-08	4.17014e-08	2.72636e-08	2.75335e-07	4.42685e-08	4.21281e-08	5.80859e-08	4.99552e-08	4.71501e-08	6.78232e-08	2.1005e-08	3.91234e-08	6.48424e-08	7.22472e-08	3.05879e-08	5.0362e-08	5.84841e-08	3.27263e-08
1-9196	8.41565e-08	1.2266e-07	6.17837e-08	3.82933e-08	4.31793e-08	8.16797e-08	3.19313e-08	1.41803e-07	1.24243e-07	6.4857e-08	8.82264e-08	2.41486e-08	8.03024e-08	5.26347e-08	6.46009e-08	7.58651e-08	2.19816e-07	1.89518e-07	5.88242e-08	4.77723e-08	5.08298e-08	1.03828e-07	5.67684e-08	7.18951e-08	3.12123e-08	9.76124e-08	3.00178e-08	7.51777e-08	7.66058e-08	9.79172e-08	6.39849e-08	9.87059e-08	4.49722e-08	2.65153e-08	2.6979e-07	4.46813e-08	4.40054e-08	5.65479e-08	4.93093e-08	4.71749e-08	6.68175e-08	2.20558e-08	3.66664e-08	7.00821e-08	0.0148112	3.38754e-08	5.06668e-08	5.11172e-08	3.55897e-08
1-8054	8.90407e-08	1.407e-07	6.40829e-08	4.14421e-08	7.48478e-08	8.63466e-08	3.27745e-08	1.7547e-07	1.59136e-07	6.51512e-08	8.93922e-08	2.48382e-08	8.54668e-08	5.71473e-08	6.6946e-08	8.89231e-08	2.3763e-07	1.73959e-07	6.03385e-08	4.91262e-08	4.89753e-08	1.0885e-07	6.10307e-08	7.52434e-08	3.24733e-08	1.08245e-07	3.03341e-08	7.51867e-08	0.00280282	1.08497e-07	6.106e-08	1.60108e-07	4.65767e-08	2.81351e-08	2.83622e-07	4.6295e-08	4.55701e-08	5.96848e-08	5.59833e-08	4.91456e-08	6.99826e-08	2.19419e-08	4.24069e-08	6.69543e-08	7.68277e-08	3.29913e-08	5.77151e-08	5.27023e-08	3.3912e-08
1-8059	8.57082e-08	1.29094e-07	6.27637e-08	4.10579e-08	6.69898e-08	8.52411e-08	3.19872e-08	1.36304e-07	1.51067e-07	6.48464e-08	8.41779e-08	2.56585e-08	8.09931e-08	5.52346e-08	6.55998e-08	8.04182e-08	2.26321e-07	1.74783e-07	5.97168e-08	4.87543e-08	4.77718e-08	1.06236e-07	6.00445e-08	7.39229e-08	3.26645e-08	1.02735e-07	2.95696e-08	7.346e-08	0.028822	1.0289e-07	5.94316e-08	1.24957e-07	4.50547e-08	2.83362e-08	2.76686e-07	4.47189e-08	4.45021e-08	5.8515e-08	7.62583e-08	4.83368e-08	6.79741e-08	2.15189e-08	3.80474e-08	6.60685e-08	7.52845e-08	3.13662e-08	5.49071e-08	5.18884e-08	3.41023e-08
1-15230	1.18745e-07	1.8069e-07	8.71734e-08	5.83068e-08	6.2469e-08	1.18623e-07	4.49688e-08	1.97677e-07	1.869e-07	9.38784e-08	1.18461e-07	4.32116e-08	1.1255e-07	7.84192e-08	0.00116285	1.19464e-07	3.15547e-07	2.55285e-07	0.00462129	8.99913e-08	6.78804e-08	1.50047e-07	8.43057e-08	1.05194e-07	7.51147e-08	1.51677e-07	4.0817e-08	1.02261e-07	1.12343e-07	1.4023e-07	8.31897e-08	1.43017e-07	7.25495e-08	4.00926e-08	3.83332e-07	6.18996e-08	6.42026e-08	8.18144e-08	9.69924e-08	6.72191e-08	9.49746e-08	3.01932e-08	5.2208e-08	9.68277e-08	1.10597e-07	4.33203e-08	7.3418e-08	7.50613e-08	4.92156e-08
1-21212	3.76972e-08	5.44527e-08	2.77478e-08	1.69147e-08	1.80726e-08	3.58789e-08	1.37461e-08	6.01678e-08	5.18076e-08	2.6427e-08	3.68924e-08	1.03479e-08	3.49266e-08	2.42223e-08	2.90092e-08	3.3861e-08	1.01148e-07	7.32244e-08	2.22003e-08	2.11364e-08	2.05357e-08	4.62288e-08	2.45974e-08	3.25074e-08	1.3684e-08	4.23268e-08	1.30708e-08	3.27864e-08	3.39928e-08	4.3842e-08	2.61652e-08	4.53378e-08	1.82851e-08	1.18998e-08	1.23963e-07	0.00986553	1.86414e-08	2.54205e-08	2.16835e-08	2.16093e-08	3.0214e-08	9.32411e-09	1.6749e-08	2.85603e-08	3.12771e-08	1.38554e-08	2.25627e-08	2.30262e-08	1.43417e-08
1-21213	3.74579e-08	5.41027e-08	2.75613e-08	1.6807e-08	1.79545e-08	3.57078e-08	1.36597e-08	5.97131e-08	5.15449e-08	2.63073e-08	3.65365e-08	1.02934e-08	3.46943e-08	2.40737e-08	2.88723e-08	3.35447e-08	9.99862e-08	7.2711e-08	2.20736e-08	2.10646e-08	2.04218e-08	4.59329e-08	2.44543e-08	3.23421e-08	1.36076e-08	4.23193e-08	1.29791e-08	3.25604e-08	3.37454e-08	4.35339e-08	2.60094e-08	4.44572e-08	1.81806e-08	1.18124e-08	1.24159e-07	0.00583786	1.85377e-08	2.52949e-08	2.15458e-08	2.15198e-08	2.99973e-08	9.26484e-09	1.66457e-08	2.83546e-08	3.10564e-08	1.37777e-08	2.24153e-08	2.27845e-08	1.4281e-08
1-3801	5.71032e-08	8.01093e-08	4.05175e-08	2.43588e-08	2.57337e-08	5.46286e-08	1.97013e-08	8.59604e-08	7.4829e-08	3.79103e-08	5.27473e-08	1.45945e-08	4.99819e-08	3.42824e-08	4.06513e-08	4.7756e-08	1.51144e-07	1.0397e-07	3.15411e-08	3.20881e-08	2.93547e-08	6.72576e-08	3.67501e-08	5.25316e-08	1.92438e-08	6.03292e-08	1.90881e-08	4.68774e-08	4.84192e-08	0.00666829	3.72126e-08	6.29787e-08	2.59634e-08	1.67089e-08	1.80722e-07	2.78741e-08	2.68056e-08	3.72877e-08	3.0519e-08	2.99848e-08	4.53702e-08	1.321e-08	2.52352e-08	4.04909e-08	4.44914e-08	1.9856e-08	3.19038e-08	3.24737e-08	2.01535e-08
1-3804	5.61023e-08	8.21325e-08	4.14556e-08	2.5064e-08	2.7094e-08	5.44806e-08	2.06723e-08	9.80031e-08	7.8247e-08	3.93624e-08	5.51078e-08	1.53432e-08	5.24801e-08	3.49182e-08	4.21392e-08	4.93817e-08	1.50054e-07	1.07388e-07	3.28918e-08	3.1541e-08	3.01815e-08	6.81969e-08	3.70381e-08	4.87683e-08	2.00139e-08	6.32224e-08	1.94136e-08	4.84885e-08	4.99586e-08	0.0207485	3.84543e-08	6.49429e-08	2.79543e-08	1.73078e-08	1.88201e-07	2.9049e-08	2.79007e-08	3.82422e-08	3.16219e-08	3.10178e-08	4.50261e-08	1.38084e-08	2.54485e-08	4.21815e-08	4.63009e-08	2.05156e-08	3.32909e-08	3.34203e-08	2.11127e-08
1-93200	7.22841e-07	0.00457553	0.000248234	1.09362e-07	2.90413e-07	3.60256e-07	8.9678e-08	0.000100302	3.85649e-07	1.72238e-07	3.4121e-07	6.39836e-08	3.52076e-07	1.67406e-07	1.72082e-07	2.03979e-07	8.66608e-07	5.89392e-07	1.40849e-07	1.29259e-07	1.28205e-07	3.60222e-07	1.56628e-07	3.93216e-07	8.37524e-08	2.88191e-07	1.27144e-07	3.10123e-07	2.58377e-07	2.94629e-07	2.20553e-07	2.65179e-07	1.16951e-07	7.11528e-08	1.26081e-06	1.86279e-07	1.25468e-07	3.17591e-07	1.30681e-07	1.29854e-07	5.98936e-05	5.98568e-08	1.27387e-07	2.08098e-07	1.97967e-07	1.32254e-07	1.44185e-07	1.66136e-07	8.87764e-08
1-3809	8.71479e-08	1.21993e-07	6.85912e-08	3.66335e-08	4.38312e-08	9.45519e-08	3.09933e-08	2.01116e-07	1.21815e-07	5.70503e-08	8.50113e-08	2.20564e-08	7.66846e-08	5.17319e-08	6.13292e-08	7.13928e-08	2.33729e-07	1.68978e-07	4.83171e-08	4.56807e-08	4.45428e-08	1.02357e-07	5.44367e-08	7.37183e-08	2.89763e-08	9.63589e-08	3.41988e-08	8.58058e-08	7.43877e-08	0.00459853	5.82976e-08	9.46481e-08	4.00072e-08	2.50842e-08	2.78569e-07	4.20861e-08	4.11942e-08	5.84765e-08	4.58145e-08	4.52067e-08	9.77742e-08	2.01127e-08	3.94619e-08	6.54347e-08	6.67697e-08	3.57092e-08	4.81141e-08	4.88421e-08	3.0501e-08
1-576	1.38631e-07	2.03948e-07	9.61377e-08	7.40279e-08	6.63464e-08	1.35508e-07	5.18456e-08	2.08915e-07	1.06028e-06	9.9243e-08	1.29865e-07	3.58917e-08	1.26005e-07	8.1748e-08	9.79208e-08	1.18266e-07	3.88404e-07	2.60321e-07	0.0438964	7.20315e-08	7.01891e-08	1.83749e-07	2.45056e-07	1.14178e-07	4.74982e-08	1.5695e-07	4.51002e-08	1.0926e-07	1.22401e-07	1.61361e-07	8.8893e-08	1.57224e-07	6.91612e-08	3.99683e-08	4.68068e-07	6.51845e-08	6.51085e-08	9.30995e-08	7.45899e-08	7.34802e-08	1.03827e-07	3.22597e-08	5.96327e-08	1.01422e-07	1.17517e-07	4.72231e-08	8.31689e-08	7.86198e-08	5.8882e-08
1-9283	1.96236e-07	6.5237e-07	1.36935e-07	9.09604e-08	1.26666e-07	1.99055e-07	8.25302e-08	3.56711e-07	6.37359e-07	1.52342e-07	2.23614e-07	5.50685e-08	1.84571e-07	1.20279e-07	0.00998577	1.93289e-07	5.35793e-07	3.97962e-07	0.0284892	1.06736e-07	1.06751e-07	2.62542e-07	1.86942e-07	1.64689e-07	7.35131e-08	2.53146e-07	7.29778e-08	1.69702e-07	1.85488e-07	2.71025e-07	1.32382e-07	2.31521e-07	1.18611e-07	5.89881e-08	6.45578e-07	9.47626e-08	1.04218e-07	1.29537e-07	1.14897e-07	1.08915e-07	1.51773e-07	5.02609e-08	8.15495e-08	1.57765e-07	1.9368e-07	7.34812e-08	1.16843e-07	1.24128e-07	8.31655e-08
1-537	7.20332e-08	1.07218e-07	5.28231e-08	3.50129e-08	3.52123e-08	7.09526e-08	2.84846e-08	1.14131e-07	0.0142666	5.2526e-08	7.098e-08	1.99164e-08	6.86729e-08	4.53256e-08	5.46185e-08	6.48342e-08	2.06797e-07	1.41028e-07	6.01232e-08	4.06528e-08	3.908e-08	9.16304e-08	7.07457e-08	6.19618e-08	2.60446e-08	8.1792e-08	2.50663e-08	6.19672e-08	6.62915e-08	8.55394e-08	4.95943e-08	8.79222e-08	3.56933e-08	2.24292e-08	2.69387e-07	3.72352e-08	3.58318e-08	4.99736e-08	4.18322e-08	4.0788e-08	5.73405e-08	1.79567e-08	3.21099e-08	5.52946e-08	6.07946e-08	2.62134e-08	4.46245e-08	4.30284e-08	2.99673e-08
1-744	7.79657e-08	1.13154e-07	5.70683e-08	3.66013e-08	3.76813e-08	7.79557e-08	3.523e-08	1.23292e-07	0.00114239	5.74379e-08	7.60528e-08	2.18765e-08	7.73111e-08	4.9027e-08	5.93156e-08	6.97657e-08	3.03702e-07	1.5159e-07	8.98014e-08	4.41412e-08	4.24295e-08	9.50102e-08	6.4203e-08	6.66459e-08	2.85453e-08	8.97308e-08	2.68996e-08	6.69255e-08	7.19891e-08	9.01927e-08	5.35131e-08	9.1578e-08	4.12176e-08	2.44436e-08	2.51082e-07	4.04075e-08	3.85729e-08	5.24581e-08	4.46169e-08	4.49841e-08	6.15811e-08	1.93939e-08	3.4649e-08	5.96094e-08	6.78189e-08	2.84794e-08	4.85628e-08	4.7371e-08	4.50844e-08
1-9187	1.06942e-07	2.59097e-07	7.53314e-08	4.73674e-08	5.30046e-08	1.01961e-07	3.98968e-08	1.80474e-07	2.46712e-07	7.77971e-08	1.04393e-07	3.00664e-08	9.76503e-08	6.52332e-08	7.85311e-08	0.0626795	3.06801e-07	2.25331e-07	6.66803e-08	6.21757e-08	6.05646e-08	1.28098e-07	7.1354e-08	9.10388e-08	3.92154e-08	1.23703e-07	3.58994e-08	8.8251e-08	9.67767e-08	1.22722e-07	7.21534e-08	1.24168e-07	5.20781e-08	3.2476e-08	3.78356e-07	5.35506e-08	5.26714e-08	7.02774e-08	6.08984e-08	5.86549e-08	8.2442e-08	2.63216e-08	4.52047e-08	8.04732e-08	1.23608e-07	3.80196e-08	6.3311e-08	6.19425e-08	4.09766e-08
1-8325	2.27072e-07	2.91231e-07	1.53381e-07	7.95654e-08	0.012426	1.82274e-07	6.25739e-08	3.51008e-07	2.51019e-07	1.27168e-07	2.07967e-07	4.57181e-08	1.57743e-07	1.08599e-07	1.30219e-07	1.48504e-07	2.72892e-06	3.75702e-07	1.10362e-07	9.28245e-08	9.14914e-08	2.50492e-07	1.17524e-07	1.64674e-07	5.97695e-08	2.45746e-07	7.48311e-08	2.5658e-07	2.45357e-07	2.18395e-07	1.21836e-07	1.94218e-07	8.33548e-08	5.08283e-08	1.0964e-06	8.47354e-08	8.80348e-08	1.35642e-07	9.42132e-08	9.13952e-08	3.99448e-07	4.44881e-08	8.58725e-08	1.44217e-07	1.40837e-07	7.93541e-08	1.02439e-07	1.07188e-07	6.34573e-08
1-8634	1.29851e-07	2.85857e-07	9.04542e-08	5.22237e-08	0.00795618	1.1423e-07	4.15626e-08	1.96571e-07	1.60994e-07	8.74776e-08	1.25843e-07	3.09921e-08	1.05666e-07	7.23845e-08	8.57549e-08	9.97083e-08	5.82713e-07	2.39268e-07	6.92066e-08	6.3306e-08	6.1463e-08	1.44936e-07	7.53627e-08	1.06558e-07	4.07653e-08	1.37518e-07	4.40134e-08	1.12176e-07	1.12602e-07	1.39926e-07	8.04804e-08	1.34011e-07	5.54985e-08	3.47892e-08	1.2962e-06	5.82354e-08	5.74666e-08	8.41903e-08	6.42759e-08	6.28269e-08	1.3191e-07	2.87615e-08	5.3217e-08	9.18114e-08	9.51948e-08	4.89116e-08	6.74644e-08	6.76577e-08	4.27941e-08
1-8635	1.21936e-07	1.80344e-07	8.26412e-08	4.71658e-08	0.00820165	1.03778e-07	3.75042e-08	1.74279e-07	1.4708e-07	8.00238e-08	1.11003e-07	2.78347e-08	9.63062e-08	6.66329e-08	7.72589e-08	9.06014e-08	6.0292e-07	2.05693e-07	6.26723e-08	5.71675e-08	5.52303e-08	1.30988e-07	6.77375e-08	9.7567e-08	3.67026e-08	1.21916e-07	3.91703e-08	1.04708e-07	1.00959e-07	1.25932e-07	7.24849e-08	1.21042e-07	4.96557e-08	3.15571e-08	1.34206e-06	5.28006e-08	5.16265e-08	7.65742e-08	5.80455e-08	5.6945e-08	1.04199e-07	2.57483e-08	4.95144e-08	8.11233e-08	8.49321e-08	4.16008e-08	6.16361e-08	6.15481e-08	3.84682e-08
1-8637	1.265e-07	1.85355e-07	8.557e-08	4.9235e-08	0.00880252	1.0837e-07	3.8745e-08	1.80582e-07	1.5195e-07	8.59246e-08	1.15002e-07	2.87877e-08	9.97692e-08	6.90528e-08	7.98905e-08	9.3683e-08	7.60582e-07	2.12495e-07	6.46327e-08	5.9061e-08	5.7076e-08	1.35848e-07	7.00406e-08	1.00634e-07	3.79443e-08	1.26127e-07	4.07181e-08	1.08171e-07	1.04766e-07	1.30701e-07	7.48812e-08	1.2644e-07	5.13174e-08	3.2628e-08	1.39834e-06	5.4632e-08	5.33413e-08	8.07098e-08	6.00194e-08	5.88362e-08	1.22889e-07	2.66182e-08	5.15425e-08	8.43212e-08	8.81444e-08	4.33089e-08	6.38659e-08	6.35122e-08	3.97774e-08
1-534	1.29474e-07	2.23353e-07	1.10068e-07	5.98404e-08	6.66349e-08	1.27364e-07	4.95026e-08	2.14065e-07	2.91753e-07	9.8967e-08	1.30091e-07	3.81606e-08	1.91215e-07	8.16175e-08	9.79565e-08	1.18627e-07	3.42734e-07	2.73903e-07	1.36158e-07	7.2145e-08	7.08492e-08	2.3647e-07	0.00745014	1.13907e-07	4.95324e-08	1.49784e-07	4.79487e-08	1.07558e-07	1.30007e-07	1.53545e-07	9.27623e-08	1.76231e-07	7.243e-08	4.02914e-08	4.05785e-07	6.48926e-08	6.44017e-08	8.81673e-08	7.53714e-08	8.02786e-08	1.03446e-07	3.21187e-08	5.50639e-08	9.83611e-08	1.34414e-07	4.80913e-08	7.89947e-08	7.58448e-08	5.26508e-08
1-30	1.61632e-07	2.30546e-07	1.11475e-07	7.78309e-08	7.53447e-08	1.69738e-07	5.56983e-08	2.23984e-07	2.83868e-07	1.33922e-07	1.42443e-07	4.05142e-08	1.42894e-07	9.06093e-08	1.07619e-07	1.39912e-07	3.81849e-07	3.08157e-07	9.81135e-08	8.10664e-08	8.21132e-08	2.45085e-07	0.0767951	1.26853e-07	5.44598e-08	1.92406e-07	4.90269e-08	1.20083e-07	1.61149e-07	1.78164e-07	1.00275e-07	2.10385e-07	7.61201e-08	4.52274e-08	4.49095e-07	7.17607e-08	7.36295e-08	1.12215e-07	8.53947e-08	7.86323e-08	1.14055e-07	3.61808e-08	6.41659e-08	1.14315e-07	1.31392e-07	5.03289e-08	9.18754e-08	8.94407e-08	5.75677e-08
1-8091	7.15005e-08	1.07781e-07	5.25242e-08	3.38571e-08	4.43088e-08	7.11059e-08	2.72566e-08	1.16476e-07	1.16552e-07	5.24289e-08	7.1141e-08	2.76951e-08	6.74042e-08	4.75147e-08	5.51568e-08	6.58325e-08	1.90098e-07	1.42099e-07	4.83478e-08	4.05455e-08	3.99005e-08	9.22974e-08	5.07779e-08	6.22379e-08	2.7381e-08	8.45088e-08	2.47751e-08	6.20267e-08	0.00143387	8.41491e-08	4.98358e-08	8.89705e-08	3.76337e-08	2.29866e-08	2.32829e-07	3.80713e-08	3.65502e-08	4.93912e-08	4.56514e-08	4.02502e-08	5.71225e-08	1.81522e-08	3.18041e-08	5.74165e-08	6.25364e-08	2.62306e-08	4.34338e-08	4.35936e-08	2.81691e-08
1-543	1.00751e-07	1.47015e-07	7.28424e-08	4.87999e-08	4.90939e-08	9.94253e-08	3.76938e-08	1.60571e-07	2.14917e-07	7.43106e-08	9.64935e-08	2.75172e-08	9.38331e-08	6.20215e-08	7.38031e-08	9.012e-08	2.65839e-07	1.98617e-07	1.52549e-07	5.50723e-08	5.34769e-08	1.30148e-07	0.0206796	8.57029e-08	3.61801e-08	1.13042e-07	3.44986e-08	8.32036e-08	9.15614e-08	1.17925e-07	6.7523e-08	1.17006e-07	5.19242e-08	3.06231e-08	3.35324e-07	5.00857e-08	4.91549e-08	6.87612e-08	5.64069e-08	5.67166e-08	7.81243e-08	2.44193e-08	4.34707e-08	7.51949e-08	9.45753e-08	3.55818e-08	6.13167e-08	5.93236e-08	4.02321e-08
1-20500	1.41543e-07	2.43582e-07	9.80947e-08	6.21891e-08	7.38491e-08	1.41565e-07	5.08352e-08	2.23536e-07	2.15032e-07	1.03768e-07	1.42391e-07	4.04658e-08	1.21663e-07	8.56883e-08	1.00499e-07	1.26104e-07	3.38799e-07	2.98419e-07	8.99231e-08	7.36797e-08	1.39505e-07	1.6336e-07	9.88369e-08	1.15212e-07	7.93638e-08	1.70933e-07	4.71946e-08	1.12915e-07	1.27646e-07	1.54644e-07	9.10614e-08	1.55069e-07	0.00257869	6.63352e-08	4.15631e-07	6.69893e-08	9.34844e-08	9.13378e-08	7.95278e-08	7.28386e-08	1.08871e-07	3.47366e-08	5.78253e-08	1.08856e-07	1.38188e-07	4.94143e-08	8.22974e-08	8.35757e-08	5.3303e-08
1-9992	4.88921e-07	5.44693e-07	2.998e-07	1.66666e-07	4.14891e-07	1.45283e-06	1.18112e-07	5.19752e-07	6.08119e-07	2.66156e-07	3.75106e-07	8.58303e-08	3.40819e-07	7.89297e-07	3.49389e-07	3.34609e-07	8.42076e-07	1.09909e-06	2.30668e-07	1.89492e-07	1.87267e-07	6.55464e-07	2.29334e-07	1.64732e-06	1.17866e-07	7.79281e-07	1.20524e-07	2.77913e-07	3.32508e-07	8.41553e-07	2.35162e-07	3.50955e-07	1.61507e-07	9.3188e-08	1.22296e-06	1.49947e-07	0.00297321	4.52787e-07	2.14522e-07	1.64664e-07	4.38175e-06	8.18989e-08	1.25641e-05	3.51623e-07	2.85937e-07	1.14967e-07	1.99827e-07	5.99859e-07	1.28664e-07
1-376	2.68429e-07	3.64933e-07	2.62658e-07	1.05032e-07	1.82778e-07	0.00887515	8.71203e-08	8.57471e-07	3.58536e-07	1.78878e-07	3.45004e-07	6.54124e-08	4.73206e-07	1.53499e-07	1.72257e-07	2.05702e-07	7.00571e-07	1.64396e-06	1.43583e-07	1.43615e-07	2.38434e-07	3.2559e-07	1.76894e-07	3.96657e-07	8.28078e-08	3.1825e-07	5.20283e-07	3.27269e-07	2.21684e-07	3.13557e-07	2.06037e-07	2.65215e-07	1.17157e-07	7.08076e-08	8.72994e-07	1.18787e-07	1.28602e-07	1.92457e-07	1.31962e-07	1.26346e-07	3.38604e-07	6.10923e-08	2.51626e-07	2.85404e-07	2.0126e-07	0.000523304	1.39547e-07	1.44553e-07	9.50065e-08
1-8255	2.37523e-07	0.0280011	2.57866e-07	8.03827e-08	1.81927e-07	2.5298e-07	6.32089e-08	4.43232e-07	2.59416e-07	1.20147e-07	1.99658e-07	4.52424e-08	1.66595e-07	1.09823e-07	1.25334e-07	1.49118e-07	5.35955e-07	3.6444e-07	1.03005e-07	9.21242e-08	9.0555e-08	2.48472e-07	1.09017e-07	1.8217e-07	6.00638e-08	2.3724e-07	9.67018e-08	2.21761e-07	2.73679e-07	2.76582e-07	1.17286e-07	2.0833e-07	8.09976e-08	5.10404e-08	5.44369e-07	8.47949e-08	8.76072e-08	1.82186e-07	9.71372e-08	9.16353e-08	7.48893e-05	4.32284e-08	1.06196e-07	1.56993e-07	1.3877e-07	6.71009e-08	1.04411e-07	1.14448e-07	6.2741e-08
1-15166	7.90172e-08	1.27489e-07	5.76418e-08	3.61496e-08	4.37609e-08	7.62351e-08	2.9322e-08	1.60422e-07	1.17971e-07	5.96823e-08	8.95894e-08	2.27558e-08	7.35335e-08	5.23301e-08	6.1596e-08	7.29684e-08	2.10351e-07	1.80099e-07	4.90544e-08	4.45191e-08	4.4682e-08	1.00878e-07	5.3322e-08	6.8228e-08	2.9343e-08	9.15052e-08	2.89284e-08	7.35106e-08	7.19441e-08	9.28418e-08	5.54126e-08	9.314e-08	4.06375e-08	2.49377e-08	2.55973e-07	4.10917e-08	4.17929e-08	5.34335e-08	4.92523e-08	4.43357e-08	6.51627e-08	2.2888e-08	3.4753e-08	6.53152e-08	7.03272e-08	3.44423e-08	4.73031e-08	4.77334e-08	3.08172e-08
1-59	5.1781e-08	7.5225e-08	3.89214e-08	2.34242e-08	2.6262e-08	5.21033e-08	1.90076e-08	8.34937e-08	7.64367e-08	3.72687e-08	5.10798e-08	1.43294e-08	4.84414e-08	3.31396e-08	0.0115997	4.72446e-08	1.37177e-07	1.01897e-07	3.17619e-08	2.91995e-08	2.84697e-08	6.53787e-08	3.41139e-08	4.52826e-08	1.93178e-08	5.93578e-08	1.81908e-08	4.53435e-08	4.7744e-08	6.08642e-08	3.60428e-08	6.1413e-08	2.5463e-08	1.6261e-08	1.68853e-07	2.71967e-08	2.61537e-08	3.50872e-08	3.02161e-08	2.9163e-08	4.22501e-08	1.28821e-08	2.29194e-08	3.97914e-08	4.3716e-08	1.91462e-08	3.12708e-08	3.12893e-08	1.99338e-08
1-9970	4.5786e-08	6.62828e-08	3.36499e-08	2.07163e-08	2.25967e-08	4.37774e-08	1.6805e-08	7.31602e-08	6.40629e-08	3.30991e-08	4.47987e-08	1.2696e-08	4.25367e-08	2.91433e-08	0.0167585	4.19438e-08	1.21528e-07	8.9735e-08	2.76967e-08	2.59815e-08	2.51326e-08	5.66677e-08	3.01e-08	3.95628e-08	1.72621e-08	5.25987e-08	1.585e-08	3.97906e-08	4.1868e-08	5.35144e-08	3.18307e-08	5.44511e-08	2.25563e-08	1.44998e-08	1.49707e-07	2.40264e-08	2.29727e-08	3.09177e-08	2.71078e-08	2.58194e-08	3.66257e-08	1.13866e-08	2.02963e-08	3.5221e-08	3.84862e-08	1.68113e-08	2.74459e-08	2.76146e-08	1.7784e-08
1-6916	3.52718e-08	5.08017e-08	2.58748e-08	1.57911e-08	1.75961e-08	3.33314e-08	1.2774e-08	5.61019e-08	4.80128e-08	2.4902e-08	3.43081e-08	9.61849e-09	3.25193e-08	2.23327e-08	0.00182941	3.13043e-08	9.3513e-08	6.82173e-08	2.07092e-08	1.97251e-08	1.9168e-08	4.30239e-08	2.28661e-08	3.07264e-08	1.30591e-08	3.97679e-08	1.22084e-08	3.07286e-08	3.1554e-08	4.08362e-08	2.43729e-08	4.1633e-08	1.6975e-08	1.1007e-08	1.15007e-07	1.84921e-08	1.75603e-08	2.36619e-08	2.02163e-08	1.98136e-08	2.82786e-08	8.67046e-09	1.57401e-08	2.65741e-08	2.89558e-08	1.29482e-08	2.09316e-08	2.07608e-08	1.3544e-08
1-15159	4.06484e-08	5.87995e-08	2.99037e-08	1.84164e-08	2.04533e-08	3.88393e-08	1.4867e-08	6.49012e-08	5.64486e-08	2.87352e-08	3.97393e-08	1.11881e-08	3.76933e-08	2.59076e-08	0.00387671	3.66622e-08	1.08003e-07	7.92524e-08	2.48973e-08	2.27695e-08	2.2091e-08	5.01647e-08	2.66699e-08	3.50794e-08	1.49601e-08	4.60475e-08	1.40763e-08	3.53658e-08	3.68168e-08	4.73738e-08	2.81743e-08	4.82054e-08	1.98719e-08	1.27325e-08	1.3278e-07	2.13572e-08	2.03355e-08	2.74762e-08	2.35756e-08	2.29051e-08	3.25234e-08	1.00783e-08	1.80578e-08	3.097e-08	3.38456e-08	1.49274e-08	2.42851e-08	2.44665e-08	1.54921e-08
1-6934	3.64618e-08	5.25645e-08	2.68694e-08	1.63609e-08	1.84535e-08	3.45748e-08	1.32729e-08	5.81768e-08	4.9897e-08	2.54472e-08	3.56682e-08	9.9942e-09	3.38488e-08	2.32437e-08	0.00035474	3.2537e-08	9.69958e-08	7.11623e-08	2.15252e-08	2.04829e-08	1.98877e-08	4.47745e-08	2.37534e-08	3.18711e-08	1.38384e-08	4.09617e-08	1.27111e-08	3.18742e-08	3.27369e-08	4.2356e-08	2.52437e-08	4.31866e-08	1.78595e-08	1.13941e-08	1.19281e-07	1.91807e-08	1.84337e-08	2.45528e-08	2.10543e-08	2.05548e-08	2.93528e-08	9.02346e-09	1.63576e-08	2.76934e-08	3.00916e-08	1.344e-08	2.17064e-08	2.15568e-08	1.38115e-08
1-9006	5.60991e-08	8.17782e-08	4.13528e-08	2.53642e-08	2.69497e-08	5.40736e-08	2.05843e-08	8.91305e-08	7.9048e-08	4.02847e-08	5.47326e-08	1.54761e-08	5.22784e-08	3.55809e-08	4.28807e-08	5.06871e-08	1.49115e-07	1.11966e-07	3.37736e-08	3.15466e-08	3.05658e-08	6.92443e-08	3.76208e-08	4.85851e-08	2.0358e-08	6.3616e-08	1.93826e-08	4.83477e-08	5.12322e-08	6.52765e-08	3.90075e-08	6.80794e-08	2.748e-08	1.76604e-08	1.88247e-07	2.95686e-08	2.78259e-08	3.8054e-08	3.24833e-08	0.113723	4.46647e-08	1.39073e-08	2.48872e-08	4.26597e-08	4.86154e-08	2.0476e-08	5.97649e-08	3.33591e-08	2.1639e-08
1-8080	9.03184e-08	1.34693e-07	6.5022e-08	4.65932e-08	7.74849e-08	8.88346e-08	3.31421e-08	1.39651e-07	1.55395e-07	6.67928e-08	8.67277e-08	2.52722e-08	8.35824e-08	5.62973e-08	6.73303e-08	8.28666e-08	2.42969e-07	1.75267e-07	5.95175e-08	5.04826e-08	4.9678e-08	1.10114e-07	6.33089e-08	7.65823e-08	3.31435e-08	1.04265e-07	3.0767e-08	7.5487e-08	0.00770687	1.13543e-07	6.16976e-08	1.27634e-07	4.68631e-08	2.84339e-08	3.00735e-07	4.56396e-08	4.55648e-08	6.15303e-08	5.36579e-08	4.95572e-08	7.03228e-08	2.21534e-08	4.07353e-08	6.84222e-08	7.87389e-08	3.21035e-08	6.06902e-08	5.34068e-08	3.45432e-08
1-9007	2.31562e-07	2.59289e-07	1.24514e-07	6.69295e-08	8.5992e-08	1.51869e-07	5.10961e-08	4.46122e-07	2.03563e-07	1.03705e-07	1.53929e-07	3.78871e-08	1.35815e-07	9.17026e-08	1.04967e-07	1.23551e-07	6.30542e-07	3.57098e-07	8.43231e-08	7.87067e-08	7.53758e-08	2.15405e-07	9.41143e-08	1.48589e-07	5.01896e-08	1.80041e-07	5.80921e-08	1.8059e-07	1.39714e-07	1.80114e-07	9.90315e-08	1.65283e-07	6.77665e-08	4.3194e-08	5.531e-07	7.21837e-08	7.0362e-08	1.10777e-07	7.93035e-08	0.0440637	2.78276e-07	3.50417e-08	8.61643e-08	1.13336e-07	1.22782e-07	7.07952e-08	1.31972e-07	8.46391e-08	5.28397e-08
1-1154	1.03228e-07	2.28593e-07	7.61548e-08	4.75617e-08	5.01613e-08	1.00087e-07	4.09064e-08	1.64951e-07	3.36234e-07	7.75311e-08	1.01493e-07	3.08868e-08	2.63437e-07	6.59466e-08	7.93583e-08	9.9379e-08	2.72159e-07	2.13059e-07	6.90896e-08	6.30493e-08	7.1523e-08	1.27507e-07	8.55799e-08	9.07684e-08	4.32514e-08	1.21716e-07	3.54961e-08	8.88367e-08	0.000683907	1.21746e-07	7.16181e-08	1.44749e-07	5.32786e-08	3.57271e-08	3.34171e-07	5.43413e-08	5.17912e-08	6.98994e-08	6.24737e-08	6.38671e-08	8.43156e-08	2.62214e-08	4.53561e-08	8.08546e-08	1.00282e-07	3.75951e-08	6.4543e-08	6.25418e-08	4.22874e-08
1-113	1.08294e-07	1.6047e-07	8.03155e-08	0.0273134	5.29766e-08	1.13604e-07	4.03367e-08	1.70854e-07	1.69517e-07	9.92465e-08	1.0707e-07	3.1108e-08	1.03619e-07	6.93942e-08	8.56119e-08	1.03158e-07	2.86548e-07	2.24879e-07	7.90954e-08	6.1618e-08	5.99794e-08	1.38995e-07	8.61351e-08	9.68541e-08	4.0594e-08	1.29445e-07	3.71163e-08	9.08576e-08	1.12911e-07	1.29467e-07	7.47906e-08	1.3729e-07	5.51214e-08	3.61424e-08	3.42473e-07	5.52377e-08	5.46513e-08	7.7768e-08	6.51816e-08	6.05055e-08	8.59241e-08	2.69109e-08	4.91054e-08	8.3595e-08	1.01371e-07	3.86224e-08	9.2509e-08	6.71153e-08	4.57504e-08
1-8076	8.74478e-08	1.27481e-07	6.42955e-08	4.05511e-08	1.41105e-07	8.45972e-08	3.2894e-08	1.40178e-07	2.76202e-07	7.74479e-08	8.79125e-08	2.56604e-08	8.49095e-08	5.73759e-08	6.745e-08	1.0342e-07	2.31911e-07	1.7678e-07	6.03493e-08	5.04988e-08	4.81238e-08	1.08166e-07	6.69112e-08	7.54879e-08	3.49464e-08	1.114e-07	3.03897e-08	7.5736e-08	0.000152951	1.02267e-07	6.08532e-08	1.03911e-07	5.02936e-08	2.80492e-08	2.8487e-07	4.58569e-08	4.52597e-08	5.93386e-08	5.19377e-08	5.11056e-08	6.99194e-08	2.41957e-08	3.86797e-08	6.73543e-08	7.4608e-08	3.20376e-08	5.49351e-08	5.24576e-08	3.78762e-08
1-9106	1.20535e-07	1.8006e-07	9.09183e-08	5.76245e-08	5.8838e-08	1.30495e-07	4.50333e-08	1.84015e-07	1.95879e-07	1.03268e-07	1.16265e-07	3.35226e-08	1.13623e-07	7.37672e-08	8.79484e-08	1.18331e-07	3.0729e-07	2.49199e-07	8.25684e-08	6.56947e-08	6.53986e-08	1.51853e-07	0.297495	1.07363e-07	4.31918e-08	1.4694e-07	4.1035e-08	9.83104e-08	1.14722e-07	1.39858e-07	8.35193e-08	1.64865e-07	6.15438e-08	3.64256e-08	3.79962e-07	5.91233e-08	6.02637e-08	8.76861e-08	6.86737e-08	7.00326e-08	9.25643e-08	2.98068e-08	5.57475e-08	9.17896e-08	1.25316e-07	4.21001e-08	7.38795e-08	7.44057e-08	4.75885e-08
1-9113	2.22026e-07	2.54537e-07	1.25625e-07	7.21666e-08	8.34408e-08	2.09357e-07	5.76871e-08	2.49183e-07	2.48926e-07	1.16678e-07	1.69081e-07	4.18144e-08	1.75621e-07	1.01051e-07	1.13278e-07	1.40518e-07	4.41631e-07	4.25066e-07	1.06301e-07	9.10879e-08	8.53028e-08	2.50112e-07	0.106944	1.66844e-07	5.47132e-08	2.55733e-07	7.37066e-08	1.33664e-07	1.55107e-07	2.67191e-07	1.18416e-07	1.91055e-07	7.57858e-08	4.67413e-08	5.79456e-07	7.65676e-08	7.98767e-08	1.32263e-07	8.76298e-08	8.53084e-08	1.32647e-07	3.82067e-08	1.37769e-07	1.19562e-07	1.40409e-07	6.0171e-08	1.01269e-07	9.84058e-08	5.84417e-08
1-9116	2.3114e-07	3.67001e-07	1.65745e-07	9.98124e-08	1.07841e-07	3.49439e-07	7.56363e-08	3.11898e-07	3.94896e-07	1.66883e-07	2.14563e-07	5.3986e-08	2.4552e-07	1.24456e-07	1.43111e-07	1.91712e-07	5.36535e-07	6.7082e-07	0.0376109	1.10158e-07	1.1009e-07	3.29812e-07	2.52137e-07	2.09842e-07	7.06006e-08	3.71481e-07	8.19058e-08	1.63875e-07	2.02998e-07	4.14505e-07	1.48835e-07	2.43415e-07	1.00624e-07	5.9409e-08	6.24836e-07	9.57499e-08	1.03674e-07	1.69368e-07	1.13797e-07	1.09014e-07	1.65044e-07	5.00066e-08	2.0188e-07	1.59747e-07	1.91612e-07	7.30491e-08	1.34543e-07	1.32076e-07	7.7369e-08
1-635	9.24702e-08	1.49208e-07	6.76061e-08	4.14093e-08	4.88106e-08	8.99624e-08	3.72276e-08	1.48329e-07	1.39283e-07	7.47337e-08	9.36739e-08	2.90639e-08	9.59652e-08	5.81449e-08	6.9707e-08	8.46874e-08	2.77064e-07	2.1454e-07	5.70189e-08	5.16241e-08	5.00984e-08	1.17234e-07	6.3895e-08	8.41071e-08	3.32303e-08	0.0184721	3.31472e-08	7.80415e-08	8.9213e-08	1.06784e-07	6.32229e-08	1.07862e-07	4.79733e-08	2.87902e-08	3.20121e-07	4.68287e-08	4.91234e-08	6.23489e-08	5.52659e-08	5.10095e-08	7.46386e-08	2.29441e-08	4.16699e-08	7.11103e-08	8.10796e-08	3.41049e-08	5.54288e-08	5.47169e-08	3.52995e-08
1-8149	1.17784e-07	1.79226e-07	8.58029e-08	5.44801e-08	0.00189043	1.19305e-07	4.63606e-08	2.02113e-07	2.19758e-07	9.78688e-08	1.33513e-07	3.5192e-08	1.18902e-07	7.55268e-08	9.0761e-08	1.12584e-07	3.23807e-07	2.55148e-07	8.51213e-08	6.88996e-08	6.81281e-08	1.48421e-07	8.72864e-08	1.05179e-07	4.46928e-08	3.78899e-07	4.88882e-08	1.07561e-07	1.37456e-07	1.38263e-07	8.87089e-08	1.43523e-07	6.64513e-08	3.87166e-08	3.78877e-07	6.09973e-08	8.00452e-08	8.05591e-08	7.04265e-08	6.59377e-08	9.41201e-08	3.08154e-08	5.28027e-08	9.59775e-08	1.11237e-07	5.42585e-08	7.83308e-08	7.35535e-08	4.82558e-08
1-431	1.61743e-07	2.51403e-07	1.16065e-07	1.13205e-07	8.31547e-08	1.68201e-07	6.25884e-08	2.47312e-07	2.53449e-07	1.29103e-07	1.55779e-07	4.44919e-08	1.68943e-07	1.00946e-07	1.22601e-07	1.49808e-07	4.56723e-07	3.36014e-07	1.21945e-07	9.81001e-08	1.11187e-07	2.49671e-07	1.4437e-07	1.4252e-07	5.90428e-08	1.97466e-07	5.44138e-08	1.32596e-07	0.0619167	2.09966e-07	1.07944e-07	0.0300009	9.63231e-08	5.43717e-08	5.82375e-07	7.93102e-08	8.43533e-08	1.14305e-07	1.1139e-07	8.76504e-08	1.25077e-07	4.05452e-08	7.54747e-08	1.23229e-07	1.45715e-07	5.66548e-08	1.11506e-07	1.00104e-07	6.32466e-08
1-9119	9.53097e-08	1.46194e-07	6.97943e-08	4.30555e-08	4.82375e-08	9.83554e-08	3.38366e-08	1.42101e-07	1.38184e-07	6.74061e-08	9.15313e-08	2.48202e-08	9.0489e-08	5.7555e-08	6.82982e-08	8.32346e-08	2.75736e-07	0.0135969	6.93313e-08	4.99696e-08	4.90727e-08	1.21282e-07	6.91777e-08	8.22292e-08	3.25552e-08	1.16016e-07	3.39878e-08	7.76847e-08	8.7968e-08	1.18426e-07	6.62085e-08	1.0778e-07	4.55699e-08	2.78271e-08	3.01585e-07	4.63116e-08	4.60298e-08	6.70723e-08	5.15004e-08	5.09232e-08	7.26441e-08	2.26945e-08	4.75537e-08	7.05457e-08	7.8515e-08	3.3662e-08	5.63192e-08	5.49549e-08	3.4441e-08
1-9115	1.19306e-07	1.56323e-07	8.24315e-08	4.34762e-08	5.0706e-08	1.17924e-07	3.40258e-08	1.57568e-07	1.36617e-07	6.77803e-08	9.80477e-08	2.52289e-08	9.87059e-08	6.07625e-08	7.05309e-08	8.25231e-08	2.88406e-07	1.98941e-07	5.56588e-08	5.17322e-08	5.03572e-08	1.53178e-07	6.6501e-08	9.1763e-08	3.32919e-08	1.28219e-07	3.86332e-08	8.78542e-08	8.75434e-08	1.66322e-07	6.79074e-08	1.10902e-07	4.46392e-08	2.88103e-08	3.37479e-07	4.81981e-08	4.6765e-08	7.72368e-08	5.32139e-08	5.20042e-08	8.61874e-08	2.30574e-08	0.339122	7.27106e-08	7.68429e-08	3.5654e-08	5.79031e-08	5.65695e-08	3.49159e-08
1-9118	1.83643e-07	2.14379e-07	1.57905e-07	6.13817e-08	7.72458e-08	1.86567e-07	4.64238e-08	2.11482e-07	1.93939e-07	9.47483e-08	1.36311e-07	3.41401e-08	1.38223e-07	8.27405e-08	9.49971e-08	1.12779e-07	4.02735e-07	2.70506e-07	7.76464e-08	6.98602e-08	6.82743e-08	2.20427e-07	9.73012e-08	1.30046e-07	4.51549e-08	1.98461e-07	5.4198e-08	1.15867e-07	1.24614e-07	4.12396e-07	9.25782e-08	1.49329e-07	6.07184e-08	3.88361e-08	4.56757e-07	6.4829e-08	6.45093e-08	1.19905e-07	7.22304e-08	7.01529e-08	1.58999e-07	3.15158e-08	0.0365751	1.04945e-07	1.061e-07	4.8923e-08	8.11378e-08	7.91895e-08	4.75806e-08
1-387	8.64794e-08	1.19659e-07	6.83275e-08	3.66261e-08	4.1278e-08	8.57203e-08	2.92693e-08	1.34594e-07	1.12628e-07	5.76461e-08	8.62567e-08	2.19037e-08	9.01545e-08	5.08736e-08	6.13345e-08	7.11831e-08	2.26997e-07	0.00812766	4.76876e-08	4.53024e-08	4.65639e-08	1.06225e-07	5.49865e-08	7.83799e-08	2.87216e-08	9.40686e-08	4.08041e-08	7.07793e-08	7.54383e-08	1.0757e-07	6.04926e-08	9.47953e-08	3.86807e-08	2.49153e-08	2.97757e-07	4.17112e-08	4.01677e-08	6.21148e-08	4.56343e-08	4.48404e-08	7.34183e-08	1.99083e-08	4.75901e-08	6.20436e-08	6.6143e-08	3.11491e-08	4.81005e-08	4.92269e-08	3.04328e-08
1-15	9.72084e-08	1.4005e-07	7.23016e-08	4.33678e-08	4.77255e-08	9.5035e-08	3.53604e-08	1.6139e-07	1.33264e-07	6.97199e-08	1.00353e-07	2.58526e-08	9.14297e-08	5.92965e-08	7.96711e-08	8.42853e-08	2.47848e-07	0.0122295	5.73474e-08	5.34575e-08	5.16111e-08	1.23374e-07	6.4618e-08	9.20113e-08	3.37444e-08	1.14295e-07	3.43479e-08	1.11435e-07	8.47498e-08	1.12162e-07	8.43126e-08	1.11374e-07	4.69867e-08	2.92931e-08	3.11279e-07	4.83827e-08	4.94391e-08	7.17733e-08	5.35562e-08	5.22203e-08	7.5194e-08	2.40393e-08	4.29904e-08	7.85953e-08	7.96595e-08	5.14638e-08	5.9724e-08	5.6087e-08	3.66839e-08
1-9110	3.21203e-07	3.54452e-07	1.86452e-07	1.07408e-07	1.2261e-07	3.20854e-07	7.87875e-08	3.33587e-07	3.55074e-07	1.8624e-07	2.35669e-07	5.7721e-08	2.35809e-07	1.33918e-07	1.53311e-07	1.94858e-07	7.02092e-07	5.24187e-07	1.58407e-07	1.15949e-07	1.15803e-07	5.16654e-07	2.57168e-07	2.45927e-07	7.49753e-08	3.79308e-07	1.0055e-07	1.88837e-07	2.28466e-07	4.34345e-07	1.67178e-07	2.52822e-07	1.05254e-07	6.35241e-08	2.45509e-06	1.02955e-07	1.11469e-07	2.31597e-07	1.21597e-07	1.1448e-07	1.94858e-07	5.23904e-08	4.39365e-07	1.69097e-07	2.01862e-07	8.27986e-08	0.00723999	1.36937e-07	8.44434e-08
1-828	6.51962e-07	4.98341e-07	3.49229e-07	1.31906e-07	2.33785e-07	0.00391425	1.02507e-07	6.61482e-07	6.5294e-07	2.10256e-07	5.91328e-07	7.32727e-08	2.95184e-07	2.14009e-07	2.08457e-07	2.50789e-07	1.07755e-06	7.67895e-07	1.68467e-07	1.68299e-07	1.7545e-07	7.10678e-07	2.09077e-07	9.25103e-07	9.78759e-08	7.29766e-07	2.32495e-07	1.01665e-06	2.90997e-07	2.37016e-06	2.42913e-07	3.12043e-07	1.31721e-07	8.38067e-08	1.83759e-06	1.36162e-07	1.44087e-07	0.0541327	1.53305e-07	1.49041e-07	8.30711e-07	6.92897e-08	2.11504e-06	2.49599e-07	2.32728e-07	1.29111e-07	1.72624e-07	2.29227e-07	1.0426e-07
1-9105	1.04543e-07	1.55976e-07	7.69533e-08	4.96578e-08	5.10895e-08	1.0737e-07	3.91939e-08	1.61373e-07	1.6474e-07	8.48506e-08	1.01317e-07	2.89499e-08	1.00853e-07	6.49082e-08	7.7318e-08	1.02769e-07	2.68315e-07	2.14495e-07	6.99262e-08	6.17428e-08	5.69735e-08	1.31284e-07	9.59089e-08	9.21204e-08	3.76098e-08	1.25392e-07	3.57313e-08	8.65023e-08	1.0132e-07	1.23029e-07	7.23929e-08	1.50684e-07	5.31607e-08	3.21247e-08	3.34212e-07	5.21561e-08	5.21368e-08	7.28599e-08	6.05979e-08	5.98041e-08	8.12613e-08	2.57698e-08	4.70027e-08	7.90979e-08	0.227212	3.69284e-08	6.4026e-08	6.37964e-08	4.06804e-08
1-8127	7.194e-08	1.07968e-07	5.2737e-08	3.40785e-08	4.72442e-08	6.92761e-08	2.64497e-08	1.14379e-07	1.48463e-07	5.34114e-08	7.02953e-08	2.1534e-08	6.74359e-08	4.5872e-08	5.51569e-08	6.60169e-08	1.9022e-07	1.4296e-07	7.79578e-08	4.0383e-08	3.99134e-08	8.97882e-08	4.84275e-08	6.16909e-08	2.73364e-08	8.18886e-08	2.48358e-08	6.20223e-08	0.00197676	8.39168e-08	5.02531e-08	9.50783e-08	3.72216e-08	2.37915e-08	2.33247e-07	3.79707e-08	3.63004e-08	4.88395e-08	4.52937e-08	4.10207e-08	5.72221e-08	1.79378e-08	3.17076e-08	5.54022e-08	6.14182e-08	2.62804e-08	4.38213e-08	4.3197e-08	2.88134e-08
1-9234	3.15295e-07	3.70663e-07	2.27013e-07	1.08491e-07	1.28429e-07	7.5453e-07	7.63133e-08	3.39988e-07	3.43223e-07	1.63437e-07	2.47196e-07	5.48886e-08	2.39295e-07	1.32695e-07	1.4895e-07	1.81283e-07	6.52372e-07	4.78733e-07	1.40879e-07	1.1276e-07	1.11251e-07	3.97291e-07	2.61368e-07	2.80634e-07	7.19479e-08	4.68021e-07	1.09122e-07	1.82033e-07	2.27929e-07	0.0365869	1.65114e-07	2.58642e-07	9.94704e-08	6.14464e-08	7.15816e-07	1.00539e-07	1.07184e-07	2.46696e-07	1.15537e-07	1.11466e-07	2.10259e-07	5.11638e-08	0.00368162	1.71591e-07	1.83612e-07	8.34131e-08	1.52245e-07	1.35636e-07	7.67555e-08
1-8981	8.21339e-08	1.1946e-07	6.02609e-08	3.59651e-08	4.06775e-08	7.97081e-08	2.93587e-08	1.28975e-07	1.13938e-07	5.77144e-08	8.06458e-08	2.18459e-08	7.46659e-08	0.0335463	6.30603e-08	1.00464e-07	2.23202e-07	2.52711e-07	4.77652e-08	4.72066e-08	4.56202e-08	1.05532e-07	5.49127e-08	7.38575e-08	2.91029e-08	9.98304e-08	2.80821e-08	6.90084e-08	7.42984e-08	9.70629e-08	5.55428e-08	9.39691e-08	3.89324e-08	2.51046e-08	2.69258e-07	4.16483e-08	4.02685e-08	5.53582e-08	4.65978e-08	4.4626e-08	7.23064e-08	1.98747e-08	3.61032e-08	6.13275e-08	6.66863e-08	2.94668e-08	4.76361e-08	5.04461e-08	3.04721e-08
1-8983	5.02926e-08	7.28147e-08	3.721e-08	2.26584e-08	2.41996e-08	4.81826e-08	1.84552e-08	8.03263e-08	7.01087e-08	3.57338e-08	4.94603e-08	1.3881e-08	4.66066e-08	4.84899e-08	3.89308e-08	5.23413e-08	1.34808e-07	0.0986141	2.99005e-08	2.86702e-08	2.79142e-08	6.19745e-08	3.32487e-08	4.36472e-08	1.83009e-08	5.69481e-08	1.7498e-08	4.36236e-08	4.57047e-08	5.87632e-08	3.50859e-08	6.03878e-08	2.46244e-08	1.59394e-08	1.64789e-07	2.68244e-08	2.49819e-08	3.40414e-08	2.9328e-08	2.86438e-08	4.11501e-08	1.25119e-08	2.23797e-08	3.82273e-08	4.20822e-08	1.85735e-08	3.01343e-08	2.99413e-08	1.93005e-08
1-8648	1.56844e-07	3.28695e-07	1.08415e-07	7.06975e-08	0.00293375	1.53909e-07	5.71748e-08	3.1423e-07	2.20481e-07	1.23679e-07	3.23068e-07	4.19058e-08	1.38472e-07	9.58065e-08	1.11702e-07	1.32788e-07	4.43324e-07	3.51038e-07	9.4718e-08	8.29197e-08	9.44262e-08	1.88923e-07	1.02181e-07	1.46118e-07	5.4258e-08	2.31396e-07	1.03581e-07	2.3787e-07	1.40013e-07	1.82912e-07	1.10301e-07	1.75298e-07	7.61263e-08	4.60407e-08	6.07739e-07	7.5737e-08	7.97074e-08	1.08671e-07	8.43917e-08	8.24956e-08	1.37596e-07	4.0467e-08	7.02777e-08	1.31644e-07	1.88967e-07	7.95074e-07	9.05295e-08	8.98161e-08	5.782e-08
1-8681	1.25433e-07	0.0132228	7.58959e-08	5.01921e-08	7.92808e-08	1.04326e-07	3.91538e-08	1.81518e-07	1.8678e-07	7.67984e-08	1.10579e-07	2.80782e-08	1.02234e-07	6.64122e-08	7.75028e-08	9.41041e-08	2.94235e-07	2.24146e-07	6.52504e-08	5.86058e-08	5.66353e-08	1.40323e-07	7.46689e-08	9.88475e-08	3.73727e-08	1.30459e-07	3.95845e-08	8.86207e-08	1.08284e-07	1.36073e-07	7.14845e-08	1.49808e-07	5.21664e-08	3.2793e-08	3.78379e-07	5.28478e-08	5.23746e-08	7.23674e-08	6.23775e-08	5.71051e-08	8.7392e-08	2.57401e-08	5.19198e-08	7.98184e-08	8.74556e-08	3.96361e-08	6.2847e-08	6.30511e-08	3.95552e-08
1-9247	1.50679e-07	2.07392e-07	1.08055e-07	6.73487e-08	6.75866e-08	1.72388e-07	4.92089e-08	2.06719e-07	2.09614e-07	1.15503e-07	1.3434e-07	3.60909e-08	1.33499e-07	8.26227e-08	9.72731e-08	1.19262e-07	3.60907e-07	2.95021e-07	8.98308e-08	7.42684e-08	7.19354e-08	1.84406e-07	1.07549e-07	1.22947e-07	4.73075e-08	1.66953e-07	4.91367e-08	1.10633e-07	1.25984e-07	1.88645e-07	9.253e-08	1.60428e-07	6.55701e-08	4.01327e-08	4.26155e-07	6.55556e-08	6.63355e-08	1.08771e-07	7.50647e-08	7.30532e-08	1.11813e-07	3.28042e-08	8.90914e-08	1.03616e-07	1.18941e-07	4.81335e-08	0.0709423	8.13255e-08	5.13136e-08
1-430	8.85403e-08	1.31521e-07	6.36462e-08	4.60663e-08	4.39438e-08	8.70694e-08	3.29261e-08	1.37314e-07	1.28723e-07	6.50884e-08	8.495e-08	2.41282e-08	8.46143e-08	5.58285e-08	6.84375e-08	7.98285e-08	2.31988e-07	1.7498e-07	5.68952e-08	5.21334e-08	5.22945e-08	1.15423e-07	6.25087e-08	7.71805e-08	3.22096e-08	1.03012e-07	3.00356e-08	7.37675e-08	9.26181e-08	1.06925e-07	5.98462e-08	0.121954	4.7512e-08	2.85427e-08	3.06097e-07	4.47232e-08	4.4532e-08	6.03717e-08	5.6743e-08	4.86334e-08	6.88009e-08	2.19735e-08	3.95701e-08	6.64371e-08	7.56353e-08	3.1537e-08	5.52622e-08	5.31141e-08	3.37712e-08
1-9050	3.46136e-07	3.01912e-07	1.6516e-07	8.60255e-08	1.08531e-07	3.36323e-07	6.78381e-08	2.96147e-07	2.95614e-07	1.41599e-07	2.1431e-07	4.88558e-08	1.97748e-07	1.18771e-07	1.32558e-07	1.64643e-07	5.45141e-07	4.82151e-07	1.16325e-07	9.93766e-08	9.82885e-08	3.60234e-07	0.10078	2.24533e-07	6.39995e-08	3.70284e-07	1.05554e-07	1.62158e-07	1.84811e-07	3.16969e-07	1.4807e-07	2.15401e-07	8.84487e-08	5.44446e-08	7.96892e-07	8.9651e-08	9.50224e-08	1.88983e-07	1.02411e-07	9.99081e-08	1.73092e-07	4.52399e-08	4.84132e-07	1.42055e-07	1.63213e-07	7.49402e-08	1.20284e-07	1.18437e-07	6.86709e-08
1-829	4.54686e-07	3.98191e-07	2.93978e-07	1.08501e-07	1.80979e-07	1.0099e-05	8.48851e-08	5.06137e-07	4.68991e-07	1.69628e-07	4.13077e-07	6.10965e-08	2.40574e-07	1.72239e-07	1.71539e-07	2.08518e-07	7.71034e-07	5.73353e-07	1.3802e-07	1.34629e-07	1.35554e-07	4.94929e-07	1.66203e-07	4.81415e-07	8.14621e-08	4.50565e-07	1.58089e-07	7.36846e-07	2.40185e-07	9.37204e-07	1.95249e-07	2.61819e-07	1.09293e-07	6.98115e-08	1.1823e-06	1.15044e-07	1.18044e-07	0.0391142	1.27765e-07	1.23885e-07	7.26181e-07	5.76188e-08	4.72276e-07	2.0621e-07	1.91017e-07	1.04838e-07	1.42762e-07	1.67675e-07	8.60267e-08
1-9112	1.68026e-07	1.94026e-07	1.0241e-07	5.3415e-08	6.05189e-08	1.32324e-07	4.06763e-08	1.95121e-07	1.62889e-07	8.05155e-08	1.17682e-07	3.00024e-08	1.193e-07	7.55569e-08	8.35211e-08	9.79346e-08	4.17858e-07	2.52889e-07	6.67724e-08	6.15892e-08	5.98178e-08	2.17097e-07	8.27824e-08	1.09833e-07	3.9519e-08	1.57119e-07	4.89979e-08	1.12569e-07	1.06556e-07	1.95553e-07	8.08519e-08	1.31746e-07	5.33686e-08	3.43213e-08	4.15898e-07	5.7e-08	5.58041e-08	9.36166e-08	6.31686e-08	6.168e-08	1.00209e-07	2.74877e-08	0.112601	8.70667e-08	9.20287e-08	4.34433e-08	7.09582e-08	6.73196e-08	4.14542e-08
1-556	6.69829e-08	1.06269e-07	4.98018e-08	3.08234e-08	3.295e-08	6.52152e-08	2.62744e-08	1.09138e-07	1.02996e-07	4.95234e-08	7.0224e-08	1.88846e-08	6.5182e-08	4.2682e-08	5.13728e-08	6.11304e-08	1.83657e-07	1.38283e-07	0.00224831	3.81128e-08	3.69913e-08	8.41158e-08	4.95281e-08	6.07492e-08	2.45161e-08	7.64225e-08	2.37859e-08	5.81658e-08	6.20777e-08	7.90141e-08	4.76461e-08	7.98654e-08	3.51302e-08	2.11378e-08	2.38575e-07	3.50672e-08	3.37902e-08	4.58317e-08	3.88457e-08	3.83769e-08	5.41853e-08	1.69051e-08	2.99114e-08	5.15371e-08	6.92368e-08	2.47734e-08	4.17808e-08	4.04704e-08	2.65913e-08
1-907	1.07339e-07	1.80096e-07	7.69104e-08	4.94302e-08	5.14265e-08	1.03597e-07	4.47481e-08	1.63302e-07	3.4389e-07	7.4916e-08	1.02701e-07	2.83821e-08	9.76761e-08	6.45717e-08	7.78482e-08	9.28323e-08	2.95144e-07	2.01626e-07	0.00584312	5.70082e-08	5.57496e-08	1.35556e-07	1.49234e-07	9.20027e-08	3.8488e-08	1.19699e-07	3.64926e-08	9.20158e-08	9.48433e-08	1.24377e-07	7.15063e-08	1.22561e-07	6.18726e-08	3.17611e-08	5.64531e-07	5.26417e-08	5.19289e-08	7.15605e-08	5.92218e-08	5.81903e-08	8.20996e-08	2.54872e-08	4.64775e-08	8.02199e-08	9.41432e-08	3.78846e-08	6.31644e-08	6.28652e-08	4.31763e-08
1-7801	7.21273e-08	1.03734e-07	5.23145e-08	3.32088e-08	3.50036e-08	7.06575e-08	2.67071e-08	1.11415e-07	1.1409e-07	5.1942e-08	6.86558e-08	1.94213e-08	6.54597e-08	4.42018e-08	5.34871e-08	6.43768e-08	1.90966e-07	1.38869e-07	5.12925e-08	3.93734e-08	3.82892e-08	8.8987e-08	0.00696307	6.16824e-08	2.58708e-08	8.18736e-08	2.4368e-08	5.99675e-08	6.53091e-08	8.53723e-08	4.84467e-08	8.5068e-08	3.62533e-08	2.2101e-08	2.44628e-07	3.62795e-08	3.53164e-08	4.97486e-08	4.07085e-08	3.9634e-08	5.57284e-08	1.75238e-08	3.12005e-08	5.44869e-08	6.1529e-08	2.55938e-08	4.3567e-08	4.28086e-08	2.75753e-08
1-8152	9.32033e-08	1.32369e-07	6.73599e-08	4.2848e-08	8.24653e-08	8.8334e-08	3.45666e-08	1.43754e-07	2.04727e-07	7.1694e-08	9.00518e-08	2.7133e-08	8.4891e-08	5.76128e-08	6.98346e-08	8.37495e-08	2.45479e-07	1.82488e-07	5.95461e-08	5.10455e-08	5.04883e-08	1.16477e-07	6.48308e-08	7.81328e-08	3.57534e-08	0.00413059	3.13265e-08	7.72581e-08	1.04093e-07	1.09897e-07	6.30773e-08	1.14533e-07	4.83922e-08	2.86988e-08	2.93763e-07	4.73517e-08	4.69341e-08	6.27915e-08	5.54782e-08	5.06886e-08	7.1468e-08	2.40112e-08	4.02216e-08	7.05727e-08	8.026e-08	3.29667e-08	5.78667e-08	5.78014e-08	3.67294e-08
1-2716	0.000575646	2.20676e-07	1.27606e-07	7.6297e-08	1.15294e-07	1.88247e-07	5.49025e-08	2.30277e-07	2.67224e-07	1.18483e-07	1.95027e-07	3.99544e-08	2.0448e-07	9.36798e-08	1.10445e-07	1.30749e-07	4.22196e-07	3.30059e-07	9.28642e-08	8.28979e-08	8.24722e-08	2.26343e-07	1.27438e-07	1.64399e-07	5.24619e-08	1.7192e-07	7.07392e-08	1.35117e-07	1.5752e-07	0.00139439	1.06319e-07	1.74622e-07	7.05704e-08	4.52736e-08	5.83252e-07	7.52285e-08	8.30851e-08	1.09601e-07	8.3846e-08	8.10209e-08	1.35957e-07	3.68974e-08	0.000509176	1.17323e-07	1.2271e-07	6.04271e-08	9.71336e-08	9.22184e-08	5.53267e-08
1-36	0.128981	5.51633e-07	1.39907e-06	1.32487e-07	2.85277e-07	8.16978e-07	9.45357e-08	4.93879e-07	4.15122e-07	1.93909e-07	3.56508e-07	6.68432e-08	2.9734e-07	1.99864e-07	2.21538e-07	2.24747e-07	1.23443e-06	6.21699e-07	1.5528e-07	1.41581e-07	1.41672e-07	7.91364e-07	1.80808e-07	8.63668e-07	8.91756e-08	5.58086e-07	1.61301e-07	3.33071e-07	3.17928e-07	7.33318e-07	2.03995e-07	2.9336e-07	1.20503e-07	7.58355e-08	1.04334e-06	1.25341e-07	1.32265e-07	8.33187e-07	1.41275e-07	1.35891e-07	0.00309684	6.42425e-08	1.20591e-06	2.61524e-07	2.08191e-07	1.1636e-07	1.61952e-07	1.77029e-07	9.33168e-08
1-9237	4.06582e-07	4.19316e-07	2.56697e-07	1.13192e-07	1.49074e-07	5.3541e-07	8.3259e-08	4.32079e-07	3.94657e-07	1.70401e-07	2.64887e-07	5.89547e-08	2.52527e-07	1.50512e-07	1.59282e-07	1.95661e-07	1.03151e-06	5.56625e-07	1.71602e-07	1.18903e-07	1.17731e-07	5.18029e-07	2.30098e-07	3.10078e-07	7.66419e-08	4.60833e-07	1.17515e-07	2.31622e-07	2.18938e-07	0.0151506	1.86134e-07	2.67773e-07	1.08347e-07	6.54254e-08	9.73601e-07	1.0758e-07	1.16294e-07	3.09873e-07	1.2237e-07	1.18284e-07	2.28129e-07	5.46817e-08	0.00450817	1.8194e-07	1.94021e-07	8.69364e-08	1.46906e-07	1.45311e-07	8.15894e-08
1-13	3.56621e-07	6.14739e-07	3.02985e-07	1.00031e-07	1.40841e-07	2.90298e-07	7.94078e-08	4.85519e-07	3.29452e-07	1.66278e-07	2.69496e-07	5.80433e-08	2.22237e-07	1.43858e-07	1.6128e-07	1.93353e-07	9.88754e-07	5.91529e-07	1.31147e-07	1.2043e-07	1.23526e-07	4.85129e-07	1.57782e-07	6.62786e-07	7.67109e-08	3.00208e-07	1.43984e-07	7.07919e-07	2.07051e-07	0.00888919	1.77931e-07	2.47606e-07	1.03732e-07	6.58591e-08	2.11501e-06	1.08421e-07	1.11971e-07	8.71405e-07	1.22137e-07	1.18003e-07	4.22106e-07	5.48265e-08	0.00141792	1.77013e-07	1.80041e-07	9.13289e-08	1.41163e-07	1.36013e-07	8.22286e-08
1-1166	1.3717e-07	2.75116e-07	1.02984e-07	6.76718e-08	7.11125e-08	1.40066e-07	6.31105e-08	2.18442e-07	1.10131e-06	1.14568e-07	1.3951e-07	4.11697e-08	1.35868e-07	8.61855e-08	1.0705e-07	1.70503e-07	3.54272e-07	3.03364e-07	1.09596e-07	0.00506875	9.41184e-08	1.73905e-07	9.74078e-08	1.21194e-07	8.38744e-08	1.67576e-07	4.78904e-08	1.15807e-07	1.35725e-07	1.63755e-07	9.55702e-08	1.6453e-07	7.56459e-08	4.96512e-08	4.69897e-07	7.17153e-08	7.22648e-08	9.84813e-08	9.68559e-08	8.126e-08	1.08695e-07	3.51294e-08	6.00494e-08	1.09682e-07	1.34536e-07	4.94696e-08	9.04724e-08	8.67258e-08	6.09906e-08
1-1172	1.17811e-07	2.06434e-07	8.58308e-08	5.6331e-08	6.23543e-08	1.20586e-07	5.20277e-08	1.87836e-07	2.59457e-07	8.99964e-08	1.19964e-07	3.35776e-08	1.14379e-07	7.44381e-08	9.07692e-08	1.22876e-07	3.21361e-07	2.48978e-07	7.96251e-08	1.02937e-07	7.14298e-08	1.54512e-07	8.49983e-08	1.2207e-07	4.59478e-08	1.48061e-07	4.03022e-08	9.93318e-08	1.13913e-07	1.39742e-07	8.25597e-08	1.41854e-07	6.74937e-08	4.02091e-08	3.98322e-07	6.08303e-08	6.39085e-08	8.00921e-08	7.68768e-08	6.7007e-08	9.34791e-08	3.00697e-08	5.55329e-08	9.20406e-08	1.09582e-07	4.25388e-08	7.59987e-08	7.22718e-08	0.00310868
1-1179	2.01013e-07	3.02956e-07	1.7551e-07	9.53062e-08	1.08489e-07	2.06615e-07	5.5115e-05	3.27129e-07	3.22972e-07	2.07522e-07	3.43237e-07	8.80048e-08	4.12246e-07	1.2737e-07	1.71649e-07	5.95605e-06	5.28431e-07	4.29741e-07	1.46694e-07	1.66496e-06	5.66466e-07	2.56188e-07	1.52505e-07	1.74861e-07	1.58031e-07	2.81812e-07	7.18528e-08	1.71804e-07	1.93498e-07	2.39776e-07	1.41989e-07	2.77568e-07	1.31001e-07	2.00587e-07	6.47007e-07	1.07648e-07	1.05629e-07	1.39612e-07	1.22332e-07	1.13058e-07	1.60673e-07	5.21388e-08	8.75347e-08	1.80125e-07	3.9292e-07	7.31466e-08	1.67069e-07	1.26966e-07	1.29087e-07
1-8401	3.40358e-07	3.03441e-07	1.74987e-07	8.15546e-08	0.00461857	1.83033e-07	6.47156e-08	5.06081e-07	2.52288e-07	1.27877e-07	2.12392e-07	4.65951e-08	1.66393e-07	1.10288e-07	1.30754e-07	1.52478e-07	7.03466e-06	3.79489e-07	1.12215e-07	9.74642e-08	9.46767e-08	4.24429e-07	1.1559e-07	1.71797e-07	6.19671e-08	2.7921e-07	8.52597e-08	2.62303e-07	0.00753108	2.46825e-07	1.31937e-07	2.02705e-07	8.43421e-08	5.30916e-08	5.88807e-06	8.83049e-08	9.63259e-08	1.46855e-07	9.72648e-08	9.55028e-08	2.74904e-07	4.45829e-08	8.33002e-08	1.43302e-07	1.43584e-07	8.01067e-08	1.07006e-07	1.04672e-07	6.46694e-08
1-8402	2.87961e-07	2.16864e-07	1.29202e-07	6.32091e-08	0.00203967	1.35946e-07	4.9797e-08	2.3605e-07	1.92596e-07	9.61222e-08	1.51745e-07	3.5824e-08	1.25477e-07	8.40595e-08	1.00173e-07	1.17615e-07	5.8867e-07	2.82233e-07	8.61739e-08	7.48137e-08	7.2417e-08	2.77649e-07	8.72368e-08	1.26087e-07	4.7362e-08	1.87198e-07	5.80592e-08	1.52538e-07	0.00376252	1.81792e-07	1.00122e-07	1.55235e-07	6.51495e-08	4.08126e-08	6.07764e-07	6.80303e-08	7.33726e-08	1.08467e-07	7.49651e-08	7.33799e-08	1.61442e-07	3.39534e-08	6.26001e-08	1.07538e-07	1.09465e-07	5.56323e-08	8.10855e-08	7.99074e-08	4.95738e-08
1-8408	2.65853e-07	2.70437e-07	1.62838e-07	7.41797e-08	0.00690417	1.77509e-07	6.00734e-08	2.8208e-07	2.30031e-07	1.17057e-07	1.8645e-07	4.26332e-08	1.5064e-07	1.00852e-07	1.18662e-07	1.40212e-07	1.17367e-06	3.24464e-07	1.01418e-07	8.74855e-08	8.58865e-08	3.25993e-07	1.04044e-07	1.60555e-07	5.68087e-08	2.1935e-07	6.95313e-08	1.94341e-07	0.00453985	2.24401e-07	1.19441e-07	1.85e-07	7.75068e-08	4.82562e-08	1.41693e-06	8.04251e-08	8.72117e-08	1.57414e-07	8.92862e-08	8.6652e-08	1.79875e-07	4.15865e-08	7.6295e-08	1.39572e-07	1.31614e-07	7.03094e-08	9.65213e-08	1.0026e-07	5.91572e-08
1-9430	3.32121e-07	1.80907e-07	9.55845e-08	5.76944e-08	7.61355e-07	1.17063e-07	5.01273e-08	1.98526e-07	1.72602e-07	1.43078e-07	1.50565e-07	3.37415e-08	1.12833e-07	7.795e-08	9.59478e-08	1.09702e-07	5.32619e-07	2.45855e-07	7.92685e-08	7.04282e-08	6.96203e-08	1.75135e-07	9.16108e-08	1.13518e-07	4.44062e-08	1.57465e-07	5.38639e-08	1.06623e-07	0.000480196	1.44765e-07	8.75374e-08	1.49421e-07	6.10114e-08	3.84685e-08	0.000115088	6.37168e-08	7.49629e-08	9.12979e-08	7.00595e-08	6.85382e-08	1.03062e-07	3.30517e-08	5.51911e-08	9.29953e-08	1.14404e-07	5.05997e-08	7.57612e-08	7.27674e-08	4.69912e-08
1-243	1.81299e-07	1.94669e-07	0.0253545	5.81182e-08	9.22685e-08	1.45241e-07	4.59926e-08	2.18218e-07	1.78179e-07	8.71872e-08	1.43293e-07	3.34904e-08	1.31512e-07	8.094e-08	9.62814e-08	1.09196e-07	4.20745e-07	2.58362e-07	7.33683e-08	6.91334e-08	6.7288e-08	1.66626e-07	8.16333e-08	1.48885e-07	4.40378e-08	1.56871e-07	6.55538e-08	1.57784e-07	1.20117e-07	1.52126e-07	1.25436e-07	1.44056e-07	5.94331e-08	3.79951e-08	5.56931e-07	6.39737e-08	6.41649e-08	1.73286e-07	6.96896e-08	6.85463e-08	5.61186e-07	3.21535e-08	6.39797e-08	1.06602e-07	1.01994e-07	5.44341e-08	7.62706e-08	7.31176e-08	4.63719e-08
1-4414	2.25086e-07	1.42857e-07	0.00107423	4.51504e-08	1.22396e-07	9.51919e-08	3.56628e-08	1.66499e-07	1.3409e-07	7.02162e-08	1.09564e-07	2.63991e-08	1.02654e-07	6.1386e-08	7.39295e-08	8.63336e-08	2.62738e-07	1.97074e-07	5.74774e-08	5.42699e-08	5.27764e-08	1.4084e-07	6.39776e-08	9.15067e-08	3.47631e-08	1.2399e-07	3.9885e-08	1.01977e-07	9.99324e-08	1.13677e-07	7.30565e-08	1.15344e-07	5.00117e-08	3.01127e-08	3.82995e-07	5.04156e-08	5.07193e-08	8.01934e-08	5.59003e-08	5.41538e-08	1.73652e-07	2.57702e-08	4.38298e-08	7.36375e-08	8.22416e-08	3.90161e-08	5.79552e-08	5.76305e-08	3.66953e-08
1-4377	9.56861e-08	1.20705e-07	0.000319118	3.78374e-08	1.05656e-05	8.29664e-08	3.0811e-08	1.38302e-07	1.16917e-07	5.91595e-08	9.13323e-08	2.25908e-08	7.90392e-08	5.72686e-08	6.33154e-08	7.31136e-08	2.4008e-07	1.67009e-07	4.85385e-08	4.65851e-08	4.48648e-08	1.10555e-07	5.37965e-08	7.48061e-08	2.97677e-08	1.11939e-07	3.27961e-08	1.01845e-07	8.13784e-08	9.62596e-08	5.89044e-08	9.78149e-08	4.07421e-08	2.57181e-08	2.95524e-07	4.33326e-08	4.37827e-08	6.56345e-08	4.72415e-08	4.64292e-08	1.02184e-07	2.05389e-08	3.70943e-08	6.95287e-08	6.78268e-08	3.34853e-08	4.9947e-08	4.95629e-08	3.12694e-08
1-934	3.4942e-07	6.36555e-07	0.000413085	1.19857e-07	0.000872545	2.55944e-07	9.1748e-08	4.98604e-07	4.23877e-07	1.83902e-07	6.3945e-07	6.48852e-08	2.33099e-07	1.46391e-07	0.000143164	2.09579e-07	1.41223e-06	6.06527e-07	1.58365e-07	1.30089e-07	1.30668e-07	3.50898e-07	1.61597e-07	2.32893e-07	8.47047e-08	5.14304e-07	7.07905e-05	4.28523e-07	2.82108e-07	2.97661e-07	2.66022e-07	2.74518e-07	1.25521e-07	7.15079e-08	8.90544e-07	1.19878e-07	1.33199e-07	2.10039e-07	1.34106e-07	1.26391e-07	1.17456e-06	6.19429e-08	1.05644e-07	2.17706e-07	2.33983e-07	1.64115e-07	1.43562e-07	1.48366e-07	9.05265e-08
1-9184	1.39212e-06	6.25762e-07	2.88076e-07	1.24552e-07	4.79689e-07	3.58964e-07	9.09594e-08	0.0242758	4.34836e-07	1.96142e-07	5.89418e-07	6.77842e-08	2.58463e-07	2.36076e-07	1.91964e-07	2.33905e-07	1.38003e-06	8.10414e-07	1.51902e-07	1.4546e-07	1.395e-07	5.12501e-07	1.75775e-07	4.49394e-07	8.89513e-08	3.93362e-07	3.0809e-07	7.49459e-07	2.82602e-07	4.2419e-07	2.11647e-07	2.86935e-07	1.20091e-07	7.56458e-08	2.00869e-06	1.24068e-07	1.31407e-07	2.88066e-07	1.38731e-07	1.35378e-07	8.53706e-07	6.4121e-08	2.72713e-07	2.35203e-07	2.43654e-07	3.25232e-07	1.51027e-07	1.52483e-07	9.24631e-08
1-305	2.09547e-07	3.66977e-07	1.4577e-07	9.30615e-08	1.34436e-07	2.05833e-07	8.11024e-08	3.39498e-07	5.36355e-07	1.66162e-07	2.25486e-07	0.00280721	2.05959e-07	1.24119e-07	1.62866e-07	2.87356e-07	6.18522e-07	4.48132e-07	1.40938e-07	1.75487e-07	1.16722e-07	3.29593e-07	1.55704e-07	1.75215e-07	8.0476e-08	2.46959e-07	7.5631e-08	1.84975e-07	2.79695e-07	3.39046e-07	1.3866e-07	2.31899e-07	1.73803e-07	9.51214e-08	7.51768e-07	1.05103e-07	1.08048e-07	1.39392e-07	1.29988e-07	1.15036e-07	1.52739e-07	5.61705e-08	8.47411e-08	1.8103e-07	2.55157e-07	8.15618e-08	1.25522e-07	1.26241e-07	8.99791e-08
1-9185	1.43328e-07	1.64495e-07	8.32412e-08	4.67355e-08	6.39684e-08	1.00511e-07	3.66185e-08	0.0149669	1.46286e-07	7.73715e-08	1.17912e-07	2.75848e-08	9.51445e-08	7.04601e-08	7.65811e-08	1.26825e-07	3.02179e-07	2.21862e-07	5.97549e-08	5.85404e-08	5.63754e-08	1.36757e-07	6.73843e-08	1.08313e-07	3.64307e-08	1.2664e-07	4.66472e-08	1.08286e-07	9.50053e-08	1.2319e-07	7.42868e-08	1.19704e-07	4.8498e-08	3.11144e-08	5.04754e-07	5.21501e-08	5.07103e-08	7.1048e-08	5.6977e-08	5.6336e-08	9.30655e-08	2.50903e-08	4.96615e-08	8.11284e-08	9.63462e-08	5.41309e-08	6.04027e-08	5.91306e-08	3.78185e-08
1-8417	3.11318e-07	1.67998e-07	9.44908e-08	5.48618e-08	0.00126319	1.11895e-07	4.19477e-08	1.77922e-07	1.53939e-07	7.90313e-08	1.169e-07	2.99189e-08	1.03803e-07	6.90798e-08	8.29234e-08	9.81206e-08	3.43944e-07	2.27737e-07	7.1614e-08	6.3342e-08	5.9768e-08	1.47498e-07	7.32212e-08	1.02768e-07	3.93897e-08	1.31956e-07	4.26795e-08	9.86922e-08	0.00181418	1.30858e-07	8.24689e-08	1.33027e-07	5.5127e-08	3.42395e-08	6.84214e-07	5.66716e-08	6.35429e-08	8.87983e-08	6.26208e-08	6.14116e-08	1.0239e-07	2.92047e-08	5.11279e-08	8.59038e-08	9.22801e-08	4.28968e-08	6.8331e-08	6.55534e-08	4.1528e-08
1-4417	1.1118e-07	1.00143e-07	7.70364e-08	3.17607e-08	3.84872e-08	6.62716e-08	2.54798e-08	1.10862e-07	9.49724e-08	5.2376e-08	7.04159e-08	1.90248e-08	2.62446e-07	4.40818e-08	5.33064e-08	6.17444e-08	1.90299e-07	1.35583e-07	4.11445e-08	3.92658e-08	3.77748e-08	9.10341e-08	4.51999e-08	5.9795e-08	2.51969e-08	7.76913e-08	2.83352e-08	6.04146e-08	6.8664e-08	8.06801e-08	5.15587e-08	8.22514e-08	3.46103e-08	2.18213e-08	0.000583569	3.65219e-08	4.06407e-08	4.94189e-08	3.98017e-08	3.91422e-08	6.01875e-08	1.75598e-08	3.24241e-08	5.26557e-08	5.73754e-08	2.64941e-08	4.16576e-08	4.12974e-08	2.63353e-08
1-9101	0.000145052	3.83675e-07	1.7617e-07	1.21336e-07	1.25201e-07	4.49762e-07	8.51156e-08	3.8136e-07	3.7211e-07	1.93091e-07	3.15343e-07	6.19525e-08	3.7241e-07	4.25754e-07	1.69489e-07	2.21759e-07	8.46879e-07	9.81514e-07	1.545e-07	1.29065e-07	1.256e-07	0.00190762	1.72196e-07	3.20493e-07	8.3786e-08	4.06124e-07	2.51035e-07	2.00909e-07	2.28862e-07	7.26292e-07	1.59558e-07	2.72392e-07	1.1509e-07	7.33646e-08	1.42881e-06	1.19062e-07	1.16319e-07	1.72082e-07	1.30159e-07	1.24896e-07	2.65468e-07	5.6742e-08	0.000383517	1.77483e-07	2.03002e-07	1.62034e-07	1.62401e-07	1.48145e-07	8.72194e-08
1-217	1.0106e-07	1.4846e-07	7.31716e-08	4.75015e-08	5.56023e-08	9.67472e-08	3.76888e-08	1.54641e-07	1.48084e-07	7.42913e-08	9.68652e-08	2.75779e-08	9.5246e-08	6.42562e-08	7.46588e-08	9.38473e-08	2.60394e-07	2.03104e-07	6.24382e-08	5.52836e-08	5.43415e-08	1.21971e-07	6.77861e-08	8.9216e-08	3.64445e-08	1.27657e-07	3.44043e-08	8.36317e-08	0.00854474	1.17924e-07	6.83575e-08	2.02997e-07	5.20046e-08	3.25726e-08	3.33299e-07	5.03796e-08	5.22149e-08	6.96826e-08	1.08848e-07	5.51993e-08	8.16755e-08	2.50955e-08	4.55324e-08	7.71484e-08	8.60715e-08	3.65009e-08	6.15586e-08	5.96412e-08	3.8459e-08
1-382	6.10765e-08	8.82366e-08	4.5854e-08	2.69161e-08	2.9243e-08	6.33072e-08	2.19402e-08	9.554e-08	8.31002e-08	4.24096e-08	6.12345e-08	1.65e-08	5.6439e-08	3.80424e-08	4.57504e-08	5.36479e-08	1.59637e-07	0.0495538	3.5715e-08	3.48302e-08	4.77763e-08	7.38564e-08	3.99575e-08	5.48652e-08	2.15911e-08	6.83919e-08	2.46358e-08	5.19319e-08	5.45e-08	7.02985e-08	4.23445e-08	7.17517e-08	2.89931e-08	1.87851e-08	2.02754e-07	3.13691e-08	3.0013e-08	4.15139e-08	3.42439e-08	3.37203e-08	5.15229e-08	1.50927e-08	2.70044e-08	4.56268e-08	4.97169e-08	2.28527e-08	3.57413e-08	3.54037e-08	2.31433e-08
1-704	1.54319e-07	1.83177e-07	9.59692e-08	5.7734e-08	8.89891e-08	1.60257e-07	4.60321e-08	1.87112e-07	1.7535e-07	8.93446e-08	1.27532e-07	3.26064e-08	1.14224e-07	7.62699e-08	8.91131e-08	1.06656e-07	3.54924e-07	2.36491e-07	7.23574e-08	6.63734e-08	6.55565e-08	1.58583e-07	7.94896e-08	3.16915e-07	4.27702e-08	1.5439e-07	4.84417e-08	1.03542e-07	1.13602e-07	1.63163e-07	9.57863e-08	1.40403e-07	5.84649e-08	3.67571e-08	4.7587e-07	6.07751e-08	6.11452e-08	0.0132795	6.76347e-08	6.56409e-08	1.00345e-07	3.27826e-08	7.15819e-08	1.0122e-07	1.00231e-07	4.78088e-08	7.76292e-08	9.92604e-08	4.53293e-08
1-8660	1.98763e-07	2.43876e-07	1.46549e-07	7.19732e-08	3.04989e-07	1.88468e-07	6.00744e-08	2.36298e-07	2.22376e-07	1.2436e-07	1.71097e-07	4.24748e-08	1.44534e-07	9.62305e-08	1.12533e-07	1.43586e-07	3.93491e-07	3.18836e-07	9.4291e-08	8.61835e-08	8.66935e-08	2.15745e-07	1.05448e-07	4.49296e-07	5.41333e-08	2.01878e-07	6.60602e-08	1.34897e-07	1.66693e-07	1.86543e-07	1.45022e-07	1.87736e-07	7.71417e-08	4.75009e-08	9.39645e-07	7.61233e-08	7.84607e-08	0.0065099	8.63557e-08	8.3342e-08	1.23233e-07	3.98387e-08	7.11267e-08	1.25623e-07	1.34576e-07	6.15476e-08	9.12025e-08	1.11585e-07	5.96311e-08
1-4420	0.000732844	1.61338e-07	1.09398e-07	5.96146e-08	8.06611e-08	1.05017e-07	4.06602e-08	1.72646e-07	1.48516e-07	7.89933e-08	1.36337e-07	2.95603e-08	1.1929e-07	6.79901e-08	8.23861e-08	9.90046e-08	2.88054e-07	2.39004e-07	6.92967e-08	6.38167e-08	5.98827e-08	1.46297e-07	7.37068e-08	9.74229e-08	3.90416e-08	1.2478e-07	5.90699e-08	9.47342e-08	1.5455e-07	1.31284e-07	8.58628e-08	1.2705e-07	5.39486e-08	3.51299e-08	1.76162e-06	5.62884e-08	5.93075e-08	9.85742e-08	6.22529e-08	6.09953e-08	1.14327e-07	3.07195e-08	5.14763e-08	8.6245e-08	9.19487e-08	4.23417e-08	7.8036e-08	6.42213e-08	4.14062e-08
1-8403	2.94846e-07	2.86882e-07	1.5273e-07	7.59086e-08	0.00305419	1.72321e-07	6.04822e-08	3.2086e-07	2.3939e-07	1.19377e-07	1.9338e-07	4.38629e-08	1.60393e-07	1.03778e-07	1.24013e-07	1.43993e-07	1.75643e-05	3.47356e-07	1.04431e-07	9.11989e-08	8.89222e-08	5.49284e-07	1.09352e-07	1.61977e-07	5.8452e-08	2.88438e-07	8.04256e-08	2.25774e-07	0.00491589	2.37306e-07	1.23398e-07	1.91368e-07	7.89761e-08	4.99696e-08	1.75251e-06	8.34738e-08	8.81684e-08	1.3142e-07	9.18221e-08	8.98625e-08	2.6462e-07	4.13537e-08	7.92333e-08	1.33746e-07	1.34318e-07	7.46232e-08	9.93392e-08	9.92459e-08	6.08118e-08
1-8414	1.6533e-07	3.7696e-07	1.18719e-07	6.55653e-08	1.26394e-05	1.46294e-07	5.14177e-08	2.43966e-07	2.01236e-07	1.01732e-07	1.6959e-07	3.74549e-08	1.27882e-07	8.76578e-08	1.0445e-07	1.22808e-07	5.01494e-07	3.09501e-07	8.50102e-08	7.74955e-08	7.60011e-08	0.00195601	9.23763e-08	1.373e-07	5.08055e-08	1.6646e-07	5.96185e-08	2.67502e-07	0.00201031	2.02951e-07	1.09944e-07	1.61504e-07	6.80283e-08	4.2746e-08	4.57463e-07	7.12945e-08	7.76886e-08	1.06705e-07	7.92796e-08	7.65784e-08	1.55721e-07	3.47991e-08	6.37341e-08	1.18747e-07	1.1809e-07	6.81219e-08	8.40951e-08	8.4185e-08	5.19664e-08
1-1108	6.67547e-08	1.1529e-07	4.88217e-08	3.04464e-08	3.26408e-08	6.48208e-08	2.56678e-08	1.0844e-07	0.0475054	4.81528e-08	6.52983e-08	1.85522e-08	6.174e-08	4.21871e-08	5.10172e-08	7.17266e-08	1.78234e-07	1.30412e-07	4.42585e-08	3.7348e-08	4.19489e-08	8.26752e-08	4.51049e-08	5.74081e-08	2.85208e-08	7.61797e-08	2.29509e-08	5.71255e-08	6.12654e-08	7.77845e-08	4.60664e-08	8.05487e-08	3.30782e-08	2.0849e-08	2.18562e-07	3.45949e-08	3.33697e-08	4.55805e-08	3.87432e-08	3.80234e-08	5.27349e-08	1.65694e-08	2.94034e-08	5.08679e-08	5.93013e-08	2.44636e-08	4.02626e-08	3.95018e-08	2.58024e-08
1-671	3.50157e-08	5.04251e-08	2.57544e-08	1.62309e-08	1.67682e-08	3.3126e-08	1.2708e-08	5.57568e-08	4.79059e-08	2.41884e-08	3.40046e-08	9.59011e-09	3.28627e-08	2.22216e-08	2.68459e-08	3.10967e-08	9.31423e-08	6.74018e-08	2.0643e-08	1.97292e-08	1.88823e-08	4.33979e-08	2.28672e-08	3.01413e-08	1.26194e-08	3.89327e-08	1.21419e-08	3.0479e-08	3.57701e-08	4.07151e-08	2.42168e-08	0.181778	1.68842e-08	1.10345e-08	1.15286e-07	1.84133e-08	1.73881e-08	2.35618e-08	2.15022e-08	1.97605e-08	2.80795e-08	8.63578e-09	1.55899e-08	2.63499e-08	2.88473e-08	1.28847e-08	2.08754e-08	2.06051e-08	1.31602e-08
1-676	3.53583e-08	5.09028e-08	2.60005e-08	1.62104e-08	1.68645e-08	3.34461e-08	1.28307e-08	5.63272e-08	4.81265e-08	2.44576e-08	3.43477e-08	9.67637e-09	3.3209e-08	2.24457e-08	2.7103e-08	3.14359e-08	9.40755e-08	6.79381e-08	2.07684e-08	1.9898e-08	1.90597e-08	4.40485e-08	2.30905e-08	3.04411e-08	1.27414e-08	3.93284e-08	1.22576e-08	3.07781e-08	3.85675e-08	4.12371e-08	2.44609e-08	0.114045	1.7036e-08	1.11987e-08	1.15702e-07	1.8603e-08	1.74886e-08	2.37867e-08	2.19677e-08	1.99944e-08	2.8284e-08	8.7137e-09	1.57499e-08	2.66028e-08	2.92132e-08	1.30115e-08	2.10798e-08	2.08027e-08	1.33044e-08
1-4418	9.5121e-08	1.15262e-07	1.10638e-07	3.74018e-08	5.32022e-08	7.75242e-08	2.91811e-08	1.25431e-07	1.09573e-07	5.94561e-08	9.02228e-08	2.15703e-08	7.83961e-08	4.97094e-08	6.01786e-08	7.1186e-08	2.08168e-07	1.58711e-07	4.71009e-08	4.43519e-08	4.29838e-08	0.00222834	5.23181e-08	8.0914e-08	2.84681e-08	9.46793e-08	3.2614e-08	7.29456e-08	8.82491e-08	9.52274e-08	5.64302e-08	9.40717e-08	3.8969e-08	2.47335e-08	3.18276e-07	4.11627e-08	4.26677e-08	6.12145e-08	4.50264e-08	4.42269e-08	7.08339e-08	1.98052e-08	3.52655e-08	6.19448e-08	6.53656e-08	3.09674e-08	4.79195e-08	4.69576e-08	3.02343e-08
1-8576	1.38981e-07	0.0155214	9.08572e-08	5.63798e-08	9.66317e-08	1.20868e-07	4.43541e-08	2.31381e-07	1.86169e-07	8.72544e-08	1.28979e-07	3.26271e-08	1.15782e-07	7.879e-08	9.04879e-08	1.08715e-07	3.56763e-07	2.50027e-07	7.64771e-08	6.69238e-08	6.523e-08	2.11521e-07	7.96884e-08	1.1028e-07	4.42075e-08	1.54115e-07	4.33025e-08	1.16706e-07	1.87832e-07	1.52686e-07	8.16896e-08	1.93264e-07	6.24621e-08	3.76513e-08	3.82821e-07	6.16494e-08	6.24674e-08	8.42712e-08	8.00839e-08	6.55787e-08	1.08967e-07	3.01068e-08	5.77561e-08	9.4247e-08	1.01671e-07	4.98945e-08	7.2324e-08	7.43757e-08	4.55889e-08
1-4710	7.71094e-08	9.44519e-08	5.51212e-08	2.99097e-08	4.02505e-08	6.48685e-08	2.3899e-08	1.02458e-07	9.26569e-08	4.60923e-08	6.73019e-08	1.7607e-08	5.97695e-08	4.06038e-08	4.90996e-08	5.76711e-08	1.83532e-07	1.23905e-07	3.79038e-08	3.6701e-08	3.49213e-08	0.00283416	4.22857e-08	6.1294e-08	2.32424e-08	7.2657e-08	2.3814e-08	5.93782e-08	6.32816e-08	8.32194e-08	4.56774e-08	7.62774e-08	3.12463e-08	2.00695e-08	2.39103e-07	3.36754e-08	3.40142e-08	4.97561e-08	3.6766e-08	3.6155e-08	5.68558e-08	1.61916e-08	3.01235e-08	5.0411e-08	5.35302e-08	2.43913e-08	3.91336e-08	3.84057e-08	2.42915e-08
1-8337	8.04091e-08	1.20329e-07	5.88963e-08	3.84946e-08	3.97473e-08	8.28229e-08	3.13928e-08	1.28542e-07	1.33257e-07	5.88553e-08	7.77105e-08	2.17629e-08	7.53665e-08	4.99781e-08	5.99777e-08	7.10011e-08	2.79286e-07	1.58511e-07	0.00631147	4.39331e-08	4.29584e-08	1.00369e-07	5.78628e-08	6.99846e-08	2.87068e-08	9.21821e-08	2.7629e-08	6.79943e-08	7.26495e-08	9.91878e-08	5.4571e-08	9.35885e-08	3.94273e-08	2.44703e-08	2.88665e-07	4.06509e-08	3.97441e-08	5.64162e-08	4.52673e-08	4.38358e-08	6.29045e-08	1.98038e-08	3.64561e-08	6.17576e-08	7.22307e-08	2.8814e-08	5.00107e-08	4.72721e-08	3.05917e-08
1-8882	1.2966e-07	1.97511e-07	8.68031e-08	5.33074e-08	5.69175e-08	0.0278577	4.07238e-08	1.75522e-07	1.77635e-07	8.01686e-08	1.09953e-07	2.94548e-08	1.11822e-07	6.87157e-08	8.08917e-08	9.80151e-08	2.94504e-07	2.21037e-07	6.9764e-08	6.63353e-08	5.91395e-08	1.50427e-07	7.3451e-08	1.00856e-07	3.86995e-08	1.543e-07	4.02742e-08	9.40438e-08	1.06888e-07	1.80906e-07	7.4526e-08	1.33885e-07	5.32662e-08	3.32108e-08	3.65015e-07	5.47384e-08	5.49189e-08	8.65877e-08	6.18018e-08	5.96887e-08	9.21053e-08	2.70635e-08	6.50937e-08	8.40661e-08	9.07681e-08	3.98456e-08	7.31316e-08	6.67443e-08	4.10412e-08
1-8886	1.60562e-07	1.89262e-07	9.47378e-08	5.50996e-08	6.24187e-08	0.0201482	4.27468e-08	1.94781e-07	1.77195e-07	8.63833e-08	1.23291e-07	3.12152e-08	1.18939e-07	7.62946e-08	8.61366e-08	1.03717e-07	3.40815e-07	2.41571e-07	7.10246e-08	6.4052e-08	6.23326e-08	1.71278e-07	7.72406e-08	1.12922e-07	4.11989e-08	1.82934e-07	4.7342e-08	1.02353e-07	1.15107e-07	1.77585e-07	8.06892e-08	1.39619e-07	5.57655e-08	3.51912e-08	4.24274e-07	5.84724e-08	5.87741e-08	9.79314e-08	6.55604e-08	6.39036e-08	1.0649e-07	2.88917e-08	9.65681e-08	9.11395e-08	9.57788e-08	4.40738e-08	7.7183e-08	7.33467e-08	4.35125e-08
1-15071	1.7729e-07	2.11929e-07	1.01834e-07	5.7826e-08	6.77534e-08	1.88308e-07	4.45231e-08	2.14787e-07	1.80714e-07	9.01166e-08	1.36017e-07	3.25593e-08	1.31541e-07	7.83334e-08	9.08039e-08	1.07321e-07	3.74702e-07	2.4611e-07	7.28736e-08	6.6652e-08	6.52796e-08	2.05493e-07	8.03241e-08	1.17533e-07	4.29854e-08	1.96779e-07	5.19287e-08	1.11487e-07	1.17023e-07	0.0226595	8.71382e-08	1.42408e-07	5.78922e-08	3.70467e-08	4.13667e-07	6.17368e-08	6.13425e-08	1.1082e-07	6.88755e-08	6.6642e-08	1.14295e-07	3.01471e-08	1.75716e-06	9.57494e-08	1.00535e-07	4.69313e-08	7.91707e-08	7.60247e-08	4.51491e-08
1-8263	2.41987e-06	2.9273e-06	7.49113e-07	1.66388e-07	0.00355532	9.80675e-07	1.32878e-07	0.000189015	5.8658e-07	2.58197e-07	9.25835e-07	8.93721e-08	3.58187e-07	2.21527e-07	2.39602e-07	2.94408e-07	2.38831e-06	1.16606e-06	2.30866e-07	1.80515e-07	1.97107e-07	5.1716e-07	2.29386e-07	4.72302e-07	1.17394e-07	5.75348e-07	0.000594271	6.73134e-05	0.0202069	6.54389e-07	2.75191e-07	3.86283e-07	1.62802e-07	9.88373e-08	1.33619e-06	1.62281e-07	1.86173e-07	5.39346e-07	1.83681e-07	1.78057e-07	0.00137898	9.15766e-08	3.1154e-07	3.80404e-07	2.87109e-07	3.70542e-07	2.12351e-07	2.19764e-07	1.25918e-07
1-9363	3.15464e-07	1.05279e-06	2.26068e-07	1.08984e-07	4.69188e-07	4.09668e-07	9.63267e-08	3.47838e-06	3.76667e-07	1.75788e-07	3.84005e-07	6.59942e-08	2.31066e-07	1.49469e-07	1.70269e-07	2.03198e-07	7.12083e-07	7.26371e-07	1.44476e-07	1.27064e-07	1.39732e-07	3.3718e-07	1.52989e-07	2.426e-07	8.17873e-08	3.32294e-07	0.00967379	3.52731e-06	2.78248e-07	3.45892e-07	1.73043e-07	2.63677e-07	1.17285e-07	6.99153e-08	8.07717e-07	1.14361e-07	1.3749e-07	1.91661e-07	1.29516e-07	1.24047e-07	0.00243277	6.17918e-08	1.27451e-07	2.14052e-07	2.02909e-07	6.71784e-07	1.41739e-07	1.43297e-07	9.12941e-08
1-9369	3.0135e-07	5.82714e-07	2.57034e-07	1.00024e-07	3.66388e-07	2.80491e-07	8.55343e-08	0.000399766	3.39855e-07	1.54973e-07	3.73221e-07	5.83945e-08	2.1438e-07	1.36458e-07	1.55423e-07	1.87044e-07	8.36454e-07	5.62129e-07	1.3054e-07	1.16944e-07	1.21106e-07	2.82875e-07	1.41351e-07	2.17893e-07	7.50364e-08	3.11707e-07	0.00192337	0.000468303	2.44131e-07	3.00562e-07	1.50618e-07	2.43158e-07	1.0301e-07	6.43531e-08	9.27132e-07	1.06151e-07	1.15543e-07	2.56098e-07	1.18635e-07	1.14611e-07	0.000469117	5.61918e-08	1.11271e-07	1.85678e-07	1.78e-07	1.4007e-07	1.27959e-07	1.35042e-07	8.04125e-08
1-8331	8.04176e-07	6.18524e-07	3.73447e-07	1.15563e-07	0.00100048	3.17901e-07	9.19473e-08	8.34022e-07	4.12355e-07	1.73282e-07	4.79152e-07	6.5823e-08	2.52701e-07	1.60526e-07	1.81696e-07	2.17318e-07	1.25374e-06	8.47146e-07	1.50414e-07	1.33953e-07	1.40451e-07	3.784e-07	1.63703e-07	3.15018e-07	8.61303e-08	3.12726e-07	7.24239e-05	0.0013552	3.9695e-07	4.24421e-07	2.31784e-07	2.76648e-07	1.18625e-07	7.36187e-08	9.76017e-07	1.2203e-07	1.33023e-07	2.47944e-07	1.35589e-07	1.32275e-07	0.00227644	6.6691e-08	2.01168e-07	2.57475e-07	2.0499e-07	1.14543e-06	1.80225e-07	1.55111e-07	9.16791e-08
1-8330	2.83673e-07	4.73597e-07	2.32692e-07	9.64772e-08	0.0022067	2.57327e-07	7.70545e-08	1.22543e-06	3.19991e-07	1.52248e-07	3.20575e-07	5.56747e-08	1.93592e-07	1.3652e-07	1.5501e-07	1.825e-07	8.90271e-07	4.63994e-07	1.29202e-07	1.1269e-07	1.11284e-07	0.0307645	1.36547e-07	2.06895e-07	7.40483e-08	2.56785e-07	1.01391e-07	1.58811e-06	3.67097e-07	2.77e-07	1.59907e-07	2.38769e-07	1.01122e-07	6.22132e-08	8.19229e-07	1.02934e-07	1.15963e-07	1.81764e-07	1.15822e-07	1.11466e-07	7.69869e-07	5.38397e-08	1.04359e-07	1.96013e-07	1.75818e-07	1.24324e-07	1.24118e-07	1.24329e-07	7.74607e-08
1-9472	9.16819e-05	5.96786e-07	3.4844e-07	1.08783e-07	0.000813498	2.65536e-07	8.15658e-08	1.00015e-06	3.45783e-07	1.64836e-07	3.14287e-07	5.88228e-08	2.14062e-07	1.42596e-07	1.63535e-07	1.91412e-07	2.8976e-06	6.22237e-07	1.30882e-07	1.199e-07	1.17521e-07	3.3378e-07	1.47401e-07	2.67096e-07	7.74531e-08	3.64459e-07	3.48791e-07	0.00033098	3.26584e-07	3.94417e-07	1.63531e-07	2.53504e-07	1.0459e-07	6.64448e-08	9.08853e-07	1.11069e-07	1.16044e-07	2.53848e-07	1.23771e-07	1.21305e-07	0.00184944	5.60067e-08	2.00839e-07	2.09241e-07	1.7897e-07	1.45348e-07	1.33652e-07	1.37107e-07	8.12148e-08
1-15053	1.07201e-07	1.45726e-07	7.20596e-08	4.40509e-08	4.9809e-08	1.14611e-07	3.39899e-08	1.49203e-07	1.38339e-07	6.65938e-08	9.4555e-08	2.48762e-08	9.25974e-08	5.84967e-08	6.91074e-08	8.18373e-08	2.72406e-07	1.85844e-07	5.62953e-08	5.28353e-08	4.97208e-08	1.25344e-07	6.13047e-08	8.31208e-08	3.28269e-08	1.29581e-07	3.5711e-08	8.34601e-08	8.93548e-08	0.122429	6.35745e-08	1.09996e-07	4.44088e-08	2.82061e-08	3.07182e-07	4.69771e-08	4.63629e-08	7.38223e-08	5.24399e-08	5.07741e-08	8.10937e-08	2.28416e-08	5.66799e-08	7.27752e-08	7.61535e-08	3.44445e-08	6.03628e-08	5.67217e-08	3.46015e-08
1-222	9.72945e-08	1.57534e-07	6.43565e-08	4.15084e-08	4.93435e-08	9.27867e-08	3.27775e-08	1.41729e-07	1.21791e-07	6.11017e-08	1.05929e-07	2.39628e-08	8.36872e-08	5.50343e-08	6.64803e-08	7.75646e-08	2.37516e-07	1.90178e-07	5.21771e-08	4.98211e-08	4.80633e-08	1.35466e-07	5.83793e-08	1.06212e-07	3.14367e-08	1.06391e-07	1.03825e-07	9.17328e-08	1.01891e-07	1.17242e-07	6.45104e-08	1.04422e-07	4.3428e-08	2.70735e-08	2.96805e-07	4.55472e-08	4.50678e-08	6.66784e-08	4.96444e-08	4.88279e-08	0.000465221	2.24657e-08	4.57386e-08	6.5944e-08	7.23743e-08	3.39644e-08	5.46088e-08	5.2512e-08	3.29838e-08
1-9299	1.65005e-07	2.46085e-07	9.60641e-08	5.98511e-08	0.00100065	1.32852e-07	4.79581e-08	2.10309e-07	1.77652e-07	8.97556e-08	1.28281e-07	3.40264e-08	1.19672e-07	7.85925e-08	9.42781e-08	1.11812e-07	0.000310823	2.45183e-07	7.58086e-08	6.93547e-08	6.73537e-08	1.82298e-07	8.29757e-08	1.15044e-07	4.50286e-08	1.55669e-07	4.81063e-08	1.12124e-07	0.00332381	1.59306e-07	8.73773e-08	1.54038e-07	6.05592e-08	3.8552e-08	1.12354e-06	6.41287e-08	7.17035e-08	9.03155e-08	7.17201e-08	6.89518e-08	1.17785e-07	3.25159e-08	6.30598e-08	9.7445e-08	1.03772e-07	4.67855e-08	7.8406e-08	7.7365e-08	4.71037e-08
1-8276	7.07262e-07	1.77516e-06	1.96629e-07	9.02219e-08	0.000685978	2.88207e-07	7.32412e-08	5.64687e-07	2.92015e-07	1.38069e-07	2.58468e-07	5.19775e-08	1.92105e-07	1.20918e-07	1.42171e-07	1.66722e-07	6.36294e-06	4.01207e-07	1.29194e-07	1.07143e-07	1.10804e-07	3.12059e-07	1.27848e-07	3.06852e-07	7.10627e-08	2.53456e-07	1.03765e-07	2.043e-07	7.74756e-07	4.15215e-07	1.36802e-07	2.3321e-07	9.40451e-08	5.869e-08	6.97031e-07	9.67095e-08	1.03459e-07	1.6519e-07	1.10519e-07	1.05753e-07	2.11529e-07	5.08312e-08	1.26389e-07	1.61293e-07	1.62478e-07	8.78211e-08	1.18194e-07	1.34526e-07	7.22972e-08
1-9208	1.41776e-07	1.76168e-07	7.43988e-07	5.40122e-08	6.99041e-08	0.0370182	4.43581e-08	1.85861e-07	1.82093e-07	8.11592e-08	1.28527e-07	3.11616e-08	1.07536e-07	8.12471e-08	8.69214e-08	1.06318e-07	3.39244e-07	2.27233e-07	6.82178e-08	6.38328e-08	6.22089e-08	1.50015e-07	7.53365e-08	1.13182e-07	4.1384e-08	1.32906e-07	4.61838e-08	1.14903e-07	1.15366e-07	1.6111e-07	8.96524e-08	1.3586e-07	5.53301e-08	3.54313e-08	3.94946e-07	5.94827e-08	5.81811e-08	1.53729e-07	6.5328e-08	6.37696e-08	2.42487e-07	3.09935e-08	5.9341e-08	1.14688e-07	9.63054e-08	4.66634e-08	6.94012e-08	7.04507e-08	4.33109e-08
1-51	0.0233636	7.57243e-07	3.14458e-07	1.47611e-07	2.5961e-07	2.05411e-06	1.03191e-07	5.37486e-07	4.94324e-07	2.18324e-07	3.60695e-07	7.28516e-08	3.49978e-07	1.91916e-07	2.06529e-07	2.48437e-07	1.5062e-06	7.38479e-07	1.74027e-07	1.6185e-07	1.63775e-07	3.42138e-06	2.0587e-07	1.07292e-06	1.0025e-07	0.00358839	1.50917e-07	2.87635e-07	4.03285e-07	0.0543945	2.03151e-07	3.19098e-07	1.32029e-07	8.25471e-08	9.89291e-07	1.35071e-07	1.45237e-07	5.24974e-07	1.54703e-07	1.46547e-07	4.733e-07	7.02074e-08	4.28513e-07	2.85422e-07	2.32119e-07	1.12173e-07	1.825e-07	3.34201e-07	1.02658e-07
1-9038	1.31777e-07	2.05089e-07	9.50034e-08	9.68339e-08	6.50122e-08	1.64404e-07	4.93317e-08	1.98098e-07	2.31502e-07	1.09739e-07	1.25667e-07	3.51549e-08	1.34143e-07	7.92907e-08	9.44646e-08	1.22931e-07	3.43794e-07	2.54242e-07	9.2386e-08	7.83043e-08	6.98415e-08	1.67395e-07	9.24221e-08	1.14365e-07	4.58931e-08	1.5858e-07	4.43416e-08	1.05904e-07	1.26309e-07	2.07596e-07	8.59345e-08	1.62752e-07	6.47837e-08	3.90621e-08	4.06134e-07	6.35839e-08	6.47667e-08	9.86827e-08	7.36176e-08	7.01093e-08	1.00188e-07	3.18237e-08	6.63245e-08	9.89752e-08	0.0872034	4.54459e-08	9.49277e-08	7.86332e-08	4.95093e-08
1-9040	1.37058e-07	2.1688e-07	1.07076e-07	1.16402e-07	6.9494e-08	1.77062e-07	5.03197e-08	2.06921e-07	2.5666e-07	1.29066e-07	1.32222e-07	3.70382e-08	1.3012e-07	8.28259e-08	9.8655e-08	1.26468e-07	3.88379e-07	2.67088e-07	1.2259e-07	7.326e-08	7.27759e-08	1.72336e-07	9.34441e-08	1.15929e-07	4.84653e-08	1.65668e-07	4.58321e-08	1.1147e-07	1.28839e-07	1.9811e-07	8.95546e-08	1.62278e-07	6.82597e-08	4.07235e-08	4.28434e-07	6.64432e-08	6.82893e-08	1.18088e-07	7.61013e-08	7.34453e-08	1.03231e-07	3.35227e-08	6.93417e-08	1.06512e-07	0.0158643	4.7408e-08	9.72453e-08	8.369e-08	5.15639e-08
1-9039	1.87817e-07	2.84196e-07	1.35417e-07	0.116289	9.02415e-08	2.72669e-07	6.56502e-08	2.64512e-07	3.40975e-07	1.80969e-07	1.70295e-07	4.74468e-08	1.78267e-07	1.04971e-07	1.2449e-07	1.70048e-07	4.71341e-07	3.50157e-07	1.32989e-07	9.48857e-08	9.36228e-08	2.31532e-07	1.3e-07	1.55075e-07	6.14274e-08	2.41242e-07	6.12058e-08	1.40093e-07	1.70627e-07	3.8401e-07	1.14507e-07	2.08016e-07	8.83533e-08	5.17432e-08	5.4134e-07	8.32135e-08	8.81067e-08	1.57139e-07	9.82454e-08	9.38376e-08	1.37122e-07	4.33149e-08	1.14127e-07	1.36953e-07	1.78266e-07	6.0178e-08	1.54445e-07	1.10968e-07	6.82422e-08
1-15054	1.1049e-07	1.43948e-07	6.91635e-08	4.32118e-08	4.7903e-08	1.10427e-07	3.29241e-08	1.48007e-07	1.35176e-07	6.63163e-08	9.2555e-08	2.43461e-08	9.24665e-08	5.68438e-08	6.76191e-08	7.9609e-08	2.64926e-07	1.81173e-07	5.45022e-08	5.10564e-08	4.8657e-08	1.27064e-07	6.02317e-08	8.16191e-08	3.20613e-08	1.26693e-07	3.51268e-08	7.93677e-08	8.72078e-08	0.0816447	6.2335e-08	1.07949e-07	4.3232e-08	2.76677e-08	3.01501e-07	4.61131e-08	4.51595e-08	7.08993e-08	5.14903e-08	4.97642e-08	7.65425e-08	2.22463e-08	7.12056e-08	7.05511e-08	7.64707e-08	3.38653e-08	5.68281e-08	5.49219e-08	3.36825e-08
1-15060	1.22148e-07	1.54964e-07	7.63867e-08	4.72382e-08	5.2933e-08	1.27635e-07	3.57632e-08	1.59941e-07	1.46562e-07	7.36266e-08	1.01732e-07	2.6375e-08	9.96096e-08	6.18566e-08	7.32942e-08	8.66032e-08	2.91967e-07	1.97357e-07	5.92134e-08	5.42092e-08	5.27228e-08	1.39561e-07	6.55135e-08	8.75535e-08	3.47839e-08	1.41887e-07	3.94155e-08	8.53703e-08	9.47856e-08	0.105168	6.78976e-08	1.15065e-07	4.68253e-08	2.99239e-08	3.27157e-07	4.98842e-08	4.91008e-08	8.03596e-08	5.59566e-08	5.38694e-08	8.51227e-08	2.41676e-08	9.77831e-08	7.74156e-08	8.24748e-08	3.72005e-08	6.1865e-08	5.97838e-08	3.66729e-08
1-45	3.65845e-07	2.83858e-07	1.29697e-07	7.46267e-08	9.05592e-08	2.49727e-07	5.81411e-08	2.75556e-07	2.616e-07	1.19919e-07	1.62225e-07	4.16618e-08	1.83332e-07	9.93629e-08	1.19593e-07	1.39671e-07	5.88517e-07	3.49069e-07	9.55152e-08	8.74283e-08	8.63241e-08	2.63451e-07	1.10398e-07	1.70892e-07	5.55962e-08	0.104182	6.47292e-08	1.37893e-07	1.59022e-07	3.95987e-07	1.11026e-07	1.83209e-07	7.52518e-08	4.73757e-08	5.37839e-07	7.75207e-08	7.95835e-08	1.34851e-07	8.78174e-08	8.41782e-08	1.40563e-07	3.87115e-08	1.03905e-07	1.30745e-07	1.31712e-07	5.76277e-08	9.9277e-08	1.02148e-07	5.87008e-08
1-8335	7.32094e-07	8.85391e-07	3.64921e-07	1.23914e-07	0.00521858	3.83995e-07	9.55789e-08	1.05847e-06	3.96566e-07	1.86489e-07	4.07355e-07	6.66231e-08	2.45056e-07	1.6731e-07	1.88649e-07	2.1708e-07	5.70643e-06	5.73076e-07	1.64947e-07	1.39903e-07	1.36805e-07	4.82111e-07	1.6498e-07	3.43061e-07	8.87445e-08	4.35351e-07	1.31041e-07	3.81989e-07	0.00816702	4.77756e-07	1.83053e-07	2.88098e-07	1.19934e-07	7.46884e-08	9.92323e-07	1.23416e-07	1.35988e-07	2.94667e-07	1.40034e-07	1.34273e-07	0.00149983	6.5921e-08	2.44006e-07	2.36761e-07	2.15807e-07	1.47456e-07	1.55703e-07	1.65713e-07	9.28744e-08
1-8304	3.03863e-07	3.09867e-07	1.73851e-07	9.39851e-08	1.08887e-07	1.13161e-06	7.42784e-08	2.89197e-07	3.25695e-07	1.45424e-07	2.0844e-07	4.99665e-08	1.78587e-07	1.27713e-07	1.38436e-07	1.66233e-07	6.16509e-07	3.57408e-07	1.15126e-07	1.00418e-07	1.02217e-07	2.7132e-07	1.25683e-07	2.01806e-07	6.6862e-08	2.55941e-07	9.44736e-08	1.5763e-07	2.09699e-07	3.3386e-07	1.37651e-07	2.33936e-07	9.27799e-08	5.61628e-08	8.2701e-07	9.23176e-08	9.79542e-08	0.00384369	1.05375e-07	9.94938e-08	4.06142e-07	5.78999e-08	1.15685e-07	7.28005e-07	1.62504e-07	7.15816e-08	1.2129e-07	2.09352e-07	7.07559e-08
1-7	1.5424e-07	2.10792e-07	9.98221e-08	7.10974e-08	6.56426e-08	1.78908e-07	4.68475e-08	2.02944e-07	1.98908e-07	1.02325e-07	1.30618e-07	3.44481e-08	1.26583e-07	8.12491e-08	9.40611e-08	1.13165e-07	3.71422e-07	2.65974e-07	8.30844e-08	7.02863e-08	6.92613e-08	1.97312e-07	9.05182e-08	1.18185e-07	4.52106e-08	1.60691e-07	4.7948e-08	1.08315e-07	1.2741e-07	2.12538e-07	8.64841e-08	1.51051e-07	6.22199e-08	3.89347e-08	4.28752e-07	6.3694e-08	6.34863e-08	1.02622e-07	7.24252e-08	6.92158e-08	1.12041e-07	3.13831e-08	1.11103e-07	1.00155e-07	1.07584e-07	4.74588e-08	0.0329157	7.75549e-08	4.8625e-08
1-15171	1.45306e-07	1.9883e-07	1.03285e-07	6.36615e-08	6.70667e-08	1.80294e-07	4.66048e-08	2.01404e-07	1.99312e-07	1.56489e-07	1.26675e-07	3.42426e-08	1.26176e-07	8.03987e-08	9.36587e-08	1.15667e-07	3.87681e-07	2.62034e-07	8.23604e-08	7.00581e-08	6.82784e-08	1.71862e-07	8.92886e-08	1.15659e-07	4.5007e-08	1.57203e-07	4.606e-08	1.07999e-07	1.34287e-07	2.23068e-07	8.57536e-08	1.51928e-07	6.16452e-08	3.86889e-08	4.13106e-07	6.33784e-08	6.32749e-08	1.10468e-07	7.18446e-08	6.83626e-08	1.10173e-07	3.1288e-08	9.09158e-08	1.02458e-07	1.07644e-07	4.69067e-08	0.0534712	7.74665e-08	4.85441e-08
1-8881	1.54132e-07	2.10066e-07	1.03694e-07	7.11359e-08	6.88045e-08	1.94954e-07	5.03871e-08	2.14032e-07	2.31566e-07	0.0299619	1.36286e-07	3.72173e-08	1.42644e-07	8.73391e-08	1.01357e-07	1.26987e-07	4.12333e-07	2.88246e-07	9.01175e-08	7.59684e-08	7.57924e-08	1.90057e-07	1.03449e-07	1.21146e-07	4.89524e-08	1.75174e-07	5.01922e-08	1.14536e-07	1.31838e-07	2.7701e-07	9.34514e-08	1.64673e-07	6.69515e-08	4.17433e-08	4.90384e-07	6.83765e-08	6.85697e-08	1.21845e-07	7.76571e-08	7.44706e-08	1.16324e-07	3.4012e-08	1.1558e-07	1.06594e-07	1.19186e-07	5.04015e-08	2.80243e-07	8.36176e-08	5.31464e-08
1-8925	7.73038e-07	0.00204971	3.70567e-07	1.46041e-07	0.000166417	5.38004e-07	1.20645e-07	0.00184133	5.39884e-07	2.35757e-07	0.0131104	8.24729e-08	3.15869e-07	2.19689e-07	2.31584e-07	2.68345e-07	1.4282e-06	7.56456e-07	1.93321e-07	1.64774e-07	1.67866e-07	6.28076e-07	2.10996e-07	3.80426e-07	1.0723e-07	5.51162e-07	0.000186323	5.16826e-05	3.41752e-07	4.71737e-07	2.71056e-07	3.46255e-07	1.50965e-07	9.0844e-08	7.38501e-06	1.51314e-07	1.75337e-07	3.54762e-07	1.69554e-07	1.63891e-07	3.40056e-06	8.60509e-08	1.88398e-07	3.09919e-07	2.62525e-07	0.000273258	1.95781e-07	1.85199e-07	1.14132e-07
1-765	1.11037e-05	3.02275e-05	7.73761e-07	1.44544e-07	0.00599842	4.7467e-07	1.0882e-07	0.00203056	4.53002e-07	2.14799e-07	5.19821e-07	7.51272e-08	3.24729e-07	1.98436e-07	2.17933e-07	2.4759e-07	7.13255e-05	7.23419e-07	1.73103e-07	1.59495e-07	1.51171e-07	7.99959e-07	1.88185e-07	3.75553e-07	9.98681e-08	5.50547e-07	2.80655e-07	0.00113963	5.0381e-06	4.58977e-07	1.98526e-07	3.25024e-07	1.34317e-07	8.51933e-08	1.13093e-06	1.41618e-07	1.53497e-07	3.20961e-07	1.56899e-07	1.56041e-07	0.00215627	7.60925e-08	2.65363e-07	2.91684e-07	2.36132e-07	5.12497e-07	1.71351e-07	1.818e-07	1.04153e-07
1-8256	4.45286e-07	0.00611171	3.64249e-07	1.01153e-07	2.65804e-07	3.56769e-07	7.80109e-08	3.95421e-07	3.07487e-07	1.50457e-07	2.43181e-07	5.55923e-08	2.24389e-07	1.40081e-07	1.51569e-07	1.83943e-07	1.61905e-06	4.90293e-07	1.26048e-07	1.12491e-07	1.10712e-07	3.03159e-07	1.361e-07	2.26157e-07	7.36548e-08	3.28714e-07	1.40261e-07	3.18249e-07	3.17932e-07	4.07521e-07	1.47126e-07	2.42805e-07	9.81651e-08	6.20337e-08	7.40898e-07	1.03572e-07	1.10528e-07	4.6589e-07	1.15442e-07	1.11801e-07	0.000502805	5.20358e-08	3.5836e-07	2.13767e-07	1.7197e-07	8.98467e-08	1.29406e-07	1.32965e-07	7.64723e-08
1-20076	1.94881e-05	1.1122e-05	2.34814e-07	1.3398e-07	0.000277502	1.02404e-06	9.81148e-08	6.95179e-07	3.62308e-07	1.8545e-07	5.85319e-07	6.82108e-08	2.48142e-07	1.75672e-07	1.84825e-07	2.16764e-07	3.01222e-06	6.28102e-07	1.54768e-07	1.3323e-07	1.37629e-07	2.22614e-06	1.67699e-07	2.53164e-07	8.89888e-08	3.25406e-07	2.81897e-05	2.52516e-07	5.18129e-07	4.71316e-07	1.67389e-07	2.81639e-07	1.29173e-07	7.45062e-08	7.72931e-07	1.2366e-07	1.35399e-07	4.04294e-07	1.43017e-07	1.32994e-07	4.00437e-05	6.77936e-08	1.30473e-07	2.94509e-07	2.21713e-07	1.72159e-07	1.52316e-07	1.60127e-07	9.56709e-08
1-8703	1.89048e-07	0.0569102	1.24393e-07	6.77984e-08	3.44675e-07	1.86822e-07	5.21426e-08	2.82536e-07	2.07719e-07	1.01899e-07	1.66756e-07	3.80915e-08	1.39634e-07	9.33742e-08	1.06045e-07	1.25872e-07	4.44308e-07	3.03607e-07	8.51477e-08	7.79513e-08	7.59793e-08	2.04766e-07	9.30615e-08	1.43167e-07	5.06463e-08	1.87272e-07	6.09974e-08	1.47232e-07	1.57529e-07	3.30959e-07	1.00139e-07	1.80737e-07	6.80611e-08	4.31495e-08	5.26696e-07	7.16836e-08	7.17277e-08	1.27546e-07	8.31996e-08	7.73959e-08	2.05655e-07	3.57918e-08	9.25996e-08	1.23817e-07	1.17199e-07	6.33496e-08	8.67953e-08	9.32141e-08	5.26064e-08
1-8346	6.09927e-07	3.76068e-07	2.32608e-07	9.50882e-08	1.11602e-06	3.23722e-07	6.98543e-08	4.34852e-07	2.75916e-07	1.35607e-07	2.82686e-07	5.06558e-08	1.9484e-07	1.22719e-07	1.4923e-07	1.66213e-07	9.34825e-07	4.03857e-07	1.24347e-07	1.0615e-07	1.03859e-07	4.01872e-07	1.25467e-07	2.44725e-07	6.78518e-08	2.6689e-07	8.95579e-08	1.97537e-07	0.00989837	4.34898e-07	1.37027e-07	2.30437e-07	9.06337e-08	5.78795e-08	6.48093e-07	9.57801e-08	9.88288e-08	1.92795e-07	1.09093e-07	1.0342e-07	0.000661466	4.92833e-08	1.50947e-07	1.84677e-07	1.57812e-07	8.98481e-08	1.16122e-07	1.3508e-07	7.0519e-08
1-8393	3.61948e-06	9.23441e-07	3.54396e-07	1.52512e-07	0.000586918	6.67292e-07	1.10434e-07	3.58275e-06	4.7416e-07	2.18883e-07	6.51551e-07	7.7037e-08	3.367e-07	1.9526e-07	2.30513e-07	2.5808e-07	2.33913e-06	8.18893e-07	1.9163e-07	1.609e-07	1.59188e-07	6.69882e-05	1.93751e-07	3.79111e-07	1.04535e-07	4.95856e-07	2.50541e-07	2.41954e-05	0.000801154	0.000427266	2.39031e-07	3.44571e-07	1.41019e-07	8.7682e-08	9.22642e-07	1.44303e-07	1.58464e-07	4.30402e-07	1.63349e-07	1.57506e-07	0.000206586	7.69162e-08	4.58538e-07	3.75556e-07	2.41014e-07	1.64788e-07	1.75737e-07	2.05941e-07	1.09871e-07
1-343	4.51791e-07	3.10895e-07	2.99083e-07	0.0199077	1.2399e-07	2.34117e-07	7.01888e-08	3.57099e-07	2.84358e-07	1.38365e-07	2.1674e-07	5.22977e-08	1.9811e-07	1.22246e-07	3.51095e-07	1.65315e-07	3.4441e-06	3.68475e-07	1.16151e-07	1.02785e-07	1.00206e-07	2.63617e-07	1.27457e-07	1.99456e-07	6.75614e-08	2.64773e-07	7.97687e-08	1.77023e-07	1.96878e-07	2.69681e-07	1.31089e-07	2.20662e-07	9.09269e-08	5.64531e-08	7.1537e-07	9.35196e-08	9.53333e-08	2.1999e-07	1.05633e-07	1.01286e-07	0.00132213	5.086e-08	1.18982e-07	1.70357e-07	1.55823e-07	7.79223e-08	1.24537e-07	1.17422e-07	7.02252e-08
1-8674	2.84541e-07	3.28637e-07	1.54376e-07	7.49378e-08	1.56147e-07	2.73652e-07	5.72335e-08	2.99722e-07	2.25654e-07	1.13266e-07	1.81739e-07	4.17412e-08	1.53527e-07	1.02259e-07	1.18392e-07	1.37502e-07	5.27031e-07	3.61241e-07	9.27492e-08	8.75247e-08	8.76374e-08	2.30736e-07	1.03493e-07	1.86261e-07	5.53904e-08	2.10072e-07	9.42307e-08	1.45025e-07	1.85852e-07	0.0127059	1.15486e-07	1.81112e-07	7.37929e-08	4.73482e-08	7.13576e-07	7.88666e-08	7.88116e-08	1.82398e-07	8.82416e-08	8.49621e-08	3.55416e-07	3.87903e-08	1.04656e-07	1.40883e-07	1.29195e-07	7.45833e-08	9.73704e-08	1.18261e-07	5.7845e-08
1-8880	1.19557e-07	1.7053e-07	8.42991e-08	6.22052e-08	5.56088e-08	1.31015e-07	4.18386e-08	1.73785e-07	1.7367e-07	1.20133e-07	1.09045e-07	3.02874e-08	1.10354e-07	7.1988e-08	8.27586e-08	1.01825e-07	2.95794e-07	2.24741e-07	7.51963e-08	6.23736e-08	6.02159e-08	1.49398e-07	7.71981e-08	9.88096e-08	3.99515e-08	1.31204e-07	3.87429e-08	9.31495e-08	1.06372e-07	1.78718e-07	7.62015e-08	1.3362e-07	5.50452e-08	3.44398e-08	3.6711e-07	5.5995e-08	5.66447e-08	9.14421e-08	6.34139e-08	6.15819e-08	8.98199e-08	2.77563e-08	7.19508e-08	8.60684e-08	9.90678e-08	3.99495e-08	0.0105929	6.82402e-08	4.30222e-08
1-94	3.27522e-08	4.82784e-08	2.39848e-08	1.45717e-08	1.63634e-08	3.07769e-08	1.18217e-08	0.136164	4.41625e-08	2.25251e-08	3.38683e-08	8.88803e-09	3.0248e-08	2.07697e-08	2.49738e-08	2.88736e-08	8.76273e-08	6.33726e-08	1.8943e-08	1.81604e-08	1.75217e-08	4.00332e-08	2.11268e-08	2.81124e-08	1.17279e-08	3.63228e-08	1.13942e-08	2.88021e-08	2.91383e-08	3.78461e-08	2.26115e-08	3.85585e-08	1.56154e-08	1.01424e-08	1.07354e-07	1.71503e-08	1.60753e-08	2.19081e-08	1.85876e-08	1.83808e-08	2.64537e-08	8.05761e-09	1.45242e-08	2.45934e-08	2.67274e-08	1.21211e-08	1.93283e-08	1.91443e-08	1.22205e-08
1-281	3.91268e-07	1.09168e-06	3.53197e-07	1.32333e-07	1.70447e-07	3.12992e-07	9.21844e-08	0.00264518	4.28678e-07	1.79392e-07	0.00124482	6.48904e-08	0.00134518	1.46871e-07	1.76006e-07	2.08481e-07	1.82858e-06	7.09451e-07	1.48618e-07	1.30919e-07	1.29294e-07	3.10273e-07	1.67184e-07	2.54102e-07	8.52364e-08	3.15157e-07	1.28647e-07	2.58932e-07	2.4887e-07	3.44327e-07	3.84494e-07	2.76184e-07	1.15764e-07	7.24528e-08	8.80293e-07	1.25052e-07	1.47864e-07	0.00510281	1.34657e-07	1.29916e-07	3.47366e-07	6.54881e-08	1.40441e-07	2.35363e-07	1.99454e-07	1.30356e-07	1.49642e-07	1.45377e-07	9.03106e-08
1-60006	4.12374e-08	6.32683e-08	3.02499e-08	1.85145e-08	2.16002e-08	3.9211e-08	1.50816e-08	0.00219092	5.65664e-08	2.91002e-08	4.28924e-08	1.12629e-08	3.83296e-08	2.60779e-08	3.14896e-08	3.65746e-08	1.09157e-07	7.99293e-08	2.41582e-08	2.29674e-08	2.21562e-08	5.06487e-08	2.68051e-08	3.53765e-08	1.49059e-08	4.65822e-08	1.43305e-08	3.61586e-08	3.71372e-08	5.09964e-08	2.84013e-08	4.88333e-08	1.97963e-08	1.28116e-08	1.34242e-07	2.16197e-08	2.06994e-08	2.78924e-08	2.35324e-08	2.31407e-08	3.30542e-08	1.05736e-08	1.85603e-08	3.19988e-08	3.41407e-08	1.51506e-08	2.45982e-08	2.43715e-08	1.55382e-08
1-8061	1.89055e-07	3.82841e-07	1.10908e-07	6.61646e-08	0.00294319	1.49507e-07	5.29847e-08	0.00123618	2.02816e-07	1.01778e-07	1.8621e-07	3.88004e-08	1.35138e-07	9.68533e-08	1.08099e-07	1.27887e-07	1.33437e-06	2.99318e-07	8.579e-08	7.9471e-08	7.70421e-08	2.03598e-07	9.58815e-08	1.30414e-07	5.14824e-08	1.71773e-07	6.57219e-08	0.000432097	1.85787e-07	1.79394e-07	1.03454e-07	1.65749e-07	6.86522e-08	4.39698e-08	5.35186e-07	7.34144e-08	7.61928e-08	9.93446e-08	8.22025e-08	7.92433e-08	1.7247e-07	3.73046e-08	6.63918e-08	1.28494e-07	1.19527e-07	1.18417e-07	8.50574e-08	8.66701e-08	5.33972e-08
1-8407	1.62222e-07	2.57261e-07	1.06734e-07	6.23601e-08	0.00458194	1.31862e-07	5.00251e-08	0.000843644	1.88449e-07	9.83237e-08	1.69196e-07	3.67363e-08	1.26736e-07	8.54266e-08	1.03193e-07	1.19525e-07	4.4862e-07	2.84789e-07	7.93168e-08	7.48794e-08	7.32441e-08	2.03857e-07	8.8096e-08	1.23355e-07	4.86033e-08	1.67049e-07	6.72269e-08	0.000623276	1.86704e-06	1.6682e-07	1.01123e-07	1.59483e-07	6.51058e-08	4.15227e-08	5.62505e-07	6.97859e-08	7.72702e-08	9.56676e-08	7.64125e-08	7.52623e-08	1.32194e-07	3.50058e-08	6.10279e-08	1.19909e-07	1.13319e-07	1.03506e-07	8.05493e-08	7.96003e-08	5.06502e-08
1-593	5.55264e-08	1.03166e-07	3.91562e-08	2.38831e-08	3.07382e-08	5.04763e-08	1.95222e-08	0.00239096	7.33698e-08	3.68752e-08	6.15445e-08	1.45686e-08	4.91808e-08	3.5991e-08	4.08413e-08	4.91091e-08	1.43317e-07	1.03864e-07	3.1404e-08	2.97477e-08	2.90442e-08	7.03424e-08	3.46563e-08	4.6833e-08	1.92837e-08	6.20966e-08	1.89003e-08	4.78684e-08	5.0875e-08	6.54267e-08	3.72256e-08	6.88762e-08	2.60332e-08	1.67063e-08	1.77428e-07	2.80209e-08	2.66318e-08	3.60949e-08	3.15306e-08	3.01438e-08	4.6666e-08	1.3766e-08	2.5318e-08	4.05688e-08	4.38931e-08	2.19019e-08	3.16279e-08	3.13565e-08	2.00712e-08
1-734	6.50496e-08	2.1679e-07	4.59856e-08	2.79995e-08	3.22748e-08	5.9337e-08	2.37918e-08	0.182447	8.59506e-08	4.33774e-08	9.03487e-08	1.69882e-08	6.01722e-08	3.9654e-08	4.756e-08	5.53089e-08	2.08659e-07	1.2266e-07	3.66218e-08	3.47085e-08	3.36181e-08	7.70855e-08	4.05406e-08	5.46878e-08	2.24241e-08	7.07806e-08	2.32121e-08	5.44406e-08	5.71826e-08	7.28257e-08	4.32196e-08	7.35338e-08	3.0066e-08	1.93478e-08	2.11645e-07	3.25985e-08	3.10585e-08	4.20009e-08	3.55265e-08	3.49754e-08	5.17196e-08	1.61724e-08	2.78255e-08	4.71647e-08	5.13901e-08	2.37483e-08	3.98552e-08	3.70237e-08	2.34409e-08
1-60060	1.07527e-07	1.55064e-07	6.89879e-08	4.1322e-08	5.92942e-08	9.03784e-08	3.39104e-08	0.0154095	1.30478e-07	6.44219e-08	1.05615e-07	2.48672e-08	8.62843e-08	5.87075e-08	7.80474e-08	8.19531e-08	2.5775e-07	1.80678e-07	5.52085e-08	5.06471e-08	4.93087e-08	2.16108e-07	5.9994e-08	8.54086e-08	3.35214e-08	1.10657e-07	3.29687e-08	8.46783e-08	9.85132e-08	1.2836e-07	6.5091e-08	1.06969e-07	4.44433e-08	2.80785e-08	3.4476e-07	4.71463e-08	4.86512e-08	6.50529e-08	5.24105e-08	5.06976e-08	8.34899e-08	2.32807e-08	4.22061e-08	7.56513e-08	7.64732e-08	3.61176e-08	5.41987e-08	5.57381e-08	3.43704e-08
1-95	3.35545e-08	4.886e-08	2.45212e-08	1.49445e-08	1.74557e-08	3.14303e-08	1.20722e-08	0.0410693	4.51966e-08	2.31472e-08	3.42446e-08	9.08922e-09	3.08574e-08	2.13112e-08	2.55528e-08	2.9504e-08	8.95224e-08	6.45507e-08	1.93786e-08	1.85822e-08	1.79093e-08	4.09964e-08	2.15908e-08	2.87586e-08	1.20001e-08	3.7344e-08	1.16977e-08	3.08271e-08	2.99045e-08	3.87136e-08	2.31192e-08	3.94698e-08	1.59679e-08	1.03772e-08	1.09451e-07	1.75473e-08	1.64588e-08	2.23985e-08	1.90125e-08	1.87961e-08	2.74612e-08	8.21637e-09	1.48484e-08	2.51828e-08	2.73441e-08	1.25351e-08	1.97615e-08	1.95601e-08	1.25004e-08
1-150	1.9051e-07	3.28382e-07	1.29459e-07	7.5796e-08	1.07307e-07	1.85969e-07	7.04273e-08	7.41233e-07	2.87867e-07	1.24615e-07	1.90966e-07	5.07301e-08	1.65969e-07	1.09294e-07	1.29116e-07	1.57902e-07	1.57993e-06	3.88293e-07	1.0388e-07	9.55739e-08	1.00766e-07	2.21683e-07	0.00345441	1.71845e-07	7.36771e-08	2.07146e-07	8.25638e-08	3.3737e-07	1.59572e-07	1.96382e-07	1.21049e-07	1.91962e-07	9.51949e-08	6.09024e-08	7.95439e-07	8.52891e-08	1.08553e-07	1.13033e-07	9.53747e-08	9.37915e-08	1.75287e-07	4.39638e-08	7.28007e-08	1.35559e-07	1.51181e-07	7.40847e-08	1.03841e-07	1.01949e-07	6.57552e-08
1-1134	6.40552e-08	0.000655292	4.54223e-08	2.78778e-08	3.67758e-08	6.01155e-08	2.36011e-08	1.02096e-07	8.74572e-08	4.40935e-08	7.19319e-08	1.70683e-08	5.73238e-08	3.9906e-08	4.74289e-08	5.74722e-08	1.64972e-07	1.21416e-07	3.77919e-08	3.57835e-08	3.43358e-08	7.75711e-08	4.12103e-08	5.41954e-08	2.25895e-08	7.9542e-08	2.2439e-08	5.40835e-08	5.60745e-08	7.5425e-08	4.33085e-08	7.53585e-08	3.07547e-08	1.94129e-08	3.80561e-07	3.26256e-08	3.13546e-08	4.20219e-08	3.5659e-08	3.96273e-08	5.01572e-08	1.54284e-08	2.77025e-08	4.81247e-08	5.15963e-08	2.3714e-08	3.88848e-08	3.72808e-08	2.35377e-08
1-1351	8.41409e-08	0.000191837	5.89487e-08	3.53623e-08	6.04893e-08	7.4005e-08	3.01935e-08	1.34344e-07	1.15813e-07	5.55829e-08	8.31541e-08	2.14171e-08	7.20346e-08	5.03155e-08	5.97129e-08	7.3823e-08	2.06641e-07	1.5072e-07	4.58876e-08	4.88426e-08	4.21345e-08	9.74431e-08	5.12668e-08	7.19162e-08	2.86866e-08	9.01524e-08	2.89405e-08	8.15808e-08	8.77854e-08	9.04073e-08	5.42644e-08	9.21131e-08	4.08527e-08	2.43219e-08	1.71499e-05	4.08556e-08	3.888e-08	5.35796e-08	4.46651e-08	4.38064e-08	6.2608e-08	1.99141e-08	3.47872e-08	6.33613e-08	6.50491e-08	3.43615e-08	4.66455e-08	4.70747e-08	2.96269e-08
1-15121	4.00346e-08	6.30767e-08	2.93923e-08	1.80045e-08	2.01147e-08	3.8047e-08	1.4643e-08	0.0252483	5.59321e-08	2.79867e-08	4.21347e-08	1.09635e-08	3.74795e-08	2.55648e-08	3.06774e-08	3.57215e-08	1.07158e-07	7.8048e-08	2.36344e-08	2.23308e-08	2.1616e-08	4.912e-08	2.60922e-08	3.44318e-08	1.44915e-08	4.49953e-08	1.38949e-08	3.48098e-08	3.60284e-08	4.67123e-08	2.76935e-08	4.7306e-08	1.93416e-08	1.24777e-08	1.31152e-07	2.09982e-08	2.00657e-08	2.70261e-08	2.29361e-08	2.25404e-08	3.20418e-08	9.9872e-09	1.77825e-08	3.07667e-08	3.33363e-08	1.47179e-08	2.38434e-08	2.36955e-08	1.51439e-08
1-15012	3.19151e-08	4.65398e-08	2.34757e-08	1.42625e-08	1.68121e-08	3.0107e-08	1.15639e-08	0.00265442	4.32935e-08	2.24989e-08	3.17948e-08	8.7045e-09	2.97425e-08	2.02656e-08	2.44666e-08	2.82402e-08	8.49927e-08	6.16598e-08	1.85384e-08	1.77983e-08	1.71669e-08	3.90562e-08	2.06679e-08	2.7467e-08	1.14815e-08	3.58948e-08	1.11085e-08	2.89937e-08	2.84997e-08	3.71449e-08	2.2066e-08	3.77816e-08	1.52899e-08	9.93713e-09	1.0453e-07	1.68074e-08	1.57508e-08	2.14446e-08	1.82084e-08	1.80075e-08	2.59635e-08	7.88466e-09	1.42145e-08	2.42552e-08	2.63235e-08	1.18496e-08	1.89246e-08	1.87493e-08	1.19674e-08
1-2822	6.73455e-08	1.00332e-07	5.45617e-08	3.01681e-08	4.43477e-08	6.57217e-08	2.93233e-08	1.05272e-07	9.5662e-08	4.68975e-08	6.51527e-08	1.83178e-08	6.128e-08	4.17528e-08	5.06772e-08	5.89272e-08	1.74764e-07	1.28449e-07	4.48648e-08	4.30971e-08	3.6585e-08	8.09661e-08	4.31798e-08	5.6721e-08	2.42805e-08	7.40941e-08	2.28087e-08	5.7489e-08	7.47396e-08	0.000191451	4.56615e-08	8.48817e-08	3.35662e-08	2.20743e-08	2.148e-07	3.45581e-08	3.41002e-08	4.44948e-08	3.95023e-08	3.70795e-08	5.26456e-08	1.63901e-08	3.0084e-08	5.02795e-08	5.5695e-08	2.46497e-08	4.49188e-08	3.92288e-08	2.52478e-08
1-1342	2.93503e-07	0.0011001	9.68578e-08	6.58113e-08	8.99998e-08	1.26109e-07	5.07885e-08	2.32928e-07	2.68144e-07	9.07752e-08	1.41897e-07	3.43971e-08	1.25675e-07	9.88727e-08	9.47034e-08	1.10965e-07	3.35213e-07	3.92981e-07	7.56668e-08	2.06466e-07	7.02029e-08	1.8363e-07	8.22223e-08	1.24854e-07	4.55507e-08	1.41818e-07	5.46416e-08	1.25872e-07	1.20257e-07	1.56645e-07	8.74701e-08	1.47083e-07	6.36316e-08	4.03824e-08	4.07509e-07	6.4695e-08	6.43513e-08	8.63194e-08	7.72143e-08	7.08733e-08	2.75482e-07	3.21831e-08	5.72266e-08	1.02677e-07	1.06738e-07	6.43156e-08	7.91625e-08	7.53531e-08	4.83443e-08
1-7311	1.23265e-07	1.9959e-07	8.68232e-08	6.84073e-08	6.08129e-08	1.2096e-07	4.7391e-08	1.88444e-07	3.02503e-06	9.13535e-08	1.17773e-07	3.31562e-08	1.14815e-07	7.46162e-08	8.98612e-08	1.07495e-07	3.68706e-07	2.37e-07	1.31757e-07	6.73495e-08	6.55504e-08	1.61717e-07	0.00692289	1.0587e-07	4.35677e-08	1.46761e-07	4.30638e-08	1.00462e-07	1.11287e-07	1.44292e-07	8.17624e-08	1.39336e-07	6.1086e-08	3.76347e-08	5.08202e-07	6.04222e-08	5.96312e-08	8.58093e-08	6.90978e-08	6.67443e-08	9.41674e-08	3.00473e-08	5.38581e-08	9.31439e-08	1.02851e-07	4.34295e-08	7.55559e-08	7.27166e-08	5.47626e-08
1-8693	2.25581e-07	0.00242275	1.30015e-07	7.62596e-08	0.00387231	1.77528e-07	6.22982e-08	7.92127e-07	2.56427e-07	1.21606e-07	2.43555e-07	4.56126e-08	2.15405e-07	1.07396e-07	1.25474e-07	1.46737e-07	5.3412e-07	3.91232e-07	1.03409e-07	9.27052e-08	9.16649e-08	2.49555e-07	1.14778e-07	1.62574e-07	5.99786e-08	1.42755e-05	7.77433e-08	3.48391e-07	1.64966e-07	2.17775e-07	1.23913e-07	2.15239e-07	8.0898e-08	5.12111e-08	6.19078e-07	8.47774e-08	8.81677e-08	1.25744e-07	9.52971e-08	9.31485e-08	1.85229e-07	4.36649e-08	9.37067e-08	1.45084e-07	1.40716e-07	1.16688e-07	1.03056e-07	1.0309e-07	6.26649e-08
1-60061	1.09026e-07	1.53427e-07	7.05838e-08	4.22726e-08	8.24528e-08	9.06383e-08	3.4236e-08	0.00293795	1.31692e-07	6.73006e-08	1.12424e-07	2.5556e-08	8.87426e-08	6.03588e-08	1.54642e-07	8.43788e-08	2.90987e-07	1.85862e-07	5.61519e-08	5.21643e-08	5.05963e-08	1.41596e-07	6.03725e-08	8.12792e-08	3.45282e-08	1.10837e-07	3.46843e-08	1.57947e-07	8.75446e-08	1.1386e-07	6.61164e-08	1.095e-07	4.54799e-08	2.88423e-08	3.00748e-07	4.8424e-08	4.99564e-08	6.3883e-08	5.36453e-08	5.22273e-08	8.26195e-08	2.42225e-08	4.19415e-08	8.09167e-08	7.79067e-08	4.5457e-08	5.54899e-08	5.63332e-08	3.54517e-08
1-596	1.46768e-07	2.355e-07	9.85828e-08	5.76493e-08	9.35911e-08	1.29139e-07	4.77929e-08	0.0271315	1.85906e-07	9.37683e-08	3.80667e-07	3.54083e-08	1.41155e-07	8.52182e-08	9.70152e-08	1.14486e-07	3.63501e-07	7.43424e-07	7.89864e-08	7.34662e-08	7.28904e-08	2.29224e-07	8.56245e-08	1.34756e-07	5.10609e-08	1.60081e-07	5.79945e-08	2.28963e-07	1.27263e-07	1.69314e-07	9.33728e-08	1.51149e-07	6.48979e-08	3.97731e-08	4.29731e-07	6.62654e-08	6.58318e-08	8.90606e-08	7.36861e-08	7.20093e-08	1.24437e-07	3.27227e-08	6.10133e-08	1.02674e-07	1.08986e-07	7.03213e-08	7.65097e-08	8.09229e-08	4.93216e-08
1-9331	2.54896e-07	4.40761e-07	1.85358e-07	8.8796e-08	8.41547e-07	2.24637e-07	7.01988e-08	0.00426649	2.6686e-07	1.45099e-07	3.76682e-07	5.14332e-08	2.1065e-07	1.27422e-07	1.42844e-07	1.66204e-07	0.00114351	4.4667e-07	1.14759e-07	1.05618e-07	1.05573e-07	3.88707e-07	1.26384e-07	2.20283e-07	6.84466e-08	2.60748e-07	1.19743e-07	0.00028999	1.77763e-07	2.30367e-07	1.58481e-07	2.22516e-07	9.09285e-08	5.83876e-08	8.39879e-05	9.78566e-08	1.05539e-07	1.35309e-07	1.07021e-07	1.0629e-07	2.68964e-07	4.98811e-08	8.84739e-08	1.65555e-07	1.58493e-07	0.000176168	1.16619e-07	1.11792e-07	7.08675e-08
1-8368	1.42463e-07	1.93152e-07	9.78821e-08	5.76964e-08	0.00822625	1.23608e-07	4.64916e-08	3.09366e-07	1.78145e-07	9.56475e-08	1.52873e-07	3.40778e-08	1.18705e-07	7.99547e-08	9.51569e-08	1.10367e-07	8.07947e-07	2.69674e-07	8.10584e-08	6.96688e-08	6.76031e-08	1.65626e-07	8.33987e-08	1.15747e-07	4.4855e-08	1.5406e-07	5.2548e-08	1.0195e-06	1.46194e-07	1.52269e-07	1.0023e-07	1.46226e-07	6.02043e-08	3.84653e-08	9.36233e-07	6.44258e-08	6.46645e-08	9.0731e-08	7.08376e-08	6.94214e-08	1.24326e-07	3.33601e-08	5.78613e-08	1.09403e-07	1.04937e-07	6.95439e-08	7.41321e-08	7.42826e-08	4.69582e-08
1-8639	1.14995e-07	1.50156e-06	8.01993e-08	4.85904e-08	0.00483589	1.06197e-07	3.99627e-08	7.825e-06	1.75271e-07	8.12073e-08	1.41011e-07	2.95996e-08	1.02331e-07	7.00018e-08	8.16426e-08	9.67979e-08	3.47417e-07	2.17946e-07	6.64859e-08	5.99247e-08	5.87899e-08	1.36654e-07	7.21937e-08	9.61181e-08	3.91446e-08	1.2572e-07	3.99402e-08	9.69526e-08	9.9332e-08	1.27836e-07	7.64486e-08	1.26262e-07	5.31782e-08	3.34196e-08	5.00555e-07	5.60258e-08	5.62633e-08	7.49057e-08	6.1487e-08	6.04429e-08	1.00538e-07	2.93141e-08	4.96652e-08	8.63753e-08	9.36509e-08	4.26723e-08	6.3954e-08	6.48256e-08	4.11649e-08
1-9011	3.83956e-07	5.48944e-07	6.85811e-07	1.01007e-07	2.99355e-07	2.99834e-07	7.91738e-08	0.00103951	3.31889e-07	1.52274e-07	3.33439e-07	5.7512e-08	2.14848e-07	1.53416e-07	1.62214e-07	1.90883e-07	1.34805e-06	5.46277e-07	1.29103e-07	1.19641e-07	1.14563e-07	3.44183e-07	1.44302e-07	2.77732e-07	7.66659e-08	3.23794e-07	1.55703e-07	0.00113685	2.22302e-07	3.44642e-07	1.66838e-07	2.46952e-07	1.01682e-07	6.49577e-08	1.23444e-06	1.09342e-07	1.12702e-07	4.51396e-07	1.20055e-07	1.3739e-07	0.00551007	5.5413e-08	1.78299e-07	2.1269e-07	1.78081e-07	1.69727e-07	1.32391e-07	1.35028e-07	7.99168e-08
1-9019	2.09176e-07	2.98557e-07	1.70293e-07	6.84225e-08	1.62429e-07	1.60513e-07	5.36753e-08	0.0105961	2.15388e-07	1.04661e-07	1.8626e-07	3.9698e-08	1.44829e-07	9.7865e-08	1.12568e-07	1.29636e-07	6.6099e-07	3.48301e-07	8.6651e-08	8.16267e-08	7.84701e-08	2.13616e-07	9.62081e-08	1.51978e-07	5.27222e-08	1.84489e-07	8.24105e-08	0.0086354	1.45398e-07	1.91459e-07	1.08263e-07	1.72378e-07	6.98858e-08	4.52174e-08	6.26948e-07	7.60872e-08	7.66601e-08	1.35007e-07	8.2952e-08	8.23435e-08	0.0303916	3.76978e-08	8.26791e-08	1.29267e-07	1.21116e-07	9.22016e-08	8.7434e-08	8.80899e-08	5.50492e-08
1-101	2.6407e-07	5.0233e-07	1.77e-07	1.06942e-07	1.86506e-07	2.55547e-07	9.60697e-08	4.85468e-05	4.56844e-07	2.19211e-07	3.41293e-07	8.82715e-08	2.32936e-07	1.7598e-07	1.77908e-07	2.21491e-07	9.45807e-07	7.16578e-07	1.69338e-07	1.34811e-07	2.01489e-07	3.03176e-07	3.92138e-07	2.11853e-07	0.00476557	3.33875e-07	9.77939e-08	2.59898e-07	2.20772e-07	2.86711e-07	1.77492e-07	2.77787e-07	2.12651e-07	1.13824e-07	8.92294e-07	1.19186e-07	1.93456e-07	1.81772e-07	1.39363e-07	1.30309e-07	2.43022e-07	7.0344e-08	1.02296e-07	2.12425e-07	3.04983e-07	1.14029e-07	1.45631e-07	1.49836e-07	1.07962e-07
1-152	7.18853e-08	1.17284e-07	5.17415e-08	3.14273e-08	3.85381e-08	6.71162e-08	2.70061e-08	0.0204764	9.83008e-08	4.98527e-08	1.09146e-07	1.91377e-08	6.91078e-08	4.51447e-08	5.35391e-08	6.27278e-08	2.06897e-07	1.4036e-07	4.16404e-08	3.87934e-08	3.83271e-08	8.66681e-08	4.75683e-08	6.05217e-08	2.52576e-08	8.19409e-08	2.49937e-08	6.54022e-08	6.40015e-08	8.2171e-08	4.91035e-08	8.2303e-08	3.43029e-08	2.16746e-08	2.37205e-07	3.62673e-08	3.56416e-08	4.712e-08	4.00135e-08	3.88298e-08	5.81482e-08	1.83602e-08	3.08168e-08	5.43533e-08	5.87605e-08	2.84664e-08	4.12911e-08	4.13997e-08	2.63591e-08
1-5807	3.2575e-07	6.26452e-07	2.11199e-07	9.57445e-08	0.00100254	2.37763e-07	7.55841e-08	0.000535119	2.78921e-07	1.60706e-07	3.21397e-07	5.42373e-08	2.1013e-07	1.36124e-07	1.50852e-07	1.74783e-07	7.32867e-07	5.23996e-07	1.18682e-07	1.09974e-07	1.06839e-07	4.71974e-07	1.32441e-07	2.29437e-07	7.18723e-08	1.49254e-06	1.34984e-07	1.00109e-05	2.75499e-07	2.41457e-07	1.41046e-07	2.29503e-07	9.78587e-08	6.13106e-08	6.30825e-07	1.01651e-07	1.1117e-07	1.52103e-07	1.1416e-07	1.09231e-07	0.000345703	5.25585e-08	1.09528e-07	1.7665e-07	1.78757e-07	3.13767e-07	1.17257e-07	1.18409e-07	7.50368e-08
1-15114	6.70603e-08	1.05014e-07	4.65357e-08	2.78569e-08	8.81904e-08	5.90294e-08	2.25244e-08	0.0259852	8.44585e-08	4.35781e-08	6.7608e-08	1.69617e-08	5.91774e-08	3.96744e-08	4.77163e-08	5.4991e-08	1.68141e-07	1.23466e-07	3.61395e-08	3.45979e-08	3.33919e-08	7.71703e-08	4.02541e-08	5.34679e-08	2.23587e-08	7.04148e-08	2.51351e-08	1.2571e-07	5.54776e-08	7.21204e-08	4.34555e-08	7.34028e-08	2.98179e-08	1.9316e-08	2.0403e-07	3.26441e-08	3.13628e-08	4.18309e-08	3.54047e-08	3.5021e-08	5.51348e-08	1.57581e-08	2.79011e-08	5.01663e-08	5.10851e-08	2.81054e-08	3.68347e-08	3.6497e-08	2.3335e-08
1-9332	1.57698e-07	2.51971e-07	1.15294e-07	6.72188e-08	3.15844e-07	1.7166e-07	5.54407e-08	0.00191696	2.01933e-07	1.05445e-07	2.25309e-07	3.96316e-08	1.44096e-07	1.00011e-07	1.10875e-07	1.2956e-07	0.000344854	3.25519e-07	8.91296e-08	8.14233e-08	7.95175e-08	2.02854e-07	9.57344e-08	1.51671e-07	5.28207e-08	1.74739e-07	6.87071e-08	6.13269e-06	1.43297e-07	1.70488e-07	1.10165e-07	1.70479e-07	6.98133e-08	4.51521e-08	3.62508e-06	7.56514e-08	7.41993e-08	9.87996e-08	8.299e-08	8.14136e-08	1.51024e-07	3.82361e-08	6.69325e-08	1.18763e-07	1.22474e-07	2.60785e-07	9.21011e-08	8.52114e-08	5.48048e-08
1-1900	1.08309e-07	2.14116e-07	1.15629e-07	4.39447e-08	1.82796e-07	9.62506e-08	3.55152e-08	0.00217603	1.35253e-07	6.92563e-08	1.13314e-07	2.65687e-08	9.06761e-08	6.58202e-08	7.43056e-08	8.77752e-08	2.85992e-07	2.04189e-07	5.70477e-08	5.44478e-08	5.20876e-08	1.2772e-07	6.31301e-08	8.72859e-08	3.48089e-08	1.15734e-07	3.50937e-08	1.10768e-07	9.22251e-08	1.19167e-07	6.93856e-08	1.15573e-07	4.70387e-08	3.00847e-08	3.16478e-07	5.06753e-08	4.9801e-08	9.43878e-08	5.5259e-08	5.46373e-08	0.00426115	2.41593e-08	4.46655e-08	7.91961e-08	7.99445e-08	3.87773e-08	5.84783e-08	5.73202e-08	3.62503e-08
1-8835	7.25437e-08	1.07765e-07	5.35068e-08	3.30151e-08	3.8229e-08	7.05304e-08	2.69924e-08	1.19697e-07	1.04685e-07	5.5764e-08	7.72136e-08	2.06609e-08	6.85773e-08	0.0365724	5.60202e-08	9.80735e-08	1.98864e-07	1.75595e-07	4.45731e-08	4.33978e-08	4.15997e-08	9.04442e-08	4.84077e-08	6.28644e-08	2.69806e-08	8.34926e-08	2.53785e-08	6.44913e-08	6.61758e-08	8.55846e-08	5.11067e-08	8.6229e-08	3.65299e-08	2.30263e-08	2.41242e-07	3.8956e-08	3.7e-08	4.92145e-08	4.84469e-08	4.16167e-08	6.44036e-08	1.85556e-08	3.21025e-08	5.69039e-08	6.25673e-08	2.74891e-08	4.38453e-08	4.41514e-08	2.86148e-08
1-8937	6.79912e-08	1.01039e-07	4.97852e-08	3.06309e-08	3.60959e-08	6.56063e-08	2.50553e-08	1.12736e-07	9.62755e-08	5.0944e-08	7.07033e-08	1.91127e-08	6.34702e-08	0.0121586	5.22316e-08	8.63622e-08	1.88452e-07	1.63658e-07	4.11292e-08	3.97688e-08	3.79663e-08	8.56888e-08	4.5023e-08	5.92503e-08	2.49638e-08	7.84119e-08	2.35191e-08	6.04384e-08	6.15466e-08	8.02686e-08	4.74951e-08	8.02842e-08	3.37632e-08	2.13914e-08	2.32128e-07	3.62728e-08	3.44933e-08	4.58136e-08	4.30082e-08	3.85596e-08	6.03025e-08	1.7186e-08	3.01515e-08	5.27011e-08	5.75371e-08	2.56508e-08	4.07453e-08	4.14396e-08	2.63871e-08
1-9203	3.05347e-06	1.11659e-06	7.92362e-07	1.79196e-07	0.0011344	5.5735e-06	1.43422e-07	3.33121e-05	8.56441e-07	3.19781e-07	0.000115047	1.03011e-07	4.41279e-07	2.62551e-07	0.000426054	3.39688e-07	1.35327e-06	1.32984e-06	2.41463e-07	2.35271e-07	2.87055e-07	2.71442e-06	2.62283e-07	9.67199e-07	1.38719e-07	4.89262e-06	6.58558e-07	0.000163064	4.48318e-07	1.34629e-06	4.58135e-07	4.22044e-07	1.95367e-07	1.13073e-07	1.60538e-06	1.86492e-07	2.05727e-07	8.54461e-07	2.14422e-07	1.99308e-07	0.000458775	1.12648e-07	4.4399e-07	4.24656e-07	3.2342e-07	3.16176e-05	2.34918e-07	3.11666e-07	1.52852e-07
1-9060	2.27478e-07	3.61655e-07	1.78664e-07	9.49161e-08	4.12126e-05	2.16762e-07	7.22693e-08	0.000716533	2.8838e-07	1.79831e-07	2.70849e-07	5.40885e-08	2.18451e-07	2.66519e-07	1.49875e-07	1.75614e-07	7.45916e-07	4.96667e-07	1.19579e-07	1.10084e-07	1.08763e-07	3.36692e-07	1.31605e-07	2.21025e-07	7.10284e-08	2.69962e-07	0.00015063	0.00017176	1.93953e-07	2.48849e-07	1.48054e-07	2.29204e-07	9.99749e-08	6.08148e-08	7.48051e-07	1.01479e-07	1.02509e-07	2.09097e-07	1.11229e-07	1.10727e-07	2.97508e-06	5.14679e-08	1.17284e-07	1.85887e-07	1.72216e-07	0.00125207	1.17049e-07	1.20631e-07	7.59584e-08
1-9305	1.97496e-07	2.96593e-07	1.36643e-07	8.63854e-08	1.29103e-06	2.35381e-07	7.70609e-08	2.61124e-05	2.60368e-07	1.3953e-07	7.98672e-05	5.15033e-08	1.67708e-07	1.19384e-07	1.37864e-07	1.59428e-07	1.13893e-06	3.65759e-07	1.10414e-07	9.9831e-08	1.08111e-07	3.4555e-07	1.17289e-07	1.58415e-07	7.48064e-08	2.29208e-07	1.02357e-07	5.08851e-05	3.30388e-07	2.16385e-07	1.24897e-07	2.11064e-07	8.83936e-08	5.58515e-08	6.48631e-07	9.34819e-08	9.53619e-08	1.78939e-07	1.03269e-07	1.00376e-07	8.52416e-06	1.30306e-07	8.18897e-08	2.28451e-07	1.54742e-07	2.616e-07	1.06691e-07	1.16629e-07	6.86186e-08
1-990	1.34799e-07	1.92046e-07	4.48644e-07	5.28946e-08	1.18968e-07	1.1678e-07	4.16649e-08	2.29546e-07	1.50643e-07	7.64032e-08	1.31269e-07	3.01788e-08	1.02445e-07	7.47301e-08	8.67289e-08	9.87121e-08	3.14017e-07	2.13982e-07	6.49719e-08	6.12685e-08	5.92258e-08	1.39862e-07	7.40193e-08	1.00392e-07	3.97642e-08	1.288e-07	4.60471e-08	0.000109923	1.03375e-07	1.32483e-07	9.31491e-08	1.29804e-07	5.30253e-08	3.42062e-08	3.58796e-07	5.77359e-08	5.93375e-08	1.29789e-07	6.57309e-08	6.1787e-08	0.000824251	2.94886e-08	5.44278e-08	1.22332e-07	9.06254e-08	5.05213e-08	6.57069e-08	6.64618e-08	4.14082e-08
1-8261	2.59072e-07	0.00622964	1.49982e-07	8.34885e-08	8.93351e-07	1.99925e-07	7.45343e-08	6.92098e-07	3.61216e-07	1.37048e-07	2.35164e-07	4.88516e-08	1.73e-07	1.2569e-07	1.34621e-07	1.62499e-07	8.74563e-07	4.75711e-07	1.16469e-07	9.97921e-08	9.94346e-08	3.63196e-07	1.2194e-07	1.7458e-07	6.59844e-08	2.2516e-07	9.06343e-08	7.31271e-05	2.13759e-07	2.67829e-07	1.28387e-07	2.15594e-07	9.27326e-08	5.61327e-08	6.17471e-07	9.10244e-08	9.67577e-08	1.40011e-07	1.02059e-07	9.9724e-08	2.68936e-07	4.5495e-08	9.3298e-08	1.52604e-07	1.54865e-07	1.19307e-07	1.07516e-07	1.10953e-07	6.86227e-08
1-9382	1.64745e-07	1.94551e-07	0.00331498	6.06648e-08	1.48026e-07	1.3123e-07	4.77941e-08	2.74528e-07	1.81714e-07	8.87667e-08	1.43828e-07	3.45871e-08	1.19124e-07	8.32973e-08	9.68598e-08	1.1294e-07	8.79039e-07	2.53285e-07	7.43701e-08	7.05021e-08	6.82575e-08	1.63313e-07	8.31353e-08	1.16325e-07	4.5616e-08	1.5017e-07	5.11671e-08	0.00264576	1.21627e-07	1.54e-07	1.00737e-07	1.49082e-07	6.08889e-08	3.93126e-08	6.92218e-07	6.62543e-08	6.6715e-08	1.39742e-07	7.21523e-08	7.12582e-08	0.00286226	3.38456e-08	6.54582e-08	1.2964e-07	1.04203e-07	6.13823e-08	7.60974e-08	7.55096e-08	4.76125e-08
1-9200	0.000945704	1.59856e-05	0.000348108	1.92177e-07	5.97562e-07	9.15526e-07	1.49474e-07	0.000267853	6.60293e-07	3.14274e-07	0.000149609	1.03172e-07	4.54168e-07	2.76414e-07	2.98686e-07	3.47806e-07	3.05457e-05	1.26278e-06	2.43606e-07	2.15887e-07	2.11902e-07	1.86244e-06	2.84997e-07	4.32108e-07	1.3712e-07	8.36273e-07	0.000962188	0.00365028	4.54255e-07	2.94989e-05	4.94629e-07	4.36579e-07	1.90464e-07	1.16242e-07	8.67087e-05	1.89657e-07	2.23626e-07	0.000394042	2.17714e-07	2.05858e-07	0.00141975	1.07913e-07	1.01024e-06	4.67188e-07	3.25395e-07	4.02927e-05	2.61438e-07	2.51112e-07	1.47746e-07
1-4813	1.15442e-07	1.65508e-07	3.78279e-07	5.23272e-08	5.49543e-08	1.34498e-07	4.16288e-08	1.83909e-07	1.6532e-07	8.59695e-08	1.67705e-07	3.13661e-08	0.000681889	7.38603e-08	8.73328e-08	1.00858e-07	3.09426e-07	2.41375e-07	6.96473e-08	6.59834e-08	6.47624e-08	1.3882e-07	7.57832e-08	1.41774e-07	4.16172e-08	1.56468e-07	4.37619e-08	1.5565e-07	1.04052e-07	1.58233e-07	1.476e-07	1.39933e-07	5.61933e-08	3.55976e-08	3.70993e-07	5.92147e-08	5.71166e-08	1.0263e-07	6.71527e-08	6.35367e-08	3.98932e-07	2.83691e-08	6.61643e-08	9.52906e-08	9.43579e-08	4.70964e-08	6.83289e-08	6.97586e-08	4.36601e-08
1-630	1.22805e-07	1.68202e-07	1.13558e-07	5.22596e-08	6.20607e-08	0.0171505	4.352e-08	1.81628e-07	1.80679e-07	8.56755e-08	1.31142e-07	3.25882e-08	1.20593e-07	7.29097e-08	8.75501e-08	1.04364e-07	3.08273e-07	2.59288e-07	6.98223e-08	6.51241e-08	6.54291e-08	1.69212e-07	7.85364e-08	1.48776e-07	4.16678e-08	1.41065e-07	5.0101e-08	1.01654e-07	1.12167e-07	1.61967e-07	1.27054e-07	1.39399e-07	5.76266e-08	3.61336e-08	3.90371e-07	5.90655e-08	5.99979e-08	1.17984e-07	6.61155e-08	6.52192e-08	1.11195e-07	2.99933e-08	5.5882e-08	9.79535e-08	1.13788e-07	4.63648e-08	7.07335e-08	7.25955e-08	4.47816e-08
1-9344	2.11485e-07	2.3757e-07	1.92558e-07	7.68042e-08	7.93578e-08	0.000443312	6.63717e-08	2.57904e-07	3.21311e-07	1.18663e-07	2.71922e-07	4.58573e-08	4.28297e-05	1.02785e-07	1.23549e-07	1.44088e-07	5.23912e-07	5.23332e-07	9.63391e-08	9.43185e-08	9.27582e-08	2.0044e-07	1.08571e-07	6.65659e-07	5.94682e-08	1.92946e-07	9.36741e-08	1.94712e-07	1.54718e-07	4.51874e-07	1.67768e-07	1.95196e-07	8.10003e-08	5.05406e-08	5.23594e-07	9.29675e-08	9.68374e-08	2.08265e-07	9.36752e-08	9.10339e-08	3.47864e-05	4.10714e-08	7.20123e-08	1.35528e-07	1.47074e-07	1.08586e-07	9.67604e-08	9.67279e-08	6.2419e-08
1-4301	1.23398e-07	1.54461e-07	2.60641e-07	4.67472e-08	5.45009e-08	0.0070044	3.84981e-08	1.62927e-07	1.4963e-07	7.22064e-08	1.18706e-07	2.7752e-08	1.33575e-07	6.6467e-08	7.70838e-08	9.13469e-08	2.88144e-07	2.02759e-07	6.00465e-08	5.75532e-08	5.55927e-08	1.2891e-07	6.90898e-08	1.14375e-07	3.64409e-08	1.16136e-07	4.25338e-08	9.41789e-08	9.6367e-08	1.41725e-07	8.98009e-08	1.1916e-07	4.93862e-08	3.15587e-08	3.59796e-07	5.28016e-08	5.24273e-08	1.07406e-07	5.77423e-08	5.74192e-08	1.08379e-07	2.69603e-08	5.06422e-08	9.01092e-08	8.44164e-08	4.3066e-08	6.10448e-08	6.10829e-08	3.84965e-08
1-685	1.0235e-07	1.44031e-07	7.82853e-08	4.55838e-08	4.89548e-08	0.066205	3.78476e-08	1.53415e-07	1.50828e-07	6.98298e-08	9.57526e-08	2.64927e-08	9.49389e-08	6.04943e-08	7.20631e-08	8.68293e-08	2.71966e-07	1.89826e-07	5.90466e-08	5.2953e-08	5.19351e-08	1.24504e-07	6.44654e-08	8.72531e-08	3.45545e-08	1.13622e-07	3.44196e-08	8.78806e-08	8.88347e-08	1.32461e-07	6.8751e-08	1.13273e-07	4.71858e-08	2.95283e-08	3.18816e-07	4.90677e-08	4.91201e-08	7.39637e-08	5.46275e-08	5.87017e-08	8.22674e-08	2.86903e-08	4.79044e-08	8.18737e-08	8.24854e-08	3.58201e-08	6.06399e-08	5.78445e-08	3.66651e-08
1-4201	1.34341e-07	1.6911e-07	2.08681e-07	5.21211e-08	1.08498e-07	1.63411e-07	4.2597e-08	1.84417e-07	1.58064e-07	8.06873e-08	1.29927e-07	3.24474e-08	1.25034e-07	7.38309e-08	8.8567e-08	1.02647e-07	3.55277e-07	2.31236e-07	6.78172e-08	6.51747e-08	6.23873e-08	1.47288e-07	7.55743e-08	1.05393e-07	4.17376e-08	1.29215e-07	6.18136e-08	4.70767e-06	1.11475e-07	1.34108e-07	2.08197e-07	1.36648e-07	5.57771e-08	3.60491e-08	3.98548e-07	6.06558e-08	7.60757e-08	8.19302e-08	6.61642e-08	6.50161e-08	0.00011135	3.40933e-08	6.34864e-08	1.27619e-07	9.71705e-08	1.24263e-07	6.87499e-08	6.81126e-08	4.37312e-08
1-4326	6.68527e-08	8.65891e-08	0.0179395	2.69887e-08	3.12428e-08	5.81779e-08	2.21114e-08	9.30795e-08	8.00781e-08	4.06015e-08	6.0545e-08	1.58459e-08	5.73514e-08	3.74805e-08	4.44106e-08	5.15295e-08	1.56262e-07	1.16116e-07	3.40315e-08	3.23955e-08	3.13746e-08	7.28432e-08	3.7917e-08	5.5536e-08	2.08793e-08	6.54312e-08	2.25626e-08	5.55777e-08	5.38161e-08	6.82596e-08	4.4343e-08	6.86533e-08	2.79216e-08	1.80582e-08	1.99393e-07	3.0466e-08	2.90671e-08	4.98161e-08	3.31051e-08	3.26601e-08	6.16711e-08	1.44329e-08	2.6716e-08	4.64488e-08	4.77164e-08	2.25189e-08	3.55374e-08	3.42469e-08	2.19469e-08
1-846	1.36188e-07	1.63806e-07	0.0182162	4.84811e-08	6.08275e-08	1.20715e-07	3.95948e-08	2.01736e-07	1.61463e-07	7.50835e-08	1.22899e-07	2.89971e-08	1.1026e-07	6.86877e-08	8.18814e-08	9.38397e-08	4.5962e-07	2.26824e-07	6.29835e-08	5.93533e-08	5.76184e-08	1.4152e-07	7.02705e-08	1.2053e-07	3.81847e-08	1.33007e-07	6.148e-08	1.37349e-07	9.9071e-08	1.3015e-07	9.98583e-08	1.25063e-07	5.12101e-08	3.29735e-08	4.71725e-07	5.55559e-08	5.45882e-08	1.08821e-07	6.05029e-08	5.96023e-08	2.02455e-07	2.65873e-08	5.93951e-08	9.5311e-08	8.76748e-08	4.5057e-08	6.44487e-08	6.33835e-08	4.02337e-08
1-871	4.54587e-07	4.9716e-07	0.0189593	1.10382e-07	5.63687e-07	4.27042e-07	8.45713e-08	6.62455e-07	3.48571e-07	1.65402e-07	3.79835e-07	5.96882e-08	2.31768e-07	1.51575e-07	1.73598e-07	1.95711e-07	3.33859e-06	5.64158e-07	1.33802e-07	1.27719e-07	1.25304e-07	4.59309e-07	1.5286e-07	3.39667e-07	7.84434e-08	4.72494e-07	1.94196e-07	3.2475e-07	2.44914e-07	3.04491e-07	2.191e-07	2.55854e-07	1.06799e-07	6.76686e-08	0.00219016	1.11895e-07	1.20941e-07	2.2434e-07	1.26361e-07	1.21478e-07	0.00208185	5.63823e-08	1.16256e-07	1.88808e-07	1.86115e-07	1.29927e-07	1.38823e-07	1.31194e-07	8.24351e-08
1-4200	6.71359e-08	9.20378e-08	0.000700173	2.90568e-08	3.16804e-08	7.00672e-08	2.4625e-08	1.01178e-07	9.04045e-08	4.38901e-08	7.28749e-08	1.73596e-08	6.77175e-08	4.2372e-08	4.86046e-08	5.62345e-08	1.6849e-07	1.26705e-07	3.70886e-08	3.54702e-08	3.44532e-08	7.79307e-08	4.12053e-08	6.20994e-08	2.29211e-08	7.28237e-08	2.54611e-08	7.01979e-08	5.93744e-08	7.36835e-08	5.72593e-08	7.53415e-08	3.05878e-08	1.97711e-08	2.07236e-07	3.33188e-08	3.20613e-08	4.94198e-08	3.63116e-08	3.57038e-08	6.08328e-08	1.58725e-08	2.8667e-08	6.13175e-08	5.29742e-08	2.60154e-08	3.82469e-08	3.73643e-08	2.387e-08
1-4000	1.49203e-07	1.97993e-07	0.00261095	5.77307e-08	7.95206e-08	1.26682e-07	4.50961e-08	2.63837e-07	1.798e-07	8.58585e-08	1.37569e-07	3.34877e-08	1.70551e-07	8.04168e-08	9.34565e-08	1.1146e-07	3.73174e-07	2.47831e-07	7.17703e-08	6.83125e-08	6.83667e-08	1.52513e-07	7.97253e-08	1.23726e-07	4.41055e-08	1.43471e-07	5.20408e-08	6.46965e-07	1.14848e-07	1.46513e-07	4.92131e-07	1.4429e-07	5.89447e-08	3.79763e-08	4.98811e-07	6.42868e-08	6.54355e-08	1.01212e-07	6.96314e-08	6.85435e-08	7.85816e-05	3.21205e-08	5.70604e-08	1.19571e-07	1.00352e-07	8.32596e-08	7.40337e-08	7.33834e-08	4.62883e-08
1-3036	1.68997e-07	3.2275e-07	0.000729214	6.15983e-08	2.43419e-07	1.33352e-07	5.15246e-08	2.30546e-07	1.97737e-07	9.40854e-08	1.97493e-07	3.66784e-08	1.3984e-07	9.08839e-08	1.05295e-07	1.22177e-07	3.61816e-07	3.19186e-07	7.93926e-08	7.53282e-08	7.25266e-08	1.80133e-07	8.78753e-08	1.24677e-07	5.00118e-08	1.52219e-07	1.31859e-06	3.68435e-05	1.52099e-07	1.56109e-07	1.05764e-07	1.58265e-07	6.48522e-08	4.1684e-08	4.70634e-07	7.01144e-08	6.94207e-08	1.32478e-07	7.64929e-08	7.5163e-08	0.000111118	3.57002e-08	6.12327e-08	1.25998e-07	1.11633e-07	6.2343e-08	8.26623e-08	8.00192e-08	5.07327e-08
1-8160	8.1665e-08	1.17932e-07	5.86195e-08	3.89284e-08	5.71532e-08	8.00605e-08	3.05165e-08	1.27309e-07	1.34903e-07	6.169e-08	7.91433e-08	2.29615e-08	7.76005e-08	5.12445e-08	6.16055e-08	7.54057e-08	2.2197e-07	1.60645e-07	5.65658e-08	4.51636e-08	4.51655e-08	9.94849e-08	5.70125e-08	7.03707e-08	3.01571e-08	0.00447501	2.78675e-08	6.89249e-08	8.74253e-08	9.59049e-08	5.55615e-08	9.83932e-08	4.19398e-08	2.54669e-08	2.59188e-07	4.20089e-08	4.23673e-08	5.60744e-08	4.74822e-08	4.61788e-08	6.36936e-08	2.02404e-08	3.56418e-08	6.28037e-08	7.13579e-08	2.91976e-08	5.07669e-08	4.97007e-08	3.21798e-08
1-31	1.30374e-07	1.90133e-07	9.42698e-08	6.44831e-08	6.28516e-08	1.2961e-07	4.60189e-08	1.89105e-07	2.23939e-07	1.06773e-07	1.18987e-07	3.39924e-08	1.17561e-07	7.64741e-08	9.32532e-08	1.17832e-07	3.24412e-07	2.55223e-07	8.1844e-08	6.86012e-08	6.89804e-08	1.6393e-07	9.49836e-08	1.0932e-07	4.55838e-08	1.66346e-07	4.16616e-08	1.00816e-07	0.0352954	1.47088e-07	8.36926e-08	1.78333e-07	6.48982e-08	3.96663e-08	3.87774e-07	6.1104e-08	6.21717e-08	9.08667e-08	7.35499e-08	6.63977e-08	9.61987e-08	3.04007e-08	5.37192e-08	9.62448e-08	1.10484e-07	4.30128e-08	7.72255e-08	7.59387e-08	4.83865e-08
1-703	1.17843e-07	1.78663e-07	7.93904e-08	4.61819e-08	5.75262e-08	1.01869e-07	3.91325e-08	1.88422e-07	1.4168e-07	8.44617e-08	1.10628e-07	2.79405e-08	1.10964e-07	6.45087e-08	7.53965e-08	9.08559e-08	3.9123e-07	2.49642e-07	6.02721e-08	5.57751e-08	5.42295e-08	1.34073e-07	6.93917e-08	9.42098e-08	3.60864e-08	0.01626	3.91654e-08	8.66184e-08	9.36021e-08	1.26071e-07	6.99423e-08	1.19364e-07	4.90823e-08	3.10599e-08	3.85845e-07	5.13332e-08	5.53689e-08	7.18327e-08	5.75627e-08	5.54738e-08	9.14781e-08	2.52417e-08	5.019e-08	7.74912e-08	8.44159e-08	4.14291e-08	6.03987e-08	5.99275e-08	3.79198e-08
1-252	3.32512e-07	2.69632e-06	1.62953e-07	1.05696e-07	0.000366366	2.54963e-07	8.23394e-08	5.72462e-07	3.68592e-07	2.02755e-07	1.11951e-06	5.99999e-08	2.38358e-07	1.48356e-07	1.63596e-07	1.95488e-07	0.00012615	7.3073e-07	1.5473e-07	1.21568e-07	1.20487e-07	3.8374e-07	1.46977e-07	4.33194e-07	7.89287e-08	3.49424e-07	1.78255e-07	3.44976e-07	4.40918e-07	2.59516e-07	1.58892e-07	2.649e-07	1.12081e-07	6.90835e-08	0.000269704	1.13227e-07	1.19435e-07	1.52795e-07	1.25688e-07	1.20038e-07	3.0273e-07	5.75262e-08	1.25747e-07	1.74355e-07	1.88019e-07	1.38461e-07	1.38637e-07	1.36233e-07	8.29843e-08
1-264	9.17839e-08	9.31305e-06	5.47924e-08	3.33591e-08	3.98625e-08	7.14337e-08	2.76405e-08	1.18903e-07	1.01383e-07	5.22023e-08	8.00435e-08	2.07587e-08	1.16611e-07	4.72789e-08	5.71472e-08	6.69902e-08	1.98197e-07	1.43373e-07	4.48194e-08	4.26566e-08	4.08166e-08	2.4276e-05	4.93356e-08	8.51015e-08	2.73115e-08	1.05562e-07	2.89629e-08	8.14428e-08	6.67725e-08	8.64715e-08	5.15432e-08	8.8208e-08	3.58499e-08	2.37455e-08	2.43756e-07	3.91925e-08	3.78015e-08	5.01364e-08	4.29835e-08	4.19905e-08	8.02509e-08	1.86806e-08	3.44283e-08	5.61617e-08	6.12911e-08	3.05192e-08	4.42841e-08	4.38527e-08	2.83417e-08
1-915	1.9799e-07	4.18093e-07	2.05505e-07	8.24806e-08	1.58452e-07	1.92185e-07	6.57981e-08	2.96712e-07	2.6598e-07	1.27108e-07	1.97158e-07	4.75719e-08	2.24322e-07	1.09363e-07	1.40525e-07	1.52421e-07	9.88101e-07	3.61791e-07	1.53964e-07	1.10666e-07	9.37117e-08	3.51762e-07	1.2271e-07	1.87645e-07	6.20758e-08	2.42137e-07	8.90135e-08	4.48889e-07	2.37063e-07	2.30779e-07	1.33438e-07	0.000852936	8.65207e-08	5.48395e-08	0.000120818	8.91999e-08	9.16299e-08	1.3586e-07	1.27514e-07	9.86693e-08	1.70905e-07	4.52607e-08	1.05793e-07	1.43616e-07	1.44182e-07	3.12534e-07	1.06133e-07	1.11301e-07	6.60473e-08
1-9145	1.10976e-07	1.62001e-07	7.88712e-08	4.79626e-08	6.99099e-08	1.04777e-07	3.95266e-08	5.91271e-07	1.50876e-07	7.65441e-08	1.11243e-07	2.91114e-08	1.00604e-07	6.8931e-08	8.01042e-08	9.60329e-08	2.88027e-07	2.3387e-07	6.93119e-08	6.02011e-08	5.82304e-08	1.32312e-07	7.19938e-08	9.50098e-08	3.92285e-08	1.26925e-07	3.71578e-08	1.00755e-07	0.00795433	1.26273e-07	7.47345e-08	3.0188e-07	5.58404e-08	3.40962e-08	4.09125e-07	5.47607e-08	5.53571e-08	7.17951e-08	7.84898e-08	5.9426e-08	9.21728e-08	2.74401e-08	4.69277e-08	8.05296e-08	9.19753e-08	4.1602e-08	6.37656e-08	6.78085e-08	4.05462e-08
1-14	1.91097e-07	4.5272e-07	1.21822e-07	7.21275e-08	8.34927e-08	1.95285e-07	5.77338e-08	2.71778e-07	2.29107e-07	1.17159e-07	1.83579e-07	4.19107e-08	1.62787e-07	9.86883e-08	1.15779e-07	1.40289e-07	6.21986e-07	4.47528e-07	9.65055e-08	8.6128e-08	8.47332e-08	0.00323609	1.13191e-07	2.4038e-07	5.54554e-08	1.99234e-07	7.99651e-08	1.50115e-07	1.49219e-07	4.85397e-07	1.1652e-07	1.81424e-07	7.53176e-08	4.86951e-08	5.92351e-07	7.8636e-08	7.92465e-08	1.3082e-07	8.8087e-08	8.47795e-08	1.40942e-07	3.81078e-08	0.000359374	1.19064e-07	1.32335e-07	5.89689e-08	1.13064e-07	9.44316e-08	5.94915e-08
1-16	6.30425e-08	9.21138e-08	4.63373e-08	2.89221e-08	3.06136e-08	6.15184e-08	2.34281e-08	1.02735e-07	9.13272e-08	4.72233e-08	6.25035e-08	1.76974e-08	6.37999e-08	3.99783e-08	4.88401e-08	5.72114e-08	1.67159e-07	1.29862e-07	4.14887e-08	3.62854e-08	3.53707e-08	7.81223e-08	4.22277e-08	5.47975e-08	2.34811e-08	7.24502e-08	2.19113e-08	5.45968e-08	6.06766e-08	7.37279e-08	4.39933e-08	7.4872e-08	3.33313e-08	2.0043e-08	2.04994e-07	3.43252e-08	3.22446e-08	4.28783e-08	3.68802e-08	3.61819e-08	5.03865e-08	1.57899e-08	2.78547e-08	4.94075e-08	0.00582505	2.31252e-08	3.84601e-08	3.85425e-08	2.54397e-08
1-547	1.22041e-07	1.81627e-07	9.34597e-08	5.65832e-08	6.07829e-08	1.19961e-07	4.71117e-08	1.96453e-07	4.6861e-07	9.67792e-08	1.29414e-07	3.94829e-08	1.76224e-07	7.67426e-08	9.48839e-08	1.1286e-07	3.19332e-07	2.67943e-07	9.16916e-08	7.03613e-08	7.13218e-08	1.53729e-07	9.46225e-08	1.04989e-07	4.62073e-08	1.42876e-07	4.31987e-08	1.07353e-07	1.20869e-07	1.44252e-07	8.70226e-08	1.45523e-07	8.4864e-08	3.97551e-08	3.91734e-07	6.82703e-08	6.30453e-08	8.3237e-08	0.00574211	2.4034e-07	9.86734e-08	3.20489e-08	5.31449e-08	9.74714e-08	1.12864e-07	4.85754e-08	7.47887e-08	7.62659e-08	5.72165e-08
1-84	6.58377e-08	9.62333e-08	4.85301e-08	3.00756e-08	3.18217e-08	6.39653e-08	2.42879e-08	1.05367e-07	0.0209537	4.8652e-08	6.47275e-08	1.88256e-08	6.83358e-08	4.17351e-08	5.06524e-08	5.98462e-08	1.74306e-07	1.34657e-07	4.25329e-08	3.77422e-08	3.64411e-08	8.20883e-08	5.13289e-08	5.72768e-08	2.4611e-08	7.55948e-08	2.27375e-08	5.68982e-08	6.24879e-08	7.71059e-08	4.58495e-08	8.11729e-08	3.48004e-08	2.09635e-08	2.13815e-07	3.52062e-08	3.29277e-08	4.47221e-08	4.19341e-08	4.03818e-08	5.24661e-08	1.63956e-08	2.90915e-08	5.08477e-08	5.91637e-08	2.40856e-08	4.00564e-08	4.00628e-08	2.68667e-08
1-7327	7.47541e-08	1.11352e-07	5.5513e-08	3.46007e-08	3.67402e-08	7.22683e-08	2.86081e-08	1.1994e-07	1.47693e-07	5.62388e-08	7.3887e-08	2.27879e-08	7.41845e-08	4.77717e-08	5.76873e-08	6.91881e-08	2.04193e-07	1.52986e-07	7.20859e-08	4.29761e-08	4.16854e-08	9.41374e-08	5.75405e-08	6.48789e-08	2.8055e-08	8.75014e-08	2.60226e-08	6.47538e-08	7.15998e-08	8.84278e-08	5.25148e-08	1.00708e-07	4.00895e-08	2.38984e-08	2.4355e-07	3.92046e-08	3.76787e-08	5.14966e-08	4.42254e-08	4.51601e-08	5.99203e-08	1.91407e-08	3.33103e-08	5.81017e-08	0.00221531	2.74777e-08	4.6807e-08	4.55339e-08	3.12688e-08
1-7328	7.78797e-08	1.13748e-07	6.88882e-08	3.57753e-08	5.12777e-08	7.56256e-08	3.00279e-08	1.24754e-07	1.28022e-07	5.62883e-08	8.38485e-08	2.2189e-08	7.90193e-08	4.94196e-08	5.99647e-08	6.99533e-08	2.06757e-07	1.58999e-07	4.97326e-08	4.43957e-08	4.9189e-08	9.96128e-08	5.23638e-08	6.77054e-08	2.86369e-08	9.20858e-08	2.99125e-08	7.94298e-08	7.14385e-08	9.08645e-08	6.0262e-08	9.24458e-08	4.43747e-08	2.4673e-08	2.54073e-07	4.13101e-08	3.99752e-08	5.29319e-08	5.68916e-08	4.50359e-08	6.62469e-08	1.99185e-08	3.51008e-08	6.23016e-08	0.000540163	3.4428e-08	4.70415e-08	4.67012e-08	3.20295e-08
1-374	6.63468e-08	9.45545e-08	1.22127e-07	3.00018e-08	3.12014e-08	6.47824e-08	2.36722e-08	1.07423e-07	9.01126e-08	4.55798e-08	6.86286e-08	1.77955e-08	0.037335	4.11229e-08	4.99945e-08	5.78148e-08	1.90994e-07	1.46414e-07	3.84361e-08	3.66523e-08	3.65393e-08	7.99609e-08	4.26342e-08	5.86559e-08	2.34074e-08	7.45561e-08	2.46787e-08	5.89772e-08	5.90411e-08	7.65203e-08	4.82563e-08	7.69292e-08	3.1395e-08	2.02551e-08	2.1904e-07	3.41245e-08	3.27803e-08	4.52083e-08	3.72216e-08	3.66235e-08	5.82704e-08	1.60415e-08	2.92858e-08	5.33295e-08	5.36483e-08	2.51111e-08	3.92361e-08	3.94454e-08	2.46357e-08
1-4329	8.61001e-08	1.18619e-07	0.012376	3.67951e-08	4.55772e-08	8.69813e-08	2.9506e-08	1.33919e-07	1.29851e-07	5.61411e-08	8.56456e-08	2.20596e-08	8.08284e-08	5.25376e-08	6.17294e-08	7.17211e-08	2.2715e-07	1.62094e-07	4.76736e-08	4.51476e-08	4.3699e-08	1.01549e-07	5.25455e-08	7.76931e-08	2.90584e-08	9.13433e-08	3.45866e-08	2.04938e-07	7.46112e-08	9.47475e-08	8.35378e-08	9.52818e-08	3.88603e-08	2.5102e-08	2.89387e-07	4.25857e-08	4.2545e-08	6.72402e-08	4.60121e-08	4.53968e-08	8.84737e-08	2.04991e-08	3.78934e-08	8.86588e-08	6.634e-08	3.3895e-08	4.89287e-08	4.75462e-08	3.04796e-08
1-4332	8.86055e-08	1.27308e-07	0.00133909	4.02102e-08	5.95347e-08	8.57717e-08	3.21074e-08	1.46577e-07	1.26997e-07	6.16062e-08	9.63055e-08	2.416e-08	9.43735e-08	5.61211e-08	6.72802e-08	7.82045e-08	2.33942e-07	1.78205e-07	5.1701e-08	4.91896e-08	4.78339e-08	1.08972e-07	5.71043e-08	8.0039e-08	3.17608e-08	9.94101e-08	3.43769e-08	0.000688782	7.90073e-08	1.03848e-07	3.14004e-07	1.03736e-07	4.25977e-08	2.74153e-08	2.97222e-07	4.68805e-08	4.45307e-08	6.25919e-08	5.02095e-08	4.94839e-08	1.23196e-07	2.40011e-08	4.02108e-08	7.79742e-08	7.31831e-08	3.73463e-08	5.24693e-08	5.2018e-08	3.33008e-08
1-4382	5.90167e-08	8.61342e-08	1.30117e-07	3.27824e-08	2.82885e-08	5.7167e-08	2.15126e-08	9.4567e-08	8.17441e-08	4.14297e-08	5.8133e-08	1.62365e-08	0.00078058	3.74581e-08	4.53295e-08	5.25662e-08	1.5693e-07	1.14731e-07	3.4779e-08	3.30835e-08	3.21779e-08	7.23882e-08	3.85227e-08	5.08523e-08	2.1376e-08	6.6146e-08	2.07277e-08	6.18381e-08	5.38406e-08	6.86205e-08	4.10591e-08	6.99503e-08	2.88005e-08	1.84842e-08	1.92955e-07	3.11494e-08	3.0561e-08	4.10748e-08	3.40932e-08	3.34659e-08	6.22355e-08	1.4596e-08	2.63008e-08	5.80646e-08	4.89349e-08	2.18674e-08	3.55315e-08	3.49506e-08	2.24485e-08
1-375	7.27641e-08	1.04202e-07	3.40886e-07	3.42675e-08	3.41307e-08	6.85741e-08	2.66095e-08	1.2212e-07	9.84943e-08	4.95267e-08	7.1179e-08	1.92423e-08	0.0151142	4.45753e-08	5.38594e-08	6.26852e-08	1.94174e-07	1.39982e-07	4.23544e-08	3.92285e-08	3.83048e-08	8.75217e-08	4.89688e-08	6.14529e-08	2.53907e-08	7.9364e-08	2.58417e-08	6.63888e-08	7.00957e-08	8.52595e-08	5.20382e-08	8.32392e-08	3.58459e-08	2.19404e-08	2.3186e-07	3.69056e-08	3.68843e-08	4.89435e-08	4.04365e-08	3.9634e-08	6.01252e-08	1.74979e-08	3.13008e-08	5.55046e-08	5.8341e-08	2.78027e-08	4.23097e-08	4.16318e-08	2.67621e-08
1-4333	9.62141e-08	1.37638e-07	0.000871402	4.40665e-08	5.99495e-08	9.22974e-08	3.48902e-08	1.58342e-07	1.62302e-07	6.66798e-08	1.0525e-07	2.64648e-08	1.52215e-07	6.07936e-08	7.32078e-08	8.48415e-08	2.62853e-07	1.90545e-07	5.6075e-08	5.34022e-08	5.16032e-08	1.1833e-07	6.20951e-08	8.29208e-08	3.45084e-08	1.06788e-07	3.74801e-08	0.000729879	8.56999e-08	1.11558e-07	1.26407e-07	1.12959e-07	4.62313e-08	2.98183e-08	3.15992e-07	5.01594e-08	4.93358e-08	6.78041e-08	5.47017e-08	5.39258e-08	4.93323e-07	2.8487e-08	4.48045e-08	8.93396e-08	7.90552e-08	4.72733e-08	5.69724e-08	5.66301e-08	3.62118e-08
1-4805	6.12936e-08	8.62517e-08	0.00153662	2.79525e-08	3.84864e-08	5.78908e-08	2.19869e-08	9.60322e-08	8.26113e-08	4.20273e-08	6.28948e-08	1.63639e-08	7.06769e-08	3.7911e-08	4.5789e-08	5.30325e-08	1.63069e-07	1.22074e-07	3.54063e-08	3.34276e-08	3.26541e-08	7.39417e-08	3.88594e-08	5.291e-08	2.15626e-08	6.71245e-08	2.22121e-08	6.1355e-08	5.50809e-08	7.07543e-08	6.20063e-08	7.06357e-08	2.88996e-08	1.86401e-08	1.95382e-07	3.1908e-08	3.20408e-08	4.18347e-08	3.42032e-08	3.3651e-08	4.98387e-08	1.50562e-08	2.67674e-08	4.71762e-08	4.94498e-08	2.83011e-08	3.56641e-08	3.54014e-08	2.27022e-08
1-12	6.81568e-08	9.9545e-08	5.06589e-08	3.04202e-08	3.275e-08	6.59738e-08	2.47094e-08	1.09614e-07	9.48334e-08	4.96701e-08	6.67219e-08	1.86805e-08	6.53791e-08	4.26873e-08	5.13218e-08	6.08581e-08	1.76942e-07	0.0513896	4.06117e-08	3.85785e-08	3.7947e-08	8.54952e-08	4.44143e-08	6.27005e-08	2.45025e-08	8.19675e-08	2.37372e-08	5.7589e-08	6.1782e-08	8.01808e-08	4.73799e-08	8.08953e-08	3.37756e-08	2.11629e-08	2.17276e-07	3.532e-08	3.34969e-08	4.62601e-08	3.87556e-08	3.76515e-08	5.58378e-08	1.65956e-08	2.98243e-08	5.12043e-08	5.67505e-08	2.47364e-08	4.04598e-08	4.08182e-08	2.75433e-08
1-9424	1.24528e-07	1.87912e-07	9.39955e-08	5.75757e-08	6.73005e-08	1.24291e-07	5.23049e-08	2.06076e-07	2.20752e-07	1.01477e-07	1.37965e-07	3.71461e-08	1.17849e-07	7.90825e-08	9.56106e-08	1.14425e-07	3.24928e-07	2.81892e-07	1.73376e-07	7.21468e-08	7.39073e-08	1.58035e-07	9.06152e-08	1.08374e-07	4.69786e-08	1.45754e-07	4.66693e-08	1.12084e-07	1.18598e-07	1.47718e-07	1.00649e-07	1.54401e-07	8.46468e-08	3.98608e-08	4.03907e-07	6.89886e-08	6.57419e-08	8.46232e-08	0.0117753	2.05474e-07	1.07921e-07	3.26764e-08	5.46715e-08	9.94021e-08	1.18268e-07	5.0477e-08	7.7422e-08	7.92028e-08	6.58547e-08
1-5471	6.94097e-08	1.09943e-07	5.736e-08	3.03591e-08	3.80116e-08	6.4956e-08	2.49403e-08	1.09099e-07	9.38038e-08	5.10399e-08	7.03006e-08	1.87606e-08	6.48511e-08	4.25734e-08	5.15584e-08	6.17922e-08	1.84852e-07	0.00234194	4.04818e-08	3.81204e-08	3.69007e-08	9.5889e-08	4.45809e-08	6.22015e-08	2.44877e-08	8.75649e-08	2.45669e-08	6.18661e-08	6.23071e-08	8.02229e-08	4.92927e-08	8.08055e-08	3.38965e-08	2.12031e-08	2.58658e-07	3.52669e-08	3.47502e-08	4.69391e-08	3.90343e-08	3.83418e-08	5.43894e-08	1.73271e-08	3.17658e-08	5.2494e-08	5.72013e-08	2.61122e-08	4.05179e-08	4.0541e-08	2.58031e-08
1-7273	8.59889e-08	1.2586e-07	6.64308e-08	3.90772e-08	5.9535e-08	8.25125e-08	3.57338e-08	1.3912e-07	1.24641e-07	6.32927e-08	8.88238e-08	2.41936e-08	8.25862e-08	5.4451e-08	6.61914e-08	7.71982e-08	2.26121e-07	1.76211e-07	7.94307e-08	4.98596e-08	4.90617e-08	1.06028e-07	5.75412e-08	7.45074e-08	3.15474e-08	9.95465e-08	3.08795e-08	7.53421e-08	7.86984e-08	1.0012e-07	6.40059e-08	1.01573e-07	4.9407e-08	2.71223e-08	2.77754e-07	4.61329e-08	4.50953e-08	5.80543e-08	0.00301635	8.91532e-08	6.84236e-08	2.18754e-08	3.78459e-08	6.80813e-08	7.78636e-08	3.17942e-08	5.18685e-08	5.20952e-08	4.27523e-08
1-58	1.55537e-07	2.31718e-07	1.05408e-07	7.06711e-08	7.88461e-08	1.5301e-07	5.63861e-08	3.21125e-07	2.47772e-07	1.29068e-07	1.5083e-07	4.15511e-08	1.47648e-07	9.18205e-08	1.13996e-07	1.49862e-07	3.67956e-07	3.66827e-07	1.00831e-07	0.00107148	9.18027e-08	1.92537e-07	1.02111e-07	1.39272e-07	5.67985e-08	1.84196e-07	6.01766e-08	1.22421e-07	1.48748e-07	1.76316e-07	1.0422e-07	1.8823e-07	9.48651e-08	5.04791e-08	4.51261e-07	7.51792e-08	7.70658e-08	9.78508e-08	9.31254e-08	8.37952e-08	1.17288e-07	3.76766e-08	6.21474e-08	1.18256e-07	1.33852e-07	5.30026e-08	9.16269e-08	9.56157e-08	7.85039e-08
1-5203	1.21904e-07	1.90036e-07	8.91113e-08	5.47523e-08	0.00281631	1.1882e-07	4.44648e-08	1.89004e-07	1.8443e-07	9.12919e-08	1.31154e-07	3.33174e-08	1.09874e-07	8.07333e-08	9.29496e-08	1.0738e-07	3.06787e-07	2.55597e-07	8.73772e-08	6.69738e-08	6.65567e-08	1.45713e-07	7.9033e-08	1.09335e-07	4.57064e-08	1.49011e-07	4.15381e-08	1.02906e-07	1.07107e-07	1.37767e-07	8.40463e-08	1.36586e-07	6.3063e-08	3.68647e-08	3.74055e-07	0.000660643	6.63697e-08	8.35871e-08	6.91701e-08	6.50971e-08	9.69143e-08	3.05951e-08	5.15799e-08	9.73367e-08	1.0429e-07	4.37796e-08	7.10195e-08	7.36807e-08	4.7363e-08
1-579	1.27029e-07	2.10584e-07	9.21625e-08	5.80941e-08	7.41999e-08	1.25986e-07	5.44212e-08	2.40799e-07	2.13335e-07	9.92154e-08	1.42309e-07	3.67922e-08	1.19765e-07	8.03048e-08	9.58352e-08	1.14339e-07	3.39045e-07	2.77373e-07	0.0322174	7.16847e-08	7.42079e-08	1.90517e-07	9.02336e-08	1.10396e-07	4.77985e-08	1.4981e-07	4.62828e-08	1.19774e-07	1.19427e-07	1.52047e-07	9.30182e-08	1.4779e-07	7.76442e-08	3.97044e-08	4.1157e-07	6.67153e-08	6.62185e-08	8.58376e-08	1.24923e-07	1.62104e-07	1.01419e-07	3.27912e-08	5.49553e-08	1.03125e-07	1.15789e-07	5.21833e-08	7.63416e-08	7.71747e-08	5.93168e-08
1-71111	4.52637e-08	6.56358e-08	3.33404e-08	2.04225e-08	2.18464e-08	4.3299e-08	1.65952e-08	7.24008e-08	6.3431e-08	3.23555e-08	4.4525e-08	1.25742e-08	4.2165e-08	2.8822e-08	3.51306e-08	4.06567e-08	1.20139e-07	8.88378e-08	2.70173e-08	2.54866e-08	2.48507e-08	5.56639e-08	2.97344e-08	3.91121e-08	1.65048e-08	5.10792e-08	1.5689e-08	3.94354e-08	4.09721e-08	5.27496e-08	3.16327e-08	5.3641e-08	2.22735e-08	1.42902e-08	1.4764e-07	0.0117488	2.25808e-08	3.06267e-08	2.61662e-08	2.60585e-08	3.62924e-08	1.12606e-08	2.00766e-08	3.45969e-08	3.80472e-08	1.66468e-08	2.71714e-08	3.0373e-08	1.75693e-08
1-8125	6.88059e-08	1.00338e-07	5.07523e-08	3.17031e-08	5.09121e-08	6.67429e-08	2.69154e-08	1.09874e-07	0.0172664	5.21577e-08	6.76356e-08	2.03389e-08	6.42902e-08	4.4112e-08	5.26573e-08	6.3043e-08	1.81719e-07	1.41181e-07	4.47817e-08	3.8854e-08	3.85059e-08	8.54119e-08	4.65482e-08	5.94351e-08	2.83727e-08	7.92997e-08	2.39834e-08	5.94852e-08	6.97509e-08	8.17936e-08	4.8105e-08	8.18186e-08	3.71227e-08	2.23882e-08	2.23122e-07	3.61195e-08	3.4805e-08	4.69516e-08	4.07854e-08	3.88499e-08	5.48861e-08	1.7218e-08	3.03252e-08	5.31397e-08	6.00807e-08	2.51599e-08	4.20207e-08	4.16434e-08	2.989e-08
1-8090	1.30887e-07	1.91926e-07	9.65817e-08	6.38063e-08	0.00063186	1.34957e-07	5.14743e-08	2.06752e-07	3.03952e-07	1.04841e-07	1.29432e-07	3.89712e-08	1.48954e-07	8.39687e-08	1.00425e-07	1.28157e-07	3.39285e-07	2.9226e-07	9.18358e-08	1.22066e-07	9.10788e-08	1.68213e-07	1.04713e-07	1.21889e-07	5.0095e-08	1.56366e-07	4.45113e-08	1.10625e-07	1.87596e-07	1.52902e-07	9.00264e-08	1.69322e-07	7.28224e-08	6.47828e-08	4.16281e-07	7.20475e-08	7.12149e-08	9.2314e-08	1.47599e-07	8.09368e-08	1.05682e-07	3.34588e-08	5.75634e-08	1.04359e-07	1.24609e-07	4.78037e-08	8.42618e-08	8.2554e-08	5.5932e-08
1-8632	2.59754e-07	0.00640907	1.26332e-07	7.7244e-08	1.69042e-07	1.60096e-07	5.87803e-08	3.33901e-07	2.14937e-07	1.13494e-07	2.15913e-07	4.20033e-08	1.58347e-07	1.02481e-07	1.16713e-07	1.38932e-07	8.55893e-07	5.00794e-07	9.54504e-08	9.24094e-08	8.4883e-08	2.5948e-07	1.10034e-07	2.16803e-07	5.53751e-08	2.03088e-07	8.6514e-08	3.32872e-07	1.67496e-07	2.02761e-07	1.14058e-07	1.90902e-07	7.53392e-08	4.80012e-08	1.97854e-06	7.95164e-08	7.97295e-08	1.15692e-07	8.83881e-08	8.7263e-08	1.69893e-07	4.01432e-08	1.04276e-07	1.25225e-07	1.28711e-07	7.80454e-08	1.00786e-07	9.37535e-08	5.88728e-08
1-8678	1.65888e-07	0.0125672	8.37787e-08	5.2087e-08	8.33953e-08	1.05715e-07	3.97607e-08	2.02544e-07	1.62045e-07	7.62274e-08	1.14453e-07	2.89757e-08	1.06056e-07	6.88343e-08	8.10092e-08	9.55313e-08	3.78762e-07	2.2392e-07	6.65771e-08	6.40173e-08	5.84036e-08	1.56501e-07	7.39867e-08	1.24632e-07	3.8371e-08	1.27638e-07	4.18821e-08	1.00986e-07	1.04732e-07	1.56032e-07	7.55372e-08	1.54172e-07	5.24091e-08	3.33063e-08	4.57181e-07	5.50738e-08	5.46758e-08	7.6012e-08	6.29504e-08	5.92724e-08	9.58725e-08	2.70479e-08	6.1252e-08	8.22969e-08	8.90852e-08	4.55904e-08	6.55332e-08	6.45986e-08	4.01148e-08
1-100	6.9606e-08	1.02738e-07	5.12044e-08	3.17467e-08	3.39187e-08	6.77814e-08	2.62015e-08	1.12758e-07	1.04804e-07	5.29658e-08	6.91233e-08	1.99023e-08	6.62179e-08	4.46404e-08	5.35681e-08	6.47959e-08	1.83349e-07	1.42339e-07	4.35735e-08	3.98182e-08	4.31192e-08	8.63415e-08	4.93231e-08	6.01623e-08	2.5887e-08	8.10457e-08	2.41305e-08	5.99003e-08	6.52341e-08	8.14955e-08	4.86749e-08	8.39637e-08	3.6757e-08	0.0267441	2.25429e-07	3.79042e-08	3.50337e-08	4.72616e-08	4.10758e-08	4.02298e-08	5.54325e-08	1.74851e-08	3.06479e-08	5.41406e-08	6.33712e-08	2.54255e-08	4.29844e-08	4.27936e-08	2.88148e-08
1-7418	6.77686e-08	1.09858e-07	5.01835e-08	3.12571e-08	3.41873e-08	6.69174e-08	2.7608e-08	1.07916e-07	2.75186e-07	4.83356e-08	6.72799e-08	1.91206e-08	6.40482e-08	4.30023e-08	5.21078e-08	6.15787e-08	1.87638e-07	0.0015315	4.99966e-08	3.81938e-08	3.70569e-08	8.42306e-08	4.78107e-08	5.85909e-08	2.50004e-08	8.07012e-08	2.35716e-08	5.87634e-08	6.20666e-08	8.14579e-08	4.69252e-08	8.17353e-08	3.58301e-08	2.12652e-08	2.20352e-07	3.54488e-08	3.49967e-08	4.64918e-08	3.90734e-08	3.87719e-08	5.4287e-08	1.70438e-08	3.04255e-08	5.32811e-08	5.97369e-08	2.52709e-08	4.16322e-08	4.111e-08	2.61318e-08
1-7306	9.9766e-08	1.47481e-07	7.30856e-08	4.73383e-08	5.21536e-08	1.03579e-07	3.98457e-08	1.56607e-07	2.11398e-07	7.51976e-08	1.00337e-07	2.9167e-08	9.32339e-08	6.33535e-08	7.47504e-08	9.17168e-08	2.82068e-07	1.97302e-07	1.41293e-07	5.55851e-08	5.45703e-08	1.23321e-07	7.8894e-08	8.63589e-08	3.66533e-08	1.17519e-07	3.45455e-08	8.63036e-08	9.27239e-08	1.20226e-07	6.93128e-08	1.26777e-07	5.32664e-08	3.08723e-08	3.81583e-07	5.07899e-08	5.07556e-08	7.0021e-08	5.80271e-08	5.631e-08	7.99643e-08	2.50444e-08	4.37644e-08	7.85873e-08	0.00832119	3.68923e-08	6.13331e-08	5.98885e-08	3.99157e-08
1-512	1.71578e-07	0.0015802	1.68042e-07	7.20812e-08	1.2985e-07	1.72263e-07	6.41966e-08	2.66789e-07	2.40022e-07	1.13882e-07	3.06228e-07	4.38257e-08	1.98636e-07	1.03912e-07	1.20362e-07	1.42075e-07	5.01216e-07	3.87819e-07	9.74861e-08	8.88088e-08	1.04843e-07	2.2787e-07	1.11381e-07	1.52213e-07	5.94135e-08	2.22798e-07	1.82231e-07	4.03629e-06	1.65904e-07	2.05741e-07	1.19356e-07	1.86883e-07	8.98333e-08	4.95791e-08	5.23024e-07	8.22052e-08	8.6524e-08	1.15795e-07	9.04364e-08	8.84956e-08	7.00013e-05	4.08149e-08	7.92748e-08	1.35908e-07	1.3737e-07	8.73875e-06	9.52671e-08	9.43531e-08	6.57739e-08
1-43500	4.94686e-08	7.17075e-08	3.6584e-08	2.22256e-08	2.37837e-08	4.74195e-08	1.81196e-08	7.87516e-08	6.8818e-08	3.52142e-08	4.83014e-08	1.36267e-08	4.59181e-08	3.20114e-08	3.82795e-08	4.4717e-08	1.3298e-07	9.71974e-08	2.93776e-08	2.78889e-08	2.70809e-08	6.08755e-08	3.24013e-08	4.27295e-08	1.81044e-08	5.59669e-08	1.7113e-08	4.2864e-08	4.48655e-08	5.75788e-08	3.43608e-08	5.89764e-08	2.43307e-08	1.56241e-08	1.6445e-07	0.0323919	2.45347e-08	3.34405e-08	2.85529e-08	2.83631e-08	3.96449e-08	1.22579e-08	2.19258e-08	3.76119e-08	4.13001e-08	1.81639e-08	2.965e-08	4.6496e-08	1.90157e-08
1-5173	1.80026e-07	0.000204647	1.3725e-07	8.66009e-08	1.45886e-07	1.7747e-07	0.000424025	3.91827e-07	4.15008e-07	1.42519e-07	3.31431e-07	5.35495e-08	1.82702e-07	1.12197e-07	1.33712e-07	1.74765e-07	4.71077e-07	3.79849e-07	1.82516e-07	1.28761e-07	1.03341e-07	2.31992e-07	1.30054e-07	1.63704e-07	6.87981e-08	2.25398e-07	6.40474e-08	1.49829e-07	1.8676e-07	2.10691e-07	1.25146e-07	2.07945e-07	2.11028e-07	6.0064e-08	6.31157e-07	9.98512e-08	1.24047e-07	1.19683e-07	1.08642e-07	1.02579e-07	1.49231e-07	4.67439e-08	7.73603e-08	1.5405e-07	1.81449e-07	6.65484e-08	1.09687e-07	1.16302e-07	7.99976e-08
1-1133	5.75945e-08	0.0095946	4.14898e-08	2.5906e-08	2.74395e-08	5.55766e-08	2.13305e-08	9.01472e-08	9.91321e-08	4.01598e-08	5.67223e-08	1.56065e-08	5.26355e-08	3.56815e-08	4.32754e-08	5.79562e-08	1.53634e-07	1.0901e-07	3.41393e-08	3.23211e-08	3.17047e-08	7.08328e-08	3.76603e-08	4.90652e-08	2.08259e-08	6.57341e-08	1.9612e-08	4.87586e-08	5.12435e-08	6.68136e-08	3.89611e-08	6.85131e-08	2.78714e-08	1.76521e-08	1.91804e-07	2.95699e-08	2.83052e-08	3.87959e-08	3.24913e-08	3.37203e-08	4.51585e-08	1.40986e-08	2.53343e-08	4.29687e-08	4.85541e-08	2.06494e-08	3.42369e-08	3.37296e-08	2.15404e-08
1-483	1.5359e-07	2.58169e-07	1.09561e-07	6.61966e-08	0.00333518	1.43373e-07	5.78473e-08	3.46494e-07	2.1732e-07	1.14591e-07	1.93568e-07	4.37413e-08	1.4654e-07	9.27492e-08	1.11437e-07	1.31501e-07	5.86084e-07	3.36558e-07	9.43219e-08	8.34649e-08	8.43262e-08	1.84874e-07	1.06164e-07	1.38008e-07	5.37523e-08	1.81088e-07	6.68871e-08	3.62399e-07	1.87601e-07	1.75836e-07	1.15939e-07	1.71315e-07	7.71935e-08	4.61298e-08	1.03172e-06	7.61632e-08	7.94634e-08	9.95679e-08	8.49299e-08	8.25075e-08	1.20746e-07	4.05974e-08	6.51551e-08	1.3072e-07	1.38064e-07	1.23262e-07	9.32346e-08	8.88216e-08	5.93814e-08
1-8640	6.15856e-08	1.01122e-07	4.51085e-08	2.77964e-08	0.00106021	5.89007e-08	2.28946e-08	1.02461e-07	8.72411e-08	4.483e-08	6.25735e-08	1.79744e-08	5.73216e-08	3.89272e-08	4.72621e-08	5.51546e-08	1.78011e-07	1.33324e-07	3.7814e-08	3.46646e-08	3.40672e-08	7.67963e-08	4.13337e-08	5.37536e-08	2.28771e-08	7.2308e-08	2.13639e-08	5.35482e-08	5.65368e-08	7.32012e-08	4.35157e-08	7.28053e-08	3.10938e-08	1.94254e-08	2.01915e-07	3.22279e-08	3.17935e-08	4.15098e-08	3.56515e-08	3.50566e-08	4.94293e-08	1.61332e-08	2.72292e-08	4.95562e-08	5.40883e-08	2.37654e-08	3.68513e-08	3.71931e-08	2.4418e-08
1-8641	6.30102e-08	9.50484e-08	4.54787e-08	2.77414e-08	0.00132134	5.87806e-08	2.27583e-08	1.02898e-07	8.70578e-08	4.43843e-08	6.24558e-08	1.74703e-08	5.74221e-08	3.87297e-08	4.69281e-08	5.47653e-08	1.8001e-07	1.27844e-07	3.75731e-08	3.44632e-08	3.36879e-08	7.58006e-08	4.09e-08	5.35695e-08	2.2427e-08	7.13818e-08	2.14785e-08	5.43055e-08	5.67997e-08	7.24679e-08	4.30783e-08	7.24583e-08	3.11852e-08	1.92649e-08	2.34788e-07	3.20444e-08	3.11886e-08	4.16664e-08	3.53587e-08	3.45822e-08	5.03347e-08	1.58325e-08	2.77426e-08	4.85951e-08	5.24498e-08	2.34023e-08	3.68854e-08	3.68377e-08	2.38805e-08
1-6335	1.25124e-07	1.9183e-07	1.22176e-07	5.42997e-08	0.000497134	1.14326e-07	4.40051e-08	1.99575e-07	1.68077e-07	8.53957e-08	1.7489e-07	4.15955e-08	2.16424e-07	7.47394e-08	9.18358e-08	1.08315e-07	1.26665e-06	2.51162e-07	7.23908e-08	6.73324e-08	6.85466e-08	1.47101e-07	8.56691e-08	1.48298e-07	4.34161e-08	1.6932e-07	4.58193e-08	1.1814e-07	1.15934e-07	1.57027e-07	8.47147e-08	1.39762e-07	5.90332e-08	3.74026e-08	3.93753e-07	6.17849e-08	6.43612e-08	8.05617e-08	6.88616e-08	6.63891e-08	1.03429e-07	2.99548e-08	5.3032e-08	9.28201e-08	1.02249e-07	5.2594e-08	7.25211e-08	7.24391e-08	4.62358e-08
1-8846	6.36392e-08	9.28245e-08	4.68796e-08	2.8747e-08	3.21458e-08	6.15358e-08	2.33851e-08	1.02395e-07	9.03525e-08	4.64124e-08	6.58912e-08	1.77287e-08	5.96074e-08	0.020519	4.89094e-08	9.28598e-08	1.69423e-07	1.49623e-07	3.84508e-08	3.68385e-08	3.5504e-08	7.91426e-08	4.2286e-08	5.49371e-08	2.341e-08	7.27366e-08	2.2057e-08	5.69582e-08	5.78442e-08	7.51195e-08	4.45204e-08	7.52998e-08	3.14256e-08	2.0408e-08	2.08671e-07	3.33852e-08	3.19674e-08	4.30489e-08	3.9438e-08	3.65817e-08	5.49008e-08	1.60256e-08	2.82076e-08	4.91636e-08	5.40212e-08	2.37358e-08	3.81781e-08	3.82586e-08	2.47377e-08
1-8578	1.29699e-07	0.00822277	9.24613e-08	5.55341e-08	9.92156e-07	1.1906e-07	4.59092e-08	3.21584e-07	1.87973e-07	8.88284e-08	1.64489e-07	3.59237e-08	1.13941e-07	7.81572e-08	9.30135e-08	1.10279e-07	4.12494e-07	2.7817e-07	7.82177e-08	6.82723e-08	6.75733e-08	2.05209e-07	8.36741e-08	1.11785e-07	4.50095e-08	1.49919e-07	4.87761e-08	2.22405e-07	1.21624e-07	1.50905e-07	8.92204e-08	1.43936e-07	6.25699e-08	3.87101e-08	4.25025e-07	6.38106e-08	6.84147e-08	8.33052e-08	7.35178e-08	6.90146e-08	1.09766e-07	3.20953e-08	5.4259e-08	1.03639e-07	1.05235e-07	7.18774e-08	7.27671e-08	7.40225e-08	4.72024e-08
1-8315	1.45733e-07	2.17817e-07	1.04391e-07	6.36458e-08	0.0107979	1.35917e-07	5.26192e-08	5.21995e-07	2.06782e-07	1.06055e-07	1.88329e-07	3.96866e-08	1.33238e-07	9.0383e-08	0.0109396	1.83008e-07	4.16726e-07	3.15376e-07	9.59211e-08	7.97713e-08	7.94007e-08	1.87586e-07	9.61285e-08	1.26062e-07	5.25867e-08	1.906e-07	5.55753e-08	2.6837e-07	1.31812e-07	1.64317e-07	1.0813e-07	1.65946e-07	7.15073e-08	4.39004e-08	4.65653e-07	7.27987e-08	7.62344e-08	9.62851e-08	8.1494e-08	7.86687e-08	1.2204e-07	3.82661e-08	6.20008e-08	1.26893e-07	1.24326e-07	8.59063e-08	8.47192e-08	8.5823e-08	5.47829e-08
1-976	2.18015e-07	3.40022e-07	2.52311e-07	7.71011e-08	1.94538e-06	1.92497e-07	6.37134e-08	0.00456437	2.483e-07	1.28426e-07	2.30628e-07	4.73644e-08	1.63023e-07	1.17245e-07	1.33816e-07	1.52951e-07	7.83444e-07	3.70908e-07	1.07969e-07	9.72596e-08	9.78607e-08	2.63326e-07	1.14391e-07	1.66709e-07	6.13884e-08	2.66366e-07	7.44717e-08	3.03037e-06	1.77527e-07	2.07006e-07	1.371e-07	1.99597e-07	8.76039e-08	5.2379e-08	5.98575e-07	9.05179e-08	8.97047e-08	1.57052e-07	9.61974e-08	9.39761e-08	2.03025e-06	4.57233e-08	7.87746e-08	1.60069e-07	1.47555e-07	1.13834e-07	1.00326e-07	1.02303e-07	6.5409e-08
1-8682	2.27101e-07	1.07925e-06	1.14939e-07	7.06598e-08	0.00121239	1.58958e-07	5.59621e-08	3.2861e-07	2.13108e-07	1.06681e-07	1.93775e-07	4.06234e-08	3.72342e-07	9.69706e-08	1.1391e-07	1.3496e-07	5.09954e-07	3.12774e-07	9.42698e-08	8.2777e-08	8.2257e-08	2.18316e-07	1.00706e-07	1.56106e-07	5.37792e-08	0.00101355	6.94817e-08	1.86019e-07	1.5311e-07	1.94142e-07	1.05825e-07	1.88233e-07	7.31957e-08	4.61462e-08	5.52253e-07	7.73138e-08	7.85508e-08	1.1191e-07	8.51819e-08	8.33396e-08	2.57126e-07	3.84033e-08	1.05612e-07	1.22083e-07	1.33341e-07	7.99904e-08	9.41569e-08	9.15212e-08	5.68092e-08
1-9608	1.31638e-07	2.23452e-07	1.04288e-07	6.02146e-08	1.30511e-07	1.29743e-07	4.98054e-08	0.000253072	1.94597e-07	1.0366e-07	1.13676e-06	3.73103e-08	1.23786e-07	8.98007e-08	0.00243609	1.20963e-07	3.45248e-07	2.91158e-07	1.26966e-07	7.39705e-08	7.31754e-08	1.78956e-07	8.80428e-08	1.14112e-07	4.9847e-08	1.68643e-07	5.40627e-08	1.2186e-07	1.22319e-07	1.53016e-07	9.8364e-08	1.5525e-07	7.04007e-08	4.11072e-08	4.22514e-07	6.82183e-08	7.18685e-08	9.05444e-08	7.69706e-08	7.36341e-08	1.34959e-07	3.58353e-08	5.79506e-08	1.19787e-07	1.20928e-07	6.9067e-08	7.91883e-08	8.19487e-08	5.27906e-08
1-9634	9.80009e-08	1.75261e-07	6.83029e-08	4.22712e-08	1.29074e-07	9.01154e-08	3.44049e-08	1.72727e-07	1.34354e-07	6.87312e-08	0.0127009	2.6048e-08	9.98477e-08	6.19107e-08	7.22301e-08	8.28558e-08	2.80147e-07	2.01136e-07	5.76326e-08	5.19665e-08	5.11773e-08	1.20886e-07	6.16219e-08	8.07823e-08	3.42936e-08	1.06285e-07	3.51762e-08	1.14433e-07	8.46052e-08	1.10544e-07	6.5255e-08	1.09215e-07	4.69817e-08	2.90119e-08	3.02985e-07	4.87531e-08	4.95015e-08	6.2818e-08	5.38486e-08	5.24631e-08	8.04135e-08	2.50107e-08	4.10992e-08	7.63312e-08	8.11366e-08	4.80014e-08	5.53687e-08	5.56799e-08	3.60007e-08
1-9635	7.99026e-08	1.76433e-07	5.94698e-08	3.56604e-08	5.91456e-08	7.5514e-08	2.93327e-08	1.57142e-07	1.14336e-07	5.68328e-08	0.00132824	2.23587e-08	7.45965e-08	5.61426e-08	6.12243e-08	7.16819e-08	2.11893e-07	1.68841e-07	4.93089e-08	4.4712e-08	4.33343e-08	1.06904e-07	5.3138e-08	6.88605e-08	2.90973e-08	9.10753e-08	3.0479e-08	1.1548e-07	7.20495e-08	9.30014e-08	5.52964e-08	9.38759e-08	4.01861e-08	2.48786e-08	2.58906e-07	4.2095e-08	4.15111e-08	5.42219e-08	4.60623e-08	4.49644e-08	7.55664e-08	2.06579e-08	3.59145e-08	6.39321e-08	6.78746e-08	4.3605e-08	4.74148e-08	4.80684e-08	3.03453e-08
1-9653	1.17048e-07	2.19473e-07	8.91831e-08	5.35571e-08	9.09893e-08	1.16515e-07	4.50626e-08	2.15569e-07	1.79849e-07	8.96099e-08	1.6252e-07	3.47025e-08	1.1222e-07	8.04233e-08	0.000644056	1.0944e-07	3.08253e-07	2.72593e-07	8.03348e-08	6.75214e-08	6.87025e-08	1.55077e-07	8.35161e-08	1.01595e-07	4.66736e-08	1.41966e-07	4.83095e-08	1.10892e-07	1.14702e-07	1.40195e-07	8.34386e-08	1.38666e-07	6.33837e-08	3.85211e-08	3.78357e-07	6.19427e-08	6.35798e-08	8.13099e-08	7.20061e-08	6.71088e-08	9.40755e-08	3.15033e-08	5.1557e-08	9.73848e-08	1.06051e-07	1.66176e-05	7.09871e-08	7.31558e-08	4.71879e-08
1-15153	2.08113e-07	3.26553e-07	1.51286e-07	1.23838e-07	1.03002e-07	0.00511503	6.05318e-08	2.90276e-07	2.55425e-07	1.21613e-07	1.68576e-07	4.44418e-08	1.73542e-07	1.40294e-07	1.32751e-07	1.84647e-07	4.75946e-07	4.35971e-07	1.114e-07	9.23871e-08	8.79634e-08	2.64164e-07	1.18072e-07	2.01926e-07	6.19862e-08	2.42882e-07	6.21047e-08	1.46169e-07	1.65754e-07	2.91572e-07	1.13602e-07	1.95021e-07	7.96218e-08	4.97518e-08	5.41084e-07	8.14774e-08	8.77816e-08	1.40389e-07	1.0055e-07	8.87503e-08	1.67301e-07	4.13394e-08	1.41669e-07	1.39968e-07	1.44888e-07	5.9682e-08	1.22539e-07	1.05435e-07	6.21326e-08
1-9005	6.0406e-08	8.84754e-08	4.42761e-08	2.71935e-08	2.90066e-08	5.77421e-08	2.21462e-08	9.65657e-08	8.46192e-08	4.29801e-08	5.89045e-08	1.66761e-08	5.61725e-08	3.8447e-08	4.6276e-08	5.42607e-08	1.61557e-07	0.00251551	3.60773e-08	3.39911e-08	3.2989e-08	7.4386e-08	3.99905e-08	5.19559e-08	2.19567e-08	6.79825e-08	2.08546e-08	5.23066e-08	5.45088e-08	7.0177e-08	4.18863e-08	7.13795e-08	2.95881e-08	1.90427e-08	1.9954e-07	3.28052e-08	3.00095e-08	4.07632e-08	3.50238e-08	0.00186501	4.81766e-08	1.49743e-08	2.67516e-08	4.60285e-08	5.88585e-08	2.21497e-08	3.74666e-08	3.62597e-08	2.32311e-08
1-9009	5.45685e-08	7.98089e-08	4.02752e-08	2.45939e-08	2.63891e-08	5.24016e-08	2.00148e-08	8.69528e-08	7.62496e-08	3.90232e-08	5.33011e-08	1.508e-08	5.09121e-08	3.4602e-08	4.54059e-08	4.91403e-08	1.44924e-07	1.09303e-07	3.26618e-08	3.0707e-08	2.97541e-08	6.7185e-08	3.62427e-08	4.72818e-08	1.98438e-08	6.16842e-08	1.89106e-08	4.75131e-08	4.97837e-08	6.34541e-08	3.8132e-08	6.59451e-08	2.67543e-08	1.72134e-08	1.79013e-07	2.87634e-08	2.71323e-08	3.69927e-08	3.15802e-08	0.0267607	4.34901e-08	1.35534e-08	2.41856e-08	4.1615e-08	4.67389e-08	1.99892e-08	6.43032e-08	3.24536e-08	2.1011e-08
1-21211	3.84542e-08	5.54923e-08	2.83435e-08	1.72616e-08	1.84592e-08	3.66391e-08	1.40107e-08	6.12795e-08	5.29626e-08	2.70632e-08	3.7516e-08	1.05627e-08	3.56313e-08	2.48367e-08	2.95677e-08	3.43398e-08	1.02718e-07	7.4847e-08	2.2617e-08	2.15634e-08	2.09277e-08	4.7164e-08	2.51155e-08	3.3185e-08	1.39263e-08	4.31666e-08	1.33308e-08	3.34018e-08	3.46279e-08	4.4626e-08	2.67439e-08	4.56719e-08	1.86629e-08	1.21335e-08	1.30205e-07	0.00775945	1.90248e-08	2.59512e-08	2.20657e-08	2.19296e-08	3.08462e-08	9.5055e-09	1.70937e-08	2.91261e-08	3.19238e-08	1.41797e-08	2.29338e-08	2.33557e-08	1.46677e-08
1-21224	3.81336e-08	5.47089e-08	2.81435e-08	1.70536e-08	1.82213e-08	3.6281e-08	1.38431e-08	6.04972e-08	5.209e-08	2.66162e-08	3.70775e-08	1.04249e-08	3.52389e-08	2.44049e-08	2.9334e-08	3.39848e-08	1.00796e-07	7.38056e-08	2.23685e-08	2.13042e-08	2.0618e-08	4.72637e-08	2.47481e-08	3.28234e-08	1.37546e-08	4.26373e-08	1.31701e-08	3.29784e-08	3.42366e-08	4.42187e-08	2.64406e-08	4.49815e-08	1.84314e-08	1.19796e-08	1.23968e-07	0.0043549	1.87976e-08	2.55857e-08	2.186e-08	2.15913e-08	3.05379e-08	9.40154e-09	1.69126e-08	2.87653e-08	3.1476e-08	1.3967e-08	2.26679e-08	2.29584e-08	1.4454e-08
1-21225	4.00285e-08	5.77594e-08	2.94937e-08	1.79757e-08	1.91885e-08	3.81372e-08	1.46123e-08	6.39263e-08	5.491e-08	2.81176e-08	3.90386e-08	1.10058e-08	3.76188e-08	2.57983e-08	3.09372e-08	3.62422e-08	1.06734e-07	7.81878e-08	2.36018e-08	2.26156e-08	2.17191e-08	4.91079e-08	2.61419e-08	3.50432e-08	1.45295e-08	4.49972e-08	1.38688e-08	3.49479e-08	3.60164e-08	4.67375e-08	2.7797e-08	4.75502e-08	1.94174e-08	1.27196e-08	1.57551e-07	0.0013646	1.98164e-08	2.69794e-08	2.3004e-08	2.27823e-08	3.20168e-08	9.91312e-09	1.79564e-08	3.03221e-08	3.31947e-08	1.47044e-08	2.38744e-08	2.43057e-08	1.52722e-08
1-21223	3.8467e-08	5.55396e-08	2.83014e-08	1.72562e-08	1.8466e-08	3.66089e-08	1.40232e-08	6.13897e-08	5.29626e-08	2.70347e-08	3.75396e-08	1.05843e-08	3.57746e-08	2.4587e-08	2.95948e-08	3.44975e-08	1.02315e-07	7.47594e-08	2.27058e-08	2.15735e-08	2.09266e-08	4.73081e-08	2.51054e-08	3.31555e-08	1.39522e-08	4.32683e-08	1.33262e-08	3.35147e-08	3.4661e-08	4.48927e-08	2.67493e-08	4.55973e-08	1.86812e-08	1.21158e-08	1.27321e-07	0.0113276	1.90532e-08	2.59026e-08	2.21235e-08	2.19454e-08	3.08087e-08	9.52289e-09	1.70838e-08	2.91747e-08	3.19373e-08	1.41442e-08	2.29857e-08	2.33967e-08	1.46765e-08
1-8686	3.63805e-07	0.0124423	1.26239e-07	6.93743e-08	1.43645e-07	1.45049e-07	5.37694e-08	4.22466e-07	2.13021e-07	1.03363e-07	1.64903e-07	3.88958e-08	1.42024e-07	9.62815e-08	1.0803e-07	1.28525e-07	7.02589e-07	4.32896e-07	8.75848e-08	8.58778e-08	7.90527e-08	2.32153e-07	1.00434e-07	2.15866e-07	5.16613e-08	2.13349e-07	6.14621e-08	1.49366e-07	1.53035e-07	2.04997e-07	1.01145e-07	1.87349e-07	6.97746e-08	4.43555e-08	6.17649e-07	7.35332e-08	7.43022e-08	1.06083e-07	8.27961e-08	7.95593e-08	1.94846e-07	3.6922e-08	8.62017e-08	1.14529e-07	1.19471e-07	6.94236e-08	8.56766e-08	8.89269e-08	5.35632e-08
1-4592	7.68518e-08	1.00656e-07	0.00605914	2.96386e-08	3.89394e-08	6.60016e-08	2.45505e-08	1.06425e-07	9.05953e-08	4.51005e-08	6.57794e-08	1.77294e-08	6.04607e-08	4.27992e-08	4.972e-08	5.83366e-08	1.79926e-07	1.2632e-07	3.86407e-08	3.63103e-08	3.50592e-08	8.28185e-08	4.22136e-08	5.96975e-08	2.34987e-08	7.32911e-08	2.41624e-08	7.69549e-08	6.16226e-08	7.74962e-08	4.60289e-08	7.6812e-08	3.12051e-08	2.0226e-08	2.16557e-07	3.41566e-08	3.29107e-08	5.59153e-08	3.71221e-08	3.66199e-08	1.18315e-07	1.65934e-08	3.00666e-08	5.50816e-08	5.3418e-08	2.469e-08	3.90533e-08	3.90528e-08	2.44365e-08
1-942	3.27781e-07	3.32656e-07	0.0103564	9.5461e-08	3.11136e-07	2.10444e-07	7.39034e-08	3.50041e-07	2.99182e-07	1.44884e-07	2.35171e-07	5.05829e-08	1.90098e-07	1.22584e-07	0.00115366	1.6701e-07	6.2072e-07	4.22659e-07	1.2446e-07	1.10868e-07	1.04289e-07	2.67456e-07	1.32244e-07	1.96217e-07	6.70903e-08	2.59177e-07	7.81354e-08	2.13476e-07	2.12048e-07	3.13512e-07	1.57104e-07	2.29924e-07	1.00844e-07	5.83495e-08	9.89918e-07	9.47623e-08	1.02765e-07	1.70064e-07	1.08181e-07	1.01956e-07	2.24464e-06	5.13567e-08	1.03668e-07	1.60566e-07	1.61953e-07	8.18931e-08	1.13342e-07	1.12218e-07	7.10886e-08
1-5077	5.53121e-07	8.127e-07	4.2249e-07	1.14684e-07	0.000998056	3.34352e-07	9.01281e-08	1.1067e-06	3.91878e-07	1.88407e-07	1.7974e-06	6.56505e-08	3.93811e-07	1.79872e-07	2.0472e-07	2.19963e-07	0.000822375	7.09384e-07	1.54678e-07	1.40432e-07	1.44114e-07	5.30379e-07	1.66e-07	2.93233e-07	8.71293e-08	0.000435506	1.30671e-07	5.72697e-07	2.50994e-07	3.33073e-07	1.76455e-07	2.8156e-07	1.22302e-07	7.49487e-08	0.00026384	1.24408e-07	1.3889e-07	2.09107e-07	1.36974e-07	1.34057e-07	0.000686401	6.14578e-08	1.26327e-07	2.28806e-07	2.06578e-07	1.95284e-07	1.48669e-07	1.59797e-07	9.12607e-08
1-337	1.51516e-07	2.21673e-07	7.77233e-07	6.51463e-08	8.6962e-08	1.39675e-07	5.37769e-08	3.85633e-07	2.0293e-07	1.01785e-07	1.74487e-07	3.83031e-08	4.19481e-07	8.85271e-08	1.06488e-07	1.23291e-07	4.93447e-07	3.06328e-07	8.22758e-08	8.02391e-08	8.45946e-08	1.8874e-07	9.13334e-08	1.60211e-07	5.02357e-08	1.63786e-07	7.49347e-08	1.92004e-07	1.44006e-07	1.64243e-07	1.60394e-07	1.64546e-07	6.81396e-08	4.33752e-08	0.000851156	7.28333e-08	7.28359e-08	1.01862e-07	7.94897e-08	7.81466e-08	0.00215558	4.09012e-08	7.08186e-08	1.47553e-07	1.16026e-07	8.37552e-08	8.42805e-08	8.35827e-08	5.32212e-08
1-4533	1.36949e-07	1.74169e-07	0.00517518	5.12932e-08	9.67116e-08	1.23888e-07	4.07929e-08	1.8503e-07	1.52925e-07	7.55055e-08	1.17242e-07	2.96088e-08	1.03787e-07	7.17486e-08	8.29926e-08	9.68195e-08	3.39832e-07	2.14621e-07	6.48928e-08	6.07163e-08	5.86056e-08	1.41398e-07	7.05486e-08	1.01431e-07	3.91127e-08	1.24903e-07	4.26761e-08	0.000402171	1.05715e-07	1.32652e-07	8.77757e-08	1.2819e-07	5.21125e-08	3.37548e-08	3.77486e-07	5.69382e-08	5.73621e-08	1.11394e-07	6.18613e-08	6.10971e-08	0.00108446	2.85868e-08	5.37251e-08	1.16232e-07	8.93379e-08	5.26192e-08	6.65063e-08	6.50116e-08	4.08274e-08
1-4540	1.61681e-07	2.24532e-07	0.000343982	6.17308e-08	1.32492e-07	1.57961e-07	5.26504e-08	3.89285e-07	1.88905e-07	9.2286e-08	1.52872e-07	3.60322e-08	1.2495e-07	9.50603e-08	1.01525e-07	1.21979e-07	3.5584e-07	2.66741e-07	7.7533e-08	7.34481e-08	7.21397e-08	1.70717e-07	8.68911e-08	1.20121e-07	4.7989e-08	1.56317e-07	5.5525e-08	5.33246e-05	1.33463e-07	1.72374e-07	1.25241e-07	1.55101e-07	6.35372e-08	4.08682e-08	4.44696e-07	6.87825e-08	6.82232e-08	1.94722e-07	7.52907e-08	7.39344e-08	0.00179318	3.55516e-08	6.31063e-08	2.18468e-07	1.09075e-07	6.46755e-08	7.90197e-08	8.21639e-08	4.95649e-08
1-9261	1.39696e-07	1.80986e-07	1.43638e-07	5.40853e-08	1.32206e-07	1.18013e-07	4.32591e-08	2.39119e-07	1.72867e-07	8.35734e-08	1.37111e-07	3.22466e-08	1.15056e-07	7.96518e-08	9.03741e-08	1.06017e-07	0.0003798	2.61705e-07	6.99577e-08	6.63195e-08	6.38769e-08	1.49062e-07	7.80776e-08	1.11489e-07	4.24643e-08	1.46602e-07	5.63247e-08	8.33026e-05	1.13545e-07	1.4668e-07	9.1818e-08	1.39498e-07	5.70206e-08	3.68337e-08	0.0043288	6.19633e-08	6.10296e-08	9.35268e-08	6.74849e-08	6.64604e-08	2.49287e-07	3.03363e-08	5.71788e-08	9.97561e-08	9.76349e-08	5.47595e-08	7.14741e-08	7.01265e-08	4.44577e-08
1-8971	6.14956e-07	4.80453e-07	0.000630396	1.14392e-07	2.03994e-07	3.70859e-07	8.75651e-08	6.28803e-07	3.87517e-07	1.73856e-07	3.56225e-07	6.29992e-08	2.30713e-07	0.0158919	2.02971e-07	2.64184e-07	1.05694e-06	1.09945e-06	1.41275e-07	1.34462e-07	1.33959e-07	5.59586e-07	1.71294e-07	4.49382e-07	8.33251e-08	3.83181e-07	1.75954e-07	3.05665e-07	2.7897e-07	3.36988e-07	2.04135e-07	2.73736e-07	1.12224e-07	7.17779e-08	1.58049e-06	1.18478e-07	1.21693e-07	4.30957e-07	1.32872e-07	1.27306e-07	0.00249338	5.98359e-08	1.68339e-07	2.14458e-07	1.92957e-07	1.31127e-07	1.46252e-07	1.53236e-07	8.70364e-08
1-8823	1.1671e-07	1.67367e-07	1.14502e-07	4.53497e-08	5.76497e-08	1.02467e-07	3.58691e-08	2.26712e-07	1.39385e-07	6.95797e-08	1.12162e-07	2.66981e-08	9.26515e-08	0.118181	7.61884e-08	9.71167e-08	3.16375e-07	2.13651e-07	5.77878e-08	5.49939e-08	5.30134e-08	1.31503e-07	6.43307e-08	9.20929e-08	3.52984e-08	1.15968e-07	3.76671e-08	9.92102e-08	9.45859e-08	1.21691e-07	6.97894e-08	1.15887e-07	4.71121e-08	3.0626e-08	3.41766e-07	5.12665e-08	4.87594e-08	7.84866e-08	5.62537e-08	5.49776e-08	0.0065792	2.47224e-08	5.13842e-08	7.9417e-08	8.08854e-08	4.21998e-08	5.86185e-08	5.8662e-08	3.67582e-08
1-8972	9.51069e-08	1.305e-07	1.05172e-07	3.96454e-08	4.57195e-08	9.00339e-08	3.17166e-08	1.68829e-07	1.20197e-07	6.12999e-08	9.1774e-08	2.35661e-08	8.12634e-08	0.0564587	6.61286e-08	8.41812e-08	2.47479e-07	2.75985e-07	5.08478e-08	4.84105e-08	4.68911e-08	1.12257e-07	5.6722e-08	7.99927e-08	3.10911e-08	9.99652e-08	3.28498e-08	7.76486e-08	8.17192e-08	1.04167e-07	6.2944e-08	1.01926e-07	4.15076e-08	2.70006e-08	3.05941e-07	4.53965e-08	4.28954e-08	6.51111e-08	4.95431e-08	4.85981e-08	0.0023904	2.20055e-08	4.28811e-08	6.77899e-08	7.10232e-08	3.46164e-08	5.16613e-08	5.13526e-08	3.24925e-08
1-587	9.89696e-08	1.48785e-07	7.15619e-08	4.47e-08	4.78312e-08	1.00792e-07	3.7441e-08	1.54078e-07	1.87269e-07	7.33911e-08	9.65621e-08	2.67255e-08	9.29251e-08	6.20574e-08	7.2973e-08	8.85806e-08	2.61223e-07	1.90064e-07	1.05616e-07	5.44734e-08	5.49766e-08	1.4514e-07	0.016133	8.77522e-08	3.56945e-08	1.12061e-07	3.37941e-08	8.21204e-08	9.32032e-08	1.1361e-07	6.74022e-08	1.25936e-07	5.01904e-08	3.05163e-08	3.17203e-07	4.9431e-08	4.88403e-08	6.78062e-08	5.54955e-08	5.51629e-08	7.73128e-08	2.41186e-08	4.29544e-08	7.46528e-08	9.2e-08	3.51302e-08	5.90017e-08	5.80105e-08	3.83596e-08
1-8264	3.12502e-07	4.79358e-07	1.76559e-07	9.15651e-08	0.00461365	2.31048e-07	7.60178e-08	1.36491e-06	3.02407e-07	1.54891e-07	2.77221e-07	5.24505e-08	2.01067e-07	1.24297e-07	1.42543e-07	1.73477e-07	6.49782e-07	4.73298e-07	1.29835e-07	1.09122e-07	1.09257e-07	7.9092e-07	1.41728e-07	2.39571e-07	6.91564e-08	6.14172e-07	1.3406e-07	1.93341e-07	4.08446e-07	2.63691e-07	1.49064e-07	2.20639e-07	9.67865e-08	5.94597e-08	6.72663e-07	9.63477e-08	1.04203e-07	1.45485e-07	1.1022e-07	1.04556e-07	2.538e-07	5.04858e-08	1.03159e-07	1.54853e-07	1.68073e-07	9.42374e-08	1.21729e-07	1.21346e-07	7.46022e-08
1-1098	1.01495e-07	1.6587e-07	7.508e-08	5.0362e-08	5.11987e-08	1.01486e-07	3.85824e-08	1.64013e-07	1.99125e-07	7.64337e-08	1.00063e-07	3.05085e-08	9.49591e-08	6.48033e-08	1.64911e-07	9.64359e-08	2.6545e-07	2.0338e-07	6.64793e-08	0.0240916	5.65903e-08	1.25752e-07	6.874e-08	1.57217e-07	4.27286e-08	1.19118e-07	3.46643e-08	8.66195e-08	9.40904e-08	1.19917e-07	6.99221e-08	1.21397e-07	5.23066e-08	3.36584e-08	3.25671e-07	5.25662e-08	5.13503e-08	6.98201e-08	8.37529e-08	5.81601e-08	8.13681e-08	2.53412e-08	4.48069e-08	7.8728e-08	9.10384e-08	3.69445e-08	6.54618e-08	6.18227e-08	4.49713e-08
1-1164	8.4096e-08	1.42937e-07	6.28246e-08	4.00626e-08	4.24465e-08	8.26663e-08	3.39297e-08	1.34102e-07	0.00717769	6.32958e-08	8.47782e-08	2.36507e-08	8.09974e-08	5.43675e-08	6.53083e-08	8.59429e-08	2.20901e-07	1.67311e-07	5.64188e-08	5.90405e-08	4.91504e-08	1.05845e-07	5.73049e-08	7.50594e-08	3.71406e-08	1.01372e-07	2.93869e-08	7.17842e-08	7.84892e-08	1.01824e-07	5.82888e-08	1.03953e-07	4.31888e-08	2.76708e-08	2.69523e-07	4.3967e-08	4.24304e-08	5.88321e-08	5.14111e-08	5.23385e-08	6.6284e-08	2.09453e-08	3.73049e-08	6.47525e-08	7.54204e-08	3.07445e-08	5.23503e-08	5.09668e-08	3.46365e-08
1-1006	2.23414e-07	3.06704e-07	1.54429e-07	7.86887e-08	1.06173e-07	2.17684e-07	7.05713e-08	6.56935e-07	2.66819e-07	1.25173e-07	2.97098e-07	4.75201e-08	2.12505e-07	1.05397e-07	1.37204e-07	1.62017e-07	4.72324e-07	3.56504e-07	1.03405e-07	2.1641e-07	1.00023e-07	3.32438e-07	1.21461e-07	0.000441516	6.25899e-08	2.60956e-07	6.48518e-08	1.4433e-07	1.81288e-07	2.69986e-07	1.61614e-07	2.52941e-07	1.00953e-07	5.76544e-08	1.43842e-06	8.7341e-08	9.09024e-08	1.26507e-07	1.02649e-07	9.78229e-08	3.50396e-07	4.49256e-08	9.15735e-08	1.37627e-07	1.45428e-07	9.97251e-08	1.10127e-07	1.26175e-07	6.73109e-08
1-15065	1.56144e-07	2.1339e-07	1.06519e-07	5.86556e-08	7.65007e-08	1.77495e-07	4.64539e-08	2.42039e-07	2.00595e-07	9.20108e-08	1.49048e-07	3.41522e-08	1.24062e-07	9.63204e-08	9.79549e-08	1.1561e-07	3.712e-07	2.84368e-07	7.57172e-08	7.05132e-08	6.90815e-08	0.0403494	8.42594e-08	1.84253e-07	4.63187e-08	2.11448e-07	5.06405e-08	1.21504e-07	1.23491e-07	1.93625e-07	8.91207e-08	1.48279e-07	6.10573e-08	3.85585e-08	4.26682e-07	6.43807e-08	6.4067e-08	1.08127e-07	7.32601e-08	7.08574e-08	1.33401e-07	3.15919e-08	7.02398e-08	1.01815e-07	1.05486e-07	4.91274e-08	7.70059e-08	1.07186e-07	4.74204e-08
1-909	0.00023274	0.00167601	2.19506e-06	1.56906e-07	2.95033e-05	5.98417e-07	1.1828e-07	0.000268197	4.74198e-07	2.4107e-07	0.000208494	8.17011e-08	3.0457e-07	3.00777e-07	2.31828e-07	2.63927e-07	1.36549e-06	1.13727e-06	1.95995e-07	1.85706e-07	1.74826e-07	2.13546e-05	2.15363e-07	1.28799e-05	1.12272e-07	4.90235e-07	1.68633e-07	7.37219e-07	4.19849e-07	7.43048e-07	2.24919e-07	3.77329e-07	1.44379e-07	9.08699e-08	1.96033e-06	1.51491e-07	1.68624e-07	2.47428e-07	1.6874e-07	1.77094e-07	0.000360826	8.48143e-08	5.15087e-07	2.99688e-07	2.47447e-07	4.04041e-07	2.08579e-07	2.03689e-07	1.12513e-07
1-989	3.4128e-06	1.15309e-06	0.00481327	1.54225e-07	0.00336417	3.57777e-07	1.00019e-07	6.3397e-07	4.52695e-07	2.04492e-07	4.53148e-07	6.98648e-08	2.71475e-07	1.66024e-07	2.78005e-07	2.29487e-07	5.21748e-06	7.25511e-07	1.7501e-07	1.44155e-07	1.38271e-07	4.8191e-07	1.73985e-07	3.31433e-07	9.25167e-08	6.06594e-07	1.2268e-07	3.49394e-07	4.13562e-07	7.05957e-07	1.87355e-07	3.2208e-07	1.41885e-07	7.88523e-08	1.23468e-06	1.28825e-07	1.48278e-07	2.75874e-07	1.51731e-07	1.3935e-07	0.00116725	6.67001e-08	1.86441e-07	2.55406e-07	2.19514e-07	1.15454e-07	1.6349e-07	1.90191e-07	9.58607e-08
1-4520	7.23537e-08	1.05184e-07	0.00138577	3.0723e-08	3.90817e-08	6.94394e-08	2.4781e-08	1.08092e-07	9.38909e-08	4.60951e-08	6.92693e-08	1.81883e-08	6.23296e-08	4.26385e-08	5.10226e-08	5.90939e-08	1.94536e-07	1.30337e-07	3.9259e-08	3.71213e-08	3.58075e-08	8.4714e-08	4.33792e-08	5.95503e-08	2.40324e-08	7.60835e-08	2.48954e-08	8.68847e-08	6.31298e-08	8.03895e-08	4.79442e-08	7.88077e-08	3.19714e-08	2.07362e-08	2.21905e-07	3.50259e-08	3.36382e-08	5.20666e-08	3.8069e-08	3.75726e-08	1.63495e-07	1.69335e-08	3.10437e-08	6.36374e-08	5.48051e-08	2.60436e-08	3.98024e-08	4.00132e-08	2.50133e-08
1-4566	1.26223e-07	1.61562e-07	0.00783974	4.87536e-08	1.05646e-07	1.15245e-07	3.91181e-08	1.81641e-07	1.46203e-07	7.21784e-08	1.10871e-07	2.83181e-08	9.91462e-08	6.83025e-08	7.9208e-08	9.2411e-08	3.0074e-07	2.05349e-07	6.12678e-08	5.76802e-08	5.58289e-08	1.32962e-07	6.74694e-08	9.32698e-08	3.74143e-08	1.17751e-07	3.91282e-08	0.000947293	9.76562e-08	1.24609e-07	7.96767e-08	1.22247e-07	4.97655e-08	3.22167e-08	3.39494e-07	5.43628e-08	5.38027e-08	9.17413e-08	5.9142e-08	5.83222e-08	0.000123863	2.78757e-08	5.02877e-08	1.23717e-07	8.60113e-08	5.03913e-08	6.22776e-08	6.19441e-08	3.9028e-08
1-8961	9.0812e-08	1.17691e-07	1.19755e-07	3.60972e-08	4.26244e-08	8.04871e-08	2.88603e-08	1.31113e-07	1.08166e-07	5.48832e-08	7.9492e-08	2.1368e-08	7.34768e-08	0.012776	6.001e-08	7.51132e-08	2.28756e-07	1.61895e-07	4.59397e-08	4.40837e-08	4.24347e-08	1.01526e-07	5.12115e-08	7.16904e-08	2.82916e-08	8.96595e-08	2.87318e-08	7.05291e-08	7.46881e-08	9.54257e-08	5.5344e-08	9.25239e-08	3.7609e-08	2.44735e-08	2.67754e-07	4.1207e-08	3.88582e-08	6.66438e-08	4.47835e-08	4.40873e-08	0.000904226	1.984e-08	3.86147e-08	6.31408e-08	6.47285e-08	2.98149e-08	4.67671e-08	4.69858e-08	2.9453e-08
1-8275	2.35298e-07	4.71551e-07	1.35613e-07	8.81378e-08	3.7956e-07	2.25942e-07	6.63485e-08	3.14086e-07	4.16161e-07	1.34202e-07	1.98351e-07	4.94494e-08	1.85393e-07	1.16392e-07	1.31519e-07	1.64477e-07	5.77004e-07	3.96251e-07	1.24239e-07	1.02533e-07	1.00367e-07	3.47643e-07	1.25174e-07	1.87305e-07	6.5628e-08	2.70827e-07	7.0034e-08	1.84926e-07	0.0235854	4.34366e-07	1.21927e-07	3.39755e-07	9.24416e-08	5.67012e-08	6.03324e-07	8.93263e-08	9.58755e-08	1.33189e-07	1.63026e-07	9.73267e-08	1.54434e-07	4.48445e-08	1.17806e-07	1.42013e-07	1.5344e-07	6.92763e-08	1.12335e-07	1.24143e-07	6.84123e-08
1-613	9.34288e-08	1.35898e-07	7.39225e-08	4.24603e-08	4.97562e-08	9.15631e-08	3.40487e-08	1.45027e-07	1.55014e-07	7.37504e-08	9.47433e-08	2.55271e-08	1.02336e-07	5.76424e-08	9.15335e-08	1.19405e-07	2.49608e-07	1.8844e-07	6.68448e-08	5.1251e-08	5.17278e-08	1.1481e-07	6.6824e-08	8.15652e-08	3.41507e-08	0.00150111	3.24729e-08	7.78902e-08	8.7965e-08	1.10589e-07	6.64854e-08	1.06894e-07	5.24819e-08	2.88346e-08	2.92916e-07	4.73564e-08	4.64762e-08	6.54595e-08	5.74231e-08	5.08913e-08	7.35225e-08	2.26915e-08	4.39779e-08	7.09195e-08	7.91455e-08	3.32997e-08	5.54193e-08	5.68378e-08	3.55743e-08
1-347	7.87139e-08	1.15021e-07	5.72679e-08	3.50673e-08	3.87929e-08	7.708e-08	2.87482e-08	1.23489e-07	1.15662e-07	5.74866e-08	7.99766e-08	2.22966e-08	7.43129e-08	5.0685e-08	5.97049e-08	7.34066e-08	2.04273e-07	1.72024e-07	4.95406e-08	4.42943e-08	4.32872e-08	1.19129e-07	5.32328e-08	6.8163e-08	3.33578e-08	8.9339e-08	2.69343e-08	6.68758e-08	7.84175e-08	1.03984e-07	5.47548e-08	9.77335e-08	4.44839e-08	2.51023e-08	2.53193e-07	4.09982e-08	3.99252e-08	5.28589e-08	4.59626e-08	4.45841e-08	6.18413e-08	1.99438e-08	3.44776e-08	5.94902e-08	6.72851e-08	2.84727e-08	4.73884e-08	4.7589e-08	3.07585e-08
1-2435	7.97716e-08	1.15927e-07	6.283e-08	3.61339e-08	4.58013e-08	7.6737e-08	3.03806e-08	1.27807e-07	1.17137e-07	5.79158e-08	9.89764e-08	2.24278e-08	8.23998e-08	5.06185e-08	6.36021e-08	7.17334e-08	2.11739e-07	1.56701e-07	1.40069e-07	5.0032e-08	5.01559e-08	9.84024e-08	5.25925e-08	7.77593e-08	2.95348e-08	9.03083e-08	3.31819e-08	6.91993e-08	0.000141311	1.03905e-07	5.79245e-08	1.05903e-07	4.38623e-08	2.75073e-08	2.60173e-07	4.18684e-08	4.31514e-08	5.40429e-08	4.68233e-08	4.7815e-08	6.39085e-08	2.0339e-08	3.53379e-08	6.2589e-08	6.74214e-08	2.97473e-08	4.79854e-08	5.02897e-08	3.10181e-08
1-2761	8.90315e-08	5.26422e-07	6.25886e-08	3.68574e-08	4.75639e-08	7.81251e-08	3.02204e-08	1.30676e-07	1.92746e-07	5.80517e-08	8.71796e-08	2.25181e-08	1.45519e-07	5.1868e-08	6.28532e-08	7.3114e-08	2.17148e-07	1.68244e-07	5.19079e-08	4.6534e-08	4.80123e-08	1.09279e-07	5.40488e-08	7.76757e-08	2.97453e-08	9.18935e-08	2.8304e-08	7.09813e-08	7.7592e-08	6.06758e-05	5.6701e-08	1.36378e-07	4.20785e-08	2.56297e-08	2.66918e-07	4.29388e-08	4.11513e-08	5.52037e-08	4.71086e-08	4.60631e-08	6.53918e-08	2.02759e-08	3.62669e-08	6.22193e-08	6.83543e-08	3.56946e-08	4.89392e-08	4.85267e-08	3.5732e-08
1-7187	1.28218e-07	1.94612e-07	8.24194e-08	5.30406e-08	5.81231e-08	1.21181e-07	5.85151e-08	1.83829e-07	1.84498e-07	8.90474e-08	1.21053e-07	3.54871e-08	1.12329e-07	7.36227e-08	8.95805e-08	1.04401e-07	2.96933e-07	3.03501e-07	7.56613e-08	6.58229e-08	6.83593e-08	1.50609e-07	8.51263e-08	9.87765e-08	4.40332e-08	1.40584e-07	4.00795e-08	9.69221e-08	1.0314e-07	1.42448e-07	8.39776e-08	1.37547e-07	0.000293925	3.60311e-08	4.43848e-07	5.90617e-08	6.24142e-08	8.44837e-08	6.59125e-08	1.86205e-07	1.10071e-07	3.16285e-08	5.05207e-08	8.88195e-08	1.01424e-07	4.21584e-08	7.08927e-08	7.20542e-08	4.80652e-08
1-7259	1.08563e-07	1.59995e-07	8.62218e-08	4.80097e-08	9.1141e-08	9.80686e-08	4.52464e-08	1.65392e-07	1.45174e-07	7.31406e-08	1.42078e-07	2.81225e-08	1.00338e-07	6.34368e-08	7.72883e-08	9.03072e-08	2.65165e-07	2.32685e-07	6.45455e-08	6.0761e-08	5.77836e-08	1.39116e-07	7.66895e-08	8.75362e-08	3.73394e-08	1.15952e-07	3.79813e-08	8.72103e-08	9.30379e-08	1.1692e-07	7.21393e-08	1.18802e-07	1.03527e-07	3.21684e-08	3.85845e-07	5.24358e-08	5.24207e-08	6.91331e-08	5.90079e-08	0.000420886	1.15644e-07	2.60319e-08	4.42286e-08	8.62281e-08	9.02134e-08	3.70244e-08	6.03784e-08	6.3388e-08	3.91741e-08
1-7437	1.05034e-07	1.54651e-07	8.17297e-08	4.63952e-08	7.62465e-08	1.06992e-07	4.67271e-08	1.66281e-07	1.47717e-07	7.5028e-08	1.93116e-07	2.87126e-08	9.56529e-08	6.54423e-08	7.90885e-08	9.19079e-08	2.69224e-07	2.04938e-07	6.61063e-08	5.81867e-08	5.87001e-08	1.25942e-07	8.52074e-08	8.78652e-08	3.81684e-08	1.28821e-07	3.66563e-08	9.46209e-08	9.34316e-08	1.18197e-07	7.29871e-08	1.20762e-07	7.38068e-08	3.22382e-08	3.25925e-07	5.24828e-08	5.46349e-08	6.8297e-08	6.0564e-08	0.000581195	8.02157e-08	2.64442e-08	4.42385e-08	9.50294e-08	9.9741e-08	4.04785e-08	6.12866e-08	6.07069e-08	3.98608e-08
1-7302	1.23774e-07	1.97255e-07	8.79181e-08	5.81551e-08	6.1142e-08	1.2857e-07	5.947e-08	1.93782e-07	1.94793e-07	9.5125e-08	1.43106e-07	3.91921e-08	1.15116e-07	7.64141e-08	9.45488e-08	1.14874e-07	3.15078e-07	2.61417e-07	8.21069e-08	6.86016e-08	6.8753e-08	1.55545e-07	1.02332e-07	1.07797e-07	4.63019e-08	1.4769e-07	4.18425e-08	1.02864e-07	1.19858e-07	1.5203e-07	8.42905e-08	1.58696e-07	1.51439e-07	3.83734e-08	4.1066e-07	6.27454e-08	6.54958e-08	8.57808e-08	7.17874e-08	0.0110184	9.53759e-08	3.45434e-08	5.4589e-08	9.6756e-08	1.12207e-07	4.37661e-08	7.62215e-08	7.44121e-08	4.88721e-08
1-7444	7.52851e-08	1.09296e-07	5.53593e-08	3.40561e-08	6.36287e-08	7.22856e-08	3.86531e-08	1.20472e-07	1.81191e-07	5.40558e-08	1.394e-07	3.09879e-08	7.00469e-08	4.77731e-08	5.79573e-08	6.75948e-08	1.99894e-07	1.47549e-07	4.50917e-08	1.45637e-05	4.11364e-08	9.27839e-08	4.9547e-08	6.49263e-08	2.751e-08	8.50459e-08	2.60556e-08	6.53159e-08	6.82921e-08	8.78235e-08	5.22888e-08	8.93516e-08	3.69353e-08	2.5085e-08	2.45648e-07	3.95249e-08	3.75217e-08	5.09375e-08	4.35395e-08	4.24251e-08	6.02239e-08	2.05737e-08	3.33667e-08	5.75618e-08	9.11813e-08	2.76152e-08	4.52245e-08	4.48703e-08	2.90241e-08
1-1215	7.38938e-08	1.1006e-07	5.39893e-08	3.39913e-08	3.59313e-08	7.10607e-08	2.72657e-08	1.1631e-07	1.16218e-07	5.32376e-08	7.10445e-08	2.02573e-08	6.90476e-08	4.97621e-08	5.60098e-08	6.65357e-08	1.90145e-07	1.47831e-07	4.48529e-08	0.00726912	4.08111e-08	9.20181e-08	4.99514e-08	6.61739e-08	2.67698e-08	8.44803e-08	2.55912e-08	6.30388e-08	6.75932e-08	8.77077e-08	5.04412e-08	8.75798e-08	3.62829e-08	2.43974e-08	2.33404e-07	3.78659e-08	3.65858e-08	4.9639e-08	4.49487e-08	4.11411e-08	5.80122e-08	1.82801e-08	3.50503e-08	5.68078e-08	6.372e-08	2.70549e-08	4.40862e-08	4.58239e-08	2.8433e-08
1-160	1.36997e-07	1.96844e-07	1.02459e-07	6.27958e-08	6.7931e-08	1.3857e-07	5.69586e-08	4.55488e-07	2.20779e-07	1.06934e-07	1.3611e-07	4.48859e-08	1.55265e-07	8.64784e-08	1.0469e-07	1.28582e-07	3.5008e-07	6.15442e-07	2.01169e-07	7.6333e-08	8.46563e-08	1.67394e-07	0.00164155	1.18236e-07	5.55993e-08	1.58749e-07	4.84335e-08	1.17974e-07	1.80533e-07	1.57809e-07	9.91281e-08	1.62988e-07	1.03026e-07	4.40723e-08	4.29634e-07	6.94993e-08	6.97514e-08	9.16888e-08	8.68346e-08	8.51162e-08	1.07363e-07	3.79421e-08	5.82815e-08	1.10318e-07	1.32188e-07	5.36545e-08	8.46828e-08	8.31662e-08	5.79219e-08
1-1216	8.87669e-08	1.39135e-07	6.36615e-08	3.94309e-08	4.78184e-08	8.45546e-08	3.47136e-08	1.36761e-07	1.35613e-07	6.40473e-08	8.41565e-08	2.40886e-08	8.34712e-08	5.56262e-08	6.63768e-08	7.96161e-08	2.30154e-07	1.72204e-07	5.34885e-08	0.00196359	4.76522e-08	1.09942e-07	5.80951e-08	7.6508e-08	3.13597e-08	1.05823e-07	3.00774e-08	7.3932e-08	9.07967e-08	1.02663e-07	5.9897e-08	1.26858e-07	4.55317e-08	2.81192e-08	2.91138e-07	4.42966e-08	4.37091e-08	5.8537e-08	5.11824e-08	4.80852e-08	6.95031e-08	2.19088e-08	3.8718e-08	6.70582e-08	7.36861e-08	3.20173e-08	5.27819e-08	5.36175e-08	3.35012e-08
1-2853	1.81998e-07	2.65903e-07	1.3138e-07	1.05443e-07	9.14645e-08	1.8423e-07	9.11697e-08	3.25003e-07	5.9557e-07	1.56213e-07	1.9265e-07	5.21531e-08	6.00282e-07	1.13187e-07	1.71051e-07	1.74821e-07	4.70756e-07	4.33129e-07	1.82281e-07	2.46749e-07	1.81529e-07	2.46422e-07	2.01468e-07	1.54872e-07	6.96887e-08	2.21695e-07	6.37268e-08	1.5328e-07	2.64199e-07	7.04916e-07	1.31807e-07	3.35372e-07	1.19015e-07	0.000173935	5.77043e-07	9.30724e-08	1.01227e-07	1.22948e-07	1.41862e-07	1.08886e-07	1.46596e-07	4.88152e-08	7.81764e-08	1.42831e-07	1.87865e-07	6.50073e-08	1.4253e-07	1.12127e-07	7.57903e-08
1-672	3.42631e-08	4.9318e-08	2.52055e-08	1.56844e-08	1.64329e-08	3.24142e-08	1.24287e-08	5.45468e-08	4.67096e-08	2.36416e-08	3.32887e-08	9.37156e-09	3.22775e-08	2.17351e-08	2.62619e-08	3.03858e-08	9.1163e-08	6.5757e-08	2.01741e-08	1.93172e-08	1.84777e-08	4.23104e-08	2.23195e-08	2.94961e-08	1.23428e-08	3.80565e-08	1.18855e-08	2.98262e-08	3.38788e-08	3.99506e-08	2.36764e-08	0.0916008	1.65003e-08	1.07756e-08	1.13548e-07	1.80166e-08	1.71135e-08	2.30628e-08	2.12233e-08	1.93224e-08	2.74605e-08	8.44612e-09	1.52465e-08	2.57947e-08	2.81434e-08	1.25971e-08	2.04376e-08	2.01492e-08	1.28616e-08
1-93230	3.24258e-07	2.70036e-07	1.7902e-07	8.21621e-08	1.07482e-07	2.34163e-07	7.28234e-08	2.74427e-07	3.19401e-07	0.00150151	2.0895e-07	5.21165e-08	1.90875e-07	1.26311e-07	1.48867e-07	1.63124e-07	4.51691e-07	3.84752e-07	1.19721e-07	1.06394e-07	1.06007e-07	2.291e-07	1.18098e-07	1.97948e-07	6.69393e-08	2.2016e-07	6.62512e-08	1.64284e-07	1.8305e-07	2.74485e-07	1.31223e-07	2.03515e-07	9.18548e-08	5.63716e-08	6.7608e-07	3.17832e-07	9.34176e-08	1.7192e-07	1.03647e-07	1.02693e-07	2.88474e-07	4.49622e-08	1.15067e-07	1.57078e-07	1.58946e-07	6.86706e-08	1.23551e-07	1.24185e-07	6.96243e-08
1-2688	1.62909e-07	1.32156e-07	6.16814e-08	3.92974e-08	4.8203e-08	9.23e-08	3.12008e-08	1.35546e-07	1.17552e-07	6.13072e-08	8.37387e-08	2.2639e-08	9.3509e-08	5.35051e-08	6.33587e-08	7.3746e-08	2.30335e-07	1.60877e-07	5.03905e-08	5.31225e-08	4.50882e-08	1.05477e-07	6.02919e-08	7.50002e-08	2.99356e-08	9.61809e-08	3.03333e-08	7.33032e-08	7.73263e-08	0.00197711	5.8249e-08	1.00212e-07	4.91559e-08	2.73533e-08	2.71888e-07	4.34408e-08	4.36593e-08	5.93131e-08	4.97238e-08	4.62858e-08	6.82289e-08	2.05724e-08	6.75525e-08	6.40935e-08	6.85964e-08	3.07411e-08	5.06432e-08	5.07082e-08	3.188e-08
1-8277	2.47498e-07	0.00750101	1.21443e-07	7.51201e-08	1.64055e-07	1.82346e-07	5.83157e-08	2.99255e-07	3.00196e-07	1.11282e-07	1.80832e-07	4.21046e-08	2.13072e-07	9.98872e-08	1.16901e-07	1.41073e-07	4.81135e-07	3.18645e-07	1.05421e-07	8.90018e-08	8.83721e-08	2.31839e-07	1.09323e-07	1.76655e-07	5.63274e-08	2.09043e-07	6.12971e-08	1.75823e-07	2.61706e-07	1.4584e-06	1.07595e-07	2.06318e-07	7.63164e-08	4.87694e-08	5.14908e-07	7.86223e-08	8.21435e-08	1.16642e-07	9.33507e-08	8.51948e-08	1.57528e-07	3.93282e-08	1.17538e-07	1.21292e-07	1.29276e-07	6.30305e-08	9.68842e-08	1.02222e-07	5.85716e-08
1-8085	1.06866e-07	1.66977e-07	7.82773e-08	5.29914e-08	1.20848e-07	1.06433e-07	4.07386e-08	1.72283e-07	2.02878e-07	8.14055e-08	1.0839e-07	3.092e-08	1.07404e-07	6.88004e-08	8.20682e-08	1.01713e-07	2.79368e-07	2.17572e-07	8.28368e-08	7.33658e-08	6.62408e-08	1.33592e-07	1.01242e-07	9.61295e-08	4.11722e-08	1.26454e-07	3.68964e-08	9.17896e-08	0.00266091	1.74567e-07	7.45415e-08	1.36022e-07	5.93267e-08	3.78796e-08	3.4311e-07	5.61144e-08	5.60298e-08	7.30763e-08	8.08657e-08	6.09013e-08	8.48959e-08	2.72895e-08	4.73346e-08	8.40848e-08	9.87681e-08	3.91549e-08	6.92358e-08	6.58256e-08	4.32393e-08
1-8410	1.46035e-07	1.63473e-07	9.91655e-08	4.60184e-08	0.000126839	1.00128e-07	3.86641e-08	1.61573e-07	1.40135e-07	7.45925e-08	1.07244e-07	2.80048e-08	9.84083e-08	6.40441e-08	7.85867e-08	8.99974e-08	3.48406e-07	1.95561e-07	6.43483e-08	5.65672e-08	5.51442e-08	3.45327e-07	6.74115e-08	9.65326e-08	3.68981e-08	1.26628e-07	3.69516e-08	8.80054e-08	0.000192497	1.24474e-07	7.08399e-08	1.20061e-07	5.20297e-08	3.17795e-08	5.40537e-07	5.29133e-08	5.28416e-08	8.65216e-08	5.84342e-08	5.70395e-08	1.08126e-07	2.58056e-08	4.64419e-08	8.24397e-08	8.44804e-08	3.88174e-08	6.12144e-08	6.05071e-08	3.85903e-08
1-4313	8.61092e-08	1.10226e-07	0.00502807	3.59451e-08	4.32475e-08	7.66962e-08	2.78601e-08	1.22188e-07	1.05329e-07	5.31342e-08	8.28496e-08	2.08709e-08	7.46856e-08	4.94368e-08	5.84171e-08	6.81434e-08	2.12157e-07	1.52734e-07	4.50046e-08	4.28142e-08	4.13879e-08	9.61436e-08	5.00349e-08	1.24867e-07	2.75359e-08	8.60912e-08	3.15362e-08	7.27353e-08	6.98308e-08	9.03638e-08	6.27282e-08	9.03536e-08	3.68136e-08	2.3789e-08	2.58209e-07	4.01532e-08	3.87009e-08	1.2088e-07	4.35758e-08	4.29908e-08	1.24157e-07	1.90173e-08	3.50515e-08	5.93069e-08	6.29097e-08	3.04051e-08	5.55449e-08	4.57318e-08	2.92014e-08
1-198	1.14133e-07	1.68558e-07	8.45991e-08	5.4386e-08	5.71907e-08	1.14892e-07	5.26804e-08	1.8428e-07	1.72719e-07	1.09659e-07	1.15716e-07	3.90579e-08	1.09509e-07	7.63404e-08	8.99055e-08	1.14308e-07	3.01707e-07	2.96471e-07	9.96618e-08	7.01215e-08	7.39301e-08	1.42625e-07	1.12053e-07	1.03166e-07	4.88489e-08	1.41055e-07	4.03452e-08	9.89208e-08	1.07398e-07	1.37529e-07	8.37983e-08	1.37951e-07	0.00168957	4.03069e-08	3.7017e-07	6.34747e-08	6.17885e-08	8.04658e-08	7.33474e-08	6.83766e-08	9.14635e-08	3.00364e-08	5.02801e-08	9.54092e-08	1.09279e-07	4.17811e-08	7.13175e-08	7.5596e-08	7.26702e-08
1-863	1.00208e-07	1.49255e-07	7.0778e-08	4.2408e-08	4.94222e-08	9.47758e-08	3.72492e-08	1.52164e-07	1.32819e-07	7.6028e-08	9.45291e-08	2.5934e-08	1.00299e-07	5.91993e-08	6.95815e-08	8.26968e-08	2.91385e-07	2.4238e-07	5.71314e-08	5.12786e-08	5.04485e-08	1.21511e-07	6.34162e-08	8.64636e-08	3.32134e-08	0.026302	3.48321e-08	8.14721e-08	8.78519e-08	1.10514e-07	6.49959e-08	1.09018e-07	4.55368e-08	2.86059e-08	3.18272e-07	4.72959e-08	5.30294e-08	6.65509e-08	5.29928e-08	5.10574e-08	8.85685e-08	2.3323e-08	4.37808e-08	7.06856e-08	7.78814e-08	3.54126e-08	5.56629e-08	5.52672e-08	3.50161e-08
1-261	1.34838e-07	2.03373e-07	9.77214e-08	6.27313e-08	9.26663e-08	1.32413e-07	5.46312e-08	2.29642e-07	2.80207e-07	1.04211e-07	1.54624e-07	3.85583e-08	1.75882e-07	8.42937e-08	1.10072e-07	1.25993e-07	3.51872e-07	3.21898e-07	1.02939e-07	8.57167e-08	7.69183e-08	1.65177e-07	9.02158e-08	1.31026e-07	5.10816e-08	2.12162e-07	5.39917e-08	1.15878e-07	0.000441514	1.82025e-07	9.66747e-08	2.43978e-07	8.67424e-08	5.23532e-08	4.31979e-07	6.95755e-08	7.82301e-08	9.53264e-08	8.66943e-08	7.48483e-08	1.2685e-07	7.40787e-08	7.85505e-08	1.19363e-07	1.16762e-07	4.94326e-08	8.44613e-08	8.8065e-08	5.49867e-08
1-255	1.48764e-07	2.26858e-07	1.06014e-07	6.96714e-08	1.17013e-07	1.43972e-07	5.77415e-08	2.46152e-07	2.37363e-07	1.11943e-07	1.56456e-07	4.02882e-08	1.54048e-07	9.25294e-08	1.11376e-07	1.46438e-07	3.97467e-07	3.15329e-07	1.12082e-07	1.58524e-07	8.11674e-08	1.93599e-07	9.9122e-08	1.31298e-07	5.64787e-08	1.98157e-07	5.08593e-08	1.32286e-07	0.0134009	1.84755e-07	1.0028e-07	2.16432e-07	8.872e-08	4.76107e-08	5.11301e-07	7.3548e-08	8.07941e-08	9.95111e-08	9.9857e-08	7.99446e-08	1.16297e-07	4.15632e-08	6.52488e-08	1.14754e-07	1.36926e-07	5.57275e-08	8.84426e-08	9.7441e-08	5.66254e-08
[truncated: 14,157 more rows]
[truncated: 1 more columns]
