# Supplementary material for: Inferring multimodal latent topics from electronic health records
Source: Nat Commun. 2020 May 21;11:2536. doi: 10.1038/s41467-020-16378-3 (PMC7242436; doi:10.1038/s41467-020-16378-3)
Supplement: Supplementary file 11 — Supplementary Data 7 [file 41467_2020_16378_MOESM11_ESM.csv]

	EMB100	EMB50+MXR50	freq
000	0.7482018672834262	0.8620022372304201	8778.0
001	0.2626234750108769	0.6610588903666126	14.0
002	0.8307517115779097	0.930660281395635	39.0
003	0.4218976807820277	0.7408698910003023	91.0
004	0.2206257230037822	0.47200577596495163	7.0
005	0.4217860091148585	0.6269456615491258	292.0
006	0.4180531957825774	0.5892733082580579	13.0
007	0.25559070388587724	0.5426778027662646	28.0
008	0.36466440611146844	0.7867414708219632	136.0
009	0.5656648041763641	0.67978034759512	2819.0
010	0.5999074461016116	0.9104637493786942	48.0
011	0.5115777635703919	0.6171344458566752	188.0
012	0.31069938454107066	0.5513235589751329	19.0
013	0.33005145027405675	0.7260773326001361	22.0
014	0.3246676816624333	0.6278230504113979	4.0
015	0.33353430038165893	0.7203578931940812	51.0
016	0.3393919767417319	0.5292124216458073	10.0
017	0.6419638953332156	0.7806566602713005	163.0
018	0.7691316175296337	0.8518953672104136	6.0
019	0.852944648942199	0.9341766106962656	92.0
020	0.6367605952120273	0.8813148237553654	15.0
021	0.30287309890251785	0.7021564658503852	11.0
022	0.49603248933043925	0.8144367919436104	9.0
023	0.3142322445184192	0.9324576370205395	9.0
024	0.7737122802648281	0.9393660861830471	33.0
025	0.41846752255892394	0.7338803369428466	7.0
026	0.2879644491439422	0.5467620469478417	12.0
027	0.3028994813516831	0.4615435349587679	3.0
028	0.7373835011988068	0.9007393295256799	32.0
029	0.8164958675147087	0.8986787608189847	9.0
030	0.6042134788900915	0.7261015426882078	77.0
031	0.7427559423673218	0.890216964881766	214.0
032	0.6308542263345737	0.7744565265688371	38.0
033	0.5160619333525786	0.8998771247321231	212.0
034	0.6708830045375844	0.9047279204101109	682.0
035	0.25874966362921653	0.614111677738322	20.0
036	0.4048485968290274	0.7627699401005361	183.0
037	0.3566001624250355	0.7442582510095201	110.0
038	0.7591243288828359	0.8042564074026691	575.0
039	0.6978912702255422	0.8376246703699199	111.0
040	0.8568747936494535	0.9255201616732974	70.0
041	0.6620453391967669	0.687836102347224	794.0
042	0.9520718213535225	0.9577833662921666	259.0
043	0.5250841566300448	0.632058426013573	24.0
044	0.7689709770607711	0.866834228125948	25.0
045	0.5944423278027332	0.8435985709990915	47.0
046	0.4453650223189745	0.8363871502517757	375.0
047	0.3286539155428952	0.5766825670619156	31.0
048	0.7766125696593396	0.9113788828772984	142.0
049	0.4723032646480993	0.7473304298795874	172.0
050	0.33606149105519895	0.8114367875223917	15.0
051	0.42454585168695486	0.7082371201325997	306.0
052	0.7657936989722522	0.9259894720396082	977.0
053	0.4972326795293745	0.6508881560780969	838.0
054	0.3831758070926982	0.6087699250372074	863.0
055	0.3074320317309553	0.7315251103723639	150.0
056	0.5928183073554517	0.9357433310895792	91.0
057	0.7744300442725547	0.9033875978802712	436.0
058	0.6445628877489535	0.8677909792405583	16.0
059	0.24191132358365003	0.7182472457755544	17.0
060	0.2968633792738549	0.6804336215218452	64.0
061	0.20574241803869756	0.4066649201896958	6.0
062	0.34060247978886077	0.6442298661595722	8.0
063	0.38307460716202163	0.953467630692288	3.0
064	0.002596756415647772	0.16114558034326887	1.0
065	0.8306482482222816	0.8768130104566936	22.0
066	0.3338180771540546	0.8225684542118493	47.0
067	0.7225007783296551	0.84074651664836	7134.0
068	0.4956288590152199	0.8336900872598452	1010.0
069	0.3663363448437805	0.8197033831506684	160.0
070	0.43051103292330917	0.5326916766490238	240.0
071	0.5141309892340471	0.7414944210055329	16.0
072	0.2648117667910882	0.5945955141579339	55.0
073	0.24772729351295486	0.7574845244200749	6.0
074	0.6071594467743594	0.9304364386332522	316.0
075	0.5621452839471839	0.8739952325150504	398.0
076	0.24847320531118672	0.4962757321612773	5.0
077	0.28821776386058606	0.6721865380924056	72.0
078	0.7216891486045294	0.8384222964857879	7039.0
079	0.6594598249581409	0.8311784604536223	1959.0
080	0.1956452068202264	0.3287476289345177	5.0
081	0.6258133586038198	0.7295084261389897	22.0
082	0.5505945157341552	0.7285341434330217	10.0
083	0.3097294574395482	0.7303591440841745	23.0
084	0.28623342014814096	0.5138342537934116	28.0
085	0.25660270360673637	0.6200687228865016	17.0
086
087	0.2640852061750272	0.6142483769467468	23.0
088	0.26796195387445615	0.5794658286805187	38.0
089	0.38630656275722336	0.6643639591819506	10.0
090	0.5922606699262178	0.8799801170461798	62.0
091	0.3573026624630091	0.8111592192453643	75.0
092	0.2931370627707161	0.667790112513309	29.0
093	0.378865243212421	0.5805848796065011	48.0
094	0.2953522419627099	0.7312938720819975	23.0
095	0.2565305032360778	0.8673628468127549	3.0
096
097	0.34697481106584566	0.7310079668948244	13.0
098	0.33470707580751347	0.5165652081688821	58.0
099	0.7845440016690226	0.8396613696694626	471.0
100	0.4496084211637141	0.7925463942275985	25.0
101	0.32403900084474746	0.4273885367495625	9.0
102	0.2793026578255913	0.47685951357132433	93.0
103	0.42977466285432675	0.9087241307078912	1.0
104	0.031287709424988486	0.027701109458440565	1.0
105
106
107
108
110	0.329632645849497	0.6092431018256362	1101.0
111	0.4743859467039442	0.7302363808703014	770.0
112	0.566379329601189	0.7775658493857529	998.0
113	0.3623518025179128	0.9489276771488536	3.0
114	0.2486203659782963	0.904236857531649	1.0
115	0.5216186975200053	0.6338381666548829	4.0
116	0.12371164618034156	0.21509216735751735	2.0
117	0.2710741070472714	0.588559488565092	452.0
118	0.3266755450075426	0.9358224170016711	1.0
119	0.32868028250364245	0.7250382624436044	6.0
120	0.32958101653741156	0.6718739282235605	32.0
121	0.2216315478907189	0.3869292726231839	15.0
122	0.251052678881101	0.4442486033460599	6.0
123	0.33098994759664807	0.6367772510181234	15.0
124	0.2727591433620159	0.506200335712699	7.0
125	0.22044034996539566	0.37142725484350664	15.0
126	0.19697778041010064	0.19256188655591214	8.0
127	0.3572077618161911	0.8413441537940648	75.0
128	0.267270949621923	0.19296303546394167	1.0
129	0.2495103160172315	0.6373599367103088	11.0
130	0.39943896494757675	0.9564538729428584	3.0
131	0.48529113773203775	0.850930070361504	27.0
132	0.3427095279171166	0.8228858218289953	129.0
133	0.3170226753109113	0.7518530979611551	246.0
134	0.22359759973485496	0.4610111059260323	7.0
135	0.831472256446097	0.914819076815568	202.0
136	0.5441308519750607	0.6772959040653208	1124.0
137	0.24887231057482215	0.31206231518459954	3.0
138	0.269925624509299	0.6039447080276564	2.0
139	0.29921841280762496	0.6026076562092731	4.0
140	0.6774120280217455	0.7757920123794018	28.0
141	0.8886310583985177	0.9043545605546761	107.0
142	0.6691580388837214	0.8298196472356097	73.0
143	0.8688626770224352	0.8389612397374476	10.0
144	0.9998430996637555	0.9995174990882657	11.0
145	0.7280166701403451	0.8806166673848533	45.0
146	0.6509868521142057	0.6557542644227936	15.0
147	0.32780896253045777	0.6288012215828448	4.0
148	0.9978977234453698	0.9954728855922212	3.0
149	0.7850424241808661	0.8324345437027829	16.0
150	0.9420953582800031	0.9534559283684282	108.0
151	0.8775561347977303	0.8865959025524175	139.0
152	0.8785507438047104	0.906026302077255	34.0
153	0.9697906428920089	0.941383014199211	772.0
154	0.977493056561061	0.9606046971942502	537.0
155	0.7426542291522412	0.8240174134156021	55.0
156	0.9243405268224586	0.929936784793613	34.0
157	0.9409190865699057	0.9343547096659874	77.0
158	0.7625746510721104	0.8654641227679537	16.0
159	0.9145471678794356	0.9106411273692027	88.0
160	0.5695021119272982	0.7743083788117585	29.0
161	0.9310129361592244	0.9675140689155308	152.0
162	0.9655351098632217	0.9695662003085468	1714.0
163	0.9967295836745376	0.9982706748668249	2.0
164	0.6843094528960906	0.7881355267351288	38.0
165	0.7699744280677613	0.7755211471674857	8.0
166
167	0.37182271132854383	0.9286363842621125	2.0
168
169	0.2657357951382641	0.3085238404030288	1.0
170	0.8705143819277744	0.9226957854234707	101.0
171	0.818359728729873	0.8721806258589047	134.0
172	0.896069159943343	0.9075166278279035	275.0
173	0.9222853130731758	0.9284081854254196	1354.0
174	0.9789038375899276	0.9726884308027562	2221.0
175	0.5469719777949787	0.9228016189974183	3.0
176
177	0.4189233182552794	0.959519039450753	1.0
178	0.28926530986973736	0.6285561309126827	2.0
179	0.8973492189540502	0.943228815728031	35.0
180	0.8562000671443721	0.9271830429460153	80.0
181	0.14759414071403848	0.18379059099389633	2.0
182	0.9628045362840065	0.9801794659950823	151.0
183	0.9408021608928523	0.9504323210469381	200.0
184	0.8839099980617627	0.9407350563449708	79.0
185	0.9859822366210163	0.9801031051577767	1724.0
186	0.6478713175754232	0.8085394718850059	13.0
187	0.3387371025909579	0.9790045614155426	5.0
188	0.9783766886049627	0.966126928926951	1108.0
189	0.8986578902148454	0.9107229038536436	368.0
190	0.6504705222812458	0.8699400119881047	38.0
191	0.7964077726109164	0.9035419711645987	255.0
192	0.7832835705317077	0.8764165049133779	21.0
193	0.9788629010708985	0.9761351617666099	147.0
194	0.4641779141427998	0.6350069120533546	10.0
195	0.7923202164313349	0.9083021096350197	102.0
196	0.8087104371241582	0.7969957233839353	60.0
197	0.8644870534505498	0.8504056270582517	173.0
198	0.7304404647714839	0.8053537014188545	34.0
199	0.9225172841541046	0.9479882866399454	2465.0
200	0.9102383304311118	0.9290566408105114	150.0
201	0.9418779912308665	0.9466318994553666	371.0
202	0.9307051287918474	0.928665956565218	705.0
203	0.9017672035402708	0.9247946358956417	191.0
204	0.9558650875068017	0.9647712404447066	503.0
205	0.933034595922306	0.9576773927574912	171.0
206	0.26107665065469005	0.5591599357973206	2.0
207	0.8142129367524008	0.8437609278852188	53.0
208	0.9343118026791831	0.9418789320897387	1175.0
209
210	0.4431679941441598	0.5930895906829683	106.0
211	0.9098425195190556	0.7744560501428372	894.0
212	0.5858594375439187	0.7009050819353144	167.0
213	0.41991621850403554	0.6448040581228387	99.0
214	0.3869562813743331	0.6338920169562423	249.0
215	0.4189427816726222	0.5955239955058608	109.0
216	0.6152881084537745	0.6562855041242154	3805.0
217	0.7928427468868315	0.8178252158424217	260.0
218	0.8979259103412331	0.8815886033078708	340.0
219	0.6487543478858976	0.8452121790931371	35.0
220	0.42281499893240526	0.75198903279433	24.0
221	0.5940404133677015	0.7501054401440446	85.0
222	0.6287610998072788	0.699424071548654	95.0
223	0.7665098683762455	0.7950898955302783	81.0
224	0.2813083720847122	0.6539436963521222	37.0
225	0.6893881513623007	0.7470904102165637	69.0
226	0.8833305612170438	0.9476366628902568	54.0
227	0.7043794323200558	0.868104028926165	80.0
228	0.5383934390563416	0.7491074593968665	469.0
229	0.5172648380126729	0.6532185172482277	855.0
230	0.7447456876589749	0.8173578084575434	31.0
231	0.8852919186360333	0.9208961525859097	13.0
232	0.7774634485194137	0.8465621516364401	223.0
233	0.902271927935742	0.9104645159274494	112.0
234	0.8632979204653174	0.8395949766386442	73.0
235	0.9220795631020257	0.9079622215471596	157.0
236	0.722534377744172	0.7786908589706204	72.0
237	0.7201347521657118	0.8862956797443551	178.0
238	0.7376878025411033	0.8178852408971222	657.0
239	0.6325563066445304	0.7031355663655255	1238.0
240	0.7435618970677086	0.8245627241916488	590.0
241	0.8063613621576532	0.8632778806918017	406.0
242	0.7511263750783049	0.8236037513425237	989.0
243	0.5145729119306648	0.873247930669476	45.0
244	0.7278768708722291	0.7631885726744632	4332.0
245	0.6461953777541389	0.8084734836940131	263.0
246	0.5145482526781338	0.697845888387015	130.0
247	0.6682940847477101	0.8483319821265666	78.0
248	0.6165014676224759	0.8431045562513193	1624.0
249	0.4237609411744842	0.9987334118102689	1.0
250	0.9631729762015389	0.9617602053254322	21517.0
251	0.5449187241461078	0.6832714921183926	465.0
252	0.6457209534182873	0.8337599246249638	68.0
253	0.838619939489055	0.909497243473411	294.0
254	0.3071590933074439	0.32779558261750497	10.0
255	0.4994662519464189	0.729583110534465	248.0
256	0.5545608421796355	0.7535409122407801	107.0
257	0.44620286260800734	0.6600104816304991	125.0
258	0.3219976994876611	0.670256894941511	20.0
259	0.44464256280710546	0.7559639207024766	306.0
260	0.3200180943873454	0.7173403607375012	3.0
261
262	0.9959099020286527	0.9956575603825991	2.0
263	0.7460947067956298	0.9361783074612758	381.0
264	0.27135023997299706	0.5904814241309878	7.0
265	0.27229123554409296	0.5741901710912463	4.0
266	0.5939416077871562	0.75777136328599	56.0
267	0.280532003974148	0.2848612504214486	1.0
268	0.31569331177377197	0.5126704272058928	17.0
269	0.33514761567515844	0.7675716649241099	31.0
270	0.9174434598778985	0.9429447691560285	156.0
271	0.48376043192366514	0.631177796313369	140.0
272	0.892827708304978	0.8326924634476315	6449.0
273	0.7605764764869345	0.8819373247672662	72.0
274	0.9082312089553575	0.9015002180788965	987.0
275	0.5955054688916972	0.747768975729528	218.0
276	0.6337507319510083	0.7216681890168352	1067.0
277	0.8266741401305606	0.902338134071892	1194.0
278	0.7494759907710913	0.8422463464599117	4689.0
279	0.8350749973452787	0.9175148557873645	537.0
280	0.7369956667942206	0.7544973119218842	625.0
281	0.881173795363122	0.9107651766329661	329.0
282	0.9519358470939279	0.9659197993562646	1083.0
283	0.8172605865438869	0.8452452400614151	105.0
284	0.7724597189423461	0.8753854987494762	267.0
285	0.8470923659363553	0.8212487847091766	6097.0
286	0.9649405588617955	0.9586440827382242	5656.0
287	0.7146508528894595	0.7768423747144144	864.0
288	0.6943052950724519	0.7944506538187989	596.0
289	0.41548679719571235	0.5463436075442097	1102.0
290	0.9783075008760973	0.9810599602217048	1502.0
291	0.7745524991476465	0.8362245511967896	194.0
292	0.6776698377172652	0.7662440511459063	143.0
293	0.8995860771659019	0.9048423998385657	196.0
294	0.8776510230747091	0.9520922812127557	123.0
295	0.9376512334879087	0.9535412967824807	987.0
296	0.9410164564099246	0.9627207876569102	2653.0
297	0.9373130092616742	0.9673855657493002	188.0
298	0.85313042527847	0.888442309741033	955.0
299	0.9243114499292784	0.9800271767983424	521.0
300	0.8218723820766166	0.8248429832203099	20038.0
301	0.858213186215656	0.9086877473502186	1224.0
302	0.617547779149483	0.7676770592976393	397.0
303	0.8903702518452141	0.9017145443246157	516.0
304	0.8820366409304774	0.894050799817054	539.0
305	0.6293482169284625	0.6425321879126095	473.0
306	0.44395649971607154	0.6198431297443238	630.0
307	0.6061931311477934	0.788264407364088	2255.0
308	0.6777524086216555	0.7868128991594423	420.0
309	0.8269859441526675	0.8344057639486133	4221.0
310	0.7527766235770486	0.8353029983658675	392.0
311	0.907431620644912	0.9027868154716776	6225.0
312	0.7565646430421697	0.9250273033214291	286.0
313	0.7660207698852346	0.9336454320473964	850.0
314	0.8931268954323542	0.9763248590432698	3015.0
315	0.8203410384949785	0.9692278242319173	2712.0
316	0.7465471746850707	0.8281072396244187	55.0
317	0.7400915404234817	0.9541403873165435	122.0
318	0.821057890355374	0.9394053412297136	236.0
319	0.7600305561411116	0.9618724337545911	389.0
320	0.6068036231094776	0.8007137750296704	35.0
321	0.313638635558305	0.7372930919299381	7.0
322	0.4449930919350656	0.6885376429393745	118.0
323	0.6223890041112397	0.7076893491104251	71.0
324	0.6261229898329718	0.705444794601982	23.0
325	0.6991185033120239	0.8542303109441753	29.0
326	0.07044536100533494	0.09122495249964513	1.0
327	0.12393608854149353	0.15646403872424014	3.0
328	0.3491526265648106	0.7072881570180861	7.0
329	0.2553890101865405	0.5515774073655874	4.0
330	0.3019965861753292	0.7342109905455876	15.0
331	0.8718240294374453	0.9321419889596194	582.0
332	0.9555628250546145	0.9691822841943648	557.0
333	0.6769431219462578	0.8092862679703899	255.0
334	0.6808433818015731	0.8302793790342686	117.0
335	0.6894633803639002	0.7898423920946379	58.0
336	0.6745474393209312	0.8286999668366158	114.0
337	0.7348229132073797	0.8205328901352594	99.0
338	0.20850345179100574	0.20004031134711656	2.0
339	0.40959763070709965	0.9577928810409609	1.0
340	0.9310412490785844	0.9320570341475524	365.0
341	0.2672356101625935	0.5565624211840413	12.0
342	0.7661152864077464	0.8725069088672387	299.0
343	0.9308170667328082	0.9854143308921631	213.0
344	0.8464549759282315	0.8836311501960685	1343.0
345	0.8588252203474758	0.9013361788450553	3521.0
346	0.6628535695625704	0.6255872130769556	2763.0
347	0.35788166176353864	0.6861038776708694	7.0
348	0.8908145168254396	0.9380407527818472	767.0
349	0.49925663729790387	0.7774142449279411	57.0
350	0.4679809710926772	0.5991122325554655	108.0
351	0.49370913515125436	0.7259851604245623	216.0
352	0.3533831551543404	0.588710697090695	19.0
353	0.5621682344917903	0.6613350705612888	139.0
354	0.8602189949513925	0.8010942468024624	1617.0
355	0.5950377042634913	0.709275778592882	830.0
356	0.7565965580103011	0.879288142647701	183.0
357	0.8171919817892033	0.8556741352604127	317.0
358	0.8576402686064968	0.9066239410883534	181.0
359	0.8304435105072578	0.8975554930491263	658.0
360	0.3765318914096326	0.6026959959269974	184.0
361	0.7389554129836261	0.8511076598041071	390.0
362	0.8310075984610698	0.8975121453916588	3181.0
363	0.4951886223888994	0.7586599214123946	87.0
364	0.7492321106731109	0.853313272400456	455.0
365	0.9298920876451379	0.9463862347957931	5079.0
366	0.9360254025212686	0.9391409849554198	6361.0
367	0.5670347103593742	0.8431886354691972	2687.0
368	0.44199314271043394	0.6972737191124103	2112.0
369	0.44874310431127135	0.7397601949416912	246.0
370	0.5557789101230387	0.7224679492385919	1626.0
371	0.44552220109077306	0.6796782040864432	677.0
372	0.41848669551245005	0.6686149131890514	5910.0
373	0.3463413558679536	0.5875438689821727	1466.0
374	0.4235619416244938	0.7242891529259274	398.0
375	0.47872114561587015	0.7569270744950182	806.0
376	0.31365295848972324	0.6888565785424801	68.0
377	0.5374321956459558	0.7279345995354627	368.0
378	0.7369926211257554	0.8863462492893619	7922.0
379	0.8329847077316503	0.8888258182802747	3815.0
380	0.5675994154996395	0.7476434064982873	7698.0
381	0.7826595687824178	0.89581217617175	5418.0
382	0.8266276669906129	0.910168348430517	27524.0
383	0.6688868700742497	0.8627405164799897	293.0
384	0.7039923250696055	0.8505493346315645	641.0
385	0.7379197077037747	0.8887767160584227	290.0
386	0.5101596591726539	0.5224456341678186	1156.0
387	0.42672783751415144	0.7632140883870537	67.0
388	0.46745578694848694	0.6935171426018159	2626.0
389	0.5047676153237618	0.6357331664190322	4910.0
390	0.5929343089113077	0.7939973521745758	56.0
391	0.8718726994617123	0.8952961819514341	567.0
392	0.3038077813305755	0.6616231888646174	30.0
393	0.5013141269504586	0.7275841697278476	12.0
394	0.9364312932905563	0.9204878710434554	8209.0
395	0.9548932087025412	0.9388875230178807	11565.0
396	0.9239020263167315	0.9083357881083844	993.0
397	0.6474181979270335	0.7566308067459624	188.0
398	0.8107691544150956	0.871610962062435	571.0
399	0.3079555413680025	0.7731106532400824	5.0
400	0.7560619603706183	0.8465754432543144	66.0
401	0.9346743699672431	0.9276520390063797	34588.0
402	0.8801168872589409	0.9031770552284295	1617.0
403	0.7206400831602624	0.8782217967968493	129.0
404	0.832782298415174	0.9432564503191534	154.0
405	0.47248543911749175	0.684253087191689	63.0
406	0.41711272157425566	0.927626507390865	5.0
407	0.3406040627001723	0.6946629704808147	8.0
408	0.29241845922011267	0.25118506918355804	2.0
409	0.21950514603381305	0.5061267772099242	4.0
410	0.9260633658830877	0.8629866236955395	1798.0
411	0.9452154315769992	0.9012414739556852	3014.0
412	0.9440825687923623	0.9335159812803528	1106.0
413	0.941306080749993	0.8929157268835085	11021.0
414	0.945728576470671	0.9200757813297072	24569.0
415	0.8119810185773838	0.7760271193162491	642.0
416	0.8338080136433001	0.8808041678951146	1291.0
417	0.658884613212668	0.8649606189060087	362.0
418	0.34371166396780994	0.6739738936402486	3.0
419	0.4969045884122909	0.8186838099841109	12.0
420	0.7602685504691031	0.8167848749807749	404.0
421	0.8288319808306492	0.8497465719368308	470.0
422	0.34883206028071023	0.5296095900536789	44.0
423	0.7838712082186887	0.8130486324150503	594.0
424	0.885861129370201	0.8543898647483767	11291.0
425	0.8321407003830532	0.854537889015236	2403.0
426	0.8878300684094111	0.8894894498504379	1936.0
427	0.9328380266992177	0.9031240314121343	27878.0
428	0.9356234564620456	0.9284348819364358	12981.0
429	0.8783674982532725	0.8587626024092468	26142.0
430	0.5723587117793085	0.5926015434474603	19.0
431	0.6378552705019336	0.7620583046638102	90.0
432	0.7342861319541883	0.8222904753927697	226.0
433	0.7999236568740864	0.8557533796546768	675.0
434	0.8864438913684847	0.8844494530239175	584.0
435	0.8770718838720876	0.8429857069424296	1202.0
436	0.9038892837772923	0.8846601933419047	3228.0
437	0.788110604070567	0.8495872344611333	1265.0
438	0.9059333154482354	0.9336952545730391	104.0
439	0.35567722102954624	0.6047240281582921	55.0
440	0.93953755850603	0.9268344177077505	2015.0
441	0.8561594038699455	0.8203609882150044	884.0
442	0.7465311856333642	0.7710577393308108	277.0
443	0.704991618051995	0.7743447738816086	1405.0
444	0.7472286486330972	0.7712668243491205	213.0
445	0.22942981398554735	0.4807941480274955	3.0
446	0.7115301514318808	0.8505748906143411	331.0
447	0.797349171869992	0.8153141214045063	1178.0
448	0.31831340748199966	0.7361657050005833	98.0
449	0.39212203363359305	0.9596722961849847	2.0
450	0.7731377303845856	0.8837515024255519	21.0
451	0.8133632387444039	0.7830819136945726	1399.0
452	0.3895070170606541	0.48563190568502046	12.0
453	0.8868143848488846	0.9214151009634421	1000.0
454	0.8049927711815883	0.7914146260823683	1540.0
455	0.724852081656782	0.5454057657218997	1787.0
456	0.3939119233783092	0.5829254844097114	160.0
457	0.32373111276986827	0.5482702292656951	67.0
458	0.6402905999005739	0.63729888652485	595.0
459	0.6787901787953663	0.6905745340086277	1910.0
460	0.5087946626894809	0.7542949277758685	2629.0
461	0.46595074788074897	0.6285373235985113	3815.0
462	0.6084938382770211	0.74667686519043	8717.0
463	0.7034191333889632	0.8598900068425078	6806.0
464	0.5470949468372809	0.6881302820160248	4400.0
465	0.6681318171421777	0.7810366901277627	31941.0
466	0.504018095678129	0.61906635811188	8650.0
467	0.29929407655356977	0.8926511200644982	2.0
468	0.2865765950404702	0.70699641154195	7.0
469	0.307209964931928	0.6818123741049477	13.0
470	0.5133010857649564	0.7152221487305696	288.0
471	0.662804338259976	0.7840420657012733	225.0
472	0.46102693827540264	0.6463819439217455	2959.0
473	0.490394790815239	0.6130230828384785	7393.0
474	0.6720489740518655	0.9234789312725726	1823.0
475	0.3561805749758602	0.6827416288960063	40.0
476	0.37345103195247586	0.6673471183319051	256.0
477	0.5645123935256098	0.7663989174185347	3761.0
478	0.3946278928421637	0.6227565831138328	1973.0
479	0.29218372767947043	0.694397440896446	3.0
480	0.46797359006106753	0.7475635494690601	248.0
481	0.3432505300609343	0.6155219596770024	124.0
482	0.5390766346179694	0.7530893458281781	724.0
483	0.29547832514966454	0.7437924682810286	12.0
484	0.4131701026641622	0.6463753283328076	27.0
485	0.4296843803693951	0.7481082623370392	655.0
486	0.5881810597655432	0.7114556989187607	6094.0
487	0.5054368326274781	0.6783431124500227	6312.0
488	0.24238477371574918	0.854585334169811	1.0
489	0.2839454614335026	0.3615911865794731	4.0
490	0.4555238140629542	0.5977261817498333	9236.0
491	0.7820696325801059	0.8600099595684728	1891.0
492	0.8158641763357446	0.8647703478918316	443.0
493	0.7499667476171104	0.8510033445696519	16590.0
494	0.7830168482537492	0.883483247859018	274.0
495	0.41328004383673816	0.8055532690943257	36.0
496	0.9395962893387338	0.9363960822138855	3412.0
497	0.6053382598249452	0.7090673135735478	9.0
498
499	0.3648929507415648	0.3088356727796717	1.0
500	0.291845689161196	0.3217203729753288	4.0
501	0.8476103391226057	0.9006059436590063	34.0
502	0.4562898431127146	0.6113916742206553	4.0
503	0.4912868976626731	0.7656540365293721	8.0
504	0.5316024186731257	0.7104569541217374	11.0
505	0.9148274336469959	0.9835535844499014	8.0
506	0.402322675666607	0.62480089380787	84.0
507	0.4550063612624788	0.4867437784133516	65.0
508	0.6608820772704684	0.7835049277943794	62.0
509
510	0.7968407281266578	0.859941504102598	41.0
511	0.8678149025641748	0.8716042581164667	768.0
512	0.5896571548306908	0.7296742843836269	95.0
513	0.627461983706549	0.9687767776112787	10.0
514	0.7752159116688068	0.8393825389918601	235.0
515	0.9073729748077428	0.9268341620937837	280.0
516	0.909731556415424	0.9428191088144314	204.0
517	0.2382166734028479	0.39025940717383956	12.0
518	0.8286811241448244	0.8247129161615038	4406.0
519	0.670238630493913	0.8241935077451873	3317.0
520	0.6688832725519895	0.9227718667701095	480.0
521	0.8731011455115196	0.9514011446386058	17716.0
522	0.521721811978815	0.7353601207070323	692.0
523	0.5195884292305459	0.7647608261039625	727.0
524	0.5920510964978744	0.8252939865342062	587.0
525	0.3409902942892033	0.7273727335083038	358.0
526	0.2870863985467765	0.5130969606957294	83.0
527	0.29050707728979885	0.46133171012068797	371.0
528	0.290077120647829	0.6676389995093146	856.0
529	0.287043641705842	0.526407677202977	211.0
530	0.6829000728207524	0.6578907092082196	3892.0
531	0.6939530202322899	0.640545505246833	615.0
532	0.7485542841254065	0.6681878252614313	357.0
533	0.6536188343261401	0.6627463413522102	354.0
534	0.45224221221780964	0.7531407641506764	34.0
535	0.4059050156595085	0.3797150854263193	3293.0
536	0.688989033685761	0.527121759146508	2953.0
537	0.5419806022548092	0.6669833921093591	111.0
538	0.2958202237705415	0.7634791807919291	5.0
539	0.40967731917678707	0.6629244527332003	7.0
540	0.42413982322851074	0.6100362497330263	301.0
541	0.3685289294841044	0.5722876441249041	212.0
542	0.21476646579575115	0.4027142636289623	3.0
543	0.2015210030782284	0.37439968215207947	4.0
544
545	0.45923391681726444	0.6404909496233957	25.0
546	0.4124206963943505	0.9763256576448043	2.0
547
548
549	0.21076397389681983	0.5274617094965937	2.0
550	0.7747553397595599	0.768696957720776	1794.0
551	0.3209544942017959	0.45084127119386336	8.0
552	0.3328119347081232	0.6375665339958724	27.0
553	0.6616219407932343	0.641619207242811	1590.0
554
555	0.8032027176991765	0.7961128448186461	1087.0
556	0.854845489040851	0.8718605146577837	489.0
557	0.6977695413700857	0.8331174051952026	40.0
558	0.4844913349582954	0.5612538052207614	5709.0
559	0.3316597607945912	0.6963508362410458	3.0
560	0.698399215350728	0.7171164071461442	545.0
561	0.27258767717997856	0.5134113055389057	2.0
562	0.9007785151818575	0.7431260919820011	1297.0
563	0.23968908570852693	0.21895064975631168	1.0
564	0.49977586253132766	0.5061263472401619	3633.0
565	0.43666251669371203	0.5754248621509964	684.0
566	0.4859899435216084	0.6574227884394817	103.0
567	0.7339649710668205	0.7827119721268544	121.0
568	0.2330205111051282	0.4130079831099552	53.0
569	0.6451331838961346	0.6053969220018754	1986.0
570	0.5422913320427449	0.6059425142472233	51.0
571	0.8789511873273043	0.8897443133760359	841.0
572	0.7856020414107197	0.9161536858601679	53.0
573	0.6411135976065694	0.657339648508557	822.0
574	0.703050887787281	0.6085318388801334	1259.0
575	0.6493910766152067	0.6412538485459457	543.0
576	0.8071809151042307	0.8376429278018916	151.0
577	0.7224715242439282	0.6690816688889406	356.0
578	0.7880096471998604	0.778434365258362	1127.0
579	0.5863727048672427	0.7392207245358897	374.0
580	0.7388719545172736	0.8388851561160284	25.0
581	0.7915007860795714	0.8839163926432109	207.0
582	0.7883164041265922	0.8146656108305207	51.0
583	0.8056120434372044	0.9081552141299044	464.0
584	0.9142081889607624	0.9161027339329284	467.0
585	0.9670430993964232	0.9762436725031081	2641.0
586	0.9536810448987897	0.9628865646221383	3168.0
587	0.5993228562081847	0.8626581857706676	10.0
588	0.35581735221713845	0.4737601266916314	31.0
589	0.3529695033110952	0.617303981263978	6.0
590	0.49923996874189125	0.5608061340202596	855.0
591	0.7545413121641683	0.8427594411211974	358.0
592	0.8066794143589895	0.7437296360270622	1124.0
593	0.7284298157710908	0.8081715451732796	683.0
594	0.7000291784796456	0.7162405425038488	68.0
595	0.6301353034975079	0.5691227952174448	4090.0
596	0.5046904607110217	0.6437583346272502	411.0
597	0.4480535707647012	0.6189073212344012	258.0
598	0.758099859857972	0.814075968271591	298.0
599	0.5082577435753232	0.4891405751779808	7130.0
600	0.9591966764311255	0.9338270105800272	3555.0
601	0.8850475827878221	0.8273112399811777	711.0
602	0.7753630422063179	0.8006556362562947	59.0
603	0.6252016098201076	0.8033742961703868	278.0
604	0.5748214165810668	0.6885106409728142	284.0
605	0.6820177209345467	0.8963375290897784	622.0
606	0.8428222687951328	0.8738968884746925	257.0
607	0.46990122512693505	0.7496612724560738	890.0
608	0.4652412834575316	0.5919908899027506	405.0
609	0.3211201870364058	0.5939055536853791	4.0
610	0.8676298532210407	0.8425273679760867	1246.0
611	0.6653030142195453	0.7437375663149468	1301.0
612	0.5550561483542779	0.9413421223372646	3.0
613	0.26698206937452545	0.2934696179763187	1.0
614	0.4630195613587743	0.5973713236152128	322.0
615	0.8316381829917021	0.8743682927440064	87.0
616	0.721311759307079	0.7694926675797119	4257.0
617	0.8734673208150002	0.8695168077996762	216.0
618	0.8159789674315193	0.7685951374321223	676.0
619	0.8834779742356815	0.9220469953852274	32.0
620	0.7839643112452304	0.7647454499821329	503.0
621	0.4648734995097994	0.774521205183439	97.0
622	0.9240616376322395	0.9211644965462229	1220.0
623	0.6236365319675594	0.758497370975208	388.0
624	0.447982019686498	0.753365251981272	116.0
625	0.7593797663847983	0.7409691281879843	1619.0
626	0.8619473127252084	0.8264043125878504	3329.0
627	0.9533550284917571	0.8908441525790103	4768.0
628	0.9427749524370419	0.9622263642449697	965.0
629	0.32570598749469604	0.5388899348430994	43.0
630	0.999794222289525	0.9966109993990238	1.0
631	0.37852105430335553	0.8633057150485269	8.0
632	0.8880982255231163	0.9880390950540758	6.0
633	0.9527561495494813	0.9697964297755479	158.0
634	0.9345857027109824	0.9417863421140985	112.0
635	0.9374067569908083	0.9431863367664433	265.0
636	0.3566076449601148	0.6584372407277439	7.0
637	0.9329252239335482	0.9569716549613811	394.0
638	0.1618414845972664	0.5010767720108398	2.0
639	0.45229246344455176	0.866023339576126	22.0
640	0.9618406842591004	0.9660171284123952	358.0
641	0.8918039291835167	0.9657453731997243	98.0
642	0.8790167604028605	0.9141129973079749	354.0
643	0.6665621926458731	0.7265573099050217	42.0
644	0.9855112525032474	0.9897739371128987	349.0
645	0.9433495536322877	0.9753144082396257	78.0
646	0.9725548726434584	0.9798626748388194	1169.0
647	0.3128116592937787	0.6301226358215424	18.0
648	0.9070509815521423	0.9395747442217719	599.0
649	0.9418561489375756	0.9799801272111761	74.0
650	0.991239414350939	0.9938911353038186	1040.0
651	0.9847847006832319	0.9895729595870799	108.0
652	0.9146373720990615	0.9455321956290939	85.0
653	0.6846282659117742	0.8395845357485633	7.0
654	0.9142804695719243	0.9542658216084979	106.0
655	0.8271908570164648	0.9446072448129967	93.0
656	0.9393922197165766	0.9594302734749863	270.0
657	0.9495957231711513	0.9308268205120629	14.0
658	0.8996652825819718	0.8665593933604193	108.0
659	0.5528304242296327	0.8580162832418744	50.0
660	0.9148515509741472	0.9325129608406376	54.0
661	0.8303021259002048	0.9002880610940123	38.0
662	0.7465612625280637	0.8512684112080496	5.0
663	0.5838502352619539	0.7569462822746967	7.0
664	0.7423745041616308	0.863876754917104	71.0
665	0.3794199100439513	0.5054966189409108	7.0
666	0.9294714417865043	0.9257114918796694	48.0
667	0.8148821920121146	0.8271793884168009	5.0
668	0.5029024361116694	0.7073715633547148	3.0
669	0.9874341804545871	0.9914673955624459	257.0
670	0.5194737732525841	0.8007056341994573	11.0
671	0.5133557052291667	0.6486422352197311	15.0
672	0.2899211341236982	0.5920234427534018	7.0
673	0.32843670063231833	0.5929888858872295	2.0
674	0.7533447511598	0.7335063960541407	13.0
675	0.5607255075254917	0.6960189845532851	25.0
676	0.6330575115862008	0.7458899082122125	88.0
677	0.06191693017645705	0.10203725209721787	1.0
678	0.33110141432901813	0.6293865964558673	5.0
679	0.18500560348830336	0.11731103264585954	2.0
680	0.2937167716278878	0.6035374378571665	262.0
681	0.2724986507072252	0.580923745171003	596.0
682	0.4550891050157875	0.47551602683359007	3995.0
683	0.3146369646621863	0.7599570122042049	52.0
684	0.4391646777435979	0.8669594753376558	639.0
685	0.6933912924246759	0.8077154799640481	264.0
686	0.2997302529114315	0.5432455318781179	1325.0
687	0.30879362489763873	0.8990277261867575	2.0
688	0.18558850671627852	0.5454319650325077	4.0
689	0.3109239174882403	0.6733740492653982	5.0
690	0.33705679186401366	0.7109276675673359	1091.0
691	0.577881650996106	0.8322208411184011	1409.0
692	0.47723487660027725	0.6521260479085761	12566.0
693	0.6228389610371443	0.8310017161917314	541.0
694	0.5511359222612473	0.8203412797241071	91.0
695	0.4398122396370473	0.7050589308794257	1385.0
696	0.6969102643384536	0.8300135685294436	2130.0
697	0.4274815424611696	0.7009124262281567	158.0
698	0.36449673005107736	0.5685587454749064	768.0
699	0.42895599942593265	0.9784231404016783	2.0
700	0.46005414992852045	0.7432203538272004	432.0
701	0.7404937656886179	0.818655796732784	1594.0
702	0.8542870464450094	0.8733460016852108	980.0
703	0.4111442059683057	0.6340807056109128	1046.0
704	0.401535324099477	0.6446336731008665	913.0
705	0.3088717621594672	0.7968760981190498	196.0
706	0.7503419078858585	0.7855982721382715	6249.0
707	0.8106878560193732	0.8369492531357119	587.0
708	0.45208551744194364	0.7231249864116719	2004.0
709	0.3522194209135588	0.5762967476639329	1932.0
710	0.9099439668025602	0.9414900253409055	934.0
711	0.5876020200798497	0.7741172427789225	107.0
712	0.8137962945979753	0.8953282312492155	67.0
713	0.8427364801954581	0.8848627196329272	67.0
714	0.9230721022681924	0.9482313584880104	2220.0
715	0.9315993592331051	0.8959396217529937	8406.0
716	0.7949742413644059	0.8410233106400604	2714.0
717	0.693208712472646	0.7824527111980342	686.0
718	0.6623394537300085	0.7902225483351489	659.0
719	0.67144402011991	0.6468603710418567	3642.0
720	0.7457873658032758	0.7689602935045883	220.0
721	0.8839586426656337	0.8794917777275093	586.0
722	0.9120315684181298	0.859649102786718	1817.0
723	0.6728020118756826	0.6649009919952461	3116.0
724	0.8453312022612002	0.6952177599862382	10589.0
725	0.89211579410214	0.9361089931193227	131.0
726	0.8692086538027143	0.7937892362475547	8077.0
727	0.7774527843790525	0.7497932570891678	3883.0
728	0.5011548129001916	0.6107289072275852	1167.0
729	0.6429907736425087	0.5416678312762719	12597.0
730	0.5734103202056869	0.6769087179702962	604.0
731	0.838826677876541	0.8928526840503096	214.0
732	0.44257471938896265	0.6780093402875929	282.0
733	0.6660395094057499	0.6433375524257806	4119.0
734	0.3529274647505383	0.849772221709183	225.0
735	0.5600426220917849	0.7515235780541089	525.0
736	0.5027935050348814	0.8030551442106512	457.0
737	0.8227601536478519	0.8977438924749868	1666.0
738	0.33956992359800586	0.7394670366345883	105.0
739	0.5573178586683358	0.8329596785309674	229.0
740	0.1780468196531247	0.39428454418885733	6.0
741	0.9570431572016034	0.9644444816977817	254.0
742	0.7244412755294286	0.9111373213092674	336.0
743	0.5841824037903602	0.828980134519465	672.0
744	0.560845501618021	0.8873555767911097	411.0
745	0.7751841627844841	0.849354269300223	25970.0
746	0.790227682145317	0.7735394144025594	11461.0
747	0.7785100633561933	0.8363383466153	7767.0
748	0.7155554458975396	0.8412020083810604	393.0
749	0.921365035518755	0.9739843016345596	474.0
750	0.8103901895157406	0.9058304202529378	359.0
751	0.8118681045259781	0.8460099159265213	485.0
752	0.589707546008511	0.8643830344078394	762.0
753	0.6906111227708797	0.8047933117976068	252.0
754	0.762111384878397	0.9081249099073458	1102.0
755	0.6443894345663734	0.8700658600689352	336.0
756	0.6960885514979247	0.8379309925764958	589.0
757	0.31851847128582783	0.6487802087356478	167.0
758	0.9079523066630144	0.9726348454220718	2370.0
759	0.7351367970724735	0.8373481397243275	1751.0
760	0.32202228124772453	0.6792684289367072	24.0
761	0.5829070756114333	0.761884050043709	9.0
762	0.7353611138616911	0.850251707895373	27.0
763	0.8906657687795595	0.9764162124465972	60.0
764	0.9130798137178592	0.9738599947948463	275.0
765	0.9593915109699963	0.9863844991045245	931.0
766	0.5935576582646827	0.8794663257155775	23.0
767	0.3377876506870749	0.7246685191342773	22.0
768	0.9163710741199486	0.9486721542140524	78.0
769	0.7017897047789914	0.8184615214260176	69.0
770	0.9459431439488425	0.9843224665306026	581.0
771	0.38929519559205067	0.728132680398342	42.0
772	0.6993184389232519	0.8320721594158882	22.0
773	0.35798976958016887	0.58148664646519	9.0
774	0.7975462499995719	0.8797818036418842	57.0
775	0.5023069084755871	0.6421970912238945	31.0
776	0.7573511171858593	0.8488115167192033	64.0
777	0.7933467880569824	0.8712377142645057	47.0
778	0.508165326357146	0.8257963736517688	41.0
779	0.734407537035302	0.9083595377377447	229.0
780	0.4427271263410798	0.4228561452696496	22172.0
781	0.43089174440219424	0.577637184902728	1915.0
782	0.38559223284679717	0.46201287419254355	5870.0
783	0.6947610221886961	0.8606798170479436	2574.0
784	0.40607054666352166	0.3645984136945052	7995.0
785	0.5925583135432198	0.5251589158761729	11764.0
786	0.6183049404495037	0.5269223639056422	32056.0
787	0.48914929567427756	0.5474393795591315	3045.0
788	0.5073256625121353	0.536691408180249	2751.0
789	0.5301179433627902	0.40604796852065694	15755.0
790	0.6054784586251891	0.7306545744643904	4589.0
791	0.3879876764090995	0.6012213021815095	133.0
792	0.5466562059740713	0.7581507219153051	60.0
793	0.626265718338415	0.800972077872052	132.0
794	0.666469800473594	0.7862870719178651	479.0
795	0.87603942580966	0.887133856243294	469.0
796	0.29895719638601703	0.5335621136477737	167.0
797	0.9767792276337797	0.9837419473428048	488.0
798	0.8129266996849738	0.859309822532767	181.0
799	0.6443554507256994	0.6769776730550323	2123.0
800	0.356059938518668	0.8079684744965483	11.0
801	0.3448111663741538	0.6689147910113267	14.0
802	0.42359952047761285	0.6464856398139696	187.0
803	0.2969041403336471	0.6449908924037299	27.0
804	0.2156777262804508	0.45269549285826344	6.0
805	0.7113789452340884	0.7503035805277121	313.0
806	0.5342066730330071	0.6665472098447304	26.0
807	0.7395330683436827	0.7142531908174758	314.0
808	0.592704762346371	0.724993862645193	143.0
809	0.29780757051724915	0.5617071729904637	17.0
810	0.6267857903893682	0.8500549538134428	291.0
811	0.5568879442973217	0.7626351088645147	31.0
812	0.5978213412303042	0.7693875311339745	637.0
813	0.6912224381186325	0.8250726159971837	1210.0
814	0.5661532395321903	0.7316746073713227	486.0
815	0.6807249924953944	0.8281239194101242	331.0
816	0.6416918084931063	0.7981853469813972	720.0
817	0.5509006095474542	0.7845665728579032	51.0
818	0.25256731759692613	0.6414971363304781	21.0
819	0.3455564424041817	0.6008324903078768	7.0
820	0.8715475854166881	0.8999101941585353	523.0
821	0.7219763018165988	0.8207929788686226	166.0
822	0.7179185565557069	0.8393275117087058	140.0
823	0.7048196882447447	0.8447656072718178	525.0
824	0.7073877506671111	0.7944293862308793	594.0
825	0.6176360971775671	0.7647234010467046	454.0
826	0.4904888803675107	0.7242781391140586	248.0
827	0.4631519714077019	0.6512803742349619	21.0
828	0.4138680458346106	0.5778515118593915	1.0
829	0.605252202816096	0.6686002592134138	1501.0
830	0.2733903667253955	0.562413769156778	13.0
831	0.5758047051383858	0.6707260492351391	159.0
832	0.5814044775574205	0.8814832994507167	124.0
833	0.3137365487190338	0.6571826149934323	13.0
834	0.36631108000639895	0.6463390646536971	55.0
835	0.7366918619103228	0.910916007815408	121.0
836	0.8048825490194857	0.8683397029950477	669.0
837	0.5186752531771085	0.6428050575648008	7.0
838	0.25819582011162695	0.6487799447247371	8.0
839	0.3612372482182683	0.6328641527774846	90.0
840	0.7977660438946335	0.8337704796259808	474.0
841	0.35733253747239135	0.6703536067655625	46.0
842	0.6299992418284861	0.7781377368280264	886.0
843	0.3210750554735556	0.5805022556208671	82.0
844	0.7246319786818194	0.7617907491667507	1043.0
845	0.6099810526586715	0.6979169078387734	2139.0
846	0.8306391336265031	0.7334552437057422	439.0
847	0.8538017276078397	0.7651359495362888	3478.0
848	0.6947052714364743	0.6980324707195195	2296.0
849	0.15247449270330649	0.313310318682258	8.0
850	0.3201596370505867	0.7588733931244253	209.0
851	0.330804962220534	0.5862195964253094	37.0
852	0.6726546169269735	0.7955400063317857	50.0
853	0.7113233342398025	0.8063294258232551	47.0
854	0.4391226324613031	0.7533818814992523	1186.0
855	0.32994107898223396	0.15165052191031358	1.0
856	0.3349153594066004	0.31840539158706854	1.0
857	0.3146064184706073	0.9339406062211351	1.0
858
859
860	0.5789204611009804	0.6711103618624703	18.0
861	0.4074613533018932	0.9692663247937208	4.0
862	0.2861005202507334	0.49393976488465846	10.0
863	0.35011893405120265	0.5054217245186797	12.0
864	0.560944914655803	0.7467068936133391	3.0
865	0.45288738192800715	0.5320764116139258	8.0
866	0.3102232850011628	0.5461759510033581	9.0
867	0.26874835771911587	0.5181083826237448	20.0
868	0.24084591645893877	0.5875768423236002	9.0
869	0.4447124819373548	0.5906367336418881	126.0
870	0.27686056574268425	0.6656226156895149	48.0
871	0.3028506207655217	0.5002603919033649	114.0
872	0.27366367350355914	0.6175107667538842	42.0
873	0.5694150163187326	0.7977337399596232	1623.0
874	0.30551999119897594	0.5320975041868181	16.0
875	0.893876355137296	0.872075196404452	226.0
876	0.31537195509410654	0.6258852024109711	189.0
877	0.4179236606236195	0.616168132508817	41.0
878	0.31094773740760184	0.7274477481318429	74.0
879	0.44134012517177257	0.5897388591974244	6861.0
880	0.38661956300946354	0.6803201774427213	101.0
881	0.42967163898415695	0.6959831978230431	174.0
882	0.47522305686950217	0.6619922129615567	447.0
883	0.5535799861693251	0.6770880710296692	1018.0
884	0.3242452105074809	0.5445752490823847	98.0
885	0.6874983181567313	0.9724128567750187	8.0
886	0.7068554397929339	0.8416874471102234	59.0
887	0.2804875265798874	0.4309856587327131	20.0
888	0.4250467880473753	0.9153868436284625	1.0
889	0.31154511076662345	0.7338586257404053	4.0
890	0.3982174965957094	0.661109436751829	67.0
891	0.4718260567917929	0.7183781276108624	411.0
892	0.4036342931728059	0.690493848620114	319.0
893	0.35008671417531156	0.7086429122048495	106.0
894	0.47312922652034045	0.6883094953962887	247.0
895	0.3122095563001433	0.6790692361227264	11.0
896	0.6283953739143404	0.6758021288091522	12.0
897	0.7422662950042872	0.9025603197568874	84.0
898	0.18066065760259342	0.5717516915991997	2.0
899	0.2311470274335722	0.516711991926252	7.0
900	0.2435648711262115	0.5077412498649734	29.0
901	0.36133930981960616	0.6421878313369208	45.0
902	0.250961123962006	0.45272269319696373	8.0
903	0.3225285701023543	0.7542226332918901	51.0
904	0.40253233820675655	0.7294807482373007	31.0
905	0.8665105893590477	0.9197473913862744	340.0
906	0.4399189262452233	0.6456143691035946	46.0
907	0.2663812992834821	0.4574072428092422	11.0
908	0.6487764806481365	0.7358658542157508	103.0
909	0.24725588992730188	0.5853863998091434	35.0
910	0.2798162799202826	0.7297665199383537	105.0
911	0.2883956435777641	0.6901340400034457	31.0
912	0.42369153026350426	0.7894814426909726	66.0
913	0.2474514181063444	0.4462165998973762	52.0
914	0.27763626799299923	0.5661133865241278	42.0
915	0.3175932933377733	0.6561914577760501	67.0
916	0.3378110277687274	0.6211256944249413	98.0
917	0.2667485512846991	0.6217178211156494	73.0
918	0.3100489424849216	0.5718393529393653	184.0
919	0.33553828521762996	0.7634048493964758	423.0
920	0.32788510364515816	0.7739375185295744	319.0
921	0.3017566478376536	0.6037622975376155	169.0
922	0.4801156269536292	0.5824192065037972	652.0
923	0.5292220724287255	0.6821589008417163	1243.0
924	0.5185991149990871	0.5302280204807054	5384.0
925	0.3030504351414013	0.728781646287606	4.0
926	0.48652711632604173	0.6025533612594063	8.0
927	0.40924544201511387	0.6826067387102696	32.0
928	0.2163621510307035	0.3682129388087814	18.0
929	0.3278022366030511	0.7232576070962536	22.0
930	0.5754162555149562	0.6724658388126353	745.0
931	0.29457568108480064	0.7308427364886753	171.0
932	0.38651404667757444	0.8813035291576224	37.0
933	0.262634359594591	0.5786006182229514	43.0
934	0.5788639729762102	0.8226552896967954	31.0
935	0.3037819252841161	0.6372837618865492	89.0
936	0.1995955199916422	0.30540153315513263	8.0
937	0.16373516816796535	0.11057695351742886	2.0
938	0.2906918765304814	0.7373714292115526	13.0
939	0.2938454168418443	0.5223238153804916	104.0
940	0.3433015774193876	0.6182289198775416	76.0
941	0.3036313457251712	0.7081071729704005	24.0
942	0.3020459268830595	0.6519677122323173	155.0
943	0.3281650549665642	0.6928350039215124	93.0
944	0.32659956248507827	0.7008107728491865	142.0
945	0.3705914034948652	0.680171287309751	93.0
946	0.41699203793410605	0.8134871313153577	46.0
947	0.27761324483044275	0.5087117658542762	20.0
948	0.37562861452435425	0.6782616970011011	99.0
949	0.34196903106872883	0.616735060193799	675.0
950	0.31183946151240427	0.6560489034599422	16.0
951	0.29309990546167686	0.6376658268145862	75.0
952	0.3574963128900653	0.6499359231690088	11.0
953	0.3561486586556802	0.6019825975894796	13.0
954	0.5414716393166695	0.6789580285137855	3.0
955	0.4433244235684523	0.7271562647113544	59.0
956	0.28362951203296727	0.6510833825802946	40.0
957	0.3510010057671208	0.6123552375136055	57.0
958	0.6061378575480173	0.7406954680456421	252.0
959	0.5038950108152658	0.49766232000663596	5398.0
960	0.2693618162995887	0.5492734949383666	12.0
961	0.407150492813575	0.692767855258437	10.0
962	0.43074215258176096	0.5271337218023996	26.0
963	0.33367644180085415	0.6173392869956955	16.0
964	0.9129368045383889	0.9624263858976394	49.0
965	0.31977453693667396	0.7837281968351926	14.0
966	0.5239182670745645	0.9672815560618515	4.0
967	0.5477441996853172	0.5863603764057569	8.0
968	0.5071347418957579	0.8078479885418326	8.0
969	0.5282769722157481	0.7024021961230309	14.0
970
971	0.2814148532697075	0.396887462102545	4.0
972	0.3301126686220722	0.5229503569443408	22.0
973	0.23678470405176738	0.397700317337705	3.0
974	0.404583513828526	0.9734385824764977	1.0
975
976	0.05490782477658607	0.07259943152588394	1.0
977	0.5337323537733302	0.7361805998976247	260.0
978	0.2687005601946778	0.3577960228130142	16.0
979	0.20344492575810671	0.40064417672486935	7.0
980	0.5862296306850504	0.6387934759823934	29.0
981	0.17640870746203136	0.18775286928148718	2.0
982	0.1662205724217331	0.20814013062156575	4.0
983	0.26287970604390243	0.20037261594650624	1.0
984
985	0.44422443809286627	0.49299198994112625	8.0
986	0.2841075696146072	0.5745567589186406	6.0
987	0.575848677836915	0.60411587654073	154.0
988	0.21158396800782125	0.43633779439014764	9.0
989	0.39617675328377205	0.7525491609962514	736.0
990	0.24504411300696585	0.55210662626382	4.0
991	0.29084496902750034	0.68144848954299	62.0
992	0.2714780309673445	0.5409375895633299	47.0
993	0.27064317511958896	0.5770547705781108	8.0
994	0.291924656986973	0.5622935627675019	70.0
995	0.6246049204233534	0.7764925779074117	5595.0
996	0.8571245580055722	0.8805446484244508	421.0
997	0.97168454795426	0.972745596339799	591.0
998	0.7614475710179697	0.8008975651142594	1148.0
999	0.4757467352065252	0.6608225177286207	344.0
A	0.44275111871553074	0.9113324285266543	28.0
B	0.34296812714318803	0.11748350744414054	1.0
F	0.2986259325291822	0.1704688935332508	1.0
V00	0.4968127621923343	0.754224420408429	685.0
V01	0.42743907649124085	0.7582825106668338	103.0
V02	0.42262066979591967	0.7049616465565729	16.0
V03	0.2949302931657907	0.6463933044211594	217.0
V04	0.6481211177420436	0.7028581964143665	2168.0
V05	0.13542469978029956	0.48979523997714275	7.0
V06	0.6658921892082772	0.8370908838389614	540.0
V07	0.5030804304008527	0.72232149075828	40.0
V08	0.19062402882154272	0.10783596245137184	1.0
V09
V10	0.6586867941580459	0.8246025362996299	19.0
V11
V12	0.19043196710762647	0.6681524311469664	11.0
V13	0.38938788518025863	0.3054603906927269	1.0
V14	0.21217090820091594	0.3679155428316354	7.0
V15	0.3316919150820625	0.6485014829915012	61.0
V16	0.670780801891758	0.7283994978329629	27.0
V17	0.22652773644624824	0.2233145178140651	6.0
V18	0.32304726578164245	0.7306386790063527	10.0
V19	0.18178008811868146	0.1316438789596642	3.0
V20	0.9107952500683074	0.9631534032989019	11695.0
V21	0.32763699296917254	0.7791243783719611	25.0
V22	0.9834178155569733	0.9859133883151443	13957.0
V23	0.9894084687957957	0.9915096849790187	1897.0
V24	0.9710450249933494	0.9748757079220634	1026.0
V25	0.925452817850409	0.915193385842637	8617.0
V26	0.5822500006805633	0.7358335844545456	151.0
V27	0.279103012577064	0.6608642566872971	23.0
V28	0.9339034031226242	0.968102916880652	306.0
V29
V30	0.5953097970576523	0.8165438899238945	13.0
V31
V32
V33
V34	0.03210739063838047	0.028334271644517406	1.0
V35
V36
V37
V38
V39	0.7831180119196588	0.9782176529837278	91.0
V40	0.6063168528946328	0.8814937558108553	279.0
V41	0.28392288938181465	0.6319840822924115	17.0
V42	0.9721559934564072	0.980394006059847	315.0
V43	0.9427777511639663	0.9587887900706069	1045.0
V44	0.8859577704099715	0.92554631353666	76.0
V45	0.7592178619666071	0.8164791626193306	208.0
V46
V47	0.3876906796211007	0.6142859504677523	21.0
V48	0.49080064161078074	0.989926948180432	20.0
V49	0.3256434471833771	0.6257829654408643	21.0
V50	0.3366755681537962	0.7187924681990829	17.0
V51
V52	0.9094877678463075	0.9124422293571688	40.0
V53	0.9825272949100989	0.9779320391141024	439.0
V54	0.830692718265705	0.895596797022477	418.0
V55	0.9233540838465557	0.9588955891874217	67.0
V56	0.9340378039613915	0.9625544937788375	14.0
V57	0.8304684837081491	0.97607726348403	8.0
V58	0.6072029846570975	0.7416382219398585	3179.0
V59	0.5984599713221848	0.6803071464413043	7.0
V60	0.6562865291111657	0.9220197847056785	15.0
V61	0.7118294282984432	0.8269875797556913	208.0
V62	0.4394072643490102	0.6763610671245375	101.0
V63	0.3711888892640963	0.9499297717238061	2.0
V64
V65	0.3123365656760607	0.6897939018348086	558.0
V66	0.6716369747053755	0.8009794812049991	12.0
V67	0.618727178376308	0.7941128997385416	334.0
V68	0.24950965054373347	0.384082908143075	20.0
V70	0.5672599699908233	0.5815153553403699	38583.0
V71	0.35270644620107705	0.527999725975056	77.0
V72	0.6979139702855337	0.499090550605996	23047.0
V73	0.31439651769960064	0.6133608566863069	66.0
V74	0.787902960138263	0.843847016398247	146.0
V75	0.37342410087818045	0.7241428753841219	18.0
V76	0.827396202016457	0.817689894022372	768.0
V77	0.8055716381014322	0.9209212643496769	372.0
V78	0.4982382001887906	0.6939759768531406	29.0
V79	0.5409540575350269	0.7250746166223329	127.0
V80	0.2762711831006724	0.5491675410634069	346.0
V81	0.6474652127937177	0.5951097274551398	5176.0
V82	0.49655027292362347	0.6375926355355386	468.0
V83	0.1417280790017565	0.08354654190557542	1.0
V84
V85	0.409941912645779	0.9933024631591945	1.0
V87
V88
V89	0.030926806978924692	0.03163674008006334	1.0
V90	0.8695232772767119	0.9541812683252104	11302.0
V91
V93
V94
V95
V96
V98	0.25316409611613033	0.30657449232264466	1.0
V99	0.6641074266408933	0.554821124379168	54231.0
