# Supplementary material for: Inferring multimodal latent topics from electronic health records
Source: Nat Commun. 2020 May 21;11:2536. doi: 10.1038/s41467-020-16378-3 (PMC7242436; doi:10.1038/s41467-020-16378-3)
Supplement: Supplementary file 12 — Supplementary Data 8 [file 41467_2020_16378_MOESM12_ESM.csv]

	EMB100	EMB50+MXR50	freq
000	0.067137036111412	0.07345545858834317	8778
001	4.688559374895606e-06	2.79279429384773e-05	14
002	0.00535974543516043	0.004215292696710076	39
003	0.00020427142090654693	0.00040477902023623643	91
004	2.206170100394184e-06	1.3922309721493005e-05	7
005	0.0022777981999036988	0.0018887725216306052	292
006	0.0004820772147263741	0.000261375029981037	13
007	9.254561753674346e-06	3.2949746860795294e-05	28
008	9.737102325765623e-05	0.000737709381602646	136
009	0.006836269058365977	0.008389121228566655	2819
010	0.021294557208181568	0.01450417634421226	48
011	0.007918935509243094	0.01639093851902986	188
012	6.8185869235019995e-06	3.471444397004395e-05	19
013	3.331599786955445e-05	0.00014077608288191036	22
014	1.4988838125669114e-06	7.990945364955138e-06	4
015	3.6390018268165466e-05	0.00013978220657241008	51
016	4.2342995757899464e-05	3.515082692652544e-05	10
017	0.043627235801300145	0.09670162060920139	163
018	0.00046359987818016414	0.0005298669664122359	6
019	0.011000882292084476	0.04105312668368488	92
020	0.0014694369581788043	0.0034123449987670156	15
021	3.940754926529039e-06	2.876245291249752e-05	11
022	0.0002370969189457947	8.657936621358767e-05	9
023	3.276865174554317e-06	3.177676524116581e-05	9
024	0.010516954233916746	0.002888497548751293	33
025	2.0296814617020297e-05	1.8084618511336903e-05	7
026	1.21329938560627e-05	3.1767785765589296e-05	12
027	1.094753549646464e-06	1.7850639750766043e-06	3
028	0.0029079054414912053	0.005435317972061612	32
029	5.316505980368499e-05	0.0001326504033036165	9
030	0.0017088269027157306	0.0011740445239378445	77
031	0.2737948144680339	0.3466099178220663	214
032	0.0010798534763975594	0.0007686056138874657	38
033	0.0008927345709528547	0.0014031089782275553	212
034	0.002504818714653518	0.003491978878887034	682
035	6.7065993259484044e-06	2.8135897574360385e-05	20
036	0.0022545248919667907	0.0027596456872272506	183
037	0.0016258479947738633	0.0006069824907168283	110
038	0.03144178850233812	0.02494199615066416	575
039	0.0011692410815842065	0.0027840693542161956	111
040	0.15736351179868796	0.14962835418334205	70
041	0.010152711127136133	0.010645467117459657	794
042	0.5555546392476425	0.5660365919358672	259
043	0.000418933969179916	0.0004157122793494247	24
044	0.16496023119826794	0.08845298205865149	25
045	0.003656953317110966	0.0005823564704370947	47
046	0.016746373773986106	0.010909487012018626	375
047	5.29843368514023e-05	0.00017885217800350735	31
048	0.054041388650300656	0.03653962277218429	142
049	0.012455846193595977	0.021421188378754667	172
050	2.9694626959281004e-05	9.351445445290475e-05	15
051	0.005207401621295188	0.003960235076603844	306
052	0.0049988555233380794	0.005663089917302527	977
053	0.0013332662457879187	0.001906617054112858	838
054	0.0016577300574644402	0.0038088771716142753	863
055	5.381418703045571e-05	0.0003405262693508711	150
056	0.000488566937626042	0.000782486911439167	91
057	0.0035677393828860964	0.003745071648441348	436
058	0.0006226382400706244	0.00028228342658118876	16
059	3.0051716928573515e-05	8.628028918372563e-05	17
060	2.5297967950777245e-05	0.0001075877522438595	64
061	1.8676355020805807e-06	3.5213614961260486e-06	6
062	3.1185917972525834e-06	1.5414289922860776e-05	8
063	1.2386793421169764e-06	4.8939484028245944e-05	3
064	2.638174383326738e-07	3.1349082694491275e-07	1
065	0.006087716290549728	0.004996606813280701	22
066	1.7806424207143335e-05	0.00013696848110541623	47
067	0.05076649857920553	0.057063250971621	7134
068	0.008129927461581834	0.009011660601022625	1010
069	0.00017185910330249607	0.0005438375903179898	160
070	0.0017069861334119722	0.0012318714099253053	240
071	0.00010054398253232936	4.469365493775622e-05	16
072	1.8347499199194587e-05	0.00011204758512395328	55
073	1.980072262143628e-06	1.0592214250564814e-05	6
074	0.013409125370505967	0.03757357803929681	316
075	0.0028715676863151273	0.0033591576587883682	398
076	1.6305715545099427e-06	1.1593143623323165e-05	5
077	2.504070308409718e-05	0.00013638437901061258	72
078	0.22463300741472414	0.23000199899123694	7039
079	0.009178886848126021	0.011437818153507483	1959
080	1.5316235542726571e-06	3.0100778145554435e-06	5
081	0.00011443710520331946	0.0002083036985958373	22
082	0.00010174868228199464	4.093058663307527e-05	10
083	8.287475688779335e-06	6.036589020800995e-05	23
084	1.5645439003724266e-05	2.493698898161718e-05	28
085	5.617075570805048e-06	2.4890655278868785e-05	17
086			0
087	7.768201328293639e-06	3.801221894859205e-05	23
088	1.2752930126708705e-05	0.00013441151330426026	38
089	0.00015383472442516123	0.00023574947660744258	10
090	0.0009344915442464458	0.002627436114164649	62
091	8.999001171567488e-05	0.0005310185480371726	75
092	1.0152415372777876e-05	5.431884508874144e-05	29
093	4.994301693988945e-05	0.00036874821091622656	48
094	8.056854655479526e-06	0.00013041648541258565	23
095	1.0207008627497842e-06	5.549013538704395e-06	3
096			0
097	5.0434330310556525e-06	3.2217723213290436e-05	13
098	4.7940187757169064e-05	0.00013606274606089167	58
099	0.02162134480940773	0.02200538668834054	471
100	9.240101514613187e-05	0.0002804939746613598	25
101	0.00013458531140407768	1.7107499889987457e-05	9
102	0.00015257404458283769	0.00015992464100032035	93
103	4.6262712993530624e-07	2.8636228265102747e-06	1
104	2.638174383326738e-07	2.638174383326738e-07	1
105			0
106			0
107			0
108			0
110	0.001528650764797403	0.00250896731598825	1101
111	0.009489305372831944	0.01854718105166371	770
112	0.005424665384409295	0.005967925821047321	998
113	1.1846787143645934e-06	0.00012492213239186035	3
114	3.503132501082468e-07	2.7216068366763737e-06	1
115	0.0026056893762674183	2.6405153739484863e-05	4
116	5.919483403885892e-07	6.676306942385099e-07	2
117	0.0001609919995740261	0.0006726384930741594	452
118	3.9056336421908417e-07	4.070534216910627e-06	1
119	2.228865963108937e-06	2.7515650805750352e-05	6
120	1.1954270327672795e-05	8.421274068615957e-05	32
121	4.765451683564996e-06	9.167877359141625e-06	15
122	1.9692484964499514e-06	7.998571599375834e-06	6
123	5.594571288837531e-06	1.948585938157107e-05	15
124	2.3861168907071323e-06	1.1842044987957158e-05	7
125	4.845414866622451e-06	1.3441407694361402e-05	15
126	2.462230787790868e-06	2.5227994581225646e-06	8
127	3.934230129156293e-05	0.00042031954170607073	75
128	3.596565998784361e-07	3.2636756167530996e-07	1
129	3.6930578046186467e-06	1.2793361749240546e-05	11
130	1.29291184780698e-06	1.6679221171396567e-05	3
131	8.759910605576053e-05	0.0003415984805918347	27
132	4.9128308096572155e-05	0.0007788204264205209	129
133	0.00011153925122181516	0.0007007540076582107	246
134	2.2019364513124487e-06	9.958839501297971e-06	7
135	0.2627203535903193	0.23161767776426723	202
136	0.007779718012450055	0.0072415184811612104	1124
137	1.032924827003258e-06	1.1266118283075937e-06	3
138	7.184764292401977e-07	2.0591733408490755e-06	2
139	1.428592479814794e-06	7.215896357591239e-06	4
140	0.0011134216374878644	0.0003794962310932459	28
141	0.24181524970776572	0.2571833710848993	107
142	0.017729707963375047	0.007813601695119255	73
143	0.011171326401574123	0.011051915336973512	10
144	0.2768023714928016	0.06623574285081966	11
145	0.07443680085373795	0.01247722297326079	45
146	0.014275933170578006	0.005953041036294268	15
147	1.5216315770188762e-06	7.995737718058952e-06	4
148	0.0012317057693843946	0.008841189539323648	3
149	0.01111626896444542	0.01019130524037062	16
150	0.529277917481212	0.44944658689460704	108
151	0.05083697256959987	0.04551394898786033	139
152	0.0024956060376193027	0.0017786607810105154	34
153	0.3316372029731207	0.3459543823198261	772
154	0.36286959520393974	0.3536504819103861	537
155	0.006376270083068591	0.0036606383192367914	55
156	0.009152377554985538	0.009140874210482553	34
157	0.42266703267984135	0.41352808448438594	77
158	0.009982961494588187	0.0012791122457843495	16
159	0.0017840183913342095	0.0012451615920711428	88
160	0.0009765037512466255	0.0008529361472108591	29
161	0.23859114509670437	0.23657082740653285	152
162	0.5276601447662281	0.5279092045230804	1714
163	0.0003611024144577282	0.0003890875148995354	2
164	0.0011605207894159067	0.0021489965154037616	38
165	0.0165192264432676	0.0009143313134865841	8
166			0
167	8.080930978540056e-07	8.130527449948696e-06	2
168			0
169	3.588157072293471e-07	3.81105113363527e-07	1
170	0.1875208404566909	0.10603963762189453	101
171	0.18379115830828	0.1848552372483692	134
172	0.17109949993949808	0.15568721412920417	275
173	0.08626517009667821	0.0733723160172457	1354
174	0.4929349636781589	0.4934776467257861	2221
175	1.5067003014705894e-05	1.1476177072535972e-05	3
176			0
177	4.538877299622184e-07	6.438569607376025e-06	1
178	7.050849275981678e-07	2.9168579772196643e-06	2
179	0.004680696523418272	0.007070036615241937	35
180	0.15497879773735787	0.12443608199849227	80
181	5.92637525708144e-07	6.41083272374296e-07	2
182	0.30795458831665334	0.3150990957156858	151
183	0.33049623360595676	0.3467212316725644	200
184	0.0981839450918119	0.01213867602868369	79
185	0.3156622253281799	0.3179149471109491	1724
186	0.30867751351791684	0.3087002929817634	13
187	1.918597472735212e-06	9.361993654279834e-05	5
188	0.3342070596587276	0.3163444107567932	1108
189	0.2370871862200409	0.2183333510477622	368
190	0.0036705146629440674	0.008392098144063612	38
191	0.0923300881648763	0.07813909960424191	255
192	0.014528333517226991	0.007467443440110746	21
193	0.2768168415955414	0.27387477039237434	147
194	0.00024484504471106573	0.0001248140366927908	10
195	0.005999864965218926	0.005479327875310732	102
196	0.005645131711327941	0.008225214987734491	60
197	0.07767710791127433	0.05268555105172519	173
198	0.001752741457952551	0.0010111358468257853	34
199	0.3681003936486644	0.34318044038949336	2465
200	0.3808979521282955	0.29297310846261704	150
201	0.4538618564714171	0.4402435791611926	371
202	0.4383623737349533	0.4240713209763144	705
203	0.21774593150160176	0.23711942099581385	191
204	0.6650767465082759	0.6214738241758291	503
205	0.3383159157707662	0.25405607639239186	171
206	6.710395641603963e-07	9.563523488830065e-06	2
207	0.055705584788730556	0.04562239145857881	53
208	0.668045000483358	0.6595762221009887	1175
209			0
210	0.001157001765983908	0.003161659205788499	106
211	0.008007265147349856	0.006082494060716311	894
212	0.001687405160282438	0.004279339508406629	167
213	0.0005728600054646212	0.0017527276149404314	99
214	0.00034266758643956564	0.0006292397655655881	249
215	0.00041139947550240975	0.0002764951392300595	109
216	0.013806540620474872	0.015042006471202286	3805
217	0.005924350838615039	0.00936989774064674	260
218	0.048823946559821876	0.040317357892486305	340
219	0.00038071823925457193	0.0003526533729307857	35
220	2.079435439365005e-05	8.700912421503784e-05	24
221	0.0003217054353720738	0.0004387596825046461	85
222	0.0008872910024933268	0.0013069325140541562	95
223	0.019905358104291414	0.008612975028769794	81
224	1.2662525180676865e-05	6.648528039006616e-05	37
225	0.03748982624247039	0.013024206383860489	69
226	0.03775774330923085	0.015067899558598948	54
227	0.03708927301177312	0.006277406025106415	80
228	0.03460079526796626	0.02224720814270529	469
229	0.003936994593478189	0.0029196519107595863	855
230	0.0008642060833331463	0.0007796668240859063	31
231	0.00399115982366157	0.03491305160811137	13
232	0.006068176286131504	0.004673518523724712	223
233	0.009676669165795682	0.00991274893324692	112
234	0.0019959127118315593	0.0034126200865597215	73
235	0.005041626937864094	0.014122864679572217	157
236	0.0004152255293163068	0.00043010568567923406	72
237	0.1520987178228316	0.14649886510020657	178
238	0.21871320955461734	0.19814264198503784	657
239	0.014476609433129017	0.012105593701754661	1238
240	0.03336189739612455	0.03683975908774048	590
241	0.04399688844794335	0.025192825509222652	406
242	0.14389020797521804	0.11723045891791378	989
243	0.0007348058743222382	0.0012295116034945369	45
244	0.09202742910203889	0.08906635440060082	4332
245	0.006308314581682451	0.0074006275738510005	263
246	0.002282845007769238	0.0028597975585274065	130
247	0.0019906053110185723	0.0026215715529769625	78
248	0.024429877636664894	0.02365804536294414	1624
249	4.5780586467624884e-07	0.0002079002079002079	1
250	0.5059695299748801	0.5050177403672896	21517
251	0.0035779427165408455	0.0037190110255610866	465
252	0.0017736331377981446	0.007141724839046551	68
253	0.17799151611684874	0.15798949860062006	294
254	0.0004418360795623019	1.7879936593046655e-05	10
255	0.0030557344019667867	0.007749859251884374	248
256	0.0007024135026959788	0.0005950952497216999	107
257	0.0013515407629140185	0.0026540837475463965	125
258	2.691886777357042e-05	3.944511332684185e-05	20
259	0.0059730192969379425	0.005565854390690357	306
260	1.1028323430170838e-06	4.983695467492576e-05	3
261			0
262	0.0002830466740264529	0.0003407861746675539	2
263	0.011339326546395218	0.01011841770389104	381
264	2.3569615829839226e-06	2.8530909273480263e-05	7
265	1.3526614928635482e-06	6.998528831212559e-06	4
266	0.011712474323143492	0.033822064029916714	56
267	3.6618018408610216e-07	3.680139904198598e-07	1
268	6.228880067707119e-06	1.7635193965221393e-05	17
269	5.724935058259666e-05	0.00012351265517696877	31
270	0.3116489116160466	0.31183604405101917	156
271	0.008552078099663905	0.017734511886878176	140
272	0.1253219826135222	0.11401522926955387	6449
273	0.041871785390269034	0.00457076174663132	72
274	0.02091231318362159	0.02780582733738602	987
275	0.15364236142269627	0.14252437391031034	218
276	0.007908030052681644	0.008202592864485799	1067
277	0.5144488842706698	0.5132898174190883	1194
278	0.35880508955250623	0.36444822311978087	4689
279	0.34933753368584514	0.3853973286554739	537
280	0.011266018876366503	0.008132912402600183	625
281	0.32995822581603107	0.2994945233104153	329
282	0.7889881693590315	0.7844640403514511	1083
283	0.007369861505728597	0.005953761463323848	105
284	0.12342047078067837	0.08326711323544	267
285	0.27897660062290836	0.25143408535769085	6097
286	0.5661506741628135	0.5630546926403086	5656
287	0.06718182498527592	0.05051110350869943	864
288	0.05568754206815874	0.0789752574477797	596
289	0.01090430940432855	0.009681323363800353	1102
290	0.4043813481426863	0.4104160731839247	1502
291	0.0036516117813101597	0.005647435350833548	194
292	0.006695208361698533	0.009098880027505495	143
293	0.008827410547415157	0.0079004570434976	196
294	0.025132108108682653	0.04452484062410027	123
295	0.4751113375683248	0.49115264476302134	987
296	0.5011114652826757	0.4907663715509353	2653
297	0.20635508831809524	0.17542923159575774	188
298	0.17372067385259116	0.16587180194334536	955
299	0.4317030875366905	0.44679766558550044	521
300	0.31790250638826745	0.3175278922440196	20038
301	0.2745625719557513	0.27353159456344356	1224
302	0.0214740703214359	0.013969533086775173	397
303	0.1502074914147385	0.16435381007330443	516
304	0.241515308479703	0.2327012483553457	539
305	0.0055592240500366204	0.004696681158402412	473
306	0.0047966575897272065	0.005213092205018686	630
307	0.11703155521841468	0.10204882653876647	2255
308	0.06471481548351211	0.05769002896330853	420
309	0.20467529498107276	0.21865936323944363	4221
310	0.09645869997791484	0.12074492227390655	392
311	0.32096305968248545	0.3251491617873432	6225
312	0.09418789019983034	0.07973366999593078	286
313	0.2962765937682427	0.291143928889338	850
314	0.3646607559051453	0.3707421800759072	3015
315	0.14473022516657902	0.14395886606092514	2712
316	0.15987963484809337	0.051759518354492454	55
317	0.2997865951839079	0.28429597155990616	122
318	0.2816570033406119	0.24796319256025076	236
319	0.2608858294198466	0.28749109926037164	389
320	0.0017546019802524187	0.0013560135440268215	35
321	2.5557011610825334e-06	1.693510139535598e-05	7
322	0.003218142784266593	0.018551568364573237	118
323	0.00451202001175538	0.006297062874861094	71
324	0.03330820942245173	0.003484597648151865	23
325	0.009218536969833371	0.014345493451779674	29
326	2.8119681865167253e-07	2.885375015076084e-07	1
327	8.759299045249363e-07	8.983283679774838e-07	3
328	0.0006698387013369231	9.531115773970606e-05	7
329	1.3229554935668375e-06	4.78990268947016e-06	4
330	5.3101757912503376e-06	7.011247346775621e-05	15
331	0.1996062269039459	0.1944241948986685	582
332	0.41786765581394014	0.4220812757879973	557
333	0.13045354437089485	0.09133970588503314	255
334	0.03487618846926851	0.041991781315827835	117
335	0.10112571844565427	0.050638686211939704	58
336	0.001335149367035828	0.0030326124642316805	114
337	0.0018280084478630792	0.02549282844694163	99
338	6.469194094987027e-07	6.353898275831685e-07	2
339	4.466211768110712e-07	6.179934987083936e-06	1
340	0.7077898268246248	0.7061297996925994	365
341	4.0180421831560494e-06	7.970872810886804e-05	12
342	0.07375062619160228	0.05944975840891616	299
343	0.08167026132175077	0.0541881481958675	213
344	0.13967466520419178	0.12925389074838972	1343
345	0.28964368935855705	0.29122826213901476	3521
346	0.0594219876171127	0.04311606265162346	2763
347	2.7581471944741074e-06	3.593528526678454e-05	7
348	0.15268723775897006	0.15829828680341929	767
349	0.0002936722870285311	0.00043300905279187974	57
350	0.0003765583296437093	0.0003549449488040202	108
351	0.020251655296913692	0.022786366296546907	216
352	7.358865567331835e-05	0.00010260871353362273	19
353	0.0054609056427390255	0.005424171200178078	139
354	0.13386077794153003	0.13424315766701428	1617
355	0.0055824246327009375	0.005937402491887501	830
356	0.002244990154848619	0.0024855074998533194	183
357	0.005610775140947585	0.0055940033017528945	317
358	0.14126870460941957	0.21310400778125368	181
359	0.3226158627623298	0.31239754792753416	658
360	0.00035925487560548535	0.0008745478894824317	184
361	0.12362461212343775	0.12618734153934816	390
362	0.0465403390981375	0.0681377388639203	3181
363	0.0006778495856973885	0.0013439292051344554	87
364	0.10968512388994633	0.12176174910041326	455
365	0.2539475309272249	0.250417994200344	5079
366	0.13165669908759053	0.12822987814404896	6361
367	0.027371085329426798	0.03380552655422854	2687
368	0.012679250399824047	0.016888382254947872	2112
369	0.000941677685193759	0.0015752795642437983	246
370	0.03490144466833928	0.034587530125440524	1626
371	0.01645013799942694	0.015315749968945743	677
372	0.0056717506379696135	0.010062683598249154	5910
373	0.0012908157567820698	0.003382500311741428	1466
374	0.0018380541871292674	0.002757980631482736	398
375	0.0029469069603435243	0.0034554477237700248	806
376	2.4572112712369533e-05	0.00023439072522999591	68
377	0.0037964716652304628	0.0031736028613147896	368
378	0.11684601698180826	0.11860702561902364	7922
379	0.12645966994730234	0.12899550020193346	3815
380	0.027076558890852663	0.03119223727098513	7698
381	0.06855146970134574	0.07689405332112224	5418
382	0.19520755806700735	0.20599349638311776	27524
383	0.14582437611376053	0.16355097310139802	293
384	0.0739148302502012	0.06266458374885922	641
385	0.0640791913975716	0.05954142475361788	290
386	0.00266661991007237	0.0030135896405916853	1156
387	0.002030168939407577	0.0018645511408510811	67
388	0.00567248896721352	0.008516558958896935	2626
389	0.017767078084681115	0.01915860062454438	4910
390	0.014462127713900623	0.09583701763520619	56
391	0.0605058721357522	0.06749690925649497	567
392	1.6756126032347258e-05	0.00020657639624445623	30
393	0.0001785959266483955	9.660434483127558e-05	12
394	0.2759730548187261	0.2695353361799233	8209
395	0.3011699220592703	0.30215760408858766	11565
396	0.05060170595206104	0.05452336018703164	993
397	0.0011171578015181402	0.0012969817595361928	188
398	0.011123100370384447	0.01051240974818549	571
399	1.800030905724319e-06	1.762160273797675e-05	5
400	0.06297459334405861	0.016616305155973364	66
401	0.393494162000361	0.39558394145872255	34588
402	0.20412376453718614	0.18080643765402066	1617
403	0.006401746919107439	0.021599419192900957	129
404	0.3022224822967665	0.2940352805084004	154
405	0.0005945412947910106	0.00019503135298450176	63
406	1.95401539905781e-05	5.367569814391108e-05	5
407	3.047455607876586e-06	0.00010658171064142119	8
408	7.416850503060624e-07	6.876208881471632e-07	2
409	1.2881994104597324e-06	3.457188455873068e-06	4
410	0.04682666270307881	0.034518532299636806	1798
411	0.08906309102376847	0.1195463569618726	3014
412	0.14054344858646728	0.136140559958907	1106
413	0.17586715940228997	0.16800345353759066	11021
414	0.32337274813449185	0.3229148657966684	24569
415	0.01501304886323503	0.04530835595347427	642
416	0.26511664396577345	0.26368744493524876	1291
417	0.004177739166711722	0.0049560786571862915	362
418	1.1574935149750797e-06	1.679463014740794e-05	3
419	2.214719486558961e-05	3.664537076079141e-05	12
420	0.017177850446337566	0.043311523445030226	404
421	0.1522787489897371	0.12694259150094653	470
422	2.505549253769021e-05	8.544466226342267e-05	44
423	0.019273577309178343	0.043371033787307764	594
424	0.1737072830540352	0.16589304687993772	11291
425	0.13373995088945065	0.13036244257380547	2403
426	0.08255914510774442	0.07925960033564113	1936
427	0.37983708580155073	0.3770372301563897	27878
428	0.3278684985699896	0.3266220685279887	12981
429	0.33805610807849934	0.33420973885187955	26142
430	0.06339821120504677	0.002824246064716049	19
431	0.0015800287059313752	0.010891926029037097	90
432	0.0035233370370083253	0.0027759713213580495	226
433	0.024470156381728267	0.04042585580173326	675
434	0.08518107499928354	0.12304967617871831	584
435	0.028052166662455996	0.03999244469844135	1202
436	0.2943264605341465	0.30648982026040816	3228
437	0.08768275016710887	0.08162052048865372	1265
438	0.15371378153515763	0.023919478680437728	104
439	2.1680827903900535e-05	5.1408759697173665e-05	55
440	0.1300686049744802	0.12238466462550993	2015
441	0.06376225129211524	0.04548182256706153	884
442	0.003807025166001913	0.004922958591909766	277
443	0.027748713485888588	0.028781682754790167	1405
444	0.003894430082018942	0.008147332064365194	213
445	9.610011102256972e-07	4.744619908382317e-06	3
446	0.14457000494624245	0.14041572321919218	331
447	0.014903994965038341	0.022999077716944632	1178
448	0.00016197306671035292	0.0003863339273990887	98
449	8.47419781471283e-07	9.362888290813128e-05	2
450	0.06711539377520606	0.01866440949213329	21
451	0.03456723065116857	0.06256986802557983	1399
452	4.076015455256031e-05	3.0699827740322884e-05	12
453	0.31181645089616433	0.29916534731744165	1000
454	0.11735310818417125	0.10083521706242937	1540
455	0.008987897152363759	0.00926060189942916	1787
456	0.0003329572284902701	0.0009536499696528914	160
457	4.7818986123557197e-05	0.00013188025397509285	67
458	0.002211744971639989	0.002043653411740622	595
459	0.012264340301634754	0.013551512714858945	1910
460	0.006493585200658446	0.010604845889766344	2629
461	0.011033431168727709	0.015081089508330696	3815
462	0.020931197486672576	0.027691601184882043	8717
463	0.026372562383401334	0.03206393915683397	6806
464	0.01075356770534688	0.012576341446053985	4400
465	0.09668425979134147	0.10867510329260584	31941
466	0.023572917380204027	0.027278573093853085	8650
467	7.39827530889174e-07	4.585609818105929e-06	2
468	2.4296022759082695e-06	1.0902693967091852e-05	7
469	4.677533381011188e-06	2.9024727191111064e-05	13
470	0.013509615041125146	0.010648814312754128	288
471	0.04737724521888207	0.05376135853683789	225
472	0.03462624027679018	0.03487580402667912	2959
473	0.022331642624339967	0.02781728790699263	7393
474	0.022015172457646708	0.03273411630733197	1823
475	6.095588784083373e-05	0.0006486012080241415	40
476	0.00027217336076526284	0.0009556333953826503	256
477	0.07637566702085395	0.0829457985681302	3761
478	0.003083113006734139	0.005468281186549563	1973
479	1.0870432622128555e-06	6.785633690582128e-06	3
480	0.0011184838193726509	0.00133440601483494	248
481	0.0001722938746103811	0.000498196812664665	124
482	0.0034017944706276754	0.003938279612534027	724
483	4.211017981785446e-06	6.642351170178543e-05	12
484	7.955592349715718e-05	0.00011935440441655933	27
485	0.0021292773649822985	0.0036492317666636217	655
486	0.03239054734953185	0.03335538877975966	6094
487	0.012937691109890369	0.017124172312858257	6312
488	3.4647057356124627e-07	1.7875081778499137e-06	1
489	1.3818877368990275e-06	1.9591327413448357e-06	4
490	0.01475013841996903	0.018614772726627805	9236
491	0.11265418250840611	0.1011944664519576	1891
492	0.02512630679902501	0.02265848790459527	443
493	0.2175933754391851	0.22781305982145938	16590
494	0.016000741642125883	0.01680347841282765	274
495	5.100990293986626e-05	0.0001755338292213808	36
496	0.2024569956219543	0.2053205771558741	3412
497	6.255947331948415e-05	3.6488692365313946e-05	9
498			0
499	4.1524652355610477e-07	3.8124575864093513e-07	1
500	1.4237339534554378e-06	1.680479207538255e-06	4
501	0.010895607176802683	0.08787564881920983	34
502	3.301554232847786e-06	6.497669395128887e-06	4
503	0.00031446701234510397	0.00010725837428103804	8
504	0.00012676145846620887	0.00026533501168254936	11
505	0.0057204063400025625	0.017254348468875864	8
506	0.00012769876499213733	0.00040210247092455716	84
507	0.0016774258309247727	0.0011823324273585174	65
508	0.007478420114777378	0.0053157123752031596	62
509			0
510	0.002127966541606153	0.0021188490258758725	41
511	0.019103269283564504	0.019983697222777406	768
512	0.0096222870074512	0.0023484685664907088	95
513	0.00014829686917021442	0.00017475545405772747	10
514	0.004510425805447582	0.005850225452548708	235
515	0.23446849630479144	0.26201786134678984	280
516	0.09479994935462017	0.08956078348285228	204
517	3.8727467334666815e-06	1.932126251085243e-05	12
518	0.07389463058436141	0.07964083161065996	4406
519	0.023961656997395143	0.02645735446379688	3317
520	0.00351589351809226	0.004108187684435773	480
521	0.27381360715290964	0.28554439538687326	17716
522	0.0028732950881857314	0.004083434951760999	692
523	0.002266886834339019	0.0034534403864748425	727
524	0.005648987797539948	0.006320010208456243	587
525	0.00021900863402594172	0.0012903228545028246	358
526	2.8843853565449473e-05	0.00011939113751662398	83
527	0.0001577930198147306	0.0006462240408603722	371
528	0.00036775241796340943	0.0014854051777199772	856
529	7.96128584956995e-05	0.000479546738923192	211
530	0.05249168432435326	0.05305892422213372	3892
531	0.014542620540599958	0.012178100560937516	615
532	0.01410333075719482	0.003002937713150998	357
533	0.005049927797370302	0.0038985507958574413	354
534	4.299249719530263e-05	0.00020824483222190584	34
535	0.005415606152660417	0.004510490366746021	3293
536	0.016002131223135922	0.012895257243505532	2953
537	0.0007815287415688483	0.0009250570228166471	111
538	1.7498716419623238e-06	1.6366192317107872e-05	5
539	1.736519899110951e-05	4.977549871446883e-05	7
540	0.014902729629797978	0.012823346229540811	301
541	0.0017208258273963908	0.004466952524131129	212
542	9.394186278189984e-07	1.610390420230918e-06	3
543	1.2291398893586147e-06	4.105411195011904e-06	4
544			0
545	0.00020537887786825377	0.0007897470364823708	25
546	8.902635317143318e-07	2.155900086738551e-05	2
547			0
548			0
549	6.412852815314913e-07	1.6314371404625196e-06	2
550	0.153387735808705	0.153403023942012	1794
551	2.947726212586249e-06	7.9686478557944e-06	8
552	1.1819567999134705e-05	8.346726327791183e-05	27
553	0.015067789981541341	0.020073447456968613	1590
554			0
555	0.29680838470584797	0.29410434709637695	1087
556	0.21892488737663193	0.22059476926176608	489
557	0.00390893298081	0.0023277154416654145	40
558	0.009150159301280311	0.011203647808088208	5709
559	1.1211299296616672e-06	1.2881727654016225e-05	3
560	0.007403147525042787	0.007296455295402895	545
561	6.795723917704609e-07	1.721106209935675e-06	2
562	0.029050579031510725	0.04541861394217436	1297
563	3.4564115397138227e-07	3.3607254865322286e-07	1
564	0.011765571105322102	0.013076253000488808	3633
565	0.02282992887307919	0.033556267944543756	684
566	0.0062253703813378285	0.003922839805667402	103
567	0.011406809304204884	0.009051050986724006	121
568	2.751854954436646e-05	9.751239141541359e-05	53
569	0.008786600364538502	0.008465365033683414	1986
570	0.0002048121144732779	0.00027651435401364387	51
571	0.23071315805223477	0.2394333267507811	841
572	0.009673317173431294	0.0050335575171096564	53
573	0.05485848627157646	0.03581242392003339	822
574	0.03723177120798313	0.05240247145827398	1259
575	0.012544174079965628	0.009650509647601457	543
576	0.03270090798684169	0.033490536598399394	151
577	0.05797324106406595	0.046938337360345486	356
578	0.015131196950653708	0.014658332060565165	1127
579	0.006652016479042566	0.007413418258233109	374
580	0.0022601951288961767	0.0037071547487331027	25
581	0.06441915130990292	0.07655497138372391	207
582	0.004193864545645454	0.0023309613405690746	51
583	0.15787117742824533	0.1677683497243558	464
584	0.04727898392705805	0.0548229636297553	467
585	0.6726803895286568	0.6858476303467365	2641
586	0.6134345854783495	0.6240963488248058	3168
587	0.0003667306352087014	0.0003488735973271729	10
588	0.00020014606271891717	0.0001639997428528893	31
589	2.344450076686957e-06	3.024218853102282e-05	6
590	0.007360622769014337	0.007708437611862626	855
591	0.024595252900735432	0.026048812140430283	358
592	0.14059955714400488	0.13945755471577215	1124
593	0.05279649881980315	0.06912992722694686	683
594	0.0015399695377298793	0.0034169232354655295	68
595	0.0189931027622596	0.01755783060898903	4090
596	0.01257215820616056	0.010193517513037981	411
597	0.0037674368383273167	0.0029585956130036145	258
598	0.18748758225260154	0.13684574824673462	298
599	0.036754683213005485	0.029847510333127665	7130
600	0.08945007094372581	0.08810953355494647	3555
601	0.025616641415582578	0.023278750608070883	711
602	0.0005090887369641631	0.0005255667527876854	59
603	0.010827576952566472	0.014800670885479941	278
604	0.0035882302131414853	0.003869668226872543	284
605	0.045255069507339984	0.03205600345034346	622
606	0.11180906057262735	0.08483866555781552	257
607	0.0026946766569932072	0.004045160883795259	890
608	0.002288400825366569	0.003357280685476606	405
609	1.51174508741051e-06	3.6539188811135914e-06	4
610	0.018945686943621944	0.020031316250635714	1246
611	0.042750638272354806	0.053292110625503805	1301
612	6.410496553060629e-06	1.5828626031328476e-05	3
613	3.562575571134303e-07	3.7237873300370366e-07	1
614	0.0014182331315168207	0.0019108825147887455	322
615	0.00231408704400547	0.0029872703986789815	87
616	0.04375492803413831	0.046456499052212975	4257
617	0.06207654508339071	0.05823352778962005	216
618	0.016291280721091594	0.021243942349789238	676
619	0.005783828181199531	0.012928576095928915	32
620	0.008567482662889377	0.007744146665355566	503
621	0.0006765719755572009	0.0010533573181992864	97
622	0.10940339762989433	0.10093218004594487	1220
623	0.001660761743017853	0.002280305149616431	388
624	0.0006942680315686017	0.0006416072634272163	116
625	0.014531966596265416	0.010826535440836324	1619
626	0.03251563530418677	0.0322578011363469	3329
627	0.14005093459918216	0.13460922002720152	4768
628	0.4224307614566773	0.4071402033022473	965
629	4.4839827309704435e-05	7.081440666184663e-05	43
630	0.0012787723785166241	7.782101167315176e-05	1
631	3.2715208832894095e-06	4.734245441839919e-05	8
632	0.0003017027903136909	0.0007741108635362035	6
633	0.3142354352539928	0.29546763424775574	158
634	0.004219194587443317	0.004768914879873088	112
635	0.0055920036899830385	0.0057794542628738345	265
636	2.7834999069711444e-06	1.5606496457238532e-05	7
637	0.013362650352010518	0.011842276554041622	394
638	6.040431426395021e-07	1.5554699153999143e-06	2
639	5.106134473092521e-05	0.00017413075404642322	22
640	0.014942388851045907	0.013855852093529578	358
641	0.010276221615325258	0.009254933564066157	98
642	0.04319718956384303	0.05091478706454633	354
643	0.001083331130593705	0.0009261027952336463	42
644	0.05688048574043489	0.056383942706165535	349
645	0.05050486290330986	0.039219047541070445	78
646	0.15551748577165173	0.13259800144598285	1169
647	4.8820551430914836e-05	2.0367922665028822e-05	18
648	0.40715998420383465	0.38289663008592095	599
649	0.3591345666464125	0.3202471471821149	74
650	0.3409053291295324	0.33059176724374306	1040
651	0.3701191081609886	0.38373002443007054	108
652	0.013483160221111953	0.014927410380540896	85
653	0.0006357515678256019	0.0008032386773460307	7
654	0.011586963027212568	0.00873204376249384	106
655	0.008086109125065393	0.006398472139775197	93
656	0.052205485275057265	0.048412114876124325	270
657	0.0022159844333979263	0.0035287766796767307	14
658	0.014034029659802522	0.012376684582727152	108
659	0.0014835394902954506	0.001894339353231214	50
660	0.01937798895924898	0.012465578856443312	54
661	0.00585604868430774	0.008109205237283524	38
662	0.00042062490736161404	0.0004050884551164429	5
663	0.0010480085467032727	0.0031015365998142853	7
664	0.01527174742722603	0.011759721040897212	71
665	7.408262236556701e-05	5.626197538984769e-05	7
666	0.003116460782779545	0.003498796019590158	48
667	0.0005435300378675504	0.0011126532647020735	5
668	5.319612727187665e-05	3.0732034034289394e-05	3
669	0.07562421545768203	0.0793195328447136	257
670	0.00017424105923332902	0.0003524854295708893	11
671	0.00025271705591212753	0.00029768993844682054	15
672	2.4532595546281617e-06	8.425860422069852e-06	7
673	7.485935348920586e-07	2.309381469872121e-06	2
674	0.0015450712106905135	0.0016493501905815641	13
675	6.0664275929111734e-05	0.00037956761601645137	25
676	0.0005012461460908822	0.0005038470170751255	88
677	2.780109981150854e-07	2.90272391612289e-07	1
678	1.8849083630362652e-06	7.893022710322284e-06	5
679	6.066748394055782e-07	5.679897295046269e-07	2
680	9.16156976650785e-05	0.0005559293320880093	262
681	0.00023300953926693805	0.0008153662676479292	596
682	0.015354045770438543	0.01788809985394022	3995
683	1.8904402255635167e-05	0.00011750140452816925	52
684	0.0009454698967679301	0.002459370798851311	639
685	0.2114104858045965	0.2190158769557085	264
686	0.00135729140475427	0.0026433418689782557	1325
687	7.435194979591908e-07	4.9037189717512755e-06	2
688	1.249999010541451e-06	7.426798415132877e-06	4
689	1.8017707580221233e-06	1.5130998027385653e-05	5
690	0.0013673529821863577	0.003762080556273594	1091
691	0.007114987221295201	0.00901623581381505	1409
692	0.02451222693068201	0.032723694157098936	12566
693	0.005106615927068085	0.00459342640626673	541
694	0.014164544723049293	0.014038742935605544	91
695	0.00840725411559347	0.014009945606945478	1385
696	0.2654266464071877	0.27670274175559695	2130
697	0.016898623824758874	0.004515908981470906	158
698	0.0023689826846208977	0.003553136838807918	768
699	9.19323549322798e-07	7.524261151932908e-05	2
700	0.0031511263419807534	0.002837032781464838	432
701	0.012927068647116438	0.013687305749197333	1594
702	0.01271544147909014	0.010247734778979114	980
703	0.006995630526402238	0.004984483982236951	1046
704	0.0031898508300958342	0.0033455107635015553	913
705	8.86157137878756e-05	0.0004736730375939678	196
706	0.15588585967972218	0.16090115401200433	6249
707	0.2249136641826707	0.20601172849728377	587
708	0.0027166087773901116	0.00486750266325705	2004
709	0.003528048860291473	0.014635510066357323	1932
710	0.3442734697084709	0.35065419165420275	934
711	0.0009809268324387384	0.0012009960848408123	107
712	0.0209836993737632	0.00524523762119201	67
713	0.0014280856974973582	0.0007070103656542377	67
714	0.4535434786261808	0.45557571435586425	2220
715	0.16539921948537095	0.1563664512430462	8406
716	0.04984823232641167	0.050485139320467456	2714
717	0.012450594658087094	0.016725126077938565	686
718	0.011931561990303015	0.01024422288298587	659
719	0.018505162900833504	0.01832903041620637	3642
720	0.005844205354458468	0.01007410237456532	220
721	0.06834957328358415	0.07036348182213055	586
722	0.23407471920188322	0.2514661801742371	1817
723	0.040619757396856644	0.03258424045768924	3116
724	0.1329971285077031	0.13199739514913345	10589
725	0.07569230640072107	0.054465868241679365	131
726	0.17475425215922621	0.16593690916019915	8077
727	0.02495247698006484	0.02363320789647347	3883
728	0.002596096677464752	0.003698693905511177	1167
729	0.03944937205748816	0.034414461426686846	12597
730	0.02716680113632106	0.032561549278943294	604
731	0.08990846616555687	0.09680325109217387	214
732	0.00417104158302871	0.00935294854867652	282
733	0.023328173683213965	0.016686587696739665	4119
734	9.121412947475126e-05	0.0007552369815023898	225
735	0.04778711820415664	0.0511027148150863	525
736	0.014562727793962251	0.012242949368015003	457
737	0.1978978915732443	0.19180400874820588	1666
738	9.64808285916579e-05	0.000369075823711032	105
739	0.00240622740811743	0.006158009348780157	229
740	1.8516964890194191e-06	4.394814810792921e-06	6
741	0.23932476902319133	0.22897658142356198	254
742	0.011762302765805904	0.010171054480273278	336
743	0.00457384377096649	0.00577117818841418	672
744	0.0627319966829565	0.0666274968473425	411
745	0.25972235388722453	0.26762956374981095	25970
746	0.13116385578637346	0.12703896999973097	11461
747	0.12675983865328094	0.13080672252196457	7767
748	0.02228070538751202	0.014745650995291088	393
749	0.15520677586481915	0.1560029890598036	474
750	0.24172572919880653	0.20610846905932556	359
751	0.20342747246073328	0.17299662812007083	485
752	0.010419652798561226	0.01437228790936281	762
753	0.017945894781207124	0.013002328231776702	252
754	0.12105110840406376	0.13094551643146587	1102
755	0.03440914515446385	0.013571743585696742	336
756	0.013438670841238334	0.020275296334507302	589
757	0.00139108322542947	0.0008398790131292975	167
758	0.29748616097410646	0.3151991759423477	2370
759	0.08914700263163854	0.09216703650447478	1751
760	2.8456573246061927e-05	6.864002448238238e-05	24
761	0.0001370457006658349	0.00012048951986432455	9
762	0.0009246616015093566	0.0007963594844124421	27
763	0.010519250410174836	0.01486233037555509	60
764	0.03164164445366528	0.022921871569040755	275
765	0.3074703918767196	0.2872311667220028	931
766	0.0004204567932515808	0.0009308397212203102	23
767	8.328770103193782e-06	0.00011237883978635158	22
768	0.021106491946583702	0.03175804627004998	78
769	0.003691434413112744	0.004326249606533932	69
770	0.3970500090017517	0.37177869364286004	581
771	0.00017818557718137564	0.001179876045429409	42
772	0.007988933843918864	0.0030520210635238544	22
773	3.0435193864992564e-05	3.99142725177628e-05	9
774	0.1628746062625669	0.15868766222988284	57
775	0.0002592200887714686	0.00025636073974970747	31
776	0.005245559241097357	0.006375108803910612	64
777	0.021418360183943913	0.02420491471770277	47
778	0.00018381746659403396	0.00035749872290777177	41
779	0.007368887781817337	0.016214050375016786	229
780	0.030532484627838218	0.02903182974659947	22172
781	0.0053924094363078205	0.008088065254592151	1915
782	0.005184932939643382	0.0068100047615121334	5870
783	0.049748080790573024	0.05095648101205325	2574
784	0.016404838162387338	0.011246777362417372	7995
785	0.030904391796212516	0.0264720913293631	11764
786	0.08674796508428986	0.07439956307374546	32056
787	0.01381482697845592	0.015354191196951176	3045
788	0.008978062916660845	0.011734154746681318	2751
789	0.03933029442086207	0.031082229112606247	15755
790	0.011861831208057002	0.01462925095402031	4589
791	0.00034151773959975183	0.0013414595980815727	133
792	0.03269309558914644	0.04866721445757668	60
793	0.00143909165684613	0.0019648759886762425	132
794	0.022510499189971226	0.02265889508772402	479
795	0.02338687452212147	0.02862567396259751	469
796	7.227062649312133e-05	0.00033755479125898845	167
797	0.5855617667578914	0.5856121287169689	488
798	0.003741754827731993	0.0033156162414818935	181
799	0.01942110978280483	0.018859783753401825	2123
800	4.30741308752922e-06	5.422484592949376e-05	11
801	0.00010361592295554693	9.652914869829956e-05	14
802	0.0004948734027817348	0.0011642568718054779	187
803	9.594771763093807e-06	4.2021748728040935e-05	27
804	1.922170113660237e-06	3.990566743897618e-06	6
805	0.024262657012441378	0.06469642183165432	313
806	0.000564433128211876	0.0003861788422638824	26
807	0.001980164043770794	0.002387381559227853	314
808	0.00875663944973812	0.013833318547985422	143
809	6.009694350182027e-06	3.454011523438778e-05	17
810	0.054683726915478195	0.04463073238018419	291
811	0.000434347001182408	0.00031808313672127117	31
812	0.05043908152894214	0.07064806443214916	637
813	0.15880664601352038	0.14023478298177242	1210
814	0.023261799527861723	0.017250200609965148	486
815	0.03147772679233214	0.02875310247707057	331
816	0.02950184095887971	0.03359392940432465	720
817	0.0006713641638484215	0.0008731551181266841	51
818	6.9586983090895005e-06	3.099199941179716e-05	21
819	3.386732898518843e-05	2.6758887012619768e-05	7
820	0.10736134892150999	0.12280685026914902	523
821	0.14147301566912707	0.13828470678509727	166
822	0.07604151105471113	0.05169610205347369	140
823	0.17886198155937771	0.213439686534935	525
824	0.10789200081887992	0.12844490701220643	594
825	0.023482295782721478	0.019290395577282717	454
826	0.006482572526757428	0.0019195575135983133	248
827	0.00030739259233209936	0.00037809476514131515	21
828	4.500689055494396e-07	3.744889162515457e-07	1
829	0.01700276495132861	0.020118243133232884	1501
830	4.396044833149248e-06	4.061402049961329e-05	13
831	0.003625586577364247	0.007653039018318094	159
832	0.0006154644888767254	0.0010455050790585925	124
833	4.698696860301256e-06	3.1388243653515006e-05	13
834	3.833212108566912e-05	0.0001952790883817927	55
835	0.018689844755727637	0.013882925053145145	121
836	0.14495387985222905	0.12465410034452631	669
837	6.5569284347647e-05	4.8127050188920675e-05	7
838	2.637883905593598e-06	1.528190782641548e-05	8
839	0.00026998250822951337	0.0004642053051634005	90
840	0.11636783236205801	0.07749717068031191	474
841	0.00014006406318647671	0.00013249423539000822	46
842	0.008272959993253448	0.008624724901445157	886
843	5.412455218153539e-05	0.00027369277616530463	82
844	0.048923683293783826	0.0422379307791529	1043
845	0.011455323116522805	0.012645632475899442	2139
846	0.008843114037818187	0.020371049018080692	439
847	0.1402217253624045	0.14712403898679097	3478
848	0.025521073058360558	0.03160643045588403	2296
849	2.343812941744561e-06	3.392869049293949e-06	8
850	7.70845012969425e-05	0.0005873982322466864	209
851	0.004556237773263248	0.0003040588189246633	37
852	0.000916664883682943	0.0011585232358483878	50
853	0.0012620850973236453	0.0010594579407237133	47
854	0.0016611875030624046	0.0034838589767588624	1186
855	3.918519865328309e-07	3.0599287036612045e-07	1
856	3.9465541846103333e-07	3.850798501577287e-07	1
857	3.8389926483290785e-07	3.929643659912919e-06	1
858			0
859			0
860	0.00028007512419190374	0.00031424549566063157	18
861	3.0136923366248704e-05	0.00012199460446993894	4
862	3.469966893630866e-06	2.036840429125855e-05	10
863	4.155395671198372e-05	7.03215992948474e-05	12
864	0.0001231517534938567	9.625913114974944e-05	3
865	3.757129330220092e-05	5.859601984549358e-05	8
866	3.231747131720466e-06	1.6359652173019203e-05	9
867	6.769594307988327e-06	2.434334000811683e-05	20
868	2.9538707899279047e-06	2.0320038876413223e-05	9
869	0.0015456706452328722	0.010729610925283038	126
870	1.6378707895503437e-05	9.778000849688351e-05	48
871	9.532829121052032e-05	0.0001795081634439958	114
872	1.4231169205945428e-05	5.6177387013266304e-05	42
873	0.0035172949435385162	0.005015674549739949	1623
874	5.767346694981596e-06	2.4054300453761934e-05	16
875	0.006569384993812821	0.005956792544307591	226
876	0.0001754945902657345	0.0004466591153868872	189
877	0.00013345301934008112	0.00016896876971139995	41
878	4.005069709818634e-05	0.00013908547318548412	74
879	0.0121108288450536	0.014780733686585053	6861
880	0.00014606646866664765	0.00036228148643165445	101
881	0.00045177814465133644	0.0012411565291067326	174
882	0.0017294093976042276	0.0034066556834191192	447
883	0.01050059969747543	0.013109080390157759	1018
884	0.00011676674947320164	0.00015636815898840677	98
885	0.0006382305241777014	0.000992225584233517	8
886	0.06600251337459244	0.09159679221975554	59
887	3.40849003779662e-05	2.883328580811774e-05	20
888	4.588090418415494e-07	3.0649649980997218e-06	1
889	1.4421407580386408e-06	0.0002610310460432486	4
890	0.00023657633517037104	0.000227964087986561	67
891	0.006879020993484258	0.005331243614247395	411
892	0.004261343595611356	0.0023829634822876075	319
893	0.0016385663735370604	0.0006532960187515497	106
894	0.005969025738316348	0.009038536640434193	247
895	3.9737670351722525e-06	3.645710873211138e-05	11
896	0.006496840981369362	0.0005302309479570777	12
897	0.05273392066430334	0.027268555830010262	84
898	6.382442099037046e-07	2.9717197141371502e-05	2
899	2.2659028451154157e-06	1.8412951324460227e-05	7
900	9.387789692746413e-06	2.5981085622173716e-05	29
901	4.528342934969564e-05	0.00013096883636596604	45
902	2.63295079497476e-06	5.404422733291261e-05	8
903	0.00034889539435312036	0.0004582083110386132	51
904	6.613651749092647e-05	0.0001382665318002982	31
905	0.04312206617578319	0.07211167031110588	340
906	0.0002020810494734246	0.00023359105346392096	46
907	3.731498979095997e-06	1.034647786007054e-05	11
908	0.003508558147704392	0.0027042623744586865	103
909	1.1495258765732341e-05	4.531522043603689e-05	35
910	3.593227113951897e-05	0.00020647596508586874	105
911	1.0784116940515812e-05	9.992335198264447e-05	31
912	0.0007741251351956282	0.0007486213752319943	66
913	1.7008350403853984e-05	3.973373571706601e-05	52
914	2.3000088092734726e-05	6.350231383137957e-05	42
915	2.874451838573081e-05	0.00030900042184966184	67
916	0.003942518659413674	0.01223405889652355	98
917	2.4564365975799962e-05	0.00011931204742107177	73
918	0.00011515014048122654	0.00043178434297704764	184
919	0.00023884815491233434	0.0012530618987872685	423
920	0.00013725641878170917	0.0008196053349251689	319
921	0.00021574299762872875	0.00046943312880899906	169
922	0.0016438827277726277	0.0018306073213318675	652
923	0.0044033911112964196	0.005618027604817901	1243
924	0.011773658751292021	0.01149526904136968	5384
925	1.4377509916788158e-06	8.675864158209354e-06	4
926	9.955227639676494e-05	7.388920671169669e-05	8
927	8.81868416048958e-05	0.00034328421880639896	32
928	5.6072542224528855e-06	1.0176392948247909e-05	18
929	8.180856722073019e-06	7.583370129382992e-05	22
930	0.0045892965844380375	0.005410333506957589	745
931	5.9662616319028926e-05	0.000616745203182455	171
932	1.8456070686954344e-05	0.00019620514261725586	37
933	1.4362630758390203e-05	4.874314621709169e-05	43
934	0.0006121666772125767	0.001770611710290439	31
935	6.611044218846933e-05	0.00022362943603687936	89
936	2.4578858861822278e-06	3.113019455925915e-06	8
937	6.000401168884959e-07	5.804711384348813e-07	2
938	4.527949652389158e-06	3.4142293282524554e-05	13
939	4.932041397453208e-05	0.0001809941646327979	104
940	6.541903975434125e-05	0.0003255873286852327	76
941	8.552279237823228e-06	6.501904045742079e-05	24
942	5.929509732762695e-05	0.000508410618469346	155
943	0.00010335921782238063	0.0006830404594035443	93
944	0.002122217150665107	0.0013092421674821167	142
945	0.0007009393737644574	0.0010397931888651653	93
946	0.002974469620350677	0.0008957352832920176	46
947	6.815010250902685e-06	8.2673574937436e-05	20
948	0.001546787484767699	0.0014621408941416256	99
949	0.0013452273287498707	0.0025659510693976702	675
950	5.7456424172940065e-06	5.9493242589101125e-05	16
951	2.624902855267256e-05	0.0002911327975349705	75
952	8.770225578529084e-06	4.245560113387387e-05	11
953	4.782965137595242e-05	0.00013891568895575825	13
954	0.0003533675217166274	2.2241268345053002e-05	3
955	0.0007492831519854744	0.0004448251756116469	59
956	1.3736372238471062e-05	8.895215642914744e-05	40
957	6.200633523536279e-05	0.0016796484017724213	57
958	0.0035156181583300443	0.004049972971396936	252
959	0.015520300090675766	0.015662173256146956	5398
960	4.108569613826632e-06	1.455909185942197e-05	12
961	1.7167035992427958e-05	6.458368979607195e-05	10
962	0.00017739850189446495	0.00013336773700959356	26
963	4.0454465782238696e-05	0.00018059581977987598	16
964	0.2865389886576153	0.32761051478079223	49
965	5.106575848762135e-06	4.530612457269733e-05	14
966	0.00011923091465234648	0.0003767781715559304	4
967	7.288286450063217e-05	4.625842094222146e-05	8
968	3.280521748450344e-05	4.8258192486179025e-05	8
969	0.0002791302658208273	0.0001833790185274123	14
970			0
971	1.395553426862015e-06	2.399600889509447e-06	4
972	3.846952390865051e-05	2.191917321802531e-05	22
973	9.751541097815328e-07	4.471209710908751e-06	3
974	4.429333527042853e-07	9.841551028442082e-06	1
975			0
976	2.76394882051248e-07	2.8157925414160845e-07	1
977	0.0018064959227459087	0.0021254060534326887	260
978	8.12862813307542e-06	1.136604265280682e-05	16
979	2.184035052185876e-06	4.621639709807019e-06	7
980	0.00035988629404766037	0.00024561020752813514	29
981	5.984832353177281e-07	6.288220076014924e-07	2
982	1.2284374300154901e-06	1.2653830757784302e-06	4
983	3.573416922701989e-07	3.2902399637810387e-07	1
984			0
985	0.0009786702520583437	0.0017403381880841254	8
986	2.0835189937747965e-06	9.96206191690684e-06	6
987	0.0004668078584737385	0.00044287140328100067	154
988	2.8193166753506724e-06	7.16683343364143e-06	9
989	0.07793025775288076	0.08080878403266142	736
990	1.2990346064536805e-06	1.4480112224348236e-05	4
991	2.160054586843521e-05	0.000107974421113531	62
992	1.594246773425093e-05	6.151419847239894e-05	47
993	2.6912872405868645e-06	5.622737467978816e-05	8
994	2.440597158554942e-05	0.0001128513174827229	70
995	0.1716421358569884	0.1791023739866975	5595
996	0.34867124946500544	0.31062808408777837	421
997	0.7251372208407306	0.7157616112774118	591
998	0.010554932149672751	0.01178430293715815	1148
999	0.017601031233146505	0.019182802888496976	344
A	8.902005239485314e-05	0.0017497137584923299	28
B	3.9925993179043326e-07	2.9409567638182324e-07	1
F	3.7456859062574677e-07	3.1256407563550526e-07	1
V00	0.002144565256925295	0.0047453862471170186	685
V01	0.0003517793515056307	0.0005466176084024862	103
V02	3.778953662988368e-05	0.00010153063692035406	16
V03	0.00033812749729536474	0.0005010525216103743	217
V04	0.004908017448346933	0.005665549187592205	2168
V05	2.0573253663108303e-06	4.610243149606663e-06	7
V06	0.04935205389638617	0.03160487229514298	540
V07	0.028140625784429996	0.006738384320812346	40
V08	3.2302308258343524e-07	2.9220029745990284e-07	1
V09			0
V10	0.00026039952464672745	0.0004104481731639441	19
V11			0
V12	3.411567454043408e-06	1.2471029676566946e-05	11
V13	4.3193932116416283e-07	3.795559044096046e-07	1
V14	2.1937021264786284e-06	3.7565793327339292e-06	7
V15	3.100942397990273e-05	0.0002555732015208056	61
V16	5.4872538101702396e-05	9.372649130669863e-05	27
V17	1.9821902173644527e-06	1.9319419444219505e-06	6
V18	3.677763800735775e-06	4.667338289987766e-05	10
V19	9.314739555369959e-07	8.75702755905854e-07	3
V20	0.25527774180150575	0.25173580209772484	11695
V21	9.260493421900014e-06	9.143346080378234e-05	25
V22	0.8258551898233268	0.8251390063426557	13957
V23	0.5041779735171963	0.5184609448117938	1897
V24	0.3019962607459167	0.2851383519624021	1026
V25	0.16153854436385967	0.16287628246453464	8617
V26	0.0036861409998535316	0.0090421758097935	151
V27	1.8535570468310246e-05	7.785102995366086e-05	23
V28	0.04093997213380063	0.041006421811748225	306
V29			0
V30	0.00022840881113423675	0.0050788557851979355	13
V31			0
V32			0
V33			0
V34	2.638174383326738e-07	2.638174383326738e-07	1
V35			0
V36			0
V37			0
V38			0
V39	0.01020573952430604	0.04418831506400335	91
V40	0.002925570048354223	0.004944119018194088	279
V41	5.883409044126866e-06	2.691254231821326e-05	17
V42	0.37709930803112074	0.3973962609826085	315
V43	0.19161396415718446	0.19683182930307705	1045
V44	0.009346253368543216	0.009839213767012071	76
V45	0.0014481355790136605	0.0019527250291070742	208
V46			0
V47	0.0001636016231365652	0.00020210102694917365	21
V48	0.00011904559401796951	0.003550447849855353	20
V49	0.0004869239088174636	6.746881428822495e-05	21
V50	2.6665531810357843e-05	3.014145259389131e-05	17
V51			0
V52	0.3857785582893374	0.3599931968222164	40
V53	0.11862071075830018	0.17171262657743497	439
V54	0.020675594369073298	0.022080098937627572	418
V55	0.008325708550376815	0.00969151692345576	67
V56	0.1320645916291435	0.1292898268622588	14
V57	8.223411933596514e-05	0.00014213098530332149	8
V58	0.04545630151688987	0.0745834399036788	3179
V59	0.00013126102549699165	0.00012175812607337466	7
V60	0.00031159658208515257	0.00029890106775532003	15
V61	0.31430911863950306	0.31040781253584054	208
V62	0.00015652925441278384	0.0004644854762062022	101
V63	8.203082214219853e-07	1.0009567632662332e-05	2
V64			0
V65	0.00020599505081964265	0.0012166704954670944	558
V66	0.0007061163026391892	0.00108593421522617	12
V67	0.0025931904596887692	0.0034524067598543174	334
V68	6.628312572067434e-06	1.0506909373295684e-05	20
V70	0.0992339070253221	0.09687862659330142	38583
V71	7.677961349123006e-05	0.00012070687364056415	77
V72	0.055333619859613936	0.03863026515071165	23047
V73	0.00017255237137617666	0.00044060788548926175	66
V74	0.01663852473811654	0.026291175844315735	146
V75	3.214443600718751e-05	6.951762191434308e-05	18
V76	0.006565099477842245	0.00683089900475062	768
V77	0.034668659899004396	0.03457942769491198	372
V78	0.00014978415693397499	0.00047134423791910386	29
V79	0.004422744644814637	0.004388131481059012	127
V80	0.00011960844278448139	0.0003896955454105291	346
V81	0.015082140081691259	0.013951724293372993	5176
V82	0.0018389145245468824	0.0025997876978738014	468
V83	3.024018569893234e-07	2.839025010674734e-07	1
V84			0
V85	4.4693576371042494e-07	3.918802413982287e-05	1
V87			0
V88			0
V89	2.638174383326738e-07	2.638174383326738e-07	1
V90	0.144823516968062	0.14507308512824346	11302
V91			0
V93			0
V94			0
V95			0
V96			0
V98	3.4899214558277153e-07	3.7719537136015894e-07	1
V99	0.16739121658302478	0.14244257612593908	54231
