# Supplementary material for: Inferring multimodal latent topics from electronic health records
Source: Nat Commun. 2020 May 21;11:2536. doi: 10.1038/s41467-020-16378-3 (PMC7242436; doi:10.1038/s41467-020-16378-3)
Supplement: Supplementary file 13 — Supplementary Software 1 [file 41467_2020_16378_MOESM13_ESM.zip]

Archive with 252 entries (225 files):
- Supplementary_software/
- __MACOSX/._Supplementary_software
- Supplementary_software/mixehr/
- Supplementary_software/mixehr/mixehr.Rproj
- Supplementary_software/mixehr/mixehr
- Supplementary_software/mixehr/images/
- Supplementary_software/mixehr/Makefile
- Supplementary_software/mixehr/Makefiles/
- Supplementary_software/mixehr/README.md
- Supplementary_software/mixehr/mixmimic.sh
- Supplementary_software/mixehr/mixmimic_testpat.sh
- Supplementary_software/mixehr/examples/
- Supplementary_software/mixehr/.git/
- Supplementary_software/mixehr/data/
- Supplementary_software/mixehr/mixmimic/
- Supplementary_software/mixehr/src/
- Supplementary_software/mixehr/images/ehr_code_prediction.png
- Supplementary_software/mixehr/images/code_prediction.ai
- Supplementary_software/mixehr/images/mixehr_overview.png
- Supplementary_software/mixehr/images/lab_imputation.ai
- Supplementary_software/mixehr/images/lab_imputation.png
- Supplementary_software/mixehr/images/ehr_code_prediction.eps
- Supplementary_software/mixehr/images/heatmap.png
- Supplementary_software/mixehr/images/code_prediction.png
- Supplementary_software/mixehr/Makefiles/Makefile_macOS
- Supplementary_software/mixehr/Makefiles/Makefile_linux1
- Supplementary_software/mixehr/Makefiles/Makefile_linux2
- Supplementary_software/mixehr/examples/simdata_testPat_tarPhe.csv
- Supplementary_software/mixehr/examples/toymeta_phe.txt
- Supplementary_software/mixehr/examples/toydata3_bk.txt
- Supplementary_software/mixehr/examples/simdata_testPat_obsPhe.csv
- Supplementary_software/mixehr/examples/simdocs.txt
- Supplementary_software/mixehr/examples/toymeta3_phe.txt
- Supplementary_software/mixehr/examples/simdata.txt
- Supplementary_software/mixehr/examples/toydata.txt
- Supplementary_software/mixehr/examples/toydata2.txt
- Supplementary_software/mixehr/examples/toydata3.txt
- Supplementary_software/mixehr/examples/toydata3_testPat_tarPhe.csv
- Supplementary_software/mixehr/examples/simmeta.txt
- Supplementary_software/mixehr/examples/toymeta.txt
- Supplementary_software/mixehr/examples/toydata3_testPat_obsPhe.csv
- Supplementary_software/mixehr/examples/simdata_new.txt
- Supplementary_software/mixehr/examples/toymeta3_lab.txt
- Supplementary_software/mixehr/examples/toymeta_lab.txt
- Supplementary_software/mixehr/examples/toydata_testPat_obsPhe.csv
- Supplementary_software/mixehr/examples/toymeta3.txt
- Supplementary_software/mixehr/examples/toydata_testPat_tarPhe.csv
- Supplementary_software/mixehr/.git/config
- Supplementary_software/mixehr/.git/objects/
- Supplementary_software/mixehr/.git/HEAD
- Supplementary_software/mixehr/.git/info/
- Supplementary_software/mixehr/.git/logs/
- Supplementary_software/mixehr/.git/description
- Supplementary_software/mixehr/.git/hooks/
- Supplementary_software/mixehr/.git/refs/
- Supplementary_software/mixehr/.git/index
- Supplementary_software/mixehr/.git/branches/
- Supplementary_software/mixehr/.git/packed-refs
- Supplementary_software/mixehr/data/trash/
- Supplementary_software/mixehr/data/sim123/
- Supplementary_software/mixehr/mixmimic/mimic_meta.txt.gz
- Supplementary_software/mixehr/mixmimic/ehrFeatId.RData
- Supplementary_software/mixehr/mixmimic/mimic_trainData.txt.gz
- Supplementary_software/mixehr/src/JCVB0.cpp
- Supplementary_software/mixehr/src/testhash.cpp
- Supplementary_software/mixehr/src/PatientBatch.cpp
- Supplementary_software/mixehr/src/pairkeyhash.h
- Supplementary_software/mixehr/src/Patient.cpp
- Supplementary_software/mixehr/src/SJCVB0.h
- Supplementary_software/mixehr/src/Patient.h
- Supplementary_software/mixehr/src/parseDataBatches.cpp
- Supplementary_software/mixehr/src/PheParams.h
- Supplementary_software/mixehr/src/MixEHR.h
- Supplementary_software/mixehr/src/parseData.cpp
- Supplementary_software/mixehr/src/MixEHR.cpp
- Supplementary_software/mixehr/src/updateParams.cpp
- Supplementary_software/mixehr/src/JCVB0.h
- Supplementary_software/mixehr/src/loglik.cpp
- Supplementary_software/mixehr/src/SJCVB0.cpp
- Supplementary_software/mixehr/src/PatientBatch.h
- Supplementary_software/mixehr/src/main.cpp
- Supplementary_software/mixehr/src/LabParams.h
- Supplementary_software/mixehr/.git/objects/pack/
- Supplementary_software/mixehr/.git/objects/info/
- Supplementary_software/mixehr/.git/info/exclude
- Supplementary_software/mixehr/.git/logs/HEAD
- Supplementary_software/mixehr/.git/logs/refs/
- Supplementary_software/mixehr/.git/hooks/commit-msg.sample
- Supplementary_software/mixehr/.git/hooks/pre-rebase.sample
- Supplementary_software/mixehr/.git/hooks/pre-commit.sample
- Supplementary_software/mixehr/.git/hooks/applypatch-msg.sample
- Supplementary_software/mixehr/.git/hooks/fsmonitor-watchman.sample
- Supplementary_software/mixehr/.git/hooks/pre-receive.sample
- Supplementary_software/mixehr/.git/hooks/prepare-commit-msg.sample
- Supplementary_software/mixehr/.git/hooks/post-update.sample
- Supplementary_software/mixehr/.git/hooks/pre-applypatch.sample
- Supplementary_software/mixehr/.git/hooks/pre-push.sample
- Supplementary_software/mixehr/.git/hooks/update.sample
- Supplementary_software/mixehr/.git/refs/heads/
- Supplementary_software/mixehr/.git/refs/tags/
- Supplementary_software/mixehr/.git/refs/remotes/
- Supplementary_software/mixehr/data/trash/simdata_JCVB0_iter10_alpha.csv
- Supplementary_software/mixehr/data/trash/simdata_JCVB0_iter1_a.csv
- Supplementary_software/mixehr/data/trash/simdata_JCVB0_iter10_missingCnt.csv
- Supplementary_software/mixehr/data/trash/simdata_JCVB0_iter1_thetaTrain.csv
- Supplementary_software/mixehr/data/trash/simdata_JCVB0_iter1_b.csv
- Supplementary_software/mixehr/data/trash/simdata_JCVB0_iter1_phi.csv
- Supplementary_software/mixehr/data/trash/simdata_JCVB0_iter5_b.csv
- Supplementary_software/mixehr/data/trash/simdata_JCVB0_iter5_alpha.csv
- Supplementary_software/mixehr/data/trash/simdata_JCVB0_iter2_zeta.csv
- Supplementary_software/mixehr/data/trash/simdata_JCVB0_iter10_a.csv
- Supplementary_software/mixehr/data/trash/simdata_JCVB0_iter5_a.csv
- Supplementary_software/mixehr/data/trash/simdata_JCVB0_iter10_b.csv
- Supplementary_software/mixehr/data/trash/simdata_JCVB0_iter10_phi.csv
- Supplementary_software/mixehr/data/trash/simdata_JCVB0_iter2_a.csv
- Supplementary_software/mixehr/data/trash/simdata_JCVB0_iter5_zeta.csv
- Supplementary_software/mixehr/data/trash/simdata_JCVB0_iter5_thetaTrain.csv
- Supplementary_software/mixehr/data/trash/simdata_JCVB0_iter2_alpha.csv
- Supplementary_software/mixehr/data/trash/simdata_JCVB0_iter10_thetaTest.csv
- Supplementary_software/mixehr/data/trash/simdata_JCVB0_iter2_b.csv
- Supplementary_software/mixehr/data/trash/simdata.txt
- Supplementary_software/mixehr/data/trash/simdata_JCVB0_iter2_thetaTrain.csv
- Supplementary_software/mixehr/data/trash/simdata_JCVB0_iter1_observedCnt.csv
- Supplementary_software/mixehr/data/trash/simdata_JCVB0_iter2_phi.csv
- Supplementary_software/mixehr/data/trash/simdata_JCVB0_iter5_eta.csv
- Supplementary_software/mixehr/data/trash/simdata_JCVB0_iter5_thetaTest.csv
- Supplementary_software/mixehr/data/trash/simdata_JCVB0_iter1_alpha.csv
- Supplementary_software/mixehr/data/trash/simdata_JCVB0_iter5_missingCnt.csv
- Supplementary_software/mixehr/data/trash/simdata_JCVB0_iter1_thetaTest.csv
- Supplementary_software/mixehr/data/trash/simdata_JCVB0_iter1_zeta.csv
- Supplementary_software/mixehr/data/trash/simdata_JCVB0_iter2_missingCnt.csv
- Supplementary_software/mixehr/data/trash/simmeta.txt
- Supplementary_software/mixehr/data/trash/simdata_JCVB0_iter10_eta.csv
- Supplementary_software/mixehr/data/trash/simdata_JCVB0_iter1_eta.csv
- Supplementary_software/mixehr/data/trash/simdata_JCVB0_iter2_thetaTest.csv
- Supplementary_software/mixehr/data/trash/simdata_JCVB0_iter10_zeta.csv
- Supplementary_software/mixehr/data/trash/simdata_JCVB0_iter2_observedCnt.csv
- Supplementary_software/mixehr/data/trash/simdata_JCVB0_iter10_thetaTrain.csv
- Supplementary_software/mixehr/data/trash/simdata_JCVB0_iter1_missingCnt.csv
- Supplementary_software/mixehr/data/trash/simdata_JCVB0_iter10_observedCnt.csv
- Supplementary_software/mixehr/data/trash/simdata_JCVB0_iter2_eta.csv
- Supplementary_software/mixehr/data/trash/simdata_JCVB0_iter5_phi.csv
- Supplementary_software/mixehr/data/trash/simdata_JCVB0_iter5_observedCnt.csv
- Supplementary_software/mixehr/data/sim123/trainData_nmar_SJCVB0_nmar_K10_B100_iter4_trainTime.txt
- Supplementary_software/mixehr/data/sim123/simdata_simpars_mar.RData
- Supplementary_software/mixehr/data/sim123/testData_labOnly_nmar_iter1_thetaTest.csv
- Supplementary_software/mixehr/data/sim123/testData_labOnly_nmar_logPredLik.txt
- Supplementary_software/mixehr/data/sim123/trainData_trulab.txt
- Supplementary_software/mixehr/data/sim123/simdata_labOnly_simpars_mar.RData
- Supplementary_software/mixehr/data/sim123/trainData_nmar.txt
- Supplementary_software/mixehr/data/sim123/trainData_nmar_SJCVB0_nmar_K10_B100_iter0_eta.csv
- Supplementary_software/mixehr/data/sim123/allData_nmar.RData
- Supplementary_software/mixehr/data/sim123/metaData_labOnly_mar.txt
- Supplementary_software/mixehr/data/sim123/trainData_nmar_SJCVB0_nmar_K10_B100_iter9_eta.csv
- Supplementary_software/mixehr/data/sim123/trainData_nmar_SJCVB0_nmar_K10_B100_iter1_alpha.csv
- Supplementary_software/mixehr/data/sim123/trainData_labOnly_nmar.txt
- Supplementary_software/mixehr/data/sim123/metaData_labOnly_nmar.txt
- Supplementary_software/mixehr/data/sim123/testData_nmar_SJCVB0_nmar_K10_B100_iter4_logPredLik.txt
- Supplementary_software/mixehr/data/sim123/trainData_nmar_SJCVB0_nmar_K10_B100_iter0_phi_normalized.csv
- Supplementary_software/mixehr/data/sim123/trainData_nmar_SJCVB0_nmar_K10_B100_iter9_zeta.csv
- Supplementary_software/mixehr/data/sim123/trainData_nmar_SJCVB0_nmar_K10_B100_iter0_miscnt.csv
- Supplementary_software/mixehr/data/sim123/trainData_nmar_SJCVB0_nmar_K10_B100_iter9_beta.csv
- Supplementary_software/mixehr/data/sim123/simdata_simpars_nmar.RData
- Supplementary_software/mixehr/data/sim123/trainData_nmar_SJCVB0_nmar_K10_B100_iter0_eta_normalized.csv
- Supplementary_software/mixehr/data/sim123/trainData_nmar_SJCVB0_nmar_K10_B100_iter1_eta.csv
- Supplementary_software/mixehr/data/sim123/testData_trulab.txt
- Supplementary_software/mixehr/data/sim123/testData_labOnly_nmar_iter149_thetaTest.csv
- Supplementary_software/mixehr/data/sim123/testData_labOnly_mar.txt
- Supplementary_software/mixehr/data/sim123/trainData_nmar_SJCVB0_nmar_K10_B100_iter4_zeta.csv
- Supplementary_software/mixehr/data/sim123/trainData_nmar_SJCVB0_nmar_K10_B100_iter9_trainTime.txt
- Supplementary_software/mixehr/data/sim123/testData_nmar_SJCVB0_nmar_K10_B100_iter1_logPredLik.txt
- Supplementary_software/mixehr/data/sim123/testData_nmar_SJCVB0_nmar_K10_B100_iter9_logPredLik.txt
- Supplementary_software/mixehr/data/sim123/trainData_nmar_SJCVB0_nmar_K10_B100_iter4_beta.csv
- Supplementary_software/mixehr/data/sim123/trainData_nmar_SJCVB0_nmar_K10_B100_iter0_psi.csv
- Supplementary_software/mixehr/data/sim123/trainData_nmar_SJCVB0_nmar_K10_B100_iter1_obscnt.csv
- Supplementary_software/mixehr/data/sim123/testData_labOnly_nmar_iter199_thetaTest.csv
- Supplementary_software/mixehr/data/sim123/trainData_nmar_SJCVB0_nmar_K10_B100_iter4_phi.csv
- Supplementary_software/mixehr/data/sim123/trainData_nmar_SJCVB0_nmar_K10_B100_iter9_psi.csv
- Supplementary_software/mixehr/data/sim123/trainData_nmar_SJCVB0_nmar_K10_B100_iter1_psiHyper.csv
- Supplementary_software/mixehr/data/sim123/trainData_nmar_SJCVB0_nmar_K10_B100_iter0_alpha.csv
- Supplementary_software/mixehr/data/sim123/trainData_nmar_SJCVB0_nmar_K10_B100_iter4_logTrainLik.txt
- Supplementary_software/mixehr/data/sim123/metaData_labOnly_trulab.txt
- Supplementary_software/mixehr/data/sim123/simpars_nmar.RData
- Supplementary_software/mixehr/data/sim123/trainData_nmar_SJCVB0_nmar_K10_B100_iter4_obscnt.csv
- Supplementary_software/mixehr/data/sim123/allData_trulab.RData
- Supplementary_software/mixehr/data/sim123/testData_mar.txt
- Supplementary_software/mixehr/data/sim123/trainData_nmar_SJCVB0_nmar_K10_B100_iter0_psiHyper.csv
- Supplementary_software/mixehr/data/sim123/testData_labOnly_nmar_iter999_thetaTest.csv
- Supplementary_software/mixehr/data/sim123/trainData_nmar_SJCVB0_nmar_K10_B100_iter9_obscnt.csv
- Supplementary_software/mixehr/data/sim123/metaData_nmar.txt
- Supplementary_software/mixehr/data/sim123/trainData_labOnly_mar.txt
- Supplementary_software/mixehr/data/sim123/trainData_nmar_SJCVB0_nmar_K10_B100_iter1_psi.csv
- Supplementary_software/mixehr/data/sim123/simpars_mar.RData
- Supplementary_software/mixehr/data/sim123/testData_labOnly_nmar_iter99_thetaTest.csv
- Supplementary_software/mixehr/data/sim123/trainData_nmar_SJCVB0_nmar_K10_B100_iter4_psi.csv
- Supplementary_software/mixehr/data/sim123/trainData_nmar_SJCVB0_nmar_K10_B100_iter9_phi.csv
- Supplementary_software/mixehr/data/sim123/trainData_labOnly_trulab.txt
- Supplementary_software/mixehr/data/sim123/testData_labOnly_nmar_iter19_thetaTest.csv
- Supplementary_software/mixehr/data/sim123/trainData_mar.txt
- Supplementary_software/mixehr/data/sim123/trainData_nmar_SJCVB0_nmar_K10_B100_iter1_miscnt.csv
- Supplementary_software/mixehr/data/sim123/testData_nmar.txt
- Supplementary_software/mixehr/data/sim123/trainData_nmar_SJCVB0_nmar_K10_B100_iter0_zeta.csv
- Supplementary_software/mixehr/data/sim123/trainData_nmar_SJCVB0_nmar_K10_B100_iter1_zeta.csv
- Supplementary_software/mixehr/data/sim123/testData_labOnly_nmar_testPat_obsPhe.csv
- Supplementary_software/mixehr/data/sim123/metaData_mar.txt
- Supplementary_software/mixehr/data/sim123/trainData_nmar_SJCVB0_nmar_K10_B100_iter1_logTrainLik.txt
- Supplementary_software/mixehr/data/sim123/trainData_nmar_SJCVB0_nmar_K10_B100_iter9_phi_normalized.csv
- Supplementary_software/mixehr/data/sim123/metaData_trulab.txt
- Supplementary_software/mixehr/data/sim123/trainData_nmar_SJCVB0_nmar_K10_B100_iter4_phi_normalized.csv
- Supplementary_software/mixehr/data/sim123/trainData_nmar_SJCVB0_nmar_K10_B100_iter4_eta_normalized.csv
- Supplementary_software/mixehr/data/sim123/trainData_nmar_SJCVB0_nmar_K10_B100_iter0_phi.csv
- Supplementary_software/mixehr/data/sim123/trainData_nmar_SJCVB0_nmar_K10_B100_iter9_eta_normalized.csv
- Supplementary_software/mixehr/data/sim123/trainData_nmar_SJCVB0_nmar_K10_B100_iter0_beta.csv
- Supplementary_software/mixehr/data/sim123/trainData_nmar_SJCVB0_nmar_K10_B100_iter1_beta.csv
- Supplementary_software/mixehr/data/sim123/simpars_trulab.RData
- Supplementary_software/mixehr/data/sim123/testData_labOnly_nmar_iter499_thetaTest.csv
- Supplementary_software/mixehr/data/sim123/trainData_nmar_SJCVB0_nmar_K10_B100_iter4_miscnt.csv
- Supplementary_software/mixehr/data/sim123/trainData_nmar_SJCVB0_nmar_K10_B100_iter1_phi.csv
- Supplementary_software/mixehr/data/sim123/testData_labOnly_trulab.txt
- Supplementary_software/mixehr/data/sim123/testData_labOnly_nmar_iter9_thetaTest.csv
- Supplementary_software/mixehr/data/sim123/trainData_nmar_SJCVB0_nmar_K10_B100_iter9_logTrainLik.txt
- Supplementary_software/mixehr/data/sim123/simdata_labOnly_simpars_nmar.RData
- Supplementary_software/mixehr/data/sim123/trainData_nmar_SJCVB0_nmar_K10_B100_iter9_miscnt.csv
- Supplementary_software/mixehr/data/sim123/testData_labOnly_nmar_testPat_tarPhe.csv
- Supplementary_software/mixehr/data/sim123/trainData_nmar_SJCVB0_nmar_K10_B100_iter4_psiHyper.csv
- Supplementary_software/mixehr/data/sim123/allData_mar.RData
- Supplementary_software/mixehr/data/sim123/trainData_nmar_SJCVB0_nmar_K10_B100_iter4_eta.csv
- Supplementary_software/mixehr/data/sim123/trainData_nmar_SJCVB0_nmar_K10_B100_iter9_psiHyper.csv
- Supplementary_software/mixehr/data/sim123/simdata_labOnly_simpars_trulab.RData
- Supplementary_software/mixehr/data/sim123/testData_labOnly_nmar.txt
- Supplementary_software/mixehr/data/sim123/trainData_nmar_SJCVB0_nmar_K10_B100_iter1_eta_normalized.csv
- Supplementary_software/mixehr/data/sim123/testData_labOnly_nmar_iter1235_thetaTest.csv
- Supplementary_software/mixehr/data/sim123/trainData_nmar_SJCVB0_nmar_K10_B100_iter1_phi_normalized.csv
- Supplementary_software/mixehr/data/sim123/trainData_nmar_SJCVB0_nmar_K10_B100_iter1_trainTime.txt
- Supplementary_software/mixehr/data/sim123/testData_labOnly_nmar_iter0_thetaTest.csv
- Supplementary_software/mixehr/data/sim123/testData_labOnly_nmar_iter49_thetaTest.csv
- Supplementary_software/mixehr/data/sim123/trainData_nmar_SJCVB0_nmar_K10_B100_iter9_alpha.csv
- Supplementary_software/mixehr/data/sim123/testData_labOnly_nmar_iter4_thetaTest.csv
- Supplementary_software/mixehr/data/sim123/trainData_nmar_SJCVB0_nmar_K10_B100_iter0_obscnt.csv
- Supplementary_software/mixehr/data/sim123/testData_labOnly_nmar_iter299_thetaTest.csv
- Supplementary_software/mixehr/data/sim123/simdata_simpars_trulab.RData
- Supplementary_software/mixehr/data/sim123/trainData_nmar_SJCVB0_nmar_K10_B100_iter4_alpha.csv
- Supplementary_software/mixehr/.git/objects/pack/pack-fe988061c3eef613ae3305c44bf293a11973590e.pack
- Supplementary_software/mixehr/.git/objects/pack/pack-fe988061c3eef613ae3305c44bf293a11973590e.idx
- Supplementary_software/mixehr/.git/logs/refs/heads/
- Supplementary_software/mixehr/.git/logs/refs/remotes/
- Supplementary_software/mixehr/.git/refs/heads/master
- Supplementary_software/mixehr/.git/refs/remotes/origin/
- Supplementary_software/mixehr/.git/logs/refs/heads/master
- Supplementary_software/mixehr/.git/logs/refs/remotes/origin/
- Supplementary_software/mixehr/.git/refs/remotes/origin/HEAD
- Supplementary_software/mixehr/.git/logs/refs/remotes/origin/HEAD
