# Supplementary material for: Inferring multimodal latent topics from electronic health records
Source: Nat Commun. 2020 May 21;11:2536. doi: 10.1038/s41467-020-16378-3 (PMC7242436; doi:10.1038/s41467-020-16378-3)
Supplement: Supplementary file 13 — Supplementary Software 1 [file 41467_2020_16378_MOESM13_ESM.zip › Supplementary_software/mixehr/mixmimic_testpat.sh]

#!/bin/bash

ehrdata=./mixmimic/mimic_trainData.txt
ehrmeta=./mixmimic/mimic_meta.txt

# infer metaphe of all training pat
testdata=$ehrdata

K=75
# K=50
niter=500


outdir=./mixmimic

trainedPrefix=$outdir/mimic_trainData_JCVB0_nmar_K${K}_iter$niter

mixehr -m $ehrmeta -n JCVB0 --newPatsData $testdata \
	--trainedModelPrefix $trainedPrefix -k $K --inferNewPatentMetaphe \
	--inferPatParams_maxiter 100
