# Supplementary material for: Inferring multimodal latent topics from electronic health records
Source: Nat Commun. 2020 May 21;11:2536. doi: 10.1038/s41467-020-16378-3 (PMC7242436; doi:10.1038/s41467-020-16378-3)
Supplement: Supplementary file 13 — Supplementary Software 1 [file 41467_2020_16378_MOESM13_ESM.zip › Supplementary_software/mixehr/Makefiles/Makefile_macOS]

all: mixehr
mixehr: main.o MixEHR.o JCVB0.o SJCVB0.o Patient.o PatientBatch.o parseDataBatches.o parseData.o updateParams.o loglik.o
	g++-7 -fopenmp -o mixehr -g main.o MixEHR.o JCVB0.o SJCVB0.o Patient.o PatientBatch.o parseDataBatches.o parseData.o updateParams.o loglik.o -O2 -larmadillo

main.o: src/main.cpp src/MixEHR.h src/JCVB0.h
	g++-7 -fopenmp -g -c -Wall src/main.cpp -O2 -larmadillo

MixEHR.o: src/MixEHR.cpp src/MixEHR.h
	g++-7 -fopenmp -g -c -Wall src/MixEHR.cpp -O2 -larmadillo

JCVB0.o: src/JCVB0.cpp src/JCVB0.h src/Patient.h src/PheParams.h src/LabParams.h
	g++-7 -fopenmp -g -c -Wall src/JCVB0.cpp -O2 -larmadillo
	
SJCVB0.o: src/SJCVB0.cpp src/SJCVB0.h src/JCVB0.h src/PatientBatch.h
	g++-7 -fopenmp -g -c -Wall src/SJCVB0.cpp -O2 -larmadillo
		
loglik.o: src/loglik.cpp src/JCVB0.h
	g++-7 -fopenmp -g -c -Wall src/loglik.cpp -O2 -larmadillo
	
updateParams.o: src/updateParams.cpp src/JCVB0.h
	g++-7 -fopenmp -g -c -Wall src/updateParams.cpp -O2 -larmadillo

Patient.o: src/Patient.cpp src/Patient.h
	g++-7 -fopenmp -g -c -Wall src/Patient.cpp -O2 -larmadillo
	
PatientBatch.o: src/PatientBatch.cpp src/PatientBatch.h src/Patient.h
	g++-7 -fopenmp -g -c -Wall src/PatientBatch.cpp -O2 -larmadillo
	
parseData.o: src/parseData.cpp src/MixEHR.h src/PheParams.h src/LabParams.h src/JCVB0.h src/Patient.h
	g++-7 -fopenmp -g -c -Wall src/parseData.cpp -O2 -larmadillo

parseDataBatches.o: src/parseDataBatches.cpp src/MixEHR.h
	g++-7 -fopenmp -g -c -Wall src/parseDataBatches.cpp -O2 -larmadillo

clean:
	rm -f *.o

clean2:
	rm -f examples/*CVB0*
