# Supplementary material for: Inferring multimodal latent topics from electronic health records
Source: Nat Commun. 2020 May 21;11:2536. doi: 10.1038/s41467-020-16378-3 (PMC7242436; doi:10.1038/s41467-020-16378-3)
Supplement: Supplementary file 13 — Supplementary Software 1 [file 41467_2020_16378_MOESM13_ESM.zip › Supplementary_software/mixehr/examples/simdata_testPat_tarPhe.csv]

1	1	25	1	1
1	1	7	1	1
1	1	6	1	6
1	1	23	1	1
1	1	5	1	2
1	1	10	1	2
1	1	11	1	5
1	1	24	1	2
2	1	25	1	5
2	1	12	1	3
2	1	11	1	4
2	1	2	1	14
2	1	3	1	8
2	1	21	1	5
2	1	5	1	13
2	1	23	1	2
9	1	22	1	3
9	1	15	1	1
9	1	12	1	1
9	1	1	1	22
9	1	5	1	1
9	1	7	1	3
11	1	25	1	12
11	1	22	1	9
11	1	21	1	15
11	1	20	1	4
11	1	17	1	7
11	1	1	1	3
11	1	10	1	1
24	1	24	1	1
24	1	23	1	1
24	1	20	1	18
24	1	4	1	3
24	1	19	1	12
24	1	16	1	20
27	1	16	1	4
27	1	19	1	5
27	1	1	1	12
27	1	18	1	6
27	1	5	1	14
27	1	9	1	1
33	1	21	1	5
33	1	9	1	3
33	1	7	1	1
33	1	8	1	2
33	1	1	1	9
33	1	14	1	4
33	1	6	1	16
33	1	19	1	3
46	1	23	1	9
46	1	18	1	7
46	1	14	1	4
46	1	21	1	10
46	1	25	1	10
46	1	8	1	3
46	1	10	1	1
46	1	11	1	1
60	1	24	1	1
60	1	9	1	15
60	1	20	1	2
60	1	1	1	4
60	1	3	1	3
60	1	5	1	5
60	1	23	1	3
60	1	6	1	13
61	1	24	1	12
61	1	20	1	1
61	1	18	1	5
61	1	4	1	14
61	1	9	1	18
61	1	13	1	4
97	1	18	1	1
97	1	16	1	19
97	1	3	1	3
97	1	1	1	16
97	1	6	1	11
97	1	9	1	3
109	1	23	1	14
109	1	17	1	1
109	1	8	1	14
109	1	9	1	1
109	1	13	1	25
133	1	25	1	5
133	1	8	1	4
133	1	1	1	6
133	1	14	1	8
133	1	2	1	4
133	1	19	1	1
133	1	10	1	3
133	1	11	1	5
133	1	12	1	2
148	1	23	1	1
148	1	6	1	19
148	1	1	1	22
148	1	10	1	1
153	1	24	1	7
153	1	20	1	1
153	1	19	1	13
153	1	13	1	3
153	1	12	1	6
153	1	9	1	10
156	1	16	1	3
156	1	1	1	1
156	1	6	1	1
156	1	11	1	5
156	1	12	1	23
190	1	23	1	13
190	1	6	1	2
190	1	21	1	1
190	1	2	1	5
190	1	20	1	1
190	1	11	1	1
190	1	12	1	1
190	1	13	1	15
190	1	22	1	2
194	1	25	1	3
194	1	23	1	6
194	1	5	1	1
194	1	4	1	1
194	1	21	1	17
194	1	3	1	3
194	1	8	1	7
194	1	22	1	5
194	1	17	1	1
199	1	25	1	2
199	1	20	1	11
199	1	17	1	15
199	1	13	1	4
199	1	1	1	4
199	1	3	1	7
199	1	11	1	3
200	1	21	1	14
200	1	17	1	5
200	1	18	1	4
200	1	1	1	17
200	1	11	1	18
200	1	15	1	1
212	1	15	1	5
212	1	10	1	17
212	1	4	1	1
212	1	2	1	3
212	1	5	1	3
212	1	6	1	15
212	1	7	1	19
212	1	8	1	9
219	1	15	1	1
219	1	18	1	25
219	1	17	1	17
219	1	19	1	23
221	1	23	1	1
221	1	16	1	15
221	1	21	1	25
223	1	24	1	1
223	1	9	1	3
223	1	10	1	1
223	1	7	1	6
223	1	12	1	20
223	1	13	1	15
223	1	14	1	10
223	1	15	1	9
228	1	22	1	4
228	1	20	1	21
228	1	2	1	1
228	1	10	1	17
230	1	20	1	15
230	1	22	1	1
230	1	9	1	1
230	1	19	1	16
249	1	25	1	16
249	1	24	1	13
249	1	23	1	18
249	1	22	1	7
249	1	15	1	11
249	1	7	1	1
249	1	10	1	2
257	1	24	1	3
257	1	23	1	8
257	1	21	1	1
257	1	20	1	12
257	1	13	1	7
257	1	19	1	11
257	1	9	1	2
257	1	11	1	1
272	1	17	1	5
272	1	12	1	10
272	1	13	1	7
272	1	14	1	8
272	1	15	1	8
273	1	25	1	1
273	1	16	1	10
273	1	11	1	14
273	1	2	1	11
273	1	1	1	22
281	1	20	1	2
281	1	16	1	16
281	1	5	1	1
281	1	10	1	7
281	1	15	1	4
282	1	23	1	2
282	1	18	1	1
282	1	3	1	3
282	1	25	1	1
282	1	7	1	20
282	1	12	1	9
286	1	23	1	2
286	1	17	1	5
286	1	1	1	9
286	1	4	1	17
286	1	5	1	19
306	1	25	1	19
306	1	21	1	25
306	1	22	1	21
326	1	24	1	25
326	1	19	1	1
326	1	22	1	17
326	1	9	1	3
326	1	12	1	2
326	1	17	1	1
343	1	24	1	3
343	1	18	1	5
343	1	17	1	21
343	1	7	1	17
343	1	14	1	3
343	1	22	1	13
353	1	22	1	5
353	1	7	1	14
353	1	20	1	5
353	1	8	1	7
353	1	3	1	1
353	1	6	1	6
353	1	16	1	6
353	1	21	1	2
359	1	18	1	6
359	1	17	1	1
359	1	13	1	2
359	1	6	1	7
359	1	25	1	10
359	1	8	1	5
359	1	11	1	1
361	1	24	1	4
361	1	14	1	20
361	1	4	1	2
361	1	8	1	1
361	1	22	1	1
361	1	12	1	12
394	1	22	1	1
394	1	19	1	10
394	1	2	1	8
394	1	1	1	7
394	1	4	1	17
394	1	5	1	4
395	1	10	1	20
395	1	6	1	21
395	1	9	1	16
397	1	17	1	1
397	1	16	1	4
397	1	14	1	8
397	1	13	1	13
397	1	6	1	16
397	1	10	1	8
397	1	11	1	5
423	1	20	1	24
423	1	7	1	2
423	1	19	1	14
423	1	16	1	19
445	1	23	1	1
445	1	19	1	19
445	1	2	1	5
445	1	1	1	1
445	1	5	1	6
445	1	9	1	9
446	1	3	1	1
446	1	14	1	6
446	1	13	1	5
446	1	15	1	2
446	1	18	1	1
446	1	22	1	18
446	1	23	1	13
446	1	24	1	14
450	1	17	1	20
450	1	15	1	3
450	1	13	1	3
450	1	12	1	19
450	1	7	1	22
451	1	25	1	18
451	1	24	1	14
451	1	23	1	19
451	1	16	1	4
458	1	6	1	10
458	1	5	1	1
458	1	8	1	10
458	1	21	1	1
458	1	9	1	10
458	1	11	1	1
458	1	14	1	3
458	1	19	1	8
470	1	9	1	1
470	1	8	1	15
470	1	18	1	4
470	1	5	1	7
470	1	7	1	2
480	1	25	1	3
480	1	6	1	1
480	1	4	1	8
480	1	14	1	1
480	1	10	1	4
480	1	12	1	1
480	1	15	1	5
480	1	17	1	5
499	1	6	1	1
499	1	5	1	1
499	1	4	1	2
499	1	2	1	14
499	1	19	1	8
499	1	3	1	1
499	1	14	1	3
499	1	17	1	14
505	1	22	1	5
505	1	7	1	10
505	1	18	1	3
505	1	2	1	8
505	1	8	1	13
505	1	3	1	12
505	1	9	1	1
505	1	14	1	1
505	1	16	1	4
508	1	25	1	1
508	1	23	1	3
508	1	15	1	10
508	1	13	1	7
508	1	12	1	5
508	1	2	1	14
508	1	11	1	8
509	1	23	1	9
509	1	21	1	6
509	1	3	1	3
509	1	1	1	2
509	1	8	1	1
509	1	22	1	16
509	1	10	1	1
509	1	12	1	13
509	1	17	1	1
516	1	24	1	18
516	1	21	1	10
516	1	23	1	11
516	1	6	1	2
516	1	22	1	17
516	1	14	1	7
517	1	15	1	2
517	1	21	1	23
517	1	23	1	22
518	1	20	1	6
518	1	17	1	12
518	1	2	1	15
518	1	3	1	10
518	1	15	1	1
518	1	18	1	7
537	1	24	1	9
537	1	23	1	7
537	1	13	1	6
537	1	2	1	3
537	1	4	1	12
537	1	18	1	7
549	1	15	1	1
549	1	11	1	4
549	1	8	1	14
549	1	2	1	8
549	1	3	1	10
549	1	4	1	6
549	1	18	1	6
572	1	22	1	9
572	1	15	1	3
572	1	13	1	5
572	1	12	1	16
572	1	11	1	6
572	1	2	1	15
572	1	5	1	4
576	1	25	1	1
576	1	15	1	6
576	1	12	1	11
576	1	2	1	12
576	1	1	1	2
576	1	3	1	2
576	1	5	1	4
586	1	11	1	20
586	1	1	1	20
586	1	6	1	22
598	1	25	1	11
598	1	14	1	6
598	1	13	1	8
598	1	10	1	11
598	1	4	1	5
598	1	11	1	11
606	1	24	1	9
606	1	14	1	22
606	1	6	1	1
606	1	4	1	11
606	1	11	1	3
610	1	5	1	16
610	1	4	1	10
610	1	10	1	8
610	1	3	1	11
610	1	2	1	11
610	1	16	1	2
610	1	20	1	8
610	1	22	1	2
611	1	19	1	11
611	1	18	1	3
611	1	1	1	4
611	1	14	1	2
611	1	2	1	7
611	1	7	1	5
611	1	9	1	4
611	1	10	1	8
611	1	11	1	4
611	1	15	1	5
612	1	25	1	3
612	1	14	1	12
612	1	10	1	5
612	1	2	1	1
612	1	4	1	23
612	1	5	1	2
628	1	24	1	8
628	1	23	1	17
628	1	22	1	14
628	1	10	1	1
628	1	21	1	14
628	1	4	1	11
636	1	18	1	1
636	1	17	1	3
636	1	16	1	1
636	1	23	1	2
636	1	6	1	17
638	1	22	1	3
638	1	8	1	1
638	1	1	1	16
638	1	14	1	2
638	1	2	1	2
638	1	10	1	3
638	1	11	1	13
638	1	12	1	5
638	1	16	1	11
638	1	17	1	2
645	1	16	1	1
645	1	8	1	26
645	1	4	1	3
645	1	18	1	12
645	1	23	1	19
645	1	6	1	3
670	1	21	1	4
670	1	18	1	15
670	1	6	1	12
670	1	1	1	11
670	1	8	1	1
676	1	17	1	7
676	1	12	1	9
676	1	2	1	9
676	1	1	1	8
676	1	3	1	1
676	1	8	1	2
676	1	6	1	5
676	1	7	1	12
682	1	13	1	18
682	1	3	1	13
682	1	23	1	25
716	1	25	1	7
716	1	24	1	17
716	1	14	1	22
716	1	2	1	2
716	1	9	1	13
739	1	17	1	10
739	1	16	1	21
739	1	3	1	12
739	1	8	1	4
739	1	19	1	11
739	1	20	1	12
753	1	25	1	14
753	1	24	1	12
753	1	12	1	9
753	1	21	1	12
754	1	17	1	6
754	1	16	1	6
754	1	18	1	3
754	1	5	1	9
754	1	19	1	5
754	1	6	1	11
754	1	20	1	10
765	1	21	1	1
765	1	16	1	1
765	1	6	1	1
765	1	25	1	15
765	1	8	1	4
769	1	11	1	1
769	1	16	1	1
769	1	18	1	14
769	1	13	1	18
773	1	18	1	3
773	1	15	1	12
773	1	4	1	1
773	1	13	1	17
773	1	20	1	5
773	1	7	1	2
773	1	12	1	13
774	1	15	1	16
774	1	16	1	5
774	1	5	1	16
774	1	18	1	7
784	1	24	1	1
784	1	22	1	9
784	1	15	1	6
784	1	14	1	10
784	1	6	1	3
784	1	11	1	5
789	1	24	1	1
789	1	21	1	1
789	1	20	1	1
789	1	5	1	7
789	1	18	1	13
789	1	3	1	13
789	1	14	1	3
789	1	2	1	2
789	1	8	1	7
789	1	15	1	1
808	1	3	1	3
808	1	2	1	9
808	1	4	1	1
808	1	7	1	3
808	1	11	1	8
808	1	12	1	18
814	1	11	1	17
814	1	21	1	18
829	1	24	1	23
829	1	14	1	15
829	1	19	1	14
829	1	2	1	4
829	1	5	1	1
829	1	22	1	4
837	1	23	1	2
837	1	10	1	4
837	1	2	1	12
837	1	3	1	11
837	1	8	1	1
837	1	21	1	1
837	1	5	1	16
845	1	25	1	10
845	1	21	1	11
845	1	6	1	5
845	1	4	1	1
845	1	2	1	2
845	1	7	1	14
845	1	8	1	2
845	1	9	1	6
845	1	15	1	1
845	1	17	1	1
847	1	24	1	6
847	1	7	1	2
847	1	20	1	3
847	1	6	1	1
847	1	18	1	17
847	1	19	1	12
847	1	8	1	3
847	1	12	1	3
847	1	16	1	4
856	1	24	1	6
856	1	10	1	19
856	1	7	1	10
856	1	2	1	1
856	1	18	1	1
856	1	5	1	1
856	1	6	1	11
862	1	11	1	3
862	1	9	1	15
862	1	8	1	12
862	1	14	1	2
862	1	1	1	11
862	1	3	1	3
862	1	5	1	1
862	1	6	1	12
894	1	23	1	17
894	1	22	1	16
894	1	2	1	7
894	1	1	1	6
894	1	21	1	10
896	1	21	1	1
896	1	18	1	1
896	1	16	1	1
896	1	12	1	17
896	1	10	1	2
896	1	11	1	19
902	1	15	1	10
902	1	5	1	16
902	1	3	1	7
902	1	8	1	5
902	1	10	1	14
902	1	14	1	1
905	1	25	1	3
905	1	24	1	4
905	1	16	1	8
905	1	10	1	3
905	1	18	1	12
905	1	5	1	5
905	1	9	1	4
929	1	11	1	9
929	1	20	1	4
929	1	12	1	17
929	1	13	1	6
929	1	14	1	5
929	1	15	1	4
929	1	16	1	8
929	1	17	1	12
933	1	24	1	3
933	1	17	1	1
933	1	10	1	19
933	1	9	1	5
933	1	4	1	1
933	1	2	1	1
933	1	6	1	3
933	1	8	1	2
947	1	24	1	10
947	1	22	1	5
947	1	3	1	10
947	1	4	1	1
947	1	21	1	13
961	1	13	1	2
961	1	12	1	1
961	1	1	1	17
961	1	23	1	1
961	1	6	1	17
961	1	11	1	19
978	1	7	1	3
978	1	4	1	10
978	1	3	1	2
978	1	8	1	4
978	1	9	1	9
978	1	10	1	8
978	1	16	1	1
978	1	17	1	1
981	1	23	1	14
981	1	21	1	8
981	1	13	1	13
981	1	14	1	12
981	1	15	1	16
988	1	12	1	1
988	1	23	1	4
988	1	6	1	14
988	1	3	1	4
988	1	10	1	12
988	1	7	1	18
988	1	22	1	2
992	1	16	1	13
992	1	12	1	4
992	1	2	1	2
992	1	14	1	9
992	1	4	1	5
992	1	5	1	2
1008	1	24	1	4
1008	1	7	1	19
1008	1	8	1	18
1008	1	22	1	5
1008	1	9	1	12
1014	1	24	1	21
1014	1	14	1	5
1014	1	7	1	4
1014	1	25	1	11
1014	1	8	1	7
1014	1	9	1	7
1016	1	21	1	6
1016	1	6	1	12
1016	1	3	1	3
1016	1	25	1	6
1016	1	8	1	16
1016	1	9	1	12
1027	1	17	1	20
1027	1	16	1	13
1027	1	2	1	4
1027	1	1	1	5
1027	1	8	1	1
1027	1	18	1	16
1032	1	11	1	16
1032	1	21	1	12
1032	1	1	1	9
1032	1	25	1	1
1032	1	23	1	1
1032	1	6	1	20
1037	1	4	1	1
1037	1	1	1	24
1037	1	11	1	19
1044	1	18	1	5
1044	1	17	1	9
1044	1	12	1	1
1044	1	20	1	13
1044	1	8	1	9
1044	1	11	1	1
1046	1	24	1	7
1046	1	20	1	1
1046	1	6	1	10
1046	1	1	1	7
1046	1	2	1	3
1046	1	9	1	15
1046	1	11	1	6
1046	1	12	1	1
1054	1	13	1	1
1054	1	2	1	2
1054	1	14	1	1
1054	1	3	1	18
1054	1	4	1	10
1054	1	5	1	16
1061	1	24	1	18
1061	1	10	1	3
1061	1	22	1	12
1061	1	25	1	12
1061	1	3	1	1
1061	1	5	1	1
1061	1	6	1	4
1068	1	24	1	4
1068	1	23	1	4
1068	1	22	1	3
1068	1	20	1	14
1068	1	3	1	6
1068	1	17	1	5
1070	1	24	1	18
1070	1	14	1	25
1070	1	2	1	1
1070	1	4	1	14
1070	1	7	1	2
1071	1	21	1	2
1071	1	20	1	14
1071	1	15	1	1
1071	1	18	1	6
1071	1	5	1	8
1071	1	1	1	7
1071	1	11	1	6
1107	1	19	1	26
1107	1	18	1	12
1107	1	7	1	2
1107	1	8	1	3
1107	1	16	1	14
1128	1	24	1	1
1128	1	20	1	1
1128	1	12	1	16
1128	1	4	1	1
1128	1	9	1	1
1128	1	11	1	18
1148	1	21	1	5
1148	1	16	1	3
1148	1	12	1	14
1148	1	11	1	16
1148	1	14	1	4
1148	1	1	1	5
1148	1	20	1	3
1148	1	9	1	5
1150	1	23	1	1
1150	1	13	1	19
1150	1	19	1	5
1150	1	3	1	4
1150	1	5	1	1
1150	1	9	1	1
1150	1	11	1	15
1164	1	15	1	18
1164	1	9	1	6
1164	1	11	1	17
1164	1	4	1	1
1164	1	12	1	16
1164	1	14	1	20
1172	1	23	1	6
1172	1	22	1	6
1172	1	17	1	15
1172	1	16	1	11
1172	1	21	1	5
1177	1	25	1	9
1177	1	22	1	6
1177	1	5	1	11
1177	1	7	1	16
1177	1	15	1	14
1189	1	25	1	10
1189	1	16	1	9
1189	1	4	1	3
1189	1	19	1	6
1189	1	2	1	1
1189	1	18	1	13
1189	1	14	1	5
1192	1	22	1	18
1192	1	20	1	1
1192	1	19	1	2
1192	1	2	1	15
1192	1	13	1	1
1192	1	10	1	1
1192	1	15	1	1
1209	1	17	1	27
1209	1	14	1	1
1209	1	12	1	2
1209	1	5	1	1
1209	1	19	1	14
1209	1	7	1	3
1209	1	11	1	2
1209	1	10	1	1
1211	1	25	1	16
1211	1	24	1	3
1211	1	20	1	7
1211	1	6	1	8
1211	1	5	1	7
1211	1	14	1	5
1211	1	21	1	2
1211	1	10	1	12
1211	1	11	1	4
1222	1	24	1	12
1222	1	19	1	8
1222	1	6	1	10
1222	1	21	1	1
1222	1	9	1	20
1227	1	25	1	2
1227	1	19	1	14
1227	1	4	1	20
1227	1	21	1	1
1269	1	21	1	1
1269	1	17	1	8
1269	1	3	1	3
1269	1	8	1	1
1269	1	23	1	9
1269	1	6	1	1
1269	1	12	1	26
1271	1	16	1	4
1271	1	15	1	13
1271	1	10	1	12
1271	1	18	1	1
1271	1	20	1	7
1271	1	7	1	5
1271	1	9	1	4
1279	1	23	1	2
1279	1	6	1	9
1279	1	18	1	8
1279	1	3	1	6
1279	1	1	1	8
1279	1	19	1	6
1279	1	9	1	2
1279	1	16	1	10
1279	1	20	1	5
1283	1	24	1	10
1283	1	20	1	8
1283	1	19	1	5
1283	1	18	1	6
1283	1	17	1	3
1283	1	16	1	2
1283	1	12	1	5
1283	1	13	1	8
1291	1	24	1	3
1291	1	19	1	4
1291	1	14	1	11
1291	1	10	1	13
1291	1	6	1	8
1291	1	9	1	19
1298	1	19	1	2
1298	1	16	1	5
1298	1	3	1	14
1298	1	10	1	1
1298	1	13	1	9
1298	1	15	1	1
1302	1	21	1	8
1302	1	20	1	12
1302	1	10	1	9
1302	1	5	1	10
1302	1	11	1	3
1302	1	13	1	1
1311	1	18	1	3
1311	1	23	1	5
1311	1	8	1	17
1311	1	9	1	15
1328	1	25	1	11
1328	1	20	1	18
1328	1	19	1	9
1328	1	5	1	12
1328	1	21	1	1
1328	1	4	1	7
1328	1	10	1	8
1329	1	24	1	11
1329	1	23	1	4
1329	1	20	1	5
1329	1	16	1	2
1329	1	14	1	13
1329	1	1	1	6
1329	1	3	1	6
1335	1	23	1	7
1335	1	21	1	8
1335	1	25	1	8
1335	1	8	1	1
1335	1	16	1	11
1335	1	18	1	14
1339	1	24	1	15
1339	1	19	1	21
1339	1	4	1	12
1339	1	18	1	3
1339	1	5	1	1
1339	1	9	1	12
1354	1	24	1	2
1354	1	21	1	21
1354	1	20	1	1
1354	1	5	1	2
1354	1	16	1	14
1367	1	23	1	15
1367	1	21	1	12
1367	1	18	1	6
1367	1	5	1	1
1367	1	19	1	2
1369	1	20	1	4
1369	1	19	1	4
1369	1	9	1	1
1369	1	16	1	2
1369	1	18	1	2
1369	1	10	1	1
1385	1	9	1	1
1385	1	22	1	4
1385	1	6	1	8
1385	1	8	1	1
1385	1	1	1	8
1385	1	3	1	6
1385	1	11	1	9
1385	1	13	1	5
1385	1	19	1	3
1388	1	24	1	4
1388	1	16	1	1
1388	1	19	1	8
1388	1	2	1	12
1388	1	14	1	2
1388	1	3	1	12
1388	1	5	1	19
1400	1	24	1	14
1400	1	19	1	12
1400	1	14	1	5
1400	1	21	1	5
1400	1	10	1	5
1400	1	22	1	3
1400	1	9	1	9
1423	1	6	1	1
1423	1	18	1	2
1423	1	2	1	1
1423	1	19	1	3
1423	1	4	1	4
1423	1	10	1	15
1423	1	11	1	3
1423	1	14	1	7
1423	1	17	1	2
1442	1	7	1	7
1442	1	6	1	6
1442	1	2	1	10
1442	1	11	1	3
1442	1	16	1	7
1442	1	17	1	5
1442	1	18	1	1
1442	1	21	1	8
1445	1	20	1	4
1445	1	12	1	4
1445	1	5	1	1
1445	1	2	1	5
1445	1	8	1	6
1445	1	3	1	6
1445	1	13	1	5
1445	1	21	1	7
1445	1	23	1	18
1452	1	24	1	2
1452	1	19	1	14
1452	1	18	1	11
1452	1	5	1	1
1452	1	12	1	1
1452	1	21	1	5
1452	1	16	1	13
1457	1	19	1	12
1457	1	7	1	5
1457	1	10	1	6
1457	1	9	1	25
1459	1	7	1	2
1459	1	20	1	3
1459	1	5	1	5
1459	1	10	1	3
1459	1	8	1	5
1459	1	13	1	16
1459	1	14	1	3
1459	1	23	1	9
1468	1	24	1	10
1468	1	23	1	7
1468	1	20	1	1
1468	1	19	1	14
1468	1	3	1	7
1468	1	8	1	7
1470	1	1	1	9
1470	1	3	1	25
1470	1	21	1	1
1470	1	11	1	1
1489	1	7	1	1
1489	1	18	1	3
1489	1	4	1	11
1489	1	3	1	9
1489	1	1	1	11
1489	1	19	1	1
1489	1	9	1	1
1489	1	24	1	11
1506	1	21	1	6
1506	1	6	1	4
1506	1	14	1	5
1506	1	19	1	4
1506	1	12	1	3
1506	1	13	1	3
1506	1	16	1	14
1506	1	20	1	14
1516	1	19	1	4
1516	1	18	1	3
1516	1	17	1	4
1516	1	14	1	1
1516	1	10	1	1
1516	1	11	1	14
1516	1	13	1	2
1524	1	10	1	3
1524	1	9	1	1
1524	1	8	1	2
1524	1	1	1	20
1524	1	4	1	14
1524	1	5	1	14
1528	1	23	1	18
1528	1	19	1	1
1528	1	3	1	21
1528	1	18	1	18
1539	1	23	1	10
1539	1	3	1	6
1539	1	19	1	3
1539	1	2	1	12
1539	1	7	1	10
1539	1	12	1	6
1547	1	21	1	4
1547	1	18	1	9
1547	1	12	1	5
1547	1	10	1	1
1547	1	2	1	6
1547	1	8	1	3
1547	1	7	1	8
1547	1	22	1	5
1553	1	24	1	12
1553	1	10	1	6
1553	1	23	1	16
1553	1	22	1	18
1553	1	15	1	1
1600	1	23	1	2
1600	1	6	1	6
1600	1	18	1	8
1600	1	3	1	3
1600	1	1	1	2
1600	1	8	1	10
1600	1	10	1	12
1600	1	13	1	1
1600	1	16	1	9
1617	1	24	1	23
1617	1	19	1	16
1617	1	14	1	20
1617	1	8	1	2
1617	1	13	1	2
1633	1	24	1	1
1633	1	22	1	13
1633	1	2	1	6
1633	1	1	1	7
1633	1	7	1	6
1633	1	11	1	5
1634	1	2	1	9
1634	1	1	1	20
1634	1	3	1	8
1634	1	4	1	6
1637	1	7	1	12
1637	1	8	1	11
1637	1	10	1	19
1637	1	9	1	18
1641	1	17	1	1
1641	1	15	1	8
1641	1	14	1	18
1641	1	13	1	4
1641	1	11	1	7
1641	1	6	1	1
1641	1	7	1	1
1641	1	9	1	12
1648	1	22	1	15
1648	1	17	1	16
1648	1	15	1	2
1648	1	12	1	17
1648	1	5	1	3
1648	1	11	1	3
1672	1	12	1	1
1672	1	6	1	15
1672	1	1	1	6
1672	1	10	1	12
1672	1	9	1	21
1694	1	25	1	13
1694	1	24	1	5
1694	1	22	1	5
1694	1	20	1	15
1694	1	19	1	2
1694	1	17	1	4
1695	1	24	1	1
1695	1	5	1	1
1695	1	18	1	1
1695	1	21	1	1
1695	1	1	1	4
1695	1	14	1	3
1695	1	2	1	9
1695	1	19	1	1
1695	1	9	1	2
1706	1	24	1	7
1706	1	21	1	8
1706	1	20	1	4
1706	1	10	1	3
1706	1	13	1	7
1706	1	14	1	9
1708	1	24	1	6
1708	1	23	1	3
1708	1	17	1	17
1708	1	20	1	7
1708	1	7	1	1
1708	1	14	1	1
1708	1	4	1	2
1715	1	22	1	2
1715	1	16	1	1
1715	1	25	1	2
1715	1	8	1	11
1715	1	21	1	3
1715	1	4	1	9
1715	1	18	1	6
1732	1	5	1	24
1732	1	4	1	1
1732	1	7	1	1
1732	1	9	1	4
1738	1	25	1	23
1738	1	24	1	13
1738	1	15	1	2
1738	1	21	1	20
1748	1	24	1	11
1748	1	13	1	7
1748	1	19	1	10
1748	1	14	1	10
1748	1	8	1	9
1748	1	18	1	7
1748	1	5	1	1
1767	1	18	1	6
1767	1	4	1	1
1767	1	3	1	13
1767	1	1	1	2
1767	1	2	1	3
1767	1	10	1	6
1767	1	13	1	10
1767	1	15	1	5
1827	1	17	1	10
1827	1	10	1	1
1827	1	20	1	11
1827	1	7	1	2
1827	1	19	1	10
1827	1	2	1	12
1827	1	5	1	9
1833	1	24	1	15
1833	1	9	1	8
1833	1	11	1	6
1833	1	13	1	9
1841	1	24	1	22
1841	1	9	1	22
1841	1	1	1	1
1861	1	16	1	7
1861	1	13	1	5
1861	1	2	1	3
1861	1	1	1	18
1861	1	23	1	4
1861	1	7	1	1
1865	1	5	1	1
1865	1	16	1	20
1865	1	13	1	1
1867	1	23	1	1
1867	1	12	1	3
1867	1	2	1	12
1867	1	14	1	9
1867	1	5	1	7
1867	1	9	1	6
1876	1	12	1	23
1876	1	17	1	20
1876	1	18	1	2
1886	1	24	1	11
1886	1	23	1	16
1886	1	22	1	5
1886	1	20	1	1
1886	1	16	1	1
1886	1	4	1	2
1886	1	10	1	1
1886	1	5	1	1
1888	1	4	1	21
1888	1	2	1	22
1902	1	20	1	16
1902	1	13	1	2
1902	1	3	1	1
1902	1	10	1	23
1902	1	11	1	4
1912	1	25	1	4
1912	1	3	1	1
1912	1	14	1	12
1912	1	10	1	2
1912	1	4	1	14
1912	1	5	1	10
1912	1	22	1	1
1930	1	22	1	2
1930	1	21	1	1
1930	1	7	1	1
1930	1	6	1	3
1930	1	5	1	15
1930	1	2	1	1
1930	1	10	1	11
1930	1	13	1	7
1930	1	14	1	1
1930	1	17	1	1
1936	1	19	1	1
1936	1	18	1	21
1936	1	5	1	4
1936	1	25	1	3
1936	1	8	1	16
1936	1	13	1	19
1939	1	10	1	1
1939	1	9	1	11
1939	1	19	1	11
1939	1	1	1	9
1939	1	4	1	10
1939	1	18	1	3
1939	1	5	1	9
1957	1	23	1	11
1957	1	22	1	9
1957	1	16	1	9
1957	1	20	1	5
1957	1	21	1	13
1963	1	25	1	16
1963	1	21	1	1
1963	1	13	1	2
1963	1	12	1	6
1963	1	6	1	3
1963	1	11	1	11
1973	1	24	1	1
1973	1	19	1	2
1973	1	18	1	2
1973	1	15	1	3
1973	1	12	1	10
1973	1	6	1	12
1973	1	20	1	2
1974	1	23	1	8
1974	1	6	1	6
1974	1	3	1	6
1974	1	18	1	6
1974	1	10	1	10
1974	1	11	1	1
1974	1	16	1	1
1974	1	19	1	1
1974	1	21	1	4
1983	1	14	1	6
1983	1	11	1	5
1983	1	6	1	1
1983	1	15	1	12
1983	1	16	1	5
1983	1	18	1	5
1983	1	22	1	7
1983	1	24	1	5
