# Supplementary material for: Inferring multimodal latent topics from electronic health records
Source: Nat Commun. 2020 May 21;11:2536. doi: 10.1038/s41467-020-16378-3 (PMC7242436; doi:10.1038/s41467-020-16378-3)
Supplement: Supplementary file 13 — Supplementary Software 1 [file 41467_2020_16378_MOESM13_ESM.zip › Supplementary_software/mixehr/examples/toydata3_bk.txt]

7
1 1 1 2 10
1 1 2 1 20
1 4 1 1 1
2 2 1 3 11
3 1 1 2 40
3 3 2 3 1
4 1 2 2 10
4 3 1 5 3
5 1 1 2 33
5 1 2 1 3
5 2 1 3 3
5 3 1 5 7
6 1 1 2 5
6 3 1 5 17
6 4 1 1 1
