# Supplementary material for: Inferring multimodal latent topics from electronic health records
Source: Nat Commun. 2020 May 21;11:2536. doi: 10.1038/s41467-020-16378-3 (PMC7242436; doi:10.1038/s41467-020-16378-3)
Supplement: Supplementary file 13 — Supplementary Software 1 [file 41467_2020_16378_MOESM13_ESM.zip › Supplementary_software/mixehr/examples/simdata_testPat_obsPhe.csv]

1	1	20	1	20
1	1	18	1	10
1	1	1	1	2
1	1	4	1	1
1	1	21	1	3
1	1	16	1	17
1	1	17	1	10
1	1	19	1	15
1	1	22	1	2
2	1	24	1	2
2	1	22	1	2
2	1	16	1	5
2	1	13	1	2
2	1	14	1	1
2	1	1	1	17
2	1	4	1	15
2	1	6	1	2
9	1	21	1	17
9	1	17	1	3
9	1	16	1	12
9	1	13	1	1
9	1	2	1	7
9	1	6	1	18
9	1	11	1	11
11	1	24	1	17
11	1	19	1	2
11	1	18	1	3
11	1	23	1	13
11	1	6	1	3
11	1	11	1	4
11	1	16	1	7
24	1	25	1	2
24	1	22	1	1
24	1	2	1	2
24	1	5	1	3
24	1	18	1	13
24	1	17	1	24
27	1	20	1	5
27	1	17	1	7
27	1	2	1	12
27	1	3	1	14
27	1	21	1	1
27	1	4	1	19
33	1	20	1	4
33	1	10	1	2
33	1	11	1	11
33	1	12	1	10
33	1	13	1	9
33	1	15	1	8
33	1	16	1	6
33	1	17	1	4
33	1	18	1	3
46	1	24	1	13
46	1	19	1	12
46	1	13	1	5
46	1	12	1	1
46	1	4	1	8
46	1	3	1	3
46	1	22	1	5
46	1	9	1	8
60	1	13	1	1
60	1	10	1	15
60	1	8	1	11
60	1	7	1	14
60	1	19	1	1
60	1	2	1	7
60	1	4	1	2
60	1	18	1	3
61	1	23	1	4
61	1	19	1	19
61	1	14	1	16
61	1	3	1	3
61	1	8	1	3
61	1	11	1	1
97	1	21	1	20
97	1	13	1	2
97	1	11	1	14
97	1	8	1	4
97	1	10	1	1
97	1	23	1	6
109	1	24	1	1
109	1	19	1	6
109	1	18	1	13
109	1	4	1	2
109	1	3	1	20
109	1	14	1	3
133	1	24	1	8
133	1	21	1	1
133	1	5	1	10
133	1	18	1	1
133	1	4	1	9
133	1	3	1	6
133	1	9	1	5
133	1	13	1	8
133	1	15	1	9
133	1	20	1	5
148	1	24	1	1
148	1	21	1	19
148	1	11	1	19
148	1	16	1	18
153	1	15	1	12
153	1	4	1	18
153	1	14	1	14
153	1	1	1	1
153	1	5	1	3
153	1	6	1	3
153	1	11	1	9
156	1	22	1	10
156	1	21	1	2
156	1	17	1	22
156	1	2	1	22
156	1	7	1	11
190	1	25	1	4
190	1	5	1	2
190	1	18	1	15
190	1	4	1	1
190	1	3	1	14
190	1	1	1	6
190	1	7	1	2
190	1	8	1	13
190	1	16	1	2
194	1	24	1	3
194	1	7	1	3
194	1	6	1	11
194	1	18	1	1
194	1	1	1	9
194	1	9	1	6
194	1	10	1	4
194	1	11	1	11
194	1	16	1	8
199	1	16	1	8
199	1	12	1	3
199	1	19	1	9
199	1	2	1	7
199	1	14	1	3
199	1	4	1	9
199	1	18	1	9
199	1	5	1	6
200	1	20	1	4
200	1	19	1	4
200	1	16	1	13
200	1	5	1	1
200	1	12	1	1
200	1	6	1	18
212	1	14	1	1
212	1	13	1	1
212	1	12	1	1
212	1	11	1	3
212	1	22	1	2
212	1	9	1	13
212	1	20	1	5
212	1	25	1	2
219	1	25	1	1
219	1	24	1	1
219	1	20	1	11
219	1	16	1	20
219	1	5	1	1
221	1	11	1	22
221	1	1	1	19
221	1	6	1	18
223	1	22	1	9
223	1	8	1	2
223	1	2	1	5
223	1	19	1	2
223	1	4	1	1
223	1	11	1	12
223	1	17	1	1
223	1	18	1	2
223	1	23	1	1
228	1	25	1	19
228	1	5	1	14
228	1	12	1	3
228	1	11	1	1
228	1	15	1	20
230	1	24	1	1
230	1	16	1	21
230	1	18	1	24
230	1	4	1	1
230	1	17	1	20
249	1	21	1	10
249	1	14	1	4
249	1	20	1	3
249	1	5	1	3
249	1	12	1	3
249	1	11	1	3
249	1	13	1	6
257	1	18	1	14
257	1	17	1	14
257	1	16	1	7
257	1	2	1	1
257	1	14	1	1
257	1	1	1	1
257	1	3	1	11
257	1	8	1	6
272	1	23	1	1
272	1	20	1	15
272	1	19	1	13
272	1	18	1	13
272	1	11	1	6
272	1	16	1	14
273	1	19	1	1
273	1	3	1	4
273	1	21	1	10
273	1	4	1	6
273	1	5	1	10
273	1	6	1	11
281	1	25	1	3
281	1	21	1	14
281	1	1	1	17
281	1	6	1	24
281	1	11	1	12
282	1	22	1	22
282	1	17	1	21
282	1	16	1	1
282	1	13	1	1
282	1	8	1	4
282	1	10	1	1
282	1	2	1	14
286	1	22	1	4
286	1	2	1	28
286	1	3	1	12
286	1	18	1	1
286	1	7	1	3
306	1	13	1	1
306	1	12	1	1
306	1	23	1	14
306	1	24	1	19
326	1	23	1	13
326	1	21	1	15
326	1	25	1	16
326	1	8	1	1
326	1	7	1	4
326	1	14	1	2
343	1	16	1	4
343	1	4	1	1
343	1	19	1	8
343	1	2	1	9
343	1	20	1	1
343	1	9	1	1
343	1	12	1	14
353	1	25	1	6
353	1	9	1	10
353	1	10	1	4
353	1	23	1	5
353	1	12	1	1
353	1	17	1	6
353	1	18	1	6
353	1	19	1	9
353	1	24	1	7
359	1	24	1	8
359	1	21	1	16
359	1	23	1	22
359	1	3	1	2
359	1	7	1	4
359	1	22	1	11
359	1	9	1	5
361	1	19	1	3
361	1	15	1	11
361	1	13	1	19
361	1	3	1	1
361	1	9	1	9
361	1	11	1	17
394	1	24	1	13
394	1	9	1	16
394	1	8	1	1
394	1	14	1	17
394	1	3	1	5
394	1	7	1	1
395	1	2	1	1
395	1	1	1	1
395	1	8	1	18
395	1	7	1	23
397	1	19	1	3
397	1	18	1	2
397	1	15	1	10
397	1	12	1	12
397	1	20	1	1
397	1	7	1	4
397	1	8	1	7
397	1	9	1	6
423	1	22	1	1
423	1	2	1	2
423	1	12	1	2
423	1	18	1	16
423	1	17	1	20
445	1	24	1	14
445	1	13	1	3
445	1	14	1	17
445	1	3	1	6
445	1	4	1	15
445	1	18	1	4
446	1	25	1	13
446	1	12	1	4
446	1	11	1	3
446	1	4	1	1
446	1	21	1	10
446	1	1	1	4
446	1	2	1	2
446	1	17	1	1
446	1	20	1	2
450	1	22	1	16
450	1	3	1	1
450	1	19	1	1
450	1	2	1	12
450	1	5	1	2
450	1	20	1	1
451	1	6	1	2
451	1	1	1	2
451	1	21	1	20
451	1	11	1	2
451	1	22	1	19
458	1	24	1	4
458	1	7	1	10
458	1	20	1	8
458	1	18	1	6
458	1	3	1	2
458	1	4	1	2
458	1	10	1	14
458	1	16	1	7
458	1	17	1	3
470	1	23	1	11
470	1	13	1	16
470	1	2	1	6
470	1	1	1	9
470	1	3	1	23
470	1	4	1	6
480	1	5	1	14
480	1	18	1	1
480	1	3	1	12
480	1	1	1	12
480	1	2	1	14
480	1	19	1	7
480	1	13	1	1
480	1	16	1	4
480	1	20	1	7
499	1	25	1	2
499	1	7	1	16
499	1	9	1	4
499	1	22	1	12
499	1	10	1	4
499	1	12	1	6
499	1	13	1	1
499	1	15	1	1
499	1	24	1	10
505	1	24	1	3
505	1	23	1	9
505	1	6	1	2
505	1	5	1	1
505	1	19	1	1
505	1	10	1	4
505	1	11	1	1
505	1	12	1	2
505	1	13	1	12
505	1	17	1	8
508	1	20	1	1
508	1	14	1	5
508	1	1	1	10
508	1	3	1	13
508	1	4	1	8
508	1	18	1	1
508	1	5	1	14
509	1	25	1	11
509	1	24	1	11
509	1	6	1	3
509	1	5	1	1
509	1	4	1	1
509	1	2	1	11
509	1	7	1	7
509	1	9	1	1
509	1	13	1	2
516	1	25	1	15
516	1	19	1	4
516	1	16	1	2
516	1	4	1	7
516	1	9	1	1
516	1	11	1	2
516	1	1	1	4
517	1	25	1	17
517	1	22	1	19
517	1	10	1	1
517	1	24	1	16
518	1	25	1	1
518	1	16	1	8
518	1	19	1	3
518	1	1	1	12
518	1	4	1	13
518	1	5	1	12
537	1	9	1	7
537	1	19	1	6
537	1	14	1	12
537	1	1	1	1
537	1	3	1	19
537	1	8	1	7
537	1	5	1	4
549	1	16	1	5
549	1	13	1	10
549	1	12	1	1
549	1	1	1	6
549	1	21	1	8
549	1	5	1	6
549	1	23	1	10
549	1	6	1	5
572	1	17	1	6
572	1	14	1	8
572	1	1	1	8
572	1	3	1	10
572	1	4	1	4
572	1	18	1	1
572	1	7	1	5
576	1	22	1	12
576	1	17	1	13
576	1	13	1	6
576	1	11	1	6
576	1	14	1	3
576	1	4	1	1
576	1	20	1	2
576	1	7	1	19
586	1	12	1	1
586	1	16	1	20
586	1	21	1	17
598	1	20	1	8
598	1	15	1	20
598	1	12	1	7
598	1	3	1	2
598	1	2	1	2
598	1	5	1	9
606	1	19	1	15
606	1	15	1	4
606	1	9	1	18
606	1	12	1	13
606	1	13	1	4
610	1	25	1	7
610	1	18	1	1
610	1	1	1	10
610	1	14	1	2
610	1	19	1	1
610	1	12	1	2
610	1	13	1	3
610	1	15	1	4
610	1	17	1	2
611	1	20	1	11
611	1	17	1	7
611	1	6	1	7
611	1	5	1	3
611	1	4	1	2
611	1	3	1	2
611	1	8	1	6
611	1	12	1	3
611	1	13	1	2
611	1	16	1	4
612	1	24	1	15
612	1	20	1	2
612	1	15	1	5
612	1	3	1	2
612	1	19	1	14
612	1	9	1	16
628	1	25	1	16
628	1	2	1	2
628	1	14	1	3
628	1	1	1	4
628	1	3	1	4
628	1	5	1	6
636	1	3	1	2
636	1	8	1	25
636	1	10	1	17
636	1	7	1	13
636	1	9	1	19
638	1	24	1	2
638	1	23	1	2
638	1	21	1	12
638	1	7	1	8
638	1	20	1	1
638	1	6	1	11
638	1	4	1	1
638	1	9	1	2
638	1	15	1	2
638	1	18	1	1
645	1	13	1	12
645	1	11	1	1
645	1	2	1	2
645	1	1	1	2
645	1	3	1	17
645	1	5	1	2
670	1	19	1	11
670	1	17	1	9
670	1	20	1	9
670	1	7	1	3
670	1	11	1	6
670	1	16	1	19
676	1	24	1	5
676	1	21	1	9
676	1	16	1	4
676	1	11	1	9
676	1	10	1	6
676	1	22	1	10
676	1	9	1	1
676	1	25	1	3
682	1	18	1	23
682	1	8	1	19
682	1	5	1	2
716	1	17	1	1
716	1	4	1	14
716	1	19	1	11
716	1	6	1	1
716	1	7	1	7
716	1	10	1	5
739	1	18	1	15
739	1	2	1	1
739	1	13	1	3
739	1	23	1	8
739	1	6	1	2
739	1	7	1	1
753	1	23	1	6
753	1	7	1	11
753	1	2	1	5
753	1	17	1	7
753	1	22	1	24
754	1	15	1	6
754	1	10	1	14
754	1	2	1	1
754	1	7	1	4
754	1	25	1	7
754	1	8	1	10
754	1	9	1	8
765	1	20	1	18
765	1	5	1	23
765	1	10	1	18
765	1	13	1	1
765	1	15	1	18
769	1	23	1	12
769	1	21	1	1
769	1	8	1	28
769	1	3	1	25
773	1	22	1	2
773	1	17	1	4
773	1	16	1	4
773	1	14	1	12
773	1	19	1	4
773	1	2	1	2
773	1	11	1	19
774	1	25	1	10
774	1	20	1	21
774	1	19	1	5
774	1	10	1	16
774	1	17	1	4
784	1	17	1	17
784	1	16	1	1
784	1	13	1	9
784	1	2	1	7
784	1	1	1	2
784	1	7	1	11
784	1	12	1	19
789	1	23	1	12
789	1	6	1	1
789	1	4	1	10
789	1	1	1	7
789	1	19	1	4
789	1	11	1	1
789	1	12	1	1
789	1	13	1	10
789	1	16	1	2
789	1	17	1	3
808	1	22	1	6
808	1	17	1	6
808	1	15	1	12
808	1	14	1	16
808	1	13	1	13
808	1	19	1	4
808	1	20	1	1
814	1	16	1	18
814	1	1	1	26
814	1	6	1	21
829	1	25	1	1
829	1	17	1	3
829	1	15	1	1
829	1	3	1	2
829	1	4	1	17
829	1	7	1	2
829	1	9	1	13
837	1	20	1	11
837	1	15	1	3
837	1	13	1	3
837	1	12	1	5
837	1	14	1	1
837	1	1	1	12
837	1	25	1	2
837	1	4	1	16
845	1	24	1	10
845	1	23	1	9
845	1	22	1	12
845	1	5	1	1
845	1	3	1	3
845	1	1	1	2
845	1	14	1	2
845	1	19	1	1
845	1	10	1	4
845	1	11	1	1
845	1	12	1	2
847	1	23	1	4
847	1	22	1	3
847	1	5	1	1
847	1	4	1	13
847	1	2	1	1
847	1	3	1	5
847	1	9	1	8
847	1	13	1	2
847	1	14	1	6
847	1	17	1	6
856	1	22	1	1
856	1	9	1	16
856	1	8	1	21
856	1	19	1	1
856	1	14	1	1
856	1	1	1	4
856	1	3	1	3
856	1	4	1	4
862	1	24	1	1
862	1	16	1	4
862	1	10	1	3
862	1	7	1	11
862	1	19	1	2
862	1	2	1	6
862	1	21	1	5
862	1	4	1	9
894	1	25	1	9
894	1	24	1	13
894	1	3	1	11
894	1	4	1	3
894	1	5	1	8
896	1	15	1	20
896	1	13	1	20
896	1	6	1	1
896	1	14	1	14
896	1	1	1	1
896	1	7	1	2
896	1	9	1	1
902	1	23	1	7
902	1	20	1	14
902	1	19	1	1
902	1	16	1	2
902	1	18	1	7
902	1	25	1	13
902	1	13	1	3
905	1	20	1	15
905	1	19	1	21
905	1	17	1	9
905	1	15	1	6
905	1	3	1	2
905	1	14	1	1
905	1	1	1	3
905	1	4	1	4
929	1	25	1	1
929	1	10	1	1
929	1	9	1	1
929	1	22	1	8
929	1	7	1	3
929	1	2	1	5
929	1	19	1	7
929	1	5	1	5
929	1	18	1	4
933	1	16	1	1
933	1	15	1	19
933	1	12	1	1
933	1	19	1	1
933	1	5	1	8
933	1	20	1	18
933	1	7	1	2
933	1	25	1	15
947	1	23	1	16
947	1	25	1	13
947	1	8	1	15
947	1	13	1	5
947	1	18	1	12
961	1	21	1	17
961	1	16	1	15
961	1	15	1	2
961	1	2	1	1
961	1	14	1	1
961	1	3	1	4
961	1	8	1	3
978	1	25	1	7
978	1	20	1	7
978	1	6	1	7
978	1	5	1	9
978	1	2	1	1
978	1	19	1	7
978	1	14	1	15
978	1	15	1	7
978	1	24	1	2
981	1	25	1	5
981	1	24	1	5
981	1	22	1	7
981	1	11	1	11
981	1	10	1	1
981	1	12	1	8
988	1	21	1	1
988	1	18	1	3
988	1	17	1	1
988	1	13	1	4
988	1	25	1	2
988	1	8	1	16
988	1	9	1	18
992	1	15	1	5
992	1	13	1	7
992	1	11	1	21
992	1	1	1	12
992	1	3	1	3
992	1	21	1	8
992	1	6	1	9
1008	1	21	1	8
1008	1	23	1	4
1008	1	6	1	11
1008	1	25	1	4
1008	1	10	1	14
1008	1	15	1	1
1014	1	19	1	4
1014	1	23	1	10
1014	1	6	1	4
1014	1	21	1	11
1014	1	4	1	2
1014	1	10	1	3
1014	1	22	1	11
1016	1	24	1	6
1016	1	17	1	1
1016	1	13	1	1
1016	1	23	1	8
1016	1	10	1	7
1016	1	7	1	18
1016	1	22	1	4
1027	1	20	1	17
1027	1	19	1	13
1027	1	3	1	2
1027	1	25	1	1
1027	1	4	1	3
1027	1	5	1	5
1032	1	16	1	13
1032	1	10	1	4
1032	1	4	1	2
1032	1	8	1	8
1032	1	7	1	7
1032	1	9	1	7
1037	1	21	1	24
1037	1	6	1	12
1037	1	16	1	19
1037	1	18	1	1
1044	1	19	1	17
1044	1	16	1	15
1044	1	7	1	5
1044	1	6	1	10
1044	1	10	1	7
1044	1	9	1	8
1046	1	7	1	3
1046	1	4	1	4
1046	1	21	1	7
1046	1	8	1	2
1046	1	14	1	10
1046	1	19	1	11
1046	1	22	1	1
1046	1	16	1	7
1046	1	17	1	5
1054	1	25	1	8
1054	1	20	1	10
1054	1	17	1	1
1054	1	15	1	12
1054	1	1	1	12
1054	1	10	1	9
1061	1	9	1	5
1061	1	8	1	5
1061	1	7	1	1
1061	1	2	1	1
1061	1	1	1	3
1061	1	21	1	15
1061	1	4	1	1
1061	1	23	1	18
1068	1	21	1	2
1068	1	19	1	22
1068	1	25	1	3
1068	1	8	1	2
1068	1	13	1	1
1068	1	16	1	18
1068	1	18	1	16
1070	1	17	1	1
1070	1	3	1	1
1070	1	19	1	12
1070	1	20	1	2
1070	1	9	1	23
1070	1	11	1	1
1071	1	25	1	9
1071	1	19	1	10
1071	1	17	1	8
1071	1	16	1	17
1071	1	12	1	1
1071	1	10	1	9
1071	1	6	1	2
1107	1	24	1	2
1107	1	17	1	16
1107	1	6	1	2
1107	1	4	1	1
1107	1	20	1	18
1107	1	9	1	4
1128	1	19	1	2
1128	1	15	1	19
1128	1	14	1	23
1128	1	18	1	1
1128	1	5	1	1
1128	1	13	1	16
1148	1	15	1	9
1148	1	13	1	10
1148	1	10	1	2
1148	1	5	1	1
1148	1	25	1	1
1148	1	8	1	4
1148	1	6	1	13
1148	1	7	1	5
1150	1	24	1	3
1150	1	15	1	13
1150	1	12	1	15
1150	1	2	1	6
1150	1	14	1	14
1150	1	1	1	2
1150	1	18	1	1
1164	1	25	1	1
1164	1	24	1	5
1164	1	23	1	1
1164	1	19	1	3
1164	1	16	1	1
1164	1	21	1	2
1164	1	13	1	9
1172	1	25	1	6
1172	1	24	1	5
1172	1	19	1	19
1172	1	18	1	14
1172	1	20	1	13
1177	1	17	1	8
1177	1	12	1	11
1177	1	2	1	5
1177	1	20	1	5
1177	1	10	1	15
1189	1	24	1	4
1189	1	20	1	19
1189	1	17	1	15
1189	1	15	1	4
1189	1	5	1	4
1189	1	9	1	2
1189	1	10	1	5
1192	1	23	1	1
1192	1	21	1	1
1192	1	18	1	3
1192	1	17	1	21
1192	1	16	1	3
1192	1	7	1	17
1192	1	12	1	15
1209	1	23	1	1
1209	1	16	1	13
1209	1	15	1	2
1209	1	18	1	18
1209	1	2	1	1
1209	1	20	1	12
1209	1	22	1	1
1209	1	9	1	1
1211	1	7	1	3
1211	1	8	1	2
1211	1	1	1	4
1211	1	4	1	4
1211	1	9	1	4
1211	1	12	1	1
1211	1	15	1	12
1211	1	16	1	5
1211	1	19	1	1
1222	1	14	1	11
1222	1	4	1	13
1222	1	7	1	9
1222	1	8	1	7
1222	1	10	1	9
1227	1	24	1	26
1227	1	23	1	2
1227	1	9	1	17
1227	1	22	1	3
1227	1	14	1	15
1269	1	24	1	3
1269	1	22	1	14
1269	1	18	1	1
1269	1	16	1	1
1269	1	25	1	4
1269	1	2	1	15
1269	1	7	1	13
1271	1	21	1	9
1271	1	11	1	10
1271	1	5	1	9
1271	1	1	1	3
1271	1	25	1	7
1271	1	8	1	6
1271	1	6	1	10
1279	1	25	1	2
1279	1	21	1	10
1279	1	5	1	2
1279	1	4	1	7
1279	1	14	1	2
1279	1	2	1	5
1279	1	11	1	8
1279	1	12	1	1
1279	1	13	1	1
1279	1	17	1	6
1283	1	23	1	7
1283	1	22	1	7
1283	1	21	1	10
1283	1	11	1	13
1283	1	25	1	4
1283	1	8	1	1
1283	1	14	1	6
1283	1	15	1	5
1291	1	15	1	2
1291	1	5	1	2
1291	1	4	1	11
1291	1	7	1	13
1291	1	25	1	2
1291	1	8	1	12
1298	1	23	1	8
1298	1	20	1	6
1298	1	17	1	8
1298	1	18	1	31
1298	1	5	1	3
1298	1	8	1	12
1302	1	25	1	14
1302	1	24	1	6
1302	1	23	1	6
1302	1	22	1	8
1302	1	15	1	16
1302	1	12	1	5
1302	1	14	1	2
1311	1	13	1	6
1311	1	6	1	14
1311	1	3	1	4
1311	1	10	1	15
1311	1	7	1	21
1328	1	24	1	5
1328	1	23	1	1
1328	1	15	1	8
1328	1	12	1	1
1328	1	22	1	1
1328	1	9	1	9
1328	1	14	1	9
1329	1	18	1	9
1329	1	17	1	2
1329	1	13	1	5
1329	1	19	1	16
1329	1	2	1	2
1329	1	8	1	3
1329	1	4	1	7
1329	1	9	1	9
1335	1	24	1	9
1335	1	22	1	12
1335	1	20	1	7
1335	1	19	1	10
1335	1	10	1	1
1335	1	5	1	2
1335	1	17	1	10
1339	1	23	1	3
1339	1	20	1	1
1339	1	15	1	1
1339	1	3	1	2
1339	1	8	1	8
1339	1	14	1	21
1354	1	19	1	1
1354	1	2	1	1
1354	1	1	1	22
1354	1	18	1	1
1354	1	6	1	20
1354	1	11	1	15
1367	1	25	1	21
1367	1	24	1	17
1367	1	22	1	16
1367	1	16	1	2
1367	1	17	1	5
1367	1	20	1	3
1369	1	25	1	18
1369	1	24	1	11
1369	1	21	1	18
1369	1	22	1	17
1369	1	23	1	19
1369	1	6	1	2
1369	1	17	1	1
1385	1	25	1	5
1385	1	24	1	9
1385	1	23	1	8
1385	1	4	1	7
1385	1	21	1	18
1385	1	14	1	1
1385	1	12	1	1
1385	1	16	1	4
1385	1	17	1	1
1385	1	18	1	1
1388	1	25	1	3
1388	1	20	1	4
1388	1	17	1	1
1388	1	15	1	1
1388	1	10	1	2
1388	1	1	1	11
1388	1	4	1	17
1388	1	9	1	3
1400	1	23	1	3
1400	1	6	1	11
1400	1	4	1	6
1400	1	20	1	1
1400	1	7	1	11
1400	1	25	1	3
1400	1	8	1	12
1423	1	25	1	9
1423	1	24	1	6
1423	1	20	1	6
1423	1	9	1	1
1423	1	7	1	1
1423	1	5	1	15
1423	1	12	1	4
1423	1	13	1	5
1423	1	15	1	14
1423	1	16	1	1
1442	1	23	1	2
1442	1	8	1	8
1442	1	3	1	2
1442	1	1	1	13
1442	1	9	1	4
1442	1	22	1	8
1442	1	10	1	3
1442	1	12	1	8
1442	1	13	1	5
1445	1	25	1	6
1445	1	24	1	4
1445	1	7	1	8
1445	1	18	1	6
1445	1	19	1	3
1445	1	15	1	1
1445	1	16	1	6
1445	1	17	1	5
1445	1	22	1	5
1452	1	25	1	3
1452	1	23	1	9
1452	1	22	1	5
1452	1	20	1	18
1452	1	17	1	14
1452	1	4	1	1
1452	1	11	1	2
1452	1	14	1	1
1457	1	24	1	15
1457	1	14	1	6
1457	1	6	1	9
1457	1	4	1	14
1457	1	8	1	8
1459	1	25	1	5
1459	1	18	1	8
1459	1	2	1	8
1459	1	3	1	6
1459	1	11	1	5
1459	1	12	1	8
1459	1	15	1	7
1459	1	17	1	5
1459	1	22	1	2
1468	1	18	1	6
1468	1	17	1	2
1468	1	4	1	17
1468	1	9	1	15
1468	1	13	1	5
1468	1	14	1	9
1470	1	19	1	1
1470	1	2	1	20
1470	1	4	1	22
1470	1	5	1	21
1489	1	25	1	3
1489	1	5	1	7
1489	1	21	1	8
1489	1	14	1	1
1489	1	2	1	4
1489	1	8	1	4
1489	1	22	1	11
1489	1	10	1	2
1489	1	23	1	12
1506	1	5	1	4
1506	1	18	1	10
1506	1	4	1	1
1506	1	3	1	2
1506	1	1	1	5
1506	1	2	1	4
1506	1	11	1	8
1506	1	15	1	6
1506	1	17	1	7
1516	1	20	1	5
1516	1	16	1	20
1516	1	15	1	2
1516	1	21	1	13
1516	1	4	1	1
1516	1	1	1	13
1516	1	6	1	17
1524	1	16	1	4
1524	1	11	1	4
1524	1	2	1	14
1524	1	3	1	18
1524	1	21	1	1
1524	1	6	1	5
1528	1	20	1	1
1528	1	8	1	16
1528	1	13	1	22
1528	1	16	1	2
1528	1	17	1	1
1539	1	22	1	5
1539	1	18	1	17
1539	1	17	1	9
1539	1	14	1	2
1539	1	8	1	4
1539	1	13	1	15
1539	1	20	1	1
1547	1	17	1	7
1547	1	16	1	15
1547	1	11	1	6
1547	1	19	1	8
1547	1	1	1	3
1547	1	6	1	5
1547	1	20	1	14
1547	1	9	1	1
1553	1	21	1	27
1553	1	25	1	11
1553	1	8	1	4
1553	1	6	1	3
1553	1	9	1	1
1553	1	20	1	1
1600	1	25	1	1
1600	1	20	1	8
1600	1	5	1	3
1600	1	4	1	3
1600	1	2	1	3
1600	1	19	1	5
1600	1	7	1	10
1600	1	9	1	11
1600	1	15	1	1
1600	1	17	1	2
1617	1	4	1	18
1617	1	3	1	3
1617	1	22	1	1
1617	1	9	1	14
1617	1	12	1	1
1633	1	21	1	12
1633	1	17	1	16
1633	1	16	1	7
1633	1	19	1	2
1633	1	14	1	1
1633	1	6	1	17
1633	1	12	1	7
1634	1	16	1	8
1634	1	11	1	15
1634	1	21	1	13
1634	1	5	1	11
1634	1	6	1	10
1637	1	24	1	6
1637	1	19	1	6
1637	1	14	1	8
1637	1	6	1	16
1637	1	4	1	4
1641	1	24	1	12
1641	1	12	1	7
1641	1	10	1	3
1641	1	4	1	8
1641	1	19	1	13
1641	1	2	1	2
1641	1	5	1	1
1641	1	20	1	2
1648	1	21	1	2
1648	1	16	1	3
1648	1	2	1	21
1648	1	1	1	2
1648	1	6	1	2
1648	1	20	1	1
1648	1	7	1	13
1672	1	21	1	7
1672	1	16	1	11
1672	1	11	1	7
1672	1	8	1	12
1672	1	7	1	8
1694	1	23	1	3
1694	1	21	1	8
1694	1	10	1	13
1694	1	15	1	11
1694	1	16	1	2
1694	1	5	1	14
1694	1	18	1	5
1695	1	25	1	2
1695	1	22	1	17
1695	1	7	1	12
1695	1	6	1	4
1695	1	4	1	2
1695	1	10	1	1
1695	1	11	1	3
1695	1	12	1	20
1695	1	16	1	3
1695	1	17	1	13
1706	1	25	1	16
1706	1	23	1	8
1706	1	22	1	7
1706	1	15	1	8
1706	1	5	1	7
1706	1	12	1	10
1706	1	11	1	6
1708	1	25	1	9
1708	1	19	1	13
1708	1	18	1	13
1708	1	21	1	9
1708	1	22	1	3
1708	1	9	1	10
1708	1	16	1	5
1708	1	12	1	1
1715	1	24	1	2
1715	1	23	1	11
1715	1	13	1	6
1715	1	2	1	2
1715	1	1	1	18
1715	1	3	1	17
1715	1	5	1	9
1715	1	7	1	1
1732	1	15	1	19
1732	1	20	1	12
1732	1	25	1	18
1732	1	8	1	1
1732	1	10	1	20
1738	1	23	1	22
1738	1	7	1	1
1738	1	5	1	1
1738	1	22	1	17
1738	1	17	1	1
1748	1	23	1	8
1748	1	9	1	13
1748	1	2	1	3
1748	1	1	1	1
1748	1	3	1	9
1748	1	25	1	1
1748	1	4	1	10
1767	1	25	1	5
1767	1	5	1	7
1767	1	21	1	3
1767	1	8	1	15
1767	1	14	1	3
1767	1	11	1	5
1767	1	12	1	4
1767	1	20	1	4
1767	1	23	1	8
1827	1	16	1	7
1827	1	9	1	3
1827	1	1	1	7
1827	1	3	1	9
1827	1	4	1	5
1827	1	18	1	11
1827	1	6	1	3
1833	1	19	1	13
1833	1	15	1	6
1833	1	4	1	13
1833	1	12	1	6
1833	1	14	1	24
1841	1	4	1	21
1841	1	16	1	2
1841	1	14	1	13
1841	1	19	1	19
1861	1	21	1	13
1861	1	11	1	17
1861	1	8	1	3
1861	1	3	1	8
1861	1	18	1	4
1861	1	5	1	2
1861	1	6	1	15
1865	1	21	1	21
1865	1	1	1	19
1865	1	6	1	23
1865	1	11	1	15
1867	1	24	1	10
1867	1	15	1	3
1867	1	13	1	3
1867	1	19	1	11
1867	1	1	1	7
1867	1	3	1	6
1867	1	4	1	22
1876	1	22	1	20
1876	1	3	1	1
1876	1	2	1	16
1876	1	7	1	18
1886	1	19	1	3
1886	1	14	1	4
1886	1	21	1	7
1886	1	3	1	13
1886	1	25	1	8
1886	1	8	1	9
1886	1	18	1	9
1886	1	13	1	9
1888	1	5	1	18
1888	1	3	1	20
1888	1	1	1	19
1902	1	15	1	16
1902	1	14	1	2
1902	1	5	1	11
1902	1	12	1	5
1902	1	25	1	19
1902	1	8	1	1
1912	1	24	1	12
1912	1	23	1	1
1912	1	20	1	11
1912	1	19	1	13
1912	1	15	1	6
1912	1	1	1	1
1912	1	9	1	12
1930	1	25	1	11
1930	1	23	1	2
1930	1	20	1	9
1930	1	18	1	4
1930	1	8	1	5
1930	1	3	1	8
1930	1	9	1	1
1930	1	11	1	2
1930	1	12	1	4
1930	1	15	1	11
1936	1	23	1	12
1936	1	20	1	2
1936	1	17	1	3
1936	1	16	1	2
1936	1	3	1	11
1936	1	10	1	2
1936	1	15	1	4
1939	1	24	1	14
1939	1	17	1	2
1939	1	16	1	1
1939	1	2	1	11
1939	1	14	1	10
1939	1	3	1	6
1939	1	20	1	1
1939	1	7	1	1
1957	1	25	1	18
1957	1	24	1	14
1957	1	17	1	6
1957	1	19	1	6
1957	1	18	1	9
1963	1	20	1	15
1963	1	16	1	2
1963	1	15	1	17
1963	1	5	1	11
1963	1	14	1	6
1963	1	1	1	1
1963	1	10	1	9
1973	1	14	1	5
1973	1	13	1	2
1973	1	11	1	6
1973	1	4	1	1
1973	1	7	1	13
1973	1	8	1	14
1973	1	10	1	10
1973	1	9	1	17
1974	1	25	1	7
1974	1	24	1	6
1974	1	9	1	8
1974	1	22	1	2
1974	1	7	1	6
1974	1	8	1	16
1974	1	5	1	3
1974	1	12	1	2
1974	1	13	1	3
1974	1	15	1	4
1983	1	25	1	9
1983	1	1	1	1
1983	1	13	1	11
1983	1	12	1	7
1983	1	23	1	4
1983	1	17	1	6
1983	1	19	1	4
1983	1	20	1	4
1983	1	21	1	8
