# Supplementary material for: Inferring multimodal latent topics from electronic health records
Source: Nat Commun. 2020 May 21;11:2536. doi: 10.1038/s41467-020-16378-3 (PMC7242436; doi:10.1038/s41467-020-16378-3)
Supplement: Supplementary file 13 — Supplementary Software 1 [file 41467_2020_16378_MOESM13_ESM.zip › Supplementary_software/mixehr/examples/simdocs.txt]

5
25
500
1 1 1
1 2 4
1 3 4
1 4 6
1 5 1
1 7 1
1 8 6
1 9 10
1 11 1
1 12 2
1 13 2
1 14 8
1 15 3
1 16 4
1 17 5
1 18 6
1 19 8
1 20 1
1 21 2
1 22 8
1 23 5
1 24 9
1 25 3
2 1 2
2 2 2
2 3 9
2 5 3
2 6 2
2 7 5
2 8 10
2 9 8
2 10 3
2 11 12
2 12 6
2 13 7
2 14 8
2 15 9
2 16 1
2 17 3
2 18 3
2 19 2
2 20 1
2 22 1
2 23 1
2 24 2
3 1 6
3 2 3
3 3 8
3 4 2
3 5 5
3 6 1
3 7 2
3 8 5
3 9 5
3 11 5
3 12 6
3 13 14
3 14 8
3 15 4
3 16 3
3 17 2
3 18 7
3 19 2
3 20 4
3 22 1
3 23 4
3 24 1
3 25 2
4 1 8
4 2 4
4 3 5
4 4 4
4 5 4
4 6 4
4 7 5
4 8 3
4 9 3
4 10 8
4 11 5
4 12 6
4 13 1
4 14 6
4 15 12
4 16 3
4 17 2
4 18 2
4 19 3
4 20 3
4 21 2
4 22 3
4 24 1
4 25 3
5 1 4
5 2 7
5 3 5
5 5 4
5 6 5
5 7 4
5 8 7
5 9 8
5 10 7
5 11 2
5 12 7
5 13 2
5 14 1
5 15 6
5 16 2
5 17 3
5 18 3
5 19 5
5 20 5
5 21 3
5 22 1
5 23 7
5 24 1
5 25 1
