# Supplementary material for: Inferring multimodal latent topics from electronic health records
Source: Nat Commun. 2020 May 21;11:2536. doi: 10.1038/s41467-020-16378-3 (PMC7242436; doi:10.1038/s41467-020-16378-3)
Supplement: Supplementary file 13 — Supplementary Software 1 [file 41467_2020_16378_MOESM13_ESM.zip › Supplementary_software/mixehr/examples/simdata.txt]

2000
1 1 1 1 2
1 1 4 1 1
1 1 5 1 2
1 1 6 1 6
1 1 7 1 1
1 1 10 1 2
1 1 11 1 5
1 1 16 1 17
1 1 17 1 10
1 1 18 1 10
1 1 19 1 15
1 1 20 1 20
1 1 21 1 3
1 1 22 1 2
1 1 23 1 1
1 1 24 1 2
1 1 25 1 1
2 1 1 1 17
2 1 2 1 14
2 1 3 1 8
2 1 4 1 15
2 1 5 1 13
2 1 6 1 2
2 1 11 1 4
2 1 12 1 3
2 1 13 1 2
2 1 14 1 1
2 1 16 1 5
2 1 21 1 5
2 1 22 1 2
2 1 23 1 2
2 1 24 1 2
2 1 25 1 5
3 1 2 1 1
3 1 12 1 1
3 1 16 1 4
3 1 17 1 7
3 1 18 1 8
3 1 19 1 3
3 1 20 1 7
3 1 21 1 10
3 1 22 1 12
3 1 23 1 15
3 1 24 1 12
3 1 25 1 20
4 1 2 1 3
4 1 6 1 1
4 1 7 1 13
4 1 8 1 2
4 1 9 1 3
4 1 10 1 6
4 1 11 1 7
4 1 12 1 17
4 1 13 1 10
4 1 14 1 13
4 1 15 1 10
4 1 16 1 3
4 1 17 1 4
4 1 18 1 2
4 1 20 1 1
4 1 22 1 5
5 1 1 1 10
5 1 2 1 11
5 1 3 1 12
5 1 4 1 9
5 1 5 1 6
5 1 7 1 5
5 1 8 1 2
5 1 12 1 1
5 1 13 1 4
5 1 16 1 4
5 1 17 1 7
5 1 18 1 7
5 1 19 1 3
5 1 20 1 4
5 1 21 1 2
5 1 22 1 5
5 1 23 1 4
5 1 24 1 3
5 1 25 1 1
6 1 1 1 1
6 1 6 1 1
6 1 7 1 1
6 1 11 1 1
6 1 12 1 1
6 1 14 1 1
6 1 21 1 14
6 1 22 1 17
6 1 23 1 20
6 1 24 1 20
6 1 25 1 23
7 1 1 1 1
7 1 4 1 2
7 1 5 1 1
7 1 7 1 1
7 1 10 1 1
7 1 12 1 2
7 1 14 1 2
7 1 15 1 6
7 1 17 1 2
7 1 19 1 1
7 1 20 1 4
7 1 21 1 19
7 1 22 1 15
7 1 23 1 13
7 1 24 1 13
7 1 25 1 17
8 1 1 1 6
8 1 4 1 1
8 1 6 1 10
8 1 9 1 2
8 1 11 1 12
8 1 16 1 3
8 1 17 1 2
8 1 18 1 1
8 1 19 1 6
8 1 21 1 14
8 1 22 1 19
8 1 23 1 11
8 1 24 1 8
8 1 25 1 5
9 1 1 1 22
9 1 2 1 7
9 1 5 1 1
9 1 6 1 18
9 1 7 1 3
9 1 11 1 11
9 1 12 1 1
9 1 13 1 1
9 1 15 1 1
9 1 16 1 12
9 1 17 1 3
9 1 21 1 17
9 1 22 1 3
10 1 1 1 16
10 1 2 1 17
10 1 3 1 13
10 1 4 1 16
10 1 5 1 14
10 1 6 1 2
10 1 7 1 1
10 1 10 1 1
10 1 11 1 2
10 1 12 1 5
10 1 15 1 1
10 1 17 1 6
10 1 20 1 3
10 1 22 1 1
10 1 25 1 2
11 1 1 1 3
11 1 6 1 3
11 1 10 1 1
11 1 11 1 4
11 1 16 1 7
11 1 17 1 7
11 1 18 1 3
11 1 19 1 2
11 1 20 1 4
11 1 21 1 15
11 1 22 1 9
11 1 23 1 13
11 1 24 1 17
11 1 25 1 12
12 1 4 1 7
12 1 9 1 12
12 1 14 1 12
12 1 19 1 6
12 1 21 1 8
12 1 22 1 12
12 1 23 1 14
12 1 24 1 17
12 1 25 1 12
13 1 2 1 1
13 1 3 1 1
13 1 6 1 19
13 1 7 1 16
13 1 8 1 22
13 1 9 1 17
13 1 10 1 17
13 1 11 1 1
13 1 12 1 2
13 1 13 1 3
13 1 14 1 1
14 1 4 1 3
14 1 5 1 22
14 1 9 1 5
14 1 10 1 13
14 1 14 1 4
14 1 15 1 20
14 1 20 1 9
14 1 24 1 3
14 1 25 1 21
15 1 4 1 13
15 1 9 1 19
15 1 14 1 24
15 1 19 1 21
15 1 24 1 23
16 1 1 1 21
16 1 2 1 1
16 1 5 1 1
16 1 6 1 13
16 1 7 1 2
16 1 11 1 14
16 1 12 1 1
16 1 16 1 21
16 1 17 1 2
16 1 21 1 20
16 1 22 1 4
17 1 1 1 5
17 1 2 1 8
17 1 3 1 11
17 1 4 1 9
17 1 5 1 6
17 1 6 1 1
17 1 7 1 5
17 1 8 1 7
17 1 9 1 8
17 1 10 1 2
17 1 14 1 10
17 1 18 1 1
17 1 19 1 10
17 1 20 1 1
17 1 21 1 1
17 1 22 1 2
17 1 24 1 12
17 1 25 1 1
18 1 3 1 18
18 1 5 1 3
18 1 6 1 2
18 1 7 1 5
18 1 8 1 26
18 1 9 1 4
18 1 10 1 5
18 1 13 1 13
18 1 15 1 1
18 1 17 1 1
18 1 18 1 11
18 1 20 1 1
18 1 23 1 8
18 1 25 1 2
19 1 2 1 1
19 1 3 1 3
19 1 4 1 2
19 1 5 1 1
19 1 6 1 3
19 1 7 1 2
19 1 8 1 2
19 1 9 1 3
19 1 10 1 3
19 1 11 1 5
19 1 12 1 8
19 1 13 1 9
19 1 14 1 9
19 1 15 1 6
19 1 21 1 10
19 1 22 1 3
19 1 23 1 11
19 1 24 1 11
19 1 25 1 8
20 1 1 1 6
20 1 2 1 5
20 1 5 1 1
20 1 6 1 13
20 1 7 1 8
20 1 8 1 14
20 1 9 1 19
20 1 10 1 11
20 1 11 1 6
20 1 12 1 2
20 1 13 1 2
20 1 14 1 1
20 1 15 1 1
20 1 16 1 3
20 1 17 1 2
20 1 20 1 2
20 1 21 1 2
20 1 25 1 2
21 1 1 1 7
21 1 2 1 4
21 1 3 1 9
21 1 4 1 12
21 1 5 1 12
21 1 15 1 1
21 1 16 1 2
21 1 17 1 1
21 1 18 1 4
21 1 19 1 1
21 1 20 1 5
21 1 21 1 8
21 1 22 1 6
21 1 23 1 8
21 1 24 1 14
21 1 25 1 6
22 1 3 1 1
22 1 4 1 13
22 1 6 1 2
22 1 7 1 3
22 1 8 1 5
22 1 9 1 15
22 1 10 1 1
22 1 13 1 5
22 1 14 1 14
22 1 18 1 5
22 1 19 1 12
22 1 23 1 3
22 1 24 1 21
23 1 3 1 1
23 1 6 1 4
23 1 7 1 12
23 1 8 1 7
23 1 9 1 10
23 1 10 1 12
23 1 11 1 1
23 1 21 1 10
23 1 22 1 8
23 1 23 1 12
23 1 24 1 11
23 1 25 1 12
24 1 2 1 2
24 1 4 1 3
24 1 5 1 3
24 1 16 1 20
24 1 17 1 24
24 1 18 1 13
24 1 19 1 12
24 1 20 1 18
24 1 22 1 1
24 1 23 1 1
24 1 24 1 1
24 1 25 1 2
25 1 2 1 1
25 1 3 1 3
25 1 4 1 3
25 1 6 1 10
25 1 7 1 17
25 1 8 1 9
25 1 9 1 9
25 1 10 1 16
25 1 11 1 2
25 1 12 1 5
25 1 13 1 6
25 1 14 1 4
25 1 15 1 3
25 1 18 1 4
25 1 19 1 3
25 1 21 1 1
25 1 23 1 2
25 1 24 1 2
26 1 1 1 9
26 1 5 1 15
26 1 6 1 5
26 1 10 1 21
26 1 11 1 1
26 1 15 1 12
26 1 16 1 3
26 1 20 1 12
26 1 21 1 8
26 1 22 1 1
26 1 25 1 13
27 1 1 1 12
27 1 2 1 12
27 1 3 1 14
27 1 4 1 19
27 1 5 1 14
27 1 9 1 1
27 1 16 1 4
27 1 17 1 7
27 1 18 1 6
27 1 19 1 5
27 1 20 1 5
27 1 21 1 1
28 1 1 1 12
28 1 2 1 14
28 1 3 1 13
28 1 4 1 12
28 1 5 1 15
28 1 6 1 2
28 1 7 1 7
28 1 8 1 8
28 1 9 1 3
28 1 10 1 2
28 1 11 1 2
28 1 12 1 1
28 1 13 1 3
28 1 14 1 1
28 1 18 1 2
28 1 23 1 3
29 1 2 1 1
29 1 6 1 18
29 1 7 1 15
29 1 8 1 15
29 1 9 1 28
29 1 10 1 20
29 1 12 1 2
29 1 21 1 1
30 1 1 1 4
30 1 2 1 6
30 1 3 1 10
30 1 4 1 6
30 1 5 1 1
30 1 6 1 3
30 1 7 1 2
30 1 8 1 9
30 1 9 1 6
30 1 12 1 3
30 1 13 1 13
30 1 14 1 4
30 1 16 1 1
30 1 17 1 1
30 1 18 1 7
30 1 19 1 6
30 1 22 1 3
30 1 23 1 9
30 1 24 1 6
31 1 13 1 1
31 1 14 1 2
31 1 16 1 17
31 1 17 1 19
31 1 18 1 16
31 1 19 1 27
31 1 20 1 18
32 1 1 1 8
32 1 2 1 5
32 1 3 1 10
32 1 4 1 12
32 1 5 1 5
32 1 6 1 3
32 1 7 1 1
32 1 8 1 6
32 1 9 1 12
32 1 11 1 3
32 1 13 1 2
32 1 14 1 8
32 1 16 1 3
32 1 18 1 3
32 1 19 1 7
32 1 21 1 2
32 1 23 1 2
32 1 24 1 8
33 1 1 1 9
33 1 6 1 16
33 1 7 1 1
33 1 8 1 2
33 1 9 1 3
33 1 10 1 2
33 1 11 1 11
33 1 12 1 10
33 1 13 1 9
33 1 14 1 4
33 1 15 1 8
33 1 16 1 6
33 1 17 1 4
33 1 18 1 3
33 1 19 1 3
33 1 20 1 4
33 1 21 1 5
34 1 3 1 7
34 1 4 1 3
34 1 8 1 7
34 1 9 1 3
34 1 11 1 16
34 1 12 1 10
34 1 13 1 18
34 1 14 1 13
34 1 15 1 12
34 1 18 1 1
34 1 19 1 1
34 1 23 1 7
34 1 24 1 2
35 1 2 1 4
35 1 3 1 14
35 1 5 1 2
35 1 8 1 20
35 1 12 1 3
35 1 13 1 19
35 1 14 1 1
35 1 17 1 1
35 1 18 1 15
35 1 22 1 2
35 1 23 1 19
36 1 1 1 3
36 1 2 1 4
36 1 3 1 1
36 1 4 1 3
36 1 5 1 4
36 1 6 1 6
36 1 7 1 9
36 1 8 1 12
36 1 9 1 8
36 1 10 1 7
36 1 11 1 4
36 1 12 1 2
36 1 13 1 1
36 1 14 1 3
36 1 15 1 3
36 1 16 1 7
36 1 17 1 4
36 1 18 1 10
36 1 19 1 4
36 1 20 1 4
36 1 23 1 1
37 1 1 1 3
37 1 2 1 1
37 1 4 1 10
37 1 5 1 4
37 1 6 1 2
37 1 9 1 4
37 1 10 1 7
37 1 11 1 1
37 1 14 1 8
37 1 15 1 2
37 1 16 1 9
37 1 17 1 3
37 1 18 1 7
37 1 19 1 13
37 1 20 1 7
37 1 24 1 15
37 1 25 1 4
38 1 2 1 14
38 1 4 1 1
38 1 6 1 3
38 1 7 1 22
38 1 8 1 2
38 1 9 1 6
38 1 10 1 2
38 1 11 1 1
38 1 12 1 15
38 1 14 1 3
38 1 15 1 1
38 1 17 1 12
38 1 22 1 18
39 1 3 1 5
39 1 5 1 1
39 1 8 1 5
39 1 13 1 4
39 1 16 1 13
39 1 17 1 12
39 1 18 1 19
39 1 19 1 15
39 1 20 1 22
39 1 23 1 2
39 1 24 1 2
40 1 2 1 1
40 1 3 1 17
40 1 4 1 2
40 1 5 1 1
40 1 8 1 15
40 1 13 1 19
40 1 17 1 2
40 1 18 1 18
40 1 19 1 3
40 1 20 1 1
40 1 21 1 2
40 1 22 1 2
40 1 23 1 12
40 1 24 1 2
40 1 25 1 3
41 1 1 1 10
41 1 2 1 16
41 1 3 1 12
41 1 4 1 10
41 1 5 1 12
41 1 7 1 7
41 1 12 1 12
41 1 17 1 13
41 1 19 1 1
41 1 22 1 6
41 1 23 1 1
42 1 1 1 8
42 1 2 1 3
42 1 3 1 16
42 1 4 1 8
42 1 5 1 9
42 1 6 1 7
42 1 7 1 2
42 1 8 1 5
42 1 9 1 10
42 1 10 1 6
42 1 11 1 4
42 1 13 1 3
42 1 14 1 7
42 1 15 1 1
42 1 19 1 4
42 1 21 1 1
42 1 23 1 1
42 1 24 1 5
43 1 1 1 15
43 1 2 1 18
43 1 3 1 10
43 1 4 1 13
43 1 5 1 9
43 1 10 1 1
43 1 11 1 7
43 1 12 1 8
43 1 13 1 4
43 1 14 1 6
43 1 15 1 7
43 1 20 1 2
44 1 1 1 16
44 1 2 1 3
44 1 6 1 18
44 1 7 1 1
44 1 11 1 21
44 1 12 1 4
44 1 16 1 9
44 1 17 1 2
44 1 19 1 1
44 1 20 1 1
44 1 21 1 22
44 1 22 1 2
45 1 3 1 15
45 1 8 1 12
45 1 12 1 1
45 1 13 1 26
45 1 15 1 1
45 1 18 1 17
45 1 21 1 1
45 1 22 1 2
45 1 23 1 20
45 1 24 1 2
45 1 25 1 3
46 1 3 1 3
46 1 4 1 8
46 1 8 1 3
46 1 9 1 8
46 1 10 1 1
46 1 11 1 1
46 1 12 1 1
46 1 13 1 5
46 1 14 1 4
46 1 18 1 7
46 1 19 1 12
46 1 21 1 10
46 1 22 1 5
46 1 23 1 9
46 1 24 1 13
46 1 25 1 10
47 1 5 1 13
47 1 10 1 16
47 1 15 1 19
47 1 16 1 3
47 1 17 1 6
47 1 18 1 3
47 1 19 1 1
47 1 20 1 17
47 1 24 1 1
47 1 25 1 21
48 1 1 1 1
48 1 2 1 1
48 1 3 1 14
48 1 4 1 3
48 1 6 1 3
48 1 7 1 1
48 1 8 1 15
48 1 9 1 3
48 1 11 1 4
48 1 12 1 1
48 1 13 1 12
48 1 14 1 4
48 1 15 1 3
48 1 18 1 17
48 1 19 1 4
48 1 21 1 1
48 1 22 1 1
48 1 23 1 7
48 1 24 1 5
49 1 2 1 15
49 1 3 1 1
49 1 4 1 2
49 1 5 1 3
49 1 7 1 20
49 1 9 1 2
49 1 12 1 15
49 1 14 1 1
49 1 16 1 3
49 1 17 1 13
49 1 18 1 2
49 1 19 1 3
49 1 20 1 3
49 1 22 1 17
50 1 1 1 6
50 1 2 1 3
50 1 5 1 1
50 1 6 1 16
50 1 7 1 15
50 1 8 1 17
50 1 9 1 14
50 1 10 1 14
50 1 11 1 5
50 1 13 1 1
50 1 15 1 1
50 1 16 1 4
50 1 18 1 1
50 1 21 1 2
51 1 2 1 16
51 1 3 1 3
51 1 6 1 1
51 1 7 1 12
51 1 8 1 3
51 1 12 1 11
51 1 13 1 4
51 1 14 1 1
51 1 16 1 1
51 1 17 1 20
51 1 18 1 9
51 1 19 1 4
51 1 22 1 12
51 1 23 1 3
52 1 4 1 1
52 1 5 1 25
52 1 10 1 18
52 1 14 1 5
52 1 15 1 17
52 1 19 1 2
52 1 20 1 17
52 1 22 1 1
52 1 24 1 1
52 1 25 1 13
53 1 4 1 2
53 1 5 1 8
53 1 6 1 6
53 1 7 1 5
53 1 8 1 5
53 1 9 1 5
53 1 10 1 13
53 1 13 1 1
53 1 14 1 6
53 1 15 1 9
53 1 19 1 4
53 1 20 1 18
53 1 23 1 1
53 1 24 1 3
53 1 25 1 14
54 1 1 1 12
54 1 2 1 17
54 1 3 1 14
54 1 4 1 14
54 1 5 1 9
54 1 8 1 2
54 1 11 1 5
54 1 12 1 3
54 1 13 1 4
54 1 14 1 2
54 1 15 1 6
54 1 18 1 3
54 1 20 1 3
54 1 23 1 4
54 1 25 1 2
55 1 1 1 24
55 1 2 1 20
55 1 3 1 13
55 1 4 1 18
55 1 5 1 16
55 1 6 1 2
55 1 11 1 2
55 1 16 1 3
55 1 21 1 2
56 1 1 1 22
56 1 2 1 12
56 1 3 1 14
56 1 4 1 21
56 1 5 1 20
56 1 7 1 3
56 1 11 1 2
56 1 12 1 1
56 1 17 1 2
56 1 21 1 1
56 1 22 1 1
56 1 25 1 1
57 1 1 1 6
57 1 2 1 8
57 1 3 1 19
57 1 4 1 13
57 1 5 1 14
57 1 8 1 4
57 1 10 1 11
57 1 13 1 3
57 1 15 1 5
57 1 16 1 1
57 1 18 1 4
57 1 20 1 3
57 1 21 1 1
57 1 23 1 4
57 1 25 1 4
58 1 1 1 4
58 1 2 1 2
58 1 3 1 7
58 1 4 1 4
58 1 5 1 3
58 1 6 1 3
58 1 7 1 4
58 1 8 1 1
58 1 9 1 1
58 1 11 1 1
58 1 13 1 1
58 1 16 1 14
58 1 17 1 20
58 1 18 1 11
58 1 19 1 13
58 1 20 1 11
59 1 1 1 2
59 1 5 1 1
59 1 10 1 2
59 1 11 1 9
59 1 12 1 5
59 1 13 1 7
59 1 14 1 10
59 1 15 1 8
59 1 16 1 4
59 1 17 1 1
59 1 18 1 1
59 1 20 1 3
59 1 21 1 11
59 1 22 1 9
59 1 23 1 12
59 1 24 1 6
59 1 25 1 9
60 1 1 1 4
60 1 2 1 7
60 1 3 1 3
60 1 4 1 2
60 1 5 1 5
60 1 6 1 13
60 1 7 1 14
60 1 8 1 11
60 1 9 1 15
60 1 10 1 15
60 1 13 1 1
60 1 18 1 3
60 1 19 1 1
60 1 20 1 2
60 1 23 1 3
60 1 24 1 1
61 1 3 1 3
61 1 4 1 14
61 1 8 1 3
61 1 9 1 18
61 1 11 1 1
61 1 13 1 4
61 1 14 1 16
61 1 18 1 5
61 1 19 1 19
61 1 20 1 1
61 1 23 1 4
61 1 24 1 12
62 1 4 1 11
62 1 5 1 2
62 1 9 1 21
62 1 10 1 1
62 1 11 1 1
62 1 12 1 3
62 1 13 1 3
62 1 14 1 17
62 1 15 1 3
62 1 19 1 9
62 1 20 1 1
62 1 21 1 2
62 1 22 1 2
62 1 24 1 18
62 1 25 1 6
63 1 2 1 13
63 1 3 1 2
63 1 4 1 1
63 1 5 1 1
63 1 7 1 9
63 1 12 1 5
63 1 16 1 8
63 1 17 1 20
63 1 18 1 10
63 1 19 1 9
63 1 20 1 8
63 1 21 1 1
63 1 22 1 12
63 1 25 1 1
64 1 1 1 14
64 1 4 1 7
64 1 6 1 9
64 1 9 1 4
64 1 11 1 15
64 1 14 1 9
64 1 16 1 14
64 1 19 1 8
64 1 21 1 11
64 1 23 1 1
64 1 24 1 8
65 1 9 1 1
65 1 16 1 3
65 1 17 1 1
65 1 18 1 2
65 1 19 1 3
65 1 20 1 1
65 1 21 1 16
65 1 22 1 19
65 1 23 1 15
65 1 24 1 20
65 1 25 1 19
66 1 1 1 13
66 1 2 1 1
66 1 4 1 6
66 1 6 1 17
66 1 9 1 5
66 1 11 1 15
66 1 12 1 1
66 1 13 1 1
66 1 14 1 4
66 1 16 1 11
66 1 19 1 7
66 1 21 1 10
66 1 24 1 9
67 1 1 1 11
67 1 2 1 11
67 1 3 1 9
67 1 4 1 8
67 1 5 1 19
67 1 7 1 1
67 1 10 1 7
67 1 11 1 1
67 1 15 1 7
67 1 16 1 1
67 1 20 1 9
67 1 25 1 16
68 1 3 1 17
68 1 4 1 2
68 1 5 1 1
68 1 8 1 17
68 1 13 1 19
68 1 17 1 3
68 1 18 1 14
68 1 19 1 1
68 1 23 1 26
69 1 2 1 1
69 1 3 1 9
69 1 4 1 1
69 1 5 1 3
69 1 6 1 4
69 1 7 1 5
69 1 8 1 13
69 1 9 1 2
69 1 10 1 9
69 1 11 1 2
69 1 12 1 6
69 1 13 1 6
69 1 14 1 2
69 1 15 1 3
69 1 17 1 3
69 1 18 1 10
69 1 20 1 5
69 1 22 1 5
69 1 23 1 8
69 1 25 1 3
70 1 1 1 3
70 1 5 1 1
70 1 6 1 6
70 1 8 1 1
70 1 9 1 1
70 1 10 1 6
70 1 11 1 3
70 1 15 1 3
70 1 16 1 18
70 1 17 1 17
70 1 18 1 11
70 1 19 1 13
70 1 20 1 13
70 1 21 1 3
70 1 25 1 1
71 1 2 1 8
71 1 3 1 9
71 1 4 1 3
71 1 5 1 4
71 1 16 1 10
71 1 17 1 12
71 1 18 1 22
71 1 19 1 18
71 1 20 1 14
72 1 2 1 23
72 1 7 1 20
72 1 12 1 18
72 1 17 1 20
72 1 22 1 19
73 1 1 1 16
73 1 2 1 18
73 1 3 1 13
73 1 4 1 10
73 1 5 1 14
73 1 6 1 4
73 1 7 1 6
73 1 8 1 2
73 1 9 1 2
73 1 10 1 4
73 1 16 1 2
73 1 17 1 1
73 1 18 1 2
73 1 19 1 4
73 1 20 1 1
73 1 21 1 1
74 1 1 1 21
74 1 4 1 1
74 1 6 1 20
74 1 9 1 1
74 1 10 1 1
74 1 11 1 9
74 1 13 1 1
74 1 15 1 1
74 1 16 1 13
74 1 19 1 3
74 1 21 1 17
74 1 22 1 1
74 1 23 1 3
74 1 24 1 6
74 1 25 1 2
75 1 2 1 5
75 1 4 1 4
75 1 6 1 1
75 1 7 1 6
75 1 8 1 3
75 1 9 1 12
75 1 10 1 1
75 1 12 1 8
75 1 13 1 6
75 1 14 1 17
75 1 15 1 1
75 1 17 1 5
75 1 18 1 1
75 1 19 1 12
75 1 22 1 7
75 1 24 1 11
76 1 1 1 4
76 1 2 1 5
76 1 3 1 6
76 1 4 1 3
76 1 5 1 3
76 1 6 1 8
76 1 7 1 8
76 1 8 1 8
76 1 9 1 10
76 1 10 1 7
76 1 11 1 5
76 1 12 1 4
76 1 13 1 10
76 1 14 1 4
76 1 15 1 9
76 1 18 1 4
76 1 23 1 2
77 1 4 1 2
77 1 9 1 3
77 1 11 1 1
77 1 14 1 4
77 1 16 1 16
77 1 17 1 19
77 1 18 1 16
77 1 19 1 22
77 1 20 1 15
77 1 24 1 2
78 1 3 1 1
78 1 4 1 3
78 1 8 1 1
78 1 9 1 5
78 1 11 1 17
78 1 12 1 16
78 1 13 1 16
78 1 14 1 18
78 1 15 1 8
78 1 18 1 1
78 1 19 1 2
78 1 22 1 2
78 1 23 1 1
78 1 24 1 5
78 1 25 1 4
79 1 1 1 2
79 1 2 1 2
79 1 5 1 4
79 1 6 1 16
79 1 7 1 14
79 1 8 1 15
79 1 9 1 18
79 1 10 1 9
79 1 14 1 1
79 1 15 1 1
79 1 17 1 1
79 1 20 1 4
79 1 21 1 1
79 1 22 1 3
79 1 23 1 3
79 1 24 1 2
79 1 25 1 4
80 1 4 1 2
80 1 6 1 2
80 1 8 1 3
80 1 9 1 5
80 1 10 1 1
80 1 16 1 18
80 1 17 1 20
80 1 18 1 12
80 1 19 1 14
80 1 20 1 23
81 1 1 1 4
81 1 2 1 2
81 1 3 1 4
81 1 4 1 17
81 1 5 1 9
81 1 9 1 20
81 1 10 1 1
81 1 14 1 14
81 1 15 1 1
81 1 17 1 1
81 1 19 1 12
81 1 20 1 3
81 1 24 1 11
81 1 25 1 1
82 1 1 1 15
82 1 2 1 20
82 1 3 1 16
82 1 4 1 19
82 1 5 1 17
82 1 8 1 1
82 1 10 1 4
82 1 15 1 2
82 1 18 1 1
82 1 20 1 4
82 1 25 1 1
83 1 5 1 16
83 1 7 1 1
83 1 10 1 17
83 1 15 1 22
83 1 16 1 1
83 1 17 1 2
83 1 18 1 1
83 1 20 1 14
83 1 25 1 26
84 1 3 1 1
84 1 4 1 7
84 1 9 1 5
84 1 14 1 7
84 1 16 1 17
84 1 17 1 9
84 1 18 1 14
84 1 19 1 22
84 1 20 1 9
84 1 24 1 9
85 1 1 1 12
85 1 6 1 15
85 1 7 1 4
85 1 11 1 20
85 1 12 1 3
85 1 16 1 19
85 1 17 1 3
85 1 18 1 3
85 1 19 1 3
85 1 20 1 4
85 1 21 1 13
85 1 22 1 1
86 1 1 1 18
86 1 2 1 19
86 1 3 1 21
86 1 4 1 19
86 1 5 1 19
86 1 14 1 1
86 1 15 1 1
86 1 16 1 1
86 1 20 1 1
87 1 1 1 2
87 1 2 1 1
87 1 3 1 1
87 1 4 1 1
87 1 5 1 4
87 1 10 1 4
87 1 15 1 3
87 1 20 1 10
87 1 21 1 13
87 1 22 1 12
87 1 23 1 20
87 1 24 1 14
87 1 25 1 15
88 1 4 1 13
88 1 9 1 10
88 1 14 1 17
88 1 16 1 2
88 1 17 1 2
88 1 18 1 4
88 1 19 1 18
88 1 20 1 3
88 1 21 1 3
88 1 22 1 6
88 1 23 1 3
88 1 24 1 15
88 1 25 1 4
89 1 3 1 3
89 1 4 1 2
89 1 9 1 1
89 1 13 1 1
89 1 14 1 1
89 1 15 1 1
89 1 16 1 14
89 1 17 1 27
89 1 18 1 16
89 1 19 1 10
89 1 20 1 15
89 1 21 1 3
89 1 22 1 1
89 1 23 1 1
89 1 24 1 2
89 1 25 1 2
90 1 1 1 6
90 1 2 1 6
90 1 3 1 7
90 1 4 1 6
90 1 5 1 6
90 1 9 1 1
90 1 11 1 1
90 1 14 1 7
90 1 16 1 5
90 1 17 1 11
90 1 18 1 14
90 1 19 1 7
90 1 20 1 7
90 1 21 1 2
90 1 22 1 3
90 1 23 1 3
90 1 24 1 7
90 1 25 1 1
91 1 2 1 3
91 1 5 1 3
91 1 6 1 7
91 1 7 1 14
91 1 8 1 17
91 1 9 1 11
91 1 10 1 18
91 1 12 1 4
91 1 15 1 4
91 1 16 1 1
91 1 17 1 2
91 1 18 1 1
91 1 19 1 1
91 1 20 1 5
91 1 22 1 7
91 1 25 1 2
92 1 1 1 6
92 1 2 1 6
92 1 3 1 1
92 1 4 1 16
92 1 5 1 3
92 1 9 1 14
92 1 14 1 20
92 1 19 1 19
92 1 24 1 15
93 1 1 1 1
93 1 3 1 26
93 1 8 1 12
93 1 13 1 22
93 1 18 1 21
93 1 23 1 18
94 1 6 1 1
94 1 18 1 1
94 1 21 1 18
94 1 22 1 18
94 1 23 1 21
94 1 24 1 19
94 1 25 1 22
95 1 1 1 1
95 1 2 1 5
95 1 4 1 7
95 1 7 1 3
95 1 9 1 11
95 1 12 1 2
95 1 13 1 1
95 1 14 1 11
95 1 16 1 7
95 1 17 1 13
95 1 18 1 4
95 1 19 1 17
95 1 20 1 5
95 1 22 1 7
95 1 24 1 6
96 1 1 1 1
96 1 3 1 9
96 1 4 1 1
96 1 6 1 5
96 1 7 1 1
96 1 8 1 23
96 1 9 1 2
96 1 11 1 7
96 1 13 1 14
96 1 14 1 1
96 1 16 1 3
96 1 18 1 8
96 1 19 1 3
96 1 21 1 3
96 1 22 1 1
96 1 23 1 16
96 1 24 1 2
97 1 1 1 16
97 1 3 1 3
97 1 6 1 11
97 1 8 1 4
97 1 9 1 3
97 1 10 1 1
97 1 11 1 14
97 1 13 1 2
97 1 16 1 19
97 1 18 1 1
97 1 21 1 20
97 1 23 1 6
98 1 4 1 3
98 1 9 1 9
98 1 14 1 5
98 1 19 1 11
98 1 21 1 13
98 1 22 1 14
98 1 23 1 16
98 1 24 1 17
98 1 25 1 12
99 1 4 1 7
99 1 6 1 4
99 1 7 1 8
99 1 8 1 10
99 1 9 1 10
99 1 10 1 4
99 1 11 1 3
99 1 12 1 6
99 1 13 1 7
99 1 14 1 7
99 1 15 1 7
99 1 16 1 1
99 1 17 1 3
99 1 18 1 1
99 1 19 1 10
99 1 20 1 4
99 1 24 1 8
100 1 2 1 5
100 1 3 1 10
100 1 7 1 9
100 1 8 1 8
100 1 11 1 1
100 1 12 1 12
100 1 13 1 12
100 1 14 1 4
100 1 15 1 1
100 1 17 1 8
100 1 18 1 8
100 1 20 1 1
100 1 22 1 11
100 1 23 1 7
100 1 24 1 1
100 1 25 1 2
101 1 3 1 17
101 1 5 1 1
101 1 7 1 1
101 1 8 1 24
101 1 12 1 2
101 1 13 1 13
101 1 16 1 3
101 1 17 1 3
101 1 18 1 14
101 1 20 1 1
101 1 22 1 1
101 1 23 1 18
101 1 25 1 2
102 1 2 1 5
102 1 4 1 7
102 1 6 1 2
102 1 7 1 12
102 1 9 1 10
102 1 12 1 13
102 1 14 1 7
102 1 17 1 14
102 1 19 1 8
102 1 22 1 14
102 1 24 1 8
103 1 1 1 17
103 1 6 1 22
103 1 7 1 1
103 1 9 1 2
103 1 10 1 2
103 1 11 1 23
103 1 13 1 2
103 1 16 1 13
103 1 21 1 18
104 1 1 1 1
104 1 2 1 6
104 1 3 1 7
104 1 4 1 7
104 1 5 1 3
104 1 7 1 5
104 1 9 1 6
104 1 10 1 1
104 1 11 1 2
104 1 12 1 5
104 1 14 1 6
104 1 17 1 3
104 1 19 1 6
104 1 20 1 1
104 1 21 1 8
104 1 22 1 14
104 1 23 1 6
104 1 24 1 4
104 1 25 1 9
105 1 1 1 6
105 1 2 1 3
105 1 6 1 7
105 1 7 1 3
105 1 11 1 10
105 1 12 1 11
105 1 13 1 9
105 1 14 1 10
105 1 15 1 11
105 1 16 1 5
105 1 17 1 6
105 1 18 1 6
105 1 19 1 8
105 1 20 1 2
105 1 21 1 3
106 1 1 1 5
106 1 2 1 1
106 1 3 1 16
106 1 4 1 2
106 1 5 1 1
106 1 7 1 1
106 1 8 1 17
106 1 11 1 1
106 1 13 1 19
106 1 18 1 20
106 1 19 1 1
106 1 23 1 16
107 1 5 1 9
107 1 7 1 1
107 1 10 1 5
107 1 11 1 5
107 1 12 1 9
107 1 13 1 4
107 1 14 1 12
107 1 15 1 12
107 1 16 1 2
107 1 18 1 1
107 1 19 1 1
107 1 20 1 5
107 1 21 1 4
107 1 22 1 9
107 1 23 1 6
107 1 24 1 5
107 1 25 1 10
108 1 1 1 1
108 1 6 1 21
108 1 7 1 13
108 1 8 1 19
108 1 9 1 26
108 1 10 1 20
109 1 3 1 20
109 1 4 1 2
109 1 8 1 14
109 1 9 1 1
109 1 13 1 25
109 1 14 1 3
109 1 17 1 1
109 1 18 1 13
109 1 19 1 6
109 1 23 1 14
109 1 24 1 1
110 1 3 1 12
110 1 5 1 3
110 1 8 1 17
110 1 11 1 1
110 1 13 1 11
110 1 16 1 4
110 1 17 1 7
110 1 18 1 25
110 1 19 1 3
110 1 20 1 7
110 1 21 1 2
110 1 23 1 7
110 1 25 1 1
111 1 1 1 1
111 1 2 1 1
111 1 3 1 1
111 1 4 1 21
111 1 5 1 2
111 1 9 1 23
111 1 11 1 2
111 1 12 1 1
111 1 13 1 1
111 1 14 1 20
111 1 15 1 1
111 1 16 1 2
111 1 19 1 8
111 1 24 1 15
111 1 25 1 1
112 1 1 1 12
112 1 2 1 8
112 1 3 1 5
112 1 4 1 20
112 1 5 1 9
112 1 6 1 5
112 1 7 1 1
112 1 9 1 3
112 1 10 1 1
112 1 11 1 2
112 1 12 1 1
112 1 14 1 3
112 1 17 1 5
112 1 19 1 11
112 1 21 1 1
112 1 22 1 5
112 1 24 1 8
113 1 4 1 20
113 1 6 1 3
113 1 7 1 2
113 1 8 1 2
113 1 9 1 17
113 1 10 1 1
113 1 11 1 1
113 1 14 1 22
113 1 16 1 1
113 1 19 1 23
113 1 24 1 8
114 1 1 1 1
114 1 2 1 19
114 1 6 1 1
114 1 7 1 15
114 1 9 1 2
114 1 12 1 23
114 1 17 1 19
114 1 19 1 1
114 1 21 1 1
114 1 22 1 17
114 1 24 1 1
115 1 1 1 11
115 1 3 1 5
115 1 6 1 3
115 1 8 1 9
115 1 11 1 14
115 1 12 1 1
115 1 13 1 16
115 1 14 1 3
115 1 15 1 6
115 1 16 1 6
115 1 18 1 8
115 1 21 1 7
115 1 22 1 1
115 1 23 1 10
116 1 1 1 4
116 1 2 1 5
116 1 3 1 6
116 1 4 1 6
116 1 5 1 6
116 1 9 1 1
116 1 10 1 4
116 1 11 1 1
116 1 14 1 2
116 1 15 1 6
116 1 16 1 8
116 1 17 1 8
116 1 18 1 9
116 1 19 1 10
116 1 20 1 14
116 1 24 1 1
116 1 25 1 9
117 1 6 1 1
117 1 11 1 21
117 1 12 1 16
117 1 13 1 20
117 1 14 1 19
117 1 15 1 23
118 1 5 1 9
118 1 10 1 12
118 1 15 1 15
118 1 20 1 17
118 1 21 1 9
118 1 22 1 7
118 1 23 1 7
118 1 24 1 4
118 1 25 1 20
119 1 21 1 18
119 1 22 1 20
119 1 23 1 24
119 1 24 1 22
119 1 25 1 16
120 1 1 1 1
120 1 4 1 16
120 1 6 1 1
120 1 9 1 19
120 1 11 1 1
120 1 14 1 13
120 1 19 1 11
120 1 21 1 3
120 1 22 1 7
120 1 23 1 4
120 1 24 1 19
120 1 25 1 5
121 1 1 1 2
121 1 5 1 1
121 1 6 1 6
121 1 7 1 1
121 1 8 1 1
121 1 10 1 1
121 1 11 1 7
121 1 12 1 10
121 1 13 1 1
121 1 14 1 7
121 1 15 1 8
121 1 16 1 2
121 1 21 1 19
121 1 22 1 14
121 1 23 1 8
121 1 24 1 5
121 1 25 1 7
122 1 1 1 17
122 1 2 1 13
122 1 3 1 14
122 1 4 1 12
122 1 5 1 14
122 1 6 1 1
122 1 7 1 3
122 1 8 1 1
122 1 9 1 2
122 1 10 1 6
122 1 13 1 1
122 1 21 1 1
122 1 22 1 5
122 1 23 1 3
122 1 24 1 4
122 1 25 1 3
123 1 1 1 3
123 1 2 1 11
123 1 5 1 4
123 1 6 1 2
123 1 7 1 14
123 1 8 1 1
123 1 10 1 1
123 1 11 1 2
123 1 12 1 17
123 1 15 1 1
123 1 16 1 2
123 1 17 1 19
123 1 18 1 1
123 1 20 1 4
123 1 21 1 2
123 1 22 1 14
123 1 25 1 2
124 1 1 1 13
124 1 2 1 1
124 1 3 1 1
124 1 6 1 6
124 1 7 1 1
124 1 10 1 1
124 1 11 1 14
124 1 13 1 1
124 1 16 1 13
124 1 18 1 1
124 1 21 1 18
124 1 22 1 8
124 1 23 1 7
124 1 24 1 6
124 1 25 1 9
125 1 5 1 24
125 1 10 1 30
125 1 12 1 1
125 1 15 1 21
125 1 20 1 11
125 1 25 1 13
126 1 1 1 2
126 1 3 1 9
126 1 6 1 3
126 1 8 1 12
126 1 9 1 1
126 1 10 1 2
126 1 11 1 5
126 1 13 1 13
126 1 14 1 1
126 1 16 1 5
126 1 18 1 26
126 1 21 1 4
126 1 23 1 17
127 1 2 1 5
127 1 3 1 4
127 1 4 1 1
127 1 7 1 6
127 1 8 1 3
127 1 12 1 10
127 1 13 1 5
127 1 15 1 1
127 1 17 1 12
127 1 18 1 2
127 1 19 1 1
127 1 20 1 3
127 1 21 1 9
127 1 22 1 14
127 1 23 1 10
127 1 24 1 4
127 1 25 1 10
128 1 3 1 3
128 1 6 1 14
128 1 7 1 18
128 1 8 1 17
128 1 9 1 21
128 1 10 1 21
128 1 11 1 1
128 1 13 1 1
128 1 18 1 2
128 1 23 1 2
129 1 1 1 9
129 1 2 1 6
129 1 3 1 6
129 1 4 1 6
129 1 5 1 6
129 1 6 1 17
129 1 7 1 14
129 1 8 1 10
129 1 9 1 12
129 1 10 1 11
129 1 11 1 1
129 1 21 1 1
129 1 22 1 1
130 1 1 1 1
130 1 5 1 3
130 1 7 1 1
130 1 8 1 1
130 1 10 1 3
130 1 11 1 19
130 1 12 1 13
130 1 13 1 17
130 1 14 1 16
130 1 15 1 19
130 1 20 1 4
130 1 21 1 1
130 1 25 1 2
131 1 3 1 1
131 1 5 1 1
131 1 9 1 1
131 1 11 1 14
131 1 12 1 17
131 1 13 1 23
131 1 14 1 20
131 1 15 1 17
131 1 18 1 3
131 1 21 1 1
131 1 22 1 1
131 1 23 1 1
132 1 2 1 1
132 1 4 1 12
132 1 7 1 2
132 1 9 1 19
132 1 11 1 5
132 1 12 1 4
132 1 13 1 3
132 1 14 1 17
132 1 15 1 4
132 1 17 1 1
132 1 19 1 18
132 1 24 1 14
133 1 1 1 6
133 1 2 1 4
133 1 3 1 6
133 1 4 1 9
133 1 5 1 10
133 1 8 1 4
133 1 9 1 5
133 1 10 1 3
133 1 11 1 5
133 1 12 1 2
133 1 13 1 8
133 1 14 1 8
133 1 15 1 9
133 1 18 1 1
133 1 19 1 1
133 1 20 1 5
133 1 21 1 1
133 1 24 1 8
133 1 25 1 5
134 1 2 1 8
134 1 7 1 13
134 1 8 1 1
134 1 10 1 1
134 1 11 1 1
134 1 12 1 9
134 1 16 1 1
134 1 17 1 14
134 1 21 1 6
134 1 22 1 20
134 1 23 1 7
134 1 24 1 11
134 1 25 1 8
135 1 2 1 3
135 1 4 1 1
135 1 7 1 4
135 1 11 1 13
135 1 12 1 20
135 1 13 1 10
135 1 14 1 28
135 1 15 1 13
135 1 17 1 3
135 1 19 1 2
135 1 24 1 2
135 1 25 1 1
136 1 1 1 2
136 1 2 1 2
136 1 3 1 5
136 1 4 1 5
136 1 5 1 5
136 1 6 1 17
136 1 7 1 18
136 1 8 1 10
136 1 9 1 19
136 1 10 1 14
136 1 14 1 1
136 1 19 1 1
136 1 24 1 1
137 1 2 1 23
137 1 7 1 16
137 1 12 1 19
137 1 15 1 1
137 1 16 1 3
137 1 17 1 13
137 1 18 1 2
137 1 19 1 7
137 1 20 1 2
137 1 22 1 14
138 1 2 1 14
138 1 6 1 1
138 1 7 1 20
138 1 12 1 14
138 1 16 1 2
138 1 17 1 16
138 1 19 1 1
138 1 20 1 2
138 1 21 1 5
138 1 22 1 17
138 1 23 1 4
138 1 24 1 2
138 1 25 1 2
139 1 1 1 21
139 1 2 1 23
139 1 3 1 17
139 1 4 1 18
139 1 5 1 14
139 1 10 1 2
139 1 15 1 1
139 1 18 1 2
139 1 20 1 1
139 1 25 1 1
140 1 6 1 3
140 1 7 1 3
140 1 8 1 3
140 1 10 1 3
140 1 12 1 2
140 1 16 1 11
140 1 17 1 19
140 1 18 1 15
140 1 19 1 18
140 1 20 1 22
140 1 22 1 1
141 1 1 1 2
141 1 2 1 4
141 1 3 1 4
141 1 4 1 9
141 1 5 1 13
141 1 7 1 1
141 1 10 1 9
141 1 15 1 13
141 1 20 1 16
141 1 21 1 4
141 1 22 1 4
141 1 23 1 2
141 1 24 1 3
141 1 25 1 16
142 1 5 1 3
142 1 6 1 12
142 1 7 1 12
142 1 8 1 10
142 1 9 1 16
142 1 10 1 15
142 1 11 1 2
142 1 15 1 5
142 1 16 1 1
142 1 17 1 2
142 1 18 1 5
142 1 20 1 12
142 1 22 1 1
142 1 25 1 4
143 1 3 1 2
143 1 4 1 8
143 1 5 1 7
143 1 9 1 6
143 1 10 1 10
143 1 13 1 3
143 1 14 1 8
143 1 15 1 14
143 1 19 1 11
143 1 20 1 8
143 1 23 1 2
143 1 24 1 10
143 1 25 1 11
144 1 2 1 6
144 1 3 1 14
144 1 6 1 1
144 1 7 1 8
144 1 8 1 19
144 1 11 1 2
144 1 12 1 2
144 1 13 1 11
144 1 17 1 3
144 1 18 1 16
144 1 22 1 9
144 1 23 1 9
145 1 3 1 6
145 1 5 1 2
145 1 6 1 1
145 1 8 1 9
145 1 10 1 3
145 1 13 1 11
145 1 15 1 6
145 1 18 1 8
145 1 20 1 3
145 1 21 1 7
145 1 22 1 11
145 1 23 1 21
145 1 24 1 8
145 1 25 1 4
146 1 1 1 20
146 1 2 1 24
146 1 3 1 10
146 1 4 1 12
146 1 5 1 13
146 1 7 1 2
146 1 8 1 7
146 1 11 1 1
146 1 14 1 3
146 1 15 1 1
146 1 18 1 5
146 1 23 1 2
147 1 3 1 1
147 1 6 1 2
147 1 7 1 6
147 1 8 1 2
147 1 9 1 2
147 1 10 1 2
147 1 12 1 3
147 1 13 1 1
147 1 14 1 1
147 1 17 1 1
147 1 21 1 15
147 1 22 1 11
147 1 23 1 22
147 1 24 1 17
147 1 25 1 14
148 1 1 1 22
148 1 6 1 19
148 1 10 1 1
148 1 11 1 19
148 1 16 1 18
148 1 21 1 19
148 1 23 1 1
148 1 24 1 1
149 1 1 1 8
149 1 2 1 5
149 1 3 1 2
149 1 4 1 10
149 1 5 1 6
149 1 6 1 11
149 1 7 1 10
149 1 8 1 8
149 1 9 1 13
149 1 10 1 9
149 1 13 1 1
149 1 14 1 5
149 1 16 1 3
149 1 19 1 5
149 1 20 1 1
149 1 24 1 3
150 1 3 1 25
150 1 8 1 10
150 1 13 1 16
150 1 18 1 17
150 1 23 1 32
151 1 1 1 1
151 1 5 1 15
151 1 10 1 25
151 1 11 1 2
151 1 12 1 1
151 1 14 1 1
151 1 15 1 21
151 1 20 1 15
151 1 25 1 19
152 1 2 1 2
152 1 4 1 4
152 1 6 1 5
152 1 7 1 6
152 1 8 1 2
152 1 9 1 7
152 1 10 1 4
152 1 11 1 1
152 1 14 1 1
152 1 15 1 3
152 1 16 1 15
152 1 17 1 14
152 1 18 1 11
152 1 19 1 12
152 1 20 1 11
152 1 24 1 1
152 1 25 1 1
153 1 1 1 1
153 1 4 1 18
153 1 5 1 3
153 1 6 1 3
153 1 9 1 10
153 1 11 1 9
153 1 12 1 6
153 1 13 1 3
153 1 14 1 14
153 1 15 1 12
153 1 19 1 13
153 1 20 1 1
153 1 24 1 7
154 1 5 1 3
154 1 6 1 15
154 1 7 1 16
154 1 8 1 12
154 1 9 1 18
154 1 10 1 20
154 1 12 1 2
154 1 15 1 6
154 1 17 1 1
154 1 20 1 2
154 1 22 1 1
154 1 25 1 4
155 1 5 1 18
155 1 10 1 19
155 1 12 1 1
155 1 15 1 22
155 1 20 1 20
155 1 25 1 20
156 1 1 1 1
156 1 2 1 22
156 1 6 1 1
156 1 7 1 11
156 1 11 1 5
156 1 12 1 23
156 1 16 1 3
156 1 17 1 22
156 1 21 1 2
156 1 22 1 10
157 1 6 1 6
157 1 7 1 3
157 1 8 1 5
157 1 9 1 7
157 1 10 1 2
157 1 11 1 14
157 1 12 1 11
157 1 13 1 9
157 1 14 1 8
157 1 15 1 8
157 1 16 1 1
157 1 17 1 1
157 1 18 1 1
157 1 21 1 6
157 1 22 1 9
157 1 23 1 4
157 1 24 1 1
157 1 25 1 4
158 1 1 1 2
158 1 3 1 1
158 1 4 1 1
158 1 6 1 4
158 1 7 1 1
158 1 8 1 2
158 1 9 1 1
158 1 10 1 2
158 1 11 1 6
158 1 16 1 14
158 1 17 1 14
158 1 18 1 10
158 1 19 1 12
158 1 20 1 10
158 1 21 1 12
158 1 23 1 4
158 1 24 1 2
158 1 25 1 2
159 1 1 1 14
159 1 2 1 10
159 1 3 1 11
159 1 4 1 14
159 1 5 1 8
159 1 7 1 3
159 1 9 1 10
159 1 12 1 2
159 1 13 1 1
159 1 14 1 6
159 1 15 1 1
159 1 16 1 1
159 1 17 1 2
159 1 19 1 7
159 1 22 1 3
159 1 24 1 7
160 1 1 1 11
160 1 2 1 9
160 1 4 1 3
160 1 6 1 10
160 1 7 1 9
160 1 9 1 1
160 1 11 1 8
160 1 12 1 7
160 1 14 1 4
160 1 16 1 7
160 1 17 1 7
160 1 18 1 1
160 1 19 1 1
160 1 21 1 8
160 1 22 1 8
160 1 24 1 6
161 1 6 1 1
161 1 8 1 3
161 1 9 1 2
161 1 10 1 1
161 1 11 1 3
161 1 12 1 2
161 1 13 1 1
161 1 14 1 2
161 1 15 1 4
161 1 19 1 1
161 1 21 1 16
161 1 22 1 18
161 1 23 1 18
161 1 24 1 11
161 1 25 1 17
162 1 1 1 2
162 1 2 1 22
162 1 3 1 4
162 1 4 1 3
162 1 5 1 2
162 1 7 1 16
162 1 11 1 1
162 1 12 1 15
162 1 13 1 1
162 1 14 1 2
162 1 17 1 14
162 1 22 1 18
163 1 1 1 3
163 1 2 1 1
163 1 3 1 5
163 1 6 1 17
163 1 7 1 12
163 1 8 1 17
163 1 9 1 15
163 1 10 1 8
163 1 11 1 2
163 1 13 1 4
163 1 16 1 1
163 1 17 1 2
163 1 18 1 2
163 1 19 1 3
163 1 23 1 6
163 1 24 1 1
163 1 25 1 1
164 1 1 1 3
164 1 2 1 9
164 1 4 1 12
164 1 6 1 1
164 1 7 1 15
164 1 9 1 6
164 1 10 1 1
164 1 11 1 1
164 1 12 1 10
164 1 14 1 11
164 1 17 1 11
164 1 19 1 6
164 1 21 1 1
164 1 22 1 8
164 1 24 1 5
165 1 3 1 14
165 1 5 1 1
165 1 7 1 2
165 1 8 1 16
165 1 9 1 2
165 1 12 1 2
165 1 13 1 19
165 1 14 1 5
165 1 18 1 13
165 1 19 1 3
165 1 23 1 17
165 1 24 1 6
166 1 2 1 19
166 1 7 1 14
166 1 10 1 1
166 1 12 1 20
166 1 14 1 1
166 1 17 1 15
166 1 20 1 1
166 1 22 1 26
166 1 23 1 2
166 1 25 1 1
167 1 2 1 1
167 1 5 1 10
167 1 10 1 13
167 1 15 1 25
167 1 20 1 16
167 1 21 1 2
167 1 22 1 5
167 1 23 1 2
167 1 24 1 4
167 1 25 1 22
168 1 1 1 3
168 1 3 1 12
168 1 6 1 1
168 1 8 1 18
168 1 13 1 16
168 1 16 1 1
168 1 17 1 2
168 1 18 1 19
168 1 19 1 3
168 1 20 1 2
168 1 21 1 1
168 1 23 1 22
169 1 1 1 18
169 1 2 1 8
169 1 3 1 6
169 1 4 1 10
169 1 5 1 2
169 1 6 1 16
169 1 11 1 17
169 1 15 1 1
169 1 16 1 6
169 1 18 1 1
169 1 21 1 15
170 1 1 1 2
170 1 3 1 1
170 1 4 1 3
170 1 6 1 16
170 1 7 1 17
170 1 8 1 15
170 1 9 1 15
170 1 10 1 13
170 1 13 1 1
170 1 14 1 5
170 1 18 1 1
170 1 19 1 5
170 1 23 1 2
170 1 24 1 4
171 1 4 1 1
171 1 5 1 18
171 1 6 1 1
171 1 8 1 1
171 1 9 1 1
171 1 10 1 21
171 1 11 1 1
171 1 15 1 22
171 1 20 1 18
171 1 25 1 16
172 1 2 1 1
172 1 3 1 2
172 1 4 1 5
172 1 5 1 2
172 1 9 1 1
172 1 11 1 12
172 1 12 1 7
172 1 13 1 11
172 1 14 1 13
172 1 15 1 3
172 1 19 1 3
172 1 21 1 6
172 1 22 1 8
172 1 23 1 14
172 1 24 1 9
172 1 25 1 3
173 1 1 1 1
173 1 2 1 2
173 1 6 1 2
173 1 7 1 2
173 1 11 1 1
173 1 12 1 2
173 1 16 1 4
173 1 17 1 7
173 1 18 1 5
173 1 20 1 2
173 1 21 1 17
173 1 22 1 15
173 1 23 1 13
173 1 24 1 12
173 1 25 1 15
174 1 1 1 17
174 1 2 1 8
174 1 3 1 18
174 1 4 1 15
174 1 5 1 9
174 1 8 1 3
174 1 9 1 6
174 1 14 1 9
174 1 18 1 3
174 1 19 1 6
174 1 24 1 5
174 1 25 1 1
175 1 3 1 13
175 1 4 1 1
175 1 5 1 3
175 1 8 1 14
175 1 10 1 7
175 1 13 1 7
175 1 15 1 7
175 1 16 1 1
175 1 17 1 4
175 1 18 1 11
175 1 19 1 9
175 1 20 1 6
175 1 23 1 9
175 1 25 1 8
176 1 1 1 5
176 1 2 1 6
176 1 3 1 6
176 1 4 1 4
176 1 5 1 6
176 1 6 1 4
176 1 7 1 8
176 1 8 1 9
176 1 9 1 7
176 1 10 1 5
176 1 11 1 5
176 1 12 1 12
176 1 13 1 5
176 1 14 1 7
176 1 15 1 7
176 1 18 1 2
176 1 19 1 1
176 1 22 1 1
177 1 1 1 2
177 1 2 1 4
177 1 3 1 1
177 1 4 1 17
177 1 5 1 8
177 1 7 1 1
177 1 9 1 8
177 1 10 1 5
177 1 14 1 12
177 1 15 1 3
177 1 19 1 16
177 1 20 1 1
177 1 24 1 21
177 1 25 1 1
178 1 1 1 6
178 1 2 1 5
178 1 3 1 3
178 1 4 1 7
178 1 5 1 6
178 1 8 1 1
178 1 12 1 7
178 1 14 1 2
178 1 16 1 9
178 1 17 1 14
178 1 18 1 15
178 1 19 1 11
178 1 20 1 12
178 1 21 1 1
178 1 23 1 1
179 1 4 1 3
179 1 5 1 17
179 1 9 1 5
179 1 10 1 12
179 1 14 1 10
179 1 15 1 18
179 1 19 1 5
179 1 20 1 11
179 1 24 1 5
179 1 25 1 14
180 1 3 1 16
180 1 5 1 3
180 1 8 1 12
180 1 10 1 6
180 1 13 1 12
180 1 15 1 3
180 1 18 1 20
180 1 20 1 8
180 1 23 1 16
180 1 25 1 4
181 1 1 1 9
181 1 2 1 3
181 1 3 1 7
181 1 4 1 1
181 1 5 1 11
181 1 9 1 3
181 1 10 1 5
181 1 11 1 2
181 1 12 1 4
181 1 13 1 1
181 1 14 1 1
181 1 15 1 11
181 1 19 1 2
181 1 20 1 8
181 1 21 1 5
181 1 22 1 4
181 1 23 1 4
181 1 24 1 5
181 1 25 1 14
182 1 1 1 9
182 1 2 1 9
182 1 3 1 17
182 1 4 1 10
182 1 5 1 8
182 1 6 1 2
182 1 7 1 3
182 1 8 1 1
182 1 11 1 6
182 1 12 1 13
182 1 13 1 4
182 1 14 1 3
182 1 15 1 8
182 1 18 1 2
182 1 23 1 4
182 1 24 1 1
183 1 4 1 19
183 1 6 1 5
183 1 7 1 7
183 1 8 1 3
183 1 9 1 24
183 1 10 1 1
183 1 14 1 17
183 1 19 1 15
183 1 24 1 9
184 1 1 1 5
184 1 2 1 8
184 1 3 1 8
184 1 4 1 7
184 1 5 1 17
184 1 9 1 6
184 1 10 1 8
184 1 14 1 4
184 1 15 1 13
184 1 19 1 1
184 1 20 1 8
184 1 21 1 1
184 1 23 1 1
184 1 24 1 2
184 1 25 1 11
185 1 3 1 4
185 1 5 1 3
185 1 6 1 8
185 1 7 1 11
185 1 8 1 11
185 1 9 1 8
185 1 10 1 10
185 1 13 1 1
185 1 15 1 5
185 1 18 1 2
185 1 20 1 3
185 1 21 1 9
185 1 22 1 9
185 1 23 1 2
185 1 24 1 3
185 1 25 1 11
186 1 1 1 7
186 1 2 1 1
186 1 6 1 15
186 1 7 1 13
186 1 8 1 7
186 1 9 1 15
186 1 10 1 10
186 1 11 1 9
186 1 16 1 8
186 1 21 1 7
186 1 22 1 2
186 1 23 1 3
186 1 24 1 2
186 1 25 1 1
187 1 3 1 1
187 1 11 1 2
187 1 13 1 1
187 1 14 1 1
187 1 16 1 22
187 1 17 1 17
187 1 18 1 16
187 1 19 1 15
187 1 20 1 25
188 1 3 1 18
188 1 6 1 1
188 1 7 1 1
188 1 8 1 17
188 1 9 1 2
188 1 10 1 1
188 1 13 1 24
188 1 18 1 18
188 1 23 1 18
189 1 1 1 2
189 1 5 1 12
189 1 6 1 1
189 1 8 1 1
189 1 10 1 16
189 1 15 1 17
189 1 16 1 1
189 1 17 1 11
189 1 18 1 2
189 1 19 1 2
189 1 20 1 20
189 1 21 1 1
189 1 25 1 14
190 1 1 1 6
190 1 2 1 5
190 1 3 1 14
190 1 4 1 1
190 1 5 1 2
190 1 6 1 2
190 1 7 1 2
190 1 8 1 13
190 1 11 1 1
190 1 12 1 1
190 1 13 1 15
190 1 16 1 2
190 1 18 1 15
190 1 20 1 1
190 1 21 1 1
190 1 22 1 2
190 1 23 1 13
190 1 25 1 4
191 1 1 1 1
191 1 2 1 8
191 1 3 1 19
191 1 7 1 5
191 1 8 1 14
191 1 11 1 1
191 1 12 1 5
191 1 13 1 17
191 1 14 1 1
191 1 17 1 4
191 1 18 1 12
191 1 22 1 3
191 1 23 1 10
192 1 4 1 1
192 1 6 1 9
192 1 7 1 20
192 1 8 1 13
192 1 9 1 11
192 1 10 1 16
192 1 14 1 1
192 1 19 1 2
192 1 21 1 5
192 1 22 1 3
192 1 23 1 3
192 1 24 1 11
192 1 25 1 5
193 1 1 1 10
193 1 2 1 10
193 1 3 1 12
193 1 4 1 14
193 1 5 1 7
193 1 6 1 6
193 1 7 1 6
193 1 8 1 4
193 1 9 1 10
193 1 10 1 9
193 1 12 1 1
193 1 14 1 4
193 1 15 1 3
193 1 19 1 3
193 1 24 1 1
194 1 1 1 9
194 1 3 1 3
194 1 4 1 1
194 1 5 1 1
194 1 6 1 11
194 1 7 1 3
194 1 8 1 7
194 1 9 1 6
194 1 10 1 4
194 1 11 1 11
194 1 16 1 8
194 1 17 1 1
194 1 18 1 1
194 1 21 1 17
194 1 22 1 5
194 1 23 1 6
194 1 24 1 3
194 1 25 1 3
195 1 1 1 1
195 1 2 1 1
195 1 3 1 1
195 1 4 1 17
195 1 9 1 5
195 1 11 1 8
195 1 12 1 6
195 1 13 1 4
195 1 14 1 24
195 1 15 1 3
195 1 16 1 6
195 1 17 1 4
195 1 18 1 1
195 1 19 1 9
195 1 20 1 4
195 1 24 1 6
196 1 1 1 2
196 1 2 1 2
196 1 4 1 19
196 1 5 1 1
196 1 6 1 2
196 1 7 1 8
196 1 9 1 14
196 1 12 1 1
196 1 14 1 17
196 1 17 1 3
196 1 19 1 12
196 1 21 1 1
196 1 22 1 1
196 1 24 1 17
197 1 1 1 1
197 1 6 1 1
197 1 11 1 1
197 1 16 1 2
197 1 17 1 10
197 1 18 1 9
197 1 19 1 5
197 1 20 1 5
197 1 21 1 13
197 1 22 1 18
197 1 23 1 7
197 1 24 1 16
197 1 25 1 12
198 1 2 1 1
198 1 3 1 15
198 1 5 1 1
198 1 8 1 15
198 1 13 1 28
198 1 18 1 16
198 1 21 1 1
198 1 23 1 23
199 1 1 1 4
199 1 2 1 7
199 1 3 1 7
199 1 4 1 9
199 1 5 1 6
199 1 11 1 3
199 1 12 1 3
199 1 13 1 4
199 1 14 1 3
199 1 16 1 8
199 1 17 1 15
199 1 18 1 9
199 1 19 1 9
199 1 20 1 11
199 1 25 1 2
200 1 1 1 17
200 1 5 1 1
200 1 6 1 18
200 1 11 1 18
200 1 12 1 1
200 1 15 1 1
200 1 16 1 13
200 1 17 1 5
200 1 18 1 4
200 1 19 1 4
200 1 20 1 4
200 1 21 1 14
201 1 2 1 17
201 1 7 1 23
201 1 9 1 1
201 1 12 1 18
201 1 17 1 19
201 1 19 1 1
201 1 22 1 21
202 1 2 1 2
202 1 3 1 6
202 1 4 1 1
202 1 5 1 20
202 1 8 1 1
202 1 10 1 20
202 1 13 1 2
202 1 15 1 16
202 1 18 1 1
202 1 20 1 12
202 1 23 1 2
202 1 25 1 17
203 1 6 1 2
203 1 9 1 1
203 1 10 1 2
203 1 11 1 3
203 1 12 1 5
203 1 13 1 2
203 1 14 1 1
203 1 15 1 2
203 1 16 1 17
203 1 17 1 11
203 1 18 1 23
203 1 19 1 17
203 1 20 1 13
203 1 23 1 1
204 1 1 1 7
204 1 2 1 6
204 1 3 1 7
204 1 4 1 16
204 1 5 1 12
204 1 6 1 1
204 1 11 1 8
204 1 12 1 14
204 1 13 1 13
204 1 14 1 9
204 1 15 1 7
205 1 3 1 4
205 1 4 1 2
205 1 6 1 8
205 1 7 1 5
205 1 8 1 13
205 1 9 1 6
205 1 10 1 9
205 1 11 1 5
205 1 12 1 7
205 1 13 1 9
205 1 14 1 14
205 1 15 1 6
205 1 18 1 3
205 1 20 1 1
205 1 23 1 4
205 1 24 1 4
206 1 2 1 3
206 1 4 1 6
206 1 5 1 3
206 1 6 1 2
206 1 9 1 7
206 1 10 1 5
206 1 11 1 7
206 1 12 1 7
206 1 13 1 10
206 1 14 1 12
206 1 15 1 12
206 1 17 1 4
206 1 19 1 7
206 1 20 1 4
206 1 22 1 2
206 1 24 1 8
206 1 25 1 1
207 1 1 1 10
207 1 2 1 16
207 1 3 1 5
207 1 4 1 2
207 1 5 1 11
207 1 7 1 8
207 1 8 1 4
207 1 10 1 7
207 1 11 1 1
207 1 12 1 10
207 1 13 1 4
207 1 15 1 6
207 1 17 1 3
207 1 18 1 1
207 1 20 1 4
207 1 22 1 4
207 1 23 1 1
207 1 25 1 3
208 1 1 1 4
208 1 2 1 4
208 1 3 1 6
208 1 4 1 5
208 1 5 1 22
208 1 10 1 16
208 1 15 1 11
208 1 20 1 16
208 1 25 1 16
209 1 2 1 15
209 1 4 1 2
209 1 6 1 7
209 1 7 1 18
209 1 8 1 6
209 1 9 1 4
209 1 10 1 4
209 1 11 1 1
209 1 12 1 12
209 1 13 1 1
209 1 14 1 2
209 1 17 1 9
209 1 18 1 1
209 1 19 1 2
209 1 22 1 15
209 1 24 1 1
210 1 3 1 1
210 1 5 1 7
210 1 6 1 13
210 1 7 1 11
210 1 8 1 12
210 1 9 1 9
210 1 10 1 17
210 1 15 1 8
210 1 20 1 8
210 1 25 1 14
211 1 2 1 11
211 1 5 1 9
211 1 7 1 7
211 1 10 1 9
211 1 11 1 3
211 1 12 1 11
211 1 13 1 2
211 1 14 1 4
211 1 15 1 12
211 1 17 1 8
211 1 19 1 1
211 1 20 1 8
211 1 22 1 8
211 1 25 1 7
212 1 2 1 3
212 1 4 1 1
212 1 5 1 3
212 1 6 1 15
212 1 7 1 19
212 1 8 1 9
212 1 9 1 13
212 1 10 1 17
212 1 11 1 3
212 1 12 1 1
212 1 13 1 1
212 1 14 1 1
212 1 15 1 5
212 1 20 1 5
212 1 22 1 2
212 1 25 1 2
213 1 1 1 1
213 1 2 1 7
213 1 3 1 1
213 1 4 1 6
213 1 5 1 5
213 1 7 1 5
213 1 12 1 5
213 1 14 1 1
213 1 16 1 9
213 1 17 1 29
213 1 18 1 4
213 1 19 1 11
213 1 20 1 6
213 1 22 1 10
214 1 1 1 11
214 1 2 1 15
214 1 3 1 8
214 1 4 1 7
214 1 5 1 2
214 1 6 1 2
214 1 7 1 10
214 1 11 1 2
214 1 12 1 10
214 1 16 1 2
214 1 17 1 13
214 1 21 1 1
214 1 22 1 14
214 1 24 1 3
215 1 1 1 19
215 1 2 1 15
215 1 3 1 26
215 1 4 1 21
215 1 5 1 14
215 1 8 1 2
215 1 9 1 1
215 1 13 1 1
215 1 18 1 1
216 1 2 1 22
216 1 7 1 20
216 1 12 1 17
216 1 17 1 16
216 1 22 1 25
217 1 3 1 1
217 1 4 1 15
217 1 5 1 1
217 1 6 1 3
217 1 7 1 1
217 1 8 1 3
217 1 9 1 22
217 1 10 1 5
217 1 14 1 13
217 1 15 1 1
217 1 16 1 1
217 1 19 1 19
217 1 20 1 1
217 1 24 1 13
217 1 25 1 1
218 1 3 1 1
218 1 4 1 15
218 1 5 1 7
218 1 8 1 2
218 1 9 1 4
218 1 10 1 8
218 1 13 1 3
218 1 14 1 8
218 1 15 1 7
218 1 18 1 1
218 1 19 1 9
218 1 20 1 8
218 1 23 1 6
218 1 24 1 10
218 1 25 1 11
219 1 5 1 1
219 1 15 1 1
219 1 16 1 20
219 1 17 1 17
219 1 18 1 25
219 1 19 1 23
219 1 20 1 11
219 1 24 1 1
219 1 25 1 1
220 1 1 1 2
220 1 2 1 10
220 1 6 1 16
220 1 7 1 15
220 1 8 1 7
220 1 9 1 9
220 1 10 1 12
220 1 12 1 6
220 1 16 1 1
220 1 17 1 9
220 1 21 1 1
220 1 22 1 12
221 1 1 1 19
221 1 6 1 18
221 1 11 1 22
221 1 16 1 15
221 1 21 1 25
221 1 23 1 1
222 1 2 1 19
222 1 7 1 20
222 1 12 1 18
222 1 17 1 24
222 1 21 1 1
222 1 22 1 17
222 1 23 1 1
223 1 2 1 5
223 1 4 1 1
223 1 7 1 6
223 1 8 1 2
223 1 9 1 3
223 1 10 1 1
223 1 11 1 12
223 1 12 1 20
223 1 13 1 15
223 1 14 1 10
223 1 15 1 9
223 1 17 1 1
223 1 18 1 2
223 1 19 1 2
223 1 22 1 9
223 1 23 1 1
223 1 24 1 1
224 1 5 1 6
224 1 10 1 3
224 1 15 1 6
224 1 20 1 3
224 1 21 1 10
224 1 22 1 18
224 1 23 1 14
224 1 24 1 23
224 1 25 1 17
225 1 2 1 1
225 1 5 1 13
225 1 8 1 1
225 1 9 1 1
225 1 10 1 20
225 1 11 1 1
225 1 12 1 2
225 1 13 1 1
225 1 14 1 1
225 1 15 1 12
225 1 16 1 1
225 1 17 1 6
225 1 18 1 3
225 1 19 1 2
225 1 20 1 14
225 1 22 1 3
225 1 25 1 18
226 1 1 1 21
226 1 2 1 21
226 1 3 1 15
226 1 4 1 16
226 1 5 1 18
226 1 11 1 1
226 1 16 1 2
226 1 17 1 1
226 1 19 1 2
226 1 20 1 2
226 1 21 1 1
227 1 1 1 1
227 1 2 1 1
227 1 3 1 1
227 1 4 1 1
227 1 5 1 13
227 1 6 1 4
227 1 7 1 5
227 1 8 1 5
227 1 9 1 4
227 1 10 1 20
227 1 15 1 19
227 1 20 1 10
227 1 21 1 3
227 1 25 1 13
228 1 2 1 1
228 1 5 1 14
228 1 10 1 17
228 1 11 1 1
228 1 12 1 3
228 1 15 1 20
228 1 20 1 21
228 1 22 1 4
228 1 25 1 19
229 1 2 1 8
229 1 3 1 1
229 1 4 1 2
229 1 7 1 3
229 1 8 1 2
229 1 9 1 3
229 1 11 1 15
229 1 12 1 8
229 1 13 1 14
229 1 14 1 17
229 1 15 1 8
229 1 17 1 8
229 1 18 1 2
229 1 19 1 2
229 1 22 1 3
229 1 24 1 4
230 1 4 1 1
230 1 9 1 1
230 1 16 1 21
230 1 17 1 20
230 1 18 1 24
230 1 19 1 16
230 1 20 1 15
230 1 22 1 1
230 1 24 1 1
231 1 1 1 5
231 1 4 1 15
231 1 6 1 6
231 1 9 1 15
231 1 11 1 7
231 1 14 1 11
231 1 16 1 3
231 1 19 1 12
231 1 21 1 4
231 1 24 1 22
232 1 3 1 1
232 1 18 1 1
232 1 21 1 19
232 1 22 1 17
232 1 23 1 30
232 1 24 1 17
232 1 25 1 15
233 1 2 1 18
233 1 4 1 6
233 1 7 1 11
233 1 9 1 2
233 1 12 1 10
233 1 14 1 4
233 1 16 1 6
233 1 17 1 14
233 1 18 1 2
233 1 19 1 5
233 1 20 1 1
233 1 21 1 1
233 1 22 1 13
233 1 24 1 5
233 1 25 1 2
234 1 2 1 1
234 1 3 1 1
234 1 5 1 1
234 1 6 1 6
234 1 7 1 4
234 1 8 1 1
234 1 9 1 2
234 1 10 1 3
234 1 11 1 1
234 1 12 1 1
234 1 14 1 1
234 1 16 1 12
234 1 17 1 11
234 1 18 1 20
234 1 19 1 24
234 1 20 1 11
235 1 1 1 1
235 1 4 1 9
235 1 5 1 6
235 1 8 1 1
235 1 9 1 14
235 1 10 1 9
235 1 13 1 1
235 1 14 1 11
235 1 15 1 6
235 1 18 1 1
235 1 19 1 5
235 1 20 1 6
235 1 21 1 2
235 1 22 1 3
235 1 23 1 3
235 1 24 1 14
235 1 25 1 8
236 1 1 1 3
236 1 2 1 5
236 1 3 1 1
236 1 4 1 4
236 1 5 1 3
236 1 6 1 1
236 1 7 1 2
236 1 12 1 1
236 1 16 1 8
236 1 17 1 17
236 1 18 1 15
236 1 19 1 15
236 1 20 1 21
236 1 21 1 1
236 1 22 1 3
237 1 1 1 3
237 1 2 1 3
237 1 4 1 1
237 1 5 1 3
237 1 6 1 8
237 1 7 1 2
237 1 8 1 5
237 1 9 1 6
237 1 10 1 5
237 1 11 1 12
237 1 12 1 10
237 1 13 1 9
237 1 14 1 13
237 1 15 1 12
237 1 21 1 2
237 1 22 1 2
237 1 24 1 1
237 1 25 1 3
238 1 1 1 6
238 1 2 1 2
238 1 5 1 14
238 1 6 1 5
238 1 7 1 5
238 1 8 1 2
238 1 10 1 10
238 1 11 1 2
238 1 12 1 3
238 1 14 1 1
238 1 15 1 9
238 1 16 1 4
238 1 17 1 2
238 1 19 1 1
238 1 20 1 6
238 1 21 1 6
238 1 22 1 6
238 1 23 1 2
238 1 24 1 1
238 1 25 1 13
239 1 5 1 17
239 1 10 1 14
239 1 11 1 3
239 1 12 1 1
239 1 13 1 2
239 1 14 1 2
239 1 15 1 28
239 1 16 1 1
239 1 20 1 13
239 1 25 1 19
240 1 1 1 8
240 1 3 1 1
240 1 6 1 15
240 1 8 1 1
240 1 11 1 21
240 1 13 1 2
240 1 16 1 12
240 1 17 1 2
240 1 18 1 1
240 1 21 1 18
240 1 22 1 3
240 1 23 1 5
240 1 24 1 5
240 1 25 1 6
241 1 4 1 7
241 1 6 1 7
241 1 7 1 6
241 1 8 1 10
241 1 9 1 21
241 1 10 1 6
241 1 14 1 12
241 1 19 1 18
241 1 20 1 1
241 1 24 1 12
242 1 1 1 1
242 1 2 1 1
242 1 4 1 8
242 1 6 1 3
242 1 7 1 2
242 1 8 1 1
242 1 9 1 8
242 1 10 1 4
242 1 11 1 2
242 1 12 1 1
242 1 14 1 6
242 1 15 1 1
242 1 16 1 10
242 1 17 1 5
242 1 18 1 13
242 1 19 1 22
242 1 20 1 6
242 1 24 1 6
243 1 1 1 1
243 1 2 1 1
243 1 3 1 12
243 1 4 1 1
243 1 5 1 2
243 1 8 1 14
243 1 13 1 15
243 1 16 1 3
243 1 17 1 4
243 1 18 1 21
243 1 19 1 2
243 1 20 1 10
243 1 23 1 14
244 1 16 1 18
244 1 17 1 16
244 1 18 1 21
244 1 19 1 19
244 1 20 1 26
245 1 6 1 11
245 1 7 1 19
245 1 8 1 18
245 1 9 1 23
245 1 10 1 26
245 1 19 1 3
246 1 3 1 1
246 1 6 1 11
246 1 7 1 10
246 1 8 1 11
246 1 9 1 14
246 1 10 1 8
246 1 11 1 7
246 1 12 1 5
246 1 13 1 10
246 1 14 1 13
246 1 15 1 7
246 1 18 1 1
246 1 23 1 1
246 1 25 1 1
247 1 1 1 1
247 1 2 1 21
247 1 6 1 2
247 1 7 1 9
247 1 11 1 1
247 1 12 1 17
247 1 13 1 1
247 1 14 1 1
247 1 15 1 1
247 1 16 1 1
247 1 17 1 27
247 1 18 1 1
247 1 21 1 2
247 1 22 1 15
248 1 1 1 1
248 1 5 1 1
248 1 6 1 3
248 1 11 1 6
248 1 16 1 19
248 1 17 1 8
248 1 18 1 12
248 1 19 1 19
248 1 20 1 6
248 1 21 1 5
248 1 22 1 8
248 1 23 1 2
248 1 24 1 7
248 1 25 1 3
249 1 5 1 3
249 1 7 1 1
249 1 10 1 2
249 1 11 1 3
249 1 12 1 3
249 1 13 1 6
249 1 14 1 4
249 1 15 1 11
249 1 20 1 3
249 1 21 1 10
249 1 22 1 7
249 1 23 1 18
249 1 24 1 13
249 1 25 1 16
250 1 10 1 2
250 1 16 1 12
250 1 17 1 16
250 1 18 1 15
250 1 19 1 10
250 1 20 1 12
250 1 21 1 7
250 1 22 1 9
250 1 23 1 5
250 1 24 1 6
250 1 25 1 6
251 1 3 1 1
251 1 4 1 14
251 1 8 1 1
251 1 9 1 16
251 1 11 1 4
251 1 12 1 2
251 1 13 1 3
251 1 14 1 11
251 1 15 1 7
251 1 18 1 1
251 1 19 1 20
251 1 24 1 20
252 1 2 1 9
252 1 7 1 18
252 1 9 1 1
252 1 12 1 17
252 1 16 1 2
252 1 17 1 21
252 1 18 1 11
252 1 19 1 6
252 1 20 1 7
252 1 22 1 8
253 1 2 1 2
253 1 7 1 4
253 1 10 1 2
253 1 12 1 1
253 1 17 1 1
253 1 21 1 19
253 1 22 1 20
253 1 23 1 15
253 1 24 1 20
253 1 25 1 16
254 1 1 1 2
254 1 2 1 14
254 1 3 1 2
254 1 4 1 1
254 1 5 1 1
254 1 6 1 9
254 1 7 1 21
254 1 8 1 12
254 1 9 1 6
254 1 10 1 13
254 1 12 1 5
254 1 13 1 1
254 1 17 1 6
254 1 22 1 6
254 1 23 1 1
255 1 3 1 15
255 1 6 1 4
255 1 8 1 13
255 1 9 1 2
255 1 10 1 1
255 1 12 1 3
255 1 13 1 13
255 1 14 1 2
255 1 15 1 2
255 1 16 1 9
255 1 17 1 2
255 1 18 1 14
255 1 19 1 4
255 1 20 1 4
255 1 23 1 12
256 1 3 1 1
256 1 5 1 10
256 1 8 1 2
256 1 9 1 3
256 1 10 1 8
256 1 13 1 3
256 1 14 1 4
256 1 15 1 9
256 1 18 1 2
256 1 20 1 10
256 1 21 1 11
256 1 22 1 5
256 1 23 1 10
256 1 24 1 4
256 1 25 1 18
257 1 1 1 1
257 1 2 1 1
257 1 3 1 11
257 1 8 1 6
257 1 9 1 2
257 1 11 1 1
257 1 13 1 7
257 1 14 1 1
257 1 16 1 7
257 1 17 1 14
257 1 18 1 14
257 1 19 1 11
257 1 20 1 12
257 1 21 1 1
257 1 23 1 8
257 1 24 1 3
258 1 1 1 1
258 1 3 1 6
258 1 6 1 3
258 1 7 1 3
258 1 8 1 6
258 1 9 1 2
258 1 10 1 2
258 1 13 1 5
258 1 16 1 15
258 1 17 1 16
258 1 18 1 16
258 1 19 1 8
258 1 20 1 11
258 1 23 1 6
259 1 1 1 4
259 1 3 1 13
259 1 6 1 6
259 1 7 1 1
259 1 8 1 9
259 1 11 1 4
259 1 13 1 7
259 1 15 1 1
259 1 16 1 12
259 1 17 1 3
259 1 18 1 16
259 1 19 1 5
259 1 20 1 4
259 1 21 1 3
259 1 22 1 1
259 1 23 1 10
259 1 25 1 1
260 1 1 1 20
260 1 2 1 25
260 1 3 1 16
260 1 4 1 19
260 1 5 1 19
260 1 18 1 1
261 1 6 1 16
261 1 7 1 14
261 1 8 1 13
261 1 9 1 16
261 1 10 1 24
261 1 21 1 3
261 1 22 1 1
261 1 23 1 5
261 1 24 1 4
261 1 25 1 4
262 1 4 1 6
262 1 6 1 8
262 1 7 1 7
262 1 8 1 5
262 1 9 1 6
262 1 10 1 4
262 1 11 1 8
262 1 12 1 9
262 1 13 1 3
262 1 14 1 15
262 1 15 1 7
262 1 17 1 2
262 1 18 1 1
262 1 19 1 11
262 1 20 1 1
262 1 24 1 7
263 1 5 1 3
263 1 6 1 10
263 1 7 1 17
263 1 8 1 13
263 1 9 1 8
263 1 10 1 12
263 1 15 1 4
263 1 16 1 6
263 1 17 1 7
263 1 18 1 4
263 1 19 1 5
263 1 20 1 7
263 1 25 1 4
264 1 1 1 9
264 1 2 1 10
264 1 3 1 4
264 1 4 1 1
264 1 5 1 6
264 1 6 1 10
264 1 7 1 13
264 1 8 1 16
264 1 9 1 9
264 1 10 1 12
264 1 15 1 1
264 1 17 1 1
264 1 18 1 1
264 1 20 1 2
264 1 22 1 2
264 1 25 1 3
265 1 1 1 4
265 1 2 1 18
265 1 5 1 1
265 1 6 1 2
265 1 7 1 18
265 1 8 1 1
265 1 9 1 2
265 1 10 1 3
265 1 11 1 3
265 1 12 1 17
265 1 13 1 1
265 1 15 1 1
265 1 16 1 3
265 1 17 1 16
265 1 21 1 1
265 1 22 1 9
266 1 1 1 16
266 1 2 1 27
266 1 3 1 19
266 1 4 1 18
266 1 5 1 20
267 1 4 1 14
267 1 5 1 1
267 1 9 1 10
267 1 11 1 1
267 1 14 1 6
267 1 16 1 1
267 1 19 1 10
267 1 20 1 1
267 1 21 1 5
267 1 22 1 4
267 1 23 1 8
267 1 24 1 29
267 1 25 1 10
268 1 3 1 15
268 1 4 1 3
268 1 8 1 16
268 1 9 1 2
268 1 13 1 18
268 1 14 1 2
268 1 16 1 1
268 1 18 1 17
268 1 19 1 2
268 1 20 1 1
268 1 22 1 1
268 1 23 1 21
268 1 24 1 1
269 1 5 1 23
269 1 6 1 1
269 1 10 1 19
269 1 11 1 1
269 1 15 1 17
269 1 16 1 1
269 1 17 1 1
269 1 20 1 20
269 1 21 1 2
269 1 25 1 15
270 1 1 1 6
270 1 3 1 4
270 1 4 1 3
270 1 6 1 11
270 1 7 1 4
270 1 8 1 13
270 1 9 1 5
270 1 10 1 6
270 1 11 1 9
270 1 13 1 2
270 1 14 1 2
270 1 16 1 7
270 1 18 1 9
270 1 19 1 1
270 1 20 1 2
270 1 21 1 4
270 1 23 1 9
270 1 24 1 2
270 1 25 1 1
271 1 3 1 1
271 1 4 1 1
271 1 8 1 4
271 1 9 1 1
271 1 12 1 2
271 1 13 1 5
271 1 16 1 11
271 1 17 1 7
271 1 18 1 13
271 1 19 1 7
271 1 20 1 6
271 1 21 1 5
271 1 22 1 8
271 1 23 1 9
271 1 24 1 11
271 1 25 1 9
272 1 11 1 6
272 1 12 1 10
272 1 13 1 7
272 1 14 1 8
272 1 15 1 8
272 1 16 1 14
272 1 17 1 5
272 1 18 1 13
272 1 19 1 13
272 1 20 1 15
272 1 23 1 1
273 1 1 1 22
273 1 2 1 11
273 1 3 1 4
273 1 4 1 6
273 1 5 1 10
273 1 6 1 11
273 1 11 1 14
273 1 16 1 10
273 1 19 1 1
273 1 21 1 10
273 1 25 1 1
274 1 2 1 16
274 1 7 1 22
274 1 8 1 1
274 1 12 1 16
274 1 14 1 1
274 1 15 1 1
274 1 17 1 21
274 1 18 1 1
274 1 20 1 1
274 1 22 1 19
274 1 25 1 1
275 1 1 1 19
275 1 6 1 27
275 1 11 1 14
275 1 12 1 1
275 1 16 1 17
275 1 21 1 22
276 1 1 1 7
276 1 3 1 3
276 1 5 1 15
276 1 6 1 10
276 1 8 1 1
276 1 10 1 4
276 1 11 1 10
276 1 13 1 1
276 1 15 1 7
276 1 16 1 5
276 1 17 1 2
276 1 18 1 2
276 1 19 1 1
276 1 20 1 8
276 1 21 1 14
276 1 23 1 3
276 1 25 1 7
277 1 4 1 1
277 1 9 1 1
277 1 11 1 19
277 1 12 1 15
277 1 13 1 14
277 1 14 1 19
277 1 15 1 27
277 1 18 1 2
277 1 19 1 1
277 1 23 1 1
278 1 2 1 12
278 1 7 1 10
278 1 12 1 17
278 1 17 1 7
278 1 21 1 11
278 1 22 1 13
278 1 23 1 9
278 1 24 1 16
278 1 25 1 5
279 1 6 1 7
279 1 7 1 8
279 1 8 1 4
279 1 9 1 6
279 1 10 1 4
279 1 11 1 18
279 1 12 1 13
279 1 13 1 9
279 1 14 1 13
279 1 15 1 16
279 1 16 1 1
279 1 19 1 1
280 1 3 1 16
280 1 8 1 24
280 1 13 1 21
280 1 18 1 19
280 1 23 1 20
281 1 1 1 17
281 1 5 1 1
281 1 6 1 24
281 1 10 1 7
281 1 11 1 12
281 1 15 1 4
281 1 16 1 16
281 1 20 1 2
281 1 21 1 14
281 1 25 1 3
282 1 2 1 14
282 1 3 1 3
282 1 7 1 20
282 1 8 1 4
282 1 10 1 1
282 1 12 1 9
282 1 13 1 1
282 1 16 1 1
282 1 17 1 21
282 1 18 1 1
282 1 22 1 22
282 1 23 1 2
282 1 25 1 1
283 1 2 1 2
283 1 6 1 11
283 1 7 1 12
283 1 8 1 6
283 1 9 1 11
283 1 10 1 9
283 1 12 1 2
283 1 17 1 1
283 1 21 1 16
283 1 22 1 7
283 1 23 1 5
283 1 24 1 9
283 1 25 1 9
284 1 1 1 1
284 1 6 1 20
284 1 7 1 22
284 1 8 1 17
284 1 9 1 16
284 1 10 1 16
284 1 11 1 1
284 1 16 1 1
284 1 21 1 3
284 1 22 1 1
284 1 25 1 2
285 1 1 1 1
285 1 4 1 2
285 1 5 1 31
285 1 10 1 23
285 1 11 1 1
285 1 14 1 1
285 1 15 1 14
285 1 20 1 9
285 1 21 1 1
285 1 24 1 4
285 1 25 1 13
286 1 1 1 9
286 1 2 1 28
286 1 3 1 12
286 1 4 1 17
286 1 5 1 19
286 1 7 1 3
286 1 17 1 5
286 1 18 1 1
286 1 22 1 4
286 1 23 1 2
287 1 2 1 1
287 1 4 1 11
287 1 7 1 1
287 1 9 1 11
287 1 10 1 1
287 1 12 1 1
287 1 14 1 9
287 1 19 1 9
287 1 21 1 14
287 1 22 1 14
287 1 23 1 10
287 1 24 1 12
287 1 25 1 6
288 1 1 1 1
288 1 5 1 9
288 1 6 1 3
288 1 7 1 5
288 1 8 1 4
288 1 9 1 2
288 1 10 1 22
288 1 11 1 4
288 1 14 1 1
288 1 15 1 12
288 1 16 1 1
288 1 18 1 1
288 1 20 1 17
288 1 21 1 4
288 1 25 1 14
289 1 1 1 22
289 1 2 1 11
289 1 3 1 10
289 1 4 1 5
289 1 5 1 7
289 1 6 1 10
289 1 11 1 15
289 1 15 1 1
289 1 16 1 11
289 1 17 1 1
289 1 19 1 1
289 1 21 1 6
290 1 3 1 1
290 1 16 1 23
290 1 17 1 15
290 1 18 1 27
290 1 19 1 20
290 1 20 1 14
291 1 1 1 23
291 1 2 1 14
291 1 3 1 22
291 1 4 1 13
291 1 5 1 19
291 1 7 1 1
291 1 13 1 1
291 1 17 1 1
291 1 18 1 4
291 1 22 1 1
291 1 24 1 1
292 1 10 1 2
292 1 16 1 10
292 1 17 1 9
292 1 18 1 12
292 1 19 1 9
292 1 20 1 8
292 1 21 1 13
292 1 22 1 6
292 1 23 1 8
292 1 24 1 9
292 1 25 1 14
293 1 1 1 1
293 1 3 1 12
293 1 6 1 4
293 1 7 1 8
293 1 8 1 17
293 1 9 1 8
293 1 10 1 6
293 1 13 1 18
293 1 18 1 11
293 1 23 1 15
294 1 2 1 8
294 1 5 1 5
294 1 6 1 5
294 1 7 1 8
294 1 8 1 2
294 1 9 1 8
294 1 10 1 8
294 1 12 1 5
294 1 15 1 5
294 1 16 1 9
294 1 17 1 8
294 1 18 1 7
294 1 19 1 8
294 1 20 1 8
294 1 22 1 1
294 1 25 1 5
295 1 2 1 8
295 1 3 1 2
295 1 7 1 18
295 1 8 1 5
295 1 12 1 15
295 1 13 1 4
295 1 17 1 15
295 1 18 1 6
295 1 21 1 3
295 1 22 1 13
295 1 23 1 3
295 1 24 1 6
295 1 25 1 2
296 1 1 1 9
296 1 2 1 12
296 1 3 1 20
296 1 4 1 19
296 1 5 1 16
296 1 8 1 7
296 1 13 1 5
296 1 18 1 4
296 1 23 1 8
297 1 1 1 4
297 1 6 1 2
297 1 7 1 1
297 1 10 1 1
297 1 11 1 2
297 1 16 1 14
297 1 17 1 12
297 1 18 1 21
297 1 19 1 21
297 1 20 1 17
297 1 21 1 5
298 1 3 1 14
298 1 5 1 2
298 1 8 1 17
298 1 10 1 4
298 1 13 1 13
298 1 15 1 2
298 1 16 1 5
298 1 17 1 4
298 1 18 1 13
298 1 19 1 3
298 1 20 1 8
298 1 23 1 15
299 1 3 1 1
299 1 4 1 17
299 1 9 1 18
299 1 14 1 23
299 1 19 1 21
299 1 24 1 20
300 1 1 1 1
300 1 3 1 6
300 1 5 1 12
300 1 8 1 7
300 1 10 1 11
300 1 11 1 1
300 1 12 1 1
300 1 13 1 6
300 1 15 1 8
300 1 16 1 1
300 1 17 1 1
300 1 18 1 4
300 1 19 1 1
300 1 20 1 18
300 1 21 1 1
300 1 23 1 11
300 1 25 1 10
301 1 3 1 16
301 1 5 1 4
301 1 8 1 21
301 1 13 1 17
301 1 15 1 2
301 1 18 1 12
301 1 20 1 2
301 1 21 1 3
301 1 22 1 2
301 1 23 1 11
301 1 24 1 1
301 1 25 1 9
302 1 2 1 2
302 1 3 1 1
302 1 4 1 1
302 1 5 1 3
302 1 8 1 2
302 1 11 1 14
302 1 12 1 15
302 1 13 1 20
302 1 14 1 18
302 1 15 1 19
302 1 16 1 2
302 1 18 1 2
302 1 20 1 1
303 1 1 1 2
303 1 3 1 2
303 1 8 1 1
303 1 11 1 18
303 1 12 1 14
303 1 13 1 19
303 1 14 1 16
303 1 15 1 27
303 1 16 1 1
304 1 3 1 1
304 1 5 1 15
304 1 6 1 2
304 1 7 1 7
304 1 8 1 1
304 1 9 1 4
304 1 10 1 14
304 1 15 1 19
304 1 20 1 21
304 1 25 1 16
305 1 1 1 11
305 1 6 1 24
305 1 7 1 9
305 1 8 1 7
305 1 9 1 4
305 1 10 1 11
305 1 11 1 14
305 1 16 1 10
305 1 18 1 1
305 1 21 1 9
306 1 12 1 1
306 1 13 1 1
306 1 21 1 25
306 1 22 1 21
306 1 23 1 14
306 1 24 1 19
306 1 25 1 19
307 1 1 1 13
307 1 3 1 2
307 1 4 1 2
307 1 6 1 12
307 1 8 1 1
307 1 10 1 2
307 1 11 1 18
307 1 12 1 1
307 1 13 1 4
307 1 14 1 6
307 1 15 1 2
307 1 16 1 12
307 1 17 1 3
307 1 18 1 2
307 1 19 1 1
307 1 20 1 2
307 1 21 1 14
307 1 23 1 1
307 1 24 1 2
308 1 3 1 13
308 1 4 1 2
308 1 5 1 3
308 1 8 1 24
308 1 13 1 18
308 1 15 1 3
308 1 17 1 1
308 1 18 1 15
308 1 20 1 6
308 1 23 1 13
308 1 25 1 2
309 1 1 1 2
309 1 2 1 2
309 1 3 1 1
309 1 6 1 3
309 1 7 1 2
309 1 8 1 3
309 1 9 1 3
309 1 10 1 6
309 1 11 1 13
309 1 12 1 22
309 1 13 1 14
309 1 14 1 13
309 1 15 1 16
310 1 1 1 9
310 1 2 1 6
310 1 3 1 4
310 1 4 1 4
310 1 5 1 9
310 1 6 1 2
310 1 11 1 11
310 1 12 1 3
310 1 13 1 12
310 1 14 1 6
310 1 15 1 18
310 1 16 1 5
310 1 18 1 2
310 1 19 1 4
310 1 20 1 2
310 1 21 1 3
311 1 3 1 5
311 1 8 1 4
311 1 9 1 4
311 1 11 1 13
311 1 12 1 11
311 1 13 1 19
311 1 14 1 15
311 1 15 1 7
311 1 18 1 10
311 1 19 1 3
311 1 23 1 7
311 1 24 1 2
312 1 4 1 14
312 1 8 1 1
312 1 9 1 25
312 1 13 1 1
312 1 14 1 19
312 1 16 1 1
312 1 19 1 19
312 1 21 1 1
312 1 22 1 1
312 1 23 1 2
312 1 24 1 14
312 1 25 1 2
313 1 1 1 4
313 1 2 1 6
313 1 3 1 18
313 1 4 1 7
313 1 5 1 2
313 1 6 1 2
313 1 7 1 8
313 1 8 1 15
313 1 9 1 6
313 1 10 1 4
313 1 11 1 2
313 1 13 1 8
313 1 14 1 2
313 1 15 1 2
313 1 18 1 5
313 1 23 1 9
314 1 2 1 2
314 1 4 1 4
314 1 6 1 8
314 1 7 1 18
314 1 8 1 13
314 1 9 1 14
314 1 10 1 20
314 1 14 1 4
314 1 19 1 2
314 1 21 1 4
314 1 22 1 3
314 1 23 1 1
314 1 24 1 4
314 1 25 1 3
315 1 1 1 3
315 1 2 1 9
315 1 4 1 5
315 1 5 1 2
315 1 6 1 9
315 1 7 1 14
315 1 8 1 4
315 1 9 1 10
315 1 10 1 11
315 1 11 1 5
315 1 12 1 3
315 1 14 1 3
315 1 15 1 1
315 1 16 1 5
315 1 17 1 5
315 1 20 1 1
315 1 21 1 1
315 1 22 1 4
315 1 24 1 3
315 1 25 1 2
316 1 1 1 14
316 1 4 1 3
316 1 6 1 17
316 1 9 1 2
316 1 11 1 23
316 1 12 1 1
316 1 13 1 2
316 1 14 1 3
316 1 15 1 3
316 1 16 1 16
316 1 19 1 3
316 1 21 1 11
316 1 24 1 2
317 1 1 1 8
317 1 2 1 6
317 1 3 1 20
317 1 4 1 1
317 1 5 1 5
317 1 8 1 15
317 1 13 1 19
317 1 17 1 1
317 1 18 1 8
317 1 23 1 17
318 1 2 1 4
318 1 3 1 19
318 1 4 1 2
318 1 7 1 5
318 1 8 1 12
318 1 9 1 1
318 1 12 1 2
318 1 13 1 15
318 1 14 1 3
318 1 17 1 3
318 1 18 1 9
318 1 19 1 2
318 1 22 1 5
318 1 23 1 16
318 1 24 1 2
319 1 2 1 13
319 1 6 1 2
319 1 7 1 13
319 1 8 1 3
319 1 9 1 2
319 1 10 1 2
319 1 11 1 5
319 1 12 1 12
319 1 13 1 4
319 1 14 1 6
319 1 15 1 7
319 1 17 1 19
319 1 22 1 11
319 1 25 1 1
320 1 1 1 19
320 1 6 1 19
320 1 8 1 1
320 1 11 1 13
320 1 12 1 5
320 1 13 1 7
320 1 14 1 5
320 1 15 1 2
320 1 16 1 11
320 1 21 1 18
321 1 2 1 1
321 1 3 1 10
321 1 8 1 4
321 1 9 1 4
321 1 13 1 9
321 1 16 1 7
321 1 17 1 5
321 1 18 1 23
321 1 19 1 14
321 1 20 1 12
321 1 23 1 10
321 1 24 1 1
322 1 2 1 20
322 1 7 1 13
322 1 8 1 1
322 1 10 1 2
322 1 11 1 1
322 1 12 1 13
322 1 13 1 2
322 1 14 1 2
322 1 15 1 3
322 1 17 1 13
322 1 18 1 1
322 1 20 1 3
322 1 22 1 26
323 1 1 1 2
323 1 2 1 5
323 1 3 1 1
323 1 4 1 2
323 1 5 1 4
323 1 6 1 1
323 1 7 1 1
323 1 9 1 1
323 1 10 1 4
323 1 15 1 1
323 1 16 1 7
323 1 17 1 13
323 1 18 1 11
323 1 19 1 9
323 1 20 1 22
323 1 21 1 5
323 1 22 1 2
323 1 23 1 4
323 1 24 1 3
323 1 25 1 2
324 1 1 1 2
324 1 6 1 3
324 1 11 1 19
324 1 12 1 24
324 1 13 1 20
324 1 14 1 15
324 1 15 1 13
324 1 16 1 2
324 1 17 1 1
324 1 20 1 1
325 1 2 1 4
325 1 4 1 1
325 1 5 1 1
325 1 6 1 1
325 1 7 1 13
325 1 8 1 1
325 1 9 1 2
325 1 12 1 13
325 1 17 1 12
325 1 18 1 4
325 1 19 1 5
325 1 20 1 5
325 1 21 1 5
325 1 22 1 14
325 1 23 1 12
325 1 24 1 6
325 1 25 1 1
326 1 7 1 4
326 1 8 1 1
326 1 9 1 3
326 1 12 1 2
326 1 14 1 2
326 1 17 1 1
326 1 19 1 1
326 1 21 1 15
326 1 22 1 17
326 1 23 1 13
326 1 24 1 25
326 1 25 1 16
327 1 1 1 1
327 1 2 1 4
327 1 3 1 9
327 1 4 1 6
327 1 5 1 4
327 1 7 1 2
327 1 8 1 16
327 1 9 1 7
327 1 11 1 1
327 1 13 1 12
327 1 14 1 2
327 1 16 1 2
327 1 17 1 1
327 1 18 1 10
327 1 19 1 2
327 1 20 1 2
327 1 21 1 1
327 1 22 1 3
327 1 23 1 8
327 1 24 1 7
328 1 1 1 1
328 1 2 1 3
328 1 4 1 1
328 1 6 1 1
328 1 7 1 4
328 1 9 1 5
328 1 11 1 4
328 1 12 1 2
328 1 14 1 8
328 1 15 1 2
328 1 17 1 2
328 1 19 1 4
328 1 21 1 14
328 1 22 1 12
328 1 23 1 17
328 1 24 1 13
328 1 25 1 7
329 1 1 1 19
329 1 2 1 8
329 1 3 1 13
329 1 4 1 21
329 1 5 1 14
329 1 8 1 7
329 1 9 1 3
329 1 12 1 1
329 1 13 1 4
329 1 16 1 1
329 1 18 1 5
329 1 19 1 2
329 1 22 1 1
329 1 24 1 1
330 1 2 1 2
330 1 6 1 3
330 1 7 1 2
330 1 8 1 2
330 1 16 1 3
330 1 17 1 1
330 1 19 1 1
330 1 20 1 5
330 1 21 1 10
330 1 22 1 25
330 1 23 1 16
330 1 24 1 15
330 1 25 1 15
331 1 2 1 1
331 1 3 1 3
331 1 7 1 1
331 1 8 1 4
331 1 13 1 2
331 1 16 1 15
331 1 17 1 20
331 1 18 1 19
331 1 19 1 18
331 1 20 1 14
331 1 23 1 3
332 1 1 1 14
332 1 6 1 17
332 1 7 1 2
332 1 8 1 2
332 1 9 1 1
332 1 10 1 4
332 1 11 1 11
332 1 16 1 17
332 1 18 1 3
332 1 19 1 5
332 1 20 1 5
332 1 21 1 17
332 1 22 1 1
332 1 23 1 1
333 1 3 1 10
333 1 6 1 1
333 1 7 1 3
333 1 8 1 10
333 1 9 1 3
333 1 10 1 3
333 1 11 1 1
333 1 13 1 9
333 1 15 1 2
333 1 16 1 2
333 1 17 1 3
333 1 18 1 18
333 1 20 1 4
333 1 21 1 4
333 1 22 1 7
333 1 23 1 15
333 1 24 1 4
333 1 25 1 1
334 1 5 1 28
334 1 9 1 1
334 1 10 1 15
334 1 15 1 16
334 1 16 1 1
334 1 18 1 1
334 1 19 1 5
334 1 20 1 13
334 1 25 1 20
335 1 1 1 4
335 1 2 1 3
335 1 3 1 1
335 1 6 1 4
335 1 7 1 3
335 1 11 1 13
335 1 12 1 12
335 1 13 1 7
335 1 14 1 9
335 1 15 1 8
335 1 16 1 7
335 1 17 1 4
335 1 21 1 7
335 1 22 1 6
335 1 23 1 1
335 1 24 1 5
335 1 25 1 6
336 1 1 1 3
336 1 2 1 15
336 1 3 1 15
336 1 4 1 5
336 1 5 1 8
336 1 7 1 11
336 1 10 1 2
336 1 12 1 22
336 1 17 1 6
336 1 21 1 1
336 1 22 1 10
336 1 23 1 1
336 1 25 1 1
337 1 2 1 4
337 1 3 1 4
337 1 7 1 3
337 1 8 1 8
337 1 11 1 7
337 1 12 1 5
337 1 13 1 13
337 1 14 1 6
337 1 15 1 4
337 1 16 1 2
337 1 17 1 8
337 1 18 1 16
337 1 19 1 1
337 1 20 1 3
337 1 21 1 1
337 1 22 1 9
337 1 23 1 6
338 1 4 1 2
338 1 9 1 4
338 1 14 1 2
338 1 19 1 7
338 1 21 1 19
338 1 22 1 14
338 1 23 1 18
338 1 24 1 16
338 1 25 1 18
339 1 11 1 1
339 1 13 1 1
339 1 14 1 2
339 1 15 1 2
339 1 16 1 21
339 1 17 1 17
339 1 18 1 20
339 1 19 1 19
339 1 20 1 17
340 1 11 1 14
340 1 12 1 17
340 1 13 1 27
340 1 14 1 22
340 1 15 1 10
340 1 16 1 1
340 1 22 1 2
340 1 23 1 4
340 1 24 1 1
340 1 25 1 2
341 1 1 1 4
341 1 6 1 5
341 1 11 1 5
341 1 16 1 4
341 1 21 1 17
341 1 22 1 17
341 1 23 1 13
341 1 24 1 14
341 1 25 1 21
342 1 1 1 2
342 1 5 1 12
342 1 9 1 1
342 1 10 1 12
342 1 11 1 1
342 1 12 1 3
342 1 13 1 4
342 1 14 1 4
342 1 15 1 11
342 1 16 1 4
342 1 17 1 2
342 1 18 1 6
342 1 19 1 1
342 1 20 1 11
342 1 21 1 3
342 1 22 1 3
342 1 23 1 3
342 1 24 1 5
342 1 25 1 12
343 1 2 1 9
343 1 4 1 1
343 1 7 1 17
343 1 9 1 1
343 1 12 1 14
343 1 14 1 3
343 1 16 1 4
343 1 17 1 21
343 1 18 1 5
343 1 19 1 8
343 1 20 1 1
343 1 22 1 13
343 1 24 1 3
344 1 1 1 5
344 1 2 1 7
344 1 6 1 7
344 1 7 1 20
344 1 8 1 9
344 1 9 1 6
344 1 10 1 7
344 1 11 1 7
344 1 12 1 3
344 1 16 1 5
344 1 17 1 10
344 1 21 1 5
344 1 22 1 8
344 1 23 1 1
345 1 1 1 3
345 1 2 1 2
345 1 4 1 23
345 1 5 1 3
345 1 9 1 17
345 1 14 1 14
345 1 19 1 23
345 1 24 1 15
346 1 1 1 11
346 1 2 1 6
346 1 5 1 2
346 1 6 1 14
346 1 7 1 3
346 1 10 1 1
346 1 11 1 19
346 1 12 1 3
346 1 16 1 12
346 1 17 1 2
346 1 21 1 7
346 1 22 1 6
346 1 23 1 3
346 1 24 1 5
346 1 25 1 6
347 1 3 1 1
347 1 5 1 1
347 1 10 1 2
347 1 11 1 4
347 1 12 1 4
347 1 13 1 5
347 1 14 1 4
347 1 15 1 6
347 1 16 1 10
347 1 17 1 13
347 1 18 1 8
347 1 19 1 7
347 1 20 1 7
347 1 21 1 3
347 1 22 1 6
347 1 23 1 4
347 1 24 1 5
347 1 25 1 10
348 1 1 1 1
348 1 2 1 14
348 1 7 1 17
348 1 8 1 1
348 1 11 1 2
348 1 12 1 15
348 1 13 1 1
348 1 16 1 2
348 1 17 1 15
348 1 18 1 6
348 1 19 1 4
348 1 20 1 3
348 1 21 1 2
348 1 22 1 16
348 1 23 1 1
349 1 2 1 3
349 1 5 1 3
349 1 10 1 6
349 1 12 1 6
349 1 15 1 1
349 1 17 1 4
349 1 20 1 4
349 1 21 1 13
349 1 22 1 17
349 1 23 1 8
349 1 24 1 18
349 1 25 1 17
350 1 1 1 17
350 1 2 1 14
350 1 3 1 9
350 1 4 1 12
350 1 5 1 11
350 1 16 1 6
350 1 17 1 11
350 1 18 1 4
350 1 19 1 10
350 1 20 1 6
351 1 2 1 1
351 1 3 1 1
351 1 4 1 1
351 1 5 1 10
351 1 6 1 3
351 1 7 1 5
351 1 8 1 5
351 1 9 1 11
351 1 10 1 19
351 1 13 1 4
351 1 14 1 1
351 1 15 1 12
351 1 18 1 3
351 1 20 1 11
351 1 21 1 1
351 1 22 1 1
351 1 25 1 11
352 1 3 1 1
352 1 19 1 1
352 1 21 1 26
352 1 22 1 13
352 1 23 1 21
352 1 24 1 19
352 1 25 1 19
353 1 3 1 1
353 1 6 1 6
353 1 7 1 14
353 1 8 1 7
353 1 9 1 10
353 1 10 1 4
353 1 12 1 1
353 1 16 1 6
353 1 17 1 6
353 1 18 1 6
353 1 19 1 9
353 1 20 1 5
353 1 21 1 2
353 1 22 1 5
353 1 23 1 5
353 1 24 1 7
353 1 25 1 6
354 1 1 1 3
354 1 2 1 4
354 1 3 1 2
354 1 4 1 13
354 1 5 1 4
354 1 8 1 4
354 1 9 1 9
354 1 11 1 2
354 1 12 1 5
354 1 13 1 5
354 1 14 1 10
354 1 15 1 2
354 1 16 1 1
354 1 17 1 4
354 1 18 1 4
354 1 19 1 12
354 1 20 1 1
354 1 23 1 2
354 1 24 1 13
355 1 1 1 3
355 1 6 1 5
355 1 11 1 4
355 1 12 1 1
355 1 14 1 3
355 1 15 1 1
355 1 16 1 18
355 1 17 1 16
355 1 18 1 10
355 1 19 1 17
355 1 20 1 15
355 1 21 1 7
356 1 2 1 1
356 1 4 1 1
356 1 5 1 7
356 1 6 1 2
356 1 7 1 1
356 1 8 1 1
356 1 9 1 2
356 1 10 1 6
356 1 11 1 12
356 1 12 1 11
356 1 13 1 15
356 1 14 1 10
356 1 15 1 19
356 1 17 1 1
356 1 20 1 3
356 1 25 1 8
357 1 2 1 14
357 1 3 1 1
357 1 6 1 1
357 1 7 1 20
357 1 8 1 2
357 1 9 1 4
357 1 10 1 2
357 1 12 1 12
357 1 13 1 1
357 1 17 1 18
357 1 21 1 2
357 1 22 1 18
357 1 23 1 2
357 1 24 1 2
357 1 25 1 1
358 1 3 1 3
358 1 4 1 1
358 1 8 1 2
358 1 9 1 2
358 1 11 1 10
358 1 12 1 16
358 1 13 1 20
358 1 14 1 23
358 1 15 1 16
358 1 18 1 1
358 1 19 1 1
358 1 22 1 1
358 1 23 1 1
358 1 24 1 3
359 1 3 1 2
359 1 6 1 7
359 1 7 1 4
359 1 8 1 5
359 1 9 1 5
359 1 11 1 1
359 1 13 1 2
359 1 17 1 1
359 1 18 1 6
359 1 21 1 16
359 1 22 1 11
359 1 23 1 22
359 1 24 1 8
359 1 25 1 10
360 1 5 1 3
360 1 6 1 19
360 1 7 1 14
360 1 8 1 18
360 1 9 1 15
360 1 10 1 23
360 1 15 1 3
360 1 20 1 1
360 1 25 1 4
361 1 3 1 1
361 1 4 1 2
361 1 8 1 1
361 1 9 1 9
361 1 11 1 17
361 1 12 1 12
361 1 13 1 19
361 1 14 1 20
361 1 15 1 11
361 1 19 1 3
361 1 22 1 1
361 1 24 1 4
362 1 2 1 2
362 1 5 1 5
362 1 6 1 1
362 1 7 1 10
362 1 8 1 1
362 1 9 1 1
362 1 10 1 5
362 1 11 1 1
362 1 12 1 13
362 1 13 1 1
362 1 15 1 2
362 1 17 1 10
362 1 20 1 3
362 1 21 1 5
362 1 22 1 18
362 1 23 1 8
362 1 24 1 4
362 1 25 1 10
363 1 1 1 7
363 1 2 1 1
363 1 3 1 14
363 1 4 1 3
363 1 5 1 3
363 1 6 1 1
363 1 8 1 9
363 1 9 1 1
363 1 12 1 1
363 1 13 1 11
363 1 14 1 1
363 1 15 1 1
363 1 16 1 1
363 1 17 1 4
363 1 18 1 15
363 1 19 1 5
363 1 20 1 1
363 1 21 1 1
363 1 22 1 3
363 1 23 1 8
363 1 24 1 4
363 1 25 1 5
364 1 8 1 1
364 1 11 1 16
364 1 12 1 15
364 1 13 1 22
364 1 14 1 25
364 1 15 1 19
364 1 17 1 1
364 1 23 1 1
365 1 1 1 2
365 1 2 1 2
365 1 3 1 1
365 1 4 1 3
365 1 5 1 1
365 1 10 1 1
365 1 16 1 7
365 1 17 1 2
365 1 19 1 2
365 1 20 1 2
365 1 21 1 16
365 1 22 1 7
365 1 23 1 13
365 1 24 1 20
365 1 25 1 21
366 1 1 1 1
366 1 4 1 10
366 1 8 1 3
366 1 9 1 5
366 1 14 1 4
366 1 16 1 20
366 1 17 1 13
366 1 18 1 12
366 1 19 1 18
366 1 20 1 8
366 1 23 1 2
366 1 24 1 4
367 1 2 1 1
367 1 3 1 18
367 1 7 1 1
367 1 8 1 21
367 1 12 1 2
367 1 13 1 19
367 1 15 1 1
367 1 17 1 1
367 1 18 1 19
367 1 23 1 17
368 1 1 1 2
368 1 2 1 16
368 1 3 1 3
368 1 4 1 7
368 1 5 1 3
368 1 7 1 11
368 1 11 1 4
368 1 12 1 14
368 1 13 1 5
368 1 14 1 1
368 1 15 1 3
368 1 16 1 1
368 1 17 1 16
368 1 18 1 1
368 1 19 1 2
368 1 22 1 11
369 1 2 1 6
369 1 5 1 1
369 1 7 1 5
369 1 11 1 18
369 1 12 1 14
369 1 13 1 15
369 1 14 1 11
369 1 15 1 21
369 1 17 1 3
369 1 22 1 5
369 1 25 1 1
370 1 12 1 1
370 1 16 1 21
370 1 17 1 23
370 1 18 1 20
370 1 19 1 22
370 1 20 1 13
371 1 4 1 10
371 1 5 1 3
371 1 9 1 21
371 1 10 1 1
371 1 12 1 2
371 1 13 1 2
371 1 14 1 17
371 1 15 1 1
371 1 16 1 4
371 1 17 1 4
371 1 18 1 3
371 1 19 1 12
371 1 20 1 3
371 1 22 1 1
371 1 24 1 11
371 1 25 1 5
372 1 1 1 5
372 1 4 1 1
372 1 5 1 7
372 1 6 1 11
372 1 7 1 1
372 1 8 1 2
372 1 9 1 1
372 1 10 1 12
372 1 11 1 11
372 1 15 1 6
372 1 16 1 9
372 1 17 1 1
372 1 18 1 3
372 1 19 1 3
372 1 20 1 9
372 1 21 1 9
372 1 25 1 9
373 1 2 1 3
373 1 6 1 9
373 1 7 1 13
373 1 8 1 8
373 1 9 1 10
373 1 10 1 6
373 1 11 1 9
373 1 12 1 6
373 1 13 1 3
373 1 14 1 10
373 1 15 1 2
373 1 16 1 1
373 1 17 1 3
373 1 18 1 4
373 1 19 1 7
373 1 20 1 4
373 1 22 1 2
374 1 1 1 9
374 1 2 1 8
374 1 3 1 11
374 1 4 1 12
374 1 5 1 8
374 1 8 1 2
374 1 11 1 7
374 1 12 1 11
374 1 13 1 9
374 1 14 1 9
374 1 15 1 7
374 1 16 1 2
374 1 18 1 1
374 1 21 1 1
374 1 23 1 3
375 1 3 1 6
375 1 4 1 3
375 1 8 1 3
375 1 9 1 7
375 1 10 1 1
375 1 11 1 1
375 1 12 1 1
375 1 13 1 5
375 1 14 1 10
375 1 15 1 2
375 1 16 1 4
375 1 17 1 5
375 1 18 1 13
375 1 19 1 15
375 1 20 1 5
375 1 23 1 10
375 1 24 1 7
375 1 25 1 2
376 1 1 1 5
376 1 2 1 6
376 1 3 1 1
376 1 4 1 10
376 1 5 1 1
376 1 6 1 3
376 1 7 1 2
376 1 9 1 12
376 1 11 1 1
376 1 12 1 3
376 1 14 1 13
376 1 16 1 9
376 1 17 1 3
376 1 19 1 12
376 1 21 1 7
376 1 24 1 12
377 1 1 1 11
377 1 4 1 2
377 1 6 1 6
377 1 7 1 5
377 1 9 1 2
377 1 11 1 9
377 1 12 1 7
377 1 14 1 3
377 1 16 1 8
377 1 17 1 8
377 1 18 1 11
377 1 19 1 10
377 1 20 1 8
377 1 21 1 7
377 1 22 1 2
377 1 24 1 1
378 1 1 1 5
378 1 6 1 15
378 1 7 1 17
378 1 8 1 18
378 1 9 1 19
378 1 10 1 13
378 1 11 1 4
378 1 13 1 1
378 1 16 1 2
378 1 18 1 1
378 1 21 1 5
379 1 1 1 6
379 1 2 1 9
379 1 3 1 16
379 1 4 1 14
379 1 5 1 7
379 1 7 1 2
379 1 8 1 9
379 1 9 1 1
379 1 11 1 3
379 1 13 1 9
379 1 14 1 2
379 1 15 1 1
379 1 17 1 1
379 1 18 1 9
379 1 22 1 4
379 1 23 1 7
380 1 1 1 5
380 1 2 1 8
380 1 3 1 18
380 1 4 1 8
380 1 5 1 9
380 1 8 1 14
380 1 13 1 7
380 1 14 1 1
380 1 17 1 1
380 1 18 1 12
380 1 23 1 17
381 1 1 1 13
381 1 2 1 12
381 1 5 1 2
381 1 6 1 11
381 1 7 1 8
381 1 11 1 9
381 1 12 1 9
381 1 15 1 1
381 1 16 1 1
381 1 17 1 9
381 1 20 1 3
381 1 21 1 5
381 1 22 1 11
381 1 25 1 6
382 1 2 1 8
382 1 7 1 11
382 1 12 1 8
382 1 15 1 1
382 1 17 1 6
382 1 21 1 14
382 1 22 1 17
382 1 23 1 15
382 1 24 1 8
382 1 25 1 12
383 1 2 1 2
383 1 3 1 1
383 1 5 1 20
383 1 6 1 3
383 1 7 1 2
383 1 8 1 3
383 1 9 1 1
383 1 10 1 22
383 1 13 1 2
383 1 15 1 15
383 1 18 1 2
383 1 20 1 12
383 1 23 1 1
383 1 25 1 14
384 1 3 1 11
384 1 4 1 1
384 1 8 1 10
384 1 13 1 16
384 1 14 1 3
384 1 18 1 9
384 1 21 1 8
384 1 22 1 8
384 1 23 1 16
384 1 24 1 12
384 1 25 1 6
385 1 1 1 1
385 1 3 1 14
385 1 7 1 4
385 1 8 1 13
385 1 11 1 2
385 1 12 1 3
385 1 13 1 7
385 1 16 1 3
385 1 17 1 1
385 1 18 1 22
385 1 19 1 5
385 1 20 1 1
385 1 22 1 3
385 1 23 1 21
386 1 3 1 19
386 1 8 1 10
386 1 13 1 12
386 1 14 1 1
386 1 16 1 6
386 1 17 1 5
386 1 18 1 15
386 1 19 1 5
386 1 20 1 4
386 1 23 1 22
386 1 24 1 1
387 1 3 1 6
387 1 4 1 17
387 1 8 1 2
387 1 9 1 14
387 1 13 1 5
387 1 14 1 15
387 1 19 1 20
387 1 23 1 3
387 1 24 1 18
388 1 2 1 4
388 1 7 1 2
388 1 12 1 2
388 1 16 1 15
388 1 17 1 13
388 1 18 1 23
388 1 19 1 13
388 1 20 1 20
388 1 21 1 2
388 1 22 1 2
388 1 23 1 2
388 1 24 1 1
388 1 25 1 1
389 1 3 1 13
389 1 5 1 3
389 1 6 1 1
389 1 8 1 7
389 1 10 1 3
389 1 13 1 14
389 1 15 1 6
389 1 18 1 17
389 1 20 1 6
389 1 23 1 21
389 1 25 1 9
390 1 11 1 1
390 1 12 1 1
390 1 13 1 1
390 1 16 1 9
390 1 17 1 9
390 1 18 1 8
390 1 19 1 14
390 1 20 1 14
390 1 21 1 6
390 1 22 1 11
390 1 23 1 11
390 1 24 1 6
390 1 25 1 9
391 1 1 1 14
391 1 2 1 11
391 1 3 1 14
391 1 4 1 13
391 1 5 1 12
391 1 6 1 1
391 1 14 1 1
391 1 16 1 1
391 1 21 1 6
391 1 22 1 7
391 1 23 1 7
391 1 24 1 6
391 1 25 1 7
392 1 6 1 9
392 1 7 1 11
392 1 8 1 12
392 1 9 1 18
392 1 10 1 15
392 1 11 1 7
392 1 12 1 8
392 1 13 1 8
392 1 14 1 9
392 1 15 1 3
393 1 2 1 2
393 1 3 1 2
393 1 4 1 8
393 1 5 1 4
393 1 9 1 15
393 1 14 1 12
393 1 15 1 1
393 1 16 1 7
393 1 17 1 8
393 1 18 1 4
393 1 19 1 13
393 1 20 1 3
393 1 22 1 3
393 1 24 1 15
393 1 25 1 3
394 1 1 1 7
394 1 2 1 8
394 1 3 1 5
394 1 4 1 17
394 1 5 1 4
394 1 7 1 1
394 1 8 1 1
394 1 9 1 16
394 1 14 1 17
394 1 19 1 10
394 1 22 1 1
394 1 24 1 13
395 1 1 1 1
395 1 2 1 1
395 1 6 1 21
395 1 7 1 23
395 1 8 1 18
395 1 9 1 16
395 1 10 1 20
396 1 1 1 4
396 1 2 1 7
396 1 3 1 1
396 1 4 1 2
396 1 5 1 2
396 1 6 1 18
396 1 7 1 12
396 1 8 1 15
396 1 9 1 16
396 1 10 1 17
396 1 12 1 2
396 1 17 1 2
396 1 22 1 2
397 1 6 1 16
397 1 7 1 4
397 1 8 1 7
397 1 9 1 6
397 1 10 1 8
397 1 11 1 5
397 1 12 1 12
397 1 13 1 13
397 1 14 1 8
397 1 15 1 10
397 1 16 1 4
397 1 17 1 1
397 1 18 1 2
397 1 19 1 3
397 1 20 1 1
398 1 1 1 22
398 1 2 1 18
398 1 3 1 24
398 1 4 1 15
398 1 5 1 13
398 1 7 1 1
398 1 8 1 2
398 1 10 1 1
398 1 13 1 1
398 1 18 1 2
398 1 23 1 1
399 1 2 1 3
399 1 7 1 2
399 1 8 1 4
399 1 9 1 1
399 1 10 1 1
399 1 16 1 17
399 1 17 1 18
399 1 18 1 14
399 1 19 1 23
399 1 20 1 14
399 1 21 1 2
399 1 22 1 1
400 1 1 1 2
400 1 2 1 1
400 1 3 1 2
400 1 4 1 3
400 1 5 1 4
400 1 9 1 2
400 1 10 1 3
400 1 14 1 1
400 1 15 1 2
400 1 16 1 13
400 1 17 1 15
400 1 18 1 13
400 1 19 1 12
400 1 20 1 16
400 1 21 1 1
400 1 22 1 3
400 1 24 1 3
400 1 25 1 4
401 1 1 1 5
401 1 2 1 2
401 1 3 1 4
401 1 4 1 3
401 1 5 1 15
401 1 6 1 2
401 1 9 1 1
401 1 10 1 11
401 1 14 1 1
401 1 15 1 20
401 1 16 1 3
401 1 20 1 16
401 1 21 1 2
401 1 25 1 15
402 1 1 1 1
402 1 2 1 1
402 1 3 1 14
402 1 4 1 1
402 1 5 1 9
402 1 8 1 5
402 1 10 1 17
402 1 12 1 1
402 1 13 1 9
402 1 14 1 2
402 1 15 1 12
402 1 18 1 6
402 1 20 1 9
402 1 23 1 7
402 1 25 1 6
403 1 3 1 1
403 1 4 1 1
403 1 5 1 4
403 1 6 1 2
403 1 7 1 1
403 1 8 1 5
403 1 9 1 2
403 1 10 1 3
403 1 11 1 1
403 1 12 1 1
403 1 13 1 3
403 1 15 1 4
403 1 16 1 1
403 1 18 1 1
403 1 19 1 2
403 1 20 1 4
403 1 21 1 14
403 1 22 1 11
403 1 23 1 18
403 1 24 1 9
403 1 25 1 12
404 1 6 1 4
404 1 7 1 3
404 1 8 1 1
404 1 9 1 1
404 1 10 1 3
404 1 11 1 17
404 1 12 1 12
404 1 13 1 7
404 1 14 1 8
404 1 15 1 7
404 1 16 1 4
404 1 17 1 6
404 1 18 1 7
404 1 19 1 13
404 1 20 1 7
405 1 5 1 1
405 1 10 1 1
405 1 15 1 1
405 1 20 1 1
405 1 21 1 19
405 1 22 1 21
405 1 23 1 23
405 1 24 1 17
405 1 25 1 16
406 1 1 1 1
406 1 3 1 2
406 1 5 1 1
406 1 6 1 1
406 1 7 1 1
406 1 11 1 1
406 1 16 1 24
406 1 17 1 18
406 1 18 1 14
406 1 19 1 13
406 1 20 1 15
406 1 21 1 3
406 1 23 1 2
406 1 24 1 2
406 1 25 1 2
407 1 3 1 17
407 1 8 1 23
407 1 13 1 17
407 1 16 1 2
407 1 17 1 1
407 1 18 1 19
407 1 20 1 2
407 1 23 1 18
407 1 24 1 1
408 1 3 1 2
408 1 7 1 1
408 1 9 1 2
408 1 10 1 2
408 1 16 1 18
408 1 17 1 18
408 1 18 1 19
408 1 19 1 20
408 1 20 1 18
409 1 6 1 2
409 1 7 1 2
409 1 8 1 6
409 1 9 1 1
409 1 10 1 7
409 1 21 1 18
409 1 22 1 17
409 1 23 1 13
409 1 24 1 20
409 1 25 1 14
410 1 1 1 10
410 1 3 1 4
410 1 6 1 11
410 1 8 1 10
410 1 11 1 16
410 1 13 1 4
410 1 16 1 13
410 1 18 1 12
410 1 21 1 9
410 1 23 1 11
411 1 1 1 1
411 1 2 1 22
411 1 3 1 1
411 1 5 1 1
411 1 7 1 14
411 1 11 1 4
411 1 12 1 15
411 1 13 1 2
411 1 14 1 2
411 1 15 1 2
411 1 17 1 14
411 1 21 1 1
411 1 22 1 21
412 1 1 1 3
412 1 2 1 14
412 1 3 1 1
412 1 4 1 1
412 1 5 1 2
412 1 7 1 20
412 1 10 1 1
412 1 12 1 20
412 1 17 1 15
412 1 21 1 1
412 1 22 1 20
412 1 24 1 1
412 1 25 1 1
413 1 1 1 12
413 1 4 1 1
413 1 6 1 10
413 1 7 1 11
413 1 8 1 8
413 1 9 1 6
413 1 10 1 6
413 1 11 1 10
413 1 16 1 7
413 1 17 1 2
413 1 18 1 1
413 1 19 1 2
413 1 20 1 2
413 1 21 1 14
413 1 22 1 2
413 1 23 1 3
413 1 24 1 1
413 1 25 1 2
414 1 1 1 6
414 1 4 1 12
414 1 6 1 3
414 1 9 1 13
414 1 11 1 3
414 1 14 1 18
414 1 16 1 8
414 1 19 1 14
414 1 21 1 5
414 1 24 1 18
415 1 1 1 1
415 1 4 1 1
415 1 5 1 20
415 1 10 1 11
415 1 11 1 1
415 1 15 1 20
415 1 20 1 25
415 1 21 1 1
415 1 25 1 20
416 1 2 1 4
416 1 5 1 10
416 1 7 1 9
416 1 10 1 14
416 1 11 1 1
416 1 12 1 8
416 1 13 1 2
416 1 14 1 2
416 1 15 1 19
416 1 17 1 4
416 1 20 1 10
416 1 22 1 5
416 1 25 1 12
417 1 3 1 10
417 1 6 1 6
417 1 7 1 7
417 1 8 1 17
417 1 9 1 2
417 1 10 1 10
417 1 11 1 3
417 1 12 1 2
417 1 13 1 14
417 1 14 1 2
417 1 15 1 4
417 1 16 1 1
417 1 18 1 10
417 1 23 1 12
418 1 1 1 10
418 1 6 1 9
418 1 8 1 2
418 1 11 1 12
418 1 12 1 2
418 1 13 1 2
418 1 15 1 5
418 1 16 1 9
418 1 21 1 14
418 1 22 1 9
418 1 23 1 4
418 1 24 1 12
418 1 25 1 10
419 1 1 1 2
419 1 2 1 9
419 1 3 1 1
419 1 4 1 1
419 1 6 1 7
419 1 7 1 19
419 1 8 1 7
419 1 9 1 9
419 1 10 1 5
419 1 12 1 10
419 1 13 1 2
419 1 14 1 1
419 1 17 1 8
419 1 22 1 17
419 1 24 1 1
419 1 25 1 1
420 1 7 1 2
420 1 8 1 1
420 1 16 1 23
420 1 17 1 17
420 1 18 1 24
420 1 19 1 14
420 1 20 1 19
421 1 1 1 7
421 1 2 1 2
421 1 3 1 7
421 1 4 1 4
421 1 5 1 2
421 1 8 1 11
421 1 11 1 7
421 1 12 1 11
421 1 13 1 23
421 1 14 1 5
421 1 15 1 9
421 1 18 1 6
421 1 23 1 5
421 1 24 1 1
422 1 1 1 2
422 1 4 1 13
422 1 6 1 1
422 1 9 1 22
422 1 11 1 1
422 1 14 1 12
422 1 16 1 2
422 1 17 1 2
422 1 18 1 3
422 1 19 1 23
422 1 20 1 1
422 1 21 1 1
422 1 24 1 17
423 1 2 1 2
423 1 7 1 2
423 1 12 1 2
423 1 16 1 19
423 1 17 1 20
423 1 18 1 16
423 1 19 1 14
423 1 20 1 24
423 1 22 1 1
424 1 4 1 12
424 1 6 1 1
424 1 7 1 2
424 1 8 1 3
424 1 9 1 22
424 1 10 1 2
424 1 12 1 3
424 1 13 1 3
424 1 14 1 15
424 1 15 1 1
424 1 19 1 19
424 1 21 1 1
424 1 23 1 3
424 1 24 1 12
424 1 25 1 1
425 1 2 1 1
425 1 4 1 7
425 1 9 1 7
425 1 11 1 14
425 1 12 1 17
425 1 13 1 13
425 1 14 1 20
425 1 15 1 10
425 1 17 1 1
425 1 19 1 4
425 1 22 1 1
425 1 24 1 5
426 1 1 1 7
426 1 2 1 3
426 1 3 1 7
426 1 4 1 7
426 1 5 1 4
426 1 11 1 17
426 1 12 1 15
426 1 13 1 11
426 1 14 1 13
426 1 15 1 15
426 1 16 1 1
427 1 1 1 1
427 1 2 1 5
427 1 3 1 3
427 1 4 1 5
427 1 6 1 6
427 1 7 1 9
427 1 8 1 4
427 1 9 1 7
427 1 10 1 9
427 1 12 1 7
427 1 13 1 1
427 1 14 1 1
427 1 15 1 2
427 1 16 1 1
427 1 17 1 3
427 1 18 1 1
427 1 19 1 6
427 1 20 1 3
427 1 21 1 3
427 1 22 1 6
427 1 23 1 3
427 1 24 1 10
427 1 25 1 4
428 1 3 1 14
428 1 6 1 1
428 1 7 1 1
428 1 8 1 5
428 1 9 1 1
428 1 11 1 8
428 1 12 1 9
428 1 13 1 22
428 1 14 1 9
428 1 15 1 11
428 1 16 1 1
428 1 18 1 11
428 1 20 1 1
428 1 23 1 6
429 1 1 1 17
429 1 2 1 2
429 1 6 1 23
429 1 7 1 3
429 1 11 1 15
429 1 12 1 1
429 1 16 1 25
429 1 17 1 2
429 1 21 1 12
430 1 1 1 10
430 1 4 1 5
430 1 6 1 14
430 1 7 1 1
430 1 9 1 8
430 1 11 1 15
430 1 14 1 6
430 1 16 1 15
430 1 19 1 11
430 1 21 1 9
430 1 24 1 6
431 1 1 1 13
431 1 5 1 2
431 1 6 1 23
431 1 7 1 4
431 1 8 1 3
431 1 9 1 7
431 1 10 1 7
431 1 11 1 13
431 1 13 1 1
431 1 15 1 1
431 1 16 1 15
431 1 20 1 1
431 1 21 1 8
431 1 22 1 2
432 1 3 1 1
432 1 5 1 8
432 1 6 1 10
432 1 7 1 10
432 1 8 1 9
432 1 9 1 7
432 1 10 1 13
432 1 15 1 11
432 1 18 1 1
432 1 20 1 9
432 1 22 1 2
432 1 23 1 2
432 1 25 1 17
433 1 1 1 14
433 1 2 1 12
433 1 3 1 16
433 1 4 1 21
433 1 5 1 10
433 1 7 1 7
433 1 12 1 6
433 1 14 1 1
433 1 17 1 5
433 1 19 1 2
433 1 21 1 1
433 1 22 1 4
433 1 24 1 1
434 1 1 1 9
434 1 3 1 13
434 1 6 1 4
434 1 8 1 15
434 1 9 1 1
434 1 10 1 2
434 1 11 1 7
434 1 13 1 12
434 1 14 1 2
434 1 15 1 1
434 1 16 1 6
434 1 18 1 10
434 1 20 1 1
434 1 21 1 4
434 1 23 1 12
434 1 25 1 1
435 1 1 1 5
435 1 2 1 2
435 1 3 1 6
435 1 4 1 2
435 1 5 1 8
435 1 6 1 1
435 1 11 1 1
435 1 15 1 4
435 1 16 1 2
435 1 17 1 1
435 1 19 1 1
435 1 20 1 8
435 1 21 1 13
435 1 22 1 10
435 1 23 1 7
435 1 24 1 14
435 1 25 1 15
436 1 11 1 9
436 1 12 1 4
436 1 13 1 3
436 1 14 1 5
436 1 15 1 3
436 1 16 1 8
436 1 17 1 7
436 1 18 1 3
436 1 19 1 4
436 1 20 1 3
436 1 21 1 11
436 1 22 1 10
436 1 23 1 6
436 1 24 1 16
436 1 25 1 8
437 1 1 1 11
437 1 3 1 1
437 1 6 1 6
437 1 8 1 4
437 1 9 1 1
437 1 11 1 9
437 1 13 1 2
437 1 14 1 3
437 1 16 1 24
437 1 17 1 4
437 1 18 1 10
437 1 19 1 9
437 1 20 1 2
437 1 21 1 9
437 1 23 1 3
437 1 24 1 2
438 1 1 1 12
438 1 2 1 17
438 1 3 1 18
438 1 4 1 18
438 1 5 1 14
438 1 21 1 7
438 1 22 1 5
438 1 23 1 5
438 1 24 1 1
438 1 25 1 3
439 1 5 1 10
439 1 8 1 1
439 1 10 1 5
439 1 11 1 13
439 1 12 1 10
439 1 13 1 14
439 1 14 1 13
439 1 15 1 18
439 1 20 1 8
439 1 23 1 1
439 1 25 1 7
440 1 1 1 2
440 1 2 1 5
440 1 3 1 3
440 1 4 1 4
440 1 5 1 7
440 1 6 1 2
440 1 9 1 3
440 1 10 1 3
440 1 11 1 3
440 1 12 1 9
440 1 13 1 5
440 1 14 1 10
440 1 15 1 3
440 1 16 1 5
440 1 17 1 10
440 1 18 1 3
440 1 19 1 12
440 1 20 1 5
440 1 22 1 2
440 1 24 1 1
440 1 25 1 3
441 1 3 1 14
441 1 4 1 6
441 1 8 1 9
441 1 9 1 6
441 1 13 1 19
441 1 14 1 6
441 1 18 1 13
441 1 19 1 5
441 1 21 1 1
441 1 23 1 13
441 1 24 1 8
442 1 1 1 8
442 1 2 1 4
442 1 6 1 15
442 1 7 1 13
442 1 8 1 9
442 1 9 1 6
442 1 10 1 8
442 1 11 1 13
442 1 13 1 3
442 1 15 1 3
442 1 16 1 7
442 1 17 1 4
442 1 21 1 7
443 1 1 1 11
443 1 2 1 12
443 1 3 1 8
443 1 4 1 7
443 1 5 1 9
443 1 6 1 2
443 1 7 1 2
443 1 9 1 2
443 1 11 1 4
443 1 12 1 6
443 1 13 1 10
443 1 14 1 10
443 1 15 1 8
443 1 16 1 1
443 1 17 1 1
443 1 18 1 4
443 1 19 1 1
443 1 20 1 1
443 1 24 1 1
444 1 3 1 22
444 1 8 1 23
444 1 13 1 23
444 1 16 1 2
444 1 17 1 1
444 1 18 1 13
444 1 19 1 2
444 1 20 1 1
444 1 23 1 13
445 1 1 1 1
445 1 2 1 5
445 1 3 1 6
445 1 4 1 15
445 1 5 1 6
445 1 9 1 9
445 1 13 1 3
445 1 14 1 17
445 1 18 1 4
445 1 19 1 19
445 1 23 1 1
445 1 24 1 14
446 1 1 1 4
446 1 2 1 2
446 1 3 1 1
446 1 4 1 1
446 1 11 1 3
446 1 12 1 4
446 1 13 1 5
446 1 14 1 6
446 1 15 1 2
446 1 17 1 1
446 1 18 1 1
446 1 20 1 2
446 1 21 1 10
446 1 22 1 18
446 1 23 1 13
446 1 24 1 14
446 1 25 1 13
447 1 4 1 5
447 1 5 1 9
447 1 9 1 2
447 1 10 1 8
447 1 14 1 8
447 1 15 1 4
447 1 16 1 14
447 1 17 1 6
447 1 18 1 6
447 1 19 1 12
447 1 20 1 12
447 1 24 1 4
447 1 25 1 10
448 1 2 1 1
448 1 4 1 2
448 1 14 1 1
448 1 15 1 1
448 1 21 1 15
448 1 22 1 20
448 1 23 1 21
448 1 24 1 24
448 1 25 1 15
449 1 2 1 6
449 1 3 1 1
449 1 4 1 1
449 1 5 1 2
449 1 7 1 6
449 1 9 1 1
449 1 11 1 11
449 1 12 1 22
449 1 13 1 9
449 1 14 1 15
449 1 15 1 14
449 1 17 1 4
449 1 22 1 6
449 1 23 1 1
449 1 24 1 1
450 1 2 1 12
450 1 3 1 1
450 1 5 1 2
450 1 7 1 22
450 1 12 1 19
450 1 13 1 3
450 1 15 1 3
450 1 17 1 20
450 1 19 1 1
450 1 20 1 1
450 1 22 1 16
451 1 1 1 2
451 1 6 1 2
451 1 11 1 2
451 1 16 1 4
451 1 21 1 20
451 1 22 1 19
451 1 23 1 19
451 1 24 1 14
451 1 25 1 18
452 1 3 1 1
452 1 5 1 10
452 1 8 1 4
452 1 10 1 13
452 1 13 1 8
452 1 15 1 8
452 1 16 1 8
452 1 18 1 5
452 1 19 1 5
452 1 20 1 22
452 1 23 1 4
452 1 25 1 12
453 1 3 1 18
453 1 8 1 14
453 1 13 1 20
453 1 18 1 21
453 1 23 1 27
454 1 6 1 1
454 1 7 1 1
454 1 8 1 1
454 1 10 1 2
454 1 11 1 20
454 1 12 1 16
454 1 13 1 20
454 1 14 1 19
454 1 15 1 16
454 1 17 1 1
454 1 22 1 3
455 1 1 1 17
455 1 2 1 11
455 1 3 1 18
455 1 4 1 15
455 1 5 1 8
455 1 7 1 1
455 1 8 1 2
455 1 10 1 2
455 1 13 1 1
455 1 15 1 4
455 1 17 1 1
455 1 18 1 6
455 1 20 1 2
455 1 23 1 9
455 1 25 1 3
456 1 1 1 1
456 1 2 1 3
456 1 3 1 3
456 1 4 1 1
456 1 5 1 1
456 1 6 1 19
456 1 7 1 14
456 1 8 1 17
456 1 9 1 20
456 1 10 1 21
457 1 1 1 8
457 1 2 1 4
457 1 3 1 10
457 1 4 1 3
457 1 5 1 14
457 1 7 1 1
457 1 8 1 1
457 1 10 1 13
457 1 11 1 4
457 1 12 1 1
457 1 13 1 3
457 1 14 1 1
457 1 15 1 9
457 1 16 1 1
457 1 20 1 18
457 1 21 1 1
457 1 25 1 8
458 1 3 1 2
458 1 4 1 2
458 1 5 1 1
458 1 6 1 10
458 1 7 1 10
458 1 8 1 10
458 1 9 1 10
458 1 10 1 14
458 1 11 1 1
458 1 14 1 3
458 1 16 1 7
458 1 17 1 3
458 1 18 1 6
458 1 19 1 8
458 1 20 1 8
458 1 21 1 1
458 1 24 1 4
459 1 1 1 5
459 1 2 1 2
459 1 3 1 6
459 1 4 1 9
459 1 5 1 4
459 1 6 1 13
459 1 7 1 8
459 1 8 1 3
459 1 9 1 7
459 1 10 1 7
459 1 11 1 2
459 1 13 1 1
459 1 15 1 1
459 1 16 1 8
459 1 17 1 7
459 1 18 1 2
459 1 19 1 4
459 1 20 1 4
459 1 21 1 1
459 1 22 1 3
459 1 23 1 3
460 1 1 1 9
460 1 2 1 18
460 1 3 1 4
460 1 4 1 3
460 1 5 1 8
460 1 6 1 2
460 1 7 1 11
460 1 10 1 1
460 1 11 1 2
460 1 12 1 14
460 1 15 1 1
460 1 16 1 1
460 1 17 1 8
460 1 21 1 5
460 1 22 1 12
460 1 25 1 1
461 1 1 1 1
461 1 2 1 20
461 1 3 1 5
461 1 5 1 2
461 1 6 1 1
461 1 7 1 7
461 1 8 1 4
461 1 12 1 4
461 1 13 1 7
461 1 15 1 1
461 1 16 1 1
461 1 17 1 14
461 1 18 1 4
461 1 19 1 1
461 1 21 1 1
461 1 22 1 20
461 1 23 1 7
462 1 3 1 4
462 1 5 1 22
462 1 8 1 4
462 1 10 1 16
462 1 13 1 6
462 1 15 1 12
462 1 16 1 1
462 1 17 1 1
462 1 18 1 7
462 1 19 1 1
462 1 20 1 13
462 1 23 1 1
462 1 25 1 12
463 1 2 1 14
463 1 4 1 1
463 1 7 1 17
463 1 12 1 14
463 1 17 1 15
463 1 21 1 2
463 1 22 1 24
463 1 23 1 4
463 1 24 1 4
463 1 25 1 5
464 1 1 1 7
464 1 3 1 5
464 1 4 1 10
464 1 6 1 7
464 1 8 1 6
464 1 9 1 7
464 1 11 1 7
464 1 13 1 4
464 1 14 1 11
464 1 16 1 7
464 1 18 1 6
464 1 19 1 5
464 1 21 1 6
464 1 23 1 7
464 1 24 1 5
465 1 1 1 12
465 1 2 1 8
465 1 3 1 10
465 1 4 1 4
465 1 5 1 9
465 1 6 1 1
465 1 7 1 10
465 1 8 1 3
465 1 9 1 1
465 1 11 1 1
465 1 12 1 12
465 1 13 1 2
465 1 17 1 13
465 1 18 1 3
465 1 21 1 1
465 1 22 1 5
465 1 23 1 3
465 1 25 1 2
466 1 1 1 9
466 1 4 1 12
466 1 6 1 12
466 1 9 1 12
466 1 11 1 9
466 1 14 1 14
466 1 15 1 2
466 1 16 1 7
466 1 19 1 11
466 1 21 1 5
466 1 24 1 7
467 1 4 1 19
467 1 6 1 4
467 1 7 1 6
467 1 8 1 1
467 1 9 1 13
467 1 10 1 5
467 1 11 1 1
467 1 12 1 2
467 1 14 1 15
467 1 16 1 1
467 1 19 1 20
467 1 21 1 1
467 1 22 1 1
467 1 24 1 11
468 1 1 1 1
468 1 2 1 1
468 1 3 1 1
468 1 7 1 5
468 1 8 1 2
468 1 9 1 3
468 1 10 1 4
468 1 11 1 11
468 1 12 1 21
468 1 13 1 16
468 1 14 1 20
468 1 15 1 15
469 1 1 1 18
469 1 2 1 17
469 1 3 1 17
469 1 4 1 13
469 1 5 1 9
469 1 6 1 5
469 1 8 1 1
469 1 9 1 1
469 1 10 1 1
469 1 11 1 9
469 1 16 1 4
469 1 21 1 4
469 1 24 1 1
470 1 1 1 9
470 1 2 1 6
470 1 3 1 23
470 1 4 1 6
470 1 5 1 7
470 1 7 1 2
470 1 8 1 15
470 1 9 1 1
470 1 13 1 16
470 1 18 1 4
470 1 23 1 11
471 1 2 1 1
471 1 6 1 20
471 1 7 1 20
471 1 8 1 15
471 1 9 1 19
471 1 10 1 24
471 1 12 1 1
472 1 2 1 3
472 1 3 1 1
472 1 4 1 1
472 1 6 1 1
472 1 7 1 2
472 1 9 1 2
472 1 10 1 4
472 1 11 1 11
472 1 12 1 11
472 1 13 1 18
472 1 14 1 17
472 1 15 1 12
472 1 17 1 4
472 1 19 1 3
472 1 21 1 1
472 1 22 1 4
472 1 23 1 1
472 1 24 1 4
473 1 2 1 1
473 1 6 1 1
473 1 11 1 15
473 1 12 1 20
473 1 13 1 17
473 1 14 1 15
473 1 15 1 18
473 1 21 1 3
473 1 22 1 1
473 1 23 1 4
473 1 24 1 3
473 1 25 1 2
474 1 1 1 2
474 1 3 1 2
474 1 5 1 1
474 1 6 1 2
474 1 7 1 1
474 1 8 1 4
474 1 9 1 5
474 1 10 1 3
474 1 11 1 21
474 1 12 1 8
474 1 13 1 11
474 1 14 1 16
474 1 15 1 19
474 1 16 1 1
474 1 17 1 1
474 1 19 1 2
474 1 25 1 1
475 1 5 1 8
475 1 6 1 11
475 1 7 1 13
475 1 8 1 16
475 1 9 1 14
475 1 10 1 16
475 1 15 1 6
475 1 20 1 9
475 1 25 1 7
476 1 2 1 1
476 1 5 1 7
476 1 7 1 4
476 1 10 1 1
476 1 11 1 16
476 1 12 1 14
476 1 13 1 13
476 1 14 1 13
476 1 15 1 17
476 1 17 1 1
476 1 20 1 6
476 1 22 1 2
476 1 25 1 5
477 1 3 1 1
477 1 5 1 6
477 1 6 1 14
477 1 7 1 17
477 1 8 1 12
477 1 9 1 12
477 1 10 1 22
477 1 15 1 3
477 1 20 1 6
477 1 24 1 1
477 1 25 1 6
478 1 11 1 20
478 1 12 1 20
478 1 13 1 17
478 1 14 1 24
478 1 15 1 17
478 1 22 1 1
478 1 24 1 1
479 1 5 1 1
479 1 6 1 1
479 1 10 1 4
479 1 11 1 14
479 1 12 1 20
479 1 13 1 16
479 1 14 1 16
479 1 15 1 26
479 1 23 1 2
480 1 1 1 12
480 1 2 1 14
480 1 3 1 12
480 1 4 1 8
480 1 5 1 14
480 1 6 1 1
480 1 10 1 4
480 1 12 1 1
480 1 13 1 1
480 1 14 1 1
480 1 15 1 5
480 1 16 1 4
480 1 17 1 5
480 1 18 1 1
480 1 19 1 7
480 1 20 1 7
480 1 25 1 3
481 1 1 1 1
481 1 2 1 4
481 1 3 1 1
481 1 4 1 4
481 1 5 1 17
481 1 6 1 1
481 1 7 1 1
481 1 8 1 1
481 1 10 1 22
481 1 14 1 1
481 1 15 1 14
481 1 20 1 20
481 1 25 1 13
482 1 1 1 2
482 1 3 1 7
482 1 8 1 2
482 1 11 1 7
482 1 12 1 3
482 1 13 1 4
482 1 14 1 1
482 1 15 1 2
482 1 16 1 15
482 1 17 1 10
482 1 18 1 20
482 1 19 1 12
482 1 20 1 8
482 1 21 1 4
482 1 23 1 3
483 1 9 1 1
483 1 10 1 1
483 1 11 1 24
483 1 12 1 17
483 1 13 1 23
483 1 14 1 17
483 1 15 1 17
484 1 3 1 4
484 1 4 1 1
484 1 5 1 2
484 1 6 1 13
484 1 7 1 12
484 1 8 1 14
484 1 9 1 15
484 1 10 1 12
484 1 13 1 5
484 1 14 1 1
484 1 15 1 2
484 1 18 1 6
484 1 19 1 2
484 1 23 1 7
484 1 24 1 1
484 1 25 1 3
485 1 1 1 8
485 1 2 1 2
485 1 4 1 1
485 1 5 1 5
485 1 6 1 13
485 1 7 1 3
485 1 8 1 3
485 1 9 1 3
485 1 10 1 7
485 1 11 1 4
485 1 15 1 7
485 1 16 1 13
485 1 20 1 7
485 1 21 1 11
485 1 25 1 13
486 1 1 1 7
486 1 2 1 9
486 1 3 1 8
486 1 4 1 4
486 1 5 1 15
486 1 6 1 9
486 1 7 1 10
486 1 8 1 9
486 1 9 1 12
486 1 10 1 13
486 1 11 1 1
486 1 20 1 2
486 1 21 1 1
487 1 1 1 2
487 1 2 1 3
487 1 3 1 8
487 1 4 1 4
487 1 5 1 4
487 1 11 1 17
487 1 12 1 16
487 1 13 1 9
487 1 14 1 13
487 1 15 1 24
488 1 2 1 1
488 1 3 1 2
488 1 7 1 5
488 1 8 1 1
488 1 11 1 11
488 1 12 1 14
488 1 13 1 25
488 1 14 1 21
488 1 15 1 18
488 1 22 1 2
489 1 2 1 1
489 1 3 1 1
489 1 6 1 9
489 1 7 1 18
489 1 8 1 18
489 1 9 1 15
489 1 10 1 22
489 1 15 1 5
489 1 17 1 3
489 1 18 1 1
489 1 20 1 1
489 1 22 1 2
489 1 23 1 1
489 1 25 1 3
490 1 3 1 17
490 1 5 1 10
490 1 8 1 17
490 1 10 1 8
490 1 13 1 15
490 1 15 1 5
490 1 18 1 9
490 1 20 1 5
490 1 23 1 10
490 1 25 1 4
491 1 1 1 15
491 1 2 1 1
491 1 3 1 1
491 1 4 1 1
491 1 5 1 3
491 1 6 1 20
491 1 7 1 2
491 1 9 1 3
491 1 10 1 1
491 1 11 1 18
491 1 12 1 2
491 1 14 1 1
491 1 15 1 2
491 1 16 1 16
491 1 21 1 14
492 1 1 1 4
492 1 2 1 2
492 1 3 1 1
492 1 6 1 1
492 1 11 1 6
492 1 12 1 4
492 1 14 1 1
492 1 15 1 3
492 1 16 1 4
492 1 17 1 1
492 1 18 1 1
492 1 20 1 1
492 1 21 1 19
492 1 22 1 14
492 1 23 1 9
492 1 24 1 19
492 1 25 1 10
493 1 2 1 1
493 1 5 1 2
493 1 10 1 1
493 1 15 1 2
493 1 16 1 15
493 1 17 1 24
493 1 18 1 16
493 1 19 1 16
493 1 20 1 22
493 1 25 1 1
494 1 1 1 9
494 1 2 1 8
494 1 3 1 19
494 1 4 1 6
494 1 5 1 8
494 1 6 1 4
494 1 8 1 9
494 1 11 1 3
494 1 13 1 8
494 1 16 1 6
494 1 17 1 3
494 1 18 1 6
494 1 20 1 1
494 1 21 1 3
494 1 23 1 7
495 1 1 1 8
495 1 3 1 1
495 1 6 1 14
495 1 7 1 1
495 1 11 1 17
495 1 12 1 1
495 1 16 1 12
495 1 21 1 23
495 1 22 1 10
495 1 23 1 2
495 1 24 1 5
495 1 25 1 6
496 1 6 1 18
496 1 7 1 22
496 1 8 1 19
496 1 9 1 12
496 1 10 1 15
496 1 11 1 1
496 1 16 1 1
496 1 19 1 1
496 1 21 1 3
496 1 22 1 2
496 1 23 1 2
496 1 24 1 3
496 1 25 1 1
497 1 1 1 3
497 1 3 1 15
497 1 6 1 2
497 1 8 1 9
497 1 11 1 1
497 1 12 1 1
497 1 13 1 16
497 1 14 1 2
497 1 15 1 2
497 1 16 1 3
497 1 17 1 1
497 1 18 1 14
497 1 19 1 1
497 1 20 1 3
497 1 21 1 3
497 1 22 1 2
497 1 23 1 17
497 1 24 1 2
497 1 25 1 3
498 1 1 1 1
498 1 2 1 6
498 1 6 1 4
498 1 7 1 7
498 1 8 1 1
498 1 9 1 3
498 1 10 1 4
498 1 12 1 2
498 1 16 1 18
498 1 17 1 11
498 1 18 1 6
498 1 19 1 15
498 1 20 1 20
498 1 21 1 1
498 1 22 1 1
499 1 2 1 14
499 1 3 1 1
499 1 4 1 2
499 1 5 1 1
499 1 6 1 1
499 1 7 1 16
499 1 9 1 4
499 1 10 1 4
499 1 12 1 6
499 1 13 1 1
499 1 14 1 3
499 1 15 1 1
499 1 17 1 14
499 1 19 1 8
499 1 22 1 12
499 1 24 1 10
499 1 25 1 2
500 1 1 1 16
500 1 2 1 15
500 1 3 1 19
500 1 4 1 19
500 1 5 1 22
500 1 9 1 2
500 1 15 1 3
500 1 20 1 2
500 1 24 1 1
500 1 25 1 1
501 1 3 1 1
501 1 5 1 1
501 1 6 1 12
501 1 7 1 18
501 1 8 1 20
501 1 9 1 24
501 1 10 1 16
501 1 12 1 1
501 1 13 1 3
501 1 18 1 4
502 1 2 1 1
502 1 3 1 17
502 1 8 1 16
502 1 13 1 16
502 1 18 1 25
502 1 21 1 1
502 1 23 1 19
502 1 24 1 2
502 1 25 1 3
503 1 2 1 2
503 1 4 1 3
503 1 6 1 13
503 1 7 1 18
503 1 8 1 16
503 1 9 1 17
503 1 10 1 17
503 1 12 1 1
503 1 14 1 4
503 1 17 1 1
503 1 19 1 2
503 1 21 1 1
503 1 22 1 1
503 1 24 1 4
504 1 1 1 20
504 1 4 1 1
504 1 6 1 24
504 1 10 1 1
504 1 11 1 17
504 1 16 1 18
504 1 17 1 1
504 1 21 1 17
504 1 24 1 1
505 1 2 1 8
505 1 3 1 12
505 1 5 1 1
505 1 6 1 2
505 1 7 1 10
505 1 8 1 13
505 1 9 1 1
505 1 10 1 4
505 1 11 1 1
505 1 12 1 2
505 1 13 1 12
505 1 14 1 1
505 1 16 1 4
505 1 17 1 8
505 1 18 1 3
505 1 19 1 1
505 1 22 1 5
505 1 23 1 9
505 1 24 1 3
506 1 2 1 1
506 1 4 1 19
506 1 8 1 3
506 1 9 1 21
506 1 12 1 1
506 1 13 1 3
506 1 14 1 15
506 1 15 1 1
506 1 17 1 1
506 1 19 1 14
506 1 22 1 1
506 1 23 1 4
506 1 24 1 16
507 1 1 1 1
507 1 6 1 14
507 1 7 1 28
507 1 8 1 11
507 1 9 1 22
507 1 10 1 21
507 1 15 1 1
507 1 16 1 1
507 1 21 1 1
508 1 1 1 10
508 1 2 1 14
508 1 3 1 13
508 1 4 1 8
508 1 5 1 14
508 1 11 1 8
508 1 12 1 5
508 1 13 1 7
508 1 14 1 5
508 1 15 1 10
508 1 18 1 1
508 1 20 1 1
508 1 23 1 3
508 1 25 1 1
509 1 1 1 2
509 1 2 1 11
509 1 3 1 3
509 1 4 1 1
509 1 5 1 1
509 1 6 1 3
509 1 7 1 7
509 1 8 1 1
509 1 9 1 1
509 1 10 1 1
509 1 12 1 13
509 1 13 1 2
509 1 17 1 1
509 1 21 1 6
509 1 22 1 16
509 1 23 1 9
509 1 24 1 11
509 1 25 1 11
510 1 1 1 13
510 1 2 1 1
510 1 6 1 13
510 1 11 1 23
510 1 12 1 5
510 1 13 1 11
510 1 14 1 7
510 1 15 1 5
510 1 16 1 10
510 1 20 1 1
510 1 21 1 11
511 1 2 1 2
511 1 4 1 4
511 1 6 1 10
511 1 7 1 11
511 1 8 1 5
511 1 9 1 9
511 1 10 1 5
511 1 11 1 2
511 1 12 1 4
511 1 13 1 5
511 1 14 1 9
511 1 15 1 1
511 1 17 1 5
511 1 18 1 2
511 1 19 1 9
511 1 21 1 1
511 1 22 1 5
511 1 23 1 3
511 1 24 1 8
512 1 1 1 3
512 1 2 1 1
512 1 3 1 3
512 1 4 1 4
512 1 5 1 20
512 1 10 1 22
512 1 15 1 19
512 1 20 1 17
512 1 25 1 11
513 1 3 1 3
513 1 6 1 3
513 1 7 1 1
513 1 8 1 4
513 1 9 1 7
513 1 10 1 4
513 1 11 1 1
513 1 15 1 1
513 1 16 1 13
513 1 17 1 12
513 1 18 1 16
513 1 19 1 15
513 1 20 1 19
513 1 23 1 1
514 1 4 1 1
514 1 6 1 7
514 1 7 1 6
514 1 8 1 5
514 1 9 1 6
514 1 10 1 2
514 1 11 1 13
514 1 12 1 20
514 1 13 1 20
514 1 14 1 9
514 1 15 1 7
514 1 21 1 1
514 1 23 1 1
514 1 24 1 1
514 1 25 1 1
515 1 4 1 12
515 1 9 1 14
515 1 11 1 1
515 1 13 1 1
515 1 14 1 18
515 1 16 1 2
515 1 17 1 6
515 1 18 1 6
515 1 19 1 12
515 1 20 1 9
515 1 24 1 19
516 1 1 1 4
516 1 4 1 7
516 1 6 1 2
516 1 9 1 1
516 1 11 1 2
516 1 14 1 7
516 1 16 1 2
516 1 19 1 4
516 1 21 1 10
516 1 22 1 17
516 1 23 1 11
516 1 24 1 18
516 1 25 1 15
517 1 10 1 1
517 1 15 1 2
517 1 21 1 23
517 1 22 1 19
517 1 23 1 22
517 1 24 1 16
517 1 25 1 17
518 1 1 1 12
518 1 2 1 15
518 1 3 1 10
518 1 4 1 13
518 1 5 1 12
518 1 15 1 1
518 1 16 1 8
518 1 17 1 12
518 1 18 1 7
518 1 19 1 3
518 1 20 1 6
518 1 25 1 1
519 1 1 1 1
519 1 2 1 1
519 1 4 1 1
519 1 5 1 3
519 1 9 1 1
519 1 11 1 14
519 1 12 1 20
519 1 13 1 14
519 1 14 1 14
519 1 15 1 26
519 1 16 1 1
519 1 17 1 1
519 1 21 1 2
519 1 25 1 1
520 1 3 1 2
520 1 7 1 1
520 1 8 1 3
520 1 12 1 5
520 1 13 1 2
520 1 14 1 3
520 1 15 1 1
520 1 18 1 1
520 1 21 1 19
520 1 22 1 18
520 1 23 1 16
520 1 24 1 15
520 1 25 1 14
521 1 2 1 1
521 1 3 1 2
521 1 4 1 11
521 1 6 1 2
521 1 7 1 1
521 1 8 1 5
521 1 9 1 9
521 1 13 1 5
521 1 14 1 6
521 1 17 1 3
521 1 18 1 4
521 1 19 1 11
521 1 20 1 1
521 1 21 1 7
521 1 22 1 5
521 1 23 1 12
521 1 24 1 12
521 1 25 1 3
522 1 5 1 6
522 1 6 1 8
522 1 7 1 8
522 1 8 1 3
522 1 9 1 9
522 1 10 1 19
522 1 15 1 13
522 1 20 1 13
522 1 21 1 2
522 1 23 1 2
522 1 24 1 1
522 1 25 1 16
523 1 1 1 1
523 1 6 1 5
523 1 10 1 2
523 1 11 1 4
523 1 12 1 1
523 1 15 1 2
523 1 16 1 15
523 1 17 1 13
523 1 18 1 13
523 1 19 1 21
523 1 20 1 17
523 1 21 1 2
523 1 22 1 2
523 1 25 1 2
524 1 2 1 20
524 1 7 1 20
524 1 8 1 1
524 1 12 1 17
524 1 13 1 2
524 1 17 1 24
524 1 22 1 15
524 1 23 1 1
525 1 1 1 5
525 1 3 1 2
525 1 5 1 7
525 1 6 1 7
525 1 10 1 5
525 1 11 1 15
525 1 12 1 3
525 1 13 1 12
525 1 14 1 7
525 1 15 1 13
525 1 16 1 9
525 1 19 1 1
525 1 20 1 2
525 1 21 1 6
525 1 25 1 6
526 1 1 1 5
526 1 2 1 20
526 1 3 1 3
526 1 4 1 5
526 1 5 1 10
526 1 7 1 15
526 1 12 1 18
526 1 17 1 9
526 1 19 1 2
526 1 22 1 13
527 1 1 1 2
527 1 2 1 3
527 1 4 1 1
527 1 5 1 32
527 1 10 1 19
527 1 15 1 18
527 1 20 1 13
527 1 25 1 12
528 1 5 1 6
528 1 10 1 4
528 1 11 1 1
528 1 12 1 1
528 1 13 1 1
528 1 14 1 3
528 1 15 1 5
528 1 16 1 11
528 1 17 1 11
528 1 18 1 22
528 1 19 1 13
528 1 20 1 16
528 1 21 1 1
528 1 23 1 1
528 1 25 1 4
529 1 1 1 5
529 1 2 1 3
529 1 3 1 6
529 1 4 1 4
529 1 6 1 7
529 1 8 1 6
529 1 9 1 4
529 1 11 1 5
529 1 12 1 1
529 1 13 1 7
529 1 14 1 7
529 1 16 1 10
529 1 17 1 3
529 1 18 1 7
529 1 19 1 6
529 1 20 1 1
529 1 21 1 7
529 1 22 1 2
529 1 23 1 4
529 1 24 1 5
530 1 3 1 21
530 1 4 1 2
530 1 8 1 15
530 1 13 1 27
530 1 18 1 15
530 1 23 1 18
530 1 24 1 2
531 1 1 1 14
531 1 2 1 14
531 1 3 1 19
531 1 4 1 6
531 1 5 1 9
531 1 7 1 4
531 1 8 1 3
531 1 11 1 1
531 1 12 1 5
531 1 13 1 8
531 1 14 1 2
531 1 15 1 2
531 1 17 1 1
531 1 18 1 6
531 1 22 1 3
531 1 23 1 2
531 1 24 1 1
532 1 1 1 2
532 1 2 1 15
532 1 4 1 4
532 1 5 1 6
532 1 7 1 7
532 1 8 1 1
532 1 9 1 10
532 1 10 1 8
532 1 12 1 9
532 1 14 1 4
532 1 15 1 1
532 1 17 1 7
532 1 19 1 4
532 1 20 1 4
532 1 22 1 6
532 1 24 1 8
532 1 25 1 4
533 1 1 1 19
533 1 2 1 21
533 1 3 1 7
533 1 4 1 15
533 1 5 1 10
533 1 6 1 3
533 1 9 1 2
533 1 10 1 2
533 1 11 1 4
533 1 14 1 1
533 1 15 1 1
533 1 16 1 4
533 1 19 1 1
533 1 20 1 3
533 1 21 1 5
533 1 25 1 2
534 1 3 1 1
534 1 12 1 1
534 1 21 1 22
534 1 22 1 19
534 1 23 1 17
534 1 24 1 18
534 1 25 1 22
535 1 1 1 2
535 1 2 1 2
535 1 3 1 13
535 1 4 1 1
535 1 5 1 3
535 1 6 1 1
535 1 8 1 10
535 1 10 1 1
535 1 11 1 1
535 1 13 1 9
535 1 16 1 11
535 1 17 1 7
535 1 18 1 15
535 1 19 1 8
535 1 20 1 6
535 1 21 1 1
535 1 23 1 9
536 1 2 1 8
536 1 7 1 4
536 1 11 1 21
536 1 12 1 24
536 1 13 1 8
536 1 14 1 11
536 1 15 1 13
536 1 17 1 6
536 1 19 1 1
536 1 22 1 4
537 1 1 1 1
537 1 2 1 3
537 1 3 1 19
537 1 4 1 12
537 1 5 1 4
537 1 8 1 7
537 1 9 1 7
537 1 13 1 6
537 1 14 1 12
537 1 18 1 7
537 1 19 1 6
537 1 23 1 7
537 1 24 1 9
538 1 2 1 7
538 1 4 1 22
538 1 7 1 3
538 1 9 1 18
538 1 12 1 2
538 1 14 1 11
538 1 17 1 4
538 1 19 1 13
538 1 22 1 2
538 1 24 1 18
539 1 1 1 9
539 1 2 1 4
539 1 3 1 18
539 1 4 1 2
539 1 5 1 2
539 1 6 1 2
539 1 8 1 17
539 1 13 1 16
539 1 16 1 3
539 1 18 1 10
539 1 21 1 4
539 1 23 1 13
540 1 1 1 20
540 1 4 1 4
540 1 6 1 13
540 1 9 1 1
540 1 11 1 15
540 1 14 1 4
540 1 16 1 15
540 1 17 1 2
540 1 18 1 1
540 1 19 1 2
540 1 20 1 2
540 1 21 1 19
540 1 22 1 1
540 1 24 1 1
541 1 2 1 18
541 1 7 1 20
541 1 11 1 1
541 1 12 1 22
541 1 13 1 3
541 1 14 1 1
541 1 15 1 1
541 1 17 1 15
541 1 18 1 1
541 1 22 1 18
542 1 1 1 4
542 1 3 1 1
542 1 6 1 4
542 1 7 1 2
542 1 8 1 2
542 1 11 1 6
542 1 12 1 2
542 1 16 1 8
542 1 17 1 1
542 1 21 1 19
542 1 22 1 10
542 1 23 1 12
542 1 24 1 11
542 1 25 1 18
543 1 4 1 9
543 1 5 1 4
543 1 6 1 1
543 1 7 1 1
543 1 9 1 5
543 1 10 1 5
543 1 11 1 1
543 1 14 1 4
543 1 15 1 1
543 1 16 1 7
543 1 17 1 13
543 1 18 1 10
543 1 19 1 16
543 1 20 1 11
543 1 24 1 7
543 1 25 1 5
544 1 3 1 1
544 1 5 1 4
544 1 6 1 17
544 1 7 1 10
544 1 8 1 10
544 1 9 1 15
544 1 10 1 17
544 1 15 1 8
544 1 20 1 6
544 1 23 1 1
544 1 25 1 11
545 1 1 1 10
545 1 2 1 9
545 1 3 1 10
545 1 4 1 14
545 1 5 1 11
545 1 6 1 10
545 1 7 1 8
545 1 8 1 8
545 1 9 1 9
545 1 10 1 7
545 1 11 1 1
545 1 14 1 1
545 1 16 1 1
545 1 21 1 1
546 1 3 1 4
546 1 4 1 11
546 1 8 1 3
546 1 9 1 9
546 1 13 1 5
546 1 14 1 11
546 1 18 1 3
546 1 19 1 7
546 1 21 1 6
546 1 22 1 5
546 1 23 1 9
546 1 24 1 20
546 1 25 1 7
547 1 1 1 14
547 1 2 1 15
547 1 3 1 10
547 1 4 1 12
547 1 5 1 25
547 1 6 1 3
547 1 7 1 1
547 1 8 1 3
547 1 9 1 8
547 1 10 1 2
547 1 15 1 1
547 1 16 1 1
547 1 20 1 3
547 1 25 1 2
548 1 5 1 12
548 1 10 1 19
548 1 15 1 20
548 1 16 1 2
548 1 17 1 1
548 1 19 1 2
548 1 20 1 14
548 1 21 1 1
548 1 22 1 2
548 1 23 1 3
548 1 24 1 4
548 1 25 1 20
549 1 1 1 6
549 1 2 1 8
549 1 3 1 10
549 1 4 1 6
549 1 5 1 6
549 1 6 1 5
549 1 8 1 14
549 1 11 1 4
549 1 12 1 1
549 1 13 1 10
549 1 15 1 1
549 1 16 1 5
549 1 18 1 6
549 1 21 1 8
549 1 23 1 10
550 1 1 1 2
550 1 4 1 22
550 1 9 1 17
550 1 14 1 12
550 1 15 1 1
550 1 16 1 2
550 1 19 1 17
550 1 21 1 2
550 1 24 1 25
551 1 1 1 5
551 1 2 1 4
551 1 3 1 4
551 1 4 1 1
551 1 5 1 4
551 1 6 1 4
551 1 11 1 1
551 1 12 1 1
551 1 13 1 1
551 1 14 1 2
551 1 15 1 1
551 1 16 1 2
551 1 17 1 1
551 1 18 1 1
551 1 21 1 13
551 1 22 1 17
551 1 23 1 13
551 1 24 1 8
551 1 25 1 17
552 1 1 1 1
552 1 2 1 17
552 1 5 1 1
552 1 7 1 18
552 1 11 1 4
552 1 12 1 20
552 1 13 1 3
552 1 14 1 1
552 1 15 1 7
552 1 17 1 20
552 1 22 1 8
553 1 2 1 1
553 1 3 1 1
553 1 4 1 1
553 1 5 1 7
553 1 8 1 3
553 1 10 1 9
553 1 11 1 10
553 1 12 1 13
553 1 13 1 18
553 1 14 1 4
553 1 15 1 16
553 1 18 1 2
553 1 19 1 1
553 1 20 1 3
553 1 23 1 3
553 1 24 1 1
553 1 25 1 7
554 1 1 1 14
554 1 2 1 1
554 1 6 1 16
554 1 8 1 1
554 1 9 1 2
554 1 11 1 17
554 1 12 1 1
554 1 14 1 1
554 1 16 1 18
554 1 17 1 3
554 1 18 1 2
554 1 19 1 4
554 1 20 1 1
554 1 21 1 15
554 1 22 1 2
554 1 24 1 2
555 1 2 1 6
555 1 7 1 14
555 1 10 1 1
555 1 12 1 5
555 1 14 1 1
555 1 16 1 9
555 1 17 1 22
555 1 18 1 11
555 1 19 1 4
555 1 20 1 12
555 1 22 1 14
555 1 25 1 1
556 1 5 1 2
556 1 6 1 1
556 1 9 1 1
556 1 10 1 2
556 1 11 1 2
556 1 16 1 20
556 1 17 1 19
556 1 18 1 17
556 1 19 1 22
556 1 20 1 13
556 1 25 1 1
557 1 1 1 20
557 1 2 1 1
557 1 4 1 1
557 1 6 1 20
557 1 8 1 1
557 1 11 1 12
557 1 13 1 3
557 1 16 1 18
557 1 18 1 1
557 1 21 1 20
557 1 23 1 3
558 1 5 1 4
558 1 6 1 7
558 1 7 1 2
558 1 8 1 6
558 1 9 1 6
558 1 10 1 7
558 1 15 1 3
558 1 20 1 5
558 1 21 1 6
558 1 22 1 18
558 1 23 1 10
558 1 24 1 12
558 1 25 1 14
559 1 2 1 2
559 1 3 1 1
559 1 11 1 18
559 1 12 1 18
559 1 13 1 15
559 1 14 1 21
559 1 15 1 16
559 1 16 1 1
559 1 17 1 2
559 1 20 1 1
559 1 22 1 5
560 1 5 1 19
560 1 6 1 2
560 1 7 1 1
560 1 8 1 3
560 1 10 1 20
560 1 11 1 1
560 1 12 1 2
560 1 13 1 1
560 1 15 1 12
560 1 16 1 3
560 1 17 1 1
560 1 18 1 1
560 1 19 1 2
560 1 20 1 19
560 1 25 1 13
561 1 2 1 10
561 1 7 1 11
561 1 11 1 10
561 1 12 1 20
561 1 13 1 9
561 1 14 1 19
561 1 15 1 7
561 1 17 1 5
561 1 22 1 9
562 1 1 1 1
562 1 2 1 11
562 1 5 1 7
562 1 7 1 12
562 1 9 1 5
562 1 10 1 2
562 1 11 1 1
562 1 12 1 3
562 1 14 1 5
562 1 15 1 5
562 1 17 1 9
562 1 20 1 8
562 1 21 1 1
562 1 22 1 13
562 1 23 1 4
562 1 24 1 7
562 1 25 1 6
563 1 16 1 22
563 1 17 1 21
563 1 18 1 19
563 1 19 1 20
563 1 20 1 18
564 1 1 1 1
564 1 2 1 2
564 1 6 1 17
564 1 7 1 18
564 1 8 1 16
564 1 9 1 13
564 1 10 1 18
564 1 11 1 2
564 1 12 1 3
564 1 14 1 1
564 1 15 1 7
564 1 16 1 1
564 1 21 1 1
565 1 8 1 2
565 1 11 1 7
565 1 12 1 4
565 1 13 1 5
565 1 14 1 6
565 1 15 1 6
565 1 18 1 1
565 1 21 1 12
565 1 22 1 16
565 1 23 1 13
565 1 24 1 9
565 1 25 1 19
566 1 3 1 1
566 1 5 1 14
566 1 10 1 20
566 1 15 1 12
566 1 16 1 1
566 1 17 1 3
566 1 18 1 5
566 1 19 1 5
566 1 20 1 18
566 1 25 1 21
567 1 5 1 3
567 1 6 1 12
567 1 7 1 12
567 1 8 1 14
567 1 9 1 23
567 1 10 1 17
567 1 15 1 4
567 1 20 1 1
567 1 21 1 3
567 1 22 1 2
567 1 24 1 2
567 1 25 1 7
568 1 1 1 22
568 1 5 1 1
568 1 6 1 9
568 1 7 1 1
568 1 11 1 18
568 1 16 1 23
568 1 21 1 17
568 1 22 1 4
568 1 23 1 3
568 1 24 1 1
568 1 25 1 1
569 1 4 1 3
569 1 6 1 1
569 1 8 1 1
569 1 10 1 1
569 1 11 1 7
569 1 12 1 6
569 1 13 1 12
569 1 14 1 6
569 1 15 1 2
569 1 16 1 10
569 1 17 1 10
569 1 18 1 14
569 1 19 1 9
569 1 20 1 13
569 1 21 1 1
569 1 24 1 4
570 1 4 1 23
570 1 5 1 1
570 1 9 1 24
570 1 11 1 1
570 1 14 1 19
570 1 19 1 15
570 1 24 1 17
571 1 1 1 1
571 1 9 1 1
571 1 11 1 14
571 1 12 1 12
571 1 13 1 24
571 1 14 1 17
571 1 15 1 17
571 1 16 1 3
571 1 17 1 2
571 1 18 1 1
571 1 19 1 5
571 1 20 1 1
571 1 21 1 2
572 1 1 1 8
572 1 2 1 15
572 1 3 1 10
572 1 4 1 4
572 1 5 1 4
572 1 7 1 5
572 1 11 1 6
572 1 12 1 16
572 1 13 1 5
572 1 14 1 8
572 1 15 1 3
572 1 17 1 6
572 1 18 1 1
572 1 22 1 9
573 1 1 1 13
573 1 5 1 1
573 1 6 1 18
573 1 7 1 8
573 1 8 1 4
573 1 9 1 3
573 1 10 1 7
573 1 11 1 11
573 1 16 1 12
573 1 17 1 2
573 1 18 1 2
573 1 19 1 3
573 1 21 1 13
573 1 23 1 1
573 1 24 1 1
573 1 25 1 1
574 1 1 1 24
574 1 6 1 21
574 1 9 1 1
574 1 11 1 18
574 1 13 1 1
574 1 14 1 1
574 1 15 1 2
574 1 16 1 12
574 1 18 1 1
574 1 21 1 18
574 1 22 1 1
575 1 1 1 14
575 1 2 1 8
575 1 3 1 13
575 1 4 1 12
575 1 5 1 12
575 1 7 1 4
575 1 8 1 3
575 1 9 1 6
575 1 10 1 12
575 1 11 1 1
575 1 15 1 3
575 1 16 1 1
575 1 20 1 5
575 1 25 1 6
576 1 1 1 2
576 1 2 1 12
576 1 3 1 2
576 1 4 1 1
576 1 5 1 4
576 1 7 1 19
576 1 11 1 6
576 1 12 1 11
576 1 13 1 6
576 1 14 1 3
576 1 15 1 6
576 1 17 1 13
576 1 20 1 2
576 1 22 1 12
576 1 25 1 1
577 1 2 1 1
577 1 4 1 7
577 1 6 1 3
577 1 7 1 3
577 1 8 1 5
577 1 9 1 12
577 1 10 1 6
577 1 12 1 4
577 1 14 1 5
577 1 16 1 8
577 1 17 1 8
577 1 18 1 7
577 1 19 1 13
577 1 20 1 11
577 1 22 1 3
577 1 24 1 4
578 1 2 1 2
578 1 3 1 1
578 1 4 1 1
578 1 5 1 3
578 1 11 1 21
578 1 12 1 16
578 1 13 1 16
578 1 14 1 25
578 1 15 1 14
578 1 17 1 1
579 1 1 1 1
579 1 6 1 2
579 1 11 1 17
579 1 12 1 15
579 1 13 1 24
579 1 14 1 19
579 1 15 1 19
579 1 16 1 2
579 1 21 1 1
580 1 3 1 2
580 1 4 1 9
580 1 5 1 2
580 1 8 1 4
580 1 9 1 7
580 1 13 1 2
580 1 14 1 2
580 1 15 1 1
580 1 18 1 3
580 1 19 1 8
580 1 20 1 2
580 1 21 1 14
580 1 22 1 9
580 1 23 1 13
580 1 24 1 13
580 1 25 1 9
581 1 3 1 20
581 1 8 1 14
581 1 11 1 10
581 1 12 1 7
581 1 13 1 29
581 1 15 1 3
581 1 18 1 9
581 1 23 1 8
582 1 5 1 18
582 1 6 1 1
582 1 7 1 2
582 1 9 1 1
582 1 10 1 9
582 1 15 1 16
582 1 17 1 3
582 1 19 1 1
582 1 20 1 25
582 1 25 1 24
583 1 1 1 17
583 1 2 1 1
583 1 6 1 14
583 1 7 1 4
583 1 8 1 3
583 1 9 1 3
583 1 10 1 4
583 1 11 1 18
583 1 16 1 22
583 1 21 1 14
584 1 4 1 7
584 1 6 1 6
584 1 7 1 13
584 1 8 1 9
584 1 9 1 25
584 1 10 1 6
584 1 13 1 1
584 1 14 1 11
584 1 15 1 3
584 1 19 1 9
584 1 24 1 10
585 1 6 1 11
585 1 7 1 10
585 1 8 1 12
585 1 9 1 18
585 1 10 1 13
585 1 11 1 5
585 1 12 1 1
585 1 13 1 6
585 1 14 1 5
585 1 15 1 4
585 1 22 1 6
585 1 23 1 2
585 1 24 1 4
585 1 25 1 3
586 1 1 1 20
586 1 6 1 22
586 1 11 1 20
586 1 12 1 1
586 1 16 1 20
586 1 21 1 17
587 1 5 1 11
587 1 7 1 3
587 1 9 1 1
587 1 10 1 24
587 1 11 1 2
587 1 12 1 2
587 1 15 1 13
587 1 20 1 25
587 1 25 1 19
588 1 5 1 14
588 1 6 1 1
588 1 8 1 1
588 1 9 1 1
588 1 10 1 16
588 1 11 1 8
588 1 12 1 4
588 1 13 1 2
588 1 14 1 7
588 1 15 1 7
588 1 20 1 15
588 1 21 1 2
588 1 22 1 3
588 1 23 1 2
588 1 24 1 3
588 1 25 1 14
589 1 3 1 2
589 1 4 1 5
589 1 6 1 1
589 1 7 1 2
589 1 8 1 2
589 1 9 1 8
589 1 10 1 1
589 1 13 1 2
589 1 14 1 11
589 1 18 1 3
589 1 19 1 6
589 1 21 1 9
589 1 22 1 7
589 1 23 1 17
589 1 24 1 16
589 1 25 1 8
590 1 1 1 1
590 1 2 1 2
590 1 3 1 1
590 1 4 1 1
590 1 5 1 1
590 1 6 1 11
590 1 7 1 25
590 1 8 1 24
590 1 9 1 16
590 1 10 1 13
590 1 13 1 1
590 1 22 1 1
590 1 23 1 3
591 1 1 1 15
591 1 2 1 4
591 1 3 1 3
591 1 6 1 8
591 1 7 1 7
591 1 8 1 3
591 1 11 1 16
591 1 12 1 5
591 1 13 1 2
591 1 16 1 14
591 1 17 1 1
591 1 18 1 3
591 1 21 1 14
591 1 22 1 4
591 1 23 1 1
592 1 7 1 1
592 1 11 1 13
592 1 12 1 7
592 1 13 1 5
592 1 14 1 9
592 1 15 1 8
592 1 16 1 11
592 1 17 1 7
592 1 18 1 14
592 1 19 1 10
592 1 20 1 14
592 1 21 1 1
593 1 1 1 15
593 1 2 1 11
593 1 3 1 16
593 1 4 1 12
593 1 5 1 14
593 1 6 1 6
593 1 7 1 7
593 1 8 1 5
593 1 9 1 6
593 1 10 1 4
593 1 12 1 1
593 1 24 1 1
593 1 25 1 2
594 1 6 1 2
594 1 7 1 2
594 1 8 1 2
594 1 9 1 5
594 1 10 1 2
594 1 11 1 1
594 1 18 1 1
594 1 21 1 14
594 1 22 1 8
594 1 23 1 21
594 1 24 1 16
594 1 25 1 26
595 1 2 1 10
595 1 3 1 7
595 1 4 1 13
595 1 5 1 1
595 1 7 1 6
595 1 8 1 4
595 1 9 1 6
595 1 12 1 6
595 1 13 1 3
595 1 14 1 10
595 1 17 1 8
595 1 18 1 2
595 1 19 1 6
595 1 22 1 5
595 1 23 1 4
595 1 24 1 9
596 1 1 1 1
596 1 2 1 12
596 1 3 1 2
596 1 4 1 1
596 1 5 1 1
596 1 7 1 11
596 1 11 1 4
596 1 12 1 18
596 1 13 1 6
596 1 14 1 3
596 1 15 1 6
596 1 17 1 14
596 1 22 1 19
596 1 23 1 1
596 1 24 1 1
597 1 1 1 12
597 1 3 1 3
597 1 5 1 1
597 1 6 1 6
597 1 10 1 2
597 1 11 1 17
597 1 12 1 9
597 1 13 1 7
597 1 14 1 5
597 1 15 1 7
597 1 16 1 10
597 1 18 1 2
597 1 20 1 4
597 1 21 1 12
597 1 25 1 3
598 1 2 1 2
598 1 3 1 2
598 1 4 1 5
598 1 5 1 9
598 1 10 1 11
598 1 11 1 11
598 1 12 1 7
598 1 13 1 8
598 1 14 1 6
598 1 15 1 20
598 1 20 1 8
598 1 25 1 11
599 1 1 1 19
599 1 2 1 7
599 1 3 1 16
599 1 4 1 16
599 1 5 1 4
599 1 6 1 4
599 1 8 1 2
599 1 11 1 6
599 1 12 1 1
599 1 13 1 4
599 1 15 1 4
599 1 16 1 5
599 1 18 1 1
599 1 20 1 2
599 1 21 1 3
599 1 23 1 5
599 1 25 1 1
600 1 1 1 7
600 1 4 1 12
600 1 5 1 8
600 1 6 1 6
600 1 9 1 11
600 1 10 1 5
600 1 11 1 2
600 1 14 1 4
600 1 15 1 7
600 1 16 1 4
600 1 17 1 1
600 1 19 1 2
600 1 20 1 14
600 1 21 1 5
600 1 24 1 6
600 1 25 1 6
601 1 5 1 5
601 1 6 1 1
601 1 7 1 4
601 1 8 1 1
601 1 10 1 9
601 1 15 1 8
601 1 16 1 11
601 1 17 1 10
601 1 18 1 17
601 1 19 1 9
601 1 20 1 14
601 1 25 1 11
602 1 5 1 13
602 1 6 1 2
602 1 8 1 2
602 1 9 1 1
602 1 10 1 13
602 1 11 1 3
602 1 12 1 4
602 1 13 1 3
602 1 14 1 3
602 1 15 1 20
602 1 20 1 16
602 1 22 1 1
602 1 23 1 2
602 1 24 1 1
602 1 25 1 16
603 1 10 1 1
603 1 11 1 17
603 1 12 1 20
603 1 13 1 21
603 1 14 1 20
603 1 15 1 19
603 1 18 1 1
603 1 23 1 1
604 1 1 1 11
604 1 2 1 8
604 1 3 1 9
604 1 4 1 12
604 1 5 1 15
604 1 6 1 5
604 1 7 1 11
604 1 8 1 8
604 1 9 1 6
604 1 10 1 5
604 1 11 1 2
604 1 16 1 6
604 1 21 1 2
605 1 1 1 5
605 1 3 1 1
605 1 4 1 1
605 1 5 1 10
605 1 6 1 4
605 1 10 1 8
605 1 11 1 1
605 1 14 1 1
605 1 15 1 18
605 1 16 1 2
605 1 20 1 14
605 1 21 1 6
605 1 22 1 2
605 1 23 1 1
605 1 24 1 2
605 1 25 1 24
606 1 4 1 11
606 1 6 1 1
606 1 9 1 18
606 1 11 1 3
606 1 12 1 13
606 1 13 1 4
606 1 14 1 22
606 1 15 1 4
606 1 19 1 15
606 1 24 1 9
607 1 1 1 21
607 1 6 1 18
607 1 11 1 18
607 1 13 1 1
607 1 14 1 1
607 1 16 1 24
607 1 19 1 2
607 1 21 1 14
607 1 24 1 1
608 1 2 1 3
608 1 3 1 3
608 1 4 1 2
608 1 7 1 6
608 1 8 1 6
608 1 12 1 2
608 1 13 1 2
608 1 16 1 13
608 1 17 1 15
608 1 18 1 10
608 1 19 1 13
608 1 20 1 15
608 1 22 1 2
608 1 23 1 8
609 1 4 1 11
609 1 5 1 4
609 1 6 1 1
609 1 7 1 1
609 1 8 1 2
609 1 9 1 6
609 1 10 1 7
609 1 14 1 15
609 1 15 1 6
609 1 16 1 1
609 1 18 1 1
609 1 19 1 16
609 1 20 1 6
609 1 21 1 1
609 1 22 1 4
609 1 23 1 2
609 1 24 1 9
609 1 25 1 7
610 1 1 1 10
610 1 2 1 11
610 1 3 1 11
610 1 4 1 10
610 1 5 1 16
610 1 10 1 8
610 1 12 1 2
610 1 13 1 3
610 1 14 1 2
610 1 15 1 4
610 1 16 1 2
610 1 17 1 2
610 1 18 1 1
610 1 19 1 1
610 1 20 1 8
610 1 22 1 2
610 1 25 1 7
611 1 1 1 4
611 1 2 1 7
611 1 3 1 2
611 1 4 1 2
611 1 5 1 3
611 1 6 1 7
611 1 7 1 5
611 1 8 1 6
611 1 9 1 4
611 1 10 1 8
611 1 11 1 4
611 1 12 1 3
611 1 13 1 2
611 1 14 1 2
611 1 15 1 5
611 1 16 1 4
611 1 17 1 7
611 1 18 1 3
611 1 19 1 11
611 1 20 1 11
612 1 2 1 1
612 1 3 1 2
612 1 4 1 23
612 1 5 1 2
612 1 9 1 16
612 1 10 1 5
612 1 14 1 12
612 1 15 1 5
612 1 19 1 14
612 1 20 1 2
612 1 24 1 15
612 1 25 1 3
613 1 1 1 1
613 1 2 1 2
613 1 3 1 6
613 1 4 1 1
613 1 6 1 6
613 1 7 1 6
613 1 8 1 7
613 1 9 1 7
613 1 10 1 3
613 1 13 1 11
613 1 15 1 2
613 1 16 1 1
613 1 17 1 1
613 1 18 1 7
613 1 19 1 2
613 1 20 1 2
613 1 21 1 6
613 1 22 1 7
613 1 23 1 11
613 1 24 1 5
613 1 25 1 6
614 1 3 1 8
614 1 5 1 1
614 1 7 1 1
614 1 8 1 10
614 1 10 1 2
614 1 13 1 7
614 1 15 1 2
614 1 16 1 7
614 1 17 1 9
614 1 18 1 18
614 1 19 1 12
614 1 20 1 10
614 1 23 1 11
614 1 25 1 2
615 1 2 1 1
615 1 5 1 10
615 1 6 1 6
615 1 7 1 3
615 1 8 1 9
615 1 9 1 4
615 1 10 1 20
615 1 15 1 14
615 1 20 1 17
615 1 21 1 1
615 1 22 1 2
615 1 25 1 13
616 1 4 1 18
616 1 6 1 1
616 1 7 1 4
616 1 9 1 22
616 1 10 1 1
616 1 12 1 2
616 1 14 1 12
616 1 15 1 3
616 1 19 1 16
616 1 24 1 20
616 1 25 1 1
617 1 2 1 14
617 1 7 1 28
617 1 11 1 2
617 1 12 1 23
617 1 13 1 3
617 1 14 1 2
617 1 17 1 11
617 1 22 1 15
617 1 24 1 2
618 1 1 1 2
618 1 4 1 1
618 1 11 1 6
618 1 12 1 9
618 1 13 1 6
618 1 14 1 3
618 1 15 1 4
618 1 16 1 17
618 1 17 1 15
618 1 18 1 13
618 1 19 1 11
618 1 20 1 10
618 1 21 1 1
618 1 23 1 1
618 1 24 1 1
619 1 1 1 1
619 1 3 1 15
619 1 4 1 7
619 1 7 1 1
619 1 8 1 9
619 1 9 1 4
619 1 12 1 1
619 1 13 1 15
619 1 14 1 2
619 1 16 1 2
619 1 17 1 5
619 1 18 1 17
619 1 19 1 4
619 1 20 1 2
619 1 22 1 1
619 1 23 1 11
619 1 24 1 3
620 1 2 1 1
620 1 3 1 4
620 1 4 1 2
620 1 5 1 4
620 1 8 1 9
620 1 9 1 2
620 1 10 1 5
620 1 11 1 1
620 1 13 1 5
620 1 14 1 1
620 1 15 1 9
620 1 18 1 8
620 1 19 1 4
620 1 20 1 9
620 1 21 1 5
620 1 22 1 3
620 1 23 1 9
620 1 24 1 7
620 1 25 1 12
621 1 4 1 2
621 1 9 1 1
621 1 11 1 9
621 1 12 1 18
621 1 13 1 17
621 1 14 1 21
621 1 15 1 21
621 1 19 1 6
621 1 24 1 5
622 1 1 1 1
622 1 2 1 15
622 1 7 1 22
622 1 11 1 1
622 1 12 1 21
622 1 17 1 17
622 1 21 1 3
622 1 22 1 20
623 1 1 1 24
623 1 2 1 6
623 1 3 1 6
623 1 4 1 8
623 1 5 1 7
623 1 6 1 10
623 1 7 1 1
623 1 8 1 2
623 1 9 1 1
623 1 10 1 2
623 1 11 1 10
623 1 16 1 8
623 1 20 1 2
623 1 21 1 13
624 1 1 1 8
624 1 2 1 12
624 1 3 1 14
624 1 4 1 8
624 1 5 1 9
624 1 7 1 1
624 1 8 1 1
624 1 12 1 3
624 1 13 1 4
624 1 16 1 3
624 1 17 1 4
624 1 18 1 7
624 1 19 1 3
624 1 20 1 6
624 1 21 1 3
624 1 22 1 5
624 1 23 1 1
624 1 24 1 6
624 1 25 1 2
625 1 1 1 1
625 1 6 1 20
625 1 7 1 17
625 1 8 1 14
625 1 9 1 15
625 1 10 1 14
625 1 11 1 4
625 1 12 1 1
625 1 16 1 3
625 1 17 1 1
625 1 20 1 1
625 1 21 1 3
625 1 23 1 2
625 1 24 1 3
625 1 25 1 1
626 1 1 1 1
626 1 2 1 1
626 1 3 1 2
626 1 4 1 2
626 1 5 1 20
626 1 8 1 1
626 1 10 1 15
626 1 15 1 20
626 1 20 1 13
626 1 21 1 1
626 1 22 1 1
626 1 23 1 4
626 1 25 1 19
627 1 3 1 5
627 1 4 1 1
627 1 5 1 2
627 1 8 1 9
627 1 13 1 7
627 1 14 1 5
627 1 15 1 6
627 1 18 1 9
627 1 19 1 2
627 1 20 1 8
627 1 21 1 9
627 1 22 1 4
627 1 23 1 10
627 1 24 1 7
627 1 25 1 16
628 1 1 1 4
628 1 2 1 2
628 1 3 1 4
628 1 4 1 11
628 1 5 1 6
628 1 10 1 1
628 1 14 1 3
628 1 21 1 14
628 1 22 1 14
628 1 23 1 17
628 1 24 1 8
628 1 25 1 16
629 1 3 1 6
629 1 5 1 5
629 1 8 1 4
629 1 10 1 5
629 1 11 1 10
629 1 12 1 8
629 1 13 1 16
629 1 14 1 9
629 1 15 1 14
629 1 18 1 5
629 1 20 1 5
629 1 23 1 6
629 1 25 1 7
630 1 2 1 19
630 1 7 1 19
630 1 9 1 1
630 1 10 1 1
630 1 11 1 1
630 1 12 1 18
630 1 13 1 2
630 1 14 1 3
630 1 15 1 5
630 1 17 1 16
630 1 22 1 14
630 1 25 1 1
631 1 2 1 7
631 1 4 1 5
631 1 7 1 8
631 1 9 1 4
631 1 12 1 5
631 1 14 1 13
631 1 17 1 9
631 1 18 1 1
631 1 19 1 9
631 1 21 1 9
631 1 22 1 16
631 1 23 1 1
631 1 24 1 10
631 1 25 1 3
632 1 1 1 5
632 1 2 1 4
632 1 3 1 4
632 1 4 1 17
632 1 5 1 7
632 1 9 1 13
632 1 13 1 1
632 1 14 1 18
632 1 16 1 1
632 1 19 1 16
632 1 24 1 14
633 1 2 1 6
633 1 4 1 9
633 1 7 1 8
633 1 9 1 20
633 1 12 1 5
633 1 14 1 17
633 1 17 1 8
633 1 19 1 11
633 1 22 1 6
633 1 24 1 10
634 1 2 1 2
634 1 3 1 2
634 1 6 1 1
634 1 11 1 1
634 1 12 1 1
634 1 13 1 1
634 1 14 1 1
634 1 17 1 1
634 1 18 1 1
634 1 21 1 22
634 1 22 1 16
634 1 23 1 13
634 1 24 1 27
634 1 25 1 11
635 1 1 1 3
635 1 2 1 2
635 1 6 1 4
635 1 7 1 1
635 1 11 1 16
635 1 12 1 11
635 1 13 1 15
635 1 14 1 14
635 1 15 1 14
635 1 16 1 7
635 1 17 1 2
635 1 20 1 2
635 1 21 1 7
635 1 22 1 2
636 1 3 1 2
636 1 6 1 17
636 1 7 1 13
636 1 8 1 25
636 1 9 1 19
636 1 10 1 17
636 1 16 1 1
636 1 17 1 3
636 1 18 1 1
636 1 23 1 2
637 1 1 1 8
637 1 3 1 2
637 1 4 1 6
637 1 5 1 3
637 1 6 1 6
637 1 8 1 2
637 1 9 1 7
637 1 10 1 4
637 1 11 1 7
637 1 13 1 5
637 1 14 1 9
637 1 15 1 3
637 1 16 1 5
637 1 18 1 4
637 1 19 1 6
637 1 20 1 3
637 1 21 1 8
637 1 23 1 3
637 1 24 1 6
637 1 25 1 3
638 1 1 1 16
638 1 2 1 2
638 1 4 1 1
638 1 6 1 11
638 1 7 1 8
638 1 8 1 1
638 1 9 1 2
638 1 10 1 3
638 1 11 1 13
638 1 12 1 5
638 1 14 1 2
638 1 15 1 2
638 1 16 1 11
638 1 17 1 2
638 1 18 1 1
638 1 20 1 1
638 1 21 1 12
638 1 22 1 3
638 1 23 1 2
638 1 24 1 2
639 1 2 1 7
639 1 6 1 7
639 1 7 1 8
639 1 8 1 5
639 1 9 1 7
639 1 10 1 7
639 1 12 1 6
639 1 14 1 3
639 1 16 1 6
639 1 17 1 12
639 1 18 1 8
639 1 19 1 9
639 1 20 1 8
639 1 22 1 6
639 1 24 1 1
640 1 2 1 21
640 1 7 1 25
640 1 12 1 12
640 1 17 1 21
640 1 18 1 3
640 1 21 1 1
640 1 22 1 17
641 1 3 1 5
641 1 8 1 3
641 1 11 1 20
641 1 12 1 13
641 1 13 1 13
641 1 14 1 17
641 1 15 1 8
641 1 18 1 10
641 1 20 1 1
641 1 22 1 1
641 1 23 1 9
642 1 1 1 7
642 1 2 1 14
642 1 3 1 12
642 1 4 1 9
642 1 5 1 6
642 1 6 1 9
642 1 7 1 7
642 1 8 1 8
642 1 9 1 5
642 1 10 1 7
642 1 11 1 1
642 1 13 1 2
642 1 15 1 1
642 1 16 1 1
642 1 18 1 3
642 1 20 1 1
642 1 23 1 3
642 1 24 1 1
642 1 25 1 3
643 1 1 1 1
643 1 2 1 1
643 1 3 1 2
643 1 4 1 9
643 1 5 1 1
643 1 6 1 3
643 1 7 1 3
643 1 8 1 1
643 1 9 1 14
643 1 10 1 3
643 1 11 1 9
643 1 12 1 6
643 1 13 1 7
643 1 14 1 16
643 1 15 1 5
643 1 18 1 3
643 1 19 1 5
643 1 22 1 1
643 1 23 1 2
643 1 24 1 6
643 1 25 1 2
644 1 6 1 2
644 1 7 1 3
644 1 8 1 3
644 1 9 1 5
644 1 11 1 7
644 1 12 1 2
644 1 13 1 5
644 1 14 1 5
644 1 15 1 2
644 1 19 1 1
644 1 21 1 15
644 1 22 1 9
644 1 23 1 14
644 1 24 1 13
644 1 25 1 14
645 1 1 1 2
645 1 2 1 2
645 1 3 1 17
645 1 4 1 3
645 1 5 1 2
645 1 6 1 3
645 1 8 1 26
645 1 11 1 1
645 1 13 1 12
645 1 16 1 1
645 1 18 1 12
645 1 23 1 19
646 1 1 1 7
646 1 2 1 6
646 1 3 1 16
646 1 4 1 5
646 1 5 1 8
646 1 8 1 10
646 1 9 1 2
646 1 13 1 9
646 1 14 1 5
646 1 18 1 15
646 1 22 1 2
646 1 23 1 9
646 1 24 1 5
646 1 25 1 1
647 1 1 1 2
647 1 3 1 4
647 1 8 1 10
647 1 11 1 13
647 1 12 1 12
647 1 13 1 20
647 1 14 1 11
647 1 15 1 8
647 1 16 1 1
647 1 18 1 9
647 1 19 1 1
647 1 21 1 3
647 1 23 1 2
647 1 24 1 4
648 1 1 1 1
648 1 2 1 1
648 1 4 1 1
648 1 5 1 5
648 1 6 1 14
648 1 7 1 13
648 1 8 1 9
648 1 9 1 12
648 1 10 1 16
648 1 11 1 2
648 1 16 1 1
648 1 21 1 2
648 1 22 1 7
648 1 23 1 5
648 1 24 1 6
648 1 25 1 5
649 1 1 1 10
649 1 2 1 6
649 1 5 1 1
649 1 6 1 15
649 1 7 1 5
649 1 10 1 1
649 1 11 1 15
649 1 12 1 8
649 1 16 1 10
649 1 17 1 6
649 1 21 1 12
649 1 22 1 8
649 1 23 1 1
649 1 24 1 1
649 1 25 1 1
650 1 1 1 7
650 1 2 1 11
650 1 3 1 14
650 1 4 1 5
650 1 5 1 13
650 1 6 1 2
650 1 7 1 1
650 1 8 1 9
650 1 9 1 2
650 1 13 1 11
650 1 18 1 7
650 1 21 1 2
650 1 22 1 3
650 1 23 1 11
650 1 24 1 2
651 1 4 1 2
651 1 6 1 14
651 1 7 1 12
651 1 8 1 12
651 1 9 1 16
651 1 10 1 14
651 1 18 1 1
651 1 21 1 9
651 1 22 1 6
651 1 23 1 1
651 1 24 1 9
651 1 25 1 4
652 1 1 1 11
652 1 2 1 13
652 1 3 1 10
652 1 4 1 10
652 1 5 1 12
652 1 6 1 5
652 1 7 1 18
652 1 8 1 5
652 1 9 1 4
652 1 10 1 1
652 1 12 1 3
652 1 17 1 4
652 1 22 1 3
652 1 24 1 1
653 1 1 1 2
653 1 2 1 21
653 1 4 1 2
653 1 6 1 2
653 1 7 1 13
653 1 8 1 2
653 1 9 1 1
653 1 12 1 16
653 1 14 1 2
653 1 17 1 16
653 1 18 1 1
653 1 19 1 1
653 1 22 1 21
654 1 2 1 3
654 1 4 1 1
654 1 7 1 7
654 1 11 1 17
654 1 12 1 20
654 1 13 1 8
654 1 14 1 6
654 1 15 1 12
654 1 17 1 6
654 1 20 1 2
654 1 22 1 10
654 1 23 1 1
654 1 24 1 4
654 1 25 1 3
655 1 2 1 13
655 1 4 1 13
655 1 7 1 7
655 1 9 1 11
655 1 12 1 5
655 1 14 1 13
655 1 17 1 8
655 1 19 1 16
655 1 22 1 7
655 1 24 1 7
656 1 1 1 2
656 1 2 1 5
656 1 3 1 3
656 1 4 1 1
656 1 6 1 1
656 1 7 1 5
656 1 10 1 1
656 1 12 1 7
656 1 15 1 1
656 1 17 1 6
656 1 19 1 1
656 1 21 1 18
656 1 22 1 20
656 1 23 1 9
656 1 24 1 10
656 1 25 1 10
657 1 2 1 4
657 1 3 1 5
657 1 7 1 15
657 1 8 1 5
657 1 12 1 13
657 1 13 1 4
657 1 15 1 1
657 1 17 1 21
657 1 18 1 1
657 1 21 1 6
657 1 22 1 12
657 1 23 1 8
657 1 24 1 1
657 1 25 1 4
658 1 2 1 4
658 1 4 1 20
658 1 7 1 3
658 1 8 1 1
658 1 9 1 18
658 1 12 1 1
658 1 14 1 13
658 1 15 1 1
658 1 17 1 2
658 1 19 1 12
658 1 21 1 1
658 1 22 1 4
658 1 24 1 18
658 1 25 1 2
659 1 1 1 1
659 1 2 1 3
659 1 6 1 1
659 1 7 1 2
659 1 8 1 4
659 1 9 1 2
659 1 11 1 8
659 1 12 1 13
659 1 13 1 23
659 1 14 1 18
659 1 15 1 9
659 1 17 1 2
659 1 18 1 1
659 1 19 1 4
659 1 22 1 4
659 1 23 1 2
659 1 24 1 3
660 1 2 1 1
660 1 3 1 2
660 1 4 1 8
660 1 6 1 2
660 1 7 1 2
660 1 8 1 2
660 1 9 1 5
660 1 11 1 5
660 1 12 1 9
660 1 13 1 2
660 1 14 1 17
660 1 15 1 7
660 1 16 1 2
660 1 17 1 3
660 1 18 1 1
660 1 19 1 10
660 1 20 1 1
660 1 21 1 2
660 1 22 1 4
660 1 23 1 1
660 1 24 1 14
661 1 6 1 1
661 1 9 1 2
661 1 21 1 14
661 1 22 1 16
661 1 23 1 25
661 1 24 1 20
661 1 25 1 22
662 1 3 1 1
662 1 4 1 11
662 1 8 1 5
662 1 9 1 17
662 1 11 1 4
662 1 12 1 5
662 1 13 1 10
662 1 14 1 15
662 1 18 1 4
662 1 19 1 10
662 1 23 1 4
662 1 24 1 14
663 1 1 1 5
663 1 4 1 1
663 1 5 1 15
663 1 6 1 5
663 1 8 1 1
663 1 10 1 15
663 1 11 1 4
663 1 15 1 15
663 1 16 1 3
663 1 17 1 2
663 1 19 1 1
663 1 20 1 18
663 1 21 1 3
663 1 24 1 1
663 1 25 1 11
664 1 1 1 9
664 1 3 1 1
664 1 6 1 16
664 1 11 1 19
664 1 16 1 16
664 1 21 1 24
664 1 22 1 3
664 1 23 1 6
664 1 24 1 4
664 1 25 1 2
665 1 1 1 4
665 1 6 1 4
665 1 11 1 1
665 1 16 1 2
665 1 21 1 23
665 1 22 1 19
665 1 23 1 19
665 1 24 1 17
665 1 25 1 11
666 1 1 1 15
666 1 5 1 2
666 1 6 1 16
666 1 10 1 2
666 1 11 1 18
666 1 12 1 1
666 1 13 1 4
666 1 14 1 5
666 1 15 1 5
666 1 16 1 10
666 1 20 1 1
666 1 21 1 14
666 1 22 1 1
666 1 23 1 1
666 1 24 1 2
666 1 25 1 3
667 1 3 1 2
667 1 8 1 1
667 1 13 1 1
667 1 14 1 1
667 1 18 1 1
667 1 19 1 1
667 1 21 1 19
667 1 22 1 21
667 1 23 1 15
667 1 24 1 19
667 1 25 1 19
668 1 1 1 20
668 1 2 1 17
668 1 3 1 12
668 1 4 1 15
668 1 5 1 17
668 1 11 1 3
668 1 12 1 6
668 1 13 1 2
668 1 14 1 4
668 1 15 1 4
669 1 1 1 9
669 1 2 1 9
669 1 3 1 11
669 1 4 1 3
669 1 5 1 6
669 1 6 1 12
669 1 7 1 7
669 1 8 1 2
669 1 9 1 1
669 1 10 1 4
669 1 11 1 5
669 1 12 1 1
669 1 15 1 3
669 1 16 1 6
669 1 17 1 2
669 1 19 1 2
669 1 20 1 2
669 1 21 1 7
669 1 22 1 7
669 1 25 1 1
670 1 1 1 11
670 1 6 1 12
670 1 7 1 3
670 1 8 1 1
670 1 11 1 6
670 1 16 1 19
670 1 17 1 9
670 1 18 1 15
670 1 19 1 11
670 1 20 1 9
670 1 21 1 4
671 1 2 1 15
671 1 7 1 19
671 1 8 1 1
671 1 10 1 2
671 1 12 1 15
671 1 17 1 21
671 1 21 1 1
671 1 22 1 22
671 1 23 1 2
671 1 24 1 1
671 1 25 1 1
672 1 3 1 1
672 1 5 1 17
672 1 7 1 1
672 1 8 1 1
672 1 10 1 18
672 1 15 1 18
672 1 18 1 1
672 1 20 1 15
672 1 23 1 1
672 1 25 1 27
673 1 1 1 2
673 1 2 1 2
673 1 5 1 7
673 1 7 1 4
673 1 10 1 8
673 1 11 1 1
673 1 12 1 3
673 1 15 1 10
673 1 16 1 3
673 1 17 1 4
673 1 19 1 2
673 1 20 1 11
673 1 21 1 8
673 1 22 1 9
673 1 23 1 5
673 1 24 1 10
673 1 25 1 11
674 1 1 1 25
674 1 2 1 16
674 1 3 1 16
674 1 4 1 22
674 1 5 1 18
674 1 11 1 1
674 1 15 1 2
675 1 5 1 2
675 1 6 1 15
675 1 7 1 14
675 1 8 1 10
675 1 9 1 11
675 1 10 1 16
675 1 11 1 1
675 1 15 1 2
675 1 16 1 2
675 1 17 1 1
675 1 20 1 4
675 1 21 1 5
675 1 22 1 2
675 1 23 1 2
675 1 24 1 5
675 1 25 1 8
676 1 1 1 8
676 1 2 1 9
676 1 3 1 1
676 1 6 1 5
676 1 7 1 12
676 1 8 1 2
676 1 9 1 1
676 1 10 1 6
676 1 11 1 9
676 1 12 1 9
676 1 16 1 4
676 1 17 1 7
676 1 21 1 9
676 1 22 1 10
676 1 24 1 5
676 1 25 1 3
677 1 1 1 1
677 1 4 1 2
677 1 5 1 3
677 1 6 1 2
677 1 9 1 3
677 1 11 1 3
677 1 14 1 1
677 1 16 1 7
677 1 17 1 1
677 1 18 1 3
677 1 19 1 5
677 1 20 1 1
677 1 21 1 9
677 1 22 1 15
677 1 23 1 17
677 1 24 1 12
677 1 25 1 15
678 1 1 1 1
678 1 2 1 10
678 1 6 1 2
678 1 7 1 3
678 1 8 1 1
678 1 9 1 1
678 1 10 1 1
678 1 11 1 7
678 1 12 1 10
678 1 13 1 1
678 1 14 1 1
678 1 15 1 2
678 1 16 1 4
678 1 17 1 6
678 1 20 1 1
678 1 21 1 12
678 1 22 1 14
678 1 23 1 8
678 1 24 1 5
678 1 25 1 10
679 1 1 1 5
679 1 2 1 10
679 1 3 1 1
679 1 4 1 10
679 1 5 1 11
679 1 6 1 4
679 1 7 1 2
679 1 8 1 5
679 1 9 1 2
679 1 10 1 1
679 1 11 1 2
679 1 12 1 7
679 1 13 1 4
679 1 14 1 3
679 1 15 1 2
679 1 16 1 7
679 1 17 1 5
679 1 18 1 7
679 1 19 1 3
679 1 20 1 9
680 1 3 1 4
680 1 6 1 12
680 1 7 1 15
680 1 8 1 11
680 1 9 1 9
680 1 10 1 13
680 1 11 1 3
680 1 12 1 6
680 1 13 1 2
680 1 14 1 4
680 1 15 1 1
680 1 16 1 3
680 1 17 1 2
680 1 18 1 6
680 1 19 1 1
680 1 20 1 2
680 1 23 1 6
681 1 1 1 1
681 1 4 1 5
681 1 6 1 10
681 1 7 1 10
681 1 8 1 7
681 1 9 1 9
681 1 10 1 8
681 1 11 1 7
681 1 12 1 7
681 1 13 1 6
681 1 14 1 8
681 1 15 1 3
681 1 16 1 2
681 1 19 1 10
681 1 21 1 4
681 1 24 1 3
682 1 3 1 13
682 1 5 1 2
682 1 8 1 19
682 1 13 1 18
682 1 18 1 23
682 1 23 1 25
683 1 1 1 3
683 1 4 1 14
683 1 5 1 1
683 1 6 1 4
683 1 9 1 13
683 1 10 1 3
683 1 14 1 13
683 1 15 1 1
683 1 16 1 1
683 1 19 1 21
683 1 20 1 5
683 1 21 1 2
683 1 23 1 1
683 1 24 1 15
683 1 25 1 3
684 1 2 1 13
684 1 5 1 1
684 1 7 1 7
684 1 10 1 4
684 1 11 1 4
684 1 12 1 18
684 1 13 1 2
684 1 14 1 2
684 1 15 1 5
684 1 16 1 1
684 1 17 1 18
684 1 20 1 3
684 1 22 1 18
684 1 24 1 1
684 1 25 1 3
685 1 1 1 1
685 1 11 1 18
685 1 12 1 19
685 1 13 1 19
685 1 14 1 23
685 1 15 1 20
686 1 1 1 12
686 1 2 1 1
686 1 3 1 1
686 1 6 1 15
686 1 7 1 4
686 1 11 1 14
686 1 12 1 1
686 1 13 1 2
686 1 16 1 21
686 1 17 1 6
686 1 18 1 5
686 1 19 1 2
686 1 20 1 2
686 1 21 1 11
686 1 22 1 3
687 1 1 1 1
687 1 2 1 7
687 1 4 1 10
687 1 7 1 9
687 1 9 1 11
687 1 12 1 5
687 1 14 1 4
687 1 17 1 9
687 1 19 1 5
687 1 21 1 6
687 1 22 1 13
687 1 23 1 7
687 1 24 1 11
687 1 25 1 2
688 1 1 1 11
688 1 2 1 11
688 1 3 1 6
688 1 4 1 14
688 1 5 1 6
688 1 8 1 3
688 1 9 1 5
688 1 10 1 1
688 1 11 1 3
688 1 12 1 3
688 1 13 1 6
688 1 14 1 9
688 1 15 1 6
688 1 16 1 1
688 1 18 1 4
688 1 19 1 3
688 1 23 1 2
688 1 24 1 5
688 1 25 1 1
689 1 6 1 3
689 1 8 1 1
689 1 9 1 2
689 1 10 1 2
689 1 21 1 11
689 1 22 1 24
689 1 23 1 14
689 1 24 1 21
689 1 25 1 22
690 1 1 1 7
690 1 2 1 1
690 1 3 1 2
690 1 4 1 18
690 1 5 1 1
690 1 6 1 6
690 1 7 1 2
690 1 9 1 15
690 1 11 1 3
690 1 14 1 18
690 1 16 1 7
690 1 19 1 5
690 1 21 1 2
690 1 22 1 1
690 1 24 1 12
691 1 1 1 2
691 1 2 1 25
691 1 3 1 1
691 1 4 1 1
691 1 6 1 1
691 1 7 1 15
691 1 9 1 1
691 1 12 1 12
691 1 14 1 3
691 1 17 1 23
691 1 19 1 2
691 1 22 1 11
691 1 24 1 3
692 1 4 1 1
692 1 5 1 2
692 1 7 1 1
692 1 9 1 1
692 1 12 1 1
692 1 14 1 3
692 1 16 1 16
692 1 17 1 23
692 1 18 1 18
692 1 19 1 20
692 1 20 1 12
692 1 24 1 2
693 1 6 1 11
693 1 7 1 9
693 1 8 1 10
693 1 9 1 7
693 1 10 1 8
693 1 21 1 8
693 1 22 1 15
693 1 23 1 11
693 1 24 1 10
693 1 25 1 11
694 1 1 1 1
694 1 2 1 3
694 1 3 1 1
694 1 4 1 4
694 1 5 1 21
694 1 10 1 15
694 1 15 1 17
694 1 16 1 1
694 1 17 1 2
694 1 18 1 2
694 1 19 1 1
694 1 20 1 16
694 1 25 1 16
695 1 1 1 2
695 1 2 1 3
695 1 3 1 5
695 1 5 1 13
695 1 6 1 6
695 1 7 1 5
695 1 8 1 8
695 1 9 1 4
695 1 10 1 19
695 1 13 1 1
695 1 15 1 10
695 1 18 1 2
695 1 20 1 9
695 1 23 1 5
695 1 25 1 8
696 1 2 1 2
696 1 4 1 2
696 1 5 1 12
696 1 7 1 2
696 1 9 1 2
696 1 10 1 8
696 1 12 1 4
696 1 14 1 2
696 1 15 1 12
696 1 17 1 2
696 1 20 1 12
696 1 21 1 2
696 1 22 1 7
696 1 23 1 5
696 1 24 1 3
696 1 25 1 23
697 1 1 1 5
697 1 2 1 1
697 1 4 1 1
697 1 6 1 9
697 1 7 1 3
697 1 8 1 3
697 1 9 1 9
697 1 10 1 6
697 1 11 1 9
697 1 12 1 6
697 1 13 1 3
697 1 14 1 4
697 1 15 1 3
697 1 17 1 5
697 1 18 1 1
697 1 21 1 6
697 1 22 1 7
697 1 23 1 5
697 1 24 1 9
697 1 25 1 5
698 1 1 1 4
698 1 2 1 10
698 1 5 1 2
698 1 6 1 7
698 1 7 1 9
698 1 8 1 4
698 1 9 1 2
698 1 10 1 2
698 1 11 1 6
698 1 12 1 12
698 1 16 1 4
698 1 17 1 10
698 1 18 1 3
698 1 19 1 1
698 1 20 1 7
698 1 21 1 5
698 1 22 1 11
698 1 25 1 1
699 1 1 1 4
699 1 2 1 1
699 1 4 1 2
699 1 5 1 13
699 1 6 1 8
699 1 10 1 16
699 1 11 1 4
699 1 15 1 19
699 1 16 1 9
699 1 20 1 9
699 1 21 1 4
699 1 25 1 11
700 1 1 1 1
700 1 4 1 1
700 1 5 1 20
700 1 6 1 1
700 1 8 1 1
700 1 10 1 13
700 1 11 1 2
700 1 13 1 3
700 1 15 1 11
700 1 16 1 3
700 1 18 1 1
700 1 20 1 27
700 1 22 1 1
700 1 23 1 1
700 1 25 1 14
701 1 3 1 11
701 1 4 1 6
701 1 5 1 2
701 1 8 1 19
701 1 9 1 6
701 1 13 1 9
701 1 14 1 8
701 1 18 1 13
701 1 19 1 8
701 1 23 1 12
701 1 24 1 6
702 1 3 1 13
702 1 6 1 7
702 1 7 1 6
702 1 8 1 13
702 1 9 1 8
702 1 10 1 5
702 1 13 1 10
702 1 16 1 2
702 1 17 1 1
702 1 18 1 14
702 1 21 1 3
702 1 22 1 4
702 1 23 1 9
702 1 24 1 4
702 1 25 1 1
703 1 1 1 10
703 1 2 1 12
703 1 3 1 15
703 1 4 1 11
703 1 5 1 11
703 1 6 1 6
703 1 7 1 15
703 1 8 1 6
703 1 9 1 5
703 1 10 1 8
703 1 22 1 1
704 1 3 1 1
704 1 16 1 13
704 1 17 1 27
704 1 18 1 16
704 1 19 1 17
704 1 20 1 25
704 1 24 1 1
705 1 1 1 18
705 1 2 1 11
705 1 3 1 9
705 1 4 1 12
705 1 5 1 16
705 1 6 1 7
705 1 9 1 1
705 1 11 1 6
705 1 12 1 1
705 1 13 1 2
705 1 14 1 2
705 1 15 1 1
705 1 16 1 6
705 1 20 1 1
705 1 21 1 6
705 1 25 1 1
706 1 1 1 7
706 1 2 1 10
706 1 3 1 6
706 1 4 1 9
706 1 5 1 5
706 1 14 1 1
706 1 16 1 21
706 1 17 1 11
706 1 18 1 8
706 1 19 1 6
706 1 20 1 15
706 1 24 1 1
707 1 2 1 2
707 1 4 1 25
707 1 7 1 2
707 1 9 1 26
707 1 12 1 2
707 1 14 1 16
707 1 17 1 1
707 1 19 1 11
707 1 22 1 2
707 1 24 1 13
708 1 1 1 2
708 1 2 1 2
708 1 4 1 4
708 1 8 1 2
708 1 9 1 1
708 1 11 1 12
708 1 12 1 15
708 1 13 1 14
708 1 14 1 10
708 1 15 1 11
708 1 16 1 2
708 1 17 1 4
708 1 18 1 8
708 1 19 1 5
708 1 20 1 6
708 1 23 1 2
709 1 4 1 2
709 1 9 1 2
709 1 11 1 3
709 1 12 1 2
709 1 13 1 1
709 1 14 1 4
709 1 15 1 3
709 1 16 1 17
709 1 17 1 16
709 1 18 1 20
709 1 19 1 14
709 1 20 1 12
709 1 21 1 1
709 1 23 1 1
709 1 24 1 1
709 1 25 1 1
710 1 2 1 5
710 1 4 1 1
710 1 7 1 6
710 1 9 1 4
710 1 11 1 17
710 1 12 1 24
710 1 13 1 5
710 1 14 1 12
710 1 15 1 15
710 1 17 1 3
710 1 19 1 1
710 1 22 1 4
710 1 24 1 3
711 1 2 1 1
711 1 3 1 24
711 1 4 1 1
711 1 8 1 12
711 1 10 1 2
711 1 13 1 11
711 1 15 1 2
711 1 16 1 4
711 1 17 1 1
711 1 18 1 12
711 1 19 1 1
711 1 21 1 3
711 1 22 1 1
711 1 23 1 21
711 1 25 1 4
712 1 3 1 20
712 1 8 1 14
712 1 13 1 18
712 1 18 1 17
712 1 21 1 1
712 1 22 1 2
712 1 23 1 24
712 1 24 1 2
712 1 25 1 2
713 1 1 1 20
713 1 2 1 17
713 1 3 1 17
713 1 4 1 27
713 1 5 1 14
713 1 7 1 2
713 1 9 1 2
713 1 10 1 1
714 1 1 1 6
714 1 2 1 12
714 1 3 1 6
714 1 4 1 6
714 1 5 1 4
714 1 8 1 6
714 1 9 1 3
714 1 12 1 3
714 1 13 1 7
714 1 17 1 5
714 1 18 1 4
714 1 19 1 3
714 1 21 1 6
714 1 22 1 8
714 1 23 1 8
714 1 24 1 8
714 1 25 1 5
715 1 2 1 16
715 1 4 1 1
715 1 7 1 16
715 1 9 1 1
715 1 12 1 19
715 1 17 1 21
715 1 20 1 1
715 1 22 1 18
715 1 23 1 1
715 1 24 1 3
715 1 25 1 3
716 1 2 1 2
716 1 4 1 14
716 1 6 1 1
716 1 7 1 7
716 1 9 1 13
716 1 10 1 5
716 1 14 1 22
716 1 17 1 1
716 1 19 1 11
716 1 24 1 17
716 1 25 1 7
717 1 1 1 2
717 1 2 1 4
717 1 3 1 1
717 1 4 1 16
717 1 5 1 7
717 1 9 1 16
717 1 14 1 19
717 1 15 1 1
717 1 16 1 1
717 1 18 1 1
717 1 19 1 21
717 1 20 1 1
717 1 24 1 10
718 1 2 1 19
718 1 6 1 1
718 1 7 1 9
718 1 8 1 2
718 1 11 1 1
718 1 12 1 24
718 1 13 1 1
718 1 14 1 2
718 1 15 1 1
718 1 16 1 2
718 1 17 1 16
718 1 18 1 2
718 1 19 1 3
718 1 20 1 6
718 1 22 1 11
719 1 3 1 1
719 1 5 1 15
719 1 6 1 1
719 1 8 1 2
719 1 9 1 4
719 1 10 1 12
719 1 13 1 1
719 1 15 1 10
719 1 16 1 8
719 1 17 1 5
719 1 18 1 6
719 1 19 1 3
719 1 20 1 20
719 1 23 1 1
719 1 25 1 11
720 1 1 1 1
720 1 4 1 17
720 1 5 1 3
720 1 9 1 9
720 1 10 1 3
720 1 11 1 5
720 1 12 1 7
720 1 13 1 4
720 1 14 1 12
720 1 15 1 4
720 1 16 1 1
720 1 19 1 18
720 1 20 1 2
720 1 24 1 11
720 1 25 1 3
721 1 2 1 14
721 1 3 1 6
721 1 7 1 17
721 1 8 1 5
721 1 11 1 4
721 1 12 1 11
721 1 13 1 7
721 1 14 1 2
721 1 15 1 5
721 1 17 1 9
721 1 18 1 2
721 1 22 1 11
721 1 23 1 7
722 1 6 1 10
722 1 7 1 5
722 1 8 1 6
722 1 9 1 6
722 1 10 1 7
722 1 11 1 12
722 1 12 1 12
722 1 13 1 12
722 1 14 1 16
722 1 15 1 11
722 1 22 1 1
722 1 23 1 1
722 1 24 1 1
723 1 1 1 13
723 1 2 1 14
723 1 3 1 16
723 1 4 1 11
723 1 5 1 11
723 1 7 1 1
723 1 8 1 9
723 1 13 1 9
723 1 18 1 8
723 1 23 1 8
724 1 6 1 1
724 1 11 1 7
724 1 16 1 18
724 1 17 1 15
724 1 18 1 21
724 1 19 1 19
724 1 20 1 12
724 1 21 1 4
724 1 22 1 1
724 1 23 1 1
724 1 24 1 1
725 1 1 1 16
725 1 2 1 15
725 1 3 1 9
725 1 4 1 7
725 1 5 1 9
725 1 10 1 1
725 1 11 1 4
725 1 12 1 3
725 1 13 1 5
725 1 14 1 5
725 1 15 1 4
725 1 16 1 7
725 1 18 1 4
725 1 19 1 2
725 1 20 1 6
725 1 25 1 3
726 1 1 1 2
726 1 2 1 15
726 1 3 1 4
726 1 5 1 1
726 1 6 1 3
726 1 7 1 24
726 1 8 1 2
726 1 12 1 19
726 1 13 1 2
726 1 17 1 9
726 1 18 1 1
726 1 22 1 17
726 1 23 1 1
727 1 1 1 5
727 1 2 1 2
727 1 3 1 4
727 1 5 1 2
727 1 6 1 8
727 1 7 1 5
727 1 8 1 4
727 1 10 1 1
727 1 11 1 3
727 1 12 1 9
727 1 13 1 2
727 1 15 1 3
727 1 16 1 3
727 1 17 1 5
727 1 18 1 3
727 1 19 1 1
727 1 20 1 2
727 1 21 1 9
727 1 22 1 11
727 1 23 1 8
727 1 24 1 3
727 1 25 1 7
728 1 21 1 18
728 1 22 1 21
728 1 23 1 16
728 1 24 1 28
728 1 25 1 17
729 1 1 1 7
729 1 2 1 4
729 1 3 1 3
729 1 4 1 5
729 1 5 1 8
729 1 10 1 1
729 1 16 1 14
729 1 17 1 8
729 1 18 1 19
729 1 19 1 18
729 1 20 1 13
730 1 1 1 14
730 1 2 1 9
730 1 3 1 9
730 1 4 1 19
730 1 5 1 18
730 1 6 1 6
730 1 7 1 2
730 1 8 1 1
730 1 9 1 1
730 1 10 1 7
730 1 12 1 2
730 1 13 1 1
730 1 17 1 1
730 1 20 1 2
730 1 22 1 3
730 1 25 1 5
731 1 1 1 1
731 1 5 1 1
731 1 6 1 5
731 1 11 1 19
731 1 12 1 22
731 1 13 1 17
731 1 14 1 14
731 1 15 1 19
731 1 16 1 1
731 1 21 1 1
732 1 1 1 3
732 1 2 1 11
732 1 3 1 1
732 1 6 1 8
732 1 7 1 14
732 1 8 1 4
732 1 10 1 1
732 1 11 1 2
732 1 12 1 13
732 1 13 1 1
732 1 14 1 1
732 1 15 1 1
732 1 16 1 10
732 1 17 1 14
732 1 18 1 1
732 1 21 1 7
732 1 22 1 8
733 1 5 1 18
733 1 6 1 1
733 1 7 1 1
733 1 9 1 2
733 1 10 1 14
733 1 11 1 3
733 1 12 1 4
733 1 13 1 2
733 1 14 1 4
733 1 15 1 13
733 1 19 1 1
733 1 20 1 18
733 1 25 1 19
734 1 1 1 14
734 1 6 1 16
734 1 11 1 22
734 1 12 1 1
734 1 13 1 1
734 1 15 1 2
734 1 16 1 16
734 1 21 1 23
734 1 22 1 2
734 1 23 1 1
734 1 24 1 2
735 1 3 1 6
735 1 5 1 6
735 1 8 1 4
735 1 10 1 5
735 1 13 1 4
735 1 15 1 4
735 1 16 1 7
735 1 17 1 8
735 1 18 1 10
735 1 19 1 10
735 1 20 1 24
735 1 23 1 3
735 1 25 1 9
736 1 2 1 4
736 1 3 1 8
736 1 7 1 5
736 1 8 1 8
736 1 12 1 5
736 1 13 1 9
736 1 16 1 9
736 1 17 1 9
736 1 18 1 16
736 1 19 1 3
736 1 20 1 4
736 1 21 1 1
736 1 22 1 8
736 1 23 1 11
737 1 1 1 1
737 1 2 1 2
737 1 3 1 2
737 1 5 1 2
737 1 11 1 21
737 1 12 1 22
737 1 13 1 14
737 1 14 1 17
737 1 15 1 18
737 1 19 1 1
738 1 2 1 3
738 1 3 1 1
738 1 4 1 3
738 1 5 1 1
738 1 6 1 11
738 1 7 1 23
738 1 8 1 15
738 1 9 1 10
738 1 10 1 7
738 1 12 1 3
738 1 16 1 4
738 1 17 1 6
738 1 18 1 1
738 1 19 1 8
738 1 20 1 3
738 1 22 1 1
739 1 2 1 1
739 1 3 1 12
739 1 6 1 2
739 1 7 1 1
739 1 8 1 4
739 1 13 1 3
739 1 16 1 21
739 1 17 1 10
739 1 18 1 15
739 1 19 1 11
739 1 20 1 12
739 1 23 1 8
740 1 1 1 3
740 1 2 1 4
740 1 3 1 8
740 1 4 1 15
740 1 5 1 2
740 1 6 1 1
740 1 8 1 7
740 1 9 1 13
740 1 10 1 5
740 1 13 1 5
740 1 14 1 11
740 1 18 1 6
740 1 19 1 8
740 1 22 1 1
740 1 23 1 2
740 1 24 1 9
741 1 1 1 7
741 1 2 1 7
741 1 3 1 15
741 1 4 1 8
741 1 5 1 2
741 1 8 1 7
741 1 9 1 4
741 1 13 1 9
741 1 14 1 5
741 1 17 1 1
741 1 18 1 9
741 1 19 1 9
741 1 22 1 1
741 1 23 1 10
741 1 24 1 6
742 1 1 1 17
742 1 2 1 13
742 1 3 1 20
742 1 4 1 10
742 1 5 1 10
742 1 8 1 4
742 1 13 1 5
742 1 18 1 3
742 1 21 1 1
742 1 22 1 4
742 1 23 1 10
742 1 24 1 2
742 1 25 1 1
743 1 5 1 19
743 1 10 1 13
743 1 15 1 20
743 1 19 1 1
743 1 20 1 23
743 1 21 1 4
743 1 22 1 2
743 1 24 1 3
743 1 25 1 15
744 1 1 1 7
744 1 2 1 1
744 1 3 1 16
744 1 6 1 5
744 1 7 1 2
744 1 8 1 10
744 1 10 1 1
744 1 11 1 5
744 1 13 1 18
744 1 16 1 6
744 1 18 1 13
744 1 21 1 6
744 1 22 1 1
744 1 23 1 9
745 1 1 1 11
745 1 2 1 12
745 1 3 1 11
745 1 4 1 11
745 1 5 1 11
745 1 16 1 5
745 1 17 1 8
745 1 18 1 7
745 1 19 1 8
745 1 20 1 9
745 1 21 1 1
745 1 22 1 1
745 1 23 1 3
745 1 24 1 1
745 1 25 1 1
746 1 3 1 7
746 1 6 1 7
746 1 7 1 10
746 1 8 1 17
746 1 9 1 8
746 1 10 1 10
746 1 11 1 1
746 1 12 1 1
746 1 13 1 16
746 1 15 1 1
746 1 18 1 13
746 1 23 1 9
747 1 2 1 18
747 1 7 1 20
747 1 12 1 21
747 1 17 1 10
747 1 22 1 31
748 1 1 1 16
748 1 6 1 13
748 1 7 1 5
748 1 8 1 1
748 1 9 1 2
748 1 10 1 1
748 1 11 1 15
748 1 12 1 6
748 1 13 1 3
748 1 14 1 6
748 1 15 1 2
748 1 16 1 18
748 1 21 1 12
749 1 1 1 4
749 1 2 1 3
749 1 3 1 2
749 1 4 1 6
749 1 5 1 1
749 1 16 1 14
749 1 17 1 17
749 1 18 1 21
749 1 19 1 14
749 1 20 1 18
750 1 1 1 7
750 1 2 1 21
750 1 3 1 14
750 1 4 1 11
750 1 5 1 15
750 1 6 1 3
750 1 7 1 3
750 1 8 1 6
750 1 9 1 9
750 1 10 1 4
750 1 21 1 1
750 1 22 1 2
750 1 24 1 3
750 1 25 1 1
751 1 1 1 1
751 1 3 1 6
751 1 4 1 8
751 1 8 1 7
751 1 9 1 12
751 1 13 1 6
751 1 14 1 16
751 1 16 1 1
751 1 18 1 4
751 1 19 1 15
751 1 21 1 1
751 1 23 1 10
751 1 24 1 13
752 1 1 1 3
752 1 2 1 1
752 1 3 1 8
752 1 6 1 3
752 1 8 1 1
752 1 11 1 3
752 1 13 1 5
752 1 16 1 18
752 1 17 1 13
752 1 18 1 11
752 1 19 1 12
752 1 20 1 13
752 1 21 1 4
752 1 22 1 1
752 1 23 1 4
753 1 2 1 5
753 1 7 1 11
753 1 12 1 9
753 1 17 1 7
753 1 21 1 12
753 1 22 1 24
753 1 23 1 6
753 1 24 1 12
753 1 25 1 14
754 1 2 1 1
754 1 5 1 9
754 1 6 1 11
754 1 7 1 4
754 1 8 1 10
754 1 9 1 8
754 1 10 1 14
754 1 15 1 6
754 1 16 1 6
754 1 17 1 6
754 1 18 1 3
754 1 19 1 5
754 1 20 1 10
754 1 25 1 7
755 1 1 1 16
755 1 2 1 14
755 1 3 1 18
755 1 4 1 12
755 1 5 1 22
755 1 10 1 1
755 1 11 1 2
755 1 12 1 8
755 1 13 1 2
755 1 14 1 2
755 1 15 1 3
756 1 4 1 6
756 1 6 1 14
756 1 7 1 15
756 1 8 1 4
756 1 9 1 16
756 1 10 1 6
756 1 11 1 1
756 1 14 1 5
756 1 15 1 2
756 1 16 1 3
756 1 17 1 6
756 1 18 1 8
756 1 19 1 8
756 1 20 1 4
756 1 24 1 2
757 1 1 1 4
757 1 2 1 8
757 1 3 1 12
757 1 4 1 2
757 1 5 1 2
757 1 7 1 3
757 1 8 1 6
757 1 10 1 1
757 1 12 1 3
757 1 13 1 10
757 1 17 1 5
757 1 18 1 16
757 1 19 1 1
757 1 22 1 5
757 1 23 1 17
757 1 24 1 2
757 1 25 1 3
758 1 1 1 2
758 1 2 1 5
758 1 3 1 18
758 1 4 1 1
758 1 6 1 2
758 1 7 1 4
758 1 8 1 13
758 1 9 1 1
758 1 10 1 2
758 1 13 1 20
758 1 18 1 13
758 1 21 1 1
758 1 22 1 1
758 1 23 1 16
758 1 24 1 1
759 1 4 1 11
759 1 5 1 2
759 1 6 1 2
759 1 7 1 3
759 1 8 1 2
759 1 9 1 10
759 1 10 1 7
759 1 11 1 4
759 1 12 1 2
759 1 13 1 3
759 1 14 1 17
759 1 15 1 9
759 1 16 1 1
759 1 17 1 1
759 1 19 1 8
759 1 20 1 4
759 1 21 1 4
759 1 24 1 8
759 1 25 1 2
760 1 1 1 1
760 1 2 1 1
760 1 3 1 1
760 1 6 1 6
760 1 7 1 7
760 1 8 1 7
760 1 9 1 7
760 1 10 1 4
760 1 16 1 12
760 1 17 1 13
760 1 18 1 16
760 1 19 1 13
760 1 20 1 10
760 1 21 1 1
760 1 25 1 1
761 1 1 1 1
761 1 3 1 1
761 1 7 1 1
761 1 8 1 2
761 1 9 1 1
761 1 11 1 19
761 1 12 1 14
761 1 13 1 13
761 1 14 1 22
761 1 15 1 26
762 1 1 1 23
762 1 2 1 22
762 1 3 1 16
762 1 4 1 14
762 1 5 1 23
762 1 12 1 1
762 1 17 1 1
763 1 1 1 9
763 1 2 1 20
763 1 3 1 10
763 1 4 1 14
763 1 5 1 13
763 1 7 1 3
763 1 12 1 4
763 1 15 1 1
763 1 17 1 7
763 1 21 1 3
763 1 22 1 9
763 1 23 1 3
763 1 24 1 2
763 1 25 1 2
764 1 1 1 8
764 1 2 1 2
764 1 6 1 9
764 1 7 1 5
764 1 9 1 2
764 1 10 1 3
764 1 11 1 6
764 1 12 1 3
764 1 16 1 15
764 1 17 1 15
764 1 18 1 10
764 1 19 1 4
764 1 20 1 16
764 1 21 1 2
765 1 5 1 23
765 1 6 1 1
765 1 8 1 4
765 1 10 1 18
765 1 13 1 1
765 1 15 1 18
765 1 16 1 1
765 1 20 1 18
765 1 21 1 1
765 1 25 1 15
766 1 2 1 1
766 1 4 1 3
766 1 5 1 1
766 1 7 1 2
766 1 9 1 1
766 1 10 1 2
766 1 11 1 4
766 1 12 1 1
766 1 13 1 2
766 1 14 1 6
766 1 15 1 9
766 1 16 1 8
766 1 17 1 14
766 1 18 1 12
766 1 19 1 9
766 1 20 1 18
766 1 22 1 2
766 1 24 1 2
766 1 25 1 3
767 1 1 1 1
767 1 2 1 4
767 1 6 1 2
767 1 7 1 1
767 1 10 1 1
767 1 11 1 6
767 1 12 1 3
767 1 14 1 1
767 1 15 1 4
767 1 16 1 1
767 1 17 1 2
767 1 20 1 1
767 1 21 1 22
767 1 22 1 15
767 1 23 1 12
767 1 24 1 14
767 1 25 1 10
768 1 3 1 13
768 1 8 1 7
768 1 10 1 3
768 1 11 1 3
768 1 12 1 3
768 1 13 1 18
768 1 14 1 4
768 1 16 1 7
768 1 17 1 5
768 1 18 1 17
768 1 19 1 6
768 1 20 1 5
768 1 23 1 9
769 1 3 1 25
769 1 8 1 28
769 1 11 1 1
769 1 13 1 18
769 1 16 1 1
769 1 18 1 14
769 1 21 1 1
769 1 23 1 12
770 1 1 1 20
770 1 2 1 4
770 1 3 1 4
770 1 4 1 6
770 1 5 1 8
770 1 6 1 8
770 1 7 1 1
770 1 8 1 2
770 1 9 1 2
770 1 10 1 2
770 1 11 1 4
770 1 13 1 1
770 1 14 1 1
770 1 16 1 10
770 1 21 1 14
770 1 22 1 3
770 1 23 1 2
770 1 24 1 6
770 1 25 1 2
771 1 1 1 1
771 1 4 1 1
771 1 5 1 1
771 1 6 1 2
771 1 11 1 3
771 1 14 1 1
771 1 16 1 17
771 1 17 1 15
771 1 18 1 18
771 1 19 1 20
771 1 20 1 17
771 1 21 1 2
771 1 22 1 1
771 1 23 1 1
772 1 1 1 11
772 1 3 1 5
772 1 6 1 11
772 1 8 1 1
772 1 10 1 1
772 1 11 1 15
772 1 13 1 3
772 1 16 1 22
772 1 18 1 1
772 1 21 1 17
772 1 23 1 6
772 1 24 1 4
772 1 25 1 3
773 1 2 1 2
773 1 4 1 1
773 1 7 1 2
773 1 11 1 19
773 1 12 1 13
773 1 13 1 17
773 1 14 1 12
773 1 15 1 12
773 1 16 1 4
773 1 17 1 4
773 1 18 1 3
773 1 19 1 4
773 1 20 1 5
773 1 22 1 2
774 1 5 1 16
774 1 10 1 16
774 1 15 1 16
774 1 16 1 5
774 1 17 1 4
774 1 18 1 7
774 1 19 1 5
774 1 20 1 21
774 1 25 1 10
775 1 1 1 7
775 1 2 1 14
775 1 3 1 5
775 1 4 1 9
775 1 5 1 6
775 1 6 1 7
775 1 7 1 4
775 1 8 1 3
775 1 9 1 7
775 1 10 1 6
775 1 13 1 4
775 1 14 1 6
775 1 17 1 3
775 1 18 1 2
775 1 19 1 7
775 1 22 1 1
775 1 23 1 1
775 1 24 1 8
776 1 1 1 4
776 1 2 1 2
776 1 3 1 3
776 1 4 1 2
776 1 5 1 3
776 1 8 1 4
776 1 11 1 1
776 1 13 1 1
776 1 16 1 1
776 1 18 1 3
776 1 21 1 18
776 1 22 1 14
776 1 23 1 15
776 1 24 1 10
776 1 25 1 19
777 1 4 1 16
777 1 6 1 2
777 1 7 1 4
777 1 8 1 4
777 1 9 1 18
777 1 10 1 4
777 1 11 1 5
777 1 12 1 2
777 1 13 1 5
777 1 14 1 13
777 1 15 1 5
777 1 19 1 5
777 1 20 1 1
777 1 24 1 14
777 1 25 1 2
778 1 1 1 17
778 1 2 1 19
778 1 3 1 19
778 1 4 1 21
778 1 5 1 15
778 1 10 1 1
778 1 11 1 1
778 1 13 1 2
778 1 14 1 1
778 1 15 1 4
779 1 1 1 8
779 1 2 1 13
779 1 3 1 22
779 1 4 1 16
779 1 5 1 13
779 1 7 1 2
779 1 12 1 2
779 1 14 1 1
779 1 18 1 1
779 1 21 1 4
779 1 22 1 6
779 1 23 1 4
779 1 24 1 6
779 1 25 1 2
780 1 1 1 5
780 1 3 1 1
780 1 5 1 1
780 1 10 1 1
780 1 11 1 13
780 1 12 1 18
780 1 13 1 15
780 1 14 1 10
780 1 15 1 17
780 1 16 1 5
780 1 18 1 1
780 1 20 1 3
780 1 21 1 3
780 1 22 1 1
780 1 23 1 3
780 1 25 1 3
781 1 1 1 5
781 1 4 1 9
781 1 6 1 11
781 1 9 1 12
781 1 11 1 7
781 1 14 1 11
781 1 16 1 9
781 1 19 1 13
781 1 21 1 7
781 1 24 1 16
782 1 4 1 20
782 1 9 1 21
782 1 14 1 16
782 1 19 1 21
782 1 24 1 22
783 1 1 1 2
783 1 5 1 11
783 1 10 1 13
783 1 15 1 16
783 1 16 1 1
783 1 17 1 1
783 1 20 1 12
783 1 21 1 7
783 1 22 1 6
783 1 23 1 6
783 1 24 1 6
783 1 25 1 19
784 1 1 1 2
784 1 2 1 7
784 1 6 1 3
784 1 7 1 11
784 1 11 1 5
784 1 12 1 19
784 1 13 1 9
784 1 14 1 10
784 1 15 1 6
784 1 16 1 1
784 1 17 1 17
784 1 22 1 9
784 1 24 1 1
785 1 5 1 9
785 1 10 1 2
785 1 11 1 1
785 1 15 1 7
785 1 16 1 13
785 1 17 1 14
785 1 18 1 19
785 1 19 1 17
785 1 20 1 15
785 1 25 1 3
786 1 3 1 1
786 1 5 1 1
786 1 10 1 5
786 1 15 1 2
786 1 16 1 18
786 1 17 1 23
786 1 18 1 13
786 1 19 1 18
786 1 20 1 17
786 1 25 1 2
787 1 1 1 20
787 1 2 1 2
787 1 3 1 8
787 1 4 1 6
787 1 5 1 8
787 1 6 1 15
787 1 11 1 10
787 1 16 1 13
787 1 17 1 1
787 1 21 1 12
787 1 23 1 1
787 1 24 1 1
787 1 25 1 3
788 1 1 1 15
788 1 3 1 1
788 1 5 1 2
788 1 6 1 23
788 1 11 1 15
788 1 15 1 1
788 1 16 1 22
788 1 18 1 1
788 1 21 1 20
789 1 1 1 7
789 1 2 1 2
789 1 3 1 13
789 1 4 1 10
789 1 5 1 7
789 1 6 1 1
789 1 8 1 7
789 1 11 1 1
789 1 12 1 1
789 1 13 1 10
789 1 14 1 3
789 1 15 1 1
789 1 16 1 2
789 1 17 1 3
789 1 18 1 13
789 1 19 1 4
789 1 20 1 1
789 1 21 1 1
789 1 23 1 12
789 1 24 1 1
790 1 2 1 7
790 1 4 1 1
790 1 7 1 7
790 1 12 1 5
790 1 17 1 11
790 1 21 1 17
790 1 22 1 15
790 1 23 1 13
790 1 24 1 12
790 1 25 1 12
791 1 1 1 25
791 1 2 1 16
791 1 3 1 13
791 1 4 1 25
791 1 5 1 12
791 1 6 1 1
791 1 14 1 1
791 1 16 1 1
791 1 22 1 1
791 1 24 1 3
791 1 25 1 2
792 1 1 1 1
792 1 3 1 1
792 1 6 1 5
792 1 8 1 1
792 1 11 1 1
792 1 13 1 1
792 1 16 1 19
792 1 17 1 19
792 1 18 1 16
792 1 19 1 14
792 1 20 1 18
792 1 21 1 3
792 1 23 1 1
793 1 1 1 8
793 1 6 1 13
793 1 7 1 4
793 1 8 1 5
793 1 9 1 5
793 1 10 1 6
793 1 11 1 9
793 1 13 1 7
793 1 14 1 2
793 1 15 1 4
793 1 16 1 8
793 1 17 1 1
793 1 18 1 2
793 1 20 1 5
793 1 21 1 15
793 1 23 1 4
793 1 25 1 2
794 1 1 1 1
794 1 2 1 4
794 1 4 1 1
794 1 7 1 1
794 1 11 1 9
794 1 12 1 5
794 1 13 1 1
794 1 15 1 1
794 1 16 1 13
794 1 17 1 12
794 1 18 1 14
794 1 19 1 13
794 1 20 1 10
794 1 21 1 3
794 1 22 1 6
794 1 23 1 2
794 1 24 1 2
794 1 25 1 2
795 1 5 1 2
795 1 11 1 15
795 1 12 1 17
795 1 13 1 17
795 1 14 1 15
795 1 15 1 18
795 1 16 1 4
795 1 17 1 1
795 1 18 1 2
795 1 19 1 3
795 1 20 1 5
795 1 25 1 1
796 1 3 1 2
796 1 5 1 7
796 1 10 1 5
796 1 12 1 1
796 1 15 1 3
796 1 16 1 18
796 1 17 1 16
796 1 18 1 15
796 1 19 1 14
796 1 20 1 18
796 1 25 1 1
797 1 1 1 23
797 1 5 1 1
797 1 6 1 14
797 1 10 1 2
797 1 11 1 16
797 1 12 1 1
797 1 13 1 3
797 1 14 1 4
797 1 15 1 3
797 1 16 1 16
797 1 20 1 1
797 1 21 1 15
797 1 22 1 1
798 1 2 1 2
798 1 4 1 21
798 1 9 1 18
798 1 14 1 17
798 1 19 1 17
798 1 24 1 25
799 1 1 1 9
799 1 2 1 2
799 1 4 1 1
799 1 6 1 8
799 1 7 1 3
799 1 9 1 1
799 1 10 1 2
799 1 11 1 8
799 1 12 1 1
799 1 15 1 1
799 1 16 1 14
799 1 17 1 8
799 1 18 1 8
799 1 19 1 9
799 1 20 1 7
799 1 21 1 8
799 1 22 1 6
799 1 24 1 1
799 1 25 1 3
800 1 4 1 21
800 1 7 1 2
800 1 8 1 3
800 1 9 1 17
800 1 14 1 20
800 1 19 1 19
800 1 21 1 1
800 1 23 1 1
800 1 24 1 16
801 1 4 1 21
801 1 5 1 1
801 1 6 1 1
801 1 9 1 16
801 1 10 1 1
801 1 11 1 1
801 1 13 1 1
801 1 14 1 17
801 1 15 1 1
801 1 19 1 19
801 1 21 1 3
801 1 24 1 18
802 1 1 1 9
802 1 2 1 13
802 1 3 1 11
802 1 4 1 12
802 1 5 1 14
802 1 6 1 2
802 1 10 1 6
802 1 11 1 3
802 1 15 1 7
802 1 16 1 4
802 1 17 1 1
802 1 18 1 3
802 1 19 1 3
802 1 20 1 4
802 1 21 1 3
802 1 25 1 5
803 1 3 1 3
803 1 4 1 13
803 1 8 1 1
803 1 9 1 21
803 1 13 1 3
803 1 14 1 17
803 1 18 1 3
803 1 19 1 20
803 1 23 1 4
803 1 24 1 15
804 1 4 1 12
804 1 6 1 4
804 1 7 1 12
804 1 8 1 12
804 1 9 1 23
804 1 10 1 5
804 1 12 1 1
804 1 14 1 12
804 1 19 1 10
804 1 24 1 9
805 1 2 1 3
805 1 4 1 8
805 1 7 1 1
805 1 9 1 22
805 1 14 1 17
805 1 16 1 3
805 1 17 1 4
805 1 18 1 5
805 1 19 1 18
805 1 20 1 5
805 1 23 1 2
805 1 24 1 12
806 1 1 1 1
806 1 2 1 1
806 1 3 1 1
806 1 4 1 19
806 1 5 1 1
806 1 9 1 24
806 1 12 1 1
806 1 14 1 12
806 1 19 1 18
806 1 20 1 1
806 1 24 1 21
807 1 6 1 9
807 1 7 1 6
807 1 8 1 15
807 1 9 1 6
807 1 10 1 7
807 1 11 1 9
807 1 12 1 13
807 1 13 1 13
807 1 14 1 13
807 1 15 1 9
808 1 2 1 9
808 1 3 1 3
808 1 4 1 1
808 1 7 1 3
808 1 11 1 8
808 1 12 1 18
808 1 13 1 13
808 1 14 1 16
808 1 15 1 12
808 1 17 1 6
808 1 19 1 4
808 1 20 1 1
808 1 22 1 6
809 1 1 1 2
809 1 2 1 7
809 1 3 1 6
809 1 4 1 12
809 1 5 1 5
809 1 6 1 12
809 1 7 1 5
809 1 8 1 4
809 1 9 1 13
809 1 10 1 3
809 1 13 1 2
809 1 14 1 9
809 1 18 1 2
809 1 19 1 11
809 1 23 1 1
809 1 24 1 6
810 1 3 1 2
810 1 4 1 7
810 1 5 1 5
810 1 6 1 1
810 1 8 1 2
810 1 9 1 10
810 1 10 1 2
810 1 11 1 9
810 1 12 1 3
810 1 13 1 6
810 1 14 1 12
810 1 15 1 13
810 1 16 1 1
810 1 18 1 1
810 1 19 1 4
810 1 20 1 6
810 1 21 1 2
810 1 22 1 4
810 1 23 1 1
810 1 24 1 7
810 1 25 1 2
811 1 1 1 19
811 1 3 1 3
811 1 5 1 5
811 1 6 1 21
811 1 11 1 13
811 1 16 1 15
811 1 21 1 19
811 1 23 1 1
811 1 24 1 1
811 1 25 1 3
812 1 4 1 16
812 1 9 1 18
812 1 13 1 1
812 1 14 1 16
812 1 16 1 2
812 1 17 1 2
812 1 18 1 1
812 1 19 1 11
812 1 20 1 8
812 1 23 1 1
812 1 24 1 24
813 1 2 1 3
813 1 3 1 2
813 1 4 1 1
813 1 5 1 2
813 1 6 1 9
813 1 7 1 9
813 1 8 1 14
813 1 9 1 10
813 1 10 1 13
813 1 13 1 1
813 1 18 1 3
813 1 21 1 4
813 1 22 1 3
813 1 23 1 9
813 1 24 1 8
813 1 25 1 9
814 1 1 1 26
814 1 6 1 21
814 1 11 1 17
814 1 16 1 18
814 1 21 1 18
815 1 3 1 24
815 1 8 1 17
815 1 13 1 12
815 1 16 1 3
815 1 18 1 20
815 1 19 1 1
815 1 20 1 1
815 1 23 1 22
816 1 2 1 1
816 1 4 1 19
816 1 9 1 18
816 1 14 1 15
816 1 17 1 1
816 1 19 1 20
816 1 21 1 2
816 1 23 1 1
816 1 24 1 23
817 1 3 1 5
817 1 6 1 6
817 1 7 1 13
817 1 8 1 22
817 1 9 1 7
817 1 10 1 11
817 1 11 1 1
817 1 13 1 12
817 1 18 1 12
817 1 21 1 1
817 1 22 1 2
817 1 23 1 5
817 1 24 1 2
817 1 25 1 1
818 1 1 1 3
818 1 2 1 4
818 1 3 1 17
818 1 4 1 2
818 1 5 1 4
818 1 8 1 8
818 1 10 1 2
818 1 12 1 1
818 1 13 1 10
818 1 14 1 1
818 1 15 1 4
818 1 16 1 1
818 1 17 1 1
818 1 18 1 13
818 1 20 1 5
818 1 21 1 1
818 1 23 1 8
818 1 24 1 4
818 1 25 1 11
819 1 1 1 5
819 1 2 1 8
819 1 3 1 12
819 1 4 1 10
819 1 5 1 10
819 1 8 1 11
819 1 11 1 3
819 1 12 1 2
819 1 13 1 17
819 1 14 1 2
819 1 15 1 2
819 1 18 1 11
819 1 21 1 1
819 1 23 1 6
820 1 1 1 2
820 1 2 1 1
820 1 3 1 4
820 1 4 1 10
820 1 6 1 1
820 1 7 1 1
820 1 8 1 3
820 1 9 1 5
820 1 11 1 2
820 1 12 1 1
820 1 13 1 1
820 1 14 1 7
820 1 18 1 3
820 1 19 1 13
820 1 21 1 7
820 1 22 1 11
820 1 23 1 4
820 1 24 1 18
820 1 25 1 6
821 1 1 1 10
821 1 2 1 19
821 1 3 1 16
821 1 4 1 23
821 1 5 1 13
821 1 8 1 3
821 1 9 1 2
821 1 10 1 1
821 1 13 1 2
821 1 15 1 1
821 1 17 1 1
821 1 18 1 4
821 1 19 1 3
821 1 23 1 2
822 1 1 1 8
822 1 2 1 8
822 1 6 1 8
822 1 7 1 16
822 1 11 1 6
822 1 12 1 5
822 1 13 1 2
822 1 14 1 1
822 1 15 1 2
822 1 16 1 10
822 1 17 1 9
822 1 21 1 7
822 1 22 1 18
823 1 1 1 4
823 1 2 1 11
823 1 3 1 15
823 1 4 1 4
823 1 5 1 8
823 1 8 1 6
823 1 10 1 2
823 1 11 1 5
823 1 12 1 10
823 1 13 1 8
823 1 14 1 7
823 1 15 1 8
823 1 18 1 5
823 1 20 1 2
823 1 23 1 3
823 1 25 1 2
824 1 2 1 1
824 1 5 1 2
824 1 10 1 3
824 1 11 1 16
824 1 12 1 20
824 1 13 1 21
824 1 14 1 20
824 1 15 1 15
824 1 17 1 2
825 1 2 1 5
825 1 4 1 2
825 1 6 1 20
825 1 7 1 10
825 1 8 1 17
825 1 9 1 22
825 1 10 1 23
825 1 25 1 1
826 1 1 1 9
826 1 2 1 1
826 1 4 1 8
826 1 6 1 16
826 1 9 1 7
826 1 11 1 10
826 1 14 1 7
826 1 16 1 6
826 1 19 1 9
826 1 21 1 21
826 1 24 1 6
827 1 2 1 5
827 1 3 1 5
827 1 4 1 6
827 1 6 1 8
827 1 7 1 7
827 1 8 1 11
827 1 9 1 10
827 1 10 1 7
827 1 12 1 4
827 1 13 1 2
827 1 14 1 1
827 1 16 1 2
827 1 17 1 6
827 1 18 1 7
827 1 19 1 6
827 1 20 1 3
827 1 22 1 3
827 1 23 1 4
827 1 24 1 3
828 1 1 1 4
828 1 2 1 2
828 1 3 1 1
828 1 4 1 1
828 1 5 1 3
828 1 6 1 4
828 1 7 1 2
828 1 8 1 3
828 1 9 1 1
828 1 10 1 4
828 1 11 1 2
828 1 15 1 1
828 1 16 1 3
828 1 17 1 7
828 1 18 1 2
828 1 19 1 1
828 1 20 1 4
828 1 21 1 16
828 1 22 1 6
828 1 23 1 12
828 1 24 1 12
828 1 25 1 9
829 1 2 1 4
829 1 3 1 2
829 1 4 1 17
829 1 5 1 1
829 1 7 1 2
829 1 9 1 13
829 1 14 1 15
829 1 15 1 1
829 1 17 1 3
829 1 19 1 14
829 1 22 1 4
829 1 24 1 23
829 1 25 1 1
830 1 2 1 13
830 1 4 1 1
830 1 5 1 5
830 1 6 1 1
830 1 7 1 15
830 1 9 1 1
830 1 10 1 6
830 1 12 1 14
830 1 15 1 4
830 1 17 1 10
830 1 18 1 1
830 1 20 1 8
830 1 22 1 16
830 1 24 1 2
830 1 25 1 3
831 1 11 1 26
831 1 12 1 16
831 1 13 1 15
831 1 14 1 18
831 1 15 1 25
832 1 11 1 18
832 1 12 1 17
832 1 13 1 24
832 1 14 1 14
832 1 15 1 26
832 1 25 1 1
833 1 1 1 23
833 1 2 1 12
833 1 3 1 14
833 1 4 1 12
833 1 5 1 21
833 1 19 1 2
833 1 20 1 1
833 1 21 1 4
833 1 22 1 1
833 1 23 1 5
833 1 24 1 3
833 1 25 1 2
834 1 2 1 18
834 1 7 1 20
834 1 11 1 1
834 1 12 1 20
834 1 17 1 20
834 1 22 1 21
835 1 3 1 14
835 1 8 1 17
835 1 11 1 1
835 1 12 1 3
835 1 13 1 21
835 1 14 1 1
835 1 15 1 3
835 1 18 1 18
835 1 23 1 22
836 1 2 1 3
836 1 3 1 8
836 1 8 1 9
836 1 10 1 2
836 1 12 1 1
836 1 13 1 13
836 1 15 1 1
836 1 16 1 13
836 1 17 1 5
836 1 18 1 17
836 1 19 1 12
836 1 20 1 6
836 1 23 1 10
837 1 1 1 12
837 1 2 1 12
837 1 3 1 11
837 1 4 1 16
837 1 5 1 16
837 1 8 1 1
837 1 10 1 4
837 1 12 1 5
837 1 13 1 3
837 1 14 1 1
837 1 15 1 3
837 1 20 1 11
837 1 21 1 1
837 1 23 1 2
837 1 25 1 2
838 1 1 1 21
838 1 2 1 1
838 1 4 1 2
838 1 6 1 14
838 1 11 1 17
838 1 15 1 1
838 1 16 1 19
838 1 17 1 1
838 1 20 1 1
838 1 21 1 23
839 1 1 1 4
839 1 2 1 4
839 1 4 1 2
839 1 5 1 2
839 1 6 1 9
839 1 11 1 15
839 1 12 1 14
839 1 13 1 12
839 1 14 1 13
839 1 15 1 17
839 1 16 1 3
839 1 21 1 3
839 1 25 1 2
840 1 1 1 1
840 1 2 1 2
840 1 3 1 16
840 1 4 1 5
840 1 5 1 2
840 1 8 1 16
840 1 13 1 27
840 1 18 1 15
840 1 23 1 16
841 1 1 1 14
841 1 2 1 5
841 1 3 1 6
841 1 4 1 15
841 1 5 1 4
841 1 6 1 5
841 1 9 1 14
841 1 10 1 3
841 1 11 1 4
841 1 14 1 4
841 1 15 1 3
841 1 16 1 1
841 1 19 1 7
841 1 20 1 2
841 1 21 1 5
841 1 24 1 6
841 1 25 1 2
842 1 3 1 3
842 1 5 1 1
842 1 8 1 4
842 1 13 1 2
842 1 15 1 2
842 1 16 1 5
842 1 17 1 8
842 1 18 1 13
842 1 19 1 5
842 1 20 1 15
842 1 21 1 3
842 1 22 1 7
842 1 23 1 6
842 1 24 1 7
842 1 25 1 19
843 1 3 1 1
843 1 5 1 19
843 1 10 1 24
843 1 15 1 20
843 1 16 1 1
843 1 20 1 21
843 1 25 1 14
844 1 1 1 2
844 1 2 1 3
844 1 3 1 3
844 1 5 1 12
844 1 7 1 1
844 1 10 1 13
844 1 15 1 20
844 1 16 1 3
844 1 17 1 1
844 1 18 1 2
844 1 20 1 23
844 1 25 1 17
845 1 1 1 2
845 1 2 1 2
845 1 3 1 3
845 1 4 1 1
845 1 5 1 1
845 1 6 1 5
845 1 7 1 14
845 1 8 1 2
845 1 9 1 6
845 1 10 1 4
845 1 11 1 1
845 1 12 1 2
845 1 14 1 2
845 1 15 1 1
845 1 17 1 1
845 1 19 1 1
845 1 21 1 11
845 1 22 1 12
845 1 23 1 9
845 1 24 1 10
845 1 25 1 10
846 1 1 1 9
846 1 2 1 7
846 1 3 1 8
846 1 4 1 9
846 1 5 1 5
846 1 9 1 1
846 1 11 1 9
846 1 12 1 12
846 1 13 1 12
846 1 14 1 11
846 1 15 1 16
846 1 16 1 1
847 1 2 1 1
847 1 3 1 5
847 1 4 1 13
847 1 5 1 1
847 1 6 1 1
847 1 7 1 2
847 1 8 1 3
847 1 9 1 8
847 1 12 1 3
847 1 13 1 2
847 1 14 1 6
847 1 16 1 4
847 1 17 1 6
847 1 18 1 17
847 1 19 1 12
847 1 20 1 3
847 1 22 1 3
847 1 23 1 4
847 1 24 1 6
848 1 4 1 10
848 1 9 1 8
848 1 11 1 1
848 1 12 1 1
848 1 14 1 5
848 1 15 1 1
848 1 16 1 7
848 1 17 1 3
848 1 18 1 4
848 1 19 1 13
848 1 20 1 8
848 1 21 1 5
848 1 22 1 9
848 1 23 1 4
848 1 24 1 17
848 1 25 1 4
849 1 2 1 1
849 1 4 1 15
849 1 7 1 1
849 1 9 1 19
849 1 12 1 1
849 1 14 1 15
849 1 16 1 5
849 1 17 1 3
849 1 19 1 23
849 1 20 1 4
849 1 24 1 13
850 1 1 1 5
850 1 2 1 1
850 1 3 1 11
850 1 4 1 3
850 1 6 1 3
850 1 7 1 1
850 1 8 1 12
850 1 9 1 1
850 1 11 1 5
850 1 13 1 16
850 1 14 1 2
850 1 16 1 4
850 1 17 1 2
850 1 18 1 11
850 1 19 1 3
850 1 21 1 5
850 1 23 1 11
850 1 24 1 4
851 1 1 1 12
851 1 2 1 6
851 1 5 1 2
851 1 6 1 7
851 1 7 1 10
851 1 10 1 1
851 1 11 1 14
851 1 12 1 14
851 1 13 1 4
851 1 14 1 4
851 1 15 1 6
851 1 16 1 7
851 1 17 1 6
851 1 20 1 2
851 1 21 1 2
851 1 22 1 2
851 1 25 1 1
852 1 3 1 4
852 1 4 1 17
852 1 8 1 2
852 1 9 1 21
852 1 13 1 5
852 1 14 1 14
852 1 18 1 1
852 1 19 1 13
852 1 23 1 2
852 1 24 1 21
853 1 1 1 16
853 1 2 1 4
853 1 3 1 2
853 1 4 1 3
853 1 5 1 2
853 1 6 1 5
853 1 11 1 8
853 1 12 1 2
853 1 13 1 9
853 1 14 1 5
853 1 15 1 5
853 1 16 1 14
853 1 17 1 6
853 1 18 1 1
853 1 19 1 3
853 1 20 1 5
853 1 21 1 10
854 1 2 1 9
854 1 4 1 2
854 1 5 1 1
854 1 7 1 11
854 1 9 1 3
854 1 10 1 1
854 1 11 1 3
854 1 12 1 14
854 1 13 1 7
854 1 14 1 6
854 1 15 1 5
854 1 17 1 12
854 1 19 1 2
854 1 20 1 2
854 1 21 1 2
854 1 22 1 9
854 1 23 1 1
854 1 24 1 8
854 1 25 1 2
855 1 1 1 2
855 1 2 1 16
855 1 6 1 2
855 1 7 1 14
855 1 8 1 1
855 1 10 1 1
855 1 12 1 16
855 1 16 1 1
855 1 17 1 21
855 1 18 1 1
855 1 21 1 7
855 1 22 1 18
856 1 1 1 4
856 1 2 1 1
856 1 3 1 3
856 1 4 1 4
856 1 5 1 1
856 1 6 1 11
856 1 7 1 10
856 1 8 1 21
856 1 9 1 16
856 1 10 1 19
856 1 14 1 1
856 1 18 1 1
856 1 19 1 1
856 1 22 1 1
856 1 24 1 6
857 1 5 1 12
857 1 10 1 11
857 1 11 1 2
857 1 12 1 1
857 1 13 1 1
857 1 14 1 1
857 1 15 1 22
857 1 16 1 5
857 1 17 1 3
857 1 18 1 5
857 1 19 1 5
857 1 20 1 17
857 1 24 1 1
857 1 25 1 14
858 1 5 1 7
858 1 6 1 2
858 1 10 1 6
858 1 11 1 9
858 1 12 1 15
858 1 13 1 13
858 1 14 1 13
858 1 15 1 17
858 1 20 1 8
858 1 21 1 1
858 1 25 1 9
859 1 1 1 6
859 1 2 1 10
859 1 3 1 8
859 1 4 1 10
859 1 5 1 7
859 1 9 1 2
859 1 11 1 1
859 1 14 1 1
859 1 19 1 5
859 1 21 1 8
859 1 22 1 15
859 1 23 1 13
859 1 24 1 7
859 1 25 1 7
860 1 3 1 21
860 1 8 1 13
860 1 13 1 23
860 1 18 1 24
860 1 23 1 19
861 1 2 1 6
861 1 5 1 2
861 1 7 1 5
861 1 8 1 1
861 1 10 1 3
861 1 12 1 3
861 1 17 1 2
861 1 20 1 1
861 1 21 1 13
861 1 22 1 17
861 1 23 1 19
861 1 24 1 11
861 1 25 1 17
862 1 1 1 11
862 1 2 1 6
862 1 3 1 3
862 1 4 1 9
862 1 5 1 1
862 1 6 1 12
862 1 7 1 11
862 1 8 1 12
862 1 9 1 15
862 1 10 1 3
862 1 11 1 3
862 1 14 1 2
862 1 16 1 4
862 1 19 1 2
862 1 21 1 5
862 1 24 1 1
863 1 1 1 2
863 1 2 1 8
863 1 3 1 3
863 1 4 1 1
863 1 5 1 10
863 1 6 1 1
863 1 7 1 3
863 1 8 1 1
863 1 9 1 3
863 1 10 1 17
863 1 15 1 17
863 1 20 1 12
863 1 21 1 4
863 1 22 1 2
863 1 24 1 2
863 1 25 1 14
864 1 1 1 11
864 1 2 1 8
864 1 3 1 10
864 1 4 1 11
864 1 5 1 6
864 1 8 1 2
864 1 9 1 9
864 1 13 1 4
864 1 14 1 6
864 1 18 1 6
864 1 19 1 4
864 1 20 1 2
864 1 21 1 1
864 1 22 1 1
864 1 23 1 4
864 1 24 1 13
864 1 25 1 2
865 1 1 1 13
865 1 2 1 5
865 1 3 1 10
865 1 4 1 15
865 1 5 1 7
865 1 6 1 6
865 1 9 1 5
865 1 11 1 6
865 1 14 1 4
865 1 16 1 6
865 1 17 1 2
865 1 18 1 1
865 1 19 1 7
865 1 20 1 4
865 1 21 1 3
865 1 24 1 6
866 1 1 1 8
866 1 2 1 7
866 1 3 1 8
866 1 4 1 6
866 1 5 1 5
866 1 12 1 1
866 1 13 1 1
866 1 21 1 9
866 1 22 1 11
866 1 23 1 14
866 1 24 1 14
866 1 25 1 16
867 1 2 1 2
867 1 4 1 8
867 1 5 1 3
867 1 9 1 10
867 1 10 1 1
867 1 14 1 2
867 1 16 1 9
867 1 17 1 15
867 1 18 1 9
867 1 19 1 21
867 1 20 1 12
867 1 22 1 2
867 1 24 1 6
868 1 2 1 5
868 1 4 1 9
868 1 7 1 12
868 1 9 1 11
868 1 12 1 5
868 1 14 1 7
868 1 17 1 3
868 1 19 1 6
868 1 21 1 4
868 1 22 1 12
868 1 23 1 8
868 1 24 1 15
868 1 25 1 3
869 1 3 1 2
869 1 5 1 1
869 1 8 1 3
869 1 9 1 1
869 1 10 1 2
869 1 11 1 16
869 1 12 1 16
869 1 13 1 19
869 1 14 1 11
869 1 15 1 18
869 1 18 1 3
869 1 20 1 3
869 1 22 1 1
869 1 23 1 2
869 1 25 1 2
870 1 2 1 4
870 1 6 1 2
870 1 7 1 7
870 1 8 1 4
870 1 9 1 2
870 1 10 1 2
870 1 11 1 20
870 1 12 1 13
870 1 13 1 11
870 1 14 1 13
870 1 15 1 12
870 1 17 1 6
870 1 22 1 4
871 1 1 1 2
871 1 3 1 16
871 1 4 1 1
871 1 5 1 1
871 1 7 1 2
871 1 8 1 25
871 1 10 1 1
871 1 12 1 2
871 1 13 1 9
871 1 17 1 1
871 1 18 1 17
871 1 22 1 1
871 1 23 1 22
872 1 2 1 3
872 1 4 1 16
872 1 7 1 4
872 1 9 1 13
872 1 12 1 7
872 1 14 1 16
872 1 17 1 5
872 1 19 1 23
872 1 22 1 2
872 1 24 1 11
873 1 1 1 21
873 1 2 1 22
873 1 3 1 12
873 1 4 1 19
873 1 5 1 22
873 1 11 1 1
873 1 21 1 1
873 1 22 1 1
873 1 24 1 1
874 1 1 1 1
874 1 2 1 8
874 1 3 1 2
874 1 4 1 2
874 1 5 1 3
874 1 7 1 4
874 1 8 1 2
874 1 13 1 1
874 1 15 1 1
874 1 16 1 11
874 1 17 1 10
874 1 18 1 20
874 1 19 1 17
874 1 20 1 11
874 1 22 1 4
874 1 23 1 1
874 1 24 1 1
874 1 25 1 1
875 1 1 1 9
875 1 6 1 9
875 1 9 1 1
875 1 11 1 9
875 1 16 1 16
875 1 17 1 13
875 1 18 1 10
875 1 19 1 5
875 1 20 1 11
875 1 21 1 8
875 1 22 1 2
875 1 23 1 3
875 1 24 1 1
875 1 25 1 3
876 1 1 1 5
876 1 4 1 4
876 1 6 1 12
876 1 7 1 11
876 1 8 1 11
876 1 9 1 16
876 1 10 1 12
876 1 11 1 4
876 1 14 1 3
876 1 16 1 6
876 1 17 1 2
876 1 18 1 1
876 1 19 1 8
876 1 20 1 1
876 1 21 1 2
876 1 24 1 2
877 1 6 1 16
877 1 7 1 17
877 1 8 1 19
877 1 9 1 20
877 1 10 1 28
878 1 1 1 15
878 1 2 1 10
878 1 3 1 2
878 1 4 1 4
878 1 6 1 7
878 1 7 1 2
878 1 11 1 9
878 1 12 1 4
878 1 14 1 7
878 1 16 1 10
878 1 17 1 4
878 1 18 1 2
878 1 19 1 3
878 1 21 1 12
878 1 22 1 5
878 1 24 1 3
878 1 25 1 1
879 1 3 1 16
879 1 6 1 5
879 1 7 1 2
879 1 8 1 13
879 1 9 1 4
879 1 10 1 2
879 1 12 1 2
879 1 13 1 10
879 1 16 1 1
879 1 17 1 1
879 1 18 1 10
879 1 19 1 1
879 1 20 1 3
879 1 21 1 7
879 1 22 1 4
879 1 23 1 16
879 1 24 1 1
879 1 25 1 2
880 1 1 1 9
880 1 6 1 9
880 1 11 1 18
880 1 12 1 10
880 1 13 1 14
880 1 14 1 5
880 1 15 1 11
880 1 16 1 15
880 1 18 1 1
880 1 19 1 1
880 1 20 1 1
880 1 21 1 6
881 1 5 1 1
881 1 6 1 21
881 1 7 1 12
881 1 8 1 7
881 1 9 1 14
881 1 10 1 13
881 1 11 1 5
881 1 12 1 9
881 1 13 1 4
881 1 14 1 4
881 1 15 1 8
881 1 20 1 2
882 1 3 1 15
882 1 8 1 23
882 1 9 1 1
882 1 13 1 20
882 1 17 1 1
882 1 18 1 22
882 1 23 1 18
883 1 1 1 1
883 1 2 1 1
883 1 3 1 1
883 1 5 1 2
883 1 10 1 3
883 1 11 1 11
883 1 12 1 20
883 1 13 1 14
883 1 14 1 18
883 1 15 1 19
883 1 16 1 1
883 1 19 1 2
883 1 20 1 3
883 1 23 1 3
883 1 25 1 1
884 1 2 1 4
884 1 4 1 4
884 1 7 1 3
884 1 9 1 1
884 1 10 1 1
884 1 11 1 19
884 1 12 1 13
884 1 13 1 14
884 1 14 1 17
884 1 15 1 10
884 1 17 1 4
884 1 19 1 5
884 1 22 1 1
884 1 24 1 4
885 1 1 1 1
885 1 4 1 1
885 1 5 1 2
885 1 6 1 17
885 1 7 1 12
885 1 8 1 14
885 1 9 1 11
885 1 10 1 18
885 1 12 1 1
885 1 14 1 3
885 1 15 1 6
885 1 17 1 2
885 1 18 1 3
885 1 19 1 4
885 1 20 1 2
885 1 24 1 1
885 1 25 1 2
886 1 1 1 16
886 1 6 1 13
886 1 9 1 1
886 1 11 1 10
886 1 12 1 10
886 1 13 1 10
886 1 14 1 5
886 1 15 1 14
886 1 16 1 14
886 1 21 1 4
886 1 22 1 1
886 1 23 1 2
887 1 2 1 1
887 1 3 1 1
887 1 6 1 2
887 1 8 1 5
887 1 9 1 2
887 1 10 1 4
887 1 16 1 11
887 1 17 1 17
887 1 18 1 21
887 1 19 1 21
887 1 20 1 15
888 1 1 1 14
888 1 3 1 5
888 1 4 1 5
888 1 5 1 2
888 1 6 1 9
888 1 7 1 5
888 1 8 1 4
888 1 9 1 5
888 1 10 1 7
888 1 11 1 5
888 1 15 1 5
888 1 16 1 9
888 1 17 1 2
888 1 18 1 5
888 1 19 1 2
888 1 20 1 6
888 1 21 1 6
888 1 25 1 4
889 1 3 1 5
889 1 6 1 1
889 1 7 1 2
889 1 8 1 13
889 1 9 1 2
889 1 10 1 3
889 1 11 1 6
889 1 12 1 7
889 1 13 1 13
889 1 14 1 5
889 1 15 1 3
889 1 18 1 7
889 1 21 1 5
889 1 22 1 4
889 1 23 1 16
889 1 24 1 4
889 1 25 1 4
890 1 1 1 14
890 1 2 1 18
890 1 3 1 18
890 1 4 1 20
890 1 5 1 15
890 1 6 1 1
890 1 8 1 1
890 1 9 1 3
890 1 10 1 2
890 1 14 1 4
890 1 17 1 1
890 1 19 1 1
890 1 24 1 2
891 1 5 1 1
891 1 15 1 2
891 1 16 1 17
891 1 17 1 24
891 1 18 1 18
891 1 19 1 17
891 1 20 1 20
891 1 25 1 1
892 1 1 1 13
892 1 2 1 6
892 1 4 1 1
892 1 5 1 1
892 1 6 1 7
892 1 7 1 9
892 1 8 1 2
892 1 10 1 1
892 1 11 1 10
892 1 12 1 6
892 1 14 1 1
892 1 16 1 12
892 1 17 1 9
892 1 21 1 15
892 1 22 1 7
893 1 1 1 15
893 1 2 1 18
893 1 3 1 11
893 1 4 1 18
893 1 5 1 9
893 1 7 1 1
893 1 9 1 1
893 1 11 1 1
893 1 14 1 1
893 1 19 1 2
893 1 21 1 7
893 1 22 1 6
893 1 23 1 3
893 1 24 1 3
893 1 25 1 4
894 1 1 1 6
894 1 2 1 7
894 1 3 1 11
894 1 4 1 3
894 1 5 1 8
894 1 21 1 10
894 1 22 1 16
894 1 23 1 17
894 1 24 1 13
894 1 25 1 9
895 1 6 1 21
895 1 7 1 17
895 1 8 1 19
895 1 9 1 29
895 1 10 1 13
895 1 24 1 1
896 1 1 1 1
896 1 6 1 1
896 1 7 1 2
896 1 9 1 1
896 1 10 1 2
896 1 11 1 19
896 1 12 1 17
896 1 13 1 20
896 1 14 1 14
896 1 15 1 20
896 1 16 1 1
896 1 18 1 1
896 1 21 1 1
897 1 1 1 1
897 1 2 1 14
897 1 6 1 3
897 1 7 1 10
897 1 11 1 12
897 1 12 1 17
897 1 13 1 8
897 1 14 1 3
897 1 15 1 4
897 1 16 1 2
897 1 17 1 11
897 1 21 1 2
897 1 22 1 13
898 1 1 1 19
898 1 2 1 17
898 1 3 1 17
898 1 4 1 25
898 1 5 1 12
898 1 6 1 1
898 1 9 1 1
898 1 13 1 1
898 1 18 1 1
898 1 20 1 1
898 1 21 1 1
898 1 23 1 4
899 1 1 1 10
899 1 2 1 7
899 1 3 1 11
899 1 4 1 10
899 1 5 1 11
899 1 9 1 5
899 1 12 1 1
899 1 14 1 7
899 1 16 1 3
899 1 17 1 2
899 1 18 1 2
899 1 19 1 13
899 1 20 1 2
899 1 21 1 2
899 1 22 1 2
899 1 23 1 1
899 1 24 1 10
899 1 25 1 1
900 1 1 1 1
900 1 3 1 5
900 1 5 1 3
900 1 8 1 2
900 1 9 1 4
900 1 11 1 20
900 1 12 1 10
900 1 13 1 16
900 1 14 1 16
900 1 15 1 13
900 1 18 1 3
900 1 19 1 2
900 1 23 1 2
900 1 24 1 3
901 1 4 1 2
901 1 9 1 6
901 1 10 1 1
901 1 11 1 1
901 1 16 1 15
901 1 17 1 18
901 1 18 1 15
901 1 19 1 23
901 1 20 1 16
901 1 21 1 1
901 1 24 1 2
902 1 3 1 7
902 1 5 1 16
902 1 8 1 5
902 1 10 1 14
902 1 13 1 3
902 1 14 1 1
902 1 15 1 10
902 1 16 1 2
902 1 18 1 7
902 1 19 1 1
902 1 20 1 14
902 1 23 1 7
902 1 25 1 13
903 1 3 1 1
903 1 4 1 4
903 1 5 1 8
903 1 7 1 3
903 1 8 1 3
903 1 9 1 3
903 1 10 1 3
903 1 12 1 2
903 1 13 1 4
903 1 14 1 1
903 1 15 1 3
903 1 16 1 6
903 1 17 1 13
903 1 18 1 14
903 1 19 1 10
903 1 20 1 12
903 1 23 1 3
903 1 24 1 2
903 1 25 1 5
904 1 1 1 6
904 1 2 1 16
904 1 3 1 3
904 1 4 1 1
904 1 5 1 5
904 1 6 1 1
904 1 7 1 11
904 1 10 1 1
904 1 12 1 16
904 1 15 1 1
904 1 16 1 1
904 1 17 1 20
904 1 22 1 18
905 1 1 1 3
905 1 3 1 2
905 1 4 1 4
905 1 5 1 5
905 1 9 1 4
905 1 10 1 3
905 1 14 1 1
905 1 15 1 6
905 1 16 1 8
905 1 17 1 9
905 1 18 1 12
905 1 19 1 21
905 1 20 1 15
905 1 24 1 4
905 1 25 1 3
906 1 6 1 18
906 1 7 1 19
906 1 8 1 19
906 1 9 1 15
906 1 10 1 22
906 1 16 1 2
906 1 18 1 2
906 1 19 1 2
906 1 25 1 1
907 1 1 1 1
907 1 2 1 1
907 1 3 1 7
907 1 4 1 4
907 1 5 1 1
907 1 8 1 10
907 1 9 1 6
907 1 11 1 4
907 1 12 1 3
907 1 13 1 17
907 1 14 1 12
907 1 15 1 6
907 1 18 1 10
907 1 19 1 1
907 1 21 1 1
907 1 23 1 10
907 1 24 1 6
908 1 3 1 18
908 1 8 1 22
908 1 13 1 19
908 1 18 1 20
908 1 23 1 20
908 1 25 1 1
909 1 2 1 1
909 1 5 1 16
909 1 10 1 19
909 1 14 1 2
909 1 15 1 18
909 1 20 1 18
909 1 21 1 2
909 1 22 1 2
909 1 23 1 1
909 1 24 1 2
909 1 25 1 19
910 1 1 1 11
910 1 2 1 8
910 1 3 1 16
910 1 4 1 9
910 1 5 1 8
910 1 6 1 3
910 1 7 1 3
910 1 8 1 6
910 1 9 1 3
910 1 10 1 1
910 1 13 1 9
910 1 16 1 2
910 1 17 1 1
910 1 18 1 13
910 1 19 1 2
910 1 23 1 5
911 1 2 1 1
911 1 4 1 3
911 1 5 1 16
911 1 7 1 2
911 1 10 1 16
911 1 11 1 2
911 1 12 1 3
911 1 13 1 2
911 1 14 1 1
911 1 15 1 17
911 1 17 1 3
911 1 19 1 1
911 1 20 1 11
911 1 21 1 1
911 1 22 1 2
911 1 24 1 1
911 1 25 1 18
912 1 3 1 9
912 1 8 1 8
912 1 10 1 1
912 1 11 1 2
912 1 13 1 6
912 1 16 1 13
912 1 17 1 16
912 1 18 1 18
912 1 19 1 8
912 1 20 1 10
912 1 21 1 2
912 1 23 1 7
913 1 2 1 3
913 1 4 1 2
913 1 6 1 14
913 1 7 1 10
913 1 8 1 20
913 1 9 1 14
913 1 10 1 19
913 1 11 1 4
913 1 12 1 2
913 1 13 1 4
913 1 14 1 2
913 1 15 1 1
913 1 24 1 5
914 1 1 1 18
914 1 2 1 19
914 1 3 1 9
914 1 4 1 10
914 1 5 1 17
914 1 6 1 7
914 1 11 1 1
914 1 16 1 8
914 1 17 1 3
914 1 18 1 1
914 1 19 1 1
914 1 20 1 4
914 1 21 1 2
915 1 3 1 19
915 1 4 1 4
915 1 5 1 1
915 1 8 1 14
915 1 9 1 6
915 1 13 1 14
915 1 14 1 2
915 1 15 1 2
915 1 18 1 17
915 1 20 1 2
915 1 23 1 16
915 1 25 1 3
916 1 1 1 5
916 1 2 1 1
916 1 4 1 1
916 1 6 1 19
916 1 7 1 17
916 1 8 1 20
916 1 9 1 17
916 1 10 1 14
916 1 12 1 1
916 1 16 1 1
916 1 21 1 1
916 1 22 1 1
916 1 23 1 1
916 1 24 1 1
917 1 1 1 4
917 1 2 1 1
917 1 3 1 3
917 1 4 1 1
917 1 5 1 4
917 1 6 1 9
917 1 7 1 21
917 1 8 1 6
917 1 9 1 12
917 1 10 1 7
917 1 11 1 5
917 1 12 1 3
917 1 13 1 2
917 1 15 1 2
917 1 17 1 3
917 1 18 1 1
917 1 19 1 1
917 1 20 1 1
917 1 22 1 4
917 1 23 1 5
917 1 25 1 5
918 1 2 1 1
918 1 3 1 8
918 1 7 1 1
918 1 8 1 5
918 1 13 1 7
918 1 16 1 16
918 1 17 1 10
918 1 18 1 21
918 1 19 1 13
918 1 20 1 9
918 1 23 1 9
919 1 1 1 14
919 1 3 1 1
919 1 4 1 2
919 1 5 1 1
919 1 6 1 21
919 1 11 1 18
919 1 14 1 2
919 1 16 1 17
919 1 17 1 1
919 1 19 1 1
919 1 21 1 21
919 1 24 1 1
920 1 1 1 3
920 1 2 1 2
920 1 3 1 16
920 1 4 1 4
920 1 5 1 2
920 1 8 1 20
920 1 13 1 18
920 1 14 1 1
920 1 18 1 17
920 1 23 1 17
921 1 1 1 1
921 1 2 1 8
921 1 3 1 4
921 1 4 1 8
921 1 5 1 3
921 1 9 1 6
921 1 11 1 1
921 1 12 1 2
921 1 13 1 2
921 1 14 1 21
921 1 15 1 5
921 1 17 1 3
921 1 19 1 10
921 1 21 1 2
921 1 22 1 1
921 1 23 1 4
921 1 24 1 15
921 1 25 1 4
922 1 1 1 19
922 1 2 1 8
922 1 3 1 11
922 1 4 1 20
922 1 5 1 12
922 1 8 1 1
922 1 9 1 9
922 1 13 1 3
922 1 14 1 3
922 1 17 1 1
922 1 18 1 3
922 1 19 1 3
922 1 23 1 3
922 1 24 1 4
923 1 3 1 6
923 1 8 1 8
923 1 9 1 1
923 1 11 1 8
923 1 12 1 13
923 1 13 1 16
923 1 14 1 17
923 1 15 1 9
923 1 18 1 8
923 1 20 1 1
923 1 21 1 2
923 1 23 1 11
924 1 6 1 16
924 1 7 1 23
924 1 8 1 18
924 1 9 1 15
924 1 10 1 12
924 1 21 1 8
924 1 22 1 3
924 1 23 1 3
924 1 25 1 2
925 1 3 1 1
925 1 5 1 2
925 1 6 1 13
925 1 7 1 24
925 1 8 1 17
925 1 9 1 15
925 1 10 1 14
925 1 13 1 1
925 1 15 1 3
925 1 17 1 1
925 1 18 1 2
925 1 19 1 1
925 1 20 1 6
926 1 1 1 3
926 1 3 1 12
926 1 4 1 1
926 1 6 1 1
926 1 8 1 15
926 1 9 1 1
926 1 10 1 1
926 1 11 1 3
926 1 13 1 21
926 1 15 1 1
926 1 16 1 5
926 1 17 1 1
926 1 18 1 16
926 1 20 1 2
926 1 21 1 4
926 1 23 1 11
926 1 24 1 1
926 1 25 1 1
927 1 1 1 1
927 1 6 1 10
927 1 7 1 31
927 1 8 1 18
927 1 9 1 23
927 1 10 1 17
928 1 1 1 21
928 1 6 1 13
928 1 8 1 2
928 1 10 1 1
928 1 11 1 21
928 1 12 1 1
928 1 13 1 4
928 1 14 1 3
928 1 15 1 4
928 1 16 1 12
928 1 20 1 2
928 1 21 1 16
929 1 2 1 5
929 1 5 1 5
929 1 7 1 3
929 1 9 1 1
929 1 10 1 1
929 1 11 1 9
929 1 12 1 17
929 1 13 1 6
929 1 14 1 5
929 1 15 1 4
929 1 16 1 8
929 1 17 1 12
929 1 18 1 4
929 1 19 1 7
929 1 20 1 4
929 1 22 1 8
929 1 25 1 1
930 1 11 1 23
930 1 12 1 11
930 1 13 1 26
930 1 14 1 21
930 1 15 1 19
931 1 1 1 1
931 1 2 1 3
931 1 3 1 3
931 1 4 1 16
931 1 5 1 2
931 1 9 1 17
931 1 10 1 1
931 1 14 1 14
931 1 18 1 2
931 1 19 1 13
931 1 20 1 2
931 1 21 1 2
931 1 23 1 1
931 1 24 1 19
931 1 25 1 4
932 1 1 1 2
932 1 2 1 1
932 1 5 1 18
932 1 10 1 18
932 1 15 1 21
932 1 20 1 21
932 1 25 1 19
933 1 2 1 1
933 1 4 1 1
933 1 5 1 8
933 1 6 1 3
933 1 7 1 2
933 1 8 1 2
933 1 9 1 5
933 1 10 1 19
933 1 12 1 1
933 1 15 1 19
933 1 16 1 1
933 1 17 1 1
933 1 19 1 1
933 1 20 1 18
933 1 24 1 3
933 1 25 1 15
934 1 2 1 3
934 1 5 1 23
934 1 7 1 3
934 1 10 1 16
934 1 12 1 1
934 1 15 1 14
934 1 17 1 1
934 1 20 1 17
934 1 22 1 2
934 1 25 1 20
935 1 3 1 13
935 1 5 1 3
935 1 8 1 21
935 1 10 1 2
935 1 12 1 1
935 1 13 1 14
935 1 14 1 2
935 1 15 1 4
935 1 16 1 1
935 1 17 1 1
935 1 18 1 21
935 1 20 1 2
935 1 23 1 13
935 1 25 1 2
936 1 1 1 14
936 1 2 1 2
936 1 3 1 1
936 1 4 1 9
936 1 5 1 2
936 1 6 1 21
936 1 7 1 8
936 1 8 1 5
936 1 9 1 9
936 1 10 1 6
936 1 11 1 9
936 1 16 1 9
936 1 21 1 5
937 1 1 1 7
937 1 2 1 1
937 1 5 1 15
937 1 6 1 5
937 1 7 1 3
937 1 10 1 10
937 1 11 1 9
937 1 13 1 2
937 1 14 1 3
937 1 15 1 8
937 1 16 1 5
937 1 20 1 7
937 1 21 1 14
937 1 25 1 11
938 1 3 1 1
938 1 5 1 7
938 1 6 1 20
938 1 7 1 9
938 1 8 1 13
938 1 9 1 7
938 1 10 1 17
938 1 13 1 4
938 1 15 1 10
938 1 18 1 3
938 1 20 1 4
938 1 23 1 2
938 1 25 1 3
939 1 1 1 1
939 1 2 1 2
939 1 3 1 2
939 1 5 1 2
939 1 6 1 5
939 1 7 1 8
939 1 8 1 4
939 1 9 1 5
939 1 10 1 6
939 1 12 1 1
939 1 15 1 2
939 1 16 1 10
939 1 17 1 15
939 1 18 1 12
939 1 19 1 9
939 1 20 1 14
939 1 22 1 1
939 1 25 1 1
940 1 5 1 14
940 1 6 1 1
940 1 7 1 2
940 1 10 1 7
940 1 11 1 5
940 1 12 1 6
940 1 13 1 5
940 1 14 1 6
940 1 15 1 21
940 1 20 1 13
940 1 25 1 20
941 1 1 1 17
941 1 2 1 19
941 1 3 1 14
941 1 4 1 14
941 1 5 1 12
941 1 9 1 4
941 1 12 1 1
941 1 14 1 2
941 1 16 1 1
941 1 17 1 2
941 1 18 1 2
941 1 19 1 8
941 1 20 1 2
941 1 24 1 2
942 1 6 1 4
942 1 7 1 3
942 1 8 1 1
942 1 9 1 4
942 1 10 1 2
942 1 11 1 2
942 1 12 1 2
942 1 14 1 1
942 1 15 1 2
942 1 21 1 19
942 1 22 1 17
942 1 23 1 17
942 1 24 1 14
942 1 25 1 12
943 1 1 1 3
943 1 3 1 1
943 1 4 1 10
943 1 6 1 4
943 1 7 1 5
943 1 8 1 8
943 1 9 1 14
943 1 10 1 5
943 1 14 1 12
943 1 16 1 2
943 1 18 1 2
943 1 19 1 15
943 1 20 1 2
943 1 22 1 1
943 1 24 1 16
944 1 4 1 23
944 1 9 1 26
944 1 14 1 17
944 1 19 1 22
944 1 24 1 12
945 1 1 1 6
945 1 4 1 1
945 1 5 1 1
945 1 6 1 4
945 1 9 1 6
945 1 11 1 18
945 1 13 1 1
945 1 14 1 4
945 1 16 1 16
945 1 17 1 1
945 1 18 1 3
945 1 19 1 6
945 1 20 1 2
945 1 21 1 12
945 1 22 1 3
945 1 23 1 2
945 1 24 1 5
945 1 25 1 9
946 1 1 1 3
946 1 2 1 7
946 1 3 1 8
946 1 4 1 5
946 1 5 1 6
946 1 6 1 5
946 1 7 1 11
946 1 8 1 10
946 1 9 1 10
946 1 10 1 12
946 1 12 1 6
946 1 15 1 2
946 1 17 1 4
946 1 20 1 4
946 1 22 1 2
946 1 25 1 5
947 1 3 1 10
947 1 4 1 1
947 1 8 1 15
947 1 13 1 5
947 1 18 1 12
947 1 21 1 13
947 1 22 1 5
947 1 23 1 16
947 1 24 1 10
947 1 25 1 13
948 1 1 1 6
948 1 2 1 7
948 1 3 1 5
948 1 5 1 6
948 1 6 1 7
948 1 7 1 5
948 1 8 1 5
948 1 10 1 9
948 1 11 1 8
948 1 13 1 1
948 1 15 1 3
948 1 16 1 7
948 1 17 1 2
948 1 18 1 4
948 1 20 1 3
948 1 21 1 7
948 1 22 1 3
948 1 23 1 6
948 1 25 1 6
949 1 2 1 4
949 1 5 1 16
949 1 7 1 2
949 1 10 1 14
949 1 12 1 1
949 1 15 1 17
949 1 17 1 4
949 1 20 1 19
949 1 21 1 2
949 1 22 1 2
949 1 23 1 4
949 1 24 1 1
949 1 25 1 14
950 1 4 1 13
950 1 9 1 8
950 1 11 1 5
950 1 12 1 14
950 1 13 1 11
950 1 14 1 17
950 1 15 1 12
950 1 19 1 11
950 1 24 1 9
951 1 1 1 1
951 1 3 1 5
951 1 5 1 11
951 1 8 1 5
951 1 10 1 11
951 1 13 1 1
951 1 15 1 10
951 1 18 1 6
951 1 20 1 21
951 1 23 1 7
951 1 24 1 1
951 1 25 1 21
952 1 1 1 5
952 1 2 1 17
952 1 5 1 2
952 1 6 1 6
952 1 7 1 5
952 1 10 1 2
952 1 11 1 8
952 1 12 1 8
952 1 15 1 1
952 1 16 1 5
952 1 17 1 11
952 1 18 1 1
952 1 20 1 1
952 1 21 1 6
952 1 22 1 16
952 1 23 1 1
952 1 25 1 5
953 1 1 1 3
953 1 3 1 3
953 1 4 1 1
953 1 5 1 3
953 1 16 1 11
953 1 17 1 12
953 1 18 1 5
953 1 19 1 17
953 1 20 1 6
953 1 21 1 9
953 1 22 1 7
953 1 23 1 6
953 1 24 1 6
953 1 25 1 11
954 1 1 1 10
954 1 4 1 1
954 1 5 1 1
954 1 6 1 9
954 1 10 1 6
954 1 11 1 10
954 1 12 1 1
954 1 13 1 2
954 1 14 1 1
954 1 15 1 5
954 1 16 1 13
954 1 17 1 6
954 1 18 1 6
954 1 19 1 5
954 1 20 1 7
954 1 21 1 10
954 1 25 1 7
955 1 2 1 12
955 1 5 1 8
955 1 7 1 18
955 1 10 1 5
955 1 12 1 17
955 1 15 1 2
955 1 17 1 11
955 1 20 1 2
955 1 22 1 15
955 1 25 1 10
956 1 2 1 7
956 1 5 1 8
956 1 7 1 6
956 1 10 1 7
956 1 12 1 5
956 1 15 1 4
956 1 16 1 12
956 1 17 1 13
956 1 18 1 6
956 1 19 1 15
956 1 20 1 5
956 1 22 1 7
956 1 25 1 5
957 1 1 1 1
957 1 5 1 2
957 1 6 1 16
957 1 7 1 18
957 1 8 1 7
957 1 9 1 14
957 1 10 1 13
957 1 11 1 5
957 1 12 1 5
957 1 13 1 2
957 1 14 1 5
957 1 15 1 7
957 1 20 1 2
957 1 21 1 1
957 1 25 1 2
958 1 1 1 1
958 1 6 1 1
958 1 11 1 7
958 1 12 1 2
958 1 13 1 7
958 1 14 1 1
958 1 15 1 1
958 1 21 1 14
958 1 22 1 18
958 1 23 1 18
958 1 24 1 17
958 1 25 1 13
959 1 1 1 10
959 1 2 1 1
959 1 3 1 10
959 1 4 1 1
959 1 5 1 2
959 1 6 1 6
959 1 7 1 1
959 1 8 1 11
959 1 9 1 1
959 1 11 1 7
959 1 12 1 2
959 1 13 1 9
959 1 14 1 2
959 1 15 1 3
959 1 16 1 8
959 1 18 1 9
959 1 21 1 7
959 1 23 1 10
960 1 1 1 5
960 1 2 1 7
960 1 3 1 9
960 1 4 1 7
960 1 5 1 9
960 1 6 1 11
960 1 7 1 9
960 1 8 1 13
960 1 9 1 14
960 1 10 1 8
960 1 11 1 3
960 1 12 1 2
960 1 13 1 2
960 1 15 1 1
961 1 1 1 17
961 1 2 1 1
961 1 3 1 4
961 1 6 1 17
961 1 8 1 3
961 1 11 1 19
961 1 12 1 1
961 1 13 1 2
961 1 14 1 1
961 1 15 1 2
961 1 16 1 15
961 1 21 1 17
961 1 23 1 1
962 1 1 1 7
962 1 5 1 2
962 1 6 1 20
962 1 7 1 4
962 1 8 1 4
962 1 9 1 6
962 1 10 1 13
962 1 11 1 8
962 1 15 1 3
962 1 16 1 11
962 1 17 1 3
962 1 18 1 1
962 1 19 1 1
962 1 20 1 5
962 1 21 1 9
962 1 25 1 3
963 1 1 1 4
963 1 6 1 18
963 1 7 1 1
963 1 11 1 16
963 1 15 1 1
963 1 16 1 11
963 1 17 1 1
963 1 18 1 2
963 1 19 1 2
963 1 20 1 1
963 1 21 1 28
963 1 22 1 4
963 1 23 1 4
963 1 24 1 2
963 1 25 1 5
964 1 1 1 17
964 1 2 1 17
964 1 3 1 12
964 1 4 1 26
964 1 5 1 9
964 1 9 1 6
964 1 10 1 1
964 1 14 1 2
964 1 15 1 2
964 1 17 1 1
964 1 19 1 5
964 1 20 1 1
964 1 24 1 1
965 1 16 1 5
965 1 17 1 12
965 1 18 1 12
965 1 19 1 7
965 1 20 1 4
965 1 21 1 11
965 1 22 1 10
965 1 23 1 16
965 1 24 1 10
965 1 25 1 13
966 1 3 1 2
966 1 4 1 3
966 1 6 1 12
966 1 7 1 6
966 1 8 1 15
966 1 9 1 14
966 1 10 1 11
966 1 13 1 1
966 1 14 1 4
966 1 16 1 3
966 1 17 1 5
966 1 18 1 8
966 1 19 1 9
966 1 20 1 1
966 1 23 1 2
966 1 24 1 4
967 1 1 1 7
967 1 3 1 4
967 1 6 1 11
967 1 8 1 6
967 1 9 1 2
967 1 11 1 16
967 1 13 1 7
967 1 14 1 2
967 1 16 1 7
967 1 17 1 1
967 1 18 1 11
967 1 21 1 12
967 1 23 1 11
967 1 24 1 3
968 1 3 1 16
968 1 7 1 1
968 1 8 1 10
968 1 10 1 2
968 1 13 1 7
968 1 15 1 1
968 1 18 1 11
968 1 20 1 1
968 1 21 1 5
968 1 22 1 10
968 1 23 1 17
968 1 24 1 11
968 1 25 1 8
969 1 1 1 4
969 1 5 1 5
969 1 6 1 2
969 1 10 1 9
969 1 11 1 1
969 1 15 1 9
969 1 16 1 5
969 1 20 1 6
969 1 21 1 10
969 1 22 1 10
969 1 23 1 11
969 1 24 1 6
969 1 25 1 22
970 1 2 1 3
970 1 3 1 1
970 1 4 1 10
970 1 7 1 4
970 1 8 1 2
970 1 9 1 18
970 1 12 1 1
970 1 13 1 1
970 1 14 1 19
970 1 17 1 6
970 1 18 1 5
970 1 19 1 17
970 1 22 1 3
970 1 23 1 1
970 1 24 1 9
971 1 1 1 4
971 1 2 1 12
971 1 3 1 2
971 1 4 1 9
971 1 5 1 4
971 1 6 1 5
971 1 7 1 3
971 1 9 1 5
971 1 11 1 6
971 1 12 1 5
971 1 14 1 5
971 1 16 1 4
971 1 17 1 5
971 1 21 1 9
971 1 22 1 7
971 1 23 1 5
971 1 24 1 8
971 1 25 1 2
972 1 1 1 8
972 1 6 1 10
972 1 7 1 3
972 1 8 1 1
972 1 9 1 3
972 1 10 1 2
972 1 11 1 15
972 1 12 1 3
972 1 13 1 1
972 1 14 1 4
972 1 15 1 3
972 1 16 1 12
972 1 21 1 18
972 1 22 1 2
972 1 23 1 6
972 1 24 1 4
972 1 25 1 5
973 1 1 1 5
973 1 2 1 8
973 1 3 1 1
973 1 4 1 4
973 1 5 1 4
973 1 7 1 19
973 1 9 1 2
973 1 11 1 9
973 1 12 1 15
973 1 13 1 4
973 1 14 1 2
973 1 15 1 10
973 1 17 1 7
973 1 19 1 2
973 1 21 1 1
973 1 22 1 5
973 1 24 1 2
974 1 1 1 14
974 1 2 1 10
974 1 6 1 9
974 1 7 1 6
974 1 11 1 7
974 1 12 1 9
974 1 13 1 1
974 1 14 1 1
974 1 15 1 1
974 1 16 1 18
974 1 17 1 8
974 1 18 1 1
974 1 19 1 1
974 1 20 1 1
974 1 21 1 9
974 1 22 1 4
975 1 1 1 6
975 1 2 1 7
975 1 3 1 14
975 1 4 1 4
975 1 5 1 9
975 1 8 1 8
975 1 10 1 1
975 1 13 1 15
975 1 18 1 7
975 1 21 1 5
975 1 22 1 3
975 1 23 1 13
975 1 24 1 2
975 1 25 1 6
976 1 3 1 4
976 1 6 1 8
976 1 7 1 18
976 1 8 1 18
976 1 9 1 18
976 1 10 1 12
976 1 13 1 6
976 1 17 1 1
976 1 18 1 8
976 1 22 1 1
976 1 23 1 5
976 1 24 1 1
977 1 3 1 24
977 1 4 1 1
977 1 8 1 14
977 1 13 1 18
977 1 18 1 22
977 1 20 1 1
977 1 23 1 18
977 1 24 1 2
978 1 2 1 1
978 1 3 1 2
978 1 4 1 10
978 1 5 1 9
978 1 6 1 7
978 1 7 1 3
978 1 8 1 4
978 1 9 1 9
978 1 10 1 8
978 1 14 1 15
978 1 15 1 7
978 1 16 1 1
978 1 17 1 1
978 1 19 1 7
978 1 20 1 7
978 1 24 1 2
978 1 25 1 7
979 1 2 1 1
979 1 3 1 2
979 1 5 1 5
979 1 10 1 6
979 1 11 1 20
979 1 12 1 12
979 1 13 1 18
979 1 14 1 14
979 1 15 1 17
979 1 20 1 2
979 1 25 1 3
980 1 1 1 15
980 1 2 1 1
980 1 3 1 2
980 1 4 1 1
980 1 6 1 22
980 1 8 1 1
980 1 11 1 15
980 1 15 1 1
980 1 16 1 26
980 1 17 1 1
980 1 21 1 13
980 1 23 1 1
980 1 25 1 1
981 1 10 1 1
981 1 11 1 11
981 1 12 1 8
981 1 13 1 13
981 1 14 1 12
981 1 15 1 16
981 1 21 1 8
981 1 22 1 7
981 1 23 1 14
981 1 24 1 5
981 1 25 1 5
982 1 1 1 5
982 1 2 1 11
982 1 3 1 1
982 1 6 1 4
982 1 7 1 4
982 1 11 1 4
982 1 12 1 6
982 1 13 1 1
982 1 15 1 1
982 1 16 1 7
982 1 17 1 1
982 1 21 1 9
982 1 22 1 21
982 1 23 1 8
982 1 24 1 10
982 1 25 1 7
983 1 3 1 1
983 1 13 1 3
983 1 16 1 21
983 1 17 1 9
983 1 18 1 22
983 1 19 1 16
983 1 20 1 14
983 1 21 1 1
983 1 22 1 4
983 1 23 1 1
983 1 24 1 6
983 1 25 1 2
984 1 2 1 13
984 1 4 1 1
984 1 6 1 3
984 1 7 1 23
984 1 8 1 3
984 1 9 1 4
984 1 10 1 4
984 1 11 1 6
984 1 12 1 17
984 1 13 1 1
984 1 14 1 3
984 1 15 1 2
984 1 16 1 2
984 1 17 1 11
984 1 21 1 1
984 1 22 1 4
984 1 23 1 1
984 1 25 1 1
985 1 1 1 6
985 1 2 1 6
985 1 3 1 8
985 1 4 1 7
985 1 5 1 20
985 1 10 1 18
985 1 15 1 10
985 1 17 1 1
985 1 20 1 9
985 1 25 1 15
986 1 4 1 20
986 1 6 1 1
986 1 9 1 30
986 1 14 1 15
986 1 16 1 2
986 1 17 1 1
986 1 18 1 2
986 1 19 1 17
986 1 24 1 12
987 1 1 1 12
987 1 2 1 8
987 1 3 1 5
987 1 4 1 6
987 1 5 1 2
987 1 6 1 1
987 1 7 1 9
987 1 8 1 2
987 1 9 1 4
987 1 10 1 1
987 1 11 1 2
987 1 12 1 8
987 1 13 1 2
987 1 14 1 5
987 1 15 1 1
987 1 17 1 9
987 1 18 1 3
987 1 19 1 2
987 1 20 1 1
987 1 21 1 1
987 1 22 1 12
987 1 24 1 2
987 1 25 1 2
988 1 3 1 4
988 1 6 1 14
988 1 7 1 18
988 1 8 1 16
988 1 9 1 18
988 1 10 1 12
988 1 12 1 1
988 1 13 1 4
988 1 17 1 1
988 1 18 1 3
988 1 21 1 1
988 1 22 1 2
988 1 23 1 4
988 1 25 1 2
989 1 4 1 1
989 1 7 1 1
989 1 11 1 3
989 1 12 1 1
989 1 13 1 1
989 1 14 1 2
989 1 15 1 1
989 1 17 1 1
989 1 18 1 1
989 1 19 1 1
989 1 20 1 1
989 1 21 1 16
989 1 22 1 18
989 1 23 1 16
989 1 24 1 16
989 1 25 1 20
990 1 1 1 5
990 1 4 1 1
990 1 5 1 6
990 1 6 1 9
990 1 8 1 1
990 1 10 1 6
990 1 11 1 5
990 1 15 1 11
990 1 16 1 7
990 1 20 1 13
990 1 21 1 11
990 1 22 1 4
990 1 23 1 7
990 1 24 1 1
990 1 25 1 13
991 1 1 1 5
991 1 2 1 3
991 1 3 1 21
991 1 4 1 6
991 1 5 1 5
991 1 8 1 22
991 1 13 1 6
991 1 14 1 2
991 1 17 1 2
991 1 18 1 11
991 1 19 1 3
991 1 20 1 1
991 1 22 1 1
991 1 23 1 10
991 1 24 1 2
992 1 1 1 12
992 1 2 1 2
992 1 3 1 3
992 1 4 1 5
992 1 5 1 2
992 1 6 1 9
992 1 11 1 21
992 1 12 1 4
992 1 13 1 7
992 1 14 1 9
992 1 15 1 5
992 1 16 1 13
992 1 21 1 8
993 1 6 1 13
993 1 7 1 9
993 1 8 1 10
993 1 9 1 11
993 1 10 1 10
993 1 11 1 1
993 1 14 1 1
993 1 15 1 1
993 1 21 1 12
993 1 22 1 5
993 1 23 1 5
993 1 24 1 10
993 1 25 1 12
994 1 2 1 15
994 1 7 1 20
994 1 10 1 1
994 1 11 1 2
994 1 12 1 19
994 1 13 1 1
994 1 14 1 1
994 1 15 1 2
994 1 17 1 17
994 1 20 1 1
994 1 22 1 20
994 1 25 1 1
995 1 5 1 6
995 1 6 1 1
995 1 8 1 1
995 1 10 1 11
995 1 11 1 11
995 1 12 1 14
995 1 13 1 8
995 1 14 1 17
995 1 15 1 12
995 1 16 1 3
995 1 17 1 1
995 1 18 1 2
995 1 20 1 8
995 1 25 1 5
996 1 1 1 2
996 1 2 1 6
996 1 3 1 2
996 1 4 1 2
996 1 5 1 3
996 1 6 1 12
996 1 7 1 6
996 1 8 1 11
996 1 9 1 12
996 1 10 1 18
996 1 11 1 4
996 1 12 1 3
996 1 13 1 4
996 1 14 1 1
996 1 15 1 3
996 1 16 1 1
996 1 17 1 3
996 1 18 1 1
996 1 19 1 2
996 1 20 1 2
996 1 24 1 2
997 1 6 1 2
997 1 7 1 2
997 1 8 1 2
997 1 9 1 1
997 1 10 1 1
997 1 11 1 13
997 1 12 1 8
997 1 13 1 2
997 1 14 1 8
997 1 15 1 3
997 1 16 1 10
997 1 17 1 9
997 1 18 1 13
997 1 19 1 8
997 1 20 1 18
998 1 1 1 23
998 1 5 1 1
998 1 6 1 16
998 1 11 1 16
998 1 14 1 2
998 1 15 1 1
998 1 16 1 26
998 1 21 1 15
999 1 3 1 2
999 1 4 1 9
999 1 5 1 2
999 1 6 1 9
999 1 7 1 2
999 1 8 1 3
999 1 9 1 4
999 1 10 1 5
999 1 12 1 1
999 1 14 1 2
999 1 15 1 1
999 1 16 1 5
999 1 17 1 4
999 1 18 1 4
999 1 19 1 8
999 1 20 1 2
999 1 21 1 8
999 1 22 1 11
999 1 23 1 4
999 1 24 1 10
999 1 25 1 4
1000 1 1 1 2
1000 1 2 1 1
1000 1 3 1 3
1000 1 4 1 2
1000 1 5 1 1
1000 1 9 1 6
1000 1 10 1 1
1000 1 11 1 13
1000 1 12 1 12
1000 1 13 1 8
1000 1 14 1 12
1000 1 15 1 16
1000 1 17 1 4
1000 1 19 1 9
1000 1 21 1 2
1000 1 24 1 6
1000 1 25 1 2
1001 1 1 1 6
1001 1 2 1 12
1001 1 6 1 12
1001 1 7 1 12
1001 1 11 1 5
1001 1 12 1 11
1001 1 16 1 5
1001 1 17 1 19
1001 1 18 1 1
1001 1 21 1 5
1001 1 22 1 12
1002 1 1 1 17
1002 1 2 1 8
1002 1 3 1 15
1002 1 4 1 14
1002 1 5 1 13
1002 1 6 1 5
1002 1 7 1 1
1002 1 8 1 3
1002 1 9 1 1
1002 1 10 1 1
1002 1 11 1 4
1002 1 13 1 2
1002 1 16 1 6
1002 1 18 1 3
1002 1 21 1 4
1002 1 23 1 3
1003 1 5 1 14
1003 1 10 1 23
1003 1 15 1 14
1003 1 20 1 25
1003 1 25 1 24
1004 1 4 1 10
1004 1 6 1 6
1004 1 7 1 5
1004 1 8 1 1
1004 1 9 1 6
1004 1 10 1 2
1004 1 11 1 9
1004 1 12 1 9
1004 1 13 1 9
1004 1 14 1 15
1004 1 15 1 10
1004 1 19 1 9
1004 1 24 1 9
1005 1 5 1 6
1005 1 10 1 2
1005 1 11 1 2
1005 1 12 1 2
1005 1 13 1 1
1005 1 14 1 1
1005 1 15 1 5
1005 1 16 1 14
1005 1 17 1 13
1005 1 18 1 20
1005 1 19 1 18
1005 1 20 1 14
1005 1 25 1 2
1006 1 3 1 14
1006 1 5 1 3
1006 1 6 1 3
1006 1 7 1 4
1006 1 8 1 14
1006 1 9 1 3
1006 1 10 1 2
1006 1 11 1 4
1006 1 12 1 1
1006 1 13 1 12
1006 1 14 1 1
1006 1 15 1 4
1006 1 16 1 1
1006 1 17 1 2
1006 1 18 1 13
1006 1 19 1 2
1006 1 20 1 4
1006 1 23 1 11
1006 1 25 1 2
1007 1 1 1 12
1007 1 2 1 8
1007 1 3 1 8
1007 1 4 1 7
1007 1 5 1 4
1007 1 6 1 7
1007 1 7 1 3
1007 1 8 1 4
1007 1 9 1 3
1007 1 10 1 4
1007 1 11 1 5
1007 1 12 1 2
1007 1 13 1 4
1007 1 15 1 3
1007 1 16 1 6
1007 1 17 1 3
1007 1 18 1 1
1007 1 21 1 4
1007 1 22 1 4
1007 1 23 1 3
1007 1 24 1 3
1007 1 25 1 2
1008 1 6 1 11
1008 1 7 1 19
1008 1 8 1 18
1008 1 9 1 12
1008 1 10 1 14
1008 1 15 1 1
1008 1 21 1 8
1008 1 22 1 5
1008 1 23 1 4
1008 1 24 1 4
1008 1 25 1 4
1009 1 1 1 1
1009 1 4 1 24
1009 1 9 1 20
1009 1 14 1 16
1009 1 19 1 18
1009 1 23 1 1
1009 1 24 1 20
1010 1 2 1 12
1010 1 5 1 2
1010 1 6 1 6
1010 1 7 1 21
1010 1 8 1 3
1010 1 9 1 5
1010 1 10 1 12
1010 1 11 1 1
1010 1 12 1 8
1010 1 15 1 3
1010 1 17 1 5
1010 1 20 1 3
1010 1 22 1 15
1010 1 25 1 4
1011 1 1 1 9
1011 1 2 1 7
1011 1 3 1 13
1011 1 4 1 6
1011 1 5 1 15
1011 1 6 1 3
1011 1 11 1 3
1011 1 16 1 4
1011 1 17 1 1
1011 1 18 1 1
1011 1 19 1 1
1011 1 21 1 7
1011 1 22 1 1
1011 1 23 1 12
1011 1 24 1 8
1011 1 25 1 9
1012 1 2 1 3
1012 1 6 1 1
1012 1 7 1 5
1012 1 8 1 2
1012 1 12 1 3
1012 1 15 1 1
1012 1 16 1 2
1012 1 17 1 8
1012 1 18 1 2
1012 1 19 1 4
1012 1 20 1 5
1012 1 21 1 8
1012 1 22 1 20
1012 1 23 1 12
1012 1 24 1 10
1012 1 25 1 14
1013 1 1 1 1
1013 1 3 1 29
1013 1 5 1 1
1013 1 6 1 4
1013 1 7 1 1
1013 1 8 1 16
1013 1 9 1 2
1013 1 10 1 3
1013 1 13 1 13
1013 1 14 1 1
1013 1 15 1 1
1013 1 16 1 1
1013 1 17 1 2
1013 1 18 1 13
1013 1 21 1 2
1013 1 23 1 8
1013 1 25 1 2
1014 1 4 1 2
1014 1 6 1 4
1014 1 7 1 4
1014 1 8 1 7
1014 1 9 1 7
1014 1 10 1 3
1014 1 14 1 5
1014 1 19 1 4
1014 1 21 1 11
1014 1 22 1 11
1014 1 23 1 10
1014 1 24 1 21
1014 1 25 1 11
1015 1 2 1 19
1015 1 5 1 2
1015 1 7 1 19
1015 1 10 1 1
1015 1 12 1 21
1015 1 15 1 1
1015 1 17 1 19
1015 1 19 1 1
1015 1 22 1 17
1016 1 3 1 3
1016 1 6 1 12
1016 1 7 1 18
1016 1 8 1 16
1016 1 9 1 12
1016 1 10 1 7
1016 1 13 1 1
1016 1 17 1 1
1016 1 21 1 6
1016 1 22 1 4
1016 1 23 1 8
1016 1 24 1 6
1016 1 25 1 6
1017 1 1 1 13
1017 1 2 1 10
1017 1 3 1 15
1017 1 4 1 9
1017 1 5 1 8
1017 1 8 1 1
1017 1 9 1 4
1017 1 11 1 7
1017 1 12 1 7
1017 1 13 1 5
1017 1 14 1 10
1017 1 15 1 5
1017 1 19 1 5
1017 1 24 1 1
1018 1 2 1 4
1018 1 3 1 5
1018 1 7 1 8
1018 1 8 1 17
1018 1 9 1 2
1018 1 10 1 4
1018 1 11 1 2
1018 1 12 1 10
1018 1 13 1 11
1018 1 16 1 1
1018 1 17 1 12
1018 1 18 1 11
1018 1 21 1 1
1018 1 22 1 3
1018 1 23 1 9
1019 1 2 1 3
1019 1 3 1 9
1019 1 5 1 1
1019 1 8 1 9
1019 1 11 1 4
1019 1 12 1 12
1019 1 13 1 12
1019 1 14 1 7
1019 1 15 1 7
1019 1 18 1 13
1019 1 21 1 2
1019 1 22 1 4
1019 1 23 1 11
1019 1 24 1 3
1019 1 25 1 3
1020 1 5 1 4
1020 1 6 1 11
1020 1 7 1 8
1020 1 8 1 13
1020 1 9 1 8
1020 1 10 1 13
1020 1 11 1 5
1020 1 12 1 6
1020 1 13 1 4
1020 1 14 1 4
1020 1 15 1 12
1020 1 20 1 3
1020 1 23 1 1
1020 1 25 1 8
1021 1 1 1 16
1021 1 4 1 9
1021 1 6 1 11
1021 1 9 1 9
1021 1 11 1 12
1021 1 13 1 1
1021 1 14 1 10
1021 1 15 1 1
1021 1 16 1 6
1021 1 19 1 5
1021 1 20 1 2
1021 1 21 1 14
1021 1 24 1 3
1021 1 25 1 1
1022 1 1 1 17
1022 1 2 1 15
1022 1 3 1 14
1022 1 4 1 15
1022 1 5 1 23
1022 1 6 1 1
1022 1 8 1 2
1022 1 10 1 1
1022 1 11 1 1
1022 1 12 1 1
1022 1 18 1 1
1022 1 21 1 1
1022 1 22 1 2
1022 1 23 1 5
1022 1 25 1 1
1023 1 2 1 5
1023 1 5 1 1
1023 1 6 1 4
1023 1 7 1 9
1023 1 8 1 14
1023 1 9 1 10
1023 1 10 1 9
1023 1 12 1 6
1023 1 13 1 1
1023 1 15 1 2
1023 1 17 1 9
1023 1 20 1 1
1023 1 21 1 6
1023 1 22 1 10
1023 1 23 1 5
1023 1 24 1 3
1023 1 25 1 5
1024 1 1 1 6
1024 1 2 1 2
1024 1 3 1 8
1024 1 4 1 8
1024 1 5 1 10
1024 1 6 1 7
1024 1 7 1 7
1024 1 8 1 9
1024 1 9 1 6
1024 1 10 1 13
1024 1 11 1 1
1024 1 15 1 8
1024 1 20 1 11
1024 1 25 1 4
1025 1 3 1 22
1025 1 8 1 17
1025 1 10 1 1
1025 1 11 1 1
1025 1 13 1 16
1025 1 14 1 1
1025 1 16 1 1
1025 1 17 1 2
1025 1 18 1 18
1025 1 19 1 2
1025 1 20 1 4
1025 1 23 1 15
1026 1 1 1 23
1026 1 2 1 1
1026 1 6 1 16
1026 1 11 1 23
1026 1 16 1 14
1026 1 21 1 23
1027 1 1 1 5
1027 1 2 1 4
1027 1 3 1 2
1027 1 4 1 3
1027 1 5 1 5
1027 1 8 1 1
1027 1 16 1 13
1027 1 17 1 20
1027 1 18 1 16
1027 1 19 1 13
1027 1 20 1 17
1027 1 25 1 1
1028 1 1 1 8
1028 1 2 1 9
1028 1 3 1 4
1028 1 4 1 10
1028 1 5 1 20
1028 1 7 1 1
1028 1 10 1 14
1028 1 12 1 1
1028 1 15 1 13
1028 1 17 1 2
1028 1 20 1 11
1028 1 25 1 7
1029 1 1 1 14
1029 1 5 1 1
1029 1 6 1 16
1029 1 11 1 13
1029 1 12 1 1
1029 1 13 1 1
1029 1 16 1 16
1029 1 17 1 5
1029 1 18 1 5
1029 1 19 1 5
1029 1 20 1 6
1029 1 21 1 15
1029 1 23 1 1
1029 1 25 1 1
1030 1 3 1 21
1030 1 5 1 1
1030 1 6 1 1
1030 1 8 1 22
1030 1 13 1 19
1030 1 16 1 1
1030 1 18 1 17
1030 1 22 1 1
1030 1 23 1 16
1030 1 25 1 1
1031 1 5 1 17
1031 1 9 1 2
1031 1 10 1 22
1031 1 15 1 24
1031 1 19 1 1
1031 1 20 1 15
1031 1 24 1 1
1031 1 25 1 18
1032 1 1 1 9
1032 1 4 1 2
1032 1 6 1 20
1032 1 7 1 7
1032 1 8 1 8
1032 1 9 1 7
1032 1 10 1 4
1032 1 11 1 16
1032 1 16 1 13
1032 1 21 1 12
1032 1 23 1 1
1032 1 25 1 1
1033 1 1 1 2
1033 1 3 1 2
1033 1 6 1 17
1033 1 7 1 7
1033 1 8 1 10
1033 1 9 1 8
1033 1 10 1 8
1033 1 11 1 4
1033 1 12 1 5
1033 1 13 1 6
1033 1 14 1 2
1033 1 16 1 1
1033 1 17 1 1
1033 1 18 1 5
1033 1 21 1 11
1033 1 22 1 3
1033 1 23 1 4
1033 1 24 1 3
1033 1 25 1 1
1034 1 2 1 12
1034 1 5 1 8
1034 1 6 1 1
1034 1 7 1 4
1034 1 8 1 5
1034 1 10 1 7
1034 1 12 1 9
1034 1 15 1 12
1034 1 17 1 6
1034 1 20 1 11
1034 1 22 1 9
1034 1 23 1 1
1034 1 24 1 1
1034 1 25 1 14
1035 1 2 1 2
1035 1 3 1 1
1035 1 6 1 9
1035 1 7 1 19
1035 1 8 1 17
1035 1 9 1 13
1035 1 10 1 8
1035 1 11 1 1
1035 1 12 1 8
1035 1 16 1 1
1035 1 17 1 7
1035 1 21 1 3
1035 1 22 1 6
1035 1 23 1 2
1035 1 24 1 2
1035 1 25 1 1
1036 1 1 1 18
1036 1 2 1 1
1036 1 6 1 14
1036 1 7 1 1
1036 1 9 1 1
1036 1 11 1 23
1036 1 12 1 7
1036 1 13 1 9
1036 1 14 1 4
1036 1 15 1 4
1036 1 16 1 12
1036 1 21 1 6
1037 1 1 1 24
1037 1 4 1 1
1037 1 6 1 12
1037 1 11 1 19
1037 1 16 1 19
1037 1 18 1 1
1037 1 21 1 24
1038 1 1 1 18
1038 1 2 1 18
1038 1 3 1 25
1038 1 4 1 20
1038 1 5 1 15
1038 1 21 1 1
1038 1 22 1 2
1038 1 23 1 1
1039 1 1 1 8
1039 1 2 1 2
1039 1 3 1 13
1039 1 4 1 15
1039 1 5 1 6
1039 1 9 1 9
1039 1 11 1 2
1039 1 12 1 5
1039 1 13 1 5
1039 1 14 1 10
1039 1 15 1 7
1039 1 19 1 8
1039 1 23 1 1
1039 1 24 1 9
1040 1 2 1 3
1040 1 3 1 1
1040 1 4 1 2
1040 1 5 1 2
1040 1 6 1 12
1040 1 7 1 24
1040 1 8 1 10
1040 1 9 1 14
1040 1 10 1 13
1040 1 12 1 2
1040 1 14 1 1
1040 1 17 1 2
1040 1 19 1 4
1040 1 22 1 5
1040 1 24 1 5
1041 1 1 1 25
1041 1 2 1 1
1041 1 6 1 12
1041 1 8 1 1
1041 1 10 1 1
1041 1 11 1 22
1041 1 16 1 20
1041 1 21 1 18
1042 1 1 1 7
1042 1 2 1 4
1042 1 3 1 14
1042 1 4 1 1
1042 1 5 1 2
1042 1 6 1 4
1042 1 7 1 5
1042 1 8 1 15
1042 1 9 1 3
1042 1 10 1 9
1042 1 11 1 1
1042 1 13 1 6
1042 1 15 1 1
1042 1 16 1 2
1042 1 18 1 4
1042 1 19 1 1
1042 1 20 1 3
1042 1 21 1 4
1042 1 23 1 13
1042 1 25 1 1
1043 1 1 1 5
1043 1 4 1 7
1043 1 6 1 8
1043 1 8 1 1
1043 1 9 1 4
1043 1 11 1 5
1043 1 14 1 2
1043 1 16 1 11
1043 1 17 1 8
1043 1 18 1 14
1043 1 19 1 17
1043 1 20 1 6
1043 1 21 1 6
1043 1 24 1 6
1044 1 6 1 10
1044 1 7 1 5
1044 1 8 1 9
1044 1 9 1 8
1044 1 10 1 7
1044 1 11 1 1
1044 1 12 1 1
1044 1 16 1 15
1044 1 17 1 9
1044 1 18 1 5
1044 1 19 1 17
1044 1 20 1 13
1045 1 1 1 4
1045 1 2 1 9
1045 1 3 1 2
1045 1 4 1 12
1045 1 5 1 7
1045 1 9 1 7
1045 1 10 1 9
1045 1 12 1 2
1045 1 14 1 14
1045 1 15 1 8
1045 1 17 1 1
1045 1 19 1 8
1045 1 20 1 2
1045 1 21 1 2
1045 1 23 1 1
1045 1 24 1 7
1045 1 25 1 5
1046 1 1 1 7
1046 1 2 1 3
1046 1 4 1 4
1046 1 6 1 10
1046 1 7 1 3
1046 1 8 1 2
1046 1 9 1 15
1046 1 11 1 6
1046 1 12 1 1
1046 1 14 1 10
1046 1 16 1 7
1046 1 17 1 5
1046 1 19 1 11
1046 1 20 1 1
1046 1 21 1 7
1046 1 22 1 1
1046 1 24 1 7
1047 1 1 1 16
1047 1 2 1 12
1047 1 3 1 13
1047 1 4 1 7
1047 1 5 1 15
1047 1 6 1 12
1047 1 7 1 6
1047 1 8 1 5
1047 1 9 1 1
1047 1 10 1 5
1047 1 16 1 2
1047 1 17 1 2
1047 1 18 1 1
1047 1 22 1 3
1048 1 3 1 18
1048 1 4 1 1
1048 1 5 1 1
1048 1 7 1 1
1048 1 8 1 13
1048 1 13 1 15
1048 1 15 1 3
1048 1 18 1 26
1048 1 23 1 22
1049 1 1 1 11
1049 1 2 1 7
1049 1 6 1 12
1049 1 7 1 9
1049 1 8 1 1
1049 1 11 1 11
1049 1 12 1 9
1049 1 13 1 2
1049 1 14 1 2
1049 1 16 1 11
1049 1 17 1 11
1049 1 21 1 6
1049 1 22 1 6
1049 1 23 1 2
1050 1 1 1 14
1050 1 2 1 12
1050 1 3 1 22
1050 1 4 1 6
1050 1 5 1 8
1050 1 6 1 1
1050 1 8 1 7
1050 1 11 1 1
1050 1 13 1 7
1050 1 16 1 1
1050 1 18 1 11
1050 1 23 1 10
1051 1 2 1 11
1051 1 3 1 2
1051 1 5 1 8
1051 1 7 1 7
1051 1 10 1 3
1051 1 11 1 7
1051 1 12 1 11
1051 1 13 1 8
1051 1 14 1 2
1051 1 15 1 5
1051 1 17 1 11
1051 1 18 1 1
1051 1 20 1 6
1051 1 22 1 10
1051 1 25 1 8
1052 1 3 1 2
1052 1 4 1 3
1052 1 8 1 2
1052 1 9 1 6
1052 1 11 1 13
1052 1 12 1 16
1052 1 13 1 17
1052 1 14 1 15
1052 1 15 1 11
1052 1 18 1 4
1052 1 19 1 3
1052 1 20 1 1
1052 1 21 1 2
1052 1 23 1 1
1052 1 24 1 4
1053 1 3 1 7
1053 1 4 1 1
1053 1 6 1 3
1053 1 7 1 4
1053 1 8 1 10
1053 1 9 1 11
1053 1 10 1 4
1053 1 13 1 1
1053 1 14 1 5
1053 1 16 1 12
1053 1 17 1 11
1053 1 18 1 5
1053 1 19 1 12
1053 1 20 1 8
1053 1 23 1 4
1053 1 24 1 2
1054 1 1 1 12
1054 1 2 1 2
1054 1 3 1 18
1054 1 4 1 10
1054 1 5 1 16
1054 1 10 1 9
1054 1 13 1 1
1054 1 14 1 1
1054 1 15 1 12
1054 1 17 1 1
1054 1 20 1 10
1054 1 25 1 8
1055 1 1 1 1
1055 1 4 1 12
1055 1 9 1 23
1055 1 10 1 1
1055 1 14 1 23
1055 1 15 1 1
1055 1 19 1 22
1055 1 24 1 17
1056 1 1 1 9
1056 1 2 1 10
1056 1 3 1 11
1056 1 4 1 15
1056 1 5 1 19
1056 1 10 1 5
1056 1 14 1 2
1056 1 15 1 9
1056 1 19 1 3
1056 1 20 1 10
1056 1 25 1 7
1057 1 1 1 1
1057 1 2 1 1
1057 1 4 1 19
1057 1 9 1 15
1057 1 11 1 1
1057 1 14 1 13
1057 1 16 1 7
1057 1 17 1 4
1057 1 18 1 1
1057 1 19 1 25
1057 1 20 1 4
1057 1 24 1 9
1058 1 2 1 8
1058 1 6 1 3
1058 1 7 1 14
1058 1 8 1 10
1058 1 9 1 2
1058 1 10 1 4
1058 1 11 1 8
1058 1 12 1 20
1058 1 13 1 5
1058 1 14 1 4
1058 1 15 1 4
1058 1 17 1 8
1058 1 22 1 9
1058 1 24 1 1
1059 1 3 1 3
1059 1 6 1 21
1059 1 7 1 14
1059 1 8 1 15
1059 1 9 1 18
1059 1 10 1 9
1059 1 13 1 5
1059 1 14 1 1
1059 1 15 1 1
1059 1 18 1 7
1059 1 21 1 2
1059 1 23 1 3
1059 1 24 1 1
1060 1 1 1 13
1060 1 2 1 5
1060 1 6 1 9
1060 1 7 1 5
1060 1 11 1 5
1060 1 12 1 4
1060 1 13 1 3
1060 1 14 1 1
1060 1 16 1 13
1060 1 17 1 12
1060 1 18 1 9
1060 1 19 1 11
1060 1 20 1 4
1060 1 21 1 3
1060 1 22 1 3
1061 1 1 1 3
1061 1 2 1 1
1061 1 3 1 1
1061 1 4 1 1
1061 1 5 1 1
1061 1 6 1 4
1061 1 7 1 1
1061 1 8 1 5
1061 1 9 1 5
1061 1 10 1 3
1061 1 21 1 15
1061 1 22 1 12
1061 1 23 1 18
1061 1 24 1 18
1061 1 25 1 12
1062 1 3 1 5
1062 1 6 1 12
1062 1 7 1 9
1062 1 8 1 20
1062 1 9 1 5
1062 1 10 1 9
1062 1 13 1 10
1062 1 16 1 5
1062 1 17 1 4
1062 1 18 1 8
1062 1 19 1 5
1062 1 23 1 8
1063 1 15 1 1
1063 1 16 1 14
1063 1 17 1 18
1063 1 18 1 13
1063 1 19 1 17
1063 1 20 1 31
1063 1 21 1 1
1063 1 22 1 1
1063 1 23 1 2
1063 1 25 1 2
1064 1 2 1 16
1064 1 6 1 2
1064 1 7 1 17
1064 1 8 1 1
1064 1 9 1 1
1064 1 10 1 1
1064 1 12 1 10
1064 1 17 1 10
1064 1 21 1 4
1064 1 22 1 20
1064 1 23 1 8
1064 1 24 1 4
1064 1 25 1 6
1065 1 6 1 2
1065 1 7 1 2
1065 1 8 1 4
1065 1 10 1 4
1065 1 11 1 1
1065 1 12 1 6
1065 1 13 1 4
1065 1 14 1 3
1065 1 15 1 2
1065 1 16 1 16
1065 1 17 1 14
1065 1 18 1 14
1065 1 19 1 13
1065 1 20 1 15
1066 1 1 1 1
1066 1 2 1 1
1066 1 4 1 2
1066 1 5 1 16
1066 1 7 1 1
1066 1 9 1 2
1066 1 10 1 17
1066 1 11 1 3
1066 1 12 1 1
1066 1 15 1 14
1066 1 19 1 1
1066 1 20 1 11
1066 1 21 1 1
1066 1 22 1 2
1066 1 23 1 3
1066 1 24 1 3
1066 1 25 1 21
1067 1 1 1 2
1067 1 5 1 21
1067 1 6 1 3
1067 1 7 1 8
1067 1 8 1 6
1067 1 9 1 7
1067 1 10 1 18
1067 1 15 1 15
1067 1 20 1 10
1067 1 25 1 10
1068 1 3 1 6
1068 1 8 1 2
1068 1 13 1 1
1068 1 16 1 18
1068 1 17 1 5
1068 1 18 1 16
1068 1 19 1 22
1068 1 20 1 14
1068 1 21 1 2
1068 1 22 1 3
1068 1 23 1 4
1068 1 24 1 4
1068 1 25 1 3
1069 1 3 1 11
1069 1 8 1 16
1069 1 11 1 1
1069 1 13 1 25
1069 1 18 1 20
1069 1 21 1 2
1069 1 22 1 3
1069 1 23 1 16
1069 1 24 1 4
1069 1 25 1 2
1070 1 2 1 1
1070 1 3 1 1
1070 1 4 1 14
1070 1 7 1 2
1070 1 9 1 23
1070 1 11 1 1
1070 1 14 1 25
1070 1 17 1 1
1070 1 19 1 12
1070 1 20 1 2
1070 1 24 1 18
1071 1 1 1 7
1071 1 5 1 8
1071 1 6 1 2
1071 1 10 1 9
1071 1 11 1 6
1071 1 12 1 1
1071 1 15 1 1
1071 1 16 1 17
1071 1 17 1 8
1071 1 18 1 6
1071 1 19 1 10
1071 1 20 1 14
1071 1 21 1 2
1071 1 25 1 9
1072 1 3 1 6
1072 1 4 1 7
1072 1 8 1 1
1072 1 9 1 10
1072 1 13 1 1
1072 1 14 1 3
1072 1 16 1 6
1072 1 17 1 17
1072 1 18 1 9
1072 1 19 1 19
1072 1 20 1 12
1072 1 23 1 2
1072 1 24 1 7
1073 1 1 1 15
1073 1 6 1 21
1073 1 7 1 2
1073 1 8 1 2
1073 1 9 1 4
1073 1 10 1 3
1073 1 11 1 11
1073 1 16 1 17
1073 1 21 1 25
1074 1 2 1 1
1074 1 7 1 3
1074 1 11 1 24
1074 1 12 1 14
1074 1 13 1 15
1074 1 14 1 16
1074 1 15 1 22
1074 1 16 1 2
1074 1 21 1 2
1074 1 25 1 1
1075 1 1 1 1
1075 1 2 1 6
1075 1 4 1 11
1075 1 5 1 3
1075 1 7 1 3
1075 1 8 1 3
1075 1 9 1 10
1075 1 10 1 3
1075 1 11 1 2
1075 1 12 1 2
1075 1 13 1 10
1075 1 14 1 12
1075 1 15 1 3
1075 1 17 1 1
1075 1 18 1 2
1075 1 19 1 10
1075 1 20 1 3
1075 1 22 1 3
1075 1 23 1 5
1075 1 24 1 6
1075 1 25 1 1
1076 1 1 1 8
1076 1 2 1 1
1076 1 3 1 1
1076 1 4 1 3
1076 1 6 1 4
1076 1 9 1 1
1076 1 11 1 17
1076 1 12 1 10
1076 1 13 1 10
1076 1 14 1 14
1076 1 15 1 7
1076 1 16 1 11
1076 1 18 1 1
1076 1 19 1 5
1076 1 21 1 4
1076 1 24 1 3
1077 1 1 1 5
1077 1 4 1 1
1077 1 5 1 3
1077 1 6 1 5
1077 1 9 1 4
1077 1 10 1 3
1077 1 11 1 14
1077 1 12 1 5
1077 1 13 1 1
1077 1 14 1 7
1077 1 15 1 4
1077 1 16 1 4
1077 1 19 1 3
1077 1 20 1 5
1077 1 21 1 8
1077 1 22 1 4
1077 1 23 1 7
1077 1 24 1 10
1077 1 25 1 7
1078 1 1 1 1
1078 1 2 1 2
1078 1 4 1 1
1078 1 9 1 1
1078 1 10 1 1
1078 1 11 1 8
1078 1 12 1 12
1078 1 13 1 19
1078 1 14 1 18
1078 1 15 1 26
1078 1 16 1 4
1078 1 18 1 3
1078 1 19 1 2
1078 1 20 1 2
1079 1 1 1 5
1079 1 6 1 17
1079 1 7 1 14
1079 1 8 1 18
1079 1 9 1 9
1079 1 10 1 16
1079 1 11 1 3
1079 1 13 1 1
1079 1 16 1 7
1079 1 18 1 1
1079 1 19 1 1
1079 1 20 1 1
1079 1 21 1 5
1079 1 22 1 1
1079 1 23 1 1
1080 1 1 1 10
1080 1 2 1 9
1080 1 3 1 7
1080 1 4 1 7
1080 1 5 1 9
1080 1 6 1 6
1080 1 7 1 10
1080 1 8 1 4
1080 1 9 1 11
1080 1 10 1 4
1080 1 11 1 1
1080 1 12 1 4
1080 1 14 1 4
1080 1 15 1 3
1080 1 17 1 1
1080 1 19 1 1
1080 1 20 1 2
1080 1 22 1 1
1080 1 24 1 3
1080 1 25 1 3
1081 1 1 1 2
1081 1 2 1 1
1081 1 4 1 4
1081 1 5 1 4
1081 1 6 1 16
1081 1 7 1 7
1081 1 8 1 9
1081 1 9 1 22
1081 1 10 1 16
1081 1 12 1 2
1081 1 14 1 2
1081 1 17 1 1
1081 1 19 1 4
1081 1 21 1 4
1081 1 22 1 1
1081 1 24 1 3
1081 1 25 1 2
1082 1 1 1 8
1082 1 2 1 9
1082 1 3 1 2
1082 1 4 1 15
1082 1 5 1 7
1082 1 6 1 1
1082 1 7 1 1
1082 1 8 1 1
1082 1 9 1 17
1082 1 10 1 2
1082 1 14 1 14
1082 1 17 1 1
1082 1 19 1 10
1082 1 24 1 11
1082 1 25 1 1
1083 1 1 1 2
1083 1 2 1 1
1083 1 9 1 1
1083 1 11 1 13
1083 1 12 1 15
1083 1 13 1 16
1083 1 14 1 20
1083 1 15 1 18
1083 1 16 1 2
1083 1 17 1 2
1083 1 18 1 1
1083 1 19 1 1
1083 1 21 1 1
1083 1 22 1 2
1083 1 23 1 1
1083 1 24 1 3
1083 1 25 1 1
1084 1 1 1 7
1084 1 2 1 10
1084 1 3 1 14
1084 1 4 1 12
1084 1 5 1 17
1084 1 8 1 4
1084 1 10 1 2
1084 1 11 1 1
1084 1 12 1 1
1084 1 13 1 1
1084 1 14 1 3
1084 1 15 1 5
1084 1 18 1 7
1084 1 20 1 6
1084 1 23 1 3
1084 1 25 1 7
1085 1 4 1 20
1085 1 9 1 9
1085 1 14 1 11
1085 1 16 1 4
1085 1 17 1 4
1085 1 18 1 7
1085 1 19 1 24
1085 1 20 1 7
1085 1 24 1 14
1086 1 1 1 1
1086 1 3 1 15
1086 1 8 1 6
1086 1 13 1 9
1086 1 16 1 7
1086 1 17 1 6
1086 1 18 1 24
1086 1 19 1 5
1086 1 20 1 7
1086 1 22 1 1
1086 1 23 1 19
1087 1 2 1 6
1087 1 4 1 8
1087 1 5 1 1
1087 1 6 1 1
1087 1 7 1 5
1087 1 9 1 12
1087 1 10 1 2
1087 1 11 1 3
1087 1 12 1 10
1087 1 13 1 1
1087 1 14 1 13
1087 1 15 1 3
1087 1 16 1 1
1087 1 17 1 4
1087 1 19 1 9
1087 1 20 1 2
1087 1 22 1 8
1087 1 24 1 10
1087 1 25 1 1
1088 1 4 1 6
1088 1 5 1 7
1088 1 6 1 2
1088 1 7 1 3
1088 1 8 1 1
1088 1 9 1 7
1088 1 10 1 14
1088 1 11 1 5
1088 1 12 1 3
1088 1 13 1 3
1088 1 14 1 7
1088 1 15 1 14
1088 1 17 1 1
1088 1 19 1 4
1088 1 20 1 10
1088 1 24 1 3
1088 1 25 1 10
1089 1 1 1 5
1089 1 2 1 3
1089 1 3 1 13
1089 1 4 1 8
1089 1 5 1 12
1089 1 8 1 3
1089 1 10 1 4
1089 1 11 1 4
1089 1 12 1 2
1089 1 13 1 7
1089 1 14 1 3
1089 1 15 1 8
1089 1 16 1 2
1089 1 17 1 2
1089 1 18 1 2
1089 1 19 1 6
1089 1 20 1 8
1089 1 21 1 1
1089 1 23 1 1
1089 1 25 1 6
1090 1 1 1 2
1090 1 4 1 1
1090 1 6 1 3
1090 1 11 1 2
1090 1 12 1 2
1090 1 13 1 4
1090 1 14 1 3
1090 1 15 1 2
1090 1 16 1 2
1090 1 21 1 19
1090 1 22 1 11
1090 1 23 1 12
1090 1 24 1 21
1090 1 25 1 16
1091 1 1 1 1
1091 1 2 1 2
1091 1 7 1 6
1091 1 8 1 1
1091 1 9 1 1
1091 1 11 1 11
1091 1 12 1 21
1091 1 13 1 15
1091 1 14 1 16
1091 1 15 1 11
1091 1 16 1 2
1091 1 17 1 5
1091 1 18 1 2
1091 1 20 1 1
1091 1 22 1 4
1091 1 23 1 1
1092 1 1 1 15
1092 1 2 1 9
1092 1 3 1 17
1092 1 4 1 13
1092 1 5 1 11
1092 1 16 1 1
1092 1 18 1 1
1092 1 21 1 5
1092 1 22 1 6
1092 1 23 1 5
1092 1 24 1 10
1092 1 25 1 7
1093 1 2 1 2
1093 1 3 1 1
1093 1 4 1 9
1093 1 7 1 3
1093 1 8 1 2
1093 1 9 1 10
1093 1 12 1 1
1093 1 13 1 1
1093 1 14 1 7
1093 1 15 1 2
1093 1 16 1 1
1093 1 17 1 3
1093 1 18 1 6
1093 1 19 1 8
1093 1 20 1 2
1093 1 21 1 1
1093 1 22 1 10
1093 1 23 1 7
1093 1 24 1 20
1093 1 25 1 4
1094 1 6 1 3
1094 1 7 1 6
1094 1 8 1 6
1094 1 9 1 9
1094 1 10 1 14
1094 1 11 1 5
1094 1 12 1 3
1094 1 13 1 1
1094 1 14 1 3
1094 1 15 1 1
1094 1 16 1 6
1094 1 17 1 13
1094 1 18 1 10
1094 1 19 1 11
1094 1 20 1 7
1094 1 21 1 1
1094 1 22 1 1
1095 1 3 1 1
1095 1 5 1 20
1095 1 6 1 2
1095 1 8 1 3
1095 1 9 1 3
1095 1 10 1 19
1095 1 15 1 16
1095 1 20 1 14
1095 1 21 1 1
1095 1 25 1 21
1096 1 2 1 2
1096 1 4 1 2
1096 1 5 1 2
1096 1 7 1 3
1096 1 11 1 2
1096 1 12 1 3
1096 1 13 1 4
1096 1 14 1 7
1096 1 15 1 1
1096 1 16 1 10
1096 1 17 1 15
1096 1 18 1 14
1096 1 19 1 16
1096 1 20 1 13
1096 1 21 1 1
1096 1 22 1 3
1096 1 23 1 1
1096 1 25 1 1
1097 1 1 1 24
1097 1 6 1 25
1097 1 11 1 20
1097 1 16 1 17
1097 1 21 1 14
1098 1 1 1 9
1098 1 2 1 3
1098 1 3 1 5
1098 1 4 1 21
1098 1 5 1 8
1098 1 9 1 10
1098 1 10 1 2
1098 1 14 1 7
1098 1 15 1 5
1098 1 19 1 11
1098 1 20 1 3
1098 1 24 1 11
1098 1 25 1 5
1099 1 1 1 16
1099 1 2 1 1
1099 1 3 1 3
1099 1 4 1 6
1099 1 5 1 3
1099 1 6 1 16
1099 1 9 1 3
1099 1 11 1 17
1099 1 12 1 1
1099 1 14 1 2
1099 1 16 1 11
1099 1 19 1 3
1099 1 21 1 16
1099 1 24 1 2
1100 1 4 1 5
1100 1 9 1 3
1100 1 11 1 17
1100 1 12 1 16
1100 1 13 1 14
1100 1 14 1 13
1100 1 15 1 15
1100 1 17 1 5
1100 1 19 1 3
1100 1 20 1 6
1100 1 24 1 3
1101 1 4 1 15
1101 1 9 1 22
1101 1 14 1 21
1101 1 19 1 19
1101 1 21 1 1
1101 1 24 1 22
1102 1 1 1 1
1102 1 3 1 19
1102 1 6 1 2
1102 1 8 1 16
1102 1 11 1 2
1102 1 13 1 12
1102 1 16 1 2
1102 1 18 1 11
1102 1 20 1 1
1102 1 21 1 6
1102 1 22 1 4
1102 1 23 1 20
1102 1 24 1 2
1102 1 25 1 2
1103 1 1 1 1
1103 1 2 1 22
1103 1 3 1 1
1103 1 4 1 1
1103 1 5 1 2
1103 1 7 1 7
1103 1 11 1 1
1103 1 12 1 22
1103 1 14 1 1
1103 1 16 1 2
1103 1 17 1 20
1103 1 18 1 3
1103 1 19 1 3
1103 1 22 1 13
1103 1 23 1 1
1104 1 2 1 1
1104 1 3 1 4
1104 1 4 1 9
1104 1 7 1 6
1104 1 8 1 3
1104 1 9 1 5
1104 1 11 1 1
1104 1 12 1 6
1104 1 13 1 8
1104 1 14 1 9
1104 1 15 1 2
1104 1 17 1 5
1104 1 18 1 7
1104 1 19 1 8
1104 1 22 1 4
1104 1 23 1 12
1104 1 24 1 10
1105 1 2 1 4
1105 1 4 1 1
1105 1 6 1 1
1105 1 7 1 5
1105 1 8 1 1
1105 1 12 1 5
1105 1 16 1 12
1105 1 17 1 14
1105 1 18 1 14
1105 1 19 1 23
1105 1 20 1 16
1105 1 22 1 4
1106 1 1 1 9
1106 1 2 1 12
1106 1 3 1 8
1106 1 4 1 6
1106 1 5 1 10
1106 1 7 1 1
1106 1 8 1 2
1106 1 10 1 1
1106 1 11 1 3
1106 1 12 1 8
1106 1 13 1 8
1106 1 14 1 8
1106 1 15 1 4
1106 1 17 1 3
1106 1 18 1 1
1106 1 21 1 4
1106 1 22 1 1
1106 1 23 1 5
1106 1 24 1 1
1106 1 25 1 5
1107 1 4 1 1
1107 1 6 1 2
1107 1 7 1 2
1107 1 8 1 3
1107 1 9 1 4
1107 1 16 1 14
1107 1 17 1 16
1107 1 18 1 12
1107 1 19 1 26
1107 1 20 1 18
1107 1 24 1 2
1108 1 1 1 4
1108 1 4 1 1
1108 1 6 1 8
1108 1 7 1 3
1108 1 9 1 4
1108 1 11 1 4
1108 1 12 1 2
1108 1 14 1 3
1108 1 16 1 8
1108 1 17 1 2
1108 1 19 1 6
1108 1 21 1 16
1108 1 22 1 11
1108 1 23 1 7
1108 1 24 1 13
1108 1 25 1 8
1109 1 1 1 11
1109 1 5 1 10
1109 1 6 1 10
1109 1 7 1 1
1109 1 8 1 1
1109 1 10 1 13
1109 1 11 1 11
1109 1 15 1 9
1109 1 16 1 4
1109 1 20 1 10
1109 1 21 1 13
1109 1 25 1 7
1110 1 1 1 1
1110 1 2 1 3
1110 1 3 1 1
1110 1 4 1 1
1110 1 6 1 1
1110 1 11 1 15
1110 1 12 1 15
1110 1 13 1 24
1110 1 14 1 15
1110 1 15 1 18
1110 1 16 1 1
1110 1 22 1 1
1110 1 23 1 2
1110 1 24 1 1
1110 1 25 1 1
1111 1 4 1 11
1111 1 9 1 11
1111 1 11 1 2
1111 1 13 1 1
1111 1 14 1 11
1111 1 15 1 1
1111 1 16 1 8
1111 1 17 1 11
1111 1 18 1 6
1111 1 19 1 20
1111 1 20 1 8
1111 1 24 1 10
1112 1 2 1 3
1112 1 3 1 13
1112 1 7 1 6
1112 1 8 1 8
1112 1 9 1 1
1112 1 11 1 3
1112 1 12 1 5
1112 1 13 1 14
1112 1 14 1 3
1112 1 15 1 3
1112 1 17 1 5
1112 1 18 1 13
1112 1 22 1 11
1112 1 23 1 12
1113 1 2 1 3
1113 1 5 1 3
1113 1 6 1 9
1113 1 7 1 17
1113 1 8 1 12
1113 1 9 1 15
1113 1 10 1 17
1113 1 12 1 5
1113 1 15 1 3
1113 1 17 1 5
1113 1 20 1 3
1113 1 22 1 5
1113 1 25 1 3
1114 1 3 1 14
1114 1 4 1 3
1114 1 6 1 4
1114 1 7 1 1
1114 1 8 1 8
1114 1 9 1 4
1114 1 10 1 2
1114 1 13 1 9
1114 1 14 1 6
1114 1 18 1 3
1114 1 19 1 3
1114 1 21 1 3
1114 1 22 1 11
1114 1 23 1 13
1114 1 24 1 9
1114 1 25 1 7
1115 1 1 1 1
1115 1 3 1 12
1115 1 5 1 6
1115 1 6 1 2
1115 1 8 1 12
1115 1 10 1 9
1115 1 11 1 1
1115 1 13 1 12
1115 1 15 1 5
1115 1 16 1 1
1115 1 18 1 11
1115 1 20 1 5
1115 1 21 1 1
1115 1 23 1 18
1115 1 25 1 4
1116 1 3 1 16
1116 1 6 1 1
1116 1 7 1 1
1116 1 8 1 15
1116 1 9 1 1
1116 1 10 1 2
1116 1 11 1 2
1116 1 12 1 3
1116 1 13 1 15
1116 1 14 1 1
1116 1 15 1 1
1116 1 16 1 1
1116 1 18 1 20
1116 1 20 1 2
1116 1 23 1 19
1117 1 1 1 1
1117 1 3 1 14
1117 1 4 1 1
1117 1 5 1 4
1117 1 8 1 25
1117 1 10 1 3
1117 1 13 1 21
1117 1 15 1 3
1117 1 18 1 13
1117 1 20 1 3
1117 1 23 1 5
1117 1 25 1 7
1118 1 2 1 1
1118 1 4 1 2
1118 1 9 1 1
1118 1 13 1 2
1118 1 14 1 4
1118 1 15 1 1
1118 1 16 1 5
1118 1 17 1 15
1118 1 18 1 7
1118 1 19 1 11
1118 1 20 1 13
1118 1 21 1 7
1118 1 22 1 8
1118 1 23 1 8
1118 1 24 1 7
1118 1 25 1 8
1119 1 1 1 3
1119 1 2 1 11
1119 1 5 1 1
1119 1 6 1 6
1119 1 7 1 19
1119 1 8 1 6
1119 1 9 1 6
1119 1 10 1 2
1119 1 12 1 14
1119 1 16 1 1
1119 1 17 1 7
1119 1 18 1 1
1119 1 19 1 2
1119 1 20 1 2
1119 1 21 1 3
1119 1 22 1 11
1119 1 23 1 2
1119 1 24 1 2
1119 1 25 1 1
1120 1 1 1 13
1120 1 2 1 11
1120 1 3 1 12
1120 1 4 1 21
1120 1 5 1 15
1120 1 6 1 4
1120 1 7 1 4
1120 1 8 1 3
1120 1 9 1 9
1120 1 10 1 6
1120 1 17 1 1
1120 1 22 1 1
1121 1 1 1 2
1121 1 4 1 1
1121 1 5 1 25
1121 1 10 1 16
1121 1 14 1 1
1121 1 15 1 15
1121 1 20 1 19
1121 1 24 1 1
1121 1 25 1 20
1122 1 16 1 9
1122 1 17 1 7
1122 1 18 1 12
1122 1 19 1 10
1122 1 20 1 12
1122 1 21 1 16
1122 1 22 1 4
1122 1 23 1 13
1122 1 24 1 7
1122 1 25 1 10
1123 1 1 1 15
1123 1 2 1 2
1123 1 3 1 1
1123 1 6 1 16
1123 1 11 1 11
1123 1 12 1 2
1123 1 13 1 1
1123 1 16 1 10
1123 1 17 1 9
1123 1 18 1 4
1123 1 19 1 4
1123 1 20 1 4
1123 1 21 1 16
1123 1 22 1 3
1123 1 23 1 2
1124 1 1 1 4
1124 1 3 1 1
1124 1 4 1 3
1124 1 5 1 17
1124 1 6 1 1
1124 1 10 1 19
1124 1 11 1 3
1124 1 15 1 30
1124 1 16 1 2
1124 1 20 1 7
1124 1 21 1 1
1124 1 23 1 1
1124 1 25 1 11
1125 1 1 1 2
1125 1 2 1 8
1125 1 3 1 11
1125 1 5 1 3
1125 1 6 1 5
1125 1 7 1 10
1125 1 8 1 6
1125 1 10 1 1
1125 1 12 1 6
1125 1 13 1 3
1125 1 15 1 3
1125 1 16 1 4
1125 1 17 1 8
1125 1 18 1 7
1125 1 19 1 2
1125 1 20 1 5
1125 1 21 1 1
1125 1 22 1 5
1125 1 23 1 4
1125 1 25 1 6
1126 1 5 1 4
1126 1 6 1 16
1126 1 7 1 8
1126 1 8 1 13
1126 1 9 1 16
1126 1 10 1 14
1126 1 12 1 1
1126 1 15 1 9
1126 1 20 1 9
1126 1 25 1 10
1127 1 1 1 3
1127 1 2 1 10
1127 1 3 1 5
1127 1 4 1 15
1127 1 5 1 3
1127 1 7 1 4
1127 1 8 1 2
1127 1 9 1 11
1127 1 12 1 3
1127 1 14 1 18
1127 1 17 1 3
1127 1 19 1 13
1127 1 22 1 2
1127 1 24 1 8
1128 1 4 1 1
1128 1 5 1 1
1128 1 9 1 1
1128 1 11 1 18
1128 1 12 1 16
1128 1 13 1 16
1128 1 14 1 23
1128 1 15 1 19
1128 1 18 1 1
1128 1 19 1 2
1128 1 20 1 1
1128 1 24 1 1
1129 1 1 1 10
1129 1 2 1 15
1129 1 3 1 12
1129 1 4 1 7
1129 1 5 1 9
1129 1 15 1 1
1129 1 16 1 1
1129 1 19 1 2
1129 1 20 1 4
1129 1 21 1 11
1129 1 22 1 9
1129 1 23 1 6
1129 1 24 1 6
1129 1 25 1 7
1130 1 1 1 4
1130 1 3 1 1
1130 1 5 1 5
1130 1 6 1 2
1130 1 8 1 1
1130 1 9 1 1
1130 1 10 1 6
1130 1 11 1 12
1130 1 12 1 10
1130 1 13 1 15
1130 1 14 1 14
1130 1 15 1 16
1130 1 16 1 3
1130 1 20 1 7
1130 1 25 1 3
1131 1 1 1 8
1131 1 5 1 9
1131 1 6 1 8
1131 1 10 1 10
1131 1 11 1 10
1131 1 12 1 3
1131 1 13 1 1
1131 1 14 1 5
1131 1 15 1 15
1131 1 16 1 10
1131 1 20 1 9
1131 1 21 1 4
1131 1 25 1 8
1132 1 2 1 8
1132 1 7 1 2
1132 1 9 1 1
1132 1 12 1 1
1132 1 14 1 1
1132 1 16 1 12
1132 1 17 1 18
1132 1 18 1 2
1132 1 19 1 11
1132 1 20 1 4
1132 1 21 1 9
1132 1 22 1 10
1132 1 23 1 6
1132 1 24 1 9
1132 1 25 1 6
1133 1 1 1 8
1133 1 2 1 8
1133 1 3 1 15
1133 1 4 1 4
1133 1 5 1 8
1133 1 6 1 7
1133 1 8 1 7
1133 1 10 1 2
1133 1 11 1 5
1133 1 13 1 10
1133 1 16 1 6
1133 1 17 1 1
1133 1 18 1 7
1133 1 19 1 2
1133 1 21 1 5
1133 1 23 1 5
1134 1 10 1 1
1134 1 11 1 21
1134 1 12 1 14
1134 1 13 1 7
1134 1 14 1 15
1134 1 15 1 18
1134 1 16 1 7
1134 1 17 1 6
1134 1 18 1 3
1134 1 19 1 2
1134 1 20 1 6
1135 1 3 1 13
1135 1 5 1 4
1135 1 8 1 11
1135 1 10 1 3
1135 1 11 1 6
1135 1 12 1 2
1135 1 13 1 15
1135 1 14 1 3
1135 1 15 1 2
1135 1 16 1 5
1135 1 17 1 1
1135 1 18 1 17
1135 1 19 1 2
1135 1 20 1 3
1135 1 21 1 1
1135 1 23 1 10
1135 1 25 1 2
1136 1 1 1 8
1136 1 2 1 8
1136 1 3 1 2
1136 1 4 1 7
1136 1 5 1 3
1136 1 10 1 1
1136 1 11 1 14
1136 1 12 1 21
1136 1 13 1 6
1136 1 14 1 19
1136 1 15 1 11
1137 1 3 1 1
1137 1 4 1 5
1137 1 6 1 13
1137 1 7 1 15
1137 1 8 1 9
1137 1 9 1 19
1137 1 10 1 10
1137 1 11 1 1
1137 1 14 1 5
1137 1 18 1 1
1137 1 19 1 7
1137 1 21 1 2
1137 1 23 1 1
1137 1 24 1 11
1138 1 1 1 3
1138 1 2 1 7
1138 1 3 1 1
1138 1 4 1 7
1138 1 5 1 6
1138 1 6 1 8
1138 1 7 1 18
1138 1 8 1 15
1138 1 9 1 14
1138 1 10 1 15
1138 1 15 1 3
1138 1 20 1 1
1138 1 25 1 2
1139 1 2 1 3
1139 1 3 1 13
1139 1 4 1 2
1139 1 6 1 1
1139 1 7 1 2
1139 1 8 1 13
1139 1 9 1 5
1139 1 10 1 2
1139 1 11 1 1
1139 1 12 1 7
1139 1 13 1 14
1139 1 14 1 4
1139 1 17 1 1
1139 1 18 1 10
1139 1 19 1 2
1139 1 23 1 15
1139 1 24 1 5
1140 1 1 1 8
1140 1 4 1 6
1140 1 5 1 3
1140 1 6 1 4
1140 1 8 1 1
1140 1 9 1 5
1140 1 11 1 10
1140 1 14 1 10
1140 1 15 1 2
1140 1 16 1 11
1140 1 17 1 4
1140 1 18 1 4
1140 1 19 1 9
1140 1 20 1 6
1140 1 21 1 10
1140 1 24 1 3
1140 1 25 1 4
1141 1 1 1 13
1141 1 5 1 1
1141 1 6 1 12
1141 1 10 1 3
1141 1 11 1 13
1141 1 14 1 1
1141 1 15 1 2
1141 1 16 1 20
1141 1 17 1 6
1141 1 18 1 11
1141 1 19 1 1
1141 1 20 1 7
1141 1 21 1 6
1141 1 25 1 4
1142 1 5 1 1
1142 1 6 1 14
1142 1 7 1 13
1142 1 8 1 18
1142 1 9 1 21
1142 1 10 1 11
1142 1 11 1 1
1142 1 14 1 1
1142 1 16 1 2
1142 1 17 1 2
1142 1 18 1 5
1142 1 19 1 4
1142 1 20 1 7
1143 1 5 1 17
1143 1 6 1 4
1143 1 7 1 5
1143 1 8 1 2
1143 1 9 1 4
1143 1 10 1 23
1143 1 11 1 2
1143 1 14 1 1
1143 1 15 1 16
1143 1 20 1 10
1143 1 25 1 16
1144 1 1 1 2
1144 1 2 1 2
1144 1 4 1 10
1144 1 5 1 1
1144 1 8 1 1
1144 1 9 1 15
1144 1 11 1 1
1144 1 12 1 4
1144 1 13 1 2
1144 1 14 1 19
1144 1 15 1 2
1144 1 19 1 11
1144 1 21 1 6
1144 1 22 1 3
1144 1 23 1 1
1144 1 24 1 18
1144 1 25 1 2
1145 1 5 1 1
1145 1 7 1 1
1145 1 16 1 2
1145 1 17 1 3
1145 1 18 1 1
1145 1 20 1 1
1145 1 21 1 16
1145 1 22 1 20
1145 1 23 1 17
1145 1 24 1 19
1145 1 25 1 19
1146 1 1 1 6
1146 1 2 1 2
1146 1 3 1 2
1146 1 5 1 9
1146 1 6 1 4
1146 1 7 1 3
1146 1 8 1 5
1146 1 9 1 3
1146 1 10 1 11
1146 1 11 1 5
1146 1 12 1 1
1146 1 13 1 4
1146 1 14 1 1
1146 1 15 1 14
1146 1 16 1 6
1146 1 17 1 1
1146 1 18 1 2
1146 1 20 1 8
1146 1 21 1 1
1146 1 23 1 3
1146 1 25 1 9
1147 1 1 1 5
1147 1 2 1 4
1147 1 3 1 3
1147 1 4 1 4
1147 1 5 1 2
1147 1 11 1 16
1147 1 12 1 17
1147 1 13 1 19
1147 1 14 1 11
1147 1 15 1 13
1147 1 21 1 1
1147 1 23 1 2
1147 1 25 1 3
1148 1 1 1 5
1148 1 5 1 1
1148 1 6 1 13
1148 1 7 1 5
1148 1 8 1 4
1148 1 9 1 5
1148 1 10 1 2
1148 1 11 1 16
1148 1 12 1 14
1148 1 13 1 10
1148 1 14 1 4
1148 1 15 1 9
1148 1 16 1 3
1148 1 20 1 3
1148 1 21 1 5
1148 1 25 1 1
1149 1 2 1 1
1149 1 5 1 13
1149 1 10 1 18
1149 1 15 1 19
1149 1 20 1 15
1149 1 21 1 4
1149 1 22 1 4
1149 1 23 1 2
1149 1 24 1 4
1149 1 25 1 20
1150 1 1 1 2
1150 1 2 1 6
1150 1 3 1 4
1150 1 5 1 1
1150 1 9 1 1
1150 1 11 1 15
1150 1 12 1 15
1150 1 13 1 19
1150 1 14 1 14
1150 1 15 1 13
1150 1 18 1 1
1150 1 19 1 5
1150 1 23 1 1
1150 1 24 1 3
1151 1 1 1 1
1151 1 2 1 1
1151 1 3 1 1
1151 1 5 1 9
1151 1 6 1 13
1151 1 7 1 9
1151 1 8 1 17
1151 1 9 1 14
1151 1 10 1 16
1151 1 11 1 1
1151 1 15 1 5
1151 1 20 1 8
1151 1 25 1 5
1152 1 2 1 1
1152 1 3 1 2
1152 1 6 1 12
1152 1 7 1 17
1152 1 8 1 8
1152 1 9 1 17
1152 1 10 1 16
1152 1 11 1 3
1152 1 12 1 3
1152 1 13 1 5
1152 1 14 1 2
1152 1 17 1 3
1152 1 18 1 4
1152 1 23 1 7
1153 1 3 1 17
1153 1 6 1 8
1153 1 7 1 5
1153 1 8 1 24
1153 1 9 1 7
1153 1 10 1 10
1153 1 13 1 7
1153 1 18 1 12
1153 1 23 1 10
1154 1 7 1 1
1154 1 21 1 14
1154 1 22 1 22
1154 1 23 1 21
1154 1 24 1 17
1154 1 25 1 25
1155 1 1 1 1
1155 1 2 1 5
1155 1 3 1 1
1155 1 4 1 1
1155 1 5 1 3
1155 1 7 1 2
1155 1 11 1 16
1155 1 12 1 16
1155 1 13 1 15
1155 1 14 1 15
1155 1 15 1 18
1155 1 17 1 4
1155 1 22 1 3
1156 1 2 1 1
1156 1 5 1 1
1156 1 6 1 1
1156 1 7 1 1
1156 1 10 1 3
1156 1 11 1 10
1156 1 12 1 9
1156 1 13 1 6
1156 1 14 1 7
1156 1 15 1 11
1156 1 16 1 1
1156 1 17 1 1
1156 1 18 1 1
1156 1 19 1 1
1156 1 20 1 3
1156 1 21 1 3
1156 1 22 1 6
1156 1 23 1 8
1156 1 24 1 7
1156 1 25 1 19
1157 1 5 1 14
1157 1 10 1 15
1157 1 11 1 1
1157 1 13 1 2
1157 1 14 1 3
1157 1 15 1 21
1157 1 20 1 20
1157 1 25 1 24
1158 1 4 1 2
1158 1 6 1 20
1158 1 7 1 18
1158 1 8 1 20
1158 1 9 1 9
1158 1 10 1 22
1158 1 14 1 1
1158 1 18 1 4
1158 1 19 1 1
1158 1 20 1 1
1158 1 24 1 2
1159 1 3 1 2
1159 1 4 1 11
1159 1 8 1 3
1159 1 9 1 7
1159 1 11 1 5
1159 1 12 1 9
1159 1 13 1 14
1159 1 14 1 17
1159 1 15 1 7
1159 1 18 1 4
1159 1 19 1 9
1159 1 23 1 3
1159 1 24 1 9
1160 1 3 1 5
1160 1 8 1 2
1160 1 13 1 1
1160 1 16 1 14
1160 1 17 1 26
1160 1 18 1 17
1160 1 19 1 22
1160 1 20 1 10
1160 1 23 1 3
1161 1 1 1 16
1161 1 2 1 17
1161 1 3 1 15
1161 1 4 1 12
1161 1 5 1 9
1161 1 7 1 5
1161 1 12 1 7
1161 1 17 1 5
1161 1 22 1 14
1162 1 1 1 2
1162 1 2 1 2
1162 1 5 1 8
1162 1 6 1 1
1162 1 7 1 6
1162 1 8 1 1
1162 1 9 1 8
1162 1 10 1 6
1162 1 15 1 12
1162 1 16 1 2
1162 1 17 1 6
1162 1 18 1 1
1162 1 20 1 18
1162 1 21 1 4
1162 1 22 1 4
1162 1 23 1 2
1162 1 24 1 4
1162 1 25 1 13
1163 1 1 1 7
1163 1 2 1 14
1163 1 6 1 3
1163 1 7 1 15
1163 1 11 1 4
1163 1 12 1 17
1163 1 13 1 1
1163 1 16 1 5
1163 1 17 1 16
1163 1 18 1 1
1163 1 19 1 1
1163 1 21 1 4
1163 1 22 1 12
1164 1 4 1 1
1164 1 9 1 6
1164 1 11 1 17
1164 1 12 1 16
1164 1 13 1 9
1164 1 14 1 20
1164 1 15 1 18
1164 1 16 1 1
1164 1 19 1 3
1164 1 21 1 2
1164 1 23 1 1
1164 1 24 1 5
1164 1 25 1 1
1165 1 1 1 16
1165 1 2 1 15
1165 1 3 1 13
1165 1 4 1 15
1165 1 5 1 11
1165 1 11 1 3
1165 1 12 1 5
1165 1 13 1 1
1165 1 14 1 4
1165 1 15 1 2
1165 1 21 1 2
1165 1 22 1 3
1165 1 23 1 3
1165 1 24 1 3
1165 1 25 1 4
1166 1 2 1 4
1166 1 4 1 2
1166 1 5 1 5
1166 1 7 1 4
1166 1 9 1 6
1166 1 10 1 9
1166 1 11 1 3
1166 1 12 1 7
1166 1 13 1 3
1166 1 14 1 7
1166 1 15 1 13
1166 1 17 1 3
1166 1 20 1 17
1166 1 22 1 4
1166 1 24 1 1
1166 1 25 1 12
1167 1 2 1 26
1167 1 7 1 17
1167 1 12 1 15
1167 1 13 1 1
1167 1 14 1 3
1167 1 15 1 2
1167 1 17 1 16
1167 1 22 1 20
1168 1 1 1 4
1168 1 2 1 3
1168 1 3 1 1
1168 1 4 1 1
1168 1 5 1 7
1168 1 8 1 1
1168 1 10 1 4
1168 1 13 1 1
1168 1 15 1 3
1168 1 18 1 1
1168 1 20 1 5
1168 1 21 1 14
1168 1 22 1 17
1168 1 23 1 15
1168 1 24 1 10
1168 1 25 1 13
1169 1 4 1 1
1169 1 6 1 19
1169 1 7 1 18
1169 1 8 1 23
1169 1 9 1 19
1169 1 10 1 16
1169 1 11 1 2
1169 1 14 1 1
1169 1 15 1 1
1170 1 1 1 17
1170 1 2 1 15
1170 1 3 1 12
1170 1 4 1 16
1170 1 5 1 5
1170 1 7 1 2
1170 1 9 1 6
1170 1 11 1 2
1170 1 12 1 3
1170 1 13 1 1
1170 1 14 1 6
1170 1 19 1 5
1170 1 21 1 1
1170 1 22 1 1
1170 1 24 1 4
1170 1 25 1 4
1171 1 2 1 2
1171 1 3 1 8
1171 1 5 1 1
1171 1 6 1 11
1171 1 7 1 13
1171 1 8 1 17
1171 1 9 1 7
1171 1 10 1 13
1171 1 11 1 1
1171 1 12 1 3
1171 1 13 1 6
1171 1 15 1 1
1171 1 16 1 3
1171 1 18 1 5
1171 1 21 1 3
1171 1 22 1 1
1171 1 23 1 5
1172 1 16 1 11
1172 1 17 1 15
1172 1 18 1 14
1172 1 19 1 19
1172 1 20 1 13
1172 1 21 1 5
1172 1 22 1 6
1172 1 23 1 6
1172 1 24 1 5
1172 1 25 1 6
1173 1 1 1 9
1173 1 2 1 2
1173 1 3 1 7
1173 1 5 1 1
1173 1 7 1 5
1173 1 8 1 6
1173 1 10 1 1
1173 1 11 1 2
1173 1 12 1 1
1173 1 13 1 6
1173 1 16 1 15
1173 1 17 1 6
1173 1 18 1 9
1173 1 19 1 10
1173 1 20 1 5
1173 1 21 1 2
1173 1 22 1 3
1173 1 23 1 6
1173 1 24 1 3
1173 1 25 1 1
1174 1 2 1 4
1174 1 3 1 3
1174 1 4 1 21
1174 1 8 1 4
1174 1 9 1 14
1174 1 10 1 2
1174 1 13 1 3
1174 1 14 1 11
1174 1 15 1 2
1174 1 18 1 2
1174 1 19 1 8
1174 1 20 1 2
1174 1 23 1 1
1174 1 24 1 19
1174 1 25 1 4
1175 1 3 1 2
1175 1 4 1 5
1175 1 6 1 10
1175 1 7 1 14
1175 1 8 1 13
1175 1 9 1 22
1175 1 10 1 8
1175 1 13 1 3
1175 1 14 1 4
1175 1 18 1 5
1175 1 19 1 1
1175 1 20 1 2
1175 1 23 1 4
1175 1 24 1 3
1175 1 25 1 4
1176 1 1 1 2
1176 1 2 1 11
1176 1 3 1 16
1176 1 4 1 4
1176 1 5 1 2
1176 1 7 1 3
1176 1 8 1 17
1176 1 11 1 1
1176 1 12 1 2
1176 1 13 1 11
1176 1 14 1 3
1176 1 15 1 1
1176 1 17 1 3
1176 1 18 1 8
1176 1 22 1 6
1176 1 23 1 8
1176 1 25 1 2
1177 1 2 1 5
1177 1 5 1 11
1177 1 7 1 16
1177 1 10 1 15
1177 1 12 1 11
1177 1 15 1 14
1177 1 17 1 8
1177 1 20 1 5
1177 1 22 1 6
1177 1 25 1 9
1178 1 1 1 1
1178 1 3 1 8
1178 1 6 1 5
1178 1 7 1 2
1178 1 8 1 21
1178 1 9 1 6
1178 1 10 1 1
1178 1 11 1 4
1178 1 13 1 10
1178 1 16 1 4
1178 1 17 1 9
1178 1 18 1 9
1178 1 19 1 4
1178 1 20 1 5
1178 1 23 1 11
1179 1 1 1 3
1179 1 4 1 6
1179 1 6 1 6
1179 1 7 1 2
1179 1 9 1 4
1179 1 11 1 3
1179 1 14 1 1
1179 1 16 1 8
1179 1 17 1 3
1179 1 18 1 3
1179 1 19 1 6
1179 1 20 1 1
1179 1 21 1 19
1179 1 22 1 6
1179 1 23 1 5
1179 1 24 1 15
1179 1 25 1 9
1180 1 1 1 1
1180 1 2 1 2
1180 1 8 1 1
1180 1 9 1 3
1180 1 12 1 2
1180 1 16 1 2
1180 1 17 1 4
1180 1 18 1 3
1180 1 19 1 3
1180 1 20 1 1
1180 1 21 1 14
1180 1 22 1 18
1180 1 23 1 15
1180 1 24 1 12
1180 1 25 1 19
1181 1 1 1 4
1181 1 2 1 1
1181 1 3 1 5
1181 1 4 1 5
1181 1 5 1 4
1181 1 6 1 2
1181 1 8 1 2
1181 1 11 1 1
1181 1 14 1 1
1181 1 15 1 1
1181 1 16 1 2
1181 1 18 1 1
1181 1 21 1 14
1181 1 22 1 13
1181 1 23 1 20
1181 1 24 1 11
1181 1 25 1 13
1182 1 2 1 2
1182 1 6 1 24
1182 1 7 1 11
1182 1 8 1 16
1182 1 9 1 17
1182 1 10 1 17
1182 1 11 1 1
1182 1 12 1 1
1182 1 14 1 1
1182 1 21 1 1
1182 1 22 1 6
1182 1 23 1 1
1182 1 24 1 1
1182 1 25 1 1
1183 1 3 1 14
1183 1 7 1 1
1183 1 8 1 18
1183 1 9 1 1
1183 1 12 1 1
1183 1 13 1 16
1183 1 17 1 1
1183 1 18 1 14
1183 1 21 1 5
1183 1 23 1 18
1183 1 24 1 7
1183 1 25 1 4
1184 1 1 1 3
1184 1 6 1 3
1184 1 7 1 1
1184 1 11 1 1
1184 1 16 1 6
1184 1 17 1 1
1184 1 18 1 3
1184 1 19 1 5
1184 1 20 1 4
1184 1 21 1 15
1184 1 22 1 17
1184 1 23 1 5
1184 1 24 1 17
1184 1 25 1 19
1185 1 1 1 4
1185 1 3 1 22
1185 1 6 1 6
1185 1 7 1 1
1185 1 8 1 14
1185 1 9 1 1
1185 1 11 1 4
1185 1 13 1 21
1185 1 16 1 3
1185 1 18 1 10
1185 1 21 1 4
1185 1 23 1 10
1186 1 1 1 12
1186 1 2 1 13
1186 1 3 1 11
1186 1 4 1 12
1186 1 5 1 23
1186 1 10 1 5
1186 1 11 1 1
1186 1 15 1 4
1186 1 20 1 9
1186 1 25 1 10
1187 1 1 1 6
1187 1 2 1 17
1187 1 3 1 16
1187 1 4 1 12
1187 1 5 1 12
1187 1 8 1 1
1187 1 9 1 6
1187 1 11 1 1
1187 1 13 1 7
1187 1 14 1 4
1187 1 15 1 1
1187 1 18 1 1
1187 1 19 1 2
1187 1 22 1 1
1187 1 23 1 7
1187 1 24 1 6
1188 1 2 1 1
1188 1 4 1 10
1188 1 5 1 1
1188 1 7 1 1
1188 1 8 1 1
1188 1 9 1 15
1188 1 11 1 5
1188 1 12 1 3
1188 1 13 1 5
1188 1 14 1 22
1188 1 15 1 5
1188 1 17 1 1
1188 1 19 1 9
1188 1 20 1 2
1188 1 22 1 2
1188 1 24 1 16
1188 1 25 1 1
1189 1 2 1 1
1189 1 4 1 3
1189 1 5 1 4
1189 1 9 1 2
1189 1 10 1 5
1189 1 14 1 5
1189 1 15 1 4
1189 1 16 1 9
1189 1 17 1 15
1189 1 18 1 13
1189 1 19 1 6
1189 1 20 1 19
1189 1 24 1 4
1189 1 25 1 10
1190 1 1 1 6
1190 1 6 1 6
1190 1 11 1 5
1190 1 15 1 1
1190 1 16 1 4
1190 1 17 1 6
1190 1 18 1 4
1190 1 19 1 4
1190 1 20 1 4
1190 1 21 1 19
1190 1 22 1 12
1190 1 23 1 5
1190 1 24 1 12
1190 1 25 1 12
1191 1 2 1 8
1191 1 4 1 8
1191 1 5 1 7
1191 1 7 1 6
1191 1 9 1 3
1191 1 11 1 2
1191 1 12 1 9
1191 1 13 1 1
1191 1 14 1 6
1191 1 15 1 2
1191 1 16 1 1
1191 1 17 1 9
1191 1 18 1 3
1191 1 19 1 10
1191 1 20 1 7
1191 1 22 1 11
1191 1 24 1 5
1191 1 25 1 2
1192 1 2 1 15
1192 1 7 1 17
1192 1 10 1 1
1192 1 12 1 15
1192 1 13 1 1
1192 1 15 1 1
1192 1 16 1 3
1192 1 17 1 21
1192 1 18 1 3
1192 1 19 1 2
1192 1 20 1 1
1192 1 21 1 1
1192 1 22 1 18
1192 1 23 1 1
1193 1 1 1 15
1193 1 2 1 18
1193 1 3 1 18
1193 1 4 1 10
1193 1 5 1 19
1193 1 6 1 2
1193 1 7 1 4
1193 1 8 1 3
1193 1 9 1 4
1193 1 10 1 4
1193 1 15 1 1
1193 1 25 1 2
1194 1 1 1 5
1194 1 2 1 8
1194 1 3 1 8
1194 1 4 1 19
1194 1 5 1 13
1194 1 6 1 1
1194 1 7 1 1
1194 1 8 1 2
1194 1 9 1 11
1194 1 10 1 1
1194 1 13 1 1
1194 1 14 1 9
1194 1 17 1 1
1194 1 19 1 6
1194 1 24 1 14
1195 1 3 1 1
1195 1 4 1 2
1195 1 5 1 1
1195 1 9 1 6
1195 1 13 1 1
1195 1 14 1 7
1195 1 15 1 3
1195 1 16 1 1
1195 1 18 1 1
1195 1 19 1 6
1195 1 20 1 1
1195 1 21 1 11
1195 1 22 1 11
1195 1 23 1 10
1195 1 24 1 22
1195 1 25 1 16
1196 1 1 1 6
1196 1 2 1 3
1196 1 3 1 5
1196 1 4 1 2
1196 1 5 1 4
1196 1 9 1 1
1196 1 11 1 1
1196 1 14 1 1
1196 1 16 1 17
1196 1 17 1 15
1196 1 18 1 15
1196 1 19 1 18
1196 1 20 1 11
1196 1 21 1 1
1197 1 1 1 15
1197 1 2 1 15
1197 1 3 1 14
1197 1 4 1 27
1197 1 5 1 23
1197 1 12 1 2
1197 1 14 1 1
1197 1 15 1 1
1197 1 16 1 1
1197 1 18 1 1
1198 1 4 1 3
1198 1 9 1 7
1198 1 11 1 11
1198 1 12 1 17
1198 1 13 1 12
1198 1 14 1 14
1198 1 15 1 20
1198 1 19 1 6
1198 1 22 1 1
1198 1 24 1 9
1199 1 1 1 7
1199 1 5 1 4
1199 1 6 1 14
1199 1 7 1 6
1199 1 8 1 9
1199 1 9 1 12
1199 1 10 1 16
1199 1 11 1 5
1199 1 15 1 5
1199 1 16 1 6
1199 1 20 1 6
1199 1 21 1 4
1199 1 24 1 1
1199 1 25 1 5
1200 1 1 1 7
1200 1 2 1 22
1200 1 3 1 8
1200 1 4 1 5
1200 1 5 1 4
1200 1 6 1 1
1200 1 7 1 12
1200 1 8 1 1
1200 1 10 1 2
1200 1 12 1 8
1200 1 17 1 12
1200 1 22 1 18
1201 1 6 1 26
1201 1 7 1 16
1201 1 8 1 19
1201 1 9 1 17
1201 1 10 1 22
1202 1 1 1 6
1202 1 2 1 1
1202 1 3 1 6
1202 1 6 1 11
1202 1 7 1 4
1202 1 8 1 2
1202 1 9 1 1
1202 1 10 1 7
1202 1 11 1 10
1202 1 12 1 8
1202 1 13 1 6
1202 1 14 1 4
1202 1 15 1 5
1202 1 16 1 8
1202 1 18 1 6
1202 1 21 1 6
1202 1 22 1 2
1202 1 23 1 6
1202 1 24 1 1
1203 1 1 1 3
1203 1 2 1 12
1203 1 3 1 7
1203 1 4 1 12
1203 1 5 1 13
1203 1 11 1 3
1203 1 12 1 5
1203 1 13 1 1
1203 1 14 1 2
1203 1 16 1 3
1203 1 17 1 9
1203 1 18 1 11
1203 1 19 1 3
1203 1 20 1 7
1203 1 21 1 2
1203 1 23 1 1
1203 1 24 1 2
1203 1 25 1 4
1204 1 1 1 16
1204 1 2 1 11
1204 1 3 1 13
1204 1 4 1 16
1204 1 5 1 19
1204 1 10 1 3
1204 1 15 1 5
1204 1 20 1 1
1204 1 21 1 2
1204 1 22 1 6
1204 1 23 1 2
1204 1 24 1 3
1204 1 25 1 3
1205 1 3 1 16
1205 1 5 1 2
1205 1 8 1 21
1205 1 10 1 2
1205 1 13 1 16
1205 1 15 1 3
1205 1 18 1 20
1205 1 20 1 3
1205 1 23 1 16
1205 1 25 1 1
1206 1 1 1 15
1206 1 2 1 16
1206 1 3 1 18
1206 1 4 1 14
1206 1 5 1 10
1206 1 7 1 1
1206 1 9 1 2
1206 1 10 1 2
1206 1 11 1 1
1206 1 12 1 2
1206 1 13 1 6
1206 1 14 1 1
1206 1 15 1 4
1206 1 17 1 1
1206 1 18 1 1
1206 1 19 1 2
1206 1 22 1 1
1206 1 23 1 2
1206 1 24 1 1
1207 1 1 1 5
1207 1 2 1 3
1207 1 3 1 8
1207 1 4 1 3
1207 1 5 1 7
1207 1 6 1 10
1207 1 7 1 9
1207 1 8 1 9
1207 1 9 1 7
1207 1 10 1 4
1207 1 11 1 3
1207 1 13 1 2
1207 1 16 1 7
1207 1 17 1 3
1207 1 18 1 6
1207 1 19 1 3
1207 1 20 1 4
1207 1 21 1 4
1207 1 23 1 3
1208 1 3 1 2
1208 1 8 1 4
1208 1 11 1 19
1208 1 12 1 15
1208 1 13 1 21
1208 1 14 1 15
1208 1 15 1 15
1208 1 18 1 3
1208 1 23 1 6
1209 1 2 1 1
1209 1 5 1 1
1209 1 7 1 3
1209 1 9 1 1
1209 1 10 1 1
1209 1 11 1 2
1209 1 12 1 2
1209 1 14 1 1
1209 1 15 1 2
1209 1 16 1 13
1209 1 17 1 27
1209 1 18 1 18
1209 1 19 1 14
1209 1 20 1 12
1209 1 22 1 1
1209 1 23 1 1
1210 1 2 1 4
1210 1 5 1 9
1210 1 7 1 3
1210 1 10 1 10
1210 1 11 1 1
1210 1 12 1 2
1210 1 15 1 11
1210 1 16 1 4
1210 1 17 1 6
1210 1 18 1 3
1210 1 19 1 1
1210 1 20 1 13
1210 1 21 1 4
1210 1 22 1 7
1210 1 23 1 3
1210 1 24 1 7
1210 1 25 1 12
1211 1 1 1 4
1211 1 4 1 4
1211 1 5 1 7
1211 1 6 1 8
1211 1 7 1 3
1211 1 8 1 2
1211 1 9 1 4
1211 1 10 1 12
1211 1 11 1 4
1211 1 12 1 1
1211 1 14 1 5
1211 1 15 1 12
1211 1 16 1 5
1211 1 19 1 1
1211 1 20 1 7
1211 1 21 1 2
1211 1 24 1 3
1211 1 25 1 16
1212 1 1 1 1
1212 1 2 1 5
1212 1 3 1 2
1212 1 4 1 3
1212 1 5 1 3
1212 1 6 1 15
1212 1 7 1 16
1212 1 8 1 15
1212 1 9 1 19
1212 1 10 1 14
1212 1 12 1 1
1212 1 13 1 2
1212 1 14 1 2
1212 1 15 1 1
1212 1 17 1 1
1213 1 1 1 4
1213 1 2 1 9
1213 1 3 1 8
1213 1 4 1 6
1213 1 5 1 9
1213 1 6 1 8
1213 1 7 1 15
1213 1 8 1 12
1213 1 9 1 17
1213 1 10 1 6
1213 1 12 1 1
1213 1 13 1 2
1213 1 17 1 1
1213 1 23 1 2
1214 1 1 1 1
1214 1 2 1 8
1214 1 5 1 6
1214 1 6 1 2
1214 1 7 1 7
1214 1 10 1 4
1214 1 11 1 3
1214 1 12 1 20
1214 1 13 1 4
1214 1 14 1 4
1214 1 15 1 8
1214 1 16 1 3
1214 1 17 1 6
1214 1 20 1 1
1214 1 21 1 5
1214 1 22 1 14
1214 1 25 1 4
1215 1 1 1 15
1215 1 2 1 2
1215 1 6 1 21
1215 1 7 1 8
1215 1 8 1 5
1215 1 9 1 7
1215 1 10 1 4
1215 1 11 1 14
1215 1 16 1 10
1215 1 21 1 14
1216 1 1 1 10
1216 1 3 1 13
1216 1 5 1 3
1216 1 6 1 11
1216 1 7 1 1
1216 1 8 1 12
1216 1 11 1 6
1216 1 13 1 5
1216 1 16 1 8
1216 1 18 1 10
1216 1 20 1 1
1216 1 21 1 13
1216 1 23 1 5
1216 1 25 1 2
1217 1 3 1 15
1217 1 4 1 2
1217 1 8 1 20
1217 1 9 1 3
1217 1 13 1 11
1217 1 14 1 2
1217 1 18 1 25
1217 1 19 1 4
1217 1 23 1 15
1217 1 24 1 3
1218 1 1 1 7
1218 1 2 1 7
1218 1 3 1 6
1218 1 4 1 10
1218 1 5 1 7
1218 1 6 1 15
1218 1 7 1 14
1218 1 8 1 10
1218 1 9 1 10
1218 1 10 1 12
1218 1 20 1 2
1219 1 1 1 2
1219 1 4 1 1
1219 1 5 1 11
1219 1 6 1 5
1219 1 7 1 3
1219 1 8 1 1
1219 1 9 1 1
1219 1 10 1 9
1219 1 13 1 1
1219 1 15 1 4
1219 1 16 1 17
1219 1 17 1 11
1219 1 18 1 11
1219 1 19 1 4
1219 1 20 1 14
1219 1 25 1 5
1220 1 1 1 8
1220 1 2 1 15
1220 1 3 1 13
1220 1 4 1 13
1220 1 5 1 13
1220 1 6 1 4
1220 1 7 1 2
1220 1 8 1 2
1220 1 9 1 2
1220 1 10 1 4
1220 1 11 1 6
1220 1 12 1 2
1220 1 13 1 4
1220 1 14 1 6
1220 1 15 1 5
1220 1 25 1 1
1221 1 2 1 1
1221 1 3 1 1
1221 1 4 1 5
1221 1 9 1 3
1221 1 11 1 1
1221 1 14 1 2
1221 1 17 1 1
1221 1 21 1 20
1221 1 22 1 15
1221 1 23 1 16
1221 1 24 1 21
1221 1 25 1 14
1222 1 4 1 13
1222 1 6 1 10
1222 1 7 1 9
1222 1 8 1 7
1222 1 9 1 20
1222 1 10 1 9
1222 1 14 1 11
1222 1 19 1 8
1222 1 21 1 1
1222 1 24 1 12
1223 1 1 1 9
1223 1 2 1 2
1223 1 4 1 3
1223 1 5 1 2
1223 1 6 1 13
1223 1 7 1 7
1223 1 8 1 2
1223 1 9 1 4
1223 1 10 1 3
1223 1 11 1 10
1223 1 12 1 5
1223 1 13 1 4
1223 1 14 1 3
1223 1 15 1 7
1223 1 16 1 8
1223 1 17 1 5
1223 1 19 1 2
1223 1 20 1 1
1223 1 21 1 8
1223 1 24 1 1
1223 1 25 1 1
1224 1 1 1 4
1224 1 6 1 6
1224 1 7 1 2
1224 1 8 1 1
1224 1 9 1 3
1224 1 11 1 2
1224 1 16 1 1
1224 1 21 1 19
1224 1 22 1 20
1224 1 23 1 19
1224 1 24 1 12
1224 1 25 1 11
1225 1 11 1 12
1225 1 12 1 26
1225 1 13 1 12
1225 1 14 1 22
1225 1 15 1 28
1226 1 2 1 8
1226 1 3 1 1
1226 1 5 1 6
1226 1 6 1 4
1226 1 7 1 15
1226 1 8 1 9
1226 1 9 1 5
1226 1 10 1 10
1226 1 12 1 13
1226 1 13 1 4
1226 1 15 1 4
1226 1 17 1 5
1226 1 18 1 1
1226 1 20 1 6
1226 1 22 1 4
1226 1 23 1 1
1226 1 25 1 4
1227 1 4 1 20
1227 1 9 1 17
1227 1 14 1 15
1227 1 19 1 14
1227 1 21 1 1
1227 1 22 1 3
1227 1 23 1 2
1227 1 24 1 26
1227 1 25 1 2
1228 1 4 1 10
1228 1 5 1 1
1228 1 6 1 13
1228 1 7 1 6
1228 1 8 1 4
1228 1 9 1 14
1228 1 10 1 7
1228 1 14 1 15
1228 1 15 1 2
1228 1 17 1 1
1228 1 19 1 13
1228 1 20 1 1
1228 1 24 1 9
1228 1 25 1 4
1229 1 7 1 5
1229 1 9 1 1
1229 1 11 1 2
1229 1 12 1 7
1229 1 13 1 6
1229 1 14 1 2
1229 1 15 1 3
1229 1 16 1 16
1229 1 17 1 17
1229 1 18 1 14
1229 1 19 1 9
1229 1 20 1 17
1229 1 22 1 1
1230 1 5 1 6
1230 1 10 1 11
1230 1 15 1 7
1230 1 16 1 6
1230 1 17 1 9
1230 1 18 1 15
1230 1 19 1 12
1230 1 20 1 25
1230 1 25 1 9
1231 1 2 1 2
1231 1 6 1 18
1231 1 7 1 17
1231 1 8 1 19
1231 1 9 1 17
1231 1 10 1 15
1231 1 13 1 6
1231 1 18 1 1
1231 1 22 1 1
1231 1 23 1 4
1232 1 1 1 3
1232 1 4 1 4
1232 1 6 1 2
1232 1 7 1 1
1232 1 8 1 1
1232 1 9 1 7
1232 1 10 1 1
1232 1 11 1 14
1232 1 12 1 6
1232 1 13 1 17
1232 1 14 1 22
1232 1 15 1 14
1232 1 19 1 4
1232 1 21 1 1
1232 1 24 1 3
1233 1 1 1 11
1233 1 6 1 7
1233 1 11 1 10
1233 1 16 1 18
1233 1 17 1 13
1233 1 18 1 12
1233 1 19 1 9
1233 1 20 1 12
1233 1 21 1 6
1233 1 23 1 1
1233 1 25 1 1
1234 1 4 1 12
1234 1 5 1 8
1234 1 6 1 2
1234 1 9 1 12
1234 1 10 1 6
1234 1 11 1 1
1234 1 14 1 14
1234 1 15 1 2
1234 1 16 1 4
1234 1 19 1 10
1234 1 20 1 5
1234 1 24 1 18
1234 1 25 1 6
1235 1 2 1 21
1235 1 7 1 27
1235 1 8 1 1
1235 1 12 1 15
1235 1 17 1 21
1235 1 22 1 15
1236 1 2 1 15
1236 1 7 1 6
1236 1 9 1 3
1236 1 11 1 6
1236 1 12 1 8
1236 1 13 1 5
1236 1 14 1 6
1236 1 15 1 8
1236 1 16 1 1
1236 1 17 1 6
1236 1 18 1 5
1236 1 19 1 4
1236 1 20 1 3
1236 1 22 1 17
1236 1 24 1 4
1236 1 25 1 3
1237 1 3 1 12
1237 1 6 1 1
1237 1 7 1 6
1237 1 8 1 16
1237 1 9 1 4
1237 1 10 1 2
1237 1 11 1 5
1237 1 12 1 2
1237 1 13 1 16
1237 1 14 1 4
1237 1 15 1 2
1237 1 18 1 14
1237 1 19 1 1
1237 1 22 1 1
1237 1 23 1 11
1237 1 24 1 2
1237 1 25 1 1
1238 1 1 1 1
1238 1 4 1 11
1238 1 6 1 6
1238 1 7 1 4
1238 1 8 1 4
1238 1 9 1 21
1238 1 10 1 4
1238 1 11 1 1
1238 1 14 1 17
1238 1 16 1 2
1238 1 17 1 1
1238 1 19 1 10
1238 1 21 1 6
1238 1 24 1 12
1239 1 1 1 4
1239 1 6 1 6
1239 1 7 1 5
1239 1 8 1 2
1239 1 9 1 3
1239 1 10 1 11
1239 1 11 1 1
1239 1 16 1 16
1239 1 17 1 7
1239 1 18 1 15
1239 1 19 1 7
1239 1 20 1 15
1239 1 22 1 1
1239 1 23 1 1
1239 1 24 1 5
1239 1 25 1 1
1240 1 3 1 4
1240 1 7 1 1
1240 1 8 1 1
1240 1 11 1 4
1240 1 12 1 10
1240 1 13 1 5
1240 1 14 1 5
1240 1 15 1 5
1240 1 16 1 9
1240 1 17 1 10
1240 1 18 1 13
1240 1 19 1 13
1240 1 20 1 15
1240 1 23 1 5
1241 1 5 1 18
1241 1 10 1 11
1241 1 15 1 23
1241 1 20 1 14
1241 1 21 1 3
1241 1 22 1 4
1241 1 23 1 3
1241 1 24 1 4
1241 1 25 1 20
1242 1 2 1 1
1242 1 4 1 10
1242 1 7 1 1
1242 1 9 1 27
1242 1 13 1 1
1242 1 14 1 20
1242 1 17 1 1
1242 1 19 1 15
1242 1 20 1 1
1242 1 22 1 2
1242 1 24 1 21
1243 1 4 1 1
1243 1 5 1 23
1243 1 10 1 21
1243 1 15 1 20
1243 1 20 1 18
1243 1 25 1 17
1244 1 1 1 3
1244 1 2 1 8
1244 1 3 1 4
1244 1 5 1 2
1244 1 6 1 3
1244 1 7 1 8
1244 1 8 1 2
1244 1 10 1 2
1244 1 11 1 5
1244 1 12 1 14
1244 1 13 1 6
1244 1 14 1 4
1244 1 15 1 8
1244 1 16 1 2
1244 1 17 1 10
1244 1 18 1 3
1244 1 20 1 2
1244 1 21 1 3
1244 1 22 1 8
1244 1 23 1 2
1244 1 25 1 1
1245 1 3 1 24
1245 1 8 1 15
1245 1 13 1 24
1245 1 18 1 17
1245 1 23 1 20
1246 1 3 1 1
1246 1 6 1 18
1246 1 7 1 16
1246 1 8 1 14
1246 1 9 1 17
1246 1 10 1 17
1246 1 15 1 2
1246 1 16 1 2
1246 1 17 1 1
1246 1 18 1 3
1246 1 19 1 3
1246 1 20 1 5
1246 1 22 1 1
1247 1 2 1 11
1247 1 3 1 2
1247 1 4 1 3
1247 1 5 1 1
1247 1 7 1 21
1247 1 9 1 4
1247 1 12 1 18
1247 1 14 1 3
1247 1 17 1 12
1247 1 19 1 2
1247 1 20 1 1
1247 1 22 1 16
1247 1 24 1 6
1248 1 1 1 5
1248 1 3 1 6
1248 1 5 1 8
1248 1 7 1 3
1248 1 8 1 5
1248 1 9 1 1
1248 1 10 1 10
1248 1 11 1 6
1248 1 12 1 2
1248 1 13 1 10
1248 1 14 1 2
1248 1 15 1 7
1248 1 16 1 2
1248 1 18 1 13
1248 1 20 1 6
1248 1 21 1 3
1248 1 23 1 5
1248 1 25 1 6
1249 1 1 1 2
1249 1 3 1 16
1249 1 4 1 1
1249 1 6 1 1
1249 1 8 1 11
1249 1 9 1 1
1249 1 11 1 1
1249 1 13 1 24
1249 1 16 1 5
1249 1 18 1 17
1249 1 20 1 1
1249 1 21 1 1
1249 1 23 1 19
1250 1 1 1 2
1250 1 6 1 11
1250 1 7 1 13
1250 1 8 1 12
1250 1 9 1 12
1250 1 10 1 13
1250 1 16 1 8
1250 1 17 1 6
1250 1 18 1 8
1250 1 19 1 9
1250 1 20 1 4
1250 1 22 1 1
1250 1 25 1 1
1251 1 2 1 3
1251 1 4 1 2
1251 1 7 1 2
1251 1 8 1 1
1251 1 11 1 9
1251 1 12 1 20
1251 1 13 1 13
1251 1 14 1 17
1251 1 15 1 16
1251 1 19 1 2
1251 1 20 1 1
1251 1 21 1 2
1251 1 22 1 3
1251 1 23 1 4
1251 1 24 1 2
1251 1 25 1 3
1252 1 4 1 7
1252 1 6 1 17
1252 1 7 1 20
1252 1 8 1 10
1252 1 9 1 16
1252 1 10 1 13
1252 1 14 1 2
1252 1 18 1 1
1252 1 19 1 5
1252 1 20 1 1
1252 1 23 1 1
1252 1 24 1 7
1253 1 3 1 11
1253 1 7 1 1
1253 1 8 1 12
1253 1 11 1 11
1253 1 12 1 5
1253 1 13 1 24
1253 1 14 1 10
1253 1 15 1 10
1253 1 18 1 8
1253 1 23 1 8
1254 1 1 1 4
1254 1 2 1 6
1254 1 3 1 9
1254 1 5 1 2
1254 1 6 1 5
1254 1 7 1 4
1254 1 8 1 2
1254 1 10 1 2
1254 1 11 1 6
1254 1 12 1 8
1254 1 13 1 9
1254 1 14 1 2
1254 1 15 1 3
1254 1 16 1 2
1254 1 17 1 5
1254 1 18 1 6
1254 1 19 1 2
1254 1 20 1 3
1254 1 21 1 6
1254 1 22 1 6
1254 1 23 1 5
1254 1 25 1 3
1255 1 2 1 16
1255 1 7 1 21
1255 1 12 1 19
1255 1 16 1 2
1255 1 17 1 17
1255 1 18 1 2
1255 1 19 1 2
1255 1 22 1 21
1256 1 1 1 14
1256 1 2 1 19
1256 1 3 1 16
1256 1 4 1 15
1256 1 5 1 27
1256 1 12 1 2
1256 1 17 1 3
1256 1 20 1 1
1256 1 24 1 1
1256 1 25 1 2
1257 1 5 1 6
1257 1 6 1 2
1257 1 7 1 2
1257 1 8 1 3
1257 1 9 1 4
1257 1 10 1 9
1257 1 14 1 1
1257 1 15 1 13
1257 1 16 1 7
1257 1 17 1 11
1257 1 18 1 6
1257 1 19 1 10
1257 1 20 1 19
1257 1 25 1 7
1258 1 2 1 1
1258 1 4 1 2
1258 1 6 1 2
1258 1 7 1 2
1258 1 9 1 7
1258 1 10 1 4
1258 1 14 1 4
1258 1 16 1 13
1258 1 17 1 8
1258 1 18 1 7
1258 1 19 1 19
1258 1 20 1 9
1258 1 21 1 5
1258 1 22 1 5
1258 1 23 1 2
1258 1 24 1 6
1258 1 25 1 4
1259 1 1 1 16
1259 1 2 1 1
1259 1 3 1 1
1259 1 4 1 1
1259 1 5 1 5
1259 1 6 1 17
1259 1 7 1 1
1259 1 8 1 1
1259 1 9 1 1
1259 1 10 1 1
1259 1 11 1 19
1259 1 13 1 1
1259 1 16 1 19
1259 1 17 1 1
1259 1 19 1 1
1259 1 21 1 14
1260 1 1 1 8
1260 1 2 1 16
1260 1 3 1 9
1260 1 4 1 13
1260 1 5 1 8
1260 1 7 1 3
1260 1 8 1 4
1260 1 11 1 1
1260 1 12 1 4
1260 1 13 1 6
1260 1 15 1 1
1260 1 17 1 7
1260 1 18 1 5
1260 1 22 1 8
1260 1 23 1 7
1261 1 2 1 1
1261 1 7 1 1
1261 1 12 1 1
1261 1 16 1 16
1261 1 17 1 16
1261 1 18 1 16
1261 1 19 1 19
1261 1 20 1 30
1262 1 4 1 13
1262 1 5 1 9
1262 1 9 1 10
1262 1 10 1 2
1262 1 14 1 13
1262 1 15 1 5
1262 1 16 1 6
1262 1 17 1 4
1262 1 18 1 5
1262 1 19 1 14
1262 1 20 1 6
1262 1 24 1 6
1262 1 25 1 7
1263 1 2 1 1
1263 1 3 1 1
1263 1 4 1 1
1263 1 6 1 12
1263 1 7 1 10
1263 1 8 1 11
1263 1 9 1 16
1263 1 10 1 9
1263 1 12 1 2
1263 1 13 1 2
1263 1 14 1 1
1263 1 16 1 1
1263 1 17 1 1
1263 1 18 1 3
1263 1 19 1 3
1263 1 21 1 5
1263 1 22 1 6
1263 1 23 1 5
1263 1 24 1 2
1263 1 25 1 8
1264 1 11 1 3
1264 1 12 1 3
1264 1 13 1 6
1264 1 14 1 13
1264 1 15 1 4
1264 1 21 1 13
1264 1 22 1 16
1264 1 23 1 11
1264 1 24 1 12
1264 1 25 1 19
1265 1 6 1 21
1265 1 7 1 16
1265 1 8 1 14
1265 1 9 1 26
1265 1 10 1 17
1265 1 15 1 2
1265 1 18 1 1
1265 1 19 1 1
1265 1 20 1 1
1265 1 25 1 1
1266 1 4 1 1
1266 1 6 1 23
1266 1 7 1 19
1266 1 8 1 19
1266 1 9 1 17
1266 1 10 1 19
1266 1 11 1 1
1266 1 24 1 1
1267 1 2 1 11
1267 1 4 1 11
1267 1 7 1 7
1267 1 9 1 13
1267 1 12 1 7
1267 1 14 1 7
1267 1 17 1 13
1267 1 19 1 10
1267 1 22 1 12
1267 1 24 1 9
1268 1 1 1 3
1268 1 3 1 8
1268 1 4 1 1
1268 1 6 1 1
1268 1 8 1 7
1268 1 9 1 3
1268 1 11 1 2
1268 1 13 1 6
1268 1 14 1 1
1268 1 15 1 1
1268 1 16 1 14
1268 1 17 1 15
1268 1 18 1 11
1268 1 19 1 8
1268 1 20 1 11
1268 1 21 1 3
1268 1 23 1 4
1268 1 25 1 1
1269 1 2 1 15
1269 1 3 1 3
1269 1 6 1 1
1269 1 7 1 13
1269 1 8 1 1
1269 1 12 1 26
1269 1 16 1 1
1269 1 17 1 8
1269 1 18 1 1
1269 1 21 1 1
1269 1 22 1 14
1269 1 23 1 9
1269 1 24 1 3
1269 1 25 1 4
1270 1 3 1 6
1270 1 5 1 3
1270 1 8 1 13
1270 1 10 1 11
1270 1 13 1 11
1270 1 15 1 13
1270 1 18 1 10
1270 1 20 1 8
1270 1 23 1 8
1270 1 25 1 17
1271 1 1 1 3
1271 1 5 1 9
1271 1 6 1 10
1271 1 7 1 5
1271 1 8 1 6
1271 1 9 1 4
1271 1 10 1 12
1271 1 11 1 10
1271 1 15 1 13
1271 1 16 1 4
1271 1 18 1 1
1271 1 20 1 7
1271 1 21 1 9
1271 1 25 1 7
1272 1 1 1 12
1272 1 2 1 7
1272 1 3 1 7
1272 1 4 1 8
1272 1 5 1 16
1272 1 10 1 3
1272 1 15 1 5
1272 1 16 1 9
1272 1 17 1 7
1272 1 18 1 11
1272 1 19 1 7
1272 1 20 1 6
1272 1 25 1 2
1273 1 3 1 15
1273 1 5 1 2
1273 1 6 1 1
1273 1 7 1 10
1273 1 8 1 19
1273 1 9 1 9
1273 1 10 1 4
1273 1 13 1 12
1273 1 16 1 1
1273 1 18 1 9
1273 1 19 1 1
1273 1 20 1 1
1273 1 23 1 16
1274 1 1 1 8
1274 1 2 1 10
1274 1 3 1 12
1274 1 4 1 4
1274 1 5 1 10
1274 1 6 1 7
1274 1 7 1 4
1274 1 8 1 8
1274 1 9 1 5
1274 1 10 1 3
1274 1 12 1 1
1274 1 13 1 4
1274 1 14 1 4
1274 1 15 1 2
1274 1 16 1 4
1274 1 17 1 3
1274 1 18 1 5
1274 1 19 1 1
1274 1 20 1 4
1274 1 23 1 1
1275 1 1 1 15
1275 1 2 1 18
1275 1 3 1 12
1275 1 4 1 15
1275 1 5 1 14
1275 1 7 1 4
1275 1 9 1 2
1275 1 10 1 1
1275 1 12 1 2
1275 1 14 1 4
1275 1 17 1 3
1275 1 19 1 6
1275 1 20 1 1
1275 1 24 1 3
1276 1 1 1 13
1276 1 2 1 5
1276 1 3 1 9
1276 1 4 1 5
1276 1 5 1 7
1276 1 6 1 5
1276 1 11 1 6
1276 1 16 1 6
1276 1 21 1 12
1276 1 22 1 8
1276 1 23 1 6
1276 1 24 1 8
1276 1 25 1 10
1277 1 1 1 3
1277 1 2 1 1
1277 1 3 1 10
1277 1 4 1 2
1277 1 5 1 1
1277 1 6 1 1
1277 1 8 1 18
1277 1 11 1 1
1277 1 13 1 23
1277 1 18 1 18
1277 1 21 1 1
1277 1 23 1 21
1278 1 1 1 3
1278 1 5 1 13
1278 1 6 1 2
1278 1 10 1 19
1278 1 12 1 3
1278 1 13 1 3
1278 1 14 1 5
1278 1 15 1 16
1278 1 16 1 4
1278 1 20 1 14
1278 1 21 1 4
1278 1 25 1 14
1279 1 1 1 8
1279 1 2 1 5
1279 1 3 1 6
1279 1 4 1 7
1279 1 5 1 2
1279 1 6 1 9
1279 1 9 1 2
1279 1 11 1 8
1279 1 12 1 1
1279 1 13 1 1
1279 1 14 1 2
1279 1 16 1 10
1279 1 17 1 6
1279 1 18 1 8
1279 1 19 1 6
1279 1 20 1 5
1279 1 21 1 10
1279 1 23 1 2
1279 1 25 1 2
1280 1 5 1 9
1280 1 10 1 8
1280 1 11 1 11
1280 1 12 1 17
1280 1 13 1 17
1280 1 14 1 12
1280 1 15 1 17
1280 1 20 1 4
1280 1 25 1 5
1281 1 1 1 19
1281 1 2 1 15
1281 1 3 1 17
1281 1 4 1 12
1281 1 5 1 15
1281 1 16 1 7
1281 1 17 1 3
1281 1 18 1 3
1281 1 19 1 5
1281 1 20 1 4
1282 1 3 1 1
1282 1 6 1 19
1282 1 7 1 23
1282 1 8 1 20
1282 1 9 1 17
1282 1 10 1 20
1283 1 8 1 1
1283 1 11 1 13
1283 1 12 1 5
1283 1 13 1 8
1283 1 14 1 6
1283 1 15 1 5
1283 1 16 1 2
1283 1 17 1 3
1283 1 18 1 6
1283 1 19 1 5
1283 1 20 1 8
1283 1 21 1 10
1283 1 22 1 7
1283 1 23 1 7
1283 1 24 1 10
1283 1 25 1 4
1284 1 1 1 13
1284 1 6 1 13
1284 1 11 1 20
1284 1 12 1 2
1284 1 13 1 7
1284 1 14 1 1
1284 1 15 1 1
1284 1 16 1 24
1284 1 18 1 2
1284 1 21 1 16
1284 1 23 1 1
1285 1 6 1 1
1285 1 8 1 1
1285 1 9 1 3
1285 1 10 1 2
1285 1 11 1 15
1285 1 12 1 20
1285 1 13 1 22
1285 1 14 1 11
1285 1 15 1 24
1285 1 19 1 1
1286 1 2 1 11
1286 1 3 1 10
1286 1 7 1 6
1286 1 8 1 5
1286 1 11 1 2
1286 1 12 1 5
1286 1 13 1 10
1286 1 14 1 3
1286 1 15 1 1
1286 1 16 1 7
1286 1 17 1 11
1286 1 18 1 8
1286 1 19 1 4
1286 1 20 1 2
1286 1 22 1 6
1286 1 23 1 9
1287 1 1 1 13
1287 1 2 1 7
1287 1 3 1 19
1287 1 4 1 18
1287 1 5 1 11
1287 1 6 1 4
1287 1 7 1 5
1287 1 8 1 6
1287 1 9 1 5
1287 1 10 1 4
1287 1 11 1 1
1287 1 12 1 1
1287 1 14 1 3
1287 1 15 1 3
1288 1 2 1 2
1288 1 4 1 1
1288 1 5 1 5
1288 1 6 1 19
1288 1 7 1 18
1288 1 8 1 11
1288 1 9 1 9
1288 1 10 1 15
1288 1 11 1 5
1288 1 12 1 4
1288 1 13 1 2
1288 1 14 1 2
1288 1 15 1 6
1288 1 20 1 1
1289 1 3 1 1
1289 1 5 1 7
1289 1 10 1 7
1289 1 15 1 7
1289 1 20 1 7
1289 1 21 1 8
1289 1 22 1 17
1289 1 23 1 11
1289 1 24 1 14
1289 1 25 1 21
1290 1 3 1 1
1290 1 8 1 2
1290 1 13 1 2
1290 1 14 1 1
1290 1 16 1 22
1290 1 17 1 9
1290 1 18 1 14
1290 1 19 1 15
1290 1 20 1 20
1290 1 21 1 2
1290 1 22 1 3
1290 1 23 1 6
1290 1 24 1 3
1291 1 4 1 11
1291 1 5 1 2
1291 1 6 1 8
1291 1 7 1 13
1291 1 8 1 12
1291 1 9 1 19
1291 1 10 1 13
1291 1 14 1 11
1291 1 15 1 2
1291 1 19 1 4
1291 1 24 1 3
1291 1 25 1 2
1292 1 1 1 9
1292 1 2 1 1
1292 1 3 1 14
1292 1 4 1 2
1292 1 5 1 1
1292 1 8 1 12
1292 1 13 1 14
1292 1 17 1 1
1292 1 18 1 13
1292 1 19 1 1
1292 1 20 1 1
1292 1 21 1 4
1292 1 22 1 4
1292 1 23 1 14
1292 1 24 1 6
1292 1 25 1 3
1293 1 1 1 5
1293 1 2 1 7
1293 1 3 1 10
1293 1 4 1 5
1293 1 5 1 6
1293 1 6 1 4
1293 1 7 1 5
1293 1 8 1 6
1293 1 9 1 16
1293 1 10 1 3
1293 1 12 1 1
1293 1 13 1 2
1293 1 14 1 6
1293 1 17 1 3
1293 1 18 1 6
1293 1 19 1 6
1293 1 21 1 1
1293 1 22 1 1
1293 1 23 1 2
1293 1 24 1 5
1294 1 2 1 5
1294 1 6 1 10
1294 1 7 1 20
1294 1 8 1 6
1294 1 9 1 15
1294 1 10 1 18
1294 1 11 1 1
1294 1 12 1 5
1294 1 13 1 1
1294 1 14 1 1
1294 1 15 1 1
1294 1 17 1 4
1294 1 21 1 1
1294 1 22 1 7
1294 1 24 1 2
1294 1 25 1 3
1295 1 1 1 9
1295 1 2 1 8
1295 1 3 1 11
1295 1 4 1 7
1295 1 5 1 4
1295 1 8 1 16
1295 1 13 1 19
1295 1 18 1 19
1295 1 23 1 7
1296 1 13 1 1
1296 1 16 1 29
1296 1 17 1 17
1296 1 18 1 20
1296 1 19 1 16
1296 1 20 1 17
1297 1 2 1 1
1297 1 3 1 23
1297 1 7 1 2
1297 1 8 1 17
1297 1 12 1 1
1297 1 13 1 16
1297 1 17 1 2
1297 1 18 1 20
1297 1 22 1 1
1297 1 23 1 17
1298 1 3 1 14
1298 1 5 1 3
1298 1 8 1 12
1298 1 10 1 1
1298 1 13 1 9
1298 1 15 1 1
1298 1 16 1 5
1298 1 17 1 8
1298 1 18 1 31
1298 1 19 1 2
1298 1 20 1 6
1298 1 23 1 8
1299 1 6 1 1
1299 1 7 1 1
1299 1 10 1 1
1299 1 11 1 26
1299 1 12 1 16
1299 1 13 1 16
1299 1 14 1 21
1299 1 15 1 18
1300 1 1 1 15
1300 1 2 1 12
1300 1 3 1 15
1300 1 4 1 15
1300 1 5 1 19
1300 1 7 1 1
1300 1 8 1 1
1300 1 12 1 3
1300 1 13 1 1
1300 1 14 1 1
1300 1 16 1 4
1300 1 17 1 3
1300 1 18 1 3
1300 1 19 1 2
1300 1 20 1 2
1300 1 21 1 1
1300 1 22 1 1
1300 1 24 1 1
1301 1 4 1 1
1301 1 7 1 1
1301 1 8 1 2
1301 1 9 1 6
1301 1 10 1 1
1301 1 11 1 24
1301 1 12 1 10
1301 1 13 1 16
1301 1 14 1 22
1301 1 15 1 16
1301 1 24 1 1
1302 1 5 1 10
1302 1 10 1 9
1302 1 11 1 3
1302 1 12 1 5
1302 1 13 1 1
1302 1 14 1 2
1302 1 15 1 16
1302 1 20 1 12
1302 1 21 1 8
1302 1 22 1 8
1302 1 23 1 6
1302 1 24 1 6
1302 1 25 1 14
1303 1 16 1 23
1303 1 17 1 16
1303 1 18 1 25
1303 1 19 1 13
1303 1 20 1 21
1303 1 23 1 2
1304 1 2 1 1
1304 1 3 1 20
1304 1 5 1 1
1304 1 8 1 24
1304 1 9 1 2
1304 1 12 1 1
1304 1 13 1 16
1304 1 14 1 1
1304 1 18 1 15
1304 1 19 1 2
1304 1 23 1 17
1305 1 3 1 12
1305 1 4 1 5
1305 1 8 1 11
1305 1 9 1 14
1305 1 13 1 10
1305 1 14 1 12
1305 1 18 1 18
1305 1 19 1 5
1305 1 23 1 9
1305 1 24 1 4
1306 1 1 1 4
1306 1 2 1 1
1306 1 5 1 11
1306 1 6 1 1
1306 1 7 1 2
1306 1 10 1 19
1306 1 11 1 5
1306 1 15 1 20
1306 1 16 1 5
1306 1 20 1 13
1306 1 21 1 4
1306 1 22 1 1
1306 1 23 1 1
1306 1 25 1 13
1307 1 5 1 2
1307 1 6 1 3
1307 1 7 1 5
1307 1 9 1 5
1307 1 10 1 5
1307 1 11 1 12
1307 1 12 1 15
1307 1 13 1 18
1307 1 14 1 17
1307 1 15 1 15
1307 1 16 1 1
1307 1 17 1 1
1307 1 18 1 1
1308 1 1 1 12
1308 1 2 1 14
1308 1 3 1 11
1308 1 4 1 12
1308 1 5 1 12
1308 1 6 1 10
1308 1 7 1 2
1308 1 8 1 10
1308 1 9 1 7
1308 1 10 1 3
1308 1 11 1 1
1308 1 13 1 1
1308 1 16 1 2
1308 1 21 1 3
1309 1 2 1 8
1309 1 5 1 2
1309 1 7 1 7
1309 1 10 1 2
1309 1 11 1 1
1309 1 12 1 12
1309 1 14 1 1
1309 1 15 1 4
1309 1 16 1 3
1309 1 17 1 11
1309 1 19 1 2
1309 1 20 1 3
1309 1 21 1 4
1309 1 22 1 18
1309 1 23 1 6
1309 1 24 1 6
1309 1 25 1 10
1310 1 2 1 2
1310 1 4 1 21
1310 1 6 1 1
1310 1 7 1 2
1310 1 9 1 21
1310 1 10 1 1
1310 1 12 1 1
1310 1 14 1 14
1310 1 19 1 17
1310 1 22 1 3
1310 1 24 1 17
1311 1 3 1 4
1311 1 6 1 14
1311 1 7 1 21
1311 1 8 1 17
1311 1 9 1 15
1311 1 10 1 15
1311 1 13 1 6
1311 1 18 1 3
1311 1 23 1 5
1312 1 1 1 8
1312 1 2 1 9
1312 1 3 1 19
1312 1 4 1 11
1312 1 5 1 7
1312 1 8 1 15
1312 1 10 1 3
1312 1 13 1 7
1312 1 15 1 3
1312 1 18 1 8
1312 1 20 1 1
1312 1 23 1 7
1312 1 25 1 2
1313 1 6 1 15
1313 1 7 1 25
1313 1 8 1 23
1313 1 9 1 17
1313 1 10 1 19
1313 1 21 1 1
1314 1 1 1 2
1314 1 5 1 2
1314 1 6 1 7
1314 1 7 1 8
1314 1 10 1 9
1314 1 11 1 4
1314 1 12 1 7
1314 1 15 1 1
1314 1 16 1 13
1314 1 17 1 11
1314 1 18 1 3
1314 1 19 1 13
1314 1 20 1 10
1314 1 21 1 3
1314 1 22 1 4
1314 1 25 1 3
1315 1 2 1 1
1315 1 16 1 22
1315 1 17 1 16
1315 1 18 1 12
1315 1 19 1 18
1315 1 20 1 14
1315 1 21 1 1
1315 1 22 1 4
1315 1 23 1 4
1315 1 24 1 5
1315 1 25 1 3
1316 1 2 1 12
1316 1 3 1 4
1316 1 4 1 1
1316 1 7 1 17
1316 1 8 1 2
1316 1 10 1 1
1316 1 11 1 4
1316 1 12 1 15
1316 1 13 1 6
1316 1 14 1 5
1316 1 15 1 9
1316 1 17 1 18
1316 1 18 1 2
1316 1 22 1 3
1316 1 23 1 1
1317 1 4 1 2
1317 1 5 1 14
1317 1 10 1 15
1317 1 11 1 4
1317 1 12 1 8
1317 1 13 1 2
1317 1 14 1 10
1317 1 15 1 19
1317 1 19 1 2
1317 1 20 1 11
1317 1 21 1 1
1317 1 24 1 3
1317 1 25 1 9
1318 1 3 1 5
1318 1 5 1 8
1318 1 8 1 2
1318 1 10 1 24
1318 1 13 1 3
1318 1 15 1 17
1318 1 17 1 1
1318 1 18 1 6
1318 1 20 1 19
1318 1 23 1 1
1318 1 25 1 14
1319 1 1 1 5
1319 1 2 1 18
1319 1 3 1 4
1319 1 5 1 8
1319 1 7 1 11
1319 1 12 1 18
1319 1 13 1 1
1319 1 14 1 1
1319 1 15 1 1
1319 1 17 1 16
1319 1 22 1 16
1319 1 23 1 1
1320 1 4 1 6
1320 1 6 1 3
1320 1 7 1 7
1320 1 8 1 6
1320 1 9 1 22
1320 1 10 1 7
1320 1 14 1 10
1320 1 17 1 1
1320 1 19 1 11
1320 1 21 1 2
1320 1 22 1 1
1320 1 23 1 1
1320 1 24 1 20
1320 1 25 1 3
1321 1 3 1 10
1321 1 4 1 11
1321 1 5 1 2
1321 1 8 1 13
1321 1 9 1 4
1321 1 10 1 1
1321 1 13 1 7
1321 1 14 1 7
1321 1 15 1 2
1321 1 18 1 11
1321 1 19 1 5
1321 1 20 1 1
1321 1 23 1 13
1321 1 24 1 11
1321 1 25 1 2
1322 1 1 1 5
1322 1 2 1 4
1322 1 3 1 16
1322 1 4 1 3
1322 1 5 1 6
1322 1 8 1 7
1322 1 13 1 8
1322 1 18 1 19
1322 1 19 1 1
1322 1 21 1 3
1322 1 22 1 4
1322 1 23 1 18
1322 1 24 1 2
1322 1 25 1 4
1323 1 6 1 17
1323 1 7 1 13
1323 1 8 1 21
1323 1 9 1 19
1323 1 10 1 25
1323 1 14 1 1
1323 1 19 1 1
1323 1 21 1 1
1323 1 24 1 2
1324 1 1 1 10
1324 1 6 1 26
1324 1 11 1 15
1324 1 12 1 2
1324 1 16 1 13
1324 1 17 1 4
1324 1 18 1 5
1324 1 19 1 4
1324 1 20 1 4
1324 1 21 1 17
1325 1 1 1 24
1325 1 2 1 12
1325 1 3 1 13
1325 1 4 1 22
1325 1 5 1 15
1325 1 8 1 3
1325 1 12 1 1
1325 1 13 1 5
1325 1 14 1 1
1325 1 15 1 1
1325 1 18 1 1
1325 1 23 1 2
1326 1 6 1 7
1326 1 7 1 8
1326 1 8 1 9
1326 1 9 1 8
1326 1 10 1 12
1326 1 11 1 13
1326 1 12 1 10
1326 1 13 1 14
1326 1 14 1 9
1326 1 15 1 9
1326 1 24 1 1
1327 1 2 1 2
1327 1 7 1 3
1327 1 11 1 14
1327 1 12 1 21
1327 1 13 1 15
1327 1 14 1 17
1327 1 15 1 19
1327 1 17 1 7
1327 1 22 1 2
1328 1 4 1 7
1328 1 5 1 12
1328 1 9 1 9
1328 1 10 1 8
1328 1 12 1 1
1328 1 14 1 9
1328 1 15 1 8
1328 1 19 1 9
1328 1 20 1 18
1328 1 21 1 1
1328 1 22 1 1
1328 1 23 1 1
1328 1 24 1 5
1328 1 25 1 11
1329 1 1 1 6
1329 1 2 1 2
1329 1 3 1 6
1329 1 4 1 7
1329 1 8 1 3
1329 1 9 1 9
1329 1 13 1 5
1329 1 14 1 13
1329 1 16 1 2
1329 1 17 1 2
1329 1 18 1 9
1329 1 19 1 16
1329 1 20 1 5
1329 1 23 1 4
1329 1 24 1 11
1330 1 1 1 18
1330 1 3 1 1
1330 1 4 1 2
1330 1 6 1 17
1330 1 7 1 4
1330 1 8 1 7
1330 1 9 1 3
1330 1 10 1 3
1330 1 11 1 17
1330 1 13 1 1
1330 1 14 1 1
1330 1 15 1 2
1330 1 16 1 11
1330 1 21 1 7
1330 1 22 1 1
1330 1 23 1 1
1330 1 25 1 4
1331 1 2 1 5
1331 1 5 1 13
1331 1 7 1 2
1331 1 10 1 14
1331 1 12 1 3
1331 1 15 1 16
1331 1 17 1 3
1331 1 20 1 10
1331 1 21 1 1
1331 1 22 1 4
1331 1 23 1 1
1331 1 24 1 4
1331 1 25 1 24
1332 1 1 1 12
1332 1 3 1 4
1332 1 4 1 3
1332 1 5 1 4
1332 1 6 1 9
1332 1 8 1 2
1332 1 9 1 3
1332 1 10 1 7
1332 1 11 1 10
1332 1 13 1 5
1332 1 14 1 3
1332 1 15 1 8
1332 1 16 1 3
1332 1 18 1 4
1332 1 19 1 2
1332 1 20 1 3
1332 1 21 1 9
1332 1 23 1 1
1332 1 24 1 2
1332 1 25 1 6
1333 1 4 1 14
1333 1 9 1 11
1333 1 14 1 9
1333 1 16 1 8
1333 1 17 1 10
1333 1 18 1 9
1333 1 19 1 22
1333 1 20 1 7
1333 1 23 1 1
1333 1 24 1 9
1334 1 1 1 15
1334 1 2 1 14
1334 1 3 1 12
1334 1 4 1 14
1334 1 5 1 18
1334 1 11 1 2
1334 1 16 1 2
1334 1 21 1 7
1334 1 22 1 6
1334 1 23 1 2
1334 1 24 1 5
1334 1 25 1 3
1335 1 5 1 2
1335 1 8 1 1
1335 1 10 1 1
1335 1 16 1 11
1335 1 17 1 10
1335 1 18 1 14
1335 1 19 1 10
1335 1 20 1 7
1335 1 21 1 8
1335 1 22 1 12
1335 1 23 1 7
1335 1 24 1 9
1335 1 25 1 8
1336 1 1 1 8
1336 1 4 1 3
1336 1 5 1 1
1336 1 6 1 6
1336 1 8 1 2
1336 1 9 1 3
1336 1 10 1 4
1336 1 11 1 7
1336 1 13 1 2
1336 1 14 1 5
1336 1 15 1 1
1336 1 16 1 11
1336 1 18 1 4
1336 1 19 1 3
1336 1 20 1 1
1336 1 21 1 13
1336 1 22 1 5
1336 1 23 1 4
1336 1 24 1 7
1336 1 25 1 10
1337 1 5 1 19
1337 1 10 1 16
1337 1 12 1 1
1337 1 14 1 2
1337 1 15 1 18
1337 1 20 1 21
1337 1 25 1 23
1338 1 6 1 2
1338 1 7 1 1
1338 1 8 1 2
1338 1 9 1 2
1338 1 10 1 1
1338 1 11 1 11
1338 1 12 1 6
1338 1 13 1 4
1338 1 14 1 8
1338 1 15 1 7
1338 1 16 1 9
1338 1 17 1 7
1338 1 18 1 7
1338 1 19 1 20
1338 1 20 1 6
1338 1 21 1 2
1338 1 23 1 1
1338 1 24 1 4
1339 1 3 1 2
1339 1 4 1 12
1339 1 5 1 1
1339 1 8 1 8
1339 1 9 1 12
1339 1 14 1 21
1339 1 15 1 1
1339 1 18 1 3
1339 1 19 1 21
1339 1 20 1 1
1339 1 23 1 3
1339 1 24 1 15
1340 1 1 1 9
1340 1 2 1 7
1340 1 3 1 11
1340 1 4 1 12
1340 1 5 1 21
1340 1 9 1 4
1340 1 10 1 5
1340 1 14 1 2
1340 1 15 1 5
1340 1 19 1 8
1340 1 20 1 7
1340 1 24 1 2
1340 1 25 1 7
1341 1 1 1 23
1341 1 2 1 14
1341 1 3 1 10
1341 1 4 1 18
1341 1 5 1 12
1341 1 6 1 3
1341 1 11 1 5
1341 1 12 1 2
1341 1 13 1 1
1341 1 14 1 1
1341 1 16 1 9
1341 1 21 1 2
1342 1 1 1 2
1342 1 2 1 3
1342 1 3 1 1
1342 1 4 1 1
1342 1 5 1 2
1342 1 12 1 1
1342 1 16 1 17
1342 1 17 1 14
1342 1 18 1 13
1342 1 19 1 19
1342 1 20 1 25
1342 1 22 1 1
1342 1 24 1 1
1343 1 3 1 2
1343 1 5 1 17
1343 1 8 1 2
1343 1 9 1 1
1343 1 10 1 13
1343 1 12 1 1
1343 1 13 1 4
1343 1 14 1 5
1343 1 15 1 23
1343 1 18 1 2
1343 1 19 1 1
1343 1 20 1 13
1343 1 23 1 2
1343 1 24 1 1
1343 1 25 1 13
1344 1 2 1 10
1344 1 4 1 13
1344 1 7 1 8
1344 1 9 1 9
1344 1 12 1 15
1344 1 14 1 5
1344 1 17 1 17
1344 1 19 1 9
1344 1 22 1 7
1344 1 24 1 7
1345 1 1 1 15
1345 1 2 1 7
1345 1 3 1 16
1345 1 4 1 13
1345 1 5 1 10
1345 1 8 1 11
1345 1 13 1 15
1345 1 18 1 9
1345 1 23 1 4
1346 1 2 1 1
1346 1 6 1 6
1346 1 7 1 4
1346 1 8 1 5
1346 1 9 1 3
1346 1 10 1 3
1346 1 11 1 12
1346 1 12 1 12
1346 1 13 1 13
1346 1 14 1 11
1346 1 15 1 12
1346 1 17 1 1
1346 1 21 1 4
1346 1 22 1 1
1346 1 23 1 4
1346 1 24 1 5
1346 1 25 1 3
1347 1 6 1 14
1347 1 7 1 16
1347 1 8 1 8
1347 1 9 1 18
1347 1 10 1 10
1347 1 11 1 6
1347 1 12 1 7
1347 1 13 1 7
1347 1 14 1 6
1347 1 15 1 8
1348 1 3 1 1
1348 1 4 1 1
1348 1 6 1 1
1348 1 7 1 1
1348 1 9 1 1
1348 1 10 1 1
1348 1 11 1 5
1348 1 12 1 5
1348 1 13 1 13
1348 1 14 1 6
1348 1 15 1 8
1348 1 18 1 1
1348 1 21 1 9
1348 1 22 1 11
1348 1 23 1 13
1348 1 24 1 11
1348 1 25 1 12
1349 1 4 1 12
1349 1 9 1 13
1349 1 10 1 1
1349 1 11 1 13
1349 1 12 1 7
1349 1 13 1 7
1349 1 14 1 13
1349 1 15 1 14
1349 1 19 1 9
1349 1 20 1 3
1349 1 24 1 7
1349 1 25 1 1
1350 1 4 1 14
1350 1 9 1 10
1350 1 11 1 11
1350 1 12 1 7
1350 1 13 1 6
1350 1 14 1 16
1350 1 15 1 13
1350 1 19 1 12
1350 1 24 1 11
1351 1 9 1 4
1351 1 11 1 1
1351 1 14 1 1
1351 1 15 1 1
1351 1 16 1 7
1351 1 17 1 15
1351 1 18 1 20
1351 1 19 1 21
1351 1 20 1 16
1351 1 21 1 1
1351 1 22 1 4
1351 1 23 1 2
1351 1 24 1 5
1351 1 25 1 2
1352 1 2 1 15
1352 1 3 1 1
1352 1 7 1 11
1352 1 8 1 1
1352 1 10 1 3
1352 1 11 1 1
1352 1 12 1 15
1352 1 13 1 2
1352 1 14 1 1
1352 1 15 1 1
1352 1 16 1 5
1352 1 17 1 19
1352 1 18 1 4
1352 1 19 1 4
1352 1 20 1 7
1352 1 22 1 10
1353 1 1 1 3
1353 1 2 1 7
1353 1 6 1 2
1353 1 7 1 9
1353 1 11 1 9
1353 1 12 1 2
1353 1 16 1 17
1353 1 17 1 10
1353 1 18 1 5
1353 1 19 1 11
1353 1 20 1 10
1353 1 21 1 6
1353 1 22 1 5
1353 1 23 1 2
1353 1 24 1 1
1353 1 25 1 1
1354 1 1 1 22
1354 1 2 1 1
1354 1 5 1 2
1354 1 6 1 20
1354 1 11 1 15
1354 1 16 1 14
1354 1 18 1 1
1354 1 19 1 1
1354 1 20 1 1
1354 1 21 1 21
1354 1 24 1 2
1355 1 1 1 2
1355 1 2 1 1
1355 1 7 1 2
1355 1 8 1 1
1355 1 10 1 2
1355 1 11 1 1
1355 1 15 1 1
1355 1 16 1 21
1355 1 17 1 14
1355 1 18 1 14
1355 1 19 1 12
1355 1 20 1 24
1355 1 21 1 5
1356 1 1 1 5
1356 1 2 1 14
1356 1 3 1 9
1356 1 4 1 13
1356 1 5 1 9
1356 1 7 1 6
1356 1 9 1 7
1356 1 10 1 1
1356 1 12 1 2
1356 1 14 1 7
1356 1 17 1 5
1356 1 19 1 10
1356 1 22 1 8
1356 1 24 1 4
1357 1 1 1 1
1357 1 2 1 1
1357 1 3 1 22
1357 1 5 1 1
1357 1 8 1 32
1357 1 13 1 15
1357 1 18 1 13
1357 1 23 1 14
1357 1 25 1 1
1358 1 1 1 9
1358 1 2 1 5
1358 1 3 1 4
1358 1 4 1 3
1358 1 5 1 2
1358 1 6 1 16
1358 1 7 1 14
1358 1 8 1 17
1358 1 9 1 11
1358 1 10 1 17
1358 1 16 1 2
1359 1 1 1 4
1359 1 2 1 4
1359 1 3 1 7
1359 1 4 1 5
1359 1 5 1 2
1359 1 6 1 10
1359 1 7 1 15
1359 1 8 1 16
1359 1 9 1 9
1359 1 10 1 15
1359 1 12 1 2
1359 1 17 1 6
1359 1 22 1 5
1360 1 6 1 13
1360 1 7 1 5
1360 1 8 1 13
1360 1 9 1 15
1360 1 10 1 12
1360 1 11 1 8
1360 1 12 1 4
1360 1 13 1 5
1360 1 14 1 10
1360 1 15 1 7
1360 1 18 1 2
1360 1 19 1 2
1360 1 20 1 2
1360 1 24 1 2
1361 1 2 1 1
1361 1 4 1 14
1361 1 5 1 6
1361 1 9 1 9
1361 1 10 1 14
1361 1 14 1 11
1361 1 15 1 9
1361 1 17 1 2
1361 1 19 1 10
1361 1 20 1 8
1361 1 22 1 2
1361 1 24 1 10
1361 1 25 1 4
1362 1 5 1 7
1362 1 6 1 12
1362 1 7 1 14
1362 1 8 1 12
1362 1 9 1 15
1362 1 10 1 20
1362 1 11 1 2
1362 1 15 1 7
1362 1 16 1 1
1362 1 20 1 4
1362 1 21 1 2
1362 1 25 1 4
1363 1 1 1 3
1363 1 2 1 2
1363 1 4 1 1
1363 1 5 1 3
1363 1 6 1 1
1363 1 7 1 1
1363 1 9 1 4
1363 1 10 1 2
1363 1 11 1 1
1363 1 21 1 13
1363 1 22 1 15
1363 1 23 1 21
1363 1 24 1 12
1363 1 25 1 21
1364 1 1 1 10
1364 1 2 1 10
1364 1 3 1 5
1364 1 4 1 2
1364 1 5 1 14
1364 1 6 1 8
1364 1 7 1 10
1364 1 8 1 6
1364 1 9 1 8
1364 1 10 1 5
1364 1 11 1 3
1364 1 12 1 2
1364 1 13 1 4
1364 1 14 1 6
1364 1 15 1 4
1364 1 18 1 2
1364 1 23 1 1
1365 1 1 1 16
1365 1 2 1 10
1365 1 3 1 10
1365 1 4 1 11
1365 1 5 1 10
1365 1 6 1 8
1365 1 7 1 9
1365 1 8 1 6
1365 1 9 1 6
1365 1 10 1 5
1365 1 13 1 3
1365 1 15 1 1
1365 1 18 1 2
1365 1 22 1 1
1365 1 23 1 1
1365 1 24 1 1
1366 1 1 1 10
1366 1 2 1 2
1366 1 4 1 12
1366 1 6 1 3
1366 1 7 1 4
1366 1 9 1 10
1366 1 11 1 3
1366 1 12 1 4
1366 1 14 1 9
1366 1 16 1 5
1366 1 17 1 5
1366 1 19 1 9
1366 1 21 1 6
1366 1 22 1 5
1366 1 24 1 12
1366 1 25 1 1
1367 1 5 1 1
1367 1 16 1 2
1367 1 17 1 5
1367 1 18 1 6
1367 1 19 1 2
1367 1 20 1 3
1367 1 21 1 12
1367 1 22 1 16
1367 1 23 1 15
1367 1 24 1 17
1367 1 25 1 21
1368 1 2 1 3
1368 1 4 1 4
1368 1 9 1 10
1368 1 10 1 1
1368 1 14 1 8
1368 1 15 1 1
1368 1 17 1 7
1368 1 19 1 9
1368 1 20 1 5
1368 1 21 1 6
1368 1 22 1 12
1368 1 23 1 7
1368 1 24 1 18
1368 1 25 1 9
1369 1 6 1 2
1369 1 9 1 1
1369 1 10 1 1
1369 1 16 1 2
1369 1 17 1 1
1369 1 18 1 2
1369 1 19 1 4
1369 1 20 1 4
1369 1 21 1 18
1369 1 22 1 17
1369 1 23 1 19
1369 1 24 1 11
1369 1 25 1 18
1370 1 6 1 16
1370 1 7 1 23
1370 1 8 1 22
1370 1 9 1 26
1370 1 10 1 13
1371 1 3 1 10
1371 1 4 1 1
1371 1 6 1 14
1371 1 7 1 13
1371 1 8 1 21
1371 1 9 1 16
1371 1 10 1 10
1371 1 13 1 6
1371 1 18 1 3
1371 1 23 1 6
1372 1 2 1 3
1372 1 6 1 13
1372 1 7 1 27
1372 1 8 1 13
1372 1 9 1 17
1372 1 10 1 13
1372 1 12 1 3
1372 1 17 1 6
1372 1 22 1 2
1372 1 23 1 1
1372 1 24 1 1
1372 1 25 1 1
1373 1 1 1 4
1373 1 2 1 7
1373 1 3 1 3
1373 1 4 1 4
1373 1 5 1 3
1373 1 7 1 4
1373 1 8 1 1
1373 1 10 1 1
1373 1 12 1 3
1373 1 15 1 4
1373 1 16 1 4
1373 1 17 1 6
1373 1 18 1 1
1373 1 19 1 2
1373 1 20 1 4
1373 1 21 1 8
1373 1 22 1 9
1373 1 23 1 6
1373 1 24 1 13
1373 1 25 1 13
1374 1 8 1 1
1374 1 11 1 15
1374 1 12 1 13
1374 1 13 1 19
1374 1 14 1 16
1374 1 15 1 22
1374 1 16 1 1
1374 1 17 1 4
1374 1 18 1 1
1374 1 19 1 3
1374 1 20 1 3
1374 1 23 1 2
1375 1 1 1 11
1375 1 2 1 10
1375 1 3 1 6
1375 1 4 1 8
1375 1 5 1 12
1375 1 6 1 2
1375 1 11 1 6
1375 1 12 1 3
1375 1 16 1 3
1375 1 18 1 1
1375 1 19 1 3
1375 1 21 1 8
1375 1 22 1 3
1375 1 23 1 13
1375 1 24 1 6
1375 1 25 1 5
1376 1 1 1 5
1376 1 6 1 16
1376 1 7 1 16
1376 1 8 1 19
1376 1 9 1 18
1376 1 10 1 14
1376 1 11 1 3
1376 1 12 1 1
1376 1 13 1 1
1376 1 14 1 1
1376 1 15 1 1
1376 1 16 1 3
1376 1 21 1 2
1377 1 1 1 2
1377 1 2 1 1
1377 1 3 1 16
1377 1 4 1 6
1377 1 5 1 2
1377 1 6 1 1
1377 1 8 1 11
1377 1 12 1 3
1377 1 13 1 18
1377 1 14 1 2
1377 1 15 1 1
1377 1 16 1 3
1377 1 17 1 3
1377 1 18 1 12
1377 1 19 1 4
1377 1 20 1 6
1377 1 23 1 9
1378 1 1 1 3
1378 1 2 1 4
1378 1 3 1 2
1378 1 4 1 11
1378 1 5 1 1
1378 1 6 1 8
1378 1 7 1 4
1378 1 8 1 10
1378 1 9 1 13
1378 1 10 1 7
1378 1 11 1 1
1378 1 12 1 1
1378 1 13 1 3
1378 1 14 1 10
1378 1 15 1 6
1378 1 18 1 1
1378 1 19 1 9
1378 1 23 1 3
1378 1 24 1 1
1378 1 25 1 2
1379 1 3 1 6
1379 1 6 1 16
1379 1 7 1 16
1379 1 8 1 16
1379 1 9 1 13
1379 1 10 1 20
1379 1 13 1 4
1379 1 18 1 3
1379 1 21 1 1
1379 1 22 1 1
1379 1 23 1 4
1380 1 1 1 2
1380 1 3 1 8
1380 1 5 1 14
1380 1 6 1 2
1380 1 8 1 6
1380 1 10 1 11
1380 1 11 1 1
1380 1 13 1 10
1380 1 15 1 8
1380 1 16 1 1
1380 1 18 1 8
1380 1 20 1 10
1380 1 21 1 1
1380 1 23 1 9
1380 1 25 1 9
1381 1 1 1 12
1381 1 2 1 17
1381 1 3 1 23
1381 1 4 1 11
1381 1 5 1 19
1381 1 11 1 3
1381 1 12 1 3
1381 1 13 1 5
1381 1 14 1 4
1381 1 15 1 1
1381 1 18 1 1
1381 1 23 1 1
1382 1 4 1 12
1382 1 9 1 31
1382 1 14 1 20
1382 1 19 1 18
1382 1 24 1 19
1383 1 1 1 2
1383 1 3 1 23
1383 1 4 1 3
1383 1 5 1 3
1383 1 8 1 16
1383 1 13 1 17
1383 1 18 1 17
1383 1 23 1 19
1384 1 1 1 5
1384 1 2 1 8
1384 1 4 1 1
1384 1 6 1 5
1384 1 7 1 7
1384 1 11 1 6
1384 1 12 1 18
1384 1 16 1 5
1384 1 17 1 16
1384 1 18 1 3
1384 1 21 1 4
1384 1 22 1 19
1384 1 23 1 2
1384 1 24 1 1
1385 1 1 1 8
1385 1 3 1 6
1385 1 4 1 7
1385 1 6 1 8
1385 1 8 1 1
1385 1 9 1 1
1385 1 11 1 9
1385 1 12 1 1
1385 1 13 1 5
1385 1 14 1 1
1385 1 16 1 4
1385 1 17 1 1
1385 1 18 1 1
1385 1 19 1 3
1385 1 21 1 18
1385 1 22 1 4
1385 1 23 1 8
1385 1 24 1 9
1385 1 25 1 5
1386 1 4 1 1
1386 1 6 1 16
1386 1 7 1 16
1386 1 8 1 19
1386 1 9 1 26
1386 1 10 1 17
1386 1 21 1 3
1386 1 23 1 1
1386 1 25 1 1
1387 1 1 1 11
1387 1 2 1 10
1387 1 3 1 12
1387 1 4 1 9
1387 1 5 1 9
1387 1 6 1 4
1387 1 7 1 4
1387 1 8 1 5
1387 1 9 1 7
1387 1 10 1 8
1387 1 11 1 1
1387 1 16 1 3
1387 1 17 1 2
1387 1 18 1 4
1387 1 19 1 7
1387 1 20 1 4
1388 1 1 1 11
1388 1 2 1 12
1388 1 3 1 12
1388 1 4 1 17
1388 1 5 1 19
1388 1 9 1 3
1388 1 10 1 2
1388 1 14 1 2
1388 1 15 1 1
1388 1 16 1 1
1388 1 17 1 1
1388 1 19 1 8
1388 1 20 1 4
1388 1 24 1 4
1388 1 25 1 3
1389 1 2 1 4
1389 1 7 1 2
1389 1 16 1 5
1389 1 17 1 4
1389 1 18 1 3
1389 1 19 1 1
1389 1 20 1 2
1389 1 21 1 10
1389 1 22 1 14
1389 1 23 1 28
1389 1 24 1 11
1389 1 25 1 16
1390 1 2 1 1
1390 1 6 1 4
1390 1 7 1 15
1390 1 8 1 10
1390 1 9 1 9
1390 1 10 1 6
1390 1 13 1 1
1390 1 14 1 1
1390 1 15 1 1
1390 1 16 1 11
1390 1 17 1 8
1390 1 18 1 14
1390 1 19 1 11
1390 1 20 1 7
1390 1 23 1 1
1391 1 1 1 1
1391 1 2 1 1
1391 1 3 1 1
1391 1 4 1 1
1391 1 5 1 2
1391 1 6 1 22
1391 1 7 1 19
1391 1 8 1 15
1391 1 9 1 14
1391 1 10 1 19
1391 1 12 1 2
1391 1 14 1 1
1391 1 20 1 1
1391 1 24 1 1
1392 1 1 1 18
1392 1 2 1 24
1392 1 3 1 16
1392 1 4 1 19
1392 1 5 1 17
1392 1 9 1 2
1392 1 14 1 1
1392 1 19 1 1
1392 1 24 1 2
1393 1 3 1 1
1393 1 5 1 8
1393 1 8 1 3
1393 1 10 1 10
1393 1 11 1 12
1393 1 12 1 6
1393 1 13 1 16
1393 1 14 1 6
1393 1 15 1 16
1393 1 20 1 7
1393 1 21 1 1
1393 1 22 1 1
1393 1 23 1 3
1393 1 25 1 10
1394 1 1 1 17
1394 1 2 1 2
1394 1 4 1 1
1394 1 6 1 12
1394 1 7 1 5
1394 1 11 1 14
1394 1 14 1 1
1394 1 16 1 16
1394 1 17 1 8
1394 1 20 1 1
1394 1 21 1 20
1394 1 24 1 3
1395 1 1 1 21
1395 1 5 1 1
1395 1 6 1 19
1395 1 10 1 1
1395 1 11 1 13
1395 1 15 1 7
1395 1 16 1 15
1395 1 20 1 3
1395 1 21 1 17
1395 1 25 1 3
1396 1 1 1 5
1396 1 2 1 11
1396 1 3 1 13
1396 1 4 1 13
1396 1 5 1 11
1396 1 21 1 11
1396 1 22 1 10
1396 1 23 1 8
1396 1 24 1 6
1396 1 25 1 12
1397 1 2 1 9
1397 1 3 1 1
1397 1 7 1 5
1397 1 8 1 1
1397 1 12 1 8
1397 1 13 1 1
1397 1 16 1 7
1397 1 17 1 12
1397 1 18 1 14
1397 1 19 1 11
1397 1 20 1 10
1397 1 22 1 10
1397 1 23 1 4
1397 1 24 1 4
1397 1 25 1 3
1398 1 1 1 6
1398 1 5 1 1
1398 1 6 1 17
1398 1 7 1 12
1398 1 8 1 5
1398 1 9 1 10
1398 1 10 1 13
1398 1 11 1 10
1398 1 15 1 1
1398 1 16 1 12
1398 1 20 1 1
1398 1 21 1 8
1398 1 25 1 4
1399 1 1 1 3
1399 1 2 1 1
1399 1 3 1 4
1399 1 4 1 8
1399 1 5 1 3
1399 1 6 1 4
1399 1 8 1 2
1399 1 9 1 8
1399 1 11 1 4
1399 1 14 1 4
1399 1 16 1 10
1399 1 17 1 6
1399 1 18 1 11
1399 1 19 1 17
1399 1 20 1 6
1399 1 23 1 1
1399 1 24 1 7
1399 1 25 1 1
1400 1 4 1 6
1400 1 6 1 11
1400 1 7 1 11
1400 1 8 1 12
1400 1 9 1 9
1400 1 10 1 5
1400 1 14 1 5
1400 1 19 1 12
1400 1 20 1 1
1400 1 21 1 5
1400 1 22 1 3
1400 1 23 1 3
1400 1 24 1 14
1400 1 25 1 3
1401 1 1 1 9
1401 1 2 1 4
1401 1 3 1 6
1401 1 5 1 4
1401 1 6 1 8
1401 1 7 1 4
1401 1 8 1 3
1401 1 10 1 3
1401 1 11 1 9
1401 1 12 1 8
1401 1 13 1 3
1401 1 15 1 1
1401 1 16 1 9
1401 1 17 1 2
1401 1 18 1 9
1401 1 20 1 3
1401 1 21 1 5
1401 1 22 1 2
1401 1 23 1 7
1401 1 25 1 1
1402 1 3 1 22
1402 1 5 1 4
1402 1 8 1 19
1402 1 10 1 1
1402 1 13 1 15
1402 1 15 1 1
1402 1 18 1 19
1402 1 20 1 1
1402 1 23 1 16
1402 1 25 1 2
1403 1 2 1 3
1403 1 3 1 1
1403 1 7 1 6
1403 1 8 1 1
1403 1 10 1 1
1403 1 11 1 19
1403 1 12 1 20
1403 1 13 1 15
1403 1 14 1 11
1403 1 15 1 13
1403 1 17 1 3
1403 1 18 1 1
1403 1 22 1 3
1403 1 23 1 2
1403 1 25 1 1
1404 1 1 1 2
1404 1 2 1 2
1404 1 3 1 4
1404 1 4 1 1
1404 1 5 1 7
1404 1 7 1 2
1404 1 8 1 1
1404 1 10 1 2
1404 1 12 1 3
1404 1 13 1 2
1404 1 14 1 1
1404 1 15 1 5
1404 1 18 1 1
1404 1 19 1 1
1404 1 20 1 6
1404 1 21 1 8
1404 1 22 1 14
1404 1 23 1 13
1404 1 24 1 8
1404 1 25 1 17
1405 1 1 1 2
1405 1 2 1 2
1405 1 6 1 1
1405 1 7 1 4
1405 1 8 1 1
1405 1 9 1 2
1405 1 11 1 1
1405 1 12 1 6
1405 1 16 1 2
1405 1 17 1 2
1405 1 21 1 11
1405 1 22 1 19
1405 1 23 1 18
1405 1 24 1 12
1405 1 25 1 17
1406 1 1 1 21
1406 1 2 1 18
1406 1 3 1 13
1406 1 4 1 12
1406 1 5 1 19
1406 1 9 1 1
1406 1 10 1 1
1406 1 13 1 1
1406 1 15 1 1
1406 1 20 1 1
1406 1 22 1 4
1406 1 23 1 2
1406 1 24 1 4
1406 1 25 1 2
1407 1 6 1 1
1407 1 7 1 2
1407 1 8 1 2
1407 1 16 1 20
1407 1 17 1 19
1407 1 18 1 18
1407 1 19 1 15
1407 1 20 1 23
1408 1 2 1 2
1408 1 3 1 1
1408 1 7 1 1
1408 1 8 1 2
1408 1 12 1 3
1408 1 13 1 6
1408 1 16 1 19
1408 1 17 1 13
1408 1 18 1 17
1408 1 19 1 17
1408 1 20 1 15
1408 1 22 1 2
1408 1 23 1 2
1409 1 2 1 21
1409 1 6 1 1
1409 1 7 1 19
1409 1 9 1 2
1409 1 12 1 18
1409 1 17 1 12
1409 1 22 1 26
1409 1 24 1 1
1410 1 1 1 3
1410 1 2 1 14
1410 1 3 1 1
1410 1 4 1 2
1410 1 6 1 4
1410 1 7 1 14
1410 1 8 1 2
1410 1 9 1 1
1410 1 10 1 1
1410 1 11 1 2
1410 1 12 1 20
1410 1 16 1 3
1410 1 17 1 19
1410 1 20 1 1
1410 1 21 1 2
1410 1 22 1 11
1411 1 1 1 13
1411 1 2 1 3
1411 1 6 1 18
1411 1 7 1 2
1411 1 8 1 2
1411 1 9 1 1
1411 1 10 1 1
1411 1 11 1 16
1411 1 12 1 2
1411 1 16 1 16
1411 1 17 1 3
1411 1 21 1 18
1411 1 22 1 2
1411 1 24 1 2
1411 1 25 1 1
1412 1 11 1 4
1412 1 12 1 2
1412 1 13 1 4
1412 1 14 1 3
1412 1 15 1 5
1412 1 16 1 3
1412 1 17 1 2
1412 1 18 1 7
1412 1 19 1 3
1412 1 20 1 3
1412 1 21 1 15
1412 1 22 1 14
1412 1 23 1 14
1412 1 24 1 6
1412 1 25 1 15
1413 1 1 1 3
1413 1 2 1 1
1413 1 3 1 2
1413 1 4 1 3
1413 1 5 1 18
1413 1 10 1 18
1413 1 11 1 1
1413 1 12 1 1
1413 1 13 1 2
1413 1 14 1 5
1413 1 15 1 13
1413 1 20 1 14
1413 1 24 1 1
1413 1 25 1 18
1414 1 1 1 4
1414 1 2 1 2
1414 1 3 1 3
1414 1 4 1 3
1414 1 5 1 1
1414 1 8 1 1
1414 1 11 1 1
1414 1 13 1 3
1414 1 14 1 2
1414 1 16 1 3
1414 1 17 1 2
1414 1 18 1 3
1414 1 19 1 1
1414 1 21 1 13
1414 1 22 1 14
1414 1 23 1 17
1414 1 24 1 15
1414 1 25 1 12
1415 1 6 1 20
1415 1 7 1 23
1415 1 8 1 14
1415 1 9 1 23
1415 1 10 1 16
1415 1 21 1 1
1415 1 22 1 1
1415 1 23 1 1
1415 1 24 1 1
1416 1 1 1 12
1416 1 2 1 3
1416 1 3 1 5
1416 1 4 1 5
1416 1 5 1 2
1416 1 6 1 9
1416 1 9 1 6
1416 1 10 1 2
1416 1 11 1 9
1416 1 14 1 3
1416 1 15 1 1
1416 1 16 1 10
1416 1 17 1 3
1416 1 18 1 1
1416 1 19 1 7
1416 1 20 1 4
1416 1 21 1 9
1416 1 24 1 9
1417 1 1 1 10
1417 1 2 1 4
1417 1 3 1 8
1417 1 4 1 6
1417 1 5 1 10
1417 1 6 1 8
1417 1 8 1 2
1417 1 10 1 4
1417 1 11 1 15
1417 1 13 1 2
1417 1 15 1 4
1417 1 16 1 12
1417 1 18 1 4
1417 1 20 1 2
1417 1 21 1 6
1417 1 25 1 3
1418 1 1 1 12
1418 1 2 1 10
1418 1 6 1 9
1418 1 7 1 8
1418 1 8 1 1
1418 1 9 1 1
1418 1 11 1 13
1418 1 12 1 13
1418 1 16 1 11
1418 1 17 1 7
1418 1 18 1 1
1418 1 21 1 9
1418 1 22 1 5
1419 1 3 1 2
1419 1 8 1 4
1419 1 13 1 5
1419 1 18 1 3
1419 1 21 1 15
1419 1 22 1 10
1419 1 23 1 18
1419 1 24 1 24
1419 1 25 1 19
1420 1 1 1 21
1420 1 2 1 7
1420 1 3 1 6
1420 1 4 1 13
1420 1 5 1 14
1420 1 6 1 7
1420 1 11 1 7
1420 1 16 1 9
1420 1 18 1 1
1420 1 19 1 1
1420 1 21 1 14
1421 1 2 1 1
1421 1 3 1 5
1421 1 4 1 7
1421 1 5 1 1
1421 1 6 1 1
1421 1 7 1 2
1421 1 8 1 4
1421 1 9 1 10
1421 1 11 1 1
1421 1 13 1 9
1421 1 14 1 7
1421 1 16 1 5
1421 1 17 1 6
1421 1 18 1 12
1421 1 19 1 15
1421 1 20 1 4
1421 1 21 1 1
1421 1 23 1 2
1421 1 24 1 7
1422 1 1 1 10
1422 1 2 1 24
1422 1 3 1 12
1422 1 4 1 4
1422 1 5 1 8
1422 1 7 1 7
1422 1 11 1 2
1422 1 12 1 9
1422 1 13 1 4
1422 1 14 1 4
1422 1 15 1 1
1422 1 16 1 1
1422 1 17 1 9
1422 1 22 1 5
1423 1 2 1 1
1423 1 4 1 4
1423 1 5 1 15
1423 1 6 1 1
1423 1 7 1 1
1423 1 9 1 1
1423 1 10 1 15
1423 1 11 1 3
1423 1 12 1 4
1423 1 13 1 5
1423 1 14 1 7
1423 1 15 1 14
1423 1 16 1 1
1423 1 17 1 2
1423 1 18 1 2
1423 1 19 1 3
1423 1 20 1 6
1423 1 24 1 6
1423 1 25 1 9
1424 1 5 1 19
1424 1 6 1 1
1424 1 8 1 1
1424 1 10 1 25
1424 1 15 1 20
1424 1 20 1 17
1424 1 25 1 17
1425 1 3 1 1
1425 1 5 1 1
1425 1 8 1 1
1425 1 11 1 15
1425 1 12 1 27
1425 1 13 1 22
1425 1 14 1 12
1425 1 15 1 19
1425 1 23 1 2
1426 1 1 1 11
1426 1 3 1 4
1426 1 4 1 5
1426 1 5 1 21
1426 1 10 1 13
1426 1 15 1 12
1426 1 17 1 2
1426 1 20 1 12
1426 1 22 1 1
1426 1 24 1 1
1426 1 25 1 18
1427 1 2 1 1
1427 1 6 1 20
1427 1 7 1 20
1427 1 8 1 19
1427 1 9 1 17
1427 1 10 1 21
1427 1 20 1 1
1427 1 22 1 1
1428 1 1 1 9
1428 1 4 1 10
1428 1 6 1 7
1428 1 9 1 4
1428 1 10 1 1
1428 1 11 1 6
1428 1 12 1 8
1428 1 13 1 4
1428 1 14 1 11
1428 1 15 1 11
1428 1 16 1 5
1428 1 19 1 8
1428 1 20 1 2
1428 1 21 1 5
1428 1 24 1 6
1428 1 25 1 3
1429 1 1 1 19
1429 1 6 1 16
1429 1 11 1 14
1429 1 12 1 1
1429 1 13 1 3
1429 1 14 1 1
1429 1 15 1 2
1429 1 16 1 16
1429 1 20 1 1
1429 1 21 1 20
1429 1 23 1 2
1429 1 24 1 1
1429 1 25 1 4
1430 1 2 1 9
1430 1 3 1 7
1430 1 7 1 9
1430 1 8 1 13
1430 1 9 1 1
1430 1 12 1 11
1430 1 13 1 8
1430 1 14 1 1
1430 1 17 1 8
1430 1 18 1 10
1430 1 19 1 5
1430 1 22 1 10
1430 1 23 1 6
1430 1 24 1 2
1431 1 1 1 12
1431 1 2 1 9
1431 1 3 1 17
1431 1 4 1 10
1431 1 5 1 8
1431 1 8 1 4
1431 1 13 1 1
1431 1 18 1 5
1431 1 19 1 3
1431 1 21 1 3
1431 1 22 1 3
1431 1 23 1 14
1431 1 24 1 3
1431 1 25 1 8
1432 1 2 1 3
1432 1 6 1 16
1432 1 7 1 18
1432 1 8 1 15
1432 1 9 1 12
1432 1 10 1 18
1432 1 12 1 5
1432 1 17 1 6
1432 1 18 1 1
1432 1 19 1 1
1432 1 22 1 5
1433 1 7 1 1
1433 1 11 1 14
1433 1 12 1 12
1433 1 13 1 11
1433 1 14 1 8
1433 1 15 1 7
1433 1 20 1 1
1433 1 21 1 15
1433 1 22 1 4
1433 1 23 1 5
1433 1 24 1 12
1433 1 25 1 10
1434 1 3 1 9
1434 1 4 1 17
1434 1 8 1 6
1434 1 9 1 19
1434 1 13 1 6
1434 1 14 1 14
1434 1 18 1 4
1434 1 19 1 8
1434 1 23 1 5
1434 1 24 1 12
1435 1 1 1 2
1435 1 4 1 12
1435 1 6 1 1
1435 1 9 1 13
1435 1 11 1 9
1435 1 12 1 8
1435 1 13 1 5
1435 1 14 1 19
1435 1 15 1 9
1435 1 19 1 13
1435 1 24 1 9
1436 1 1 1 23
1436 1 2 1 9
1436 1 3 1 20
1436 1 4 1 10
1436 1 5 1 9
1436 1 6 1 4
1436 1 8 1 5
1436 1 11 1 2
1436 1 13 1 3
1436 1 16 1 6
1436 1 18 1 3
1436 1 21 1 3
1436 1 23 1 3
1437 1 4 1 21
1437 1 6 1 1
1437 1 7 1 1
1437 1 8 1 2
1437 1 9 1 18
1437 1 10 1 3
1437 1 14 1 18
1437 1 15 1 1
1437 1 19 1 18
1437 1 24 1 17
1438 1 1 1 17
1438 1 2 1 1
1438 1 4 1 1
1438 1 5 1 5
1438 1 6 1 13
1438 1 10 1 4
1438 1 11 1 12
1438 1 12 1 3
1438 1 14 1 1
1438 1 15 1 8
1438 1 16 1 15
1438 1 17 1 1
1438 1 20 1 4
1438 1 21 1 15
1439 1 11 1 8
1439 1 12 1 6
1439 1 13 1 4
1439 1 14 1 1
1439 1 15 1 5
1439 1 20 1 1
1439 1 21 1 19
1439 1 22 1 12
1439 1 23 1 11
1439 1 24 1 17
1439 1 25 1 16
1440 1 5 1 2
1440 1 10 1 2
1440 1 20 1 4
1440 1 21 1 22
1440 1 22 1 15
1440 1 23 1 12
1440 1 24 1 17
1440 1 25 1 26
1441 1 1 1 2
1441 1 3 1 1
1441 1 6 1 11
1441 1 11 1 6
1441 1 16 1 16
1441 1 17 1 11
1441 1 18 1 13
1441 1 19 1 14
1441 1 20 1 12
1441 1 21 1 9
1441 1 22 1 2
1441 1 23 1 3
1442 1 1 1 13
1442 1 2 1 10
1442 1 3 1 2
1442 1 6 1 6
1442 1 7 1 7
1442 1 8 1 8
1442 1 9 1 4
1442 1 10 1 3
1442 1 11 1 3
1442 1 12 1 8
1442 1 13 1 5
1442 1 16 1 7
1442 1 17 1 5
1442 1 18 1 1
1442 1 21 1 8
1442 1 22 1 8
1442 1 23 1 2
1443 1 1 1 5
1443 1 2 1 6
1443 1 3 1 3
1443 1 4 1 3
1443 1 5 1 5
1443 1 6 1 1
1443 1 7 1 1
1443 1 9 1 1
1443 1 10 1 2
1443 1 11 1 2
1443 1 16 1 15
1443 1 17 1 16
1443 1 18 1 12
1443 1 19 1 17
1443 1 20 1 10
1443 1 21 1 1
1444 1 6 1 30
1444 1 7 1 11
1444 1 8 1 18
1444 1 9 1 19
1444 1 10 1 21
1444 1 11 1 1
1445 1 2 1 5
1445 1 3 1 6
1445 1 5 1 1
1445 1 7 1 8
1445 1 8 1 6
1445 1 12 1 4
1445 1 13 1 5
1445 1 15 1 1
1445 1 16 1 6
1445 1 17 1 5
1445 1 18 1 6
1445 1 19 1 3
1445 1 20 1 4
1445 1 21 1 7
1445 1 22 1 5
1445 1 23 1 18
1445 1 24 1 4
1445 1 25 1 6
1446 1 3 1 11
1446 1 8 1 13
1446 1 13 1 9
1446 1 16 1 7
1446 1 17 1 6
1446 1 18 1 21
1446 1 19 1 5
1446 1 20 1 5
1446 1 22 1 2
1446 1 23 1 19
1446 1 25 1 2
1447 1 1 1 8
1447 1 2 1 3
1447 1 3 1 10
1447 1 4 1 4
1447 1 5 1 1
1447 1 6 1 9
1447 1 7 1 9
1447 1 8 1 17
1447 1 9 1 4
1447 1 10 1 7
1447 1 13 1 7
1447 1 15 1 2
1447 1 18 1 12
1447 1 20 1 1
1447 1 23 1 6
1448 1 1 1 4
1448 1 4 1 1
1448 1 6 1 25
1448 1 7 1 17
1448 1 8 1 17
1448 1 9 1 14
1448 1 10 1 13
1448 1 11 1 2
1448 1 16 1 2
1448 1 21 1 5
1449 1 4 1 1
1449 1 9 1 2
1449 1 11 1 14
1449 1 12 1 15
1449 1 13 1 13
1449 1 14 1 17
1449 1 15 1 9
1449 1 17 1 1
1449 1 21 1 3
1449 1 22 1 2
1449 1 23 1 9
1449 1 24 1 8
1449 1 25 1 6
1450 1 1 1 13
1450 1 2 1 2
1450 1 3 1 3
1450 1 4 1 6
1450 1 5 1 3
1450 1 6 1 19
1450 1 9 1 2
1450 1 11 1 21
1450 1 16 1 12
1450 1 19 1 1
1450 1 21 1 16
1450 1 23 1 1
1450 1 24 1 1
1451 1 16 1 22
1451 1 17 1 16
1451 1 18 1 18
1451 1 19 1 17
1451 1 20 1 27
1452 1 4 1 1
1452 1 5 1 1
1452 1 11 1 2
1452 1 12 1 1
1452 1 14 1 1
1452 1 16 1 13
1452 1 17 1 14
1452 1 18 1 11
1452 1 19 1 14
1452 1 20 1 18
1452 1 21 1 5
1452 1 22 1 5
1452 1 23 1 9
1452 1 24 1 2
1452 1 25 1 3
1453 1 2 1 12
1453 1 5 1 10
1453 1 7 1 11
1453 1 10 1 9
1453 1 12 1 14
1453 1 13 1 1
1453 1 15 1 7
1453 1 17 1 10
1453 1 18 1 1
1453 1 20 1 9
1453 1 22 1 12
1453 1 25 1 4
1454 1 3 1 11
1454 1 4 1 2
1454 1 8 1 16
1454 1 9 1 3
1454 1 13 1 21
1454 1 14 1 4
1454 1 18 1 16
1454 1 19 1 3
1454 1 21 1 1
1454 1 22 1 2
1454 1 23 1 15
1454 1 24 1 5
1454 1 25 1 1
1455 1 6 1 1
1455 1 7 1 1
1455 1 11 1 1
1455 1 12 1 1
1455 1 13 1 2
1455 1 15 1 2
1455 1 16 1 4
1455 1 17 1 7
1455 1 18 1 2
1455 1 19 1 13
1455 1 20 1 5
1455 1 21 1 15
1455 1 22 1 9
1455 1 23 1 12
1455 1 24 1 8
1455 1 25 1 17
1456 1 1 1 4
1456 1 2 1 4
1456 1 3 1 2
1456 1 4 1 18
1456 1 5 1 2
1456 1 6 1 1
1456 1 9 1 15
1456 1 10 1 1
1456 1 11 1 2
1456 1 12 1 1
1456 1 14 1 16
1456 1 16 1 6
1456 1 19 1 8
1456 1 21 1 3
1456 1 24 1 17
1457 1 4 1 14
1457 1 6 1 9
1457 1 7 1 5
1457 1 8 1 8
1457 1 9 1 25
1457 1 10 1 6
1457 1 14 1 6
1457 1 19 1 12
1457 1 24 1 15
1458 1 4 1 5
1458 1 9 1 5
1458 1 11 1 17
1458 1 12 1 13
1458 1 13 1 19
1458 1 14 1 24
1458 1 15 1 10
1458 1 19 1 4
1458 1 24 1 2
1458 1 25 1 1
1459 1 2 1 8
1459 1 3 1 6
1459 1 5 1 5
1459 1 7 1 2
1459 1 8 1 5
1459 1 10 1 3
1459 1 11 1 5
1459 1 12 1 8
1459 1 13 1 16
1459 1 14 1 3
1459 1 15 1 7
1459 1 17 1 5
1459 1 18 1 8
1459 1 20 1 3
1459 1 22 1 2
1459 1 23 1 9
1459 1 25 1 5
1460 1 2 1 3
1460 1 5 1 4
1460 1 7 1 8
1460 1 10 1 6
1460 1 11 1 15
1460 1 12 1 16
1460 1 13 1 11
1460 1 14 1 13
1460 1 15 1 15
1460 1 17 1 3
1460 1 20 1 2
1460 1 22 1 3
1460 1 25 1 1
1461 1 1 1 1
1461 1 2 1 1
1461 1 3 1 2
1461 1 6 1 3
1461 1 7 1 2
1461 1 8 1 3
1461 1 10 1 2
1461 1 13 1 1
1461 1 16 1 19
1461 1 17 1 10
1461 1 18 1 19
1461 1 19 1 15
1461 1 20 1 21
1461 1 23 1 1
1462 1 1 1 8
1462 1 2 1 8
1462 1 3 1 10
1462 1 4 1 16
1462 1 5 1 3
1462 1 8 1 13
1462 1 11 1 7
1462 1 12 1 3
1462 1 13 1 13
1462 1 14 1 2
1462 1 15 1 5
1462 1 18 1 7
1462 1 23 1 5
1463 1 1 1 5
1463 1 6 1 7
1463 1 11 1 18
1463 1 12 1 11
1463 1 13 1 16
1463 1 14 1 16
1463 1 15 1 14
1463 1 16 1 8
1463 1 21 1 4
1463 1 22 1 1
1464 1 2 1 1
1464 1 5 1 3
1464 1 6 1 12
1464 1 7 1 10
1464 1 8 1 12
1464 1 9 1 9
1464 1 10 1 25
1464 1 12 1 4
1464 1 13 1 1
1464 1 14 1 3
1464 1 15 1 6
1464 1 17 1 2
1464 1 20 1 6
1464 1 21 1 1
1464 1 22 1 1
1464 1 24 1 1
1464 1 25 1 3
1465 1 1 1 7
1465 1 2 1 6
1465 1 3 1 1
1465 1 4 1 15
1465 1 5 1 1
1465 1 9 1 17
1465 1 14 1 19
1465 1 19 1 19
1465 1 21 1 1
1465 1 22 1 1
1465 1 23 1 1
1465 1 24 1 11
1465 1 25 1 1
1466 1 5 1 2
1466 1 10 1 2
1466 1 11 1 7
1466 1 12 1 10
1466 1 13 1 14
1466 1 14 1 6
1466 1 15 1 10
1466 1 16 1 8
1466 1 17 1 6
1466 1 18 1 11
1466 1 19 1 8
1466 1 20 1 14
1466 1 25 1 2
1467 1 2 1 3
1467 1 5 1 9
1467 1 7 1 1
1467 1 10 1 8
1467 1 12 1 4
1467 1 15 1 9
1467 1 20 1 5
1467 1 21 1 6
1467 1 22 1 13
1467 1 23 1 10
1467 1 24 1 5
1467 1 25 1 27
1468 1 3 1 7
1468 1 4 1 17
1468 1 8 1 7
1468 1 9 1 15
1468 1 13 1 5
1468 1 14 1 9
1468 1 17 1 2
1468 1 18 1 6
1468 1 19 1 14
1468 1 20 1 1
1468 1 23 1 7
1468 1 24 1 10
1469 1 1 1 2
1469 1 2 1 1
1469 1 3 1 1
1469 1 4 1 1
1469 1 21 1 22
1469 1 22 1 18
1469 1 23 1 18
1469 1 24 1 20
1469 1 25 1 17
1470 1 1 1 9
1470 1 2 1 20
1470 1 3 1 25
1470 1 4 1 22
1470 1 5 1 21
1470 1 11 1 1
1470 1 19 1 1
1470 1 21 1 1
1471 1 1 1 3
1471 1 4 1 6
1471 1 6 1 3
1471 1 9 1 12
1471 1 11 1 7
1471 1 12 1 3
1471 1 13 1 2
1471 1 14 1 17
1471 1 15 1 9
1471 1 16 1 4
1471 1 19 1 13
1471 1 20 1 1
1471 1 21 1 5
1471 1 22 1 1
1471 1 24 1 13
1471 1 25 1 1
1472 1 6 1 17
1472 1 7 1 16
1472 1 8 1 21
1472 1 9 1 20
1472 1 10 1 14
1472 1 16 1 2
1472 1 17 1 3
1472 1 18 1 2
1472 1 19 1 5
1473 1 3 1 9
1473 1 4 1 11
1473 1 6 1 1
1473 1 8 1 7
1473 1 9 1 12
1473 1 10 1 1
1473 1 13 1 6
1473 1 14 1 10
1473 1 18 1 12
1473 1 19 1 8
1473 1 23 1 9
1473 1 24 1 14
1474 1 1 1 5
1474 1 2 1 10
1474 1 3 1 14
1474 1 4 1 5
1474 1 5 1 2
1474 1 7 1 8
1474 1 8 1 3
1474 1 12 1 11
1474 1 13 1 6
1474 1 17 1 5
1474 1 18 1 10
1474 1 22 1 13
1474 1 23 1 8
1475 1 10 1 2
1475 1 11 1 3
1475 1 12 1 3
1475 1 13 1 6
1475 1 14 1 3
1475 1 15 1 2
1475 1 20 1 1
1475 1 21 1 17
1475 1 22 1 18
1475 1 23 1 12
1475 1 24 1 13
1475 1 25 1 20
1476 1 4 1 19
1476 1 7 1 1
1476 1 9 1 13
1476 1 11 1 5
1476 1 13 1 4
1476 1 14 1 22
1476 1 15 1 2
1476 1 19 1 22
1476 1 22 1 1
1476 1 24 1 11
1477 1 2 1 14
1477 1 4 1 3
1477 1 5 1 1
1477 1 7 1 12
1477 1 8 1 3
1477 1 9 1 1
1477 1 12 1 9
1477 1 13 1 3
1477 1 14 1 4
1477 1 17 1 19
1477 1 18 1 4
1477 1 19 1 4
1477 1 20 1 3
1477 1 22 1 17
1477 1 23 1 3
1478 1 3 1 22
1478 1 8 1 18
1478 1 13 1 15
1478 1 18 1 24
1478 1 23 1 19
1478 1 25 1 2
1479 1 5 1 5
1479 1 6 1 18
1479 1 7 1 13
1479 1 8 1 9
1479 1 9 1 4
1479 1 10 1 11
1479 1 11 1 5
1479 1 12 1 5
1479 1 13 1 4
1479 1 14 1 10
1479 1 15 1 10
1479 1 20 1 3
1479 1 25 1 3
1480 1 4 1 2
1480 1 9 1 1
1480 1 11 1 20
1480 1 12 1 14
1480 1 13 1 19
1480 1 14 1 21
1480 1 15 1 15
1480 1 19 1 3
1480 1 21 1 1
1480 1 22 1 1
1480 1 23 1 1
1480 1 24 1 2
1481 1 1 1 3
1481 1 2 1 6
1481 1 3 1 3
1481 1 4 1 16
1481 1 5 1 5
1481 1 6 1 6
1481 1 7 1 8
1481 1 8 1 5
1481 1 9 1 11
1481 1 10 1 5
1481 1 14 1 7
1481 1 19 1 9
1481 1 21 1 2
1481 1 22 1 5
1481 1 23 1 2
1481 1 24 1 4
1481 1 25 1 3
1482 1 6 1 15
1482 1 7 1 16
1482 1 8 1 14
1482 1 9 1 13
1482 1 10 1 17
1482 1 15 1 1
1482 1 16 1 1
1482 1 17 1 2
1482 1 19 1 1
1482 1 20 1 3
1482 1 21 1 5
1482 1 22 1 2
1482 1 23 1 6
1482 1 24 1 1
1482 1 25 1 3
1483 1 3 1 5
1483 1 4 1 1
1483 1 5 1 6
1483 1 8 1 5
1483 1 10 1 7
1483 1 11 1 4
1483 1 12 1 7
1483 1 13 1 11
1483 1 14 1 8
1483 1 15 1 12
1483 1 18 1 8
1483 1 19 1 2
1483 1 20 1 7
1483 1 23 1 9
1483 1 24 1 2
1483 1 25 1 6
1484 1 1 1 13
1484 1 2 1 20
1484 1 3 1 13
1484 1 4 1 20
1484 1 5 1 23
1484 1 16 1 3
1484 1 17 1 2
1484 1 18 1 3
1484 1 19 1 1
1484 1 20 1 2
1485 1 2 1 3
1485 1 3 1 5
1485 1 4 1 2
1485 1 5 1 2
1485 1 7 1 2
1485 1 8 1 1
1485 1 12 1 1
1485 1 16 1 4
1485 1 17 1 14
1485 1 18 1 7
1485 1 19 1 5
1485 1 20 1 3
1485 1 21 1 8
1485 1 22 1 9
1485 1 23 1 8
1485 1 24 1 10
1485 1 25 1 16
1486 1 3 1 14
1486 1 4 1 4
1486 1 5 1 1
1486 1 8 1 17
1486 1 13 1 30
1486 1 18 1 18
1486 1 23 1 16
1487 1 1 1 9
1487 1 2 1 6
1487 1 3 1 5
1487 1 4 1 10
1487 1 5 1 6
1487 1 11 1 13
1487 1 12 1 11
1487 1 13 1 11
1487 1 14 1 15
1487 1 15 1 14
1488 1 1 1 4
1488 1 2 1 10
1488 1 6 1 2
1488 1 7 1 18
1488 1 11 1 4
1488 1 12 1 21
1488 1 13 1 1
1488 1 14 1 2
1488 1 15 1 2
1488 1 16 1 3
1488 1 17 1 14
1488 1 21 1 2
1488 1 22 1 17
1489 1 1 1 11
1489 1 2 1 4
1489 1 3 1 9
1489 1 4 1 11
1489 1 5 1 7
1489 1 7 1 1
1489 1 8 1 4
1489 1 9 1 1
1489 1 10 1 2
1489 1 14 1 1
1489 1 18 1 3
1489 1 19 1 1
1489 1 21 1 8
1489 1 22 1 11
1489 1 23 1 12
1489 1 24 1 11
1489 1 25 1 3
1490 1 1 1 2
1490 1 2 1 3
1490 1 9 1 1
1490 1 11 1 19
1490 1 12 1 16
1490 1 13 1 21
1490 1 14 1 18
1490 1 15 1 15
1490 1 17 1 1
1490 1 21 1 2
1490 1 22 1 2
1491 1 6 1 4
1491 1 7 1 2
1491 1 9 1 5
1491 1 10 1 7
1491 1 15 1 3
1491 1 16 1 2
1491 1 17 1 8
1491 1 18 1 6
1491 1 19 1 5
1491 1 20 1 3
1491 1 21 1 9
1491 1 22 1 9
1491 1 23 1 10
1491 1 24 1 14
1491 1 25 1 13
1492 1 1 1 6
1492 1 5 1 16
1492 1 6 1 5
1492 1 10 1 10
1492 1 11 1 9
1492 1 15 1 14
1492 1 16 1 4
1492 1 20 1 17
1492 1 21 1 9
1492 1 25 1 10
1493 1 1 1 14
1493 1 3 1 4
1493 1 4 1 1
1493 1 5 1 1
1493 1 6 1 10
1493 1 8 1 5
1493 1 11 1 24
1493 1 14 1 2
1493 1 16 1 20
1493 1 18 1 2
1493 1 21 1 14
1493 1 23 1 3
1494 1 1 1 4
1494 1 7 1 1
1494 1 8 1 2
1494 1 9 1 3
1494 1 10 1 1
1494 1 11 1 19
1494 1 12 1 15
1494 1 13 1 16
1494 1 14 1 14
1494 1 15 1 17
1494 1 16 1 3
1494 1 21 1 5
1495 1 1 1 21
1495 1 2 1 9
1495 1 3 1 5
1495 1 4 1 11
1495 1 5 1 20
1495 1 6 1 4
1495 1 10 1 5
1495 1 11 1 1
1495 1 15 1 4
1495 1 16 1 2
1495 1 20 1 7
1495 1 25 1 11
1496 1 3 1 1
1496 1 5 1 8
1496 1 8 1 2
1496 1 10 1 14
1496 1 13 1 1
1496 1 15 1 21
1496 1 18 1 1
1496 1 20 1 15
1496 1 21 1 3
1496 1 22 1 1
1496 1 23 1 3
1496 1 24 1 2
1496 1 25 1 28
1497 1 1 1 11
1497 1 2 1 12
1497 1 3 1 16
1497 1 4 1 15
1497 1 5 1 20
1497 1 10 1 3
1497 1 15 1 6
1497 1 16 1 1
1497 1 17 1 2
1497 1 18 1 2
1497 1 19 1 3
1497 1 20 1 5
1497 1 25 1 4
1498 1 4 1 2
1498 1 6 1 1
1498 1 9 1 1
1498 1 11 1 1
1498 1 13 1 3
1498 1 14 1 1
1498 1 15 1 1
1498 1 21 1 13
1498 1 22 1 23
1498 1 23 1 20
1498 1 24 1 20
1498 1 25 1 14
1499 1 2 1 1
1499 1 6 1 9
1499 1 7 1 13
1499 1 8 1 13
1499 1 9 1 7
1499 1 10 1 14
1499 1 16 1 1
1499 1 18 1 1
1499 1 21 1 14
1499 1 22 1 4
1499 1 23 1 9
1499 1 24 1 9
1499 1 25 1 5
1500 1 8 1 1
1500 1 14 1 1
1500 1 15 1 1
1500 1 16 1 18
1500 1 17 1 18
1500 1 18 1 22
1500 1 19 1 22
1500 1 20 1 17
1501 1 1 1 3
1501 1 2 1 9
1501 1 4 1 1
1501 1 5 1 12
1501 1 6 1 2
1501 1 7 1 5
1501 1 9 1 2
1501 1 10 1 8
1501 1 12 1 3
1501 1 15 1 15
1501 1 17 1 5
1501 1 20 1 16
1501 1 22 1 6
1501 1 25 1 13
1502 1 1 1 9
1502 1 2 1 9
1502 1 3 1 4
1502 1 4 1 3
1502 1 5 1 4
1502 1 6 1 11
1502 1 10 1 8
1502 1 11 1 13
1502 1 12 1 3
1502 1 13 1 4
1502 1 14 1 2
1502 1 15 1 5
1502 1 16 1 11
1502 1 18 1 1
1502 1 20 1 2
1502 1 21 1 8
1502 1 25 1 3
1503 1 1 1 2
1503 1 2 1 1
1503 1 3 1 2
1503 1 5 1 3
1503 1 6 1 4
1503 1 7 1 6
1503 1 8 1 7
1503 1 9 1 7
1503 1 10 1 6
1503 1 12 1 1
1503 1 14 1 1
1503 1 15 1 2
1503 1 17 1 1
1503 1 20 1 2
1503 1 21 1 9
1503 1 22 1 14
1503 1 23 1 14
1503 1 24 1 6
1503 1 25 1 12
1504 1 6 1 14
1504 1 7 1 23
1504 1 8 1 20
1504 1 9 1 14
1504 1 10 1 27
1504 1 12 1 1
1504 1 15 1 1
1505 1 3 1 23
1505 1 8 1 21
1505 1 13 1 22
1505 1 14 1 1
1505 1 18 1 15
1505 1 19 1 1
1505 1 23 1 17
1506 1 1 1 5
1506 1 2 1 4
1506 1 3 1 2
1506 1 4 1 1
1506 1 5 1 4
1506 1 6 1 4
1506 1 11 1 8
1506 1 12 1 3
1506 1 13 1 3
1506 1 14 1 5
1506 1 15 1 6
1506 1 16 1 14
1506 1 17 1 7
1506 1 18 1 10
1506 1 19 1 4
1506 1 20 1 14
1506 1 21 1 6
1507 1 11 1 17
1507 1 12 1 19
1507 1 13 1 25
1507 1 14 1 21
1507 1 15 1 18
1508 1 1 1 17
1508 1 6 1 25
1508 1 11 1 14
1508 1 16 1 21
1508 1 21 1 23
1509 1 1 1 3
1509 1 4 1 1
1509 1 5 1 3
1509 1 11 1 1
1509 1 15 1 2
1509 1 16 1 21
1509 1 17 1 19
1509 1 18 1 16
1509 1 19 1 16
1509 1 20 1 17
1509 1 25 1 1
1510 1 1 1 14
1510 1 2 1 9
1510 1 3 1 5
1510 1 4 1 5
1510 1 5 1 9
1510 1 6 1 14
1510 1 11 1 10
1510 1 16 1 13
1510 1 17 1 2
1510 1 19 1 2
1510 1 20 1 4
1510 1 21 1 13
1511 1 3 1 17
1511 1 7 1 2
1511 1 8 1 21
1511 1 9 1 3
1511 1 13 1 25
1511 1 18 1 17
1511 1 23 1 15
1512 1 2 1 2
1512 1 3 1 7
1512 1 5 1 4
1512 1 6 1 2
1512 1 7 1 4
1512 1 8 1 7
1512 1 10 1 1
1512 1 11 1 3
1512 1 12 1 3
1512 1 13 1 3
1512 1 15 1 2
1512 1 16 1 5
1512 1 17 1 10
1512 1 18 1 17
1512 1 19 1 11
1512 1 20 1 7
1512 1 21 1 1
1512 1 22 1 3
1512 1 23 1 5
1512 1 25 1 3
1513 1 3 1 1
1513 1 4 1 4
1513 1 5 1 3
1513 1 8 1 1
1513 1 9 1 11
1513 1 10 1 1
1513 1 13 1 6
1513 1 14 1 13
1513 1 16 1 3
1513 1 17 1 3
1513 1 18 1 6
1513 1 19 1 9
1513 1 20 1 5
1513 1 21 1 2
1513 1 22 1 5
1513 1 23 1 3
1513 1 24 1 16
1513 1 25 1 8
1514 1 1 1 13
1514 1 2 1 10
1514 1 3 1 13
1514 1 4 1 9
1514 1 5 1 15
1514 1 6 1 1
1514 1 9 1 1
1514 1 11 1 6
1514 1 12 1 4
1514 1 13 1 6
1514 1 14 1 7
1514 1 15 1 6
1514 1 16 1 1
1514 1 17 1 2
1514 1 18 1 1
1514 1 19 1 2
1514 1 20 1 1
1514 1 24 1 1
1514 1 25 1 1
1515 1 2 1 17
1515 1 5 1 4
1515 1 7 1 18
1515 1 10 1 3
1515 1 12 1 15
1515 1 13 1 1
1515 1 14 1 1
1515 1 15 1 4
1515 1 17 1 19
1515 1 20 1 2
1515 1 22 1 13
1515 1 25 1 3
1516 1 1 1 13
1516 1 4 1 1
1516 1 6 1 17
1516 1 10 1 1
1516 1 11 1 14
1516 1 13 1 2
1516 1 14 1 1
1516 1 15 1 2
1516 1 16 1 20
1516 1 17 1 4
1516 1 18 1 3
1516 1 19 1 4
1516 1 20 1 5
1516 1 21 1 13
1517 1 1 1 2
1517 1 3 1 1
1517 1 4 1 4
1517 1 5 1 3
1517 1 8 1 1
1517 1 13 1 2
1517 1 16 1 26
1517 1 17 1 14
1517 1 18 1 17
1517 1 19 1 9
1517 1 20 1 19
1517 1 21 1 1
1517 1 23 1 1
1518 1 8 1 1
1518 1 11 1 1
1518 1 12 1 2
1518 1 13 1 1
1518 1 15 1 1
1518 1 16 1 19
1518 1 17 1 13
1518 1 18 1 20
1518 1 19 1 21
1518 1 20 1 21
1519 1 3 1 7
1519 1 8 1 4
1519 1 13 1 5
1519 1 16 1 1
1519 1 18 1 7
1519 1 21 1 14
1519 1 22 1 13
1519 1 23 1 21
1519 1 24 1 17
1519 1 25 1 11
1520 1 1 1 2
1520 1 2 1 5
1520 1 3 1 3
1520 1 4 1 2
1520 1 5 1 2
1520 1 15 1 1
1520 1 16 1 20
1520 1 17 1 18
1520 1 18 1 14
1520 1 19 1 15
1520 1 20 1 18
1521 1 3 1 1
1521 1 5 1 2
1521 1 6 1 14
1521 1 7 1 11
1521 1 8 1 21
1521 1 9 1 13
1521 1 10 1 14
1521 1 13 1 3
1521 1 15 1 3
1521 1 18 1 4
1521 1 22 1 2
1521 1 23 1 7
1521 1 25 1 5
1522 1 1 1 7
1522 1 2 1 13
1522 1 3 1 6
1522 1 6 1 3
1522 1 7 1 8
1522 1 8 1 1
1522 1 9 1 1
1522 1 11 1 2
1522 1 12 1 7
1522 1 13 1 8
1522 1 16 1 5
1522 1 17 1 14
1522 1 18 1 8
1522 1 21 1 3
1522 1 22 1 7
1522 1 23 1 7
1523 1 2 1 4
1523 1 3 1 1
1523 1 4 1 5
1523 1 5 1 5
1523 1 6 1 3
1523 1 7 1 5
1523 1 8 1 2
1523 1 9 1 7
1523 1 10 1 2
1523 1 12 1 2
1523 1 14 1 3
1523 1 15 1 3
1523 1 16 1 9
1523 1 17 1 11
1523 1 18 1 6
1523 1 19 1 12
1523 1 20 1 11
1523 1 22 1 3
1523 1 24 1 4
1523 1 25 1 2
1524 1 1 1 20
1524 1 2 1 14
1524 1 3 1 18
1524 1 4 1 14
1524 1 5 1 14
1524 1 6 1 5
1524 1 8 1 2
1524 1 9 1 1
1524 1 10 1 3
1524 1 11 1 4
1524 1 16 1 4
1524 1 21 1 1
1525 1 1 1 1
1525 1 3 1 4
1525 1 5 1 2
1525 1 8 1 8
1525 1 12 1 1
1525 1 13 1 6
1525 1 16 1 13
1525 1 17 1 20
1525 1 18 1 9
1525 1 19 1 11
1525 1 20 1 19
1525 1 23 1 5
1525 1 24 1 1
1526 1 1 1 2
1526 1 3 1 1
1526 1 4 1 2
1526 1 5 1 1
1526 1 8 1 1
1526 1 9 1 1
1526 1 10 1 1
1526 1 21 1 15
1526 1 22 1 15
1526 1 23 1 18
1526 1 24 1 22
1526 1 25 1 21
1527 1 1 1 1
1527 1 2 1 5
1527 1 7 1 5
1527 1 12 1 2
1527 1 17 1 4
1527 1 21 1 18
1527 1 22 1 22
1527 1 23 1 9
1527 1 24 1 22
1527 1 25 1 12
1528 1 3 1 21
1528 1 8 1 16
1528 1 13 1 22
1528 1 16 1 2
1528 1 17 1 1
1528 1 18 1 18
1528 1 19 1 1
1528 1 20 1 1
1528 1 23 1 18
1529 1 1 1 4
1529 1 2 1 1
1529 1 4 1 12
1529 1 5 1 5
1529 1 6 1 2
1529 1 7 1 1
1529 1 9 1 11
1529 1 10 1 3
1529 1 11 1 10
1529 1 12 1 1
1529 1 13 1 1
1529 1 14 1 11
1529 1 15 1 2
1529 1 16 1 7
1529 1 19 1 17
1529 1 20 1 1
1529 1 21 1 3
1529 1 24 1 7
1529 1 25 1 1
1530 1 2 1 4
1530 1 3 1 3
1530 1 4 1 12
1530 1 7 1 8
1530 1 8 1 3
1530 1 9 1 7
1530 1 11 1 1
1530 1 12 1 5
1530 1 13 1 3
1530 1 14 1 7
1530 1 16 1 2
1530 1 17 1 9
1530 1 18 1 3
1530 1 19 1 11
1530 1 22 1 9
1530 1 23 1 4
1530 1 24 1 9
1531 1 1 1 1
1531 1 4 1 6
1531 1 5 1 11
1531 1 6 1 1
1531 1 9 1 5
1531 1 10 1 8
1531 1 11 1 4
1531 1 13 1 1
1531 1 14 1 6
1531 1 15 1 13
1531 1 16 1 5
1531 1 17 1 1
1531 1 19 1 5
1531 1 20 1 10
1531 1 21 1 6
1531 1 24 1 7
1531 1 25 1 10
1532 1 5 1 22
1532 1 10 1 12
1532 1 11 1 1
1532 1 12 1 4
1532 1 13 1 1
1532 1 15 1 29
1532 1 20 1 12
1532 1 25 1 19
1533 1 2 1 5
1533 1 3 1 4
1533 1 4 1 10
1533 1 5 1 2
1533 1 9 1 16
1533 1 11 1 3
1533 1 12 1 7
1533 1 13 1 5
1533 1 14 1 7
1533 1 15 1 5
1533 1 17 1 2
1533 1 19 1 13
1533 1 21 1 1
1533 1 22 1 5
1533 1 23 1 4
1533 1 24 1 11
1534 1 1 1 2
1534 1 3 1 1
1534 1 6 1 1
1534 1 8 1 2
1534 1 13 1 2
1534 1 16 1 1
1534 1 17 1 5
1534 1 18 1 1
1534 1 21 1 19
1534 1 22 1 19
1534 1 23 1 23
1534 1 24 1 13
1534 1 25 1 11
1535 1 1 1 2
1535 1 6 1 1
1535 1 8 1 1
1535 1 10 1 2
1535 1 11 1 19
1535 1 12 1 25
1535 1 13 1 16
1535 1 14 1 14
1535 1 15 1 18
1535 1 21 1 2
1536 1 1 1 1
1536 1 2 1 1
1536 1 3 1 21
1536 1 4 1 2
1536 1 5 1 2
1536 1 8 1 10
1536 1 9 1 3
1536 1 10 1 1
1536 1 12 1 1
1536 1 13 1 16
1536 1 14 1 8
1536 1 16 1 1
1536 1 18 1 10
1536 1 19 1 4
1536 1 23 1 15
1536 1 24 1 4
1537 1 4 1 3
1537 1 5 1 7
1537 1 9 1 5
1537 1 10 1 2
1537 1 14 1 4
1537 1 15 1 5
1537 1 16 1 8
1537 1 17 1 12
1537 1 18 1 7
1537 1 19 1 20
1537 1 20 1 16
1537 1 24 1 9
1537 1 25 1 2
1538 1 4 1 10
1538 1 5 1 10
1538 1 7 1 1
1538 1 8 1 1
1538 1 9 1 7
1538 1 10 1 12
1538 1 14 1 5
1538 1 15 1 5
1538 1 18 1 2
1538 1 19 1 7
1538 1 20 1 12
1538 1 21 1 5
1538 1 22 1 3
1538 1 23 1 9
1538 1 24 1 7
1538 1 25 1 4
1539 1 2 1 12
1539 1 3 1 6
1539 1 7 1 10
1539 1 8 1 4
1539 1 12 1 6
1539 1 13 1 15
1539 1 14 1 2
1539 1 17 1 9
1539 1 18 1 17
1539 1 19 1 3
1539 1 20 1 1
1539 1 22 1 5
1539 1 23 1 10
1540 1 3 1 5
1540 1 4 1 3
1540 1 5 1 11
1540 1 8 1 2
1540 1 9 1 2
1540 1 10 1 14
1540 1 13 1 5
1540 1 14 1 2
1540 1 15 1 10
1540 1 18 1 4
1540 1 19 1 4
1540 1 20 1 13
1540 1 21 1 1
1540 1 23 1 5
1540 1 24 1 4
1540 1 25 1 15
1541 1 4 1 3
1541 1 6 1 13
1541 1 7 1 17
1541 1 8 1 12
1541 1 9 1 16
1541 1 10 1 14
1541 1 11 1 1
1541 1 12 1 2
1541 1 14 1 5
1541 1 15 1 1
1541 1 19 1 6
1541 1 21 1 1
1541 1 22 1 2
1541 1 23 1 2
1541 1 24 1 3
1541 1 25 1 2
1542 1 1 1 1
1542 1 3 1 1
1542 1 6 1 1
1542 1 8 1 1
1542 1 9 1 1
1542 1 11 1 1
1542 1 13 1 1
1542 1 16 1 2
1542 1 17 1 4
1542 1 18 1 4
1542 1 19 1 2
1542 1 20 1 4
1542 1 21 1 23
1542 1 22 1 19
1542 1 23 1 13
1542 1 24 1 12
1542 1 25 1 10
1543 1 15 1 1
1543 1 21 1 14
1543 1 22 1 16
1543 1 23 1 27
1543 1 24 1 22
1543 1 25 1 20
1544 1 1 1 12
1544 1 2 1 16
1544 1 3 1 15
1544 1 4 1 9
1544 1 5 1 7
1544 1 7 1 13
1544 1 12 1 9
1544 1 14 1 1
1544 1 17 1 7
1544 1 19 1 1
1544 1 22 1 10
1545 1 1 1 1
1545 1 6 1 2
1545 1 8 1 1
1545 1 10 1 1
1545 1 16 1 16
1545 1 17 1 27
1545 1 18 1 23
1545 1 19 1 14
1545 1 20 1 15
1546 1 1 1 8
1546 1 3 1 5
1546 1 5 1 17
1546 1 6 1 5
1546 1 10 1 10
1546 1 11 1 5
1546 1 12 1 1
1546 1 13 1 6
1546 1 14 1 2
1546 1 15 1 13
1546 1 16 1 4
1546 1 18 1 4
1546 1 20 1 7
1546 1 21 1 2
1546 1 25 1 11
1547 1 1 1 3
1547 1 2 1 6
1547 1 6 1 5
1547 1 7 1 8
1547 1 8 1 3
1547 1 9 1 1
1547 1 10 1 1
1547 1 11 1 6
1547 1 12 1 5
1547 1 16 1 15
1547 1 17 1 7
1547 1 18 1 9
1547 1 19 1 8
1547 1 20 1 14
1547 1 21 1 4
1547 1 22 1 5
1548 1 6 1 19
1548 1 7 1 17
1548 1 8 1 14
1548 1 9 1 25
1548 1 10 1 21
1548 1 13 1 1
1548 1 14 1 1
1548 1 19 1 1
1548 1 24 1 1
1549 1 2 1 1
1549 1 3 1 1
1549 1 4 1 21
1549 1 5 1 2
1549 1 6 1 1
1549 1 9 1 18
1549 1 10 1 1
1549 1 14 1 27
1549 1 19 1 16
1549 1 24 1 12
1550 1 1 1 1
1550 1 2 1 2
1550 1 3 1 4
1550 1 5 1 2
1550 1 9 1 1
1550 1 13 1 1
1550 1 14 1 1
1550 1 18 1 2
1550 1 21 1 17
1550 1 22 1 20
1550 1 23 1 19
1550 1 24 1 12
1550 1 25 1 18
1551 1 5 1 19
1551 1 10 1 19
1551 1 15 1 19
1551 1 20 1 24
1551 1 25 1 19
1552 1 1 1 16
1552 1 2 1 17
1552 1 3 1 19
1552 1 4 1 19
1552 1 5 1 24
1552 1 13 1 1
1552 1 15 1 1
1552 1 16 1 1
1552 1 17 1 1
1552 1 20 1 1
1553 1 6 1 3
1553 1 8 1 4
1553 1 9 1 1
1553 1 10 1 6
1553 1 15 1 1
1553 1 20 1 1
1553 1 21 1 27
1553 1 22 1 18
1553 1 23 1 16
1553 1 24 1 12
1553 1 25 1 11
1554 1 1 1 9
1554 1 2 1 5
1554 1 3 1 6
1554 1 4 1 9
1554 1 5 1 5
1554 1 11 1 3
1554 1 12 1 1
1554 1 13 1 5
1554 1 14 1 2
1554 1 15 1 2
1554 1 17 1 4
1554 1 18 1 6
1554 1 19 1 2
1554 1 20 1 1
1554 1 21 1 9
1554 1 22 1 7
1554 1 23 1 4
1554 1 24 1 9
1554 1 25 1 11
1555 1 10 1 2
1555 1 11 1 5
1555 1 12 1 4
1555 1 13 1 3
1555 1 14 1 8
1555 1 15 1 7
1555 1 16 1 21
1555 1 17 1 14
1555 1 18 1 12
1555 1 19 1 10
1555 1 20 1 12
1555 1 21 1 1
1555 1 25 1 1
1556 1 1 1 23
1556 1 2 1 23
1556 1 3 1 12
1556 1 4 1 16
1556 1 5 1 18
1556 1 9 1 3
1556 1 11 1 1
1556 1 24 1 4
1557 1 1 1 19
1557 1 6 1 21
1557 1 7 1 2
1557 1 8 1 4
1557 1 9 1 7
1557 1 10 1 5
1557 1 11 1 18
1557 1 16 1 14
1557 1 21 1 10
1558 1 2 1 1
1558 1 4 1 8
1558 1 5 1 12
1558 1 7 1 3
1558 1 9 1 3
1558 1 10 1 11
1558 1 11 1 2
1558 1 12 1 1
1558 1 14 1 8
1558 1 15 1 11
1558 1 17 1 1
1558 1 19 1 3
1558 1 20 1 16
1558 1 22 1 2
1558 1 23 1 1
1558 1 24 1 6
1558 1 25 1 11
1559 1 1 1 14
1559 1 2 1 16
1559 1 3 1 16
1559 1 4 1 20
1559 1 5 1 12
1559 1 9 1 3
1559 1 14 1 3
1559 1 16 1 1
1559 1 17 1 1
1559 1 18 1 2
1559 1 19 1 7
1559 1 20 1 1
1559 1 21 1 1
1559 1 24 1 3
1560 1 1 1 10
1560 1 2 1 17
1560 1 3 1 10
1560 1 4 1 10
1560 1 5 1 9
1560 1 7 1 8
1560 1 8 1 2
1560 1 11 1 1
1560 1 12 1 5
1560 1 13 1 7
1560 1 14 1 1
1560 1 15 1 2
1560 1 17 1 5
1560 1 18 1 2
1560 1 22 1 11
1561 1 3 1 8
1561 1 8 1 17
1561 1 13 1 12
1561 1 16 1 7
1561 1 17 1 10
1561 1 18 1 17
1561 1 19 1 10
1561 1 20 1 3
1561 1 21 1 1
1561 1 22 1 1
1561 1 23 1 14
1562 1 2 1 10
1562 1 3 1 6
1562 1 7 1 11
1562 1 8 1 9
1562 1 12 1 11
1562 1 13 1 5
1562 1 17 1 15
1562 1 18 1 14
1562 1 22 1 9
1562 1 23 1 10
1563 1 2 1 1
1563 1 3 1 2
1563 1 6 1 9
1563 1 7 1 15
1563 1 8 1 9
1563 1 9 1 18
1563 1 10 1 16
1563 1 13 1 4
1563 1 16 1 2
1563 1 17 1 3
1563 1 18 1 2
1563 1 19 1 2
1563 1 20 1 3
1563 1 21 1 2
1563 1 22 1 4
1563 1 23 1 4
1563 1 24 1 2
1563 1 25 1 2
1564 1 1 1 1
1564 1 3 1 18
1564 1 5 1 3
1564 1 8 1 10
1564 1 10 1 4
1564 1 13 1 15
1564 1 15 1 3
1564 1 17 1 3
1564 1 18 1 14
1564 1 19 1 2
1564 1 20 1 4
1564 1 23 1 18
1564 1 25 1 5
1565 1 1 1 7
1565 1 2 1 10
1565 1 3 1 12
1565 1 4 1 9
1565 1 5 1 8
1565 1 8 1 4
1565 1 13 1 6
1565 1 16 1 1
1565 1 17 1 3
1565 1 18 1 9
1565 1 19 1 3
1565 1 20 1 3
1565 1 21 1 9
1565 1 22 1 1
1565 1 23 1 4
1565 1 24 1 4
1565 1 25 1 7
1566 1 1 1 5
1566 1 2 1 2
1566 1 3 1 9
1566 1 4 1 3
1566 1 5 1 3
1566 1 6 1 17
1566 1 7 1 12
1566 1 8 1 7
1566 1 9 1 11
1566 1 10 1 18
1566 1 12 1 2
1566 1 13 1 1
1566 1 14 1 4
1566 1 15 1 3
1566 1 17 1 1
1566 1 19 1 1
1566 1 20 1 1
1567 1 1 1 6
1567 1 2 1 1
1567 1 5 1 6
1567 1 6 1 9
1567 1 7 1 6
1567 1 8 1 5
1567 1 9 1 6
1567 1 10 1 7
1567 1 11 1 10
1567 1 12 1 3
1567 1 14 1 1
1567 1 15 1 4
1567 1 16 1 11
1567 1 17 1 2
1567 1 19 1 1
1567 1 20 1 6
1567 1 21 1 6
1567 1 22 1 3
1567 1 24 1 2
1567 1 25 1 5
1568 1 5 1 1
1568 1 16 1 3
1568 1 17 1 9
1568 1 18 1 6
1568 1 19 1 8
1568 1 20 1 8
1568 1 21 1 12
1568 1 22 1 11
1568 1 23 1 8
1568 1 24 1 17
1568 1 25 1 17
1569 1 1 1 10
1569 1 2 1 1
1569 1 3 1 1
1569 1 4 1 6
1569 1 5 1 4
1569 1 6 1 5
1569 1 7 1 2
1569 1 9 1 7
1569 1 10 1 2
1569 1 11 1 9
1569 1 12 1 3
1569 1 13 1 1
1569 1 14 1 11
1569 1 15 1 3
1569 1 16 1 4
1569 1 17 1 1
1569 1 19 1 8
1569 1 20 1 5
1569 1 21 1 8
1569 1 22 1 1
1569 1 24 1 3
1569 1 25 1 5
1570 1 3 1 17
1570 1 5 1 4
1570 1 8 1 19
1570 1 10 1 2
1570 1 13 1 11
1570 1 15 1 3
1570 1 16 1 2
1570 1 17 1 2
1570 1 18 1 18
1570 1 19 1 4
1570 1 20 1 6
1570 1 21 1 1
1570 1 23 1 11
1571 1 1 1 17
1571 1 6 1 24
1571 1 9 1 1
1571 1 11 1 20
1571 1 16 1 19
1571 1 21 1 19
1572 1 1 1 10
1572 1 2 1 3
1572 1 3 1 1
1572 1 4 1 1
1572 1 5 1 1
1572 1 6 1 8
1572 1 7 1 3
1572 1 11 1 10
1572 1 12 1 4
1572 1 16 1 15
1572 1 17 1 8
1572 1 18 1 6
1572 1 19 1 4
1572 1 20 1 8
1572 1 21 1 12
1572 1 22 1 4
1572 1 23 1 2
1573 1 3 1 18
1573 1 8 1 12
1573 1 12 1 1
1573 1 13 1 18
1573 1 14 1 2
1573 1 15 1 1
1573 1 18 1 24
1573 1 23 1 24
1574 1 2 1 3
1574 1 3 1 2
1574 1 4 1 1
1574 1 5 1 2
1574 1 6 1 3
1574 1 7 1 2
1574 1 8 1 1
1574 1 9 1 3
1574 1 10 1 6
1574 1 15 1 2
1574 1 20 1 1
1574 1 21 1 14
1574 1 22 1 12
1574 1 23 1 19
1574 1 24 1 16
1574 1 25 1 13
1575 1 6 1 3
1575 1 7 1 4
1575 1 8 1 1
1575 1 9 1 3
1575 1 10 1 4
1575 1 11 1 2
1575 1 12 1 6
1575 1 13 1 4
1575 1 14 1 11
1575 1 15 1 9
1575 1 21 1 15
1575 1 22 1 10
1575 1 23 1 11
1575 1 24 1 8
1575 1 25 1 9
1576 1 1 1 4
1576 1 3 1 14
1576 1 6 1 1
1576 1 8 1 18
1576 1 11 1 4
1576 1 13 1 20
1576 1 16 1 3
1576 1 18 1 20
1576 1 21 1 4
1576 1 23 1 12
1577 1 2 1 18
1577 1 4 1 1
1577 1 6 1 1
1577 1 7 1 21
1577 1 12 1 16
1577 1 14 1 1
1577 1 17 1 26
1577 1 18 1 1
1577 1 19 1 1
1577 1 22 1 13
1577 1 24 1 1
1578 1 2 1 13
1578 1 3 1 1
1578 1 7 1 28
1578 1 9 1 1
1578 1 12 1 16
1578 1 14 1 1
1578 1 17 1 14
1578 1 19 1 2
1578 1 22 1 24
1579 1 2 1 2
1579 1 3 1 8
1579 1 5 1 5
1579 1 7 1 6
1579 1 8 1 11
1579 1 10 1 3
1579 1 12 1 6
1579 1 13 1 14
1579 1 15 1 3
1579 1 17 1 7
1579 1 18 1 11
1579 1 20 1 2
1579 1 21 1 2
1579 1 22 1 4
1579 1 23 1 12
1579 1 24 1 1
1579 1 25 1 3
1580 1 2 1 5
1580 1 7 1 10
1580 1 12 1 9
1580 1 16 1 4
1580 1 17 1 7
1580 1 18 1 1
1580 1 19 1 1
1580 1 21 1 7
1580 1 22 1 15
1580 1 23 1 10
1580 1 24 1 16
1580 1 25 1 15
1581 1 5 1 7
1581 1 10 1 6
1581 1 15 1 5
1581 1 16 1 11
1581 1 17 1 17
1581 1 18 1 13
1581 1 19 1 9
1581 1 20 1 14
1581 1 21 1 3
1581 1 22 1 2
1581 1 23 1 1
1581 1 24 1 3
1581 1 25 1 9
1582 1 6 1 3
1582 1 8 1 1
1582 1 9 1 6
1582 1 10 1 1
1582 1 11 1 1
1582 1 12 1 2
1582 1 13 1 3
1582 1 14 1 1
1582 1 15 1 1
1582 1 16 1 14
1582 1 17 1 19
1582 1 18 1 7
1582 1 19 1 23
1582 1 20 1 15
1582 1 22 1 1
1582 1 24 1 2
1583 1 1 1 1
1583 1 2 1 11
1583 1 4 1 2
1583 1 5 1 1
1583 1 6 1 1
1583 1 7 1 15
1583 1 9 1 2
1583 1 11 1 5
1583 1 12 1 18
1583 1 13 1 3
1583 1 14 1 5
1583 1 15 1 7
1583 1 16 1 2
1583 1 17 1 12
1583 1 19 1 2
1583 1 22 1 13
1584 1 5 1 11
1584 1 10 1 18
1584 1 11 1 5
1584 1 12 1 5
1584 1 13 1 1
1584 1 14 1 5
1584 1 15 1 19
1584 1 20 1 14
1584 1 21 1 1
1584 1 22 1 1
1584 1 23 1 1
1584 1 25 1 19
1585 1 2 1 16
1585 1 5 1 5
1585 1 7 1 16
1585 1 10 1 7
1585 1 12 1 8
1585 1 15 1 6
1585 1 17 1 16
1585 1 20 1 4
1585 1 21 1 1
1585 1 22 1 10
1585 1 23 1 3
1585 1 24 1 2
1585 1 25 1 6
1586 1 1 1 23
1586 1 2 1 4
1586 1 5 1 3
1586 1 6 1 18
1586 1 7 1 1
1586 1 9 1 1
1586 1 11 1 15
1586 1 12 1 1
1586 1 16 1 20
1586 1 20 1 1
1586 1 21 1 11
1586 1 22 1 1
1586 1 25 1 1
1587 1 1 1 2
1587 1 2 1 3
1587 1 3 1 13
1587 1 4 1 2
1587 1 5 1 1
1587 1 6 1 1
1587 1 8 1 12
1587 1 13 1 5
1587 1 16 1 9
1587 1 17 1 5
1587 1 18 1 19
1587 1 19 1 3
1587 1 20 1 13
1587 1 23 1 12
1588 1 1 1 6
1588 1 2 1 24
1588 1 3 1 3
1588 1 4 1 1
1588 1 5 1 3
1588 1 6 1 1
1588 1 7 1 9
1588 1 8 1 1
1588 1 12 1 17
1588 1 17 1 18
1588 1 22 1 17
1589 1 1 1 2
1589 1 2 1 5
1589 1 3 1 2
1589 1 4 1 5
1589 1 5 1 2
1589 1 6 1 1
1589 1 7 1 7
1589 1 9 1 7
1589 1 12 1 11
1589 1 14 1 13
1589 1 17 1 9
1589 1 19 1 5
1589 1 21 1 4
1589 1 22 1 11
1589 1 23 1 3
1589 1 24 1 12
1589 1 25 1 1
1590 1 1 1 3
1590 1 2 1 5
1590 1 4 1 15
1590 1 6 1 4
1590 1 7 1 3
1590 1 9 1 10
1590 1 11 1 1
1590 1 12 1 5
1590 1 14 1 12
1590 1 16 1 1
1590 1 17 1 7
1590 1 18 1 1
1590 1 19 1 15
1590 1 20 1 2
1590 1 21 1 1
1590 1 22 1 3
1590 1 24 1 12
1591 1 2 1 2
1591 1 4 1 12
1591 1 7 1 3
1591 1 9 1 13
1591 1 12 1 2
1591 1 13 1 2
1591 1 14 1 9
1591 1 15 1 1
1591 1 17 1 5
1591 1 18 1 1
1591 1 19 1 10
1591 1 20 1 7
1591 1 21 1 6
1591 1 22 1 3
1591 1 23 1 6
1591 1 24 1 12
1591 1 25 1 6
1592 1 1 1 1
1592 1 6 1 5
1592 1 9 1 1
1592 1 11 1 8
1592 1 12 1 4
1592 1 13 1 5
1592 1 14 1 5
1592 1 15 1 5
1592 1 16 1 4
1592 1 19 1 2
1592 1 21 1 12
1592 1 22 1 12
1592 1 23 1 13
1592 1 24 1 11
1592 1 25 1 12
1593 1 1 1 6
1593 1 2 1 4
1593 1 3 1 5
1593 1 4 1 4
1593 1 5 1 5
1593 1 6 1 16
1593 1 7 1 11
1593 1 8 1 14
1593 1 9 1 14
1593 1 10 1 15
1593 1 16 1 2
1593 1 24 1 2
1593 1 25 1 2
1594 1 1 1 3
1594 1 2 1 1
1594 1 3 1 6
1594 1 4 1 5
1594 1 5 1 2
1594 1 8 1 2
1594 1 11 1 16
1594 1 12 1 15
1594 1 13 1 18
1594 1 14 1 8
1594 1 15 1 17
1594 1 16 1 1
1594 1 18 1 1
1594 1 23 1 5
1595 1 1 1 1
1595 1 2 1 4
1595 1 3 1 2
1595 1 5 1 1
1595 1 6 1 5
1595 1 7 1 7
1595 1 8 1 9
1595 1 9 1 12
1595 1 10 1 5
1595 1 11 1 6
1595 1 12 1 9
1595 1 13 1 16
1595 1 14 1 8
1595 1 15 1 8
1595 1 18 1 5
1595 1 23 1 1
1595 1 24 1 1
1596 1 4 1 13
1596 1 6 1 2
1596 1 7 1 5
1596 1 8 1 2
1596 1 9 1 26
1596 1 10 1 2
1596 1 14 1 15
1596 1 16 1 1
1596 1 19 1 11
1596 1 21 1 1
1596 1 24 1 22
1597 1 2 1 2
1597 1 6 1 8
1597 1 7 1 15
1597 1 8 1 15
1597 1 9 1 14
1597 1 10 1 9
1597 1 11 1 4
1597 1 12 1 4
1597 1 13 1 6
1597 1 14 1 8
1597 1 15 1 5
1597 1 17 1 3
1597 1 22 1 7
1598 1 2 1 2
1598 1 3 1 1
1598 1 5 1 13
1598 1 9 1 1
1598 1 10 1 10
1598 1 11 1 12
1598 1 12 1 9
1598 1 13 1 11
1598 1 14 1 9
1598 1 15 1 13
1598 1 17 1 1
1598 1 20 1 10
1598 1 25 1 8
1599 1 1 1 11
1599 1 2 1 9
1599 1 3 1 16
1599 1 4 1 26
1599 1 5 1 10
1599 1 8 1 2
1599 1 9 1 2
1599 1 12 1 1
1599 1 13 1 4
1599 1 18 1 6
1599 1 19 1 2
1599 1 23 1 4
1599 1 24 1 7
1600 1 1 1 2
1600 1 2 1 3
1600 1 3 1 3
1600 1 4 1 3
1600 1 5 1 3
1600 1 6 1 6
1600 1 7 1 10
1600 1 8 1 10
1600 1 9 1 11
1600 1 10 1 12
1600 1 13 1 1
1600 1 15 1 1
1600 1 16 1 9
1600 1 17 1 2
1600 1 18 1 8
1600 1 19 1 5
1600 1 20 1 8
1600 1 23 1 2
1600 1 25 1 1
1601 1 3 1 13
1601 1 5 1 3
1601 1 6 1 4
1601 1 8 1 14
1601 1 9 1 1
1601 1 10 1 4
1601 1 13 1 10
1601 1 15 1 2
1601 1 16 1 3
1601 1 17 1 1
1601 1 18 1 10
1601 1 19 1 1
1601 1 20 1 5
1601 1 21 1 2
1601 1 22 1 2
1601 1 23 1 10
1601 1 24 1 8
1601 1 25 1 7
1602 1 3 1 1
1602 1 4 1 12
1602 1 6 1 1
1602 1 8 1 6
1602 1 9 1 20
1602 1 13 1 1
1602 1 14 1 25
1602 1 18 1 1
1602 1 19 1 17
1602 1 21 1 2
1602 1 23 1 1
1602 1 24 1 13
1603 1 2 1 4
1603 1 3 1 3
1603 1 4 1 7
1603 1 7 1 14
1603 1 9 1 5
1603 1 12 1 14
1603 1 13 1 4
1603 1 14 1 7
1603 1 17 1 14
1603 1 18 1 4
1603 1 19 1 9
1603 1 20 1 2
1603 1 22 1 7
1603 1 23 1 2
1603 1 24 1 4
1604 1 1 1 3
1604 1 2 1 17
1604 1 3 1 1
1604 1 4 1 3
1604 1 5 1 1
1604 1 6 1 1
1604 1 7 1 14
1604 1 10 1 5
1604 1 11 1 1
1604 1 12 1 13
1604 1 15 1 3
1604 1 16 1 3
1604 1 17 1 16
1604 1 20 1 1
1604 1 22 1 14
1604 1 25 1 4
1605 1 1 1 1
1605 1 4 1 5
1605 1 5 1 3
1605 1 6 1 16
1605 1 7 1 11
1605 1 8 1 9
1605 1 9 1 18
1605 1 10 1 9
1605 1 11 1 1
1605 1 14 1 4
1605 1 15 1 4
1605 1 16 1 2
1605 1 19 1 6
1605 1 20 1 3
1605 1 21 1 1
1605 1 22 1 1
1605 1 24 1 2
1605 1 25 1 4
1606 1 3 1 3
1606 1 5 1 1
1606 1 10 1 1
1606 1 11 1 14
1606 1 12 1 5
1606 1 13 1 8
1606 1 14 1 11
1606 1 15 1 7
1606 1 18 1 1
1606 1 20 1 4
1606 1 21 1 5
1606 1 22 1 13
1606 1 23 1 10
1606 1 24 1 8
1606 1 25 1 9
1607 1 1 1 3
1607 1 2 1 6
1607 1 3 1 5
1607 1 4 1 4
1607 1 5 1 17
1607 1 6 1 1
1607 1 7 1 15
1607 1 10 1 7
1607 1 11 1 2
1607 1 12 1 6
1607 1 14 1 1
1607 1 15 1 9
1607 1 16 1 1
1607 1 17 1 4
1607 1 20 1 9
1607 1 22 1 5
1607 1 25 1 5
1608 1 1 1 1
1608 1 2 1 9
1608 1 3 1 1
1608 1 5 1 1
1608 1 6 1 10
1608 1 7 1 18
1608 1 8 1 8
1608 1 9 1 4
1608 1 10 1 8
1608 1 12 1 16
1608 1 16 1 1
1608 1 17 1 10
1608 1 18 1 1
1608 1 20 1 2
1608 1 22 1 10
1609 1 1 1 21
1609 1 2 1 12
1609 1 3 1 18
1609 1 4 1 19
1609 1 5 1 18
1609 1 16 1 3
1609 1 18 1 1
1609 1 21 1 3
1609 1 22 1 2
1609 1 23 1 2
1609 1 25 1 1
1610 1 3 1 1
1610 1 4 1 10
1610 1 6 1 4
1610 1 7 1 8
1610 1 8 1 3
1610 1 9 1 15
1610 1 10 1 9
1610 1 12 1 4
1610 1 13 1 2
1610 1 14 1 12
1610 1 16 1 6
1610 1 17 1 1
1610 1 18 1 1
1610 1 19 1 12
1610 1 20 1 2
1610 1 24 1 10
1611 1 3 1 6
1611 1 5 1 3
1611 1 6 1 18
1611 1 7 1 7
1611 1 8 1 16
1611 1 9 1 13
1611 1 10 1 14
1611 1 13 1 5
1611 1 14 1 2
1611 1 18 1 6
1611 1 23 1 9
1611 1 25 1 1
1612 1 1 1 13
1612 1 5 1 4
1612 1 6 1 14
1612 1 10 1 1
1612 1 11 1 17
1612 1 13 1 1
1612 1 15 1 3
1612 1 16 1 14
1612 1 20 1 1
1612 1 21 1 19
1612 1 23 1 2
1612 1 24 1 3
1612 1 25 1 8
1613 1 6 1 14
1613 1 7 1 9
1613 1 8 1 13
1613 1 9 1 15
1613 1 10 1 15
1613 1 16 1 9
1613 1 17 1 8
1613 1 18 1 5
1613 1 19 1 9
1613 1 20 1 3
1614 1 3 1 2
1614 1 8 1 2
1614 1 11 1 17
1614 1 12 1 16
1614 1 13 1 9
1614 1 14 1 16
1614 1 15 1 14
1614 1 18 1 1
1614 1 21 1 4
1614 1 22 1 8
1614 1 23 1 4
1614 1 24 1 1
1614 1 25 1 6
1615 1 3 1 2
1615 1 5 1 12
1615 1 8 1 4
1615 1 10 1 22
1615 1 13 1 1
1615 1 15 1 17
1615 1 17 1 1
1615 1 18 1 2
1615 1 19 1 1
1615 1 20 1 20
1615 1 25 1 18
1616 1 4 1 2
1616 1 6 1 19
1616 1 7 1 17
1616 1 8 1 13
1616 1 9 1 19
1616 1 10 1 22
1616 1 13 1 1
1616 1 15 1 3
1616 1 19 1 1
1616 1 20 1 3
1617 1 3 1 3
1617 1 4 1 18
1617 1 8 1 2
1617 1 9 1 14
1617 1 12 1 1
1617 1 13 1 2
1617 1 14 1 20
1617 1 19 1 16
1617 1 22 1 1
1617 1 24 1 23
1618 1 1 1 20
1618 1 5 1 3
1618 1 6 1 19
1618 1 10 1 2
1618 1 11 1 19
1618 1 15 1 2
1618 1 16 1 16
1618 1 20 1 2
1618 1 21 1 14
1618 1 25 1 3
1619 1 3 1 1
1619 1 7 1 2
1619 1 8 1 4
1619 1 10 1 2
1619 1 13 1 3
1619 1 15 1 1
1619 1 17 1 2
1619 1 18 1 2
1619 1 20 1 4
1619 1 21 1 17
1619 1 22 1 13
1619 1 23 1 18
1619 1 24 1 12
1619 1 25 1 19
1620 1 1 1 1
1620 1 2 1 9
1620 1 3 1 2
1620 1 5 1 3
1620 1 6 1 13
1620 1 7 1 14
1620 1 8 1 12
1620 1 9 1 11
1620 1 10 1 19
1620 1 12 1 6
1620 1 17 1 5
1620 1 20 1 1
1620 1 22 1 4
1621 1 1 1 2
1621 1 2 1 5
1621 1 3 1 3
1621 1 4 1 8
1621 1 5 1 6
1621 1 9 1 1
1621 1 13 1 1
1621 1 16 1 1
1621 1 21 1 18
1621 1 22 1 10
1621 1 23 1 11
1621 1 24 1 16
1621 1 25 1 18
1622 1 1 1 1
1622 1 4 1 14
1622 1 6 1 1
1622 1 8 1 1
1622 1 9 1 18
1622 1 11 1 1
1622 1 14 1 16
1622 1 19 1 22
1622 1 21 1 2
1622 1 24 1 24
1623 1 4 1 4
1623 1 6 1 11
1623 1 7 1 18
1623 1 8 1 8
1623 1 9 1 15
1623 1 10 1 19
1623 1 13 1 1
1623 1 16 1 1
1623 1 18 1 1
1623 1 19 1 1
1623 1 21 1 4
1623 1 22 1 4
1623 1 23 1 4
1623 1 24 1 5
1623 1 25 1 4
1624 1 1 1 3
1624 1 2 1 6
1624 1 3 1 19
1624 1 4 1 1
1624 1 5 1 8
1624 1 8 1 20
1624 1 13 1 10
1624 1 18 1 14
1624 1 23 1 19
1625 1 1 1 18
1625 1 2 1 4
1625 1 3 1 6
1625 1 4 1 4
1625 1 5 1 9
1625 1 6 1 14
1625 1 9 1 1
1625 1 11 1 16
1625 1 12 1 3
1625 1 13 1 5
1625 1 14 1 6
1625 1 15 1 2
1625 1 16 1 6
1625 1 18 1 1
1625 1 21 1 3
1625 1 23 1 2
1626 1 1 1 10
1626 1 5 1 8
1626 1 6 1 9
1626 1 9 1 2
1626 1 10 1 3
1626 1 11 1 7
1626 1 14 1 2
1626 1 15 1 8
1626 1 16 1 8
1626 1 20 1 4
1626 1 21 1 16
1626 1 22 1 3
1626 1 23 1 3
1626 1 24 1 10
1626 1 25 1 7
1627 1 1 1 1
1627 1 4 1 5
1627 1 7 1 1
1627 1 8 1 1
1627 1 9 1 7
1627 1 10 1 1
1627 1 11 1 14
1627 1 12 1 11
1627 1 13 1 19
1627 1 14 1 25
1627 1 15 1 9
1627 1 16 1 1
1627 1 19 1 3
1627 1 24 1 2
1628 1 4 1 4
1628 1 9 1 1
1628 1 14 1 2
1628 1 19 1 2
1628 1 20 1 1
1628 1 21 1 15
1628 1 22 1 19
1628 1 23 1 13
1628 1 24 1 27
1628 1 25 1 16
1629 1 1 1 1
1629 1 2 1 1
1629 1 3 1 6
1629 1 5 1 1
1629 1 6 1 6
1629 1 7 1 8
1629 1 8 1 19
1629 1 9 1 10
1629 1 10 1 14
1629 1 11 1 1
1629 1 13 1 13
1629 1 14 1 1
1629 1 17 1 1
1629 1 18 1 7
1629 1 23 1 11
1630 1 2 1 2
1630 1 4 1 1
1630 1 7 1 2
1630 1 11 1 1
1630 1 12 1 5
1630 1 14 1 2
1630 1 16 1 1
1630 1 19 1 2
1630 1 21 1 8
1630 1 22 1 18
1630 1 23 1 22
1630 1 24 1 19
1630 1 25 1 17
1631 1 3 1 24
1631 1 7 1 4
1631 1 8 1 18
1631 1 9 1 3
1631 1 10 1 1
1631 1 11 1 1
1631 1 13 1 10
1631 1 15 1 1
1631 1 17 1 1
1631 1 18 1 14
1631 1 23 1 23
1632 1 3 1 17
1632 1 6 1 1
1632 1 7 1 1
1632 1 8 1 23
1632 1 10 1 3
1632 1 13 1 16
1632 1 18 1 23
1632 1 23 1 16
1633 1 1 1 7
1633 1 2 1 6
1633 1 6 1 17
1633 1 7 1 6
1633 1 11 1 5
1633 1 12 1 7
1633 1 14 1 1
1633 1 16 1 7
1633 1 17 1 16
1633 1 19 1 2
1633 1 21 1 12
1633 1 22 1 13
1633 1 24 1 1
1634 1 1 1 20
1634 1 2 1 9
1634 1 3 1 8
1634 1 4 1 6
1634 1 5 1 11
1634 1 6 1 10
1634 1 11 1 15
1634 1 16 1 8
1634 1 21 1 13
1635 1 3 1 19
1635 1 6 1 1
1635 1 8 1 22
1635 1 13 1 18
1635 1 14 1 1
1635 1 18 1 24
1635 1 23 1 14
1635 1 24 1 1
1636 1 2 1 1
1636 1 5 1 12
1636 1 6 1 4
1636 1 10 1 15
1636 1 11 1 1
1636 1 12 1 1
1636 1 15 1 15
1636 1 16 1 1
1636 1 17 1 1
1636 1 20 1 16
1636 1 21 1 7
1636 1 22 1 2
1636 1 23 1 2
1636 1 24 1 1
1636 1 25 1 21
1637 1 4 1 4
1637 1 6 1 16
1637 1 7 1 12
1637 1 8 1 11
1637 1 9 1 18
1637 1 10 1 19
1637 1 14 1 8
1637 1 19 1 6
1637 1 24 1 6
1638 1 3 1 1
1638 1 9 1 1
1638 1 11 1 16
1638 1 12 1 15
1638 1 13 1 13
1638 1 14 1 23
1638 1 15 1 31
1639 1 1 1 13
1639 1 4 1 6
1639 1 6 1 7
1639 1 9 1 6
1639 1 11 1 6
1639 1 14 1 4
1639 1 16 1 16
1639 1 19 1 6
1639 1 21 1 14
1639 1 22 1 3
1639 1 23 1 5
1639 1 24 1 12
1639 1 25 1 2
1640 1 1 1 11
1640 1 2 1 6
1640 1 3 1 12
1640 1 4 1 12
1640 1 5 1 13
1640 1 6 1 3
1640 1 7 1 1
1640 1 8 1 6
1640 1 9 1 4
1640 1 10 1 6
1640 1 11 1 1
1640 1 13 1 2
1640 1 15 1 1
1640 1 16 1 2
1640 1 17 1 4
1640 1 18 1 2
1640 1 19 1 3
1640 1 20 1 6
1640 1 21 1 1
1640 1 22 1 2
1640 1 23 1 1
1640 1 24 1 1
1641 1 2 1 2
1641 1 4 1 8
1641 1 5 1 1
1641 1 6 1 1
1641 1 7 1 1
1641 1 9 1 12
1641 1 10 1 3
1641 1 11 1 7
1641 1 12 1 7
1641 1 13 1 4
1641 1 14 1 18
1641 1 15 1 8
1641 1 17 1 1
1641 1 19 1 13
1641 1 20 1 2
1641 1 24 1 12
1642 1 1 1 8
1642 1 2 1 16
1642 1 3 1 9
1642 1 4 1 5
1642 1 5 1 4
1642 1 7 1 8
1642 1 12 1 13
1642 1 17 1 16
1642 1 22 1 21
1643 1 3 1 17
1643 1 8 1 19
1643 1 13 1 15
1643 1 16 1 1
1643 1 17 1 4
1643 1 18 1 20
1643 1 19 1 1
1643 1 23 1 23
1644 1 4 1 17
1644 1 9 1 20
1644 1 11 1 1
1644 1 12 1 1
1644 1 14 1 11
1644 1 16 1 1
1644 1 17 1 6
1644 1 18 1 8
1644 1 19 1 21
1644 1 20 1 2
1644 1 24 1 12
1645 1 2 1 7
1645 1 7 1 4
1645 1 12 1 5
1645 1 17 1 1
1645 1 21 1 14
1645 1 22 1 21
1645 1 23 1 12
1645 1 24 1 15
1645 1 25 1 21
1646 1 1 1 5
1646 1 2 1 14
1646 1 3 1 1
1646 1 4 1 6
1646 1 5 1 5
1646 1 7 1 13
1646 1 9 1 1
1646 1 10 1 1
1646 1 11 1 2
1646 1 12 1 16
1646 1 16 1 1
1646 1 17 1 14
1646 1 20 1 1
1646 1 21 1 3
1646 1 22 1 10
1646 1 23 1 1
1646 1 24 1 4
1646 1 25 1 2
1647 1 1 1 11
1647 1 6 1 12
1647 1 11 1 23
1647 1 12 1 10
1647 1 13 1 6
1647 1 14 1 6
1647 1 15 1 9
1647 1 16 1 10
1647 1 18 1 1
1647 1 19 1 1
1647 1 21 1 9
1647 1 23 1 1
1647 1 25 1 1
1648 1 1 1 2
1648 1 2 1 21
1648 1 5 1 3
1648 1 6 1 2
1648 1 7 1 13
1648 1 11 1 3
1648 1 12 1 17
1648 1 15 1 2
1648 1 16 1 3
1648 1 17 1 16
1648 1 20 1 1
1648 1 21 1 2
1648 1 22 1 15
1649 1 2 1 1
1649 1 6 1 7
1649 1 7 1 9
1649 1 8 1 1
1649 1 9 1 7
1649 1 10 1 8
1649 1 16 1 3
1649 1 17 1 2
1649 1 18 1 2
1649 1 19 1 1
1649 1 20 1 2
1649 1 21 1 10
1649 1 22 1 16
1649 1 23 1 12
1649 1 24 1 12
1649 1 25 1 7
1650 1 3 1 23
1650 1 4 1 1
1650 1 6 1 1
1650 1 8 1 21
1650 1 9 1 2
1650 1 13 1 10
1650 1 14 1 1
1650 1 18 1 8
1650 1 21 1 2
1650 1 22 1 5
1650 1 23 1 16
1650 1 24 1 5
1650 1 25 1 5
1651 1 1 1 20
1651 1 5 1 1
1651 1 6 1 17
1651 1 10 1 1
1651 1 11 1 23
1651 1 16 1 11
1651 1 19 1 1
1651 1 20 1 1
1651 1 21 1 25
1652 1 3 1 1
1652 1 4 1 19
1652 1 9 1 21
1652 1 14 1 19
1652 1 16 1 2
1652 1 19 1 18
1652 1 24 1 20
1653 1 4 1 21
1653 1 6 1 1
1653 1 9 1 21
1653 1 14 1 18
1653 1 19 1 17
1653 1 21 1 3
1653 1 24 1 19
1654 1 1 1 1
1654 1 4 1 21
1654 1 7 1 1
1654 1 9 1 15
1654 1 12 1 1
1654 1 14 1 21
1654 1 16 1 2
1654 1 17 1 1
1654 1 19 1 16
1654 1 20 1 1
1654 1 24 1 20
1655 1 2 1 6
1655 1 4 1 4
1655 1 7 1 5
1655 1 8 1 5
1655 1 9 1 1
1655 1 10 1 2
1655 1 12 1 3
1655 1 13 1 4
1655 1 14 1 2
1655 1 15 1 2
1655 1 16 1 8
1655 1 17 1 14
1655 1 18 1 11
1655 1 19 1 14
1655 1 20 1 13
1655 1 22 1 2
1655 1 24 1 3
1655 1 25 1 1
1656 1 1 1 20
1656 1 2 1 13
1656 1 3 1 10
1656 1 4 1 18
1656 1 5 1 15
1656 1 7 1 2
1656 1 9 1 2
1656 1 14 1 4
1656 1 19 1 2
1656 1 22 1 2
1656 1 23 1 4
1656 1 24 1 5
1656 1 25 1 3
1657 1 1 1 15
1657 1 2 1 16
1657 1 3 1 22
1657 1 4 1 19
1657 1 5 1 18
1657 1 11 1 2
1657 1 16 1 1
1657 1 17 1 3
1657 1 18 1 1
1657 1 19 1 2
1657 1 21 1 1
1658 1 1 1 2
1658 1 2 1 2
1658 1 3 1 5
1658 1 6 1 7
1658 1 7 1 9
1658 1 8 1 8
1658 1 9 1 9
1658 1 10 1 4
1658 1 11 1 9
1658 1 13 1 5
1658 1 14 1 9
1658 1 15 1 5
1658 1 16 1 1
1658 1 17 1 1
1658 1 18 1 1
1658 1 19 1 2
1658 1 20 1 2
1658 1 21 1 3
1658 1 22 1 3
1658 1 23 1 5
1658 1 24 1 6
1658 1 25 1 2
1659 1 1 1 5
1659 1 2 1 4
1659 1 4 1 11
1659 1 5 1 2
1659 1 6 1 7
1659 1 7 1 2
1659 1 9 1 9
1659 1 11 1 3
1659 1 12 1 6
1659 1 14 1 13
1659 1 16 1 10
1659 1 17 1 7
1659 1 18 1 1
1659 1 19 1 9
1659 1 21 1 3
1659 1 24 1 8
1660 1 1 1 4
1660 1 2 1 8
1660 1 3 1 8
1660 1 4 1 6
1660 1 5 1 6
1660 1 8 1 8
1660 1 13 1 4
1660 1 16 1 8
1660 1 17 1 5
1660 1 18 1 12
1660 1 19 1 3
1660 1 20 1 4
1660 1 21 1 4
1660 1 22 1 5
1660 1 23 1 8
1660 1 24 1 4
1660 1 25 1 3
1661 1 5 1 17
1661 1 10 1 22
1661 1 15 1 18
1661 1 20 1 21
1661 1 25 1 22
1662 1 1 1 12
1662 1 2 1 1
1662 1 4 1 5
1662 1 6 1 11
1662 1 9 1 7
1662 1 11 1 21
1662 1 13 1 1
1662 1 14 1 5
1662 1 15 1 1
1662 1 16 1 15
1662 1 19 1 3
1662 1 20 1 1
1662 1 21 1 5
1662 1 23 1 2
1662 1 24 1 10
1663 1 1 1 8
1663 1 2 1 8
1663 1 3 1 12
1663 1 4 1 4
1663 1 5 1 10
1663 1 6 1 4
1663 1 7 1 3
1663 1 8 1 2
1663 1 9 1 4
1663 1 10 1 4
1663 1 11 1 4
1663 1 12 1 7
1663 1 13 1 6
1663 1 14 1 12
1663 1 15 1 6
1663 1 19 1 2
1663 1 20 1 2
1663 1 25 1 2
1664 1 1 1 11
1664 1 2 1 8
1664 1 3 1 11
1664 1 4 1 4
1664 1 5 1 8
1664 1 6 1 13
1664 1 7 1 10
1664 1 8 1 14
1664 1 9 1 7
1664 1 10 1 12
1664 1 22 1 1
1664 1 25 1 1
1665 1 4 1 23
1665 1 8 1 2
1665 1 9 1 16
1665 1 11 1 1
1665 1 12 1 2
1665 1 14 1 20
1665 1 15 1 1
1665 1 18 1 1
1665 1 19 1 16
1665 1 23 1 2
1665 1 24 1 16
1666 1 2 1 8
1666 1 3 1 2
1666 1 4 1 1
1666 1 5 1 1
1666 1 7 1 18
1666 1 8 1 2
1666 1 9 1 1
1666 1 12 1 13
1666 1 16 1 4
1666 1 17 1 24
1666 1 18 1 4
1666 1 19 1 4
1666 1 20 1 4
1666 1 22 1 14
1667 1 5 1 18
1667 1 10 1 18
1667 1 13 1 1
1667 1 15 1 16
1667 1 20 1 26
1667 1 23 1 3
1667 1 25 1 18
1668 1 1 1 2
1668 1 2 1 2
1668 1 3 1 6
1668 1 7 1 2
1668 1 8 1 7
1668 1 11 1 7
1668 1 12 1 13
1668 1 13 1 18
1668 1 14 1 10
1668 1 15 1 7
1668 1 16 1 1
1668 1 17 1 5
1668 1 18 1 9
1668 1 20 1 1
1668 1 21 1 1
1668 1 22 1 4
1668 1 23 1 4
1668 1 25 1 1
1669 1 1 1 3
1669 1 6 1 1
1669 1 11 1 20
1669 1 12 1 21
1669 1 13 1 14
1669 1 14 1 20
1669 1 15 1 16
1669 1 16 1 4
1669 1 20 1 1
1670 1 3 1 1
1670 1 5 1 20
1670 1 10 1 17
1670 1 11 1 3
1670 1 12 1 2
1670 1 13 1 1
1670 1 14 1 3
1670 1 15 1 16
1670 1 17 1 1
1670 1 18 1 1
1670 1 20 1 20
1670 1 22 1 1
1670 1 25 1 14
1671 1 1 1 5
1671 1 2 1 3
1671 1 3 1 5
1671 1 4 1 9
1671 1 5 1 6
1671 1 6 1 7
1671 1 7 1 5
1671 1 8 1 9
1671 1 9 1 7
1671 1 10 1 3
1671 1 11 1 6
1671 1 12 1 5
1671 1 13 1 1
1671 1 14 1 9
1671 1 15 1 10
1671 1 19 1 3
1671 1 20 1 1
1671 1 24 1 6
1672 1 1 1 6
1672 1 6 1 15
1672 1 7 1 8
1672 1 8 1 12
1672 1 9 1 21
1672 1 10 1 12
1672 1 11 1 7
1672 1 12 1 1
1672 1 16 1 11
1672 1 21 1 7
1673 1 1 1 1
1673 1 16 1 1
1673 1 21 1 27
1673 1 22 1 20
1673 1 23 1 15
1673 1 24 1 15
1673 1 25 1 21
1674 1 6 1 10
1674 1 7 1 13
1674 1 8 1 12
1674 1 9 1 11
1674 1 10 1 8
1674 1 11 1 6
1674 1 12 1 7
1674 1 13 1 12
1674 1 14 1 7
1674 1 15 1 7
1674 1 21 1 1
1674 1 22 1 1
1674 1 23 1 1
1674 1 24 1 1
1674 1 25 1 3
1675 1 2 1 6
1675 1 3 1 3
1675 1 4 1 8
1675 1 5 1 5
1675 1 7 1 4
1675 1 8 1 1
1675 1 9 1 8
1675 1 10 1 2
1675 1 11 1 2
1675 1 12 1 4
1675 1 13 1 5
1675 1 14 1 11
1675 1 15 1 4
1675 1 17 1 3
1675 1 18 1 2
1675 1 19 1 11
1675 1 20 1 2
1675 1 22 1 2
1675 1 23 1 2
1675 1 24 1 8
1675 1 25 1 7
1676 1 1 1 1
1676 1 5 1 15
1676 1 6 1 2
1676 1 10 1 7
1676 1 11 1 5
1676 1 12 1 6
1676 1 13 1 10
1676 1 14 1 4
1676 1 15 1 18
1676 1 20 1 17
1676 1 23 1 1
1676 1 24 1 2
1676 1 25 1 12
1677 1 4 1 24
1677 1 5 1 2
1677 1 9 1 16
1677 1 14 1 17
1677 1 19 1 19
1677 1 20 1 3
1677 1 24 1 18
1677 1 25 1 1
1678 1 1 1 14
1678 1 2 1 9
1678 1 3 1 10
1678 1 4 1 15
1678 1 5 1 19
1678 1 11 1 5
1678 1 12 1 8
1678 1 13 1 8
1678 1 14 1 5
1678 1 15 1 6
1678 1 20 1 1
1679 1 1 1 2
1679 1 2 1 4
1679 1 4 1 2
1679 1 6 1 4
1679 1 7 1 2
1679 1 9 1 5
1679 1 11 1 2
1679 1 12 1 2
1679 1 14 1 5
1679 1 16 1 1
1679 1 17 1 9
1679 1 19 1 2
1679 1 21 1 12
1679 1 22 1 15
1679 1 23 1 11
1679 1 24 1 14
1679 1 25 1 8
1680 1 5 1 2
1680 1 6 1 2
1680 1 10 1 4
1680 1 11 1 15
1680 1 12 1 10
1680 1 13 1 24
1680 1 14 1 21
1680 1 15 1 14
1680 1 16 1 2
1680 1 20 1 2
1680 1 21 1 1
1680 1 25 1 3
1681 1 1 1 12
1681 1 2 1 2
1681 1 4 1 5
1681 1 6 1 9
1681 1 9 1 5
1681 1 11 1 17
1681 1 14 1 7
1681 1 16 1 15
1681 1 17 1 1
1681 1 19 1 3
1681 1 21 1 17
1681 1 22 1 3
1681 1 23 1 1
1681 1 24 1 2
1681 1 25 1 1
1682 1 1 1 1
1682 1 3 1 1
1682 1 4 1 4
1682 1 5 1 22
1682 1 10 1 16
1682 1 12 1 1
1682 1 15 1 15
1682 1 17 1 1
1682 1 20 1 18
1682 1 21 1 1
1682 1 22 1 2
1682 1 24 1 2
1682 1 25 1 16
1683 1 1 1 1
1683 1 2 1 3
1683 1 5 1 1
1683 1 6 1 6
1683 1 7 1 22
1683 1 8 1 5
1683 1 9 1 1
1683 1 10 1 8
1683 1 11 1 1
1683 1 12 1 12
1683 1 16 1 5
1683 1 17 1 13
1683 1 20 1 2
1683 1 21 1 3
1683 1 22 1 13
1683 1 24 1 1
1683 1 25 1 3
1684 1 1 1 11
1684 1 2 1 1
1684 1 6 1 20
1684 1 7 1 1
1684 1 8 1 7
1684 1 9 1 6
1684 1 10 1 4
1684 1 11 1 11
1684 1 16 1 17
1684 1 17 1 3
1684 1 18 1 2
1684 1 19 1 1
1684 1 20 1 4
1684 1 21 1 12
1685 1 1 1 1
1685 1 2 1 1
1685 1 5 1 2
1685 1 6 1 10
1685 1 7 1 18
1685 1 8 1 15
1685 1 9 1 14
1685 1 10 1 14
1685 1 11 1 1
1685 1 12 1 2
1685 1 15 1 3
1685 1 18 1 1
1685 1 20 1 4
1685 1 21 1 1
1685 1 22 1 2
1685 1 23 1 2
1685 1 24 1 1
1685 1 25 1 8
1686 1 5 1 1
1686 1 10 1 1
1686 1 11 1 10
1686 1 12 1 21
1686 1 13 1 6
1686 1 14 1 15
1686 1 15 1 13
1686 1 16 1 3
1686 1 17 1 6
1686 1 18 1 8
1686 1 19 1 3
1686 1 20 1 5
1686 1 21 1 2
1686 1 22 1 2
1686 1 23 1 2
1686 1 24 1 1
1686 1 25 1 1
1687 1 1 1 8
1687 1 2 1 6
1687 1 3 1 1
1687 1 4 1 1
1687 1 5 1 15
1687 1 6 1 8
1687 1 7 1 9
1687 1 8 1 3
1687 1 9 1 5
1687 1 10 1 16
1687 1 11 1 1
1687 1 15 1 13
1687 1 20 1 8
1687 1 25 1 6
1688 1 2 1 10
1688 1 3 1 2
1688 1 4 1 6
1688 1 7 1 7
1688 1 9 1 6
1688 1 12 1 14
1688 1 14 1 5
1688 1 17 1 14
1688 1 19 1 11
1688 1 21 1 1
1688 1 22 1 14
1688 1 24 1 10
1689 1 2 1 1
1689 1 3 1 10
1689 1 8 1 6
1689 1 9 1 1
1689 1 12 1 3
1689 1 13 1 7
1689 1 16 1 17
1689 1 17 1 9
1689 1 18 1 9
1689 1 19 1 7
1689 1 20 1 14
1689 1 21 1 1
1689 1 22 1 1
1689 1 23 1 12
1689 1 24 1 2
1690 1 1 1 3
1690 1 2 1 2
1690 1 3 1 4
1690 1 4 1 2
1690 1 5 1 5
1690 1 6 1 1
1690 1 11 1 1
1690 1 12 1 1
1690 1 13 1 1
1690 1 14 1 1
1690 1 15 1 3
1690 1 16 1 20
1690 1 17 1 20
1690 1 18 1 14
1690 1 19 1 12
1690 1 20 1 8
1690 1 21 1 2
1691 1 2 1 3
1691 1 3 1 1
1691 1 4 1 2
1691 1 5 1 3
1691 1 6 1 11
1691 1 7 1 23
1691 1 8 1 13
1691 1 9 1 27
1691 1 10 1 14
1691 1 11 1 1
1691 1 12 1 2
1692 1 1 1 5
1692 1 4 1 1
1692 1 6 1 13
1692 1 9 1 2
1692 1 11 1 13
1692 1 13 1 4
1692 1 14 1 5
1692 1 15 1 2
1692 1 16 1 16
1692 1 19 1 3
1692 1 20 1 2
1692 1 21 1 15
1692 1 22 1 2
1692 1 23 1 5
1692 1 24 1 5
1692 1 25 1 7
1693 1 2 1 19
1693 1 7 1 23
1693 1 12 1 14
1693 1 17 1 14
1693 1 22 1 28
1693 1 23 1 1
1693 1 24 1 1
1694 1 5 1 14
1694 1 10 1 13
1694 1 15 1 11
1694 1 16 1 2
1694 1 17 1 4
1694 1 18 1 5
1694 1 19 1 2
1694 1 20 1 15
1694 1 21 1 8
1694 1 22 1 5
1694 1 23 1 3
1694 1 24 1 5
1694 1 25 1 13
1695 1 1 1 4
1695 1 2 1 9
1695 1 4 1 2
1695 1 5 1 1
1695 1 6 1 4
1695 1 7 1 12
1695 1 9 1 2
1695 1 10 1 1
1695 1 11 1 3
1695 1 12 1 20
1695 1 14 1 3
1695 1 16 1 3
1695 1 17 1 13
1695 1 18 1 1
1695 1 19 1 1
1695 1 21 1 1
1695 1 22 1 17
1695 1 24 1 1
1695 1 25 1 2
1696 1 5 1 1
1696 1 6 1 6
1696 1 7 1 3
1696 1 8 1 2
1696 1 9 1 3
1696 1 10 1 5
1696 1 11 1 15
1696 1 12 1 17
1696 1 13 1 13
1696 1 14 1 14
1696 1 15 1 8
1696 1 16 1 2
1696 1 17 1 1
1696 1 18 1 1
1696 1 19 1 2
1696 1 20 1 7
1697 1 1 1 14
1697 1 2 1 7
1697 1 6 1 7
1697 1 7 1 1
1697 1 8 1 1
1697 1 9 1 1
1697 1 10 1 4
1697 1 11 1 21
1697 1 12 1 5
1697 1 16 1 12
1697 1 17 1 3
1697 1 21 1 9
1697 1 22 1 8
1697 1 23 1 2
1697 1 24 1 1
1697 1 25 1 4
1698 1 1 1 4
1698 1 2 1 7
1698 1 3 1 8
1698 1 4 1 14
1698 1 5 1 6
1698 1 8 1 3
1698 1 9 1 12
1698 1 13 1 4
1698 1 14 1 12
1698 1 18 1 4
1698 1 19 1 8
1698 1 22 1 1
1698 1 23 1 1
1698 1 24 1 15
1698 1 25 1 1
1699 1 2 1 10
1699 1 5 1 13
1699 1 7 1 6
1699 1 10 1 16
1699 1 12 1 8
1699 1 15 1 16
1699 1 17 1 5
1699 1 20 1 10
1699 1 22 1 5
1699 1 25 1 11
1700 1 2 1 9
1700 1 3 1 3
1700 1 6 1 1
1700 1 7 1 11
1700 1 8 1 2
1700 1 9 1 1
1700 1 12 1 7
1700 1 13 1 2
1700 1 17 1 10
1700 1 21 1 10
1700 1 22 1 15
1700 1 23 1 8
1700 1 24 1 13
1700 1 25 1 8
1701 1 6 1 1
1701 1 11 1 13
1701 1 12 1 14
1701 1 13 1 16
1701 1 14 1 3
1701 1 15 1 15
1701 1 21 1 7
1701 1 22 1 5
1701 1 23 1 8
1701 1 24 1 9
1701 1 25 1 9
1702 1 1 1 2
1702 1 3 1 2
1702 1 6 1 10
1702 1 7 1 18
1702 1 8 1 17
1702 1 9 1 15
1702 1 10 1 16
1702 1 11 1 1
1702 1 13 1 1
1702 1 16 1 2
1702 1 17 1 3
1702 1 18 1 3
1702 1 19 1 1
1702 1 20 1 5
1702 1 21 1 2
1702 1 23 1 2
1703 1 1 1 8
1703 1 2 1 3
1703 1 3 1 2
1703 1 4 1 2
1703 1 5 1 2
1703 1 6 1 6
1703 1 7 1 1
1703 1 8 1 2
1703 1 11 1 13
1703 1 12 1 5
1703 1 13 1 6
1703 1 14 1 2
1703 1 15 1 3
1703 1 16 1 9
1703 1 17 1 1
1703 1 21 1 14
1703 1 22 1 4
1703 1 23 1 4
1703 1 24 1 7
1703 1 25 1 6
1704 1 1 1 16
1704 1 2 1 23
1704 1 3 1 17
1704 1 4 1 14
1704 1 5 1 11
1704 1 6 1 1
1704 1 7 1 4
1704 1 11 1 1
1704 1 12 1 3
1704 1 16 1 1
1704 1 17 1 3
1704 1 21 1 1
1704 1 22 1 5
1705 1 1 1 16
1705 1 2 1 1
1705 1 4 1 2
1705 1 6 1 17
1705 1 9 1 3
1705 1 10 1 2
1705 1 11 1 16
1705 1 12 1 2
1705 1 14 1 4
1705 1 16 1 15
1705 1 19 1 2
1705 1 21 1 17
1705 1 22 1 1
1705 1 24 1 2
1706 1 5 1 7
1706 1 10 1 3
1706 1 11 1 6
1706 1 12 1 10
1706 1 13 1 7
1706 1 14 1 9
1706 1 15 1 8
1706 1 20 1 4
1706 1 21 1 8
1706 1 22 1 7
1706 1 23 1 8
1706 1 24 1 7
1706 1 25 1 16
1707 1 3 1 8
1707 1 4 1 2
1707 1 8 1 4
1707 1 9 1 1
1707 1 12 1 1
1707 1 13 1 3
1707 1 14 1 1
1707 1 16 1 15
1707 1 17 1 13
1707 1 18 1 10
1707 1 19 1 13
1707 1 20 1 16
1707 1 22 1 3
1707 1 23 1 7
1707 1 24 1 3
1708 1 4 1 2
1708 1 7 1 1
1708 1 9 1 10
1708 1 12 1 1
1708 1 14 1 1
1708 1 16 1 5
1708 1 17 1 17
1708 1 18 1 13
1708 1 19 1 13
1708 1 20 1 7
1708 1 21 1 9
1708 1 22 1 3
1708 1 23 1 3
1708 1 24 1 6
1708 1 25 1 9
1709 1 1 1 1
1709 1 2 1 2
1709 1 3 1 20
1709 1 4 1 3
1709 1 5 1 3
1709 1 6 1 2
1709 1 7 1 4
1709 1 8 1 16
1709 1 9 1 5
1709 1 10 1 5
1709 1 13 1 10
1709 1 18 1 17
1709 1 20 1 2
1709 1 23 1 9
1709 1 25 1 1
1710 1 3 1 1
1710 1 6 1 8
1710 1 7 1 6
1710 1 8 1 1
1710 1 9 1 5
1710 1 10 1 7
1710 1 16 1 7
1710 1 17 1 5
1710 1 18 1 6
1710 1 19 1 9
1710 1 20 1 6
1710 1 21 1 6
1710 1 22 1 6
1710 1 23 1 9
1710 1 24 1 10
1710 1 25 1 8
1711 1 1 1 11
1711 1 2 1 15
1711 1 3 1 15
1711 1 4 1 21
1711 1 5 1 13
1711 1 6 1 2
1711 1 7 1 8
1711 1 8 1 5
1711 1 9 1 2
1711 1 10 1 3
1711 1 12 1 1
1711 1 16 1 2
1711 1 21 1 1
1711 1 22 1 1
1712 1 1 1 25
1712 1 2 1 11
1712 1 3 1 14
1712 1 4 1 11
1712 1 5 1 3
1712 1 6 1 12
1712 1 11 1 1
1712 1 15 1 1
1712 1 16 1 11
1712 1 19 1 2
1712 1 20 1 1
1712 1 21 1 8
1713 1 2 1 2
1713 1 3 1 1
1713 1 4 1 1
1713 1 7 1 2
1713 1 8 1 3
1713 1 9 1 1
1713 1 11 1 2
1713 1 12 1 5
1713 1 13 1 4
1713 1 14 1 1
1713 1 15 1 1
1713 1 16 1 13
1713 1 17 1 14
1713 1 18 1 18
1713 1 19 1 14
1713 1 20 1 9
1713 1 22 1 2
1713 1 23 1 5
1713 1 24 1 2
1714 1 3 1 6
1714 1 4 1 2
1714 1 8 1 5
1714 1 9 1 9
1714 1 13 1 6
1714 1 14 1 7
1714 1 18 1 3
1714 1 19 1 6
1714 1 21 1 6
1714 1 22 1 12
1714 1 23 1 14
1714 1 24 1 14
1714 1 25 1 10
1715 1 1 1 18
1715 1 2 1 2
1715 1 3 1 17
1715 1 4 1 9
1715 1 5 1 9
1715 1 7 1 1
1715 1 8 1 11
1715 1 13 1 6
1715 1 16 1 1
1715 1 18 1 6
1715 1 21 1 3
1715 1 22 1 2
1715 1 23 1 11
1715 1 24 1 2
1715 1 25 1 2
1716 1 5 1 9
1716 1 6 1 1
1716 1 10 1 10
1716 1 11 1 9
1716 1 12 1 14
1716 1 13 1 13
1716 1 14 1 14
1716 1 15 1 15
1716 1 20 1 5
1716 1 25 1 10
1717 1 2 1 5
1717 1 4 1 8
1717 1 5 1 3
1717 1 7 1 3
1717 1 9 1 1
1717 1 12 1 3
1717 1 14 1 2
1717 1 17 1 5
1717 1 19 1 5
1717 1 20 1 1
1717 1 21 1 8
1717 1 22 1 12
1717 1 23 1 7
1717 1 24 1 21
1717 1 25 1 16
1718 1 3 1 4
1718 1 5 1 18
1718 1 8 1 1
1718 1 10 1 16
1718 1 11 1 4
1718 1 12 1 4
1718 1 13 1 10
1718 1 14 1 2
1718 1 15 1 16
1718 1 20 1 11
1718 1 25 1 14
1719 1 1 1 13
1719 1 2 1 17
1719 1 3 1 10
1719 1 4 1 10
1719 1 5 1 8
1719 1 7 1 2
1719 1 9 1 2
1719 1 10 1 5
1719 1 12 1 1
1719 1 14 1 2
1719 1 15 1 5
1719 1 17 1 8
1719 1 20 1 5
1719 1 22 1 3
1719 1 23 1 1
1719 1 24 1 2
1719 1 25 1 6
1720 1 1 1 1
1720 1 2 1 16
1720 1 3 1 2
1720 1 4 1 4
1720 1 5 1 3
1720 1 7 1 20
1720 1 12 1 11
1720 1 17 1 12
1720 1 19 1 1
1720 1 21 1 4
1720 1 22 1 16
1720 1 23 1 4
1720 1 24 1 2
1720 1 25 1 4
1721 1 4 1 1
1721 1 6 1 4
1721 1 7 1 2
1721 1 8 1 2
1721 1 9 1 7
1721 1 10 1 6
1721 1 14 1 3
1721 1 19 1 3
1721 1 21 1 19
1721 1 22 1 15
1721 1 23 1 10
1721 1 24 1 17
1721 1 25 1 11
1722 1 1 1 18
1722 1 5 1 1
1722 1 6 1 21
1722 1 11 1 23
1722 1 16 1 21
1722 1 21 1 16
1723 1 4 1 11
1723 1 5 1 1
1723 1 6 1 1
1723 1 7 1 1
1723 1 8 1 1
1723 1 9 1 23
1723 1 10 1 3
1723 1 11 1 2
1723 1 14 1 15
1723 1 16 1 1
1723 1 19 1 21
1723 1 21 1 1
1723 1 24 1 19
1724 1 1 1 1
1724 1 2 1 1
1724 1 3 1 4
1724 1 4 1 2
1724 1 5 1 13
1724 1 6 1 2
1724 1 7 1 7
1724 1 8 1 6
1724 1 9 1 4
1724 1 10 1 26
1724 1 15 1 13
1724 1 20 1 13
1724 1 25 1 8
1725 1 7 1 3
1725 1 8 1 2
1725 1 9 1 3
1725 1 10 1 2
1725 1 11 1 1
1725 1 12 1 3
1725 1 14 1 1
1725 1 15 1 1
1725 1 21 1 9
1725 1 22 1 19
1725 1 23 1 15
1725 1 24 1 20
1725 1 25 1 21
1726 1 1 1 2
1726 1 2 1 3
1726 1 3 1 6
1726 1 4 1 1
1726 1 6 1 4
1726 1 7 1 5
1726 1 8 1 9
1726 1 9 1 7
1726 1 10 1 9
1726 1 12 1 1
1726 1 13 1 1
1726 1 16 1 14
1726 1 17 1 4
1726 1 18 1 9
1726 1 19 1 9
1726 1 20 1 6
1726 1 21 1 4
1726 1 22 1 1
1726 1 23 1 3
1726 1 24 1 2
1727 1 4 1 2
1727 1 11 1 1
1727 1 13 1 3
1727 1 14 1 3
1727 1 15 1 3
1727 1 17 1 1
1727 1 18 1 2
1727 1 19 1 6
1727 1 20 1 3
1727 1 21 1 18
1727 1 22 1 10
1727 1 23 1 13
1727 1 24 1 22
1727 1 25 1 13
1728 1 1 1 1
1728 1 16 1 12
1728 1 17 1 17
1728 1 18 1 14
1728 1 19 1 12
1728 1 20 1 15
1728 1 21 1 4
1728 1 22 1 3
1728 1 23 1 9
1728 1 24 1 11
1728 1 25 1 2
1729 1 1 1 9
1729 1 2 1 2
1729 1 4 1 15
1729 1 6 1 4
1729 1 9 1 11
1729 1 11 1 12
1729 1 12 1 2
1729 1 14 1 5
1729 1 16 1 14
1729 1 17 1 1
1729 1 19 1 7
1729 1 21 1 10
1729 1 24 1 8
1730 1 1 1 7
1730 1 2 1 13
1730 1 3 1 7
1730 1 4 1 11
1730 1 5 1 14
1730 1 6 1 5
1730 1 7 1 4
1730 1 8 1 8
1730 1 9 1 9
1730 1 10 1 7
1730 1 11 1 3
1730 1 12 1 2
1730 1 13 1 4
1730 1 14 1 3
1730 1 15 1 3
1731 1 1 1 2
1731 1 5 1 19
1731 1 6 1 1
1731 1 9 1 1
1731 1 10 1 19
1731 1 11 1 3
1731 1 15 1 14
1731 1 16 1 4
1731 1 20 1 14
1731 1 21 1 2
1731 1 25 1 21
1732 1 4 1 1
1732 1 5 1 24
1732 1 7 1 1
1732 1 8 1 1
1732 1 9 1 4
1732 1 10 1 20
1732 1 15 1 19
1732 1 20 1 12
1732 1 25 1 18
1733 1 6 1 7
1733 1 7 1 3
1733 1 8 1 9
1733 1 9 1 7
1733 1 10 1 10
1733 1 21 1 19
1733 1 22 1 14
1733 1 23 1 9
1733 1 24 1 17
1733 1 25 1 5
1734 1 1 1 15
1734 1 3 1 6
1734 1 6 1 14
1734 1 8 1 1
1734 1 11 1 17
1734 1 13 1 2
1734 1 16 1 16
1734 1 18 1 4
1734 1 19 1 2
1734 1 21 1 17
1734 1 23 1 6
1735 1 2 1 8
1735 1 3 1 6
1735 1 4 1 2
1735 1 6 1 19
1735 1 7 1 13
1735 1 8 1 13
1735 1 9 1 8
1735 1 10 1 16
1735 1 13 1 6
1735 1 17 1 1
1735 1 18 1 4
1735 1 22 1 1
1735 1 23 1 3
1736 1 1 1 10
1736 1 2 1 6
1736 1 3 1 10
1736 1 4 1 13
1736 1 5 1 10
1736 1 9 1 8
1736 1 10 1 2
1736 1 14 1 4
1736 1 15 1 4
1736 1 16 1 1
1736 1 17 1 5
1736 1 18 1 1
1736 1 19 1 12
1736 1 20 1 6
1736 1 24 1 4
1736 1 25 1 4
1737 1 2 1 12
1737 1 3 1 1
1737 1 7 1 12
1737 1 8 1 2
1737 1 12 1 11
1737 1 13 1 1
1737 1 16 1 4
1737 1 17 1 23
1737 1 18 1 7
1737 1 19 1 6
1737 1 20 1 9
1737 1 21 1 1
1737 1 22 1 10
1737 1 25 1 1
1738 1 5 1 1
1738 1 7 1 1
1738 1 15 1 2
1738 1 17 1 1
1738 1 21 1 20
1738 1 22 1 17
1738 1 23 1 22
1738 1 24 1 13
1738 1 25 1 23
1739 1 4 1 7
1739 1 9 1 7
1739 1 14 1 14
1739 1 19 1 18
1739 1 21 1 11
1739 1 22 1 6
1739 1 23 1 13
1739 1 24 1 19
1739 1 25 1 5
1740 1 1 1 5
1740 1 2 1 17
1740 1 4 1 3
1740 1 5 1 3
1740 1 6 1 6
1740 1 7 1 10
1740 1 9 1 1
1740 1 11 1 7
1740 1 12 1 9
1740 1 14 1 1
1740 1 16 1 9
1740 1 17 1 13
1740 1 21 1 3
1740 1 22 1 10
1740 1 24 1 3
1741 1 3 1 3
1741 1 4 1 1
1741 1 6 1 12
1741 1 7 1 15
1741 1 8 1 21
1741 1 9 1 17
1741 1 10 1 17
1741 1 12 1 1
1741 1 13 1 3
1741 1 14 1 1
1741 1 18 1 5
1741 1 19 1 3
1741 1 23 1 1
1742 1 5 1 18
1742 1 10 1 20
1742 1 12 1 1
1742 1 15 1 14
1742 1 20 1 23
1742 1 21 1 1
1742 1 22 1 2
1742 1 24 1 2
1742 1 25 1 19
1743 1 2 1 13
1743 1 7 1 17
1743 1 11 1 3
1743 1 12 1 23
1743 1 13 1 1
1743 1 14 1 3
1743 1 15 1 2
1743 1 17 1 17
1743 1 22 1 21
1744 1 1 1 2
1744 1 6 1 1
1744 1 11 1 2
1744 1 16 1 17
1744 1 17 1 16
1744 1 18 1 18
1744 1 19 1 21
1744 1 20 1 17
1744 1 21 1 2
1744 1 23 1 1
1744 1 24 1 2
1744 1 25 1 1
1745 1 2 1 12
1745 1 4 1 1
1745 1 7 1 8
1745 1 8 1 1
1745 1 10 1 1
1745 1 11 1 16
1745 1 12 1 20
1745 1 13 1 7
1745 1 14 1 8
1745 1 15 1 10
1745 1 16 1 1
1745 1 17 1 7
1745 1 22 1 8
1746 1 2 1 2
1746 1 3 1 3
1746 1 4 1 1
1746 1 6 1 1
1746 1 7 1 3
1746 1 8 1 5
1746 1 9 1 2
1746 1 11 1 1
1746 1 12 1 2
1746 1 13 1 4
1746 1 14 1 1
1746 1 15 1 2
1746 1 17 1 1
1746 1 18 1 1
1746 1 19 1 1
1746 1 21 1 8
1746 1 22 1 15
1746 1 23 1 13
1746 1 24 1 17
1746 1 25 1 17
1747 1 5 1 16
1747 1 10 1 23
1747 1 11 1 1
1747 1 15 1 15
1747 1 16 1 3
1747 1 17 1 3
1747 1 19 1 3
1747 1 20 1 16
1747 1 23 1 1
1747 1 25 1 19
1748 1 1 1 1
1748 1 2 1 3
1748 1 3 1 9
1748 1 4 1 10
1748 1 5 1 1
1748 1 8 1 9
1748 1 9 1 13
1748 1 13 1 7
1748 1 14 1 10
1748 1 18 1 7
1748 1 19 1 10
1748 1 23 1 8
1748 1 24 1 11
1748 1 25 1 1
1749 1 1 1 7
1749 1 3 1 2
1749 1 5 1 1
1749 1 6 1 4
1749 1 8 1 1
1749 1 9 1 2
1749 1 11 1 4
1749 1 12 1 2
1749 1 13 1 2
1749 1 14 1 4
1749 1 15 1 6
1749 1 16 1 11
1749 1 17 1 9
1749 1 18 1 12
1749 1 19 1 11
1749 1 20 1 16
1749 1 21 1 3
1749 1 23 1 1
1749 1 24 1 2
1750 1 1 1 8
1750 1 2 1 8
1750 1 3 1 10
1750 1 4 1 10
1750 1 5 1 8
1750 1 6 1 13
1750 1 7 1 7
1750 1 8 1 8
1750 1 9 1 13
1750 1 10 1 12
1750 1 13 1 2
1750 1 23 1 1
1751 1 1 1 6
1751 1 2 1 9
1751 1 3 1 1
1751 1 4 1 14
1751 1 5 1 13
1751 1 9 1 6
1751 1 14 1 2
1751 1 16 1 1
1751 1 19 1 7
1751 1 21 1 4
1751 1 22 1 8
1751 1 23 1 10
1751 1 24 1 9
1751 1 25 1 10
1752 1 1 1 15
1752 1 2 1 16
1752 1 3 1 14
1752 1 4 1 17
1752 1 5 1 13
1752 1 6 1 6
1752 1 8 1 1
1752 1 10 1 1
1752 1 11 1 6
1752 1 16 1 5
1752 1 21 1 4
1752 1 23 1 2
1753 1 1 1 15
1753 1 3 1 2
1753 1 5 1 3
1753 1 6 1 14
1753 1 7 1 3
1753 1 8 1 8
1753 1 9 1 4
1753 1 10 1 5
1753 1 11 1 11
1753 1 16 1 12
1753 1 18 1 6
1753 1 20 1 2
1753 1 21 1 13
1753 1 23 1 2
1754 1 1 1 18
1754 1 5 1 1
1754 1 6 1 23
1754 1 11 1 23
1754 1 13 1 1
1754 1 16 1 18
1754 1 21 1 15
1754 1 25 1 1
1755 1 1 1 6
1755 1 2 1 12
1755 1 3 1 12
1755 1 4 1 6
1755 1 5 1 7
1755 1 6 1 5
1755 1 7 1 10
1755 1 8 1 13
1755 1 9 1 6
1755 1 10 1 6
1755 1 11 1 2
1755 1 12 1 1
1755 1 13 1 1
1755 1 16 1 1
1755 1 17 1 2
1755 1 18 1 2
1755 1 21 1 6
1755 1 23 1 1
1755 1 24 1 1
1756 1 1 1 6
1756 1 2 1 5
1756 1 3 1 2
1756 1 4 1 2
1756 1 5 1 4
1756 1 6 1 12
1756 1 7 1 17
1756 1 8 1 18
1756 1 9 1 20
1756 1 10 1 8
1756 1 16 1 1
1756 1 18 1 2
1756 1 19 1 1
1756 1 25 1 2
1757 1 1 1 3
1757 1 2 1 5
1757 1 3 1 2
1757 1 4 1 7
1757 1 5 1 4
1757 1 6 1 7
1757 1 7 1 8
1757 1 8 1 10
1757 1 9 1 12
1757 1 10 1 8
1757 1 14 1 3
1757 1 16 1 5
1757 1 17 1 6
1757 1 18 1 1
1757 1 19 1 6
1757 1 20 1 4
1757 1 22 1 1
1757 1 23 1 1
1757 1 24 1 7
1758 1 1 1 15
1758 1 2 1 17
1758 1 3 1 9
1758 1 4 1 17
1758 1 5 1 8
1758 1 8 1 1
1758 1 11 1 7
1758 1 12 1 7
1758 1 13 1 9
1758 1 14 1 3
1758 1 15 1 6
1758 1 19 1 1
1759 1 5 1 12
1759 1 6 1 1
1759 1 7 1 1
1759 1 10 1 8
1759 1 12 1 1
1759 1 15 1 10
1759 1 16 1 6
1759 1 17 1 7
1759 1 18 1 5
1759 1 19 1 9
1759 1 20 1 21
1759 1 21 1 2
1759 1 22 1 3
1759 1 23 1 3
1759 1 24 1 1
1759 1 25 1 10
1760 1 1 1 23
1760 1 2 1 15
1760 1 3 1 18
1760 1 4 1 15
1760 1 5 1 14
1760 1 6 1 1
1760 1 8 1 3
1760 1 13 1 3
1760 1 18 1 3
1760 1 23 1 5
1761 1 1 1 1
1761 1 2 1 1
1761 1 5 1 1
1761 1 6 1 13
1761 1 7 1 13
1761 1 8 1 12
1761 1 9 1 13
1761 1 10 1 13
1761 1 11 1 6
1761 1 14 1 1
1761 1 15 1 1
1761 1 16 1 7
1761 1 17 1 4
1761 1 18 1 3
1761 1 19 1 2
1761 1 20 1 3
1761 1 21 1 6
1762 1 4 1 6
1762 1 9 1 13
1762 1 14 1 8
1762 1 19 1 15
1762 1 20 1 1
1762 1 21 1 11
1762 1 22 1 10
1762 1 23 1 8
1762 1 24 1 16
1762 1 25 1 12
1763 1 3 1 1
1763 1 4 1 22
1763 1 8 1 1
1763 1 9 1 17
1763 1 14 1 21
1763 1 19 1 17
1763 1 21 1 1
1763 1 23 1 2
1763 1 24 1 17
1763 1 25 1 1
1764 1 1 1 7
1764 1 2 1 1
1764 1 3 1 2
1764 1 6 1 10
1764 1 11 1 16
1764 1 12 1 1
1764 1 16 1 25
1764 1 17 1 7
1764 1 18 1 8
1764 1 19 1 5
1764 1 20 1 7
1764 1 21 1 11
1765 1 6 1 8
1765 1 7 1 4
1765 1 8 1 2
1765 1 9 1 1
1765 1 16 1 19
1765 1 17 1 11
1765 1 18 1 14
1765 1 19 1 11
1765 1 20 1 7
1765 1 21 1 4
1765 1 22 1 3
1765 1 23 1 8
1765 1 24 1 3
1765 1 25 1 5
1766 1 8 1 1
1766 1 11 1 4
1766 1 12 1 11
1766 1 13 1 11
1766 1 14 1 12
1766 1 15 1 9
1766 1 16 1 8
1766 1 17 1 14
1766 1 18 1 14
1766 1 19 1 10
1766 1 20 1 6
1767 1 1 1 2
1767 1 2 1 3
1767 1 3 1 13
1767 1 4 1 1
1767 1 5 1 7
1767 1 8 1 15
1767 1 10 1 6
1767 1 11 1 5
1767 1 12 1 4
1767 1 13 1 10
1767 1 14 1 3
1767 1 15 1 5
1767 1 18 1 6
1767 1 20 1 4
1767 1 21 1 3
1767 1 23 1 8
1767 1 25 1 5
1768 1 10 1 2
1768 1 11 1 24
1768 1 12 1 17
1768 1 13 1 13
1768 1 14 1 22
1768 1 15 1 17
1768 1 20 1 2
1768 1 25 1 3
1769 1 1 1 2
1769 1 2 1 1
1769 1 3 1 1
1769 1 4 1 3
1769 1 5 1 4
1769 1 10 1 1
1769 1 11 1 15
1769 1 12 1 24
1769 1 13 1 14
1769 1 14 1 25
1769 1 15 1 10
1770 1 5 1 6
1770 1 6 1 21
1770 1 7 1 11
1770 1 8 1 12
1770 1 9 1 11
1770 1 10 1 17
1770 1 15 1 7
1770 1 16 1 1
1770 1 20 1 6
1770 1 21 1 1
1770 1 25 1 7
1771 1 1 1 12
1771 1 2 1 13
1771 1 3 1 9
1771 1 4 1 10
1771 1 5 1 23
1771 1 8 1 1
1771 1 10 1 6
1771 1 11 1 3
1771 1 13 1 2
1771 1 15 1 6
1771 1 16 1 1
1771 1 19 1 1
1771 1 20 1 5
1771 1 25 1 8
1772 1 6 1 11
1772 1 7 1 18
1772 1 8 1 17
1772 1 9 1 13
1772 1 10 1 13
1772 1 11 1 4
1772 1 12 1 8
1772 1 13 1 2
1772 1 14 1 5
1772 1 15 1 5
1772 1 20 1 1
1772 1 22 1 1
1772 1 25 1 2
1773 1 5 1 6
1773 1 9 1 1
1773 1 10 1 7
1773 1 11 1 9
1773 1 12 1 15
1773 1 13 1 12
1773 1 14 1 15
1773 1 15 1 20
1773 1 20 1 4
1773 1 22 1 1
1773 1 25 1 10
1774 1 1 1 21
1774 1 2 1 21
1774 1 3 1 16
1774 1 4 1 18
1774 1 5 1 17
1774 1 11 1 2
1774 1 12 1 1
1774 1 13 1 2
1774 1 15 1 1
1774 1 22 1 1
1775 1 1 1 13
1775 1 2 1 12
1775 1 3 1 7
1775 1 4 1 5
1775 1 5 1 10
1775 1 11 1 9
1775 1 12 1 3
1775 1 13 1 10
1775 1 14 1 11
1775 1 15 1 17
1775 1 17 1 1
1775 1 20 1 1
1775 1 22 1 1
1776 1 1 1 7
1776 1 5 1 11
1776 1 6 1 9
1776 1 7 1 4
1776 1 8 1 1
1776 1 10 1 15
1776 1 11 1 6
1776 1 14 1 1
1776 1 15 1 12
1776 1 16 1 6
1776 1 19 1 1
1776 1 20 1 13
1776 1 21 1 6
1776 1 25 1 8
1777 1 1 1 3
1777 1 5 1 1
1777 1 6 1 3
1777 1 7 1 2
1777 1 11 1 15
1777 1 12 1 9
1777 1 13 1 22
1777 1 14 1 16
1777 1 15 1 10
1777 1 16 1 4
1777 1 17 1 1
1777 1 20 1 3
1777 1 21 1 3
1777 1 22 1 2
1777 1 23 1 2
1777 1 25 1 4
1778 1 1 1 1
1778 1 2 1 18
1778 1 3 1 2
1778 1 4 1 4
1778 1 5 1 1
1778 1 7 1 17
1778 1 12 1 18
1778 1 14 1 3
1778 1 17 1 14
1778 1 19 1 1
1778 1 22 1 17
1778 1 24 1 4
1779 1 2 1 17
1779 1 6 1 1
1779 1 7 1 25
1779 1 12 1 19
1779 1 17 1 22
1779 1 18 1 1
1779 1 20 1 2
1779 1 22 1 13
1780 1 1 1 4
1780 1 2 1 5
1780 1 3 1 1
1780 1 6 1 12
1780 1 7 1 12
1780 1 8 1 6
1780 1 9 1 8
1780 1 10 1 9
1780 1 11 1 5
1780 1 12 1 6
1780 1 13 1 1
1780 1 16 1 12
1780 1 17 1 2
1780 1 18 1 4
1780 1 19 1 1
1780 1 20 1 2
1780 1 21 1 8
1780 1 22 1 2
1781 1 5 1 3
1781 1 10 1 5
1781 1 11 1 15
1781 1 12 1 16
1781 1 13 1 14
1781 1 14 1 19
1781 1 15 1 26
1781 1 20 1 1
1781 1 25 1 1
1782 1 1 1 4
1782 1 2 1 4
1782 1 3 1 1
1782 1 4 1 4
1782 1 5 1 17
1782 1 10 1 6
1782 1 13 1 1
1782 1 15 1 8
1782 1 16 1 3
1782 1 17 1 9
1782 1 18 1 5
1782 1 19 1 5
1782 1 20 1 17
1782 1 25 1 16
1783 1 2 1 17
1783 1 6 1 6
1783 1 7 1 16
1783 1 8 1 1
1783 1 9 1 1
1783 1 11 1 1
1783 1 12 1 18
1783 1 17 1 16
1783 1 21 1 1
1783 1 22 1 23
1784 1 1 1 1
1784 1 2 1 2
1784 1 3 1 3
1784 1 4 1 1
1784 1 6 1 17
1784 1 7 1 12
1784 1 8 1 16
1784 1 9 1 17
1784 1 10 1 19
1784 1 11 1 4
1784 1 13 1 3
1784 1 17 1 1
1784 1 23 1 4
1785 1 1 1 16
1785 1 2 1 12
1785 1 3 1 10
1785 1 4 1 8
1785 1 5 1 18
1785 1 7 1 1
1785 1 10 1 1
1785 1 16 1 9
1785 1 17 1 2
1785 1 18 1 5
1785 1 19 1 6
1785 1 20 1 12
1786 1 1 1 2
1786 1 2 1 1
1786 1 3 1 21
1786 1 5 1 2
1786 1 6 1 1
1786 1 8 1 16
1786 1 10 1 2
1786 1 11 1 2
1786 1 13 1 10
1786 1 15 1 1
1786 1 16 1 6
1786 1 17 1 2
1786 1 18 1 13
1786 1 19 1 1
1786 1 20 1 1
1786 1 21 1 2
1786 1 23 1 14
1786 1 25 1 3
1787 1 4 1 3
1787 1 9 1 3
1787 1 11 1 14
1787 1 12 1 6
1787 1 13 1 10
1787 1 14 1 19
1787 1 15 1 18
1787 1 19 1 4
1787 1 21 1 3
1787 1 22 1 11
1787 1 23 1 1
1787 1 24 1 3
1787 1 25 1 5
1788 1 2 1 12
1788 1 6 1 10
1788 1 7 1 20
1788 1 8 1 14
1788 1 9 1 5
1788 1 10 1 7
1788 1 12 1 7
1788 1 17 1 15
1788 1 19 1 2
1788 1 22 1 8
1789 1 1 1 2
1789 1 2 1 2
1789 1 3 1 9
1789 1 4 1 1
1789 1 8 1 9
1789 1 13 1 7
1789 1 16 1 2
1789 1 17 1 7
1789 1 18 1 12
1789 1 19 1 5
1789 1 20 1 7
1789 1 21 1 5
1789 1 22 1 7
1789 1 23 1 14
1789 1 24 1 6
1789 1 25 1 5
1790 1 3 1 2
1790 1 8 1 3
1790 1 11 1 24
1790 1 12 1 15
1790 1 13 1 23
1790 1 14 1 13
1790 1 15 1 13
1790 1 16 1 1
1790 1 17 1 1
1790 1 18 1 3
1790 1 20 1 2
1791 1 2 1 8
1791 1 6 1 7
1791 1 7 1 23
1791 1 8 1 4
1791 1 9 1 7
1791 1 10 1 7
1791 1 12 1 11
1791 1 16 1 2
1791 1 17 1 18
1791 1 18 1 4
1791 1 20 1 4
1791 1 22 1 5
1792 1 3 1 1
1792 1 16 1 21
1792 1 17 1 13
1792 1 18 1 27
1792 1 19 1 20
1792 1 20 1 15
1792 1 22 1 1
1792 1 23 1 1
1792 1 25 1 1
1793 1 1 1 7
1793 1 5 1 10
1793 1 6 1 10
1793 1 10 1 6
1793 1 11 1 8
1793 1 12 1 6
1793 1 13 1 3
1793 1 14 1 5
1793 1 15 1 13
1793 1 16 1 8
1793 1 20 1 9
1793 1 21 1 5
1793 1 25 1 10
1794 1 4 1 2
1794 1 5 1 15
1794 1 6 1 1
1794 1 9 1 1
1794 1 10 1 11
1794 1 11 1 1
1794 1 15 1 13
1794 1 16 1 2
1794 1 17 1 1
1794 1 18 1 1
1794 1 19 1 3
1794 1 20 1 26
1794 1 24 1 2
1794 1 25 1 21
1795 1 5 1 3
1795 1 10 1 16
1795 1 11 1 10
1795 1 12 1 11
1795 1 13 1 12
1795 1 14 1 10
1795 1 15 1 10
1795 1 20 1 14
1795 1 22 1 1
1795 1 23 1 1
1795 1 25 1 12
1796 1 1 1 8
1796 1 2 1 13
1796 1 3 1 8
1796 1 4 1 14
1796 1 5 1 10
1796 1 6 1 1
1796 1 9 1 5
1796 1 14 1 6
1796 1 16 1 2
1796 1 17 1 3
1796 1 18 1 1
1796 1 19 1 12
1796 1 20 1 1
1796 1 23 1 3
1796 1 24 1 13
1797 1 3 1 2
1797 1 5 1 14
1797 1 8 1 5
1797 1 9 1 1
1797 1 10 1 13
1797 1 11 1 1
1797 1 12 1 1
1797 1 13 1 4
1797 1 14 1 1
1797 1 15 1 17
1797 1 20 1 16
1797 1 22 1 1
1797 1 23 1 6
1797 1 24 1 2
1797 1 25 1 16
1798 1 1 1 15
1798 1 6 1 14
1798 1 11 1 24
1798 1 12 1 9
1798 1 13 1 9
1798 1 14 1 1
1798 1 15 1 5
1798 1 16 1 10
1798 1 17 1 1
1798 1 21 1 11
1798 1 25 1 1
1799 1 1 1 13
1799 1 2 1 16
1799 1 3 1 13
1799 1 4 1 9
1799 1 5 1 14
1799 1 10 1 6
1799 1 11 1 2
1799 1 12 1 1
1799 1 13 1 1
1799 1 14 1 1
1799 1 15 1 10
1799 1 18 1 3
1799 1 20 1 7
1799 1 25 1 4
1800 1 1 1 5
1800 1 2 1 10
1800 1 3 1 16
1800 1 4 1 9
1800 1 5 1 12
1800 1 7 1 2
1800 1 16 1 8
1800 1 17 1 11
1800 1 18 1 12
1800 1 19 1 5
1800 1 20 1 9
1800 1 22 1 1
1801 1 3 1 2
1801 1 4 1 9
1801 1 5 1 10
1801 1 8 1 4
1801 1 9 1 9
1801 1 10 1 3
1801 1 13 1 2
1801 1 14 1 5
1801 1 15 1 9
1801 1 18 1 8
1801 1 19 1 6
1801 1 20 1 9
1801 1 23 1 4
1801 1 24 1 6
1801 1 25 1 14
1802 1 1 1 17
1802 1 2 1 8
1802 1 3 1 13
1802 1 4 1 7
1802 1 5 1 11
1802 1 6 1 8
1802 1 10 1 2
1802 1 11 1 4
1802 1 12 1 5
1802 1 13 1 2
1802 1 14 1 13
1802 1 15 1 6
1802 1 16 1 1
1802 1 20 1 2
1802 1 21 1 1
1803 1 2 1 1
1803 1 11 1 17
1803 1 12 1 19
1803 1 13 1 16
1803 1 14 1 14
1803 1 15 1 14
1803 1 17 1 1
1803 1 21 1 2
1803 1 22 1 9
1803 1 23 1 2
1803 1 24 1 1
1803 1 25 1 4
1804 1 13 1 1
1804 1 14 1 3
1804 1 15 1 1
1804 1 16 1 12
1804 1 17 1 13
1804 1 18 1 9
1804 1 19 1 12
1804 1 20 1 11
1804 1 21 1 10
1804 1 22 1 5
1804 1 23 1 7
1804 1 24 1 12
1804 1 25 1 4
1805 1 1 1 2
1805 1 6 1 7
1805 1 7 1 1
1805 1 11 1 4
1805 1 12 1 10
1805 1 13 1 9
1805 1 14 1 5
1805 1 15 1 3
1805 1 16 1 5
1805 1 20 1 1
1805 1 21 1 12
1805 1 22 1 15
1805 1 23 1 7
1805 1 24 1 7
1805 1 25 1 12
1806 1 1 1 2
1806 1 5 1 2
1806 1 6 1 4
1806 1 7 1 1
1806 1 9 1 2
1806 1 10 1 4
1806 1 11 1 3
1806 1 12 1 1
1806 1 15 1 4
1806 1 16 1 19
1806 1 17 1 20
1806 1 18 1 8
1806 1 19 1 9
1806 1 20 1 17
1806 1 25 1 4
1807 1 3 1 9
1807 1 8 1 3
1807 1 9 1 1
1807 1 11 1 8
1807 1 12 1 18
1807 1 13 1 18
1807 1 14 1 12
1807 1 15 1 13
1807 1 18 1 7
1807 1 21 1 2
1807 1 22 1 2
1807 1 23 1 3
1807 1 24 1 3
1807 1 25 1 1
1808 1 1 1 16
1808 1 6 1 18
1808 1 7 1 1
1808 1 8 1 1
1808 1 9 1 4
1808 1 11 1 18
1808 1 14 1 3
1808 1 16 1 14
1808 1 17 1 1
1808 1 21 1 23
1808 1 24 1 1
1809 1 2 1 2
1809 1 4 1 21
1809 1 8 1 3
1809 1 9 1 22
1809 1 14 1 11
1809 1 17 1 1
1809 1 18 1 1
1809 1 19 1 20
1809 1 24 1 19
1810 1 1 1 3
1810 1 3 1 3
1810 1 4 1 1
1810 1 8 1 6
1810 1 9 1 1
1810 1 16 1 16
1810 1 17 1 16
1810 1 18 1 22
1810 1 19 1 13
1810 1 20 1 17
1810 1 23 1 1
1810 1 24 1 1
1811 1 1 1 17
1811 1 4 1 3
1811 1 6 1 11
1811 1 7 1 2
1811 1 9 1 3
1811 1 11 1 10
1811 1 12 1 1
1811 1 14 1 3
1811 1 16 1 16
1811 1 17 1 2
1811 1 18 1 1
1811 1 19 1 10
1811 1 20 1 1
1811 1 21 1 11
1811 1 22 1 5
1811 1 24 1 4
1812 1 1 1 18
1812 1 6 1 15
1812 1 11 1 20
1812 1 12 1 3
1812 1 13 1 1
1812 1 14 1 1
1812 1 15 1 2
1812 1 16 1 20
1812 1 21 1 19
1812 1 24 1 1
1813 1 5 1 10
1813 1 6 1 4
1813 1 7 1 4
1813 1 8 1 7
1813 1 9 1 12
1813 1 10 1 18
1813 1 11 1 7
1813 1 12 1 2
1813 1 13 1 4
1813 1 14 1 4
1813 1 15 1 10
1813 1 20 1 10
1813 1 22 1 1
1813 1 25 1 7
1814 1 4 1 5
1814 1 5 1 4
1814 1 9 1 8
1814 1 10 1 1
1814 1 11 1 16
1814 1 12 1 10
1814 1 13 1 13
1814 1 14 1 11
1814 1 15 1 14
1814 1 16 1 1
1814 1 19 1 4
1814 1 20 1 4
1814 1 21 1 1
1814 1 22 1 2
1814 1 23 1 2
1814 1 24 1 1
1814 1 25 1 3
1815 1 4 1 15
1815 1 6 1 1
1815 1 9 1 18
1815 1 14 1 16
1815 1 16 1 2
1815 1 17 1 2
1815 1 18 1 1
1815 1 19 1 23
1815 1 24 1 22
1816 1 1 1 10
1816 1 3 1 8
1816 1 5 1 11
1816 1 6 1 6
1816 1 7 1 2
1816 1 8 1 4
1816 1 9 1 1
1816 1 10 1 3
1816 1 11 1 7
1816 1 13 1 4
1816 1 15 1 3
1816 1 16 1 11
1816 1 18 1 4
1816 1 20 1 6
1816 1 21 1 13
1816 1 23 1 6
1816 1 25 1 1
1817 1 2 1 6
1817 1 4 1 14
1817 1 5 1 1
1817 1 7 1 7
1817 1 8 1 3
1817 1 9 1 10
1817 1 10 1 1
1817 1 12 1 2
1817 1 13 1 1
1817 1 14 1 17
1817 1 15 1 3
1817 1 18 1 1
1817 1 19 1 12
1817 1 20 1 3
1817 1 22 1 5
1817 1 23 1 1
1817 1 24 1 11
1817 1 25 1 2
1818 1 1 1 18
1818 1 4 1 3
1818 1 6 1 24
1818 1 7 1 1
1818 1 8 1 1
1818 1 9 1 3
1818 1 10 1 1
1818 1 11 1 11
1818 1 15 1 1
1818 1 16 1 12
1818 1 21 1 21
1818 1 24 1 3
1818 1 25 1 1
1819 1 7 1 3
1819 1 8 1 2
1819 1 10 1 4
1819 1 11 1 1
1819 1 12 1 4
1819 1 13 1 4
1819 1 14 1 3
1819 1 15 1 6
1819 1 16 1 1
1819 1 17 1 1
1819 1 21 1 15
1819 1 22 1 15
1819 1 23 1 13
1819 1 24 1 16
1819 1 25 1 12
1820 1 2 1 2
1820 1 4 1 16
1820 1 9 1 20
1820 1 12 1 2
1820 1 14 1 16
1820 1 19 1 22
1820 1 21 1 1
1820 1 22 1 1
1820 1 24 1 20
1821 1 1 1 9
1821 1 2 1 12
1821 1 3 1 13
1821 1 4 1 8
1821 1 5 1 7
1821 1 11 1 6
1821 1 12 1 5
1821 1 13 1 9
1821 1 14 1 13
1821 1 15 1 11
1821 1 22 1 2
1821 1 23 1 3
1821 1 24 1 1
1821 1 25 1 1
1822 1 1 1 14
1822 1 2 1 10
1822 1 3 1 11
1822 1 4 1 13
1822 1 5 1 15
1822 1 15 1 1
1822 1 17 1 1
1822 1 20 1 3
1822 1 21 1 3
1822 1 22 1 7
1822 1 23 1 11
1822 1 24 1 3
1822 1 25 1 8
1823 1 1 1 7
1823 1 2 1 1
1823 1 3 1 1
1823 1 4 1 3
1823 1 5 1 3
1823 1 6 1 7
1823 1 7 1 1
1823 1 8 1 1
1823 1 9 1 2
1823 1 11 1 22
1823 1 12 1 11
1823 1 13 1 8
1823 1 14 1 10
1823 1 15 1 11
1823 1 16 1 2
1823 1 17 1 1
1823 1 21 1 7
1823 1 24 1 2
1824 1 1 1 5
1824 1 4 1 1
1824 1 5 1 8
1824 1 6 1 4
1824 1 10 1 1
1824 1 11 1 5
1824 1 14 1 1
1824 1 15 1 1
1824 1 16 1 7
1824 1 17 1 1
1824 1 20 1 4
1824 1 21 1 21
1824 1 22 1 14
1824 1 23 1 9
1824 1 24 1 8
1824 1 25 1 10
1825 1 4 1 18
1825 1 7 1 1
1825 1 9 1 25
1825 1 13 1 1
1825 1 14 1 17
1825 1 18 1 1
1825 1 19 1 18
1825 1 24 1 19
1826 1 1 1 12
1826 1 2 1 2
1826 1 3 1 1
1826 1 4 1 3
1826 1 6 1 17
1826 1 7 1 2
1826 1 9 1 7
1826 1 11 1 16
1826 1 13 1 4
1826 1 14 1 8
1826 1 15 1 2
1826 1 16 1 8
1826 1 17 1 1
1826 1 19 1 3
1826 1 21 1 7
1826 1 24 1 7
1827 1 1 1 7
1827 1 2 1 12
1827 1 3 1 9
1827 1 4 1 5
1827 1 5 1 9
1827 1 6 1 3
1827 1 7 1 2
1827 1 9 1 3
1827 1 10 1 1
1827 1 16 1 7
1827 1 17 1 10
1827 1 18 1 11
1827 1 19 1 10
1827 1 20 1 11
1828 1 1 1 11
1828 1 2 1 16
1828 1 3 1 14
1828 1 4 1 18
1828 1 5 1 24
1828 1 6 1 1
1828 1 7 1 1
1828 1 8 1 2
1828 1 9 1 2
1828 1 10 1 1
1828 1 19 1 3
1828 1 22 1 2
1828 1 23 1 3
1828 1 24 1 1
1828 1 25 1 1
1829 1 2 1 3
1829 1 3 1 2
1829 1 4 1 15
1829 1 7 1 3
1829 1 8 1 1
1829 1 9 1 11
1829 1 14 1 26
1829 1 18 1 2
1829 1 19 1 19
1829 1 23 1 2
1829 1 24 1 16
1830 1 3 1 20
1830 1 5 1 3
1830 1 8 1 18
1830 1 10 1 2
1830 1 13 1 13
1830 1 14 1 1
1830 1 15 1 3
1830 1 18 1 19
1830 1 20 1 5
1830 1 23 1 11
1830 1 25 1 5
1831 1 21 1 19
1831 1 22 1 17
1831 1 23 1 17
1831 1 24 1 30
1831 1 25 1 17
1832 1 2 1 2
1832 1 3 1 21
1832 1 7 1 1
1832 1 8 1 16
1832 1 9 1 1
1832 1 11 1 1
1832 1 12 1 5
1832 1 13 1 14
1832 1 14 1 2
1832 1 15 1 3
1832 1 18 1 15
1832 1 23 1 19
1833 1 4 1 13
1833 1 9 1 8
1833 1 11 1 6
1833 1 12 1 6
1833 1 13 1 9
1833 1 14 1 24
1833 1 15 1 6
1833 1 19 1 13
1833 1 24 1 15
1834 1 5 1 3
1834 1 15 1 2
1834 1 20 1 2
1834 1 21 1 16
1834 1 22 1 16
1834 1 23 1 15
1834 1 24 1 25
1834 1 25 1 21
1835 1 1 1 2
1835 1 2 1 1
1835 1 4 1 3
1835 1 5 1 1
1835 1 11 1 9
1835 1 12 1 1
1835 1 13 1 3
1835 1 14 1 4
1835 1 15 1 4
1835 1 16 1 15
1835 1 17 1 15
1835 1 18 1 11
1835 1 19 1 17
1835 1 20 1 14
1836 1 1 1 4
1836 1 2 1 3
1836 1 3 1 3
1836 1 4 1 5
1836 1 5 1 23
1836 1 10 1 16
1836 1 13 1 1
1836 1 15 1 18
1836 1 18 1 1
1836 1 19 1 1
1836 1 20 1 14
1836 1 25 1 11
1837 1 1 1 10
1837 1 2 1 5
1837 1 6 1 10
1837 1 7 1 12
1837 1 11 1 15
1837 1 12 1 11
1837 1 16 1 7
1837 1 17 1 8
1837 1 21 1 16
1837 1 22 1 5
1837 1 25 1 1
1838 1 4 1 15
1838 1 6 1 3
1838 1 8 1 1
1838 1 9 1 18
1838 1 10 1 2
1838 1 14 1 25
1838 1 19 1 25
1838 1 24 1 11
1839 1 1 1 15
1839 1 2 1 23
1839 1 3 1 11
1839 1 4 1 10
1839 1 5 1 12
1839 1 7 1 4
1839 1 12 1 6
1839 1 16 1 1
1839 1 17 1 12
1839 1 18 1 2
1839 1 19 1 1
1839 1 22 1 3
1840 1 1 1 20
1840 1 2 1 7
1840 1 3 1 8
1840 1 4 1 8
1840 1 5 1 15
1840 1 6 1 11
1840 1 11 1 12
1840 1 16 1 10
1840 1 21 1 9
1841 1 1 1 1
1841 1 4 1 21
1841 1 9 1 22
1841 1 14 1 13
1841 1 16 1 2
1841 1 19 1 19
1841 1 24 1 22
1842 1 6 1 14
1842 1 7 1 9
1842 1 8 1 7
1842 1 9 1 11
1842 1 10 1 7
1842 1 21 1 16
1842 1 22 1 6
1842 1 23 1 9
1842 1 24 1 14
1842 1 25 1 7
1843 1 1 1 4
1843 1 3 1 1
1843 1 4 1 2
1843 1 5 1 12
1843 1 6 1 4
1843 1 7 1 1
1843 1 8 1 1
1843 1 10 1 6
1843 1 11 1 4
1843 1 15 1 10
1843 1 16 1 5
1843 1 17 1 2
1843 1 18 1 5
1843 1 19 1 5
1843 1 20 1 17
1843 1 21 1 1
1843 1 22 1 2
1843 1 23 1 1
1843 1 24 1 2
1843 1 25 1 15
1844 1 1 1 11
1844 1 6 1 19
1844 1 11 1 27
1844 1 12 1 2
1844 1 13 1 1
1844 1 14 1 4
1844 1 16 1 17
1844 1 17 1 1
1844 1 18 1 2
1844 1 19 1 2
1844 1 20 1 2
1844 1 21 1 12
1845 1 1 1 1
1845 1 2 1 10
1845 1 6 1 2
1845 1 7 1 16
1845 1 10 1 1
1845 1 11 1 8
1845 1 12 1 13
1845 1 16 1 4
1845 1 17 1 22
1845 1 19 1 1
1845 1 21 1 7
1845 1 22 1 15
1846 1 4 1 1
1846 1 6 1 2
1846 1 7 1 2
1846 1 8 1 3
1846 1 9 1 1
1846 1 15 1 1
1846 1 19 1 1
1846 1 21 1 17
1846 1 22 1 17
1846 1 23 1 19
1846 1 24 1 20
1846 1 25 1 16
1847 1 2 1 5
1847 1 3 1 12
1847 1 4 1 4
1847 1 7 1 7
1847 1 8 1 19
1847 1 12 1 3
1847 1 13 1 12
1847 1 14 1 1
1847 1 17 1 5
1847 1 18 1 9
1847 1 19 1 3
1847 1 22 1 4
1847 1 23 1 15
1847 1 24 1 1
1848 1 1 1 6
1848 1 2 1 6
1848 1 3 1 4
1848 1 4 1 16
1848 1 5 1 3
1848 1 6 1 1
1848 1 7 1 6
1848 1 9 1 7
1848 1 10 1 2
1848 1 12 1 3
1848 1 13 1 3
1848 1 14 1 8
1848 1 17 1 2
1848 1 19 1 5
1848 1 21 1 5
1848 1 22 1 6
1848 1 23 1 5
1848 1 24 1 10
1848 1 25 1 2
1849 1 1 1 14
1849 1 2 1 11
1849 1 3 1 12
1849 1 4 1 24
1849 1 5 1 12
1849 1 9 1 5
1849 1 14 1 5
1849 1 17 1 1
1849 1 19 1 10
1849 1 24 1 6
1850 1 4 1 2
1850 1 9 1 7
1850 1 11 1 9
1850 1 12 1 13
1850 1 13 1 16
1850 1 14 1 29
1850 1 15 1 12
1850 1 17 1 2
1850 1 18 1 4
1850 1 19 1 4
1850 1 24 1 2
1851 1 2 1 7
1851 1 3 1 1
1851 1 7 1 1
1851 1 8 1 1
1851 1 11 1 6
1851 1 12 1 7
1851 1 13 1 5
1851 1 14 1 6
1851 1 15 1 4
1851 1 16 1 10
1851 1 17 1 15
1851 1 18 1 9
1851 1 19 1 10
1851 1 20 1 9
1851 1 22 1 7
1851 1 23 1 2
1852 1 1 1 26
1852 1 2 1 18
1852 1 3 1 21
1852 1 4 1 15
1852 1 5 1 20
1853 1 2 1 1
1853 1 4 1 1
1853 1 6 1 9
1853 1 7 1 10
1853 1 8 1 19
1853 1 9 1 13
1853 1 10 1 15
1853 1 11 1 1
1853 1 16 1 6
1853 1 17 1 8
1853 1 18 1 5
1853 1 19 1 5
1853 1 20 1 4
1853 1 24 1 3
1854 1 5 1 15
1854 1 10 1 19
1854 1 15 1 20
1854 1 20 1 20
1854 1 21 1 1
1854 1 22 1 3
1854 1 23 1 2
1854 1 24 1 1
1854 1 25 1 19
1855 1 2 1 20
1855 1 6 1 2
1855 1 7 1 14
1855 1 9 1 3
1855 1 10 1 1
1855 1 12 1 19
1855 1 17 1 19
1855 1 18 1 1
1855 1 22 1 20
1855 1 24 1 1
1856 1 1 1 5
1856 1 2 1 15
1856 1 6 1 2
1856 1 7 1 21
1856 1 11 1 1
1856 1 12 1 16
1856 1 16 1 4
1856 1 17 1 18
1856 1 21 1 5
1856 1 22 1 13
1857 1 2 1 6
1857 1 3 1 11
1857 1 5 1 1
1857 1 7 1 3
1857 1 8 1 18
1857 1 10 1 1
1857 1 12 1 10
1857 1 13 1 20
1857 1 15 1 1
1857 1 17 1 2
1857 1 18 1 7
1857 1 22 1 6
1857 1 23 1 12
1857 1 24 1 1
1857 1 25 1 1
1858 1 1 1 19
1858 1 6 1 21
1858 1 11 1 24
1858 1 14 1 1
1858 1 16 1 20
1858 1 21 1 15
1859 1 1 1 2
1859 1 4 1 3
1859 1 6 1 14
1859 1 7 1 7
1859 1 8 1 6
1859 1 9 1 10
1859 1 10 1 6
1859 1 11 1 10
1859 1 12 1 3
1859 1 13 1 3
1859 1 14 1 9
1859 1 15 1 2
1859 1 16 1 4
1859 1 17 1 4
1859 1 18 1 3
1859 1 19 1 3
1859 1 20 1 3
1859 1 21 1 4
1859 1 24 1 3
1859 1 25 1 1
1860 1 2 1 9
1860 1 4 1 3
1860 1 7 1 4
1860 1 9 1 2
1860 1 12 1 7
1860 1 14 1 2
1860 1 15 1 1
1860 1 16 1 8
1860 1 17 1 21
1860 1 18 1 10
1860 1 19 1 11
1860 1 20 1 12
1860 1 22 1 7
1860 1 24 1 3
1861 1 1 1 18
1861 1 2 1 3
1861 1 3 1 8
1861 1 5 1 2
1861 1 6 1 15
1861 1 7 1 1
1861 1 8 1 3
1861 1 11 1 17
1861 1 13 1 5
1861 1 16 1 7
1861 1 18 1 4
1861 1 21 1 13
1861 1 23 1 4
1862 1 6 1 6
1862 1 7 1 3
1862 1 8 1 5
1862 1 9 1 3
1862 1 10 1 7
1862 1 21 1 20
1862 1 22 1 21
1862 1 23 1 10
1862 1 24 1 11
1862 1 25 1 14
1863 1 1 1 8
1863 1 2 1 1
1863 1 3 1 7
1863 1 4 1 2
1863 1 5 1 2
1863 1 6 1 15
1863 1 7 1 10
1863 1 8 1 15
1863 1 9 1 16
1863 1 10 1 6
1863 1 11 1 2
1863 1 13 1 2
1863 1 16 1 4
1863 1 18 1 6
1863 1 21 1 2
1863 1 23 1 2
1864 1 1 1 1
1864 1 2 1 1
1864 1 3 1 2
1864 1 4 1 15
1864 1 6 1 3
1864 1 7 1 1
1864 1 8 1 7
1864 1 9 1 5
1864 1 11 1 4
1864 1 12 1 2
1864 1 13 1 1
1864 1 14 1 12
1864 1 15 1 1
1864 1 16 1 8
1864 1 17 1 1
1864 1 18 1 8
1864 1 19 1 8
1864 1 20 1 1
1864 1 21 1 2
1864 1 22 1 3
1864 1 23 1 6
1864 1 24 1 6
1864 1 25 1 2
1865 1 1 1 19
1865 1 5 1 1
1865 1 6 1 23
1865 1 11 1 15
1865 1 13 1 1
1865 1 16 1 20
1865 1 21 1 21
1866 1 1 1 9
1866 1 4 1 8
1866 1 6 1 10
1866 1 7 1 1
1866 1 8 1 1
1866 1 9 1 9
1866 1 10 1 3
1866 1 11 1 18
1866 1 14 1 11
1866 1 16 1 4
1866 1 17 1 1
1866 1 18 1 2
1866 1 19 1 8
1866 1 20 1 1
1866 1 21 1 9
1866 1 24 1 5
1867 1 1 1 7
1867 1 2 1 12
1867 1 3 1 6
1867 1 4 1 22
1867 1 5 1 7
1867 1 9 1 6
1867 1 12 1 3
1867 1 13 1 3
1867 1 14 1 9
1867 1 15 1 3
1867 1 19 1 11
1867 1 23 1 1
1867 1 24 1 10
1868 1 1 1 18
1868 1 6 1 18
1868 1 8 1 1
1868 1 11 1 16
1868 1 16 1 21
1868 1 17 1 2
1868 1 18 1 3
1868 1 19 1 1
1868 1 20 1 2
1868 1 21 1 18
1869 1 7 1 2
1869 1 9 1 1
1869 1 10 1 1
1869 1 11 1 4
1869 1 12 1 3
1869 1 13 1 6
1869 1 14 1 8
1869 1 15 1 5
1869 1 16 1 13
1869 1 17 1 17
1869 1 18 1 9
1869 1 19 1 15
1869 1 20 1 14
1869 1 22 1 1
1869 1 24 1 1
1870 1 2 1 4
1870 1 3 1 1
1870 1 4 1 2
1870 1 6 1 19
1870 1 7 1 14
1870 1 8 1 19
1870 1 9 1 12
1870 1 10 1 16
1870 1 12 1 2
1870 1 20 1 1
1870 1 21 1 1
1870 1 22 1 3
1870 1 23 1 2
1870 1 24 1 1
1870 1 25 1 3
1871 1 1 1 9
1871 1 2 1 10
1871 1 4 1 2
1871 1 6 1 12
1871 1 7 1 6
1871 1 9 1 1
1871 1 11 1 9
1871 1 12 1 8
1871 1 14 1 3
1871 1 15 1 1
1871 1 16 1 11
1871 1 17 1 6
1871 1 19 1 7
1871 1 21 1 6
1871 1 22 1 7
1871 1 24 1 2
1872 1 1 1 19
1872 1 2 1 1
1872 1 3 1 1
1872 1 6 1 16
1872 1 11 1 22
1872 1 16 1 20
1872 1 21 1 16
1872 1 22 1 1
1872 1 23 1 2
1872 1 24 1 2
1873 1 4 1 1
1873 1 5 1 18
1873 1 9 1 2
1873 1 10 1 12
1873 1 14 1 1
1873 1 15 1 19
1873 1 16 1 4
1873 1 17 1 2
1873 1 18 1 1
1873 1 19 1 3
1873 1 20 1 21
1873 1 24 1 2
1873 1 25 1 14
1874 1 2 1 1
1874 1 3 1 2
1874 1 6 1 22
1874 1 7 1 2
1874 1 8 1 17
1874 1 9 1 16
1874 1 10 1 12
1874 1 12 1 6
1874 1 13 1 6
1874 1 15 1 2
1874 1 17 1 4
1874 1 18 1 3
1874 1 22 1 5
1874 1 23 1 2
1875 1 5 1 10
1875 1 6 1 2
1875 1 7 1 1
1875 1 8 1 1
1875 1 10 1 17
1875 1 14 1 3
1875 1 15 1 16
1875 1 20 1 5
1875 1 21 1 5
1875 1 22 1 8
1875 1 23 1 9
1875 1 24 1 6
1875 1 25 1 17
1876 1 2 1 16
1876 1 3 1 1
1876 1 7 1 18
1876 1 12 1 23
1876 1 17 1 20
1876 1 18 1 2
1876 1 22 1 20
1877 1 10 1 2
1877 1 11 1 16
1877 1 12 1 7
1877 1 13 1 14
1877 1 14 1 16
1877 1 15 1 12
1877 1 16 1 4
1877 1 17 1 8
1877 1 18 1 6
1877 1 19 1 6
1877 1 20 1 8
1877 1 25 1 1
1878 1 1 1 1
1878 1 4 1 7
1878 1 6 1 12
1878 1 7 1 12
1878 1 8 1 13
1878 1 9 1 17
1878 1 10 1 14
1878 1 11 1 1
1878 1 14 1 8
1878 1 17 1 2
1878 1 19 1 5
1878 1 21 1 1
1878 1 22 1 1
1878 1 24 1 6
1879 1 17 1 1
1879 1 18 1 5
1879 1 19 1 1
1879 1 20 1 1
1879 1 21 1 21
1879 1 22 1 20
1879 1 23 1 14
1879 1 24 1 19
1879 1 25 1 18
1880 1 1 1 2
1880 1 2 1 1
1880 1 3 1 2
1880 1 4 1 1
1880 1 11 1 22
1880 1 12 1 19
1880 1 13 1 15
1880 1 14 1 16
1880 1 15 1 19
1880 1 18 1 2
1880 1 19 1 1
1881 1 1 1 2
1881 1 3 1 2
1881 1 4 1 2
1881 1 5 1 4
1881 1 16 1 12
1881 1 17 1 12
1881 1 18 1 10
1881 1 19 1 10
1881 1 20 1 9
1881 1 21 1 8
1881 1 22 1 5
1881 1 23 1 7
1881 1 24 1 10
1881 1 25 1 7
1882 1 2 1 2
1882 1 7 1 8
1882 1 8 1 1
1882 1 10 1 1
1882 1 12 1 2
1882 1 17 1 3
1882 1 21 1 9
1882 1 22 1 20
1882 1 23 1 16
1882 1 24 1 19
1882 1 25 1 19
1883 1 1 1 1
1883 1 2 1 1
1883 1 3 1 1
1883 1 4 1 1
1883 1 10 1 1
1883 1 11 1 5
1883 1 12 1 1
1883 1 13 1 1
1883 1 14 1 3
1883 1 15 1 5
1883 1 20 1 1
1883 1 21 1 17
1883 1 22 1 11
1883 1 23 1 10
1883 1 24 1 19
1883 1 25 1 22
1884 1 4 1 8
1884 1 9 1 8
1884 1 11 1 8
1884 1 12 1 10
1884 1 13 1 17
1884 1 14 1 15
1884 1 15 1 18
1884 1 16 1 1
1884 1 17 1 2
1884 1 19 1 7
1884 1 24 1 6
1885 1 9 1 3
1885 1 10 1 1
1885 1 11 1 14
1885 1 12 1 8
1885 1 13 1 12
1885 1 14 1 14
1885 1 15 1 18
1885 1 16 1 6
1885 1 17 1 4
1885 1 18 1 8
1885 1 19 1 7
1885 1 20 1 4
1885 1 24 1 1
1886 1 3 1 13
1886 1 4 1 2
1886 1 5 1 1
1886 1 8 1 9
1886 1 10 1 1
1886 1 13 1 9
1886 1 14 1 4
1886 1 16 1 1
1886 1 18 1 9
1886 1 19 1 3
1886 1 20 1 1
1886 1 21 1 7
1886 1 22 1 5
1886 1 23 1 16
1886 1 24 1 11
1886 1 25 1 8
1887 1 19 1 1
1887 1 21 1 18
1887 1 22 1 19
1887 1 23 1 15
1887 1 24 1 24
1887 1 25 1 23
1888 1 1 1 19
1888 1 2 1 22
1888 1 3 1 20
1888 1 4 1 21
1888 1 5 1 18
1889 1 1 1 8
1889 1 2 1 9
1889 1 3 1 6
1889 1 4 1 7
1889 1 5 1 15
1889 1 15 1 1
1889 1 16 1 1
1889 1 18 1 1
1889 1 19 1 1
1889 1 20 1 3
1889 1 21 1 10
1889 1 22 1 9
1889 1 23 1 5
1889 1 24 1 9
1889 1 25 1 15
1890 1 1 1 7
1890 1 6 1 5
1890 1 11 1 14
1890 1 12 1 3
1890 1 13 1 2
1890 1 14 1 4
1890 1 15 1 4
1890 1 16 1 4
1890 1 17 1 2
1890 1 21 1 9
1890 1 22 1 12
1890 1 23 1 12
1890 1 24 1 13
1890 1 25 1 9
1891 1 4 1 1
1891 1 5 1 1
1891 1 6 1 9
1891 1 7 1 15
1891 1 8 1 17
1891 1 9 1 19
1891 1 10 1 16
1891 1 11 1 2
1891 1 12 1 2
1891 1 13 1 1
1891 1 14 1 2
1891 1 15 1 4
1891 1 19 1 2
1891 1 20 1 1
1891 1 21 1 1
1891 1 23 1 1
1891 1 24 1 3
1891 1 25 1 3
1892 1 6 1 1
1892 1 11 1 1
1892 1 16 1 12
1892 1 17 1 13
1892 1 18 1 15
1892 1 19 1 10
1892 1 20 1 10
1892 1 21 1 6
1892 1 22 1 9
1892 1 23 1 9
1892 1 24 1 4
1892 1 25 1 10
1893 1 5 1 14
1893 1 10 1 21
1893 1 15 1 17
1893 1 16 1 1
1893 1 17 1 2
1893 1 18 1 2
1893 1 20 1 27
1893 1 25 1 16
1894 1 2 1 1
1894 1 3 1 3
1894 1 4 1 1
1894 1 5 1 1
1894 1 6 1 3
1894 1 7 1 3
1894 1 8 1 5
1894 1 9 1 9
1894 1 10 1 6
1894 1 12 1 2
1894 1 21 1 13
1894 1 22 1 16
1894 1 23 1 11
1894 1 24 1 12
1894 1 25 1 14
1895 1 1 1 16
1895 1 6 1 17
1895 1 11 1 21
1895 1 12 1 2
1895 1 13 1 4
1895 1 14 1 3
1895 1 15 1 3
1895 1 16 1 18
1895 1 21 1 15
1895 1 23 1 1
1896 1 2 1 13
1896 1 6 1 1
1896 1 7 1 7
1896 1 12 1 7
1896 1 16 1 1
1896 1 17 1 8
1896 1 21 1 12
1896 1 22 1 19
1896 1 23 1 10
1896 1 24 1 10
1896 1 25 1 12
1897 1 1 1 1
1897 1 3 1 3
1897 1 4 1 10
1897 1 5 1 2
1897 1 9 1 6
1897 1 10 1 4
1897 1 14 1 10
1897 1 15 1 4
1897 1 19 1 4
1897 1 20 1 1
1897 1 21 1 6
1897 1 22 1 15
1897 1 23 1 12
1897 1 24 1 11
1897 1 25 1 11
1898 1 1 1 9
1898 1 6 1 10
1898 1 7 1 6
1898 1 8 1 6
1898 1 9 1 4
1898 1 10 1 5
1898 1 11 1 6
1898 1 12 1 1
1898 1 13 1 1
1898 1 14 1 1
1898 1 15 1 1
1898 1 16 1 13
1898 1 17 1 9
1898 1 18 1 14
1898 1 19 1 4
1898 1 20 1 2
1898 1 21 1 6
1898 1 23 1 2
1899 1 2 1 14
1899 1 6 1 1
1899 1 7 1 15
1899 1 8 1 3
1899 1 10 1 2
1899 1 11 1 8
1899 1 12 1 15
1899 1 13 1 3
1899 1 14 1 5
1899 1 15 1 3
1899 1 16 1 4
1899 1 17 1 11
1899 1 21 1 3
1899 1 22 1 13
1900 1 2 1 2
1900 1 5 1 1
1900 1 6 1 20
1900 1 7 1 18
1900 1 8 1 13
1900 1 9 1 18
1900 1 10 1 24
1900 1 12 1 1
1900 1 13 1 1
1900 1 22 1 1
1900 1 23 1 1
1901 1 1 1 22
1901 1 2 1 14
1901 1 3 1 5
1901 1 4 1 13
1901 1 5 1 10
1901 1 6 1 4
1901 1 8 1 2
1901 1 11 1 8
1901 1 13 1 3
1901 1 14 1 1
1901 1 15 1 4
1901 1 16 1 4
1901 1 21 1 9
1901 1 25 1 1
1902 1 3 1 1
1902 1 5 1 11
1902 1 8 1 1
1902 1 10 1 23
1902 1 11 1 4
1902 1 12 1 5
1902 1 13 1 2
1902 1 14 1 2
1902 1 15 1 16
1902 1 20 1 16
1902 1 25 1 19
1903 1 1 1 13
1903 1 4 1 1
1903 1 5 1 2
1903 1 6 1 9
1903 1 10 1 1
1903 1 11 1 10
1903 1 15 1 2
1903 1 16 1 19
1903 1 17 1 8
1903 1 18 1 8
1903 1 19 1 7
1903 1 20 1 10
1903 1 21 1 8
1903 1 24 1 1
1903 1 25 1 1
1904 1 4 1 1
1904 1 5 1 2
1904 1 6 1 13
1904 1 7 1 22
1904 1 8 1 19
1904 1 9 1 17
1904 1 10 1 24
1904 1 17 1 2
1905 1 1 1 1
1905 1 3 1 9
1905 1 5 1 15
1905 1 6 1 1
1905 1 8 1 9
1905 1 10 1 14
1905 1 11 1 2
1905 1 13 1 9
1905 1 15 1 4
1905 1 18 1 10
1905 1 20 1 10
1905 1 23 1 10
1905 1 25 1 6
1906 1 3 1 1
1906 1 4 1 23
1906 1 8 1 1
1906 1 9 1 18
1906 1 14 1 23
1906 1 18 1 1
1906 1 19 1 19
1906 1 24 1 14
1907 1 1 1 19
1907 1 6 1 15
1907 1 11 1 28
1907 1 14 1 1
1907 1 16 1 24
1907 1 17 1 1
1907 1 21 1 12
1908 1 2 1 3
1908 1 3 1 7
1908 1 4 1 1
1908 1 7 1 3
1908 1 8 1 8
1908 1 9 1 1
1908 1 11 1 7
1908 1 12 1 2
1908 1 13 1 10
1908 1 14 1 8
1908 1 15 1 5
1908 1 17 1 8
1908 1 18 1 14
1908 1 19 1 7
1908 1 20 1 5
1908 1 22 1 5
1908 1 23 1 5
1908 1 24 1 1
1909 1 1 1 22
1909 1 2 1 8
1909 1 3 1 13
1909 1 4 1 4
1909 1 5 1 12
1909 1 6 1 6
1909 1 7 1 3
1909 1 8 1 2
1909 1 9 1 1
1909 1 10 1 5
1909 1 11 1 4
1909 1 15 1 2
1909 1 16 1 7
1909 1 21 1 8
1909 1 25 1 3
1910 1 1 1 13
1910 1 2 1 14
1910 1 3 1 14
1910 1 4 1 18
1910 1 5 1 19
1910 1 10 1 3
1910 1 15 1 5
1910 1 18 1 2
1910 1 20 1 6
1910 1 25 1 6
1911 1 1 1 10
1911 1 2 1 11
1911 1 3 1 10
1911 1 4 1 17
1911 1 5 1 21
1911 1 6 1 6
1911 1 7 1 5
1911 1 8 1 5
1911 1 9 1 7
1911 1 10 1 5
1911 1 16 1 1
1911 1 19 1 1
1911 1 21 1 1
1912 1 1 1 1
1912 1 3 1 1
1912 1 4 1 14
1912 1 5 1 10
1912 1 9 1 12
1912 1 10 1 2
1912 1 14 1 12
1912 1 15 1 6
1912 1 19 1 13
1912 1 20 1 11
1912 1 22 1 1
1912 1 23 1 1
1912 1 24 1 12
1912 1 25 1 4
1913 1 2 1 1
1913 1 3 1 16
1913 1 4 1 1
1913 1 7 1 3
1913 1 8 1 7
1913 1 9 1 1
1913 1 12 1 3
1913 1 13 1 9
1913 1 14 1 5
1913 1 16 1 2
1913 1 17 1 3
1913 1 18 1 10
1913 1 19 1 9
1913 1 22 1 2
1913 1 23 1 15
1913 1 24 1 13
1914 1 4 1 6
1914 1 9 1 13
1914 1 14 1 7
1914 1 16 1 10
1914 1 17 1 9
1914 1 18 1 11
1914 1 19 1 15
1914 1 20 1 18
1914 1 24 1 11
1915 1 1 1 1
1915 1 4 1 14
1915 1 6 1 4
1915 1 9 1 8
1915 1 14 1 6
1915 1 16 1 15
1915 1 17 1 13
1915 1 18 1 9
1915 1 19 1 14
1915 1 20 1 6
1915 1 21 1 3
1915 1 24 1 7
1916 1 2 1 1
1916 1 3 1 1
1916 1 4 1 12
1916 1 5 1 1
1916 1 8 1 1
1916 1 9 1 18
1916 1 14 1 15
1916 1 15 1 1
1916 1 16 1 1
1916 1 17 1 3
1916 1 18 1 2
1916 1 19 1 20
1916 1 20 1 4
1916 1 22 1 2
1916 1 24 1 18
1917 1 5 1 14
1917 1 6 1 2
1917 1 9 1 1
1917 1 10 1 22
1917 1 15 1 20
1917 1 20 1 20
1917 1 25 1 21
1918 1 1 1 1
1918 1 5 1 10
1918 1 6 1 1
1918 1 7 1 1
1918 1 9 1 1
1918 1 10 1 4
1918 1 15 1 5
1918 1 16 1 4
1918 1 17 1 6
1918 1 18 1 6
1918 1 19 1 3
1918 1 20 1 7
1918 1 21 1 5
1918 1 22 1 14
1918 1 23 1 5
1918 1 24 1 12
1918 1 25 1 15
1919 1 3 1 4
1919 1 5 1 9
1919 1 8 1 6
1919 1 9 1 3
1919 1 10 1 7
1919 1 13 1 5
1919 1 15 1 6
1919 1 16 1 1
1919 1 18 1 7
1919 1 20 1 10
1919 1 21 1 12
1919 1 22 1 5
1919 1 23 1 14
1919 1 24 1 5
1919 1 25 1 6
1920 1 1 1 7
1920 1 2 1 6
1920 1 3 1 14
1920 1 4 1 6
1920 1 5 1 4
1920 1 7 1 1
1920 1 8 1 12
1920 1 9 1 1
1920 1 13 1 15
1920 1 17 1 2
1920 1 18 1 13
1920 1 19 1 1
1920 1 22 1 1
1920 1 23 1 17
1921 1 1 1 5
1921 1 2 1 11
1921 1 3 1 5
1921 1 4 1 5
1921 1 5 1 6
1921 1 17 1 2
1921 1 21 1 14
1921 1 22 1 14
1921 1 23 1 13
1921 1 24 1 14
1921 1 25 1 11
1922 1 1 1 6
1922 1 3 1 3
1922 1 6 1 8
1922 1 8 1 6
1922 1 11 1 15
1922 1 12 1 6
1922 1 13 1 8
1922 1 14 1 1
1922 1 15 1 3
1922 1 16 1 13
1922 1 17 1 6
1922 1 18 1 9
1922 1 19 1 7
1922 1 20 1 2
1922 1 21 1 6
1922 1 23 1 1
1923 1 2 1 10
1923 1 4 1 5
1923 1 7 1 14
1923 1 9 1 5
1923 1 12 1 15
1923 1 14 1 3
1923 1 17 1 10
1923 1 19 1 4
1923 1 20 1 2
1923 1 21 1 6
1923 1 22 1 15
1923 1 23 1 3
1923 1 24 1 8
1924 1 1 1 9
1924 1 2 1 1
1924 1 3 1 4
1924 1 4 1 4
1924 1 5 1 5
1924 1 6 1 6
1924 1 11 1 15
1924 1 12 1 8
1924 1 13 1 3
1924 1 14 1 7
1924 1 15 1 7
1924 1 16 1 12
1924 1 17 1 3
1924 1 18 1 5
1924 1 19 1 1
1924 1 20 1 5
1924 1 21 1 5
1925 1 2 1 19
1925 1 3 1 2
1925 1 7 1 18
1925 1 12 1 14
1925 1 15 1 1
1925 1 17 1 16
1925 1 21 1 1
1925 1 22 1 22
1925 1 23 1 2
1925 1 24 1 3
1925 1 25 1 2
1926 1 2 1 14
1926 1 4 1 6
1926 1 5 1 1
1926 1 7 1 12
1926 1 8 1 1
1926 1 9 1 10
1926 1 10 1 1
1926 1 12 1 13
1926 1 14 1 5
1926 1 17 1 10
1926 1 19 1 5
1926 1 20 1 1
1926 1 22 1 12
1926 1 24 1 9
1927 1 3 1 16
1927 1 4 1 8
1927 1 7 1 1
1927 1 8 1 7
1927 1 9 1 1
1927 1 11 1 1
1927 1 13 1 22
1927 1 14 1 3
1927 1 15 1 1
1927 1 18 1 17
1927 1 19 1 5
1927 1 23 1 16
1927 1 24 1 2
1928 1 1 1 3
1928 1 4 1 1
1928 1 6 1 3
1928 1 9 1 3
1928 1 11 1 20
1928 1 12 1 9
1928 1 13 1 12
1928 1 14 1 13
1928 1 15 1 18
1928 1 16 1 7
1928 1 17 1 4
1928 1 18 1 2
1928 1 19 1 3
1928 1 21 1 1
1928 1 24 1 1
1929 1 1 1 13
1929 1 2 1 1
1929 1 3 1 3
1929 1 4 1 7
1929 1 5 1 4
1929 1 6 1 17
1929 1 7 1 4
1929 1 8 1 4
1929 1 9 1 6
1929 1 10 1 6
1929 1 11 1 10
1929 1 16 1 8
1929 1 19 1 3
1929 1 21 1 12
1929 1 24 1 2
1930 1 2 1 1
1930 1 3 1 8
1930 1 5 1 15
1930 1 6 1 3
1930 1 7 1 1
1930 1 8 1 5
1930 1 9 1 1
1930 1 10 1 11
1930 1 11 1 2
1930 1 12 1 4
1930 1 13 1 7
1930 1 14 1 1
1930 1 15 1 11
1930 1 17 1 1
1930 1 18 1 4
1930 1 20 1 9
1930 1 21 1 1
1930 1 22 1 2
1930 1 23 1 2
1930 1 25 1 11
1931 1 1 1 5
1931 1 5 1 2
1931 1 6 1 7
1931 1 10 1 1
1931 1 11 1 8
1931 1 12 1 5
1931 1 13 1 2
1931 1 14 1 3
1931 1 15 1 4
1931 1 16 1 15
1931 1 17 1 5
1931 1 18 1 13
1931 1 19 1 7
1931 1 20 1 18
1931 1 21 1 5
1932 1 7 1 1
1932 1 11 1 18
1932 1 12 1 15
1932 1 13 1 16
1932 1 14 1 16
1932 1 15 1 14
1932 1 17 1 1
1932 1 19 1 1
1932 1 20 1 1
1932 1 21 1 2
1932 1 22 1 2
1932 1 23 1 7
1932 1 24 1 2
1932 1 25 1 4
1933 1 3 1 1
1933 1 5 1 16
1933 1 10 1 11
1933 1 13 1 2
1933 1 14 1 1
1933 1 15 1 10
1933 1 20 1 12
1933 1 21 1 5
1933 1 22 1 8
1933 1 23 1 11
1933 1 24 1 11
1933 1 25 1 12
1934 1 1 1 2
1934 1 2 1 11
1934 1 3 1 2
1934 1 4 1 3
1934 1 7 1 12
1934 1 9 1 1
1934 1 11 1 2
1934 1 12 1 17
1934 1 13 1 2
1934 1 14 1 4
1934 1 16 1 3
1934 1 17 1 16
1934 1 18 1 1
1934 1 19 1 5
1934 1 20 1 1
1934 1 21 1 1
1934 1 22 1 15
1934 1 24 1 2
1935 1 1 1 1
1935 1 3 1 1
1935 1 4 1 2
1935 1 11 1 14
1935 1 12 1 12
1935 1 13 1 8
1935 1 14 1 10
1935 1 15 1 8
1935 1 16 1 2
1935 1 17 1 2
1935 1 18 1 1
1935 1 19 1 5
1935 1 20 1 2
1935 1 21 1 4
1935 1 22 1 9
1935 1 23 1 6
1935 1 24 1 9
1935 1 25 1 4
1936 1 3 1 11
1936 1 5 1 4
1936 1 8 1 16
1936 1 10 1 2
1936 1 13 1 19
1936 1 15 1 4
1936 1 16 1 2
1936 1 17 1 3
1936 1 18 1 21
1936 1 19 1 1
1936 1 20 1 2
1936 1 23 1 12
1936 1 25 1 3
1937 1 3 1 16
1937 1 5 1 1
1937 1 8 1 19
1937 1 10 1 1
1937 1 12 1 1
1937 1 13 1 19
1937 1 15 1 1
1937 1 17 1 1
1937 1 18 1 19
1937 1 23 1 18
1937 1 24 1 1
1937 1 25 1 3
1938 1 5 1 1
1938 1 11 1 14
1938 1 12 1 16
1938 1 13 1 5
1938 1 14 1 7
1938 1 15 1 10
1938 1 16 1 5
1938 1 17 1 11
1938 1 18 1 9
1938 1 19 1 6
1938 1 20 1 7
1938 1 21 1 2
1938 1 22 1 3
1938 1 23 1 1
1938 1 24 1 1
1938 1 25 1 2
1939 1 1 1 9
1939 1 2 1 11
1939 1 3 1 6
1939 1 4 1 10
1939 1 5 1 9
1939 1 7 1 1
1939 1 9 1 11
1939 1 10 1 1
1939 1 14 1 10
1939 1 16 1 1
1939 1 17 1 2
1939 1 18 1 3
1939 1 19 1 11
1939 1 20 1 1
1939 1 24 1 14
1940 1 1 1 1
1940 1 2 1 9
1940 1 3 1 4
1940 1 4 1 12
1940 1 5 1 2
1940 1 6 1 1
1940 1 7 1 4
1940 1 9 1 8
1940 1 12 1 12
1940 1 13 1 1
1940 1 14 1 7
1940 1 17 1 4
1940 1 18 1 1
1940 1 19 1 15
1940 1 22 1 7
1940 1 23 1 1
1940 1 24 1 11
1941 1 6 1 8
1941 1 7 1 1
1941 1 8 1 4
1941 1 9 1 8
1941 1 10 1 1
1941 1 11 1 1
1941 1 13 1 1
1941 1 14 1 1
1941 1 15 1 1
1941 1 16 1 17
1941 1 17 1 12
1941 1 18 1 10
1941 1 19 1 12
1941 1 20 1 19
1941 1 22 1 1
1941 1 24 1 3
1942 1 1 1 3
1942 1 2 1 6
1942 1 3 1 15
1942 1 4 1 3
1942 1 7 1 3
1942 1 8 1 8
1942 1 9 1 3
1942 1 12 1 1
1942 1 13 1 14
1942 1 14 1 2
1942 1 16 1 1
1942 1 17 1 2
1942 1 18 1 11
1942 1 19 1 5
1942 1 21 1 1
1942 1 22 1 4
1942 1 23 1 15
1942 1 24 1 3
1943 1 2 1 1
1943 1 4 1 6
1943 1 5 1 6
1943 1 6 1 5
1943 1 7 1 5
1943 1 8 1 10
1943 1 9 1 16
1943 1 10 1 12
1943 1 14 1 10
1943 1 15 1 3
1943 1 17 1 2
1943 1 19 1 6
1943 1 20 1 5
1943 1 23 1 1
1943 1 24 1 8
1943 1 25 1 4
1944 1 1 1 6
1944 1 6 1 1
1944 1 8 1 2
1944 1 11 1 21
1944 1 12 1 17
1944 1 13 1 9
1944 1 14 1 13
1944 1 15 1 14
1944 1 16 1 6
1944 1 17 1 1
1944 1 18 1 2
1944 1 20 1 1
1944 1 21 1 5
1944 1 23 1 2
1945 1 1 1 15
1945 1 2 1 14
1945 1 3 1 8
1945 1 4 1 18
1945 1 5 1 21
1945 1 6 1 1
1945 1 11 1 3
1945 1 12 1 2
1945 1 13 1 3
1945 1 16 1 7
1945 1 17 1 1
1945 1 21 1 6
1945 1 22 1 1
1946 1 6 1 26
1946 1 7 1 15
1946 1 8 1 24
1946 1 9 1 14
1946 1 10 1 21
1947 1 1 1 2
1947 1 3 1 10
1947 1 4 1 1
1947 1 6 1 6
1947 1 8 1 12
1947 1 11 1 10
1947 1 13 1 10
1947 1 16 1 4
1947 1 17 1 4
1947 1 18 1 12
1947 1 19 1 3
1947 1 20 1 9
1947 1 21 1 1
1947 1 23 1 14
1947 1 24 1 2
1948 1 1 1 4
1948 1 2 1 2
1948 1 3 1 1
1948 1 4 1 1
1948 1 5 1 11
1948 1 6 1 3
1948 1 7 1 4
1948 1 9 1 3
1948 1 10 1 9
1948 1 11 1 3
1948 1 12 1 10
1948 1 13 1 7
1948 1 14 1 6
1948 1 15 1 13
1948 1 17 1 1
1948 1 19 1 2
1948 1 20 1 6
1948 1 22 1 5
1948 1 25 1 9
1949 1 1 1 2
1949 1 2 1 6
1949 1 3 1 1
1949 1 4 1 2
1949 1 5 1 8
1949 1 7 1 1
1949 1 9 1 2
1949 1 10 1 14
1949 1 12 1 3
1949 1 14 1 1
1949 1 15 1 5
1949 1 16 1 4
1949 1 17 1 7
1949 1 18 1 3
1949 1 19 1 5
1949 1 20 1 19
1949 1 22 1 4
1949 1 24 1 4
1949 1 25 1 9
1950 1 1 1 1
1950 1 2 1 20
1950 1 7 1 18
1950 1 11 1 2
1950 1 12 1 24
1950 1 16 1 1
1950 1 17 1 21
1950 1 22 1 13
1951 1 1 1 3
1951 1 2 1 9
1951 1 3 1 2
1951 1 4 1 12
1951 1 5 1 2
1951 1 6 1 4
1951 1 7 1 4
1951 1 8 1 1
1951 1 9 1 12
1951 1 11 1 3
1951 1 12 1 4
1951 1 14 1 4
1951 1 17 1 5
1951 1 19 1 11
1951 1 21 1 4
1951 1 22 1 7
1951 1 23 1 2
1951 1 24 1 10
1951 1 25 1 1
1952 1 1 1 24
1952 1 6 1 12
1952 1 11 1 12
1952 1 16 1 15
1952 1 17 1 6
1952 1 18 1 3
1952 1 20 1 4
1952 1 21 1 17
1952 1 23 1 2
1952 1 24 1 2
1952 1 25 1 3
1953 1 1 1 23
1953 1 2 1 9
1953 1 3 1 10
1953 1 4 1 17
1953 1 5 1 17
1953 1 6 1 6
1953 1 10 1 2
1953 1 11 1 2
1953 1 15 1 1
1953 1 16 1 7
1953 1 21 1 3
1953 1 22 1 1
1953 1 24 1 1
1953 1 25 1 1
1954 1 21 1 27
1954 1 22 1 25
1954 1 23 1 21
1954 1 24 1 11
1954 1 25 1 16
1955 1 1 1 14
1955 1 5 1 1
1955 1 6 1 6
1955 1 11 1 8
1955 1 16 1 16
1955 1 17 1 12
1955 1 18 1 11
1955 1 19 1 12
1955 1 20 1 9
1955 1 21 1 10
1955 1 22 1 1
1956 1 2 1 3
1956 1 3 1 14
1956 1 7 1 1
1956 1 8 1 15
1956 1 10 1 1
1956 1 12 1 5
1956 1 13 1 18
1956 1 17 1 3
1956 1 18 1 19
1956 1 22 1 3
1956 1 23 1 18
1957 1 16 1 9
1957 1 17 1 6
1957 1 18 1 9
1957 1 19 1 6
1957 1 20 1 5
1957 1 21 1 13
1957 1 22 1 9
1957 1 23 1 11
1957 1 24 1 14
1957 1 25 1 18
1958 1 1 1 4
1958 1 2 1 4
1958 1 3 1 5
1958 1 4 1 1
1958 1 5 1 2
1958 1 6 1 17
1958 1 7 1 17
1958 1 8 1 5
1958 1 9 1 9
1958 1 10 1 16
1958 1 11 1 1
1958 1 13 1 1
1958 1 16 1 8
1958 1 17 1 3
1958 1 19 1 1
1958 1 20 1 3
1958 1 21 1 3
1959 1 1 1 16
1959 1 2 1 5
1959 1 3 1 1
1959 1 4 1 2
1959 1 5 1 3
1959 1 6 1 9
1959 1 7 1 3
1959 1 11 1 15
1959 1 12 1 3
1959 1 13 1 1
1959 1 16 1 10
1959 1 17 1 11
1959 1 18 1 7
1959 1 19 1 3
1959 1 20 1 4
1959 1 21 1 7
1960 1 1 1 3
1960 1 2 1 2
1960 1 3 1 1
1960 1 6 1 4
1960 1 7 1 4
1960 1 11 1 4
1960 1 12 1 5
1960 1 13 1 6
1960 1 15 1 1
1960 1 16 1 5
1960 1 17 1 3
1960 1 19 1 1
1960 1 21 1 13
1960 1 22 1 17
1960 1 23 1 9
1960 1 24 1 10
1960 1 25 1 12
1961 1 1 1 11
1961 1 6 1 12
1961 1 7 1 1
1961 1 11 1 15
1961 1 16 1 12
1961 1 17 1 1
1961 1 21 1 27
1961 1 22 1 9
1961 1 23 1 6
1961 1 24 1 2
1961 1 25 1 4
1962 1 2 1 20
1962 1 3 1 2
1962 1 7 1 14
1962 1 8 1 3
1962 1 12 1 13
1962 1 13 1 7
1962 1 14 1 1
1962 1 15 1 2
1962 1 17 1 18
1962 1 18 1 3
1962 1 19 1 1
1962 1 20 1 4
1962 1 22 1 11
1962 1 23 1 1
1963 1 1 1 1
1963 1 5 1 11
1963 1 6 1 3
1963 1 10 1 9
1963 1 11 1 11
1963 1 12 1 6
1963 1 13 1 2
1963 1 14 1 6
1963 1 15 1 17
1963 1 16 1 2
1963 1 20 1 15
1963 1 21 1 1
1963 1 25 1 16
1964 1 1 1 8
1964 1 2 1 6
1964 1 3 1 16
1964 1 4 1 6
1964 1 5 1 10
1964 1 6 1 1
1964 1 7 1 1
1964 1 8 1 9
1964 1 9 1 1
1964 1 10 1 4
1964 1 11 1 1
1964 1 13 1 12
1964 1 14 1 3
1964 1 18 1 12
1964 1 23 1 10
1965 1 2 1 20
1965 1 7 1 24
1965 1 12 1 19
1965 1 17 1 12
1965 1 22 1 25
1966 1 1 1 1
1966 1 5 1 11
1966 1 6 1 1
1966 1 7 1 1
1966 1 10 1 9
1966 1 14 1 1
1966 1 15 1 15
1966 1 20 1 6
1966 1 21 1 14
1966 1 22 1 7
1966 1 23 1 5
1966 1 24 1 11
1966 1 25 1 18
1967 1 1 1 3
1967 1 2 1 7
1967 1 3 1 2
1967 1 5 1 5
1967 1 7 1 3
1967 1 10 1 4
1967 1 11 1 13
1967 1 12 1 18
1967 1 13 1 9
1967 1 14 1 9
1967 1 15 1 14
1967 1 17 1 4
1967 1 20 1 2
1967 1 22 1 4
1967 1 25 1 3
1968 1 2 1 2
1968 1 5 1 6
1968 1 7 1 1
1968 1 8 1 1
1968 1 9 1 3
1968 1 10 1 3
1968 1 11 1 1
1968 1 12 1 4
1968 1 14 1 1
1968 1 16 1 20
1968 1 17 1 13
1968 1 18 1 12
1968 1 19 1 13
1968 1 20 1 11
1968 1 22 1 2
1968 1 23 1 1
1968 1 24 1 1
1968 1 25 1 5
1969 1 1 1 3
1969 1 2 1 6
1969 1 3 1 1
1969 1 4 1 2
1969 1 7 1 6
1969 1 12 1 3
1969 1 17 1 3
1969 1 21 1 13
1969 1 22 1 24
1969 1 23 1 9
1969 1 24 1 13
1969 1 25 1 17
1970 1 4 1 4
1970 1 5 1 20
1970 1 7 1 1
1970 1 8 1 2
1970 1 9 1 1
1970 1 10 1 13
1970 1 14 1 1
1970 1 15 1 14
1970 1 19 1 3
1970 1 20 1 23
1970 1 24 1 1
1970 1 25 1 17
1971 1 11 1 6
1971 1 12 1 5
1971 1 13 1 8
1971 1 14 1 4
1971 1 15 1 9
1971 1 16 1 2
1971 1 17 1 2
1971 1 18 1 2
1971 1 19 1 1
1971 1 21 1 12
1971 1 22 1 16
1971 1 23 1 7
1971 1 24 1 14
1971 1 25 1 12
1972 1 3 1 1
1972 1 4 1 2
1972 1 11 1 1
1972 1 13 1 2
1972 1 14 1 1
1972 1 21 1 16
1972 1 22 1 18
1972 1 23 1 22
1972 1 24 1 16
1972 1 25 1 21
1973 1 4 1 1
1973 1 6 1 12
1973 1 7 1 13
1973 1 8 1 14
1973 1 9 1 17
1973 1 10 1 10
1973 1 11 1 6
1973 1 12 1 10
1973 1 13 1 2
1973 1 14 1 5
1973 1 15 1 3
1973 1 18 1 2
1973 1 19 1 2
1973 1 20 1 2
1973 1 24 1 1
1974 1 3 1 6
1974 1 5 1 3
1974 1 6 1 6
1974 1 7 1 6
1974 1 8 1 16
1974 1 9 1 8
1974 1 10 1 10
1974 1 11 1 1
1974 1 12 1 2
1974 1 13 1 3
1974 1 15 1 4
1974 1 16 1 1
1974 1 18 1 6
1974 1 19 1 1
1974 1 21 1 4
1974 1 22 1 2
1974 1 23 1 8
1974 1 24 1 6
1974 1 25 1 7
1975 1 1 1 6
1975 1 2 1 7
1975 1 3 1 7
1975 1 4 1 12
1975 1 5 1 3
1975 1 10 1 2
1975 1 15 1 2
1975 1 16 1 5
1975 1 17 1 9
1975 1 18 1 3
1975 1 19 1 8
1975 1 20 1 14
1975 1 21 1 6
1975 1 22 1 2
1975 1 23 1 3
1975 1 24 1 5
1975 1 25 1 6
1976 1 6 1 14
1976 1 7 1 17
1976 1 8 1 25
1976 1 9 1 16
1976 1 10 1 16
1976 1 16 1 3
1976 1 18 1 3
1976 1 19 1 1
1976 1 20 1 5
1977 1 1 1 3
1977 1 6 1 13
1977 1 7 1 13
1977 1 8 1 17
1977 1 9 1 19
1977 1 10 1 15
1977 1 11 1 4
1977 1 12 1 1
1977 1 16 1 6
1977 1 17 1 2
1977 1 19 1 1
1977 1 21 1 4
1977 1 24 1 1
1977 1 25 1 1
1978 1 1 1 4
1978 1 2 1 1
1978 1 6 1 22
1978 1 7 1 8
1978 1 8 1 13
1978 1 9 1 10
1978 1 10 1 18
1978 1 11 1 3
1978 1 12 1 1
1978 1 13 1 1
1978 1 14 1 4
1978 1 15 1 2
1978 1 16 1 3
1978 1 21 1 4
1978 1 22 1 4
1978 1 23 1 1
1978 1 25 1 1
1979 1 3 1 5
1979 1 5 1 17
1979 1 8 1 3
1979 1 10 1 8
1979 1 13 1 5
1979 1 15 1 25
1979 1 18 1 3
1979 1 20 1 19
1979 1 25 1 15
1980 1 3 1 9
1980 1 4 1 7
1980 1 5 1 2
1980 1 6 1 3
1980 1 7 1 1
1980 1 8 1 9
1980 1 9 1 7
1980 1 10 1 2
1980 1 13 1 9
1980 1 14 1 10
1980 1 15 1 1
1980 1 18 1 5
1980 1 19 1 9
1980 1 20 1 2
1980 1 23 1 10
1980 1 24 1 13
1980 1 25 1 1
1981 1 3 1 1
1981 1 5 1 1
1981 1 8 1 1
1981 1 13 1 2
1981 1 15 1 2
1981 1 16 1 13
1981 1 17 1 15
1981 1 18 1 19
1981 1 19 1 9
1981 1 20 1 14
1981 1 21 1 8
1981 1 22 1 6
1981 1 23 1 3
1981 1 24 1 4
1981 1 25 1 2
1982 1 5 1 12
1982 1 10 1 19
1982 1 15 1 25
1982 1 20 1 14
1982 1 21 1 2
1982 1 22 1 2
1982 1 23 1 4
1982 1 24 1 3
1982 1 25 1 19
1983 1 1 1 1
1983 1 6 1 1
1983 1 11 1 5
1983 1 12 1 7
1983 1 13 1 11
1983 1 14 1 6
1983 1 15 1 12
1983 1 16 1 5
1983 1 17 1 6
1983 1 18 1 5
1983 1 19 1 4
1983 1 20 1 4
1983 1 21 1 8
1983 1 22 1 7
1983 1 23 1 4
1983 1 24 1 5
1983 1 25 1 9
1984 1 2 1 1
1984 1 3 1 12
1984 1 7 1 2
1984 1 8 1 9
1984 1 11 1 13
1984 1 12 1 14
1984 1 13 1 7
1984 1 14 1 7
1984 1 15 1 12
1984 1 17 1 1
1984 1 18 1 9
1984 1 22 1 1
1984 1 23 1 12
1985 1 3 1 1
1985 1 4 1 5
1985 1 5 1 15
1985 1 9 1 4
1985 1 10 1 11
1985 1 14 1 8
1985 1 15 1 12
1985 1 19 1 2
1985 1 20 1 17
1985 1 24 1 6
1985 1 25 1 19
1986 1 1 1 3
1986 1 2 1 3
1986 1 3 1 19
1986 1 7 1 1
1986 1 8 1 13
1986 1 9 1 2
1986 1 11 1 4
1986 1 12 1 2
1986 1 13 1 15
1986 1 17 1 3
1986 1 18 1 18
1986 1 21 1 2
1986 1 22 1 2
1986 1 23 1 13
1987 1 1 1 7
1987 1 2 1 3
1987 1 3 1 2
1987 1 4 1 16
1987 1 5 1 2
1987 1 6 1 6
1987 1 9 1 14
1987 1 11 1 8
1987 1 14 1 13
1987 1 16 1 5
1987 1 19 1 8
1987 1 20 1 1
1987 1 21 1 4
1987 1 24 1 11
1988 1 1 1 1
1988 1 11 1 6
1988 1 12 1 6
1988 1 13 1 10
1988 1 14 1 15
1988 1 15 1 9
1988 1 21 1 6
1988 1 22 1 13
1988 1 23 1 12
1988 1 24 1 10
1988 1 25 1 12
1989 1 3 1 21
1989 1 7 1 1
1989 1 8 1 15
1989 1 10 1 1
1989 1 13 1 22
1989 1 14 1 1
1989 1 16 1 1
1989 1 18 1 22
1989 1 19 1 1
1989 1 23 1 15
1990 1 2 1 2
1990 1 3 1 1
1990 1 4 1 4
1990 1 7 1 1
1990 1 8 1 1
1990 1 9 1 2
1990 1 11 1 18
1990 1 12 1 16
1990 1 13 1 17
1990 1 14 1 17
1990 1 15 1 10
1990 1 17 1 3
1990 1 19 1 3
1990 1 22 1 1
1990 1 23 1 1
1990 1 24 1 3
1991 1 1 1 2
1991 1 3 1 11
1991 1 8 1 15
1991 1 11 1 1
1991 1 13 1 19
1991 1 15 1 1
1991 1 16 1 4
1991 1 17 1 1
1991 1 18 1 24
1991 1 19 1 1
1991 1 21 1 1
1991 1 23 1 20
1992 1 3 1 1
1992 1 6 1 2
1992 1 8 1 2
1992 1 9 1 2
1992 1 10 1 4
1992 1 11 1 13
1992 1 12 1 17
1992 1 13 1 21
1992 1 14 1 13
1992 1 15 1 25
1993 1 2 1 6
1993 1 5 1 8
1993 1 6 1 1
1993 1 7 1 17
1993 1 8 1 3
1993 1 9 1 1
1993 1 10 1 18
1993 1 12 1 8
1993 1 15 1 6
1993 1 17 1 8
1993 1 20 1 8
1993 1 22 1 8
1993 1 25 1 8
1994 1 1 1 2
1994 1 3 1 2
1994 1 6 1 18
1994 1 7 1 17
1994 1 8 1 14
1994 1 9 1 21
1994 1 10 1 16
1994 1 21 1 4
1994 1 22 1 3
1994 1 23 1 2
1994 1 24 1 1
1995 1 2 1 11
1995 1 7 1 21
1995 1 8 1 1
1995 1 9 1 1
1995 1 12 1 17
1995 1 13 1 1
1995 1 14 1 1
1995 1 17 1 23
1995 1 18 1 3
1995 1 22 1 21
1996 1 6 1 25
1996 1 7 1 23
1996 1 8 1 22
1996 1 9 1 13
1996 1 10 1 16
1996 1 24 1 1
1997 1 1 1 9
1997 1 5 1 5
1997 1 6 1 14
1997 1 7 1 1
1997 1 10 1 2
1997 1 11 1 21
1997 1 13 1 2
1997 1 15 1 4
1997 1 16 1 16
1997 1 17 1 2
1997 1 18 1 2
1997 1 19 1 1
1997 1 20 1 4
1997 1 21 1 15
1997 1 25 1 2
1998 1 1 1 1
1998 1 6 1 3
1998 1 7 1 2
1998 1 8 1 1
1998 1 9 1 1
1998 1 10 1 3
1998 1 11 1 2
1998 1 16 1 1
1998 1 21 1 18
1998 1 22 1 15
1998 1 23 1 25
1998 1 24 1 15
1998 1 25 1 13
1999 1 1 1 10
1999 1 6 1 17
1999 1 7 1 6
1999 1 8 1 6
1999 1 9 1 4
1999 1 10 1 2
1999 1 11 1 12
1999 1 12 1 2
1999 1 13 1 3
1999 1 14 1 1
1999 1 15 1 2
1999 1 16 1 16
1999 1 21 1 19
2000 1 1 1 10
2000 1 2 1 18
2000 1 3 1 6
2000 1 4 1 8
2000 1 5 1 8
2000 1 10 1 5
2000 1 11 1 10
2000 1 12 1 5
2000 1 13 1 5
2000 1 14 1 3
2000 1 15 1 8
2000 1 20 1 4
2000 1 21 1 1
2000 1 23 1 1
2000 1 24 1 1
2000 1 25 1 7
