# Supplementary material for: Inferring multimodal latent topics from electronic health records
Source: Nat Commun. 2020 May 21;11:2536. doi: 10.1038/s41467-020-16378-3 (PMC7242436; doi:10.1038/s41467-020-16378-3)
Supplement: Supplementary file 13 — Supplementary Software 1 [file 41467_2020_16378_MOESM13_ESM.zip › Supplementary_software/mixehr/examples/toydata3.txt]

12
1 4 1 1 2
2 3 1 5 1
3 3 1 5 1
4 3 1 5 1
5 3 1 1 1
6 3 1 2 1
7 3 1 3 1
8 3 1 4 1
9 3 1 6 1
10 3 1 1 1
11 3 1 1 1
12 3 1 1 1
