# Supplementary material for: Inferring multimodal latent topics from electronic health records
Source: Nat Commun. 2020 May 21;11:2536. doi: 10.1038/s41467-020-16378-3 (PMC7242436; doi:10.1038/s41467-020-16378-3)
Supplement: Supplementary file 13 — Supplementary Software 1 [file 41467_2020_16378_MOESM13_ESM.zip › Supplementary_software/mixehr/src/PatientBatch.cpp]

#include "PatientBatch.h"

PatientBatch::PatientBatch(int m, vector<Patient> *patientVector) {
  M = m;
  patVector = patientVector;
}

PatientBatch::PatientBatch() {
  M = 0;
  patVector = new vector<Patient>();
}

PatientBatch::~PatientBatch() {
  patVector->clear();
}
