# Supplementary material for: Inferring multimodal latent topics from electronic health records
Source: Nat Commun. 2020 May 21;11:2536. doi: 10.1038/s41467-020-16378-3 (PMC7242436; doi:10.1038/s41467-020-16378-3)
Supplement: Supplementary file 13 — Supplementary Software 1 [file 41467_2020_16378_MOESM13_ESM.zip › Supplementary_software/mixehr/src/PheParams.h]

#ifndef PHEPARAMS_H_
#define PHEPARAMS_H_

#include <map>
#include <string>
#include <armadillo>
#include <boost/math/special_functions/digamma.hpp>

using namespace std;
using namespace arma;

struct PheParams {

	// 1 x K
	rowvec phi;
	rowvec phi_normalized;

	double beta;

	PheParams() {

		beta = 0.01;
	};
};

#endif /* PHEPARAMS_H_ */
