# Supplementary material for: Inferring multimodal latent topics from electronic health records
Source: Nat Commun. 2020 May 21;11:2536. doi: 10.1038/s41467-020-16378-3 (PMC7242436; doi:10.1038/s41467-020-16378-3)
Supplement: Supplementary file 13 — Supplementary Software 1 [file 41467_2020_16378_MOESM13_ESM.zip › Supplementary_software/mixehr/src/PatientBatch.h]

#ifndef PATIENTBATCH_H_
#define PATIENTBATCH_H_

#include <vector>
#include "Patient.h"

class PatientBatch {
public:
  int M;
  vector<Patient> *patVector;
  PatientBatch();
  PatientBatch(int m, vector<Patient> *patientVector);
  virtual ~PatientBatch();
};

#endif /* PATIENTBATCH_H_ */
