# Supplementary material for: Inferring multimodal latent topics from electronic health records
Source: Nat Commun. 2020 May 21;11:2536. doi: 10.1038/s41467-020-16378-3 (PMC7242436; doi:10.1038/s41467-020-16378-3)
Supplement: Supplementary file 13 — Supplementary Software 1 [file 41467_2020_16378_MOESM13_ESM.zip › Supplementary_software/mixehr/data/trash/simdata_JCVB0_iter10_missingCnt.csv]

2	1	1	8.541492	1	2	1.45851
2	2	1	6.07342	2	2	3.9266
2	3	1	0.03199092	3	2	7.96801
2	4	1	3.807712	4	2	3.19229
2	5	1	1.188822	5	2	3.81118
