# Supplementary material for: Inferring multimodal latent topics from electronic health records
Source: Nat Commun. 2020 May 21;11:2536. doi: 10.1038/s41467-020-16378-3 (PMC7242436; doi:10.1038/s41467-020-16378-3)
Supplement: Supplementary file 13 — Supplementary Software 1 [file 41467_2020_16378_MOESM13_ESM.zip › Supplementary_software/mixehr/data/trash/simdata_JCVB0_iter1_thetaTrain.csv]

1	0.175281	1.08552	1.96605	0.752735	1.55529	1.92615	0.599128	1.00157	1.28334	0.654941
2	1.3088	1.18492	0.834208	0.266017	0.883954	0.97564	0.895625	0.88809	1.34801	0.41474
3	0.746299	0.516152	0.832381	0.145017	0.965508	0.806047	0.998238	0.113407	0.89722	0.979731
4	0.816465	0.839194	0.427469	0.487071	1.32826	1.44097	0.860423	0.573028	0.74159	1.48553
5	0.295683	1.51883	0.316217	1.32829	1.33817	0.602954	1.1773	1.30362	1.68094	1.438
6	1.075	0.522562	0.910486	0.437551	0.208402	0.286191	0.844139	0.673408	0.390604	0.651654
7	1.00048	0.574179	1.6275	1.27775	1.05255	1.48125	2.08196	1.26854	0.166452	0.469337
8	1.26582	1.61129	0.477463	0.383663	0.57188	0.630056	0.839804	0.503917	1.05913	1.65698
9	1.32944	0.438735	0.481269	1.05859	0.636208	1.07029	2.23377	1.57445	0.30676	0.870488
10	0.439063	1.32928	0.347761	1.05576	1.0979	0.955193	0.83636	0.422422	0.351794	1.16446
11	1.20192	0.948993	0.873165	0.455417	0.357215	0.689337	0.626373	1.50313	1.59786	0.746588
12	0.885835	0.0943715	1.11083	0.779738	0.66689	0.371216	0.623816	0.595106	0.782226	0.0899666
13	1.14015	0.139933	1.42087	0.4083	0.891666	0.81209	1.05776	0.943874	0.898557	0.286794
14	0.528063	0.889416	0.574779	1.1535	0.692931	0.415243	0.474769	1.02086	0.497887	0.752551
15	0.360001	1.00657	0.605742	0.642881	1.10443	0.941151	1.16887	0.203879	0.19341	1.77307
16	0.867576	0.44116	0.832388	0.55735	0.599589	0.931735	1.77299	0.358704	1.08113	0.557373
17	1.70896	0.668028	0.432699	0.395911	1.2239	0.762543	0.485611	0.958951	1.0674	0.295995
19	1.07092	1.48254	1.56695	1.81781	0.550002	0.315279	1.0429	1.07113	1.41843	0.664044
