# Supplementary material for: Inferring multimodal latent topics from electronic health records
Source: Nat Commun. 2020 May 21;11:2536. doi: 10.1038/s41467-020-16378-3 (PMC7242436; doi:10.1038/s41467-020-16378-3)
Supplement: Supplementary file 13 — Supplementary Software 1 [file 41467_2020_16378_MOESM13_ESM.zip › Supplementary_software/mixehr/data/trash/simdata_JCVB0_iter1_b.csv]

2	1	1	1.045582	1	2	1.26377
2	2	1	1.048522	2	2	1.17927
2	3	1	1.356732	3	2	0.95727
2	4	1	0.9837852	4	2	1.04112
2	5	1	1.047662	5	2	0.848729
