# Supplementary material for: Inferring multimodal latent topics from electronic health records
Source: Nat Commun. 2020 May 21;11:2536. doi: 10.1038/s41467-020-16378-3 (PMC7242436; doi:10.1038/s41467-020-16378-3)
Supplement: Supplementary file 13 — Supplementary Software 1 [file 41467_2020_16378_MOESM13_ESM.zip › Supplementary_software/mixehr/data/trash/simdata_JCVB0_iter1_phi.csv]

	1	1	0.0231715	0.497143	1.57862	1.09435	1.10094	0.666621	0.153056	1.59749	1.4648	2.82381
	1	2	0.759137	0.956269	2.04961	0.108913	0.14402	1.55351	1.78319	0.0412446	0.464463	0.139643
	1	3	0.0271739	0.242857	0.340032	0.201633	0.345895	0.332675	0.0203175	0.205347	0.152267	0.131803
	1	4	0.496785	1.00488	0.121189	0.0598391	0.526622	0.256228	0.658222	0.626925	0.8372	0.412106
	1	5	0.323375	1.03718	0.834635	0.807548	0.491701	0.08814	0.748479	1.04896	0.226037	0.393943
	1	6	0.564586	0.327675	0.183081	0.158751	0.138609	0.114005	0.379523	0.683907	0.419993	0.0298693
	1	7	1.70882	1.04785	0.888369	0.625563	1.25449	0.957116	0.681635	0.311065	1.21746	0.307646
	1	8	1.3896	1.03526	0.735603	1.7229	1.10183	1.31152	2.63741	0.142203	1.26447	1.6592
	1	9	1.17665	0.472034	0.329883	0.709154	0.987868	0.960552	1.51362	0.861823	1.01599	0.972428
	1	10	0.267603	0.147591	0.603921	0.455515	0.575355	1.03177	0.561781	0.932738	0.207429	0.216299
