# Supplementary material for: Inferring multimodal latent topics from electronic health records
Source: Nat Commun. 2020 May 21;11:2536. doi: 10.1038/s41467-020-16378-3 (PMC7242436; doi:10.1038/s41467-020-16378-3)
Supplement: Supplementary file 13 — Supplementary Software 1 [file 41467_2020_16378_MOESM13_ESM.zip › Supplementary_software/mixehr/data/trash/simdata_JCVB0_iter2_zeta.csv]

2	1	1	1.060272	1	2	0.6254932	2	1	0.916512	2	2	0.850912	3	1	0.4350692	3	2	1.096182	4	1	0.9085212	4	2	0.850062	5	1	0.6213912	5	2	1.05814
