# Supplementary material for: Inferring multimodal latent topics from electronic health records
Source: Nat Commun. 2020 May 21;11:2536. doi: 10.1038/s41467-020-16378-3 (PMC7242436; doi:10.1038/s41467-020-16378-3)
Supplement: Supplementary file 13 — Supplementary Software 1 [file 41467_2020_16378_MOESM13_ESM.zip › Supplementary_software/mixehr/data/trash/simdata_JCVB0_iter10_b.csv]

2	1	1	1.305312	1	2	1.24021
2	2	1	1.294162	2	2	1.29248
2	3	1	1.029442	3	2	1.1943
2	4	1	1.118592	4	2	1.11565
2	5	1	0.9721532	5	2	0.979418
