# Supplementary material for: Inferring multimodal latent topics from electronic health records
Source: Nat Commun. 2020 May 21;11:2536. doi: 10.1038/s41467-020-16378-3 (PMC7242436; doi:10.1038/s41467-020-16378-3)
Supplement: Supplementary file 13 — Supplementary Software 1 [file 41467_2020_16378_MOESM13_ESM.zip › Supplementary_software/mixehr/data/trash/simdata_JCVB0_iter10_phi.csv]

	1	1	1.10388	1.09664	1.09633	1.08818	1.10186	1.1002	1.11914	1.09426	1.10298	1.09653
	1	2	0.802831	0.797554	0.797382	0.791453	0.801364	0.800191	0.813854	0.795843	0.802109	0.79742
	1	3	0.200655	0.199402	0.199389	0.197855	0.200362	0.200072	0.203433	0.198952	0.200533	0.199349
	1	4	0.501743	0.498497	0.498311	0.494673	0.500849	0.500069	0.508626	0.497417	0.501367	0.498448
	1	5	0.602106	0.598173	0.598036	0.593621	0.60099	0.600106	0.610381	0.596897	0.601589	0.598101
	1	6	0.301076	0.299089	0.299005	0.296801	0.300491	0.30004	0.305217	0.298443	0.300805	0.299032
	1	7	0.89294	0.880359	0.893972	0.905281	0.902169	0.893552	0.91883	0.902641	0.896918	0.913336
	1	8	1.30462	1.296	1.29571	1.28606	1.30216	1.30025	1.32268	1.29322	1.30345	1.29585
	1	9	0.791605	0.817363	0.823394	0.781493	0.78546	0.793321	0.831457	0.817489	0.781204	0.777214
	1	10	0.501743	0.498456	0.498395	0.494669	0.500848	0.500137	0.508649	0.49741	0.501301	0.498395
