# Supplementary material for: Inferring multimodal latent topics from electronic health records
Source: Nat Commun. 2020 May 21;11:2536. doi: 10.1038/s41467-020-16378-3 (PMC7242436; doi:10.1038/s41467-020-16378-3)
Supplement: Supplementary file 13 — Supplementary Software 1 [file 41467_2020_16378_MOESM13_ESM.zip › Supplementary_software/mixehr/data/trash/simdata_JCVB0_iter5_zeta.csv]

2	1	1	1.806422	1	2	0.7371852	2	1	1.543752	2	2	1.237722	3	1	0.3197852	3	2	1.747662	4	1	1.465882	4	2	1.316922	5	1	0.8571752	5	2	1.74642
