# Supplementary material for: Inferring multimodal latent topics from electronic health records
Source: Nat Commun. 2020 May 21;11:2536. doi: 10.1038/s41467-020-16378-3 (PMC7242436; doi:10.1038/s41467-020-16378-3)
Supplement: Supplementary file 13 — Supplementary Software 1 [file 41467_2020_16378_MOESM13_ESM.zip › Supplementary_software/mixehr/data/trash/simdata_JCVB0_iter5_thetaTrain.csv]

1	1.02671	1.09397	1.17596	1.04442	1.14574	1.1696	1.10371	1.0712	1.11027	1.05842
2	0.943495	0.918744	0.881954	0.842582	0.906108	0.898332	0.929687	0.885083	0.935234	0.858782
3	0.707139	0.681374	0.69883	0.661876	0.708686	0.709662	0.751537	0.668965	0.706288	0.705643
4	0.910819	0.887411	0.865128	0.858834	0.924925	0.922491	0.922892	0.874728	0.906405	0.926367
5	1.05039	1.12333	1.03308	1.08481	1.1274	1.05879	1.13067	1.1042	1.1575	1.12983
6	0.632819	0.588268	0.590254	0.58253	0.593506	0.590823	0.627105	0.596205	0.606147	0.592344
7	1.11315	1.05857	1.12541	1.08461	1.10554	1.14469	1.19746	1.09147	1.03963	1.03947
8	0.930541	0.927374	0.86487	0.848107	0.890097	0.883064	0.930986	0.863074	0.921572	0.940316
9	1.03457	0.951334	0.963387	0.978321	0.978352	1.00625	1.13277	1.00854	0.961365	0.985097
10	0.786789	0.826166	0.782877	0.788897	0.818144	0.805437	0.839798	0.768592	0.780803	0.802498
11	0.920173	0.889401	0.886804	0.856993	0.878643	0.887467	0.915297	0.924565	0.94329	0.897368
12	0.616787	0.58224	0.606987	0.584647	0.602147	0.597314	0.629267	0.589928	0.608389	0.582294
13	0.816441	0.76131	0.821116	0.761449	0.805803	0.808589	0.850692	0.797925	0.802074	0.7746
14	0.69372	0.705658	0.695898	0.693826	0.708423	0.688137	0.717836	0.701803	0.696819	0.697882
15	0.782644	0.78884	0.786246	0.771162	0.812454	0.813141	0.855291	0.765785	0.774755	0.849682
16	0.825565	0.762918	0.793143	0.763467	0.788631	0.808975	0.88924	0.770489	0.814355	0.783218
17	0.85879	0.784601	0.771064	0.767815	0.816195	0.791459	0.826832	0.792098	0.819312	0.771834
19	1.10748	1.12716	1.10567	1.14409	1.06841	1.02819	1.1364	1.08578	1.13061	1.06621
