# Supplementary material for: Inferring multimodal latent topics from electronic health records
Source: Nat Commun. 2020 May 21;11:2536. doi: 10.1038/s41467-020-16378-3 (PMC7242436; doi:10.1038/s41467-020-16378-3)
Supplement: Supplementary file 13 — Supplementary Software 1 [file 41467_2020_16378_MOESM13_ESM.zip › Supplementary_software/mixehr/data/trash/simdata_JCVB0_iter2_alpha.csv]

0.709274	0.689336	0.694587	0.675083	0.706999	0.699043	0.736412	0.685252	0.699002	0.690168
