# Supplementary material for: Inferring multimodal latent topics from electronic health records
Source: Nat Commun. 2020 May 21;11:2536. doi: 10.1038/s41467-020-16378-3 (PMC7242436; doi:10.1038/s41467-020-16378-3)
Supplement: Supplementary file 13 — Supplementary Software 1 [file 41467_2020_16378_MOESM13_ESM.zip › Supplementary_software/mixehr/data/trash/simdata_JCVB0_iter10_thetaTest.csv]

18	0.215532	0.682494	0.776866	0.219411	0.143045	0.279293	0.670098	0.707826	0.0668498	0.0706349
20	0.315732	0.205262	0.42246	0.696007	0.485325	0.369742	0.54171	0.582421	0.389731	0.723764
