# Supplementary material for: Inferring multimodal latent topics from electronic health records
Source: Nat Commun. 2020 May 21;11:2536. doi: 10.1038/s41467-020-16378-3 (PMC7242436; doi:10.1038/s41467-020-16378-3)
Supplement: Supplementary file 13 — Supplementary Software 1 [file 41467_2020_16378_MOESM13_ESM.zip › Supplementary_software/mixehr/data/trash/simdata.txt]

20
1 1 1 1 1
1 1 2 1 1
1 1 3 1 2
1 1 8 1 1
1 1 10 1 1
1 2 2 2 1
1 2 5 2 1
2 1 2 1 1
2 1 4 1 1
2 1 6 1 1
2 1 7 1 1
2 2 1 1 1
2 2 3 2 1
2 2 4 1 1
2 2 5 2 1
3 1 8 1 1
3 1 9 1 1
3 2 1 1 1
3 2 4 2 1
3 2 5 2 1
4 1 1 1 2
4 1 2 1 1
4 1 7 1 1
4 2 2 1 1
4 2 3 2 1
4 2 4 1 1
5 1 1 1 2
5 1 4 1 3
5 1 7 1 1
6 1 7 1 1
6 2 2 1 1
6 2 3 2 1
6 2 4 1 1
6 2 5 1 1
7 1 2 1 3
7 1 7 1 1
7 1 10 1 2
7 2 2 1 1
7 2 4 1 1
7 2 5 2 1
8 1 1 1 1
8 1 4 1 1
8 1 7 1 1
8 1 8 1 1
8 2 1 1 1
8 2 3 2 1
8 2 5 2 1
9 1 5 1 1
9 1 6 1 1
9 1 8 1 3
9 2 1 1 1
9 2 4 2 1
10 1 2 1 1
10 1 5 1 1
10 1 8 1 1
10 2 2 2 1
10 2 5 2 1
11 1 1 1 2
11 1 5 1 1
11 1 7 1 1
11 2 2 1 1
11 2 3 2 1
11 2 5 2 1
12 1 2 1 1
12 2 1 1 1
12 2 3 2 1
13 1 5 1 1
13 1 10 1 2
13 2 1 1 1
13 2 3 2 1
13 2 4 2 1
13 2 5 2 1
14 1 1 1 1
14 1 5 1 1
14 2 2 2 1
14 2 3 2 1
14 2 5 2 1
15 1 1 1 1
15 1 8 1 1
15 1 9 1 1
15 2 1 2 1
15 2 2 1 1
15 2 4 2 1
16 1 8 1 1
16 1 9 1 2
16 2 1 1 1
16 2 3 2 1
16 2 4 2 1
16 2 5 1 1
17 1 8 1 2
17 1 9 1 1
17 2 3 2 1
17 2 4 1 1
17 2 5 1 1
18 1 9 1 1
18 2 3 2 1
18 2 5 2 1
19 1 1 1 1
19 1 5 1 1
19 1 6 1 1
19 1 8 1 2
19 1 9 1 1
19 2 4 1 1
19 2 5 2 1
20 1 1 1 1
20 1 7 1 1
20 2 1 1 1
20 2 2 1 1
20 2 4 2 1
20 2 5 2 1
