# Supplementary material for: Inferring multimodal latent topics from electronic health records
Source: Nat Commun. 2020 May 21;11:2536. doi: 10.1038/s41467-020-16378-3 (PMC7242436; doi:10.1038/s41467-020-16378-3)
Supplement: Supplementary file 13 — Supplementary Software 1 [file 41467_2020_16378_MOESM13_ESM.zip › Supplementary_software/mixehr/data/trash/simdata_JCVB0_iter2_thetaTrain.csv]

1	0.406977	1.0527	1.80623	0.843395	1.41059	1.74586	0.76321	0.992831	1.17683	0.801377
2	1.27442	1.16261	0.817371	0.433187	0.887477	0.937159	0.908883	0.846505	1.22684	0.505545
3	0.761339	0.547114	0.716444	0.358385	0.856142	0.790078	0.976312	0.302172	0.804696	0.887318
4	0.813079	0.829356	0.629324	0.62684	1.18405	1.25185	0.796801	0.675873	0.856052	1.33677
5	0.518994	1.40473	0.537454	1.23519	1.3053	0.705327	0.986423	1.27725	1.59409	1.43524
6	0.955437	0.548125	0.719133	0.518704	0.392669	0.420694	0.708483	0.630008	0.522305	0.584442
7	1.07488	0.742653	1.52054	1.16936	1.07181	1.57114	1.73633	1.12716	0.422638	0.563503
8	1.15147	1.35225	0.565664	0.550087	0.70993	0.688791	0.828843	0.595606	1.07136	1.486
9	1.27776	0.629327	0.620093	1.10532	0.735549	1.00681	1.92195	1.29134	0.516822	0.895024
10	0.563546	1.20294	0.551356	0.951854	0.951693	0.89961	0.938206	0.502133	0.46529	0.973368
11	1.02704	0.903888	0.879485	0.640111	0.570289	0.712142	0.622913	1.36701	1.39342	0.883712
12	0.786561	0.300566	0.955502	0.663198	0.600881	0.509023	0.665296	0.552123	0.689694	0.277155
13	0.980517	0.361024	1.19626	0.57456	0.868752	0.841012	0.955189	0.994668	0.789463	0.438559
14	0.535656	0.811537	0.649776	0.978023	0.711108	0.47451	0.526543	0.962442	0.558771	0.791635
15	0.495451	0.831413	0.65652	0.706837	0.982361	0.900092	1.06582	0.409694	0.414977	1.53683
16	0.902592	0.51232	0.760663	0.642808	0.649987	0.901689	1.52494	0.493799	0.970351	0.64085
17	1.42653	0.676414	0.498498	0.581212	1.05779	0.76453	0.700488	0.809823	0.986949	0.497763
19	1.07288	1.34188	1.28191	1.70417	0.727945	0.496045	1.11216	1.08402	1.31754	0.861441
