# Supplementary material for: Inferring multimodal latent topics from electronic health records
Source: Nat Commun. 2020 May 21;11:2536. doi: 10.1038/s41467-020-16378-3 (PMC7242436; doi:10.1038/s41467-020-16378-3)
Supplement: Supplementary file 13 — Supplementary Software 1 [file 41467_2020_16378_MOESM13_ESM.zip › Supplementary_software/mixehr/data/trash/simdata_JCVB0_iter2_phi.csv]

	1	1	0.519339	0.993094	1.05338	1.06809	1.1507	0.85613	0.550462	1.36393	1.4077	2.03718
	1	2	0.757303	0.77087	1.25414	0.597429	0.669389	1.31118	1.12129	0.553373	0.525367	0.439659
	1	3	0.081786	0.194452	0.306457	0.154678	0.260441	0.309314	0.132207	0.192521	0.231315	0.136829
	1	4	0.400373	0.77463	0.249592	0.446643	0.523106	0.342398	0.447786	0.525543	0.716437	0.573492
	1	5	0.552989	0.713594	0.628019	0.764006	0.504566	0.370278	0.647521	0.904473	0.446713	0.467841
	1	6	0.411346	0.311528	0.259242	0.300855	0.220564	0.229127	0.35972	0.411341	0.307193	0.189086
	1	7	1.23705	0.983369	0.791916	0.753484	0.963242	0.860927	0.846694	0.769196	1.02106	0.773061
	1	8	1.53455	1.19543	0.897713	1.4447	1.25221	1.27828	2.06333	0.734894	1.18536	1.41354
	1	9	0.914083	0.734785	0.735812	0.656417	0.807861	0.764388	1.16751	0.705796	0.794127	0.719218
	1	10	0.446996	0.26603	0.763813	0.433869	0.57388	0.715434	0.589887	0.625569	0.337956	0.246566
