# Supplementary material for: Inferring multimodal latent topics from electronic health records
Source: Nat Commun. 2020 May 21;11:2536. doi: 10.1038/s41467-020-16378-3 (PMC7242436; doi:10.1038/s41467-020-16378-3)
Supplement: Supplementary file 13 — Supplementary Software 1 [file 41467_2020_16378_MOESM13_ESM.zip › Supplementary_software/mixehr/data/trash/simdata_JCVB0_iter5_eta.csv]

2	1	1	0.4922882	1	2	0.425684
2	2	1	0.4907772	2	2	0.459799
2	3	1	0.3608952	3	2	0.535351
2	4	1	0.5472622	4	2	0.543103
2	5	1	0.5817922	5	2	0.595999
	0.334289	0.322531	0.319285	0.340974
2	2	1	1.09432	1.01915	1.02651	1.01731	1.04494	1.06107	1.12338	1.04465	1.06438	1.06258
2	2	2	0.730195	0.760522	0.75364	0.72554	0.762772	0.74006	0.769264	0.726972	0.748287	0.724438
2	3	1	0.0667669	0.0711681	0.070642	0.0711228	0.0711117	0.0709803	0.073527	0.0687359	0.0679846	0.0708061
2	3	2	1.76166	1.70763	1.70952	1.66655	1.73792	1.72942	1.82059	1.70252	1.74838	1.71297
2	4	1	1.00553	0.998782	0.953423	0.963212	0.989011	0.954926	0.978651	0.971427	0.998543	0.947464
2	4	2	0.815692	0.78555	0.828068	0.78122	0.820731	0.845093	0.909721	0.800469	0.814289	0.838198
2	5	1	0.454597	0.403383	0.409781	0.407587	0.419741	0.419484	0.455724	0.417048	0.430721	0.414789
2	5	2	1.35815	1.38385	1.37436	1.33701	1.39203	1.38302	1.43154	1.35393	1.37939	1.37386
