# Supplementary material for: Inferring multimodal latent topics from electronic health records
Source: Nat Commun. 2020 May 21;11:2536. doi: 10.1038/s41467-020-16378-3 (PMC7242436; doi:10.1038/s41467-020-16378-3)
Supplement: Supplementary file 13 — Supplementary Software 1 [file 41467_2020_16378_MOESM13_ESM.zip › Supplementary_software/mixehr/data/trash/simdata_JCVB0_iter1_alpha.csv]

0.356118	0.346466	0.35481	0.342519	0.357598	0.355242	0.367768	0.348086	0.349839	0.346045
