# Supplementary material for: Inferring multimodal latent topics from electronic health records
Source: Nat Commun. 2020 May 21;11:2536. doi: 10.1038/s41467-020-16378-3 (PMC7242436; doi:10.1038/s41467-020-16378-3)
Supplement: Supplementary file 13 — Supplementary Software 1 [file 41467_2020_16378_MOESM13_ESM.zip › Supplementary_software/mixehr/data/trash/simdata_JCVB0_iter5_missingCnt.csv]

2	1	1	7.720682	1	2	2.27932
2	2	1	5.558312	2	2	4.44169
2	3	1	0.7028452	3	2	7.29715
2	4	1	3.760972	4	2	3.23903
2	5	1	1.232862	5	2	3.76714
