# Supplementary material for: Inferring multimodal latent topics from electronic health records
Source: Nat Commun. 2020 May 21;11:2536. doi: 10.1038/s41467-020-16378-3 (PMC7242436; doi:10.1038/s41467-020-16378-3)
Supplement: Supplementary file 13 — Supplementary Software 1 [file 41467_2020_16378_MOESM13_ESM.zip › Supplementary_software/mixehr/data/trash/simdata_JCVB0_iter1_zeta.csv]

2	1	1	0.7915682	1	2	0.5477922	2	1	0.6865522	2	2	0.689012	3	1	0.4174322	3	2	0.8410652	4	1	0.6940832	4	2	0.6755572	5	1	0.5348792	5	2	0.79743
