# Supplementary material for: Inferring multimodal latent topics from electronic health records
Source: Nat Commun. 2020 May 21;11:2536. doi: 10.1038/s41467-020-16378-3 (PMC7242436; doi:10.1038/s41467-020-16378-3)
Supplement: Supplementary file 13 — Supplementary Software 1 [file 41467_2020_16378_MOESM13_ESM.zip › Supplementary_software/mixehr/data/trash/simdata_JCVB0_iter2_missingCnt.csv]

2	1	1	6.326612	1	2	3.67339
2	2	1	4.642242	2	2	5.35776
2	3	1	2.384742	3	2	5.61526
2	4	1	3.555972	4	2	3.44403
2	5	1	1.643022	5	2	3.35698
