# Supplementary material for: Inferring multimodal latent topics from electronic health records
Source: Nat Commun. 2020 May 21;11:2536. doi: 10.1038/s41467-020-16378-3 (PMC7242436; doi:10.1038/s41467-020-16378-3)
Supplement: Supplementary file 13 — Supplementary Software 1 [file 41467_2020_16378_MOESM13_ESM.zip › Supplementary_software/mixehr/data/trash/simmeta.txt]

1 1 1
1 2 1
1 3 1
1 4 1
1 5 1
1 6 1
1 7 1
1 8 1
1 9 1
1 10 1
2 1 2
2 2 2
2 3 2
2 4 2
2 5 2
