# Supplementary material for: Inferring multimodal latent topics from electronic health records
Source: Nat Commun. 2020 May 21;11:2536. doi: 10.1038/s41467-020-16378-3 (PMC7242436; doi:10.1038/s41467-020-16378-3)
Supplement: Supplementary file 13 — Supplementary Software 1 [file 41467_2020_16378_MOESM13_ESM.zip › Supplementary_software/mixehr/data/trash/simdata_JCVB0_iter10_eta.csv]

2	1	1	0.4795512	1	2	0.466706
2	2	1	0.4801342	2	2	0.47249
2	3	1	0.4877452	3	2	0.52447
2	4	1	0.5466952	4	2	0.545514
2	5	1	0.5854872	5	2	0.597065
249022	0.24489	0.246312	0.245319
2	2	1	1.11159	1.10369	1.10344	1.0953	1.10908	1.10755	1.12699	1.10157	1.11032	1.10389
2	2	2	0.694738	0.690835	0.690671	0.685673	0.693887	0.692803	0.703899	0.6892	0.694418	0.690477
2	3	1	0.0032042	0.00319453	0.00319425	0.00318291	0.00320169	0.00319945	0.00322524	0.00319124	0.00320305	0.00319429
2	3	2	1.80328	1.79119	1.79076	1.77723	1.79986	1.79716	1.82856	1.78729	1.80168	1.791
2	4	1	0.984429	0.978027	0.977443	0.970422	0.982473	0.980785	0.997402	0.975744	0.983545	0.977441
2	4	2	0.82185	0.816549	0.816703	0.810623	0.820499	0.819558	0.833342	0.81505	0.821185	0.816928
2	5	1	0.420265	0.417736	0.41767	0.415209	0.419421	0.418922	0.424868	0.417122	0.419822	0.417788
2	5	2	1.38602	1.3768	1.37644	1.36563	1.38359	1.38144	1.40621	1.37357	1.38494	1.37653
