# Supplementary material for: Inferring multimodal latent topics from electronic health records
Source: Nat Commun. 2020 May 21;11:2536. doi: 10.1038/s41467-020-16378-3 (PMC7242436; doi:10.1038/s41467-020-16378-3)
Supplement: Supplementary file 13 — Supplementary Software 1 [file 41467_2020_16378_MOESM13_ESM.zip › Supplementary_software/mixehr/data/trash/simdata_JCVB0_iter1_eta.csv]

2	1	1	0.5169392	1	2	0.384367
2	2	1	0.517512	2	2	0.449847
2	3	1	0.2543272	3	2	0.549981
2	4	1	0.5427912	4	2	0.520661
2	5	1	0.5199952	5	2	0.58902
0.716021	0.641337	0.49184	0.417009
2	2	1	0.996254	0.69822	0.603503	0.995329	0.84568	0.987098	0.884335	1.0145	1.03213	0.843832
2	2	2	0.985815	1.14346	1.21895	0.522925	1.02371	0.733141	1.12026	0.859245	0.720376	0.771231
2	3	1	0.227661	0.499635	0.444231	0.279668	0.364751	0.293928	0.412825	0.29108	0.206057	0.345185
2	3	2	1.83977	1.03844	1.06571	1.34304	1.53409	1.5042	1.6281	1.63616	1.78997	1.25549
2	4	1	0.991525	1.17843	0.535717	1.03034	1.1915	0.545748	0.951554	0.899836	1.0056	0.935381
2	4	2	0.967398	0.715018	1.26494	0.532669	0.685026	1.12603	1.1134	0.887934	0.765083	0.67686
2	5	1	0.652064	0.469209	0.688243	0.380194	0.392713	0.480269	0.659194	0.652933	0.544572	0.390227
2	5	2	1.35645	1.38781	0.978114	1.16721	1.6508	1.20555	1.44348	1.09274	1.11491	1.29332
