# Supplementary material for: Inferring multimodal latent topics from electronic health records
Source: Nat Commun. 2020 May 21;11:2536. doi: 10.1038/s41467-020-16378-3 (PMC7242436; doi:10.1038/s41467-020-16378-3)
Supplement: Supplementary file 13 — Supplementary Software 1 [file 41467_2020_16378_MOESM13_ESM.zip › Supplementary_software/mixehr/data/trash/simdata_JCVB0_iter10_zeta.csv]

2	1	1	2.473962	1	2	0.7722232	2	1	2.089172	2	2	1.511362	3	1	0.1473752	3	2	2.034082	4	1	1.922642	4	2	1.697042	5	1	1.070052	5	2	2.35902
