# Supplementary material for: Inferring multimodal latent topics from electronic health records
Source: Nat Commun. 2020 May 21;11:2536. doi: 10.1038/s41467-020-16378-3 (PMC7242436; doi:10.1038/s41467-020-16378-3)
Supplement: Supplementary file 13 — Supplementary Software 1 [file 41467_2020_16378_MOESM13_ESM.zip › Supplementary_software/mixehr/data/trash/simdata_JCVB0_iter10_thetaTrain.csv]

1	1.10362	1.09668	1.09661	1.088	1.10204	1.10041	1.11919	1.09413	1.10298	1.09634
2	0.903291	0.897268	0.896949	0.890246	0.901553	0.900126	0.91575	0.895276	0.902502	0.897038
3	0.702404	0.697839	0.697776	0.692454	0.701128	0.700172	0.712274	0.69638	0.701789	0.697785
4	0.903297	0.897193	0.896904	0.890345	0.901529	0.90015	0.915643	0.895318	0.902443	0.897179
5	1.1038	1.09661	1.09618	1.08816	1.10192	1.10011	1.11927	1.09427	1.10307	1.09661
6	0.602137	0.598196	0.598042	0.593968	0.600927	0.600058	0.609835	0.597089	0.601542	0.598207
7	1.10405	1.09649	1.0963	1.08809	1.10188	1.10026	1.11948	1.09423	1.10287	1.09635
8	0.903244	0.897204	0.896937	0.890183	0.901523	0.90015	0.915906	0.895212	0.902458	0.897183
9	1.00359	0.996746	0.996647	0.989163	1.00163	1.00026	1.01778	0.994758	1.00259	0.996844
10	0.802707	0.797659	0.797428	0.791514	0.801389	0.800168	0.813748	0.795832	0.802098	0.797456
11	0.903248	0.897134	0.896947	0.890253	0.901478	0.90016	0.915814	0.895325	0.902456	0.897186
12	0.602116	0.598174	0.598043	0.593654	0.60099	0.600117	0.610295	0.596917	0.601588	0.598108
13	0.802784	0.797467	0.79741	0.791392	0.801328	0.800214	0.813989	0.795824	0.802094	0.797497
14	0.702353	0.697955	0.697777	0.692635	0.701199	0.700137	0.71192	0.696401	0.701835	0.697788
15	0.802601	0.797628	0.797536	0.791841	0.801219	0.800198	0.813293	0.796079	0.801888	0.797717
16	0.802766	0.79757	0.797537	0.791646	0.801181	0.800158	0.813635	0.796051	0.801962	0.797495
17	0.802877	0.797671	0.79743	0.791739	0.801261	0.800082	0.813372	0.796055	0.802071	0.797443
19	1.10399	1.09678	1.09635	1.08813	1.10179	1.09997	1.11947	1.0942	1.10306	1.09626
