# Supplementary material for: Inferring multimodal latent topics from electronic health records
Source: Nat Commun. 2020 May 21;11:2536. doi: 10.1038/s41467-020-16378-3 (PMC7242436; doi:10.1038/s41467-020-16378-3)
Supplement: Supplementary file 13 — Supplementary Software 1 [file 41467_2020_16378_MOESM13_ESM.zip › Supplementary_software/mixehr/data/trash/simdata_JCVB0_iter1_missingCnt.csv]

2	1	1	5.42392	1	2	4.5761
2	2	1	3.900882	2	2	6.09912
2	3	1	3.365022	3	2	4.63498
2	4	1	3.265642	4	2	3.73436
2	5	1	2.309622	5	2	2.69038
