# Supplementary material for: Inferring multimodal latent topics from electronic health records
Source: Nat Commun. 2020 May 21;11:2536. doi: 10.1038/s41467-020-16378-3 (PMC7242436; doi:10.1038/s41467-020-16378-3)
Supplement: Supplementary file 13 — Supplementary Software 1 [file 41467_2020_16378_MOESM13_ESM.zip › Supplementary_software/mixehr/data/trash/simdata_JCVB0_iter2_eta.csv]

2	1	1	0.5119262	1	2	0.388164
2	2	1	0.5096912	2	2	0.446308
2	3	1	0.2669792	3	2	0.553566
2	4	1	0.5481132	4	2	0.532337
2	5	1	0.5512362	5	2	0.597073
	0.536628	0.470615	0.399876	0.481776
2	2	1	1.08199	0.785002	0.811902	0.92508	0.891005	1.03034	1.1068	0.969532	1.02883	1.01176
2	2	2	0.811642	0.95051	0.981438	0.676413	0.925539	0.762363	0.952121	0.757201	0.793706	0.74683
2	3	1	0.147195	0.313572	0.288934	0.234769	0.253481	0.233849	0.296735	0.188982	0.158297	0.26893
2	3	2	1.80789	1.37155	1.47617	1.35932	1.56071	1.55473	1.76486	1.55008	1.7012	1.46875
2	4	1	1.05362	1.09793	0.758051	0.99724	1.06392	0.753396	0.929613	0.959207	1.03145	0.911552
2	4	2	0.827594	0.665418	1.01818	0.623756	0.757426	1.02573	1.1396	0.763859	0.784499	0.837961
2	5	1	0.601608	0.364381	0.496216	0.372125	0.385366	0.442651	0.603144	0.483324	0.495909	0.398299
2	5	2	1.26932	1.40249	1.26231	1.2508	1.46448	1.35186	1.45456	1.21282	1.31028	1.37807
