# Supplementary material for: Inferring multimodal latent topics from electronic health records
Source: Nat Commun. 2020 May 21;11:2536. doi: 10.1038/s41467-020-16378-3 (PMC7242436; doi:10.1038/s41467-020-16378-3)
Supplement: Supplementary file 13 — Supplementary Software 1 [file 41467_2020_16378_MOESM13_ESM.zip › Supplementary_software/mixehr/data/trash/simdata_JCVB0_iter5_phi.csv]

	1	1	1.09198	1.10326	1.07884	1.06743	1.10867	1.09245	1.13143	1.08793	1.12372	1.11429
	1	2	0.80341	0.788254	0.807229	0.775066	0.811747	0.821676	0.843559	0.784278	0.787965	0.776816
	1	3	0.187804	0.198326	0.212931	0.190056	0.207712	0.212288	0.20113	0.194984	0.201888	0.19288
	1	4	0.495619	0.510731	0.476887	0.48338	0.506582	0.487556	0.515554	0.495003	0.520852	0.507836
	1	5	0.607224	0.595055	0.594557	0.590636	0.596153	0.592166	0.632197	0.599125	0.600988	0.591899
	1	6	0.309046	0.299355	0.294782	0.295686	0.295373	0.293918	0.320399	0.298016	0.302409	0.291017
	1	7	0.898786	0.87376	0.878724	0.889065	0.903852	0.889283	0.939949	0.900874	0.904842	0.920864
	1	8	1.32242	1.28507	1.28092	1.26765	1.29957	1.29612	1.38548	1.274	1.29952	1.28925
	1	9	0.797765	0.816283	0.829193	0.763793	0.778076	0.787312	0.873727	0.81037	0.777652	0.765831
	1	10	0.499951	0.482575	0.516643	0.482959	0.506662	0.51649	0.530142	0.495298	0.490398	0.47888
