# Supplementary material for: Inferring multimodal latent topics from electronic health records
Source: Nat Commun. 2020 May 21;11:2536. doi: 10.1038/s41467-020-16378-3 (PMC7242436; doi:10.1038/s41467-020-16378-3)
Supplement: Supplementary file 13 — Supplementary Software 1 [file 41467_2020_16378_MOESM13_ESM.zip › Supplementary_software/mixehr/data/sim123/testData_labOnly_nmar_iter1_thetaTest.csv]

2001	0.0998168	0.100938	0.0989436	0.0975052	0.0987109	0.0995948	0.102596	0.0977625	0.101339	0.102793
2002	0.100114	0.0995049	0.10127	0.100974	0.0985455	0.0993414	0.0995027	0.0984969	0.10141	0.100841
2003	0.098861	0.101712	0.101272	0.100695	0.100093	0.0971655	0.101217	0.098015	0.100351	0.100618
2004	0.0995899	0.0971686	0.0987948	0.101326	0.0970397	0.100001	0.103846	0.100074	0.09866	0.1035
2005	0.097869	0.0993381	0.101787	0.104449	0.0977174	0.0997563	0.0979916	0.0982633	0.103505	0.099323
2006	0.100279	0.0995573	0.100389	0.102694	0.0968659	0.0991342	0.101946	0.0984179	0.101159	0.0995573
2007	0.0975941	0.0982444	0.0998371	0.104222	0.099155	0.100721	0.0979869	0.100191	0.104379	0.0976693
2008	0.0970291	0.097142	0.0979231	0.102988	0.0993894	0.102306	0.0978424	0.100135	0.104278	0.100966
2009	0.102564	0.0948844	0.0997827	0.0993917	0.0992263	0.10168	0.10358	0.100093	0.0970476	0.10175
2010	0.099357	0.100864	0.102123	0.10166	0.0981409	0.0995653	0.101955	0.0974683	0.0987778	0.100089
2011	0.0986229	0.0965031	0.0966306	0.109307	0.0987349	0.101523	0.0983798	0.0996334	0.10051	0.100155
2012	0.0998116	0.0955628	0.100861	0.105381	0.0997721	0.0978334	0.0987556	0.101361	0.100397	0.100265
2013	0.100295	0.0987676	0.105771	0.100706	0.0998555	0.099201	0.0977902	0.10449	0.0979782	0.0951448
2014	0.0978897	0.102305	0.101148	0.0991725	0.101839	0.0963176	0.0999365	0.10038	0.101137	0.0998747
2015	0.101193	0.0985996	0.104026	0.0946841	0.0981387	0.100028	0.102148	0.101622	0.0983149	0.101246
2016	0.099074	0.0988155	0.0970576	0.103915	0.0990873	0.101125	0.100036	0.0969429	0.103464	0.100483
2017	0.0962882	0.101409	0.0985824	0.105554	0.0971983	0.10186	0.0981185	0.0993744	0.100834	0.100781
2018	0.100256	0.0992275	0.0997727	0.099662	0.0949469	0.101873	0.102823	0.0958713	0.10193	0.103638
2019	0.10093	0.098318	0.105241	0.102009	0.0990696	0.0969191	0.100155	0.101794	0.0987558	0.0968083
2020	0.0939848	0.0999552	0.0979314	0.105597	0.0974646	0.10036	0.0952618	0.101741	0.104756	0.102948
2021	0.0975025	0.0989877	0.101098	0.099571	0.0953546	0.101486	0.102169	0.0992473	0.102677	0.101907
2022	0.0993653	0.100078	0.0989799	0.10032	0.0997567	0.0999517	0.0984563	0.100476	0.102664	0.0999511
2023	0.0982691	0.103357	0.0991624	0.0989478	0.100343	0.0981367	0.0969703	0.09806	0.10641	0.100343
2024	0.0997038	0.0988574	0.103731	0.0960758	0.100493	0.0985717	0.097516	0.101258	0.102608	0.101185
2025	0.101293	0.0972334	0.0967817	0.10094	0.0978106	0.0989669	0.100721	0.100517	0.103753	0.101984
2026	0.0972157	0.0987251	0.0958133	0.102398	0.102448	0.0998912	0.0978863	0.101941	0.10226	0.101422
2027	0.0988842	0.0966415	0.0987127	0.101457	0.101962	0.0986246	0.0995929	0.101427	0.103486	0.0992123
2028	0.101861	0.0955448	0.0959855	0.10336	0.0982176	0.101426	0.103613	0.101709	0.0991958	0.0990864
2029	0.0988217	0.0965619	0.0970221	0.103202	0.0995349	0.100979	0.0983186	0.102914	0.101475	0.101171
2030	0.0986408	0.0965634	0.0998946	0.107725	0.0991419	0.100609	0.099896	0.0979958	0.102732	0.0968013
2031	0.100735	0.0948028	0.100884	0.103387	0.0986797	0.10268	0.0983064	0.101815	0.100579	0.0981312
2032	0.099323	0.0944195	0.102659	0.0999864	0.100995	0.102323	0.0988592	0.101831	0.0988241	0.10078
2033	0.0991116	0.101383	0.0982635	0.0982689	0.102022	0.0969613	0.0986628	0.0993083	0.104563	0.101456
2034	0.0980225	0.102393	0.0992031	0.100359	0.101688	0.1002	0.0958438	0.0989565	0.102169	0.101165
2035	0.1014	0.0963432	0.100554	0.100706	0.100862	0.100015	0.102845	0.100521	0.0992489	0.097504
2036	0.0994923	0.0978836	0.0989947	0.104037	0.0983985	0.10251	0.0993555	0.0985842	0.104715	0.0960298
2037	0.103637	0.0966368	0.099647	0.102633	0.0985181	0.0982377	0.102921	0.0961415	0.101485	0.100142
2038	0.09858	0.099012	0.0982638	0.104382	0.101772	0.09997	0.0981952	0.0966741	0.104404	0.098747
2039	0.101848	0.099551	0.0993647	0.10497	0.0967091	0.0997402	0.102332	0.09632	0.0995289	0.0996369
2040	0.103167	0.095788	0.0968063	0.103564	0.0984171	0.099039	0.102498	0.0972157	0.100098	0.103406
2041	0.100307	0.0990957	0.102183	0.103113	0.0985141	0.0977574	0.101359	0.0975184	0.0982917	0.10186
2042	0.102448	0.0992473	0.0992079	0.0979012	0.101524	0.102131	0.0996245	0.096907	0.101269	0.0997404
2043	0.101773	0.0961188	0.099819	0.0987855	0.0995296	0.0996668	0.102248	0.0996907	0.100195	0.102174
2044	0.1014	0.0997472	0.0962431	0.101084	0.0985909	0.100954	0.101335	0.100638	0.103244	0.0967645
2045	0.0978709	0.0979756	0.102241	0.0979975	0.0974417	0.099223	0.103451	0.10239	0.100059	0.10135
2046	0.0983815	0.101359	0.0988356	0.104828	0.0969624	0.0996392	0.0982149	0.0987462	0.102059	0.100974
2047	0.0974934	0.0998624	0.104057	0.100702	0.0983873	0.0971908	0.0997416	0.0995088	0.100505	0.102552
2048	0.0982661	0.10085	0.102549	0.0956905	0.0996173	0.0996571	0.0998758	0.101281	0.0995726	0.102641
2049	0.097288	0.0977955	0.104812	0.100368	0.0982621	0.0997378	0.0983447	0.100143	0.101911	0.101338
2050	0.0988097	0.0972386	0.100197	0.102321	0.0970837	0.0998893	0.0975237	0.102604	0.103267	0.101066
2051	0.0983069	0.0965523	0.0963894	0.106011	0.099698	0.100581	0.103172	0.0987408	0.10112	0.0994289
2052	0.098603	0.0970476	0.097827	0.107731	0.0991104	0.102403	0.099358	0.0992889	0.101748	0.0968824
2053	0.101769	0.0971494	0.0981001	0.102704	0.100651	0.102334	0.0955547	0.100114	0.103582	0.0980421
2054	0.100712	0.095636	0.100822	0.104405	0.100068	0.100708	0.0994565	0.102121	0.0985814	0.0974911
2055	0.100327	0.099655	0.0980964	0.0971164	0.102265	0.0991202	0.0974437	0.101477	0.104658	0.099841
2056	0.10307	0.0978339	0.0998259	0.100393	0.099966	0.100729	0.101645	0.098285	0.100341	0.0979117
2057	0.0974542	0.101268	0.100162	0.10541	0.0990589	0.0982604	0.098517	0.0997918	0.100619	0.0994572
2058	0.102555	0.0962862	0.0953978	0.100818	0.0983525	0.102145	0.102927	0.100395	0.101035	0.100089
2059	0.0975991	0.0984703	0.0991599	0.103422	0.100624	0.0986393	0.0993777	0.103453	0.0991472	0.100108
2060	0.0977484	0.0988137	0.096135	0.102593	0.099336	0.0995209	0.0984844	0.102635	0.104149	0.100584
2061	0.0995114	0.0996268	0.0979068	0.0982526	0.09843	0.0983486	0.103458	0.101306	0.100001	0.103159
2062	0.100712	0.0974506	0.100193	0.102901	0.0964174	0.0987688	0.104022	0.0998619	0.100524	0.0991491
2063	0.100337	0.1007	0.0988524	0.100918	0.0997203	0.0983906	0.101477	0.0972348	0.100953	0.101417
2064	0.0971096	0.0997231	0.099821	0.103896	0.099299	0.10059	0.0988037	0.101091	0.0998305	0.099835
2065	0.100404	0.100957	0.0994812	0.102781	0.0999453	0.0988855	0.101102	0.0986308	0.0976094	0.100204
2066	0.0976875	0.101982	0.0990412	0.103646	0.100662	0.100253	0.0966322	0.0990418	0.10195	0.099104
2067	0.0967004	0.0981526	0.101785	0.101501	0.096959	0.0990509	0.0997155	0.101688	0.102411	0.102036
2068	0.0992908	0.0985315	0.100486	0.0979209	0.097042	0.100648	0.103185	0.102735	0.100173	0.099988
2069	0.099295	0.0982053	0.0988824	0.104111	0.101184	0.101557	0.0994149	0.0979913	0.100858	0.0985019
2070	0.0999652	0.0959767	0.0985847	0.101035	0.0971879	0.100106	0.105577	0.101279	0.0981648	0.102124
2071	0.0958204	0.0991557	0.100758	0.100512	0.0977548	0.100168	0.0971897	0.102191	0.105686	0.100763
2072	0.100671	0.0960841	0.099076	0.101759	0.0980361	0.100558	0.105871	0.0991943	0.0992195	0.0995307
2073	0.0982865	0.100228	0.0962511	0.102651	0.101078	0.0992956	0.0995589	0.0965967	0.105078	0.100975
2074	0.0983907	0.0994193	0.0968532	0.102445	0.100448	0.101011	0.0961815	0.102229	0.102809	0.100213
2075	0.0978097	0.0966371	0.0990897	0.106147	0.0978937	0.101567	0.0987429	0.101499	0.0990973	0.101518
2076	0.10138	0.0978419	0.0971572	0.102305	0.0985694	0.100523	0.102687	0.0956683	0.102617	0.101251
2077	0.100285	0.0994643	0.10115	0.0995081	0.0978548	0.100548	0.0997833	0.0984947	0.102972	0.0999412
2078	0.100608	0.0964795	0.0973598	0.104638	0.0987059	0.099695	0.101352	0.0998491	0.100276	0.101037
2079	0.0986373	0.0970917	0.100834	0.0955653	0.100029	0.100778	0.100228	0.101415	0.104073	0.101349
2080	0.101526	0.09878	0.103025	0.105487	0.098526	0.0984891	0.0985014	0.0991326	0.0976821	0.0988511
2081	0.0986038	0.101989	0.0987985	0.101304	0.0998036	0.0995847	0.0980981	0.101996	0.100484	0.0993383
2082	0.0983016	0.0991687	0.100932	0.100269	0.0973659	0.0996464	0.0998032	0.101295	0.10267	0.100547
2083	0.0988578	0.0973941	0.100923	0.105793	0.0980167	0.100453	0.100031	0.101972	0.0987076	0.0978522
2084	0.0974595	0.0973327	0.102712	0.102598	0.0997367	0.0977759	0.0988346	0.0997158	0.102066	0.101768
2085	0.100458	0.101183	0.0968433	0.0991861	0.105923	0.100229	0.0983236	0.0988639	0.102245	0.0967453
2086	0.0994626	0.0976293	0.102533	0.103502	0.0973919	0.0998816	0.0981097	0.103231	0.0993927	0.0988663
2087	0.100696	0.0973018	0.0980923	0.101399	0.0962613	0.101431	0.102978	0.101048	0.0992045	0.101589
2088	0.0994595	0.100563	0.0975488	0.102175	0.0994125	0.0992346	0.0987913	0.0992072	0.104339	0.0992695
2089	0.0974581	0.0981437	0.10266	0.0975255	0.100844	0.0971602	0.0992808	0.104051	0.10424	0.098636
2090	0.09996	0.0988873	0.102218	0.0997264	0.10097	0.0980343	0.0970893	0.102843	0.100581	0.0996915
2091	0.0987078	0.100113	0.10522	0.095306	0.0984307	0.0991751	0.101082	0.100306	0.10015	0.10151
2092	0.100312	0.0981172	0.09982	0.103052	0.101866	0.0993035	0.0970218	0.101225	0.101753	0.0975298
2093	0.102136	0.102027	0.0992549	0.101566	0.0965723	0.100061	0.100375	0.0978039	0.10092	0.0992844
2094	0.0988299	0.0994133	0.0958302	0.104528	0.0994736	0.100576	0.095848	0.10078	0.10606	0.0986613
2095	0.0984052	0.0982022	0.0984594	0.10221	0.099488	0.0996074	0.0997125	0.103463	0.100642	0.0998105
2096	0.0976086	0.101787	0.100239	0.101444	0.10064	0.0989787	0.0992681	0.101129	0.0986982	0.100207
2097	0.0972448	0.0972428	0.0971621	0.105428	0.0993403	0.0995677	0.103081	0.0997956	0.099317	0.101821
2098	0.101908	0.0958935	0.102075	0.100305	0.0996721	0.100153	0.101923	0.10034	0.0976765	0.100054
2099	0.0995922	0.0984241	0.100599	0.101274	0.101474	0.0995316	0.0971175	0.102751	0.0998313	0.0994043
2100	0.0987296	0.0977957	0.0992728	0.101489	0.0971354	0.10379	0.100675	0.100709	0.100933	0.0994699
2101	0.0999096	0.100433	0.098811	0.102401	0.098218	0.0975092	0.102502	0.101704	0.0980782	0.100433
2102	0.100533	0.099008	0.101742	0.0985634	0.0974677	0.0998996	0.101343	0.0993457	0.10102	0.101076
2103	0.0968668	0.0999748	0.101832	0.0978174	0.103203	0.0986072	0.0968847	0.104266	0.100206	0.100343
2104	0.0977669	0.0996001	0.103913	0.0989921	0.0963103	0.0982536	0.10221	0.104135	0.0963082	0.102511
2105	0.104945	0.0968688	0.0951989	0.102122	0.0993226	0.100585	0.101657	0.0988446	0.10197	0.0984873
2106	0.0977839	0.0980617	0.0976576	0.102543	0.0986534	0.102741	0.0976999	0.100298	0.105752	0.0988097
2107	0.0992389	0.0976092	0.10264	0.103413	0.0973201	0.0993974	0.101189	0.100545	0.0971634	0.101483
2108	0.100051	0.097436	0.101194	0.102101	0.100021	0.0994842	0.097027	0.102732	0.101846	0.0981073
2109	0.0966879	0.102592	0.102471	0.0988568	0.0990583	0.0986408	0.0998327	0.0968693	0.10217	0.102822
2110	0.100642	0.0977666	0.0987902	0.0975985	0.0987326	0.0998116	0.103085	0.100329	0.103185	0.100059
2111	0.100078	0.098715	0.102968	0.105083	0.0970209	0.0965136	0.101239	0.101098	0.0973735	0.0999103
2112	0.100278	0.100651	0.100854	0.0989428	0.0990072	0.0992748	0.101497	0.0977861	0.101267	0.100441
2113	0.103041	0.0968089	0.103939	0.0986292	0.0979606	0.100406	0.103092	0.100018	0.095147	0.100958
2114	0.098916	0.100106	0.101072	0.103444	0.0983795	0.0994583	0.0990613	0.101237	0.0999631	0.0983627
2115	0.0975757	0.098592	0.101333	0.0998664	0.0970945	0.100841	0.100483	0.102124	0.0981139	0.103976
2116	0.102529	0.0977111	0.100215	0.0992577	0.0998076	0.101215	0.100217	0.0996134	0.101294	0.0981394
2117	0.0999371	0.0966771	0.104605	0.101739	0.0965548	0.0996043	0.100322	0.10277	0.0993446	0.0984467
2118	0.100974	0.10069	0.100957	0.102102	0.0987833	0.0983301	0.100283	0.099312	0.100886	0.0976832
2119	0.101443	0.096715	0.0993653	0.100742	0.101094	0.101441	0.100135	0.100697	0.097857	0.100511
2120	0.0957852	0.100651	0.100096	0.100806	0.0979681	0.0997614	0.101937	0.0995802	0.101832	0.101585
2121	0.100133	0.0984173	0.101583	0.101647	0.099574	0.0986917	0.0998866	0.10147	0.0989918	0.0996054
2122	0.0975788	0.102856	0.10012	0.0986442	0.100407	0.101626	0.0973531	0.0992889	0.101754	0.100372
2123	0.0969725	0.0989157	0.0974787	0.102406	0.101105	0.0996013	0.0983322	0.102688	0.100556	0.101944
2124	0.0983463	0.0995541	0.0990538	0.0995825	0.0990029	0.100995	0.09907	0.0982071	0.104465	0.101724
2125	0.101167	0.100919	0.0978116	0.0997357	0.099789	0.100887	0.101988	0.0974124	0.100491	0.0998002
2126	0.0986886	0.0977548	0.100982	0.102009	0.0978703	0.099544	0.102009	0.0997936	0.100292	0.101057
2127	0.100791	0.097336	0.101307	0.0993454	0.0996966	0.0999827	0.104304	0.0983124	0.0980672	0.100858
2128	0.10123	0.100047	0.100223	0.0982719	0.0983671	0.099006	0.100916	0.0976652	0.103121	0.101152
2129	0.102939	0.0960922	0.103374	0.0978765	0.098496	0.0987378	0.103124	0.099516	0.0994234	0.100421
2130	0.0978231	0.10159	0.103172	0.0958391	0.0988754	0.0979264	0.0993365	0.101815	0.1003	0.103322
2131	0.0961934	0.100234	0.0949921	0.107327	0.100097	0.101281	0.0962512	0.0997439	0.103938	0.0999417
2132	0.100599	0.100631	0.0980285	0.104553	0.0967155	0.0995802	0.100164	0.0995996	0.100984	0.0991451
2133	0.0981633	0.100486	0.0979307	0.102825	0.101815	0.0976843	0.0995175	0.0985951	0.102986	0.0999978
2134	0.100281	0.0990001	0.0964865	0.103927	0.0965131	0.098185	0.103425	0.0990493	0.102689	0.100444
2135	0.099451	0.0963911	0.100556	0.10304	0.0963624	0.100128	0.10264	0.0994385	0.101064	0.100929
2136	0.101448	0.0959912	0.0976219	0.1082	0.0963636	0.102011	0.100438	0.097514	0.101224	0.0991901
2137	0.0987791	0.0963144	0.0969804	0.10648	0.097177	0.101409	0.100145	0.0994475	0.102656	0.100613
2138	0.104747	0.0972634	0.101953	0.0977983	0.0979956	0.0992512	0.100532	0.100956	0.100725	0.0987785
2139	0.0987004	0.100613	0.10287	0.101883	0.0986655	0.099259	0.097759	0.0979337	0.103296	0.0990205
2140	0.0983144	0.0990927	0.102182	0.102343	0.0980737	0.0999766	0.101412	0.0993416	0.0963346	0.102929
2141	0.0963396	0.096735	0.098243	0.101831	0.0989877	0.101933	0.0977853	0.102257	0.105366	0.100523
2142	0.0997061	0.10001	0.0964614	0.0998657	0.0996791	0.101787	0.101812	0.0962186	0.103226	0.101234
2143	0.0973353	0.0976655	0.0998705	0.103673	0.0999846	0.0997124	0.0949147	0.10402	0.103402	0.099421
2144	0.100687	0.0979003	0.099625	0.100832	0.0963521	0.103413	0.100202	0.0997377	0.101443	0.0998083
2145	0.100267	0.0975977	0.0970175	0.105013	0.102017	0.0985116	0.0951122	0.100177	0.103196	0.101091
2146	0.0998861	0.0983772	0.0997471	0.102029	0.100301	0.102453	0.0980698	0.0966832	0.103466	0.0989873
2147	0.102862	0.0970753	0.0983894	0.0983777	0.0976326	0.10163	0.106794	0.0992585	0.0963145	0.101666
2148	0.0976185	0.0974904	0.100908	0.103473	0.100986	0.100569	0.0947429	0.10101	0.103449	0.0997532
2149	0.099556	0.0986857	0.0982006	0.103497	0.0995736	0.0981643	0.102274	0.0986044	0.100109	0.101335
2150	0.0969148	0.099076	0.100465	0.0999436	0.0970717	0.100184	0.0997522	0.100959	0.104789	0.100845
2151	0.100454	0.0990553	0.0965638	0.104248	0.0986917	0.0992486	0.0998312	0.0987891	0.103288	0.0998301
2152	0.0979546	0.100704	0.0988741	0.0990656	0.101555	0.0990421	0.0975002	0.0997253	0.105094	0.100485
2153	0.0984508	0.0996425	0.100999	0.0973354	0.0993636	0.0995007	0.100058	0.0993492	0.103242	0.102059
2154	0.098607	0.0994062	0.102529	0.103696	0.0967735	0.0998133	0.0998513	0.0988384	0.100279	0.100206
2155	0.0981887	0.100354	0.100818	0.100216	0.0994251	0.0999345	0.0995794	0.0994366	0.10261	0.099438
2156	0.101638	0.100761	0.0984939	0.0982511	0.0991872	0.101053	0.0993156	0.0967021	0.107014	0.0975843
2157	0.102127	0.10106	0.0978054	0.102718	0.100141	0.100723	0.0979924	0.0991305	0.102046	0.0962569
2158	0.101046	0.0952283	0.0965756	0.101738	0.10008	0.102661	0.102326	0.0981004	0.103699	0.0985442
2159	0.0997495	0.0984811	0.0966338	0.101267	0.102197	0.101942	0.0971338	0.0978387	0.107691	0.0970653
2160	0.0999826	0.100421	0.10034	0.0980109	0.0984128	0.0974018	0.103235	0.101152	0.0981383	0.102907
2161	0.0984415	0.0973022	0.0984747	0.0993573	0.0959519	0.104582	0.101485	0.0983051	0.104106	0.101995
2162	0.100535	0.102005	0.101568	0.0986811	0.100749	0.0988595	0.10048	0.097296	0.101927	0.0978988
2163	0.0970501	0.0998023	0.103468	0.0972612	0.0977454	0.0997207	0.100642	0.102706	0.101144	0.10046
2164	0.0996064	0.100699	0.0973824	0.0974069	0.0995928	0.0997056	0.102815	0.100088	0.101026	0.101678
2165	0.0984362	0.100644	0.0993363	0.105914	0.0994391	0.099064	0.0957	0.0995862	0.10256	0.0993194
2166	0.101296	0.098946	0.100743	0.0988216	0.10134	0.099371	0.098872	0.100139	0.102146	0.0983265
2167	0.0981084	0.101263	0.0991218	0.0986366	0.102111	0.0990683	0.0982053	0.0981055	0.102582	0.102799
2168	0.0970924	0.0991303	0.102833	0.101501	0.101155	0.0996726	0.0943963	0.102002	0.101314	0.100903
2169	0.0965705	0.0991676	0.0994119	0.101438	0.100334	0.09775	0.0981908	0.101522	0.103586	0.10203
2170	0.0993403	0.101376	0.0999442	0.097521	0.0959584	0.099396	0.103647	0.0992149	0.101556	0.102046
2171	0.102354	0.0989383	0.0958583	0.100154	0.101124	0.102065	0.101119	0.0955667	0.104527	0.0982942
2172	0.0999675	0.0980314	0.100386	0.0966588	0.1009	0.0972524	0.0997884	0.101702	0.103828	0.101485
2173	0.0988259	0.0991138	0.0972639	0.10202	0.0974305	0.10138	0.100369	0.0990666	0.104254	0.100275
2174	0.099549	0.097347	0.0968544	0.101413	0.0985068	0.101838	0.101329	0.100034	0.101872	0.101257
2175	0.101387	0.0950397	0.100221	0.103728	0.0995115	0.0997425	0.0995604	0.102318	0.0984721	0.10002
2176	0.0969507	0.0968321	0.098535	0.102538	0.100169	0.0994434	0.0995725	0.10312	0.100137	0.102702
2177	0.100117	0.0963612	0.0973912	0.103207	0.100752	0.0995226	0.100459	0.0975402	0.102695	0.101955
2178	0.0963912	0.100129	0.0990036	0.100246	0.0997652	0.0990196	0.0986078	0.102001	0.102065	0.102771
2179	0.0966835	0.0986735	0.100239	0.099247	0.0977715	0.102029	0.100442	0.103391	0.0990566	0.102467
2180	0.0990376	0.0966666	0.101455	0.101996	0.100723	0.100521	0.0955465	0.0999257	0.105351	0.0987772
2181	0.0972634	0.0996347	0.101867	0.103064	0.0988464	0.0995323	0.0967361	0.104213	0.0982777	0.100566
2182	0.103657	0.0980961	0.10118	0.101039	0.0973798	0.100756	0.10016	0.0977314	0.102646	0.0973539
2183	0.0985373	0.0976042	0.100959	0.103139	0.0976854	0.100066	0.0987977	0.101405	0.102445	0.0993614
2184	0.101581	0.098337	0.103921	0.100468	0.0942434	0.0993717	0.104767	0.0991235	0.0995079	0.0986796
2185	0.0978381	0.0991449	0.0998262	0.0976332	0.0997612	0.0989498	0.102755	0.101966	0.100298	0.101827
2186	0.101554	0.0969061	0.0983554	0.100605	0.098515	0.101119	0.101586	0.10084	0.0976559	0.102865
2187	0.105631	0.0992007	0.102074	0.101039	0.0968971	0.0970856	0.104017	0.0980759	0.0967074	0.099271
2188	0.102416	0.0957994	0.104063	0.0984577	0.102556	0.0994635	0.099024	0.102225	0.0977781	0.0982168
2189	0.100216	0.102291	0.0972369	0.0983147	0.0987364	0.0989588	0.0997987	0.0992221	0.101984	0.10324
2190	0.100165	0.0967966	0.099749	0.100064	0.0965817	0.0991023	0.103151	0.100668	0.103047	0.100675
2191	0.100753	0.0991937	0.103107	0.0968855	0.0998789	0.0977214	0.10336	0.0995147	0.0972856	0.1023
2192	0.0965517	0.0996906	0.102641	0.101144	0.0980112	0.0976294	0.100598	0.101677	0.0987967	0.10326
2193	0.09743	0.0991002	0.100266	0.10327	0.100664	0.0988133	0.0950731	0.101303	0.102115	0.101966
2194	0.101278	0.101053	0.0998374	0.102599	0.0949217	0.0998257	0.103947	0.0980997	0.0974037	0.101035
2195	0.0997657	0.0980606	0.104638	0.104118	0.0964895	0.0991502	0.100857	0.101336	0.0969837	0.098602
2196	0.100437	0.0995795	0.103781	0.102034	0.0980472	0.0998346	0.0982415	0.0999997	0.0984084	0.0996368
2197	0.0998676	0.0996542	0.0987135	0.102018	0.0980974	0.097937	0.101698	0.0995877	0.103106	0.0993199
2198	0.0979537	0.101841	0.100617	0.0985606	0.10106	0.0978657	0.0980804	0.0985544	0.104332	0.101136
2199	0.0986903	0.0996973	0.101125	0.0999664	0.0977484	0.100343	0.097487	0.102763	0.101441	0.100739
2200	0.100474	0.100029	0.101353	0.100594	0.100707	0.0998227	0.0984152	0.100519	0.0987147	0.099371
2201	0.0965265	0.0987143	0.101507	0.0999444	0.101331	0.0973624	0.0968771	0.104595	0.101667	0.101475
2202	0.0990989	0.0992972	0.0992505	0.103611	0.0955729	0.0996009	0.101723	0.102455	0.099664	0.0997256
2203	0.100313	0.0973305	0.0980424	0.100653	0.0968385	0.10019	0.105146	0.0977279	0.100248	0.103512
2204	0.0983071	0.0991888	0.101651	0.101628	0.0991745	0.100011	0.100876	0.0989748	0.100782	0.0994071
2205	0.0989231	0.0986388	0.103716	0.100678	0.0977461	0.099387	0.097753	0.103534	0.100256	0.0993673
2206	0.101444	0.0990408	0.101143	0.100638	0.101997	0.099669	0.0986139	0.098642	0.0994515	0.0993615
2207	0.099971	0.0975605	0.100432	0.0981018	0.0970413	0.0999113	0.10263	0.103868	0.0996919	0.100791
2208	0.0978935	0.0978564	0.10187	0.100298	0.098383	0.0968997	0.102489	0.102031	0.100621	0.101659
2209	0.0991099	0.100516	0.101239	0.0990889	0.0992338	0.0985562	0.100486	0.0982635	0.103016	0.100491
2210	0.0993279	0.100925	0.0965906	0.0977336	0.100812	0.0997949	0.10228	0.1011	0.0999655	0.10147
2211	0.0989975	0.0948908	0.0975598	0.107194	0.0997573	0.102357	0.095855	0.101314	0.102878	0.0991961
2212	0.102424	0.095917	0.101099	0.10245	0.0954867	0.100631	0.102394	0.100411	0.0990081	0.10018
2213	0.0995691	0.0997986	0.100522	0.100824	0.0992948	0.0985282	0.100652	0.102785	0.0985625	0.0994632
2214	0.0998756	0.098818	0.0993894	0.100851	0.0991279	0.0974364	0.100459	0.103222	0.100176	0.100645
2215	0.104368	0.0984635	0.100426	0.10102	0.0991168	0.0993798	0.103011	0.0976277	0.0975909	0.0989966
2216	0.0994922	0.0959553	0.0993901	0.104365	0.0988008	0.0980481	0.101063	0.100542	0.100542	0.101802
2217	0.0963394	0.0994564	0.101184	0.101125	0.0972134	0.100989	0.0996035	0.0999987	0.103507	0.100584
2218	0.0976085	0.0979226	0.096511	0.101402	0.101215	0.10146	0.0969315	0.0995694	0.107839	0.0995414
2219	0.0980757	0.10066	0.101774	0.10226	0.0982207	0.0982205	0.0986596	0.100216	0.102077	0.0998358
2220	0.102516	0.0984895	0.0995937	0.10205	0.0973608	0.0993458	0.103022	0.0977325	0.10032	0.0995698
2221	0.0994487	0.0998028	0.0993828	0.100857	0.0984382	0.0995917	0.0987091	0.0993003	0.104689	0.0997809
2222	0.099949	0.0967811	0.0998679	0.102053	0.0997632	0.0985575	0.0992856	0.0987116	0.103851	0.10118
2223	0.0993445	0.0978417	0.0988637	0.1046	0.0963112	0.102704	0.0972588	0.0993658	0.103569	0.100141
2224	0.0981186	0.0967876	0.102707	0.100608	0.0984479	0.102094	0.101922	0.103394	0.0968117	0.0991098
2225	0.100112	0.0977049	0.0997763	0.100209	0.101977	0.100784	0.0970799	0.0997369	0.102433	0.100188
2226	0.100799	0.0996805	0.0969488	0.101893	0.0997321	0.100213	0.0998294	0.0977302	0.102285	0.10089
2227	0.0977348	0.0978817	0.101025	0.103567	0.0953016	0.101212	0.0994464	0.0997174	0.103046	0.101068
2228	0.0972117	0.0981904	0.101251	0.101705	0.100058	0.0978477	0.0987461	0.104723	0.0999257	0.100341
2229	0.10089	0.0983961	0.104374	0.101463	0.0957325	0.0996746	0.101543	0.100848	0.0984645	0.0986141
2230	0.10279	0.0974953	0.0968973	0.100755	0.102013	0.0987577	0.101689	0.0991975	0.0991123	0.101292
2231	0.100089	0.0982684	0.09515	0.104996	0.100288	0.100841	0.101285	0.0994405	0.100834	0.0988086
2232	0.100646	0.100911	0.0976301	0.100125	0.0970278	0.100344	0.103142	0.0984358	0.102354	0.0993834
2233	0.0974807	0.0965607	0.0975454	0.101113	0.101078	0.102134	0.0994684	0.100829	0.101691	0.102099
2234	0.0958603	0.0989263	0.103579	0.101705	0.0961021	0.100075	0.099229	0.101884	0.100936	0.101704
2235	0.0988687	0.0968633	0.0978618	0.0992606	0.102064	0.0996069	0.0990863	0.0996544	0.103481	0.103253
2236	0.101311	0.099171	0.10063	0.0989292	0.095475	0.102175	0.101338	0.100146	0.100402	0.100423
2237	0.0962928	0.09968	0.0999309	0.101598	0.10058	0.0975351	0.0972679	0.103008	0.101795	0.102312
2238	0.0976328	0.101817	0.104387	0.0975905	0.0979942	0.0990708	0.0992852	0.102149	0.100622	0.0994513
2239	0.100687	0.0971383	0.0994321	0.103835	0.0988361	0.101062	0.0968268	0.0995579	0.102208	0.100416
2240	0.099357	0.0976945	0.0993992	0.103794	0.0996563	0.0996722	0.096189	0.103325	0.105325	0.0955872
2241	0.0974133	0.0986858	0.0997465	0.105381	0.0974368	0.100687	0.0970224	0.101222	0.102311	0.100093
2242	0.100424	0.0991098	0.094732	0.101449	0.100944	0.10104	0.0981377	0.0974625	0.106629	0.100072
2243	0.0977479	0.0954098	0.099992	0.106135	0.0975585	0.100471	0.100422	0.103169	0.0977478	0.101348
2244	0.09738	0.0978097	0.101538	0.0991861	0.0982132	0.0998341	0.101816	0.103068	0.100179	0.100976
2245	0.0995777	0.0984304	0.102559	0.0992533	0.0958908	0.0986114	0.103501	0.0996657	0.100681	0.10183
2246	0.0967279	0.102231	0.10085	0.0998577	0.101592	0.0972298	0.0958716	0.102808	0.10107	0.101761
2247	0.100076	0.100516	0.101651	0.0971383	0.0979321	0.0977447	0.100736	0.100005	0.101793	0.102409
2248	0.102929	0.0942403	0.101272	0.103448	0.0985139	0.101929	0.101135	0.0976841	0.099312	0.0995366
2249	0.0992821	0.0960262	0.100682	0.100783	0.098443	0.100926	0.0976311	0.102065	0.102144	0.102016
2250	0.0993319	0.101139	0.100427	0.09981	0.100788	0.0964636	0.0987925	0.100017	0.103252	0.0999799
2251	0.0991515	0.0972743	0.101394	0.0953733	0.0999774	0.0999472	0.101902	0.102214	0.101132	0.101635
2252	0.0996688	0.0971952	0.103994	0.101676	0.0961756	0.0987839	0.10263	0.100494	0.099065	0.100318
2253	0.100473	0.0987506	0.0980744	0.101317	0.0997333	0.0984182	0.103118	0.100178	0.0996224	0.100315
2254	0.0973961	0.0972459	0.1011	0.100048	0.100911	0.101232	0.0971083	0.100308	0.10486	0.0997893
2255	0.0966604	0.0973648	0.0980792	0.10689	0.097242	0.102281	0.0994305	0.100539	0.100882	0.10063
2256	0.0977794	0.0968649	0.0960671	0.10437	0.101372	0.101699	0.0990267	0.100787	0.102987	0.0990462
2257	0.101058	0.099297	0.101293	0.0993903	0.0979216	0.09929	0.101063	0.10013	0.0991437	0.101414
2258	0.0991704	0.0969566	0.09873	0.101628	0.105635	0.0972538	0.0963789	0.103398	0.101174	0.0996749
2259	0.0980552	0.0979871	0.0974707	0.107125	0.101895	0.102091	0.0950352	0.0978144	0.103366	0.0991604
2260	0.104311	0.0976714	0.10068	0.100669	0.0976184	0.101145	0.104505	0.0970407	0.0966626	0.0996981
2261	0.101276	0.0983913	0.0987594	0.101824	0.100452	0.0993957	0.103876	0.0967503	0.100493	0.0987835
2262	0.101141	0.100548	0.0998962	0.0968989	0.0968273	0.0995347	0.105213	0.0973355	0.0996622	0.102943
2263	0.101234	0.098182	0.0960413	0.101347	0.0993174	0.102287	0.099463	0.0992687	0.102823	0.100035
2264	0.0974307	0.0975219	0.103108	0.100599	0.096521	0.101728	0.101898	0.100519	0.0995755	0.101101
2265	0.100262	0.0978442	0.0956543	0.103568	0.10183	0.0984991	0.0995153	0.0984757	0.103457	0.100894
2266	0.104346	0.0954933	0.101714	0.100641	0.0958936	0.100291	0.106619	0.0973484	0.0979312	0.0997228
2267	0.0975619	0.0958325	0.0970274	0.108493	0.0966403	0.102165	0.0996723	0.101502	0.100201	0.100904
2268	0.102029	0.0957932	0.0979267	0.107146	0.0975686	0.102556	0.098907	0.0979631	0.100761	0.09935
2269	0.0959558	0.0966283	0.101958	0.100308	0.0966931	0.101513	0.101611	0.101884	0.102802	0.100647
2270	0.099208	0.0998881	0.100414	0.105436	0.0981682	0.0988957	0.0986608	0.100514	0.0991385	0.0996765
2271	0.100883	0.100728	0.0997033	0.0945036	0.101429	0.0991592	0.101071	0.097866	0.10251	0.102146
2272	0.0997834	0.104507	0.0981489	0.0980387	0.10133	0.0972319	0.0994666	0.0969752	0.103159	0.101359
2273	0.100373	0.0997993	0.100005	0.100291	0.0979478	0.097375	0.102536	0.0978419	0.100684	0.103148
2274	0.101247	0.0993529	0.0966065	0.0978859	0.102096	0.101735	0.101034	0.0961658	0.104607	0.0992697
2275	0.097997	0.0995202	0.0967814	0.100709	0.0989422	0.0987759	0.0999324	0.099535	0.106173	0.101634
2276	0.101616	0.0967705	0.0986887	0.102535	0.0999739	0.101355	0.100193	0.101799	0.0997483	0.0973204
2277	0.0990306	0.104137	0.0994243	0.0974702	0.0979968	0.0975518	0.102492	0.0978879	0.100578	0.103432
2278	0.0992581	0.0963267	0.099446	0.103177	0.0998338	0.102307	0.097481	0.100309	0.10028	0.101582
2279	0.103466	0.0986116	0.0985189	0.101629	0.0937898	0.100733	0.103439	0.0986557	0.101241	0.0999166
2280	0.0981347	0.0993367	0.0997988	0.101152	0.0994029	0.100771	0.100395	0.099271	0.101553	0.100185
2281	0.0966302	0.101684	0.0979284	0.100795	0.0987617	0.099946	0.0995681	0.0997603	0.104917	0.10001
2282	0.100466	0.0973287	0.101873	0.101018	0.097969	0.0986838	0.0997779	0.104048	0.0986257	0.100209
2283	0.100811	0.0983487	0.100746	0.0964973	0.098977	0.0991486	0.100595	0.098459	0.102122	0.104295
2284	0.0964875	0.101009	0.101707	0.102186	0.100301	0.0968476	0.100325	0.100603	0.0985369	0.101996
2285	0.0967007	0.0963201	0.0983185	0.10321	0.0965519	0.102106	0.104318	0.101134	0.0988302	0.102511
2286	0.0990048	0.100074	0.0979402	0.105836	0.0964737	0.101159	0.099661	0.0999878	0.10086	0.0990036
2287	0.100179	0.101027	0.0994281	0.102687	0.0986422	0.0969199	0.100496	0.101959	0.0994139	0.0992478
2288	0.100798	0.0969294	0.0981862	0.100587	0.101975	0.10001	0.0996369	0.0998103	0.100194	0.101873
2289	0.0995506	0.0978998	0.0998301	0.098858	0.100521	0.101304	0.0986098	0.0989412	0.104799	0.0996865
2290	0.10024	0.0970936	0.103752	0.0997717	0.100825	0.0976442	0.0998628	0.102495	0.099518	0.0987982
2291	0.10161	0.0978802	0.0992341	0.100263	0.0996735	0.0994626	0.0996639	0.100668	0.103336	0.0982088
2292	0.0992584	0.0973852	0.101645	0.101356	0.0960527	0.10156	0.099497	0.100044	0.104056	0.0991455
2293	0.100534	0.098926	0.102656	0.100514	0.0980335	0.0980819	0.10115	0.103067	0.0985206	0.0985178
2294	0.0994321	0.0985741	0.10053	0.0994885	0.0982665	0.101428	0.100492	0.103	0.0984711	0.100318
2295	0.101741	0.0954129	0.102189	0.0969887	0.099605	0.100721	0.101317	0.102609	0.0997862	0.0996303
2296	0.100303	0.0993269	0.0981199	0.099721	0.0973796	0.100256	0.100914	0.0998531	0.10278	0.101347
2297	0.0989462	0.0988186	0.103443	0.102819	0.0971244	0.0988684	0.0999728	0.101993	0.0968045	0.10121
2298	0.102233	0.10023	0.0982796	0.100525	0.101963	0.0989333	0.100774	0.0969687	0.0989422	0.101152
2299	0.0987568	0.0951845	0.10063	0.102028	0.0966554	0.102387	0.101115	0.102936	0.099443	0.100864
2300	0.101961	0.0958963	0.100137	0.108479	0.0979562	0.10101	0.0981844	0.0974652	0.101443	0.0974675
2301	0.101883	0.101725	0.100355	0.0994153	0.0987184	0.0974852	0.099651	0.100716	0.100074	0.0999773
2302	0.0989739	0.100257	0.101362	0.101951	0.102531	0.0988741	0.0981845	0.0957509	0.102327	0.0997884
2303	0.10056	0.098918	0.0992753	0.0993761	0.097273	0.098771	0.104845	0.100214	0.0982514	0.102516
2304	0.0987923	0.0986044	0.0995	0.0999313	0.100588	0.0984822	0.0976375	0.100645	0.103464	0.102356
2305	0.0990714	0.0965204	0.0960073	0.100949	0.0986288	0.101902	0.102863	0.100685	0.102988	0.100386
2306	0.102318	0.100135	0.101506	0.100436	0.0949498	0.0991208	0.10505	0.0983248	0.0980604	0.100099
2307	0.0994365	0.10005	0.0994536	0.097238	0.100177	0.101118	0.0997669	0.100559	0.102617	0.0995839
2308	0.100314	0.0985229	0.0997418	0.100449	0.095944	0.100492	0.105876	0.0969671	0.0996925	0.102001
2309	0.0971314	0.0989616	0.0971212	0.105026	0.0968468	0.100246	0.0979441	0.101294	0.104974	0.100455
2310	0.0984389	0.0986037	0.0988103	0.0956422	0.0989602	0.101512	0.102645	0.1031	0.101345	0.100943
2311	0.100867	0.0980206	0.101616	0.103245	0.0982578	0.101256	0.102761	0.0990177	0.0954848	0.0994735
2312	0.100551	0.0991512	0.0990592	0.106957	0.0999118	0.0978544	0.0996953	0.0997034	0.0976008	0.0995162
2313	0.0985671	0.103733	0.0977185	0.101891	0.0981989	0.100118	0.098895	0.0997969	0.101009	0.100072
2314	0.101055	0.0971899	0.100778	0.103146	0.10088	0.0976344	0.096646	0.101469	0.100969	0.100232
2315	0.101867	0.100599	0.0960403	0.0980623	0.0986758	0.101594	0.102991	0.0974664	0.102559	0.100144
2316	0.101629	0.0980508	0.101884	0.102987	0.0955792	0.099757	0.101035	0.10036	0.0986377	0.100081
2317	0.098862	0.0992627	0.101353	0.103535	0.102151	0.0990486	0.0970674	0.09904	0.0991168	0.100564
2318	0.100395	0.0967856	0.100948	0.102246	0.0970701	0.0994491	0.102841	0.100727	0.0997887	0.0997504
2319	0.103753	0.0986867	0.0986301	0.101252	0.100054	0.101833	0.101237	0.0996711	0.0980025	0.0968804
2320	0.0982844	0.100647	0.100165	0.0980533	0.103543	0.100141	0.0969725	0.101053	0.103217	0.0979228
2321	0.102073	0.0979326	0.097145	0.0991827	0.100225	0.100497	0.103877	0.0995163	0.0995613	0.0999898
2322	0.101552	0.0970455	0.0993242	0.10149	0.101826	0.0989524	0.104052	0.0980828	0.0982086	0.0994663
2323	0.0987277	0.100804	0.0996338	0.102473	0.0970423	0.0995334	0.102157	0.099389	0.101472	0.0987671
2324	0.0969005	0.0988724	0.0993765	0.104031	0.0999789	0.0989143	0.100119	0.0989334	0.101279	0.101595
2325	0.0985778	0.0971654	0.0976969	0.0998704	0.0998681	0.100893	0.0991696	0.0999739	0.105507	0.101278
2326	0.0965645	0.0979777	0.100791	0.101578	0.100163	0.100365	0.0988442	0.101099	0.101224	0.101394
2327	0.0999909	0.0990759	0.102611	0.100837	0.0950114	0.100721	0.102714	0.0995937	0.0992193	0.100225
2328	0.096171	0.0980084	0.0976776	0.104881	0.10098	0.0988605	0.0998353	0.101683	0.0983901	0.103513
2329	0.0976775	0.0995194	0.096241	0.100645	0.103593	0.0994535	0.0953698	0.10073	0.105357	0.101413
2330	0.0980673	0.0956098	0.0985539	0.0995298	0.0984228	0.102409	0.10351	0.100909	0.100311	0.102677
2331	0.0996855	0.0961768	0.0973322	0.099215	0.100272	0.102225	0.0991054	0.100868	0.104197	0.100922
2332	0.101443	0.0981784	0.100648	0.102748	0.0956205	0.101282	0.103073	0.0988995	0.0990019	0.0991052
2333	0.0977537	0.102688	0.103343	0.0988864	0.0974341	0.0987654	0.101049	0.0979832	0.0987357	0.103362
2334	0.101519	0.100044	0.0985779	0.099697	0.0991563	0.100435	0.103705	0.0967376	0.0985943	0.101534
2335	0.0989845	0.100287	0.102329	0.0983741	0.100379	0.0999546	0.0983036	0.10037	0.101237	0.0997818
2336	0.101148	0.0982064	0.0991532	0.100306	0.0956806	0.0993428	0.10536	0.0999312	0.0979334	0.102938
2337	0.100939	0.100035	0.0985386	0.0978205	0.103376	0.0981814	0.0977244	0.100255	0.103123	0.100008
2338	0.0976829	0.101718	0.0985295	0.0986923	0.0988132	0.100635	0.0970053	0.0986008	0.108667	0.0996556
2339	0.10091	0.0981684	0.0990533	0.101589	0.0976857	0.0990262	0.104118	0.0997253	0.0976304	0.102094
2340	0.0997213	0.097835	0.0996191	0.101546	0.0983558	0.100033	0.103066	0.0990428	0.0981849	0.102596
2341	0.0976624	0.101554	0.102587	0.0994082	0.0989816	0.10012	0.0998857	0.0983429	0.0998446	0.101613
2342	0.10177	0.0989645	0.0980481	0.104235	0.0983733	0.0992478	0.100877	0.0956819	0.104122	0.0986804
2343	0.0994658	0.0981637	0.0961516	0.102666	0.100447	0.100868	0.103082	0.0975492	0.102837	0.0987701
2344	0.0985761	0.0974291	0.100178	0.0989878	0.0973088	0.100233	0.103805	0.102452	0.100234	0.100796
2345	0.103759	0.0975827	0.0966573	0.100309	0.09845	0.100929	0.104881	0.0977732	0.098784	0.100876
2346	0.100513	0.0982318	0.0986888	0.0977056	0.100212	0.102662	0.102446	0.0991027	0.10022	0.100219
2347	0.097176	0.0979411	0.0990788	0.0990418	0.100734	0.100356	0.100195	0.102214	0.102013	0.10125
2348	0.0980205	0.09829	0.10276	0.0985389	0.0961851	0.0991697	0.101713	0.101598	0.0998833	0.103841
2349	0.100371	0.0979524	0.0985705	0.0985511	0.102645	0.100109	0.0983975	0.102158	0.100615	0.100631
2350	0.101338	0.0972805	0.100107	0.0982359	0.10024	0.102391	0.0982207	0.0987616	0.104247	0.0991785
2351	0.100201	0.0982463	0.101565	0.0985194	0.10132	0.0993873	0.0969304	0.10038	0.102408	0.101043
2352	0.098265	0.0992261	0.101391	0.102501	0.0952077	0.101746	0.0991671	0.100379	0.100193	0.101925
2353	0.101569	0.100341	0.0967139	0.0985543	0.102544	0.101664	0.099557	0.101702	0.0999795	0.0973753
2354	0.0992426	0.0970181	0.100924	0.0991276	0.0992142	0.100248	0.100601	0.10105	0.102113	0.100462
2355	0.0995023	0.0987169	0.0991994	0.0997931	0.0997919	0.0998509	0.0963958	0.1039	0.10307	0.0997792
2356	0.097077	0.0964162	0.0986657	0.100484	0.100564	0.102998	0.100411	0.100281	0.103502	0.0996016
2357	0.0976763	0.100412	0.0999908	0.103321	0.0976548	0.0980445	0.099553	0.102273	0.0993448	0.10173
2358	0.101131	0.0976262	0.10234	0.104227	0.0971702	0.100596	0.10147	0.0998615	0.0965419	0.0990355
2359	0.101259	0.0950771	0.101495	0.103845	0.0979752	0.0981674	0.103721	0.102619	0.0952482	0.100593
2360	0.100084	0.0975912	0.0995742	0.101004	0.101715	0.0984941	0.0983515	0.104567	0.100424	0.0981956
2361	0.100029	0.0979338	0.103449	0.101498	0.096973	0.0996951	0.101393	0.0996097	0.0983997	0.10102
2362	0.102113	0.0982417	0.0995618	0.0958736	0.100759	0.100095	0.10202	0.100027	0.103468	0.0978403
2363	0.102038	0.0954792	0.101412	0.0983261	0.10098	0.101989	0.098918	0.10004	0.100878	0.0999401
2364	0.101776	0.0971798	0.103255	0.100806	0.10085	0.0992891	0.0987521	0.100391	0.0986329	0.0990688
2365	0.0987269	0.100975	0.0954153	0.102158	0.0995131	0.102513	0.098142	0.10136	0.102732	0.098465
2366	0.101839	0.098731	0.0973156	0.101726	0.0978133	0.100402	0.102909	0.100304	0.0995967	0.0993642
2367	0.0998809	0.0991632	0.097303	0.103067	0.0987562	0.101645	0.101196	0.0996347	0.100976	0.0983778
2368	0.100388	0.0967876	0.0998268	0.101059	0.0992444	0.0972319	0.103387	0.101865	0.0982146	0.101996
2369	0.102133	0.0995186	0.102801	0.100119	0.098147	0.0997879	0.0997655	0.0970388	0.1028	0.0978896
2370	0.102075	0.0977196	0.103107	0.100858	0.094864	0.100853	0.103621	0.0978889	0.101236	0.0977778
2371	0.0976053	0.0987618	0.097449	0.107625	0.0981817	0.0974937	0.0969471	0.101428	0.103556	0.100952
2372	0.100423	0.103636	0.100791	0.0961297	0.0987662	0.0975376	0.101887	0.0960305	0.102568	0.102231
2373	0.0990473	0.095793	0.105472	0.0965523	0.0964519	0.0992944	0.101819	0.103436	0.0987765	0.103358
2374	0.0979634	0.100606	0.0980202	0.0993059	0.1013	0.0979611	0.0978388	0.104778	0.102026	0.1002
2375	0.0988523	0.0997603	0.102758	0.10346	0.096613	0.0991475	0.0990843	0.102425	0.0994487	0.0984496
2376	0.0988974	0.0998199	0.100514	0.0999189	0.0979576	0.100323	0.0991456	0.0986341	0.104882	0.0999074
2377	0.0980372	0.100334	0.10098	0.101857	0.0983607	0.0990615	0.0985897	0.099958	0.103453	0.0993686
2378	0.0989568	0.099496	0.101912	0.0999147	0.0977532	0.0974581	0.0999622	0.104295	0.098627	0.101625
2379	0.0985285	0.0969653	0.0992525	0.106043	0.0984903	0.102717	0.0986715	0.100144	0.100426	0.0987613
2380	0.100727	0.10149	0.0959116	0.101663	0.099215	0.100514	0.0981537	0.0978817	0.104497	0.0999467
2381	0.0979434	0.0976885	0.0990973	0.103016	0.0989606	0.101854	0.0989824	0.101848	0.101554	0.0990566
2382	0.100042	0.0964265	0.0999845	0.0978853	0.0971573	0.100057	0.100805	0.10319	0.103946	0.100507
2383	0.0990655	0.0986028	0.103949	0.101306	0.0982801	0.097473	0.100995	0.0997446	0.099608	0.100976
2384	0.102492	0.10188	0.100765	0.0971635	0.0979107	0.0988875	0.104157	0.0955603	0.101107	0.100077
2385	0.10161	0.0985098	0.0987813	0.100665	0.0993801	0.100813	0.0990366	0.098078	0.103176	0.09995
2386	0.0956665	0.0999897	0.100191	0.103029	0.0986166	0.0983924	0.0994637	0.100804	0.101029	0.102817
2387	0.0992876	0.0983062	0.101074	0.102144	0.0990251	0.0979719	0.100231	0.0989839	0.101428	0.101548
2388	0.097899	0.099402	0.10239	0.0982437	0.100624	0.0997352	0.101619	0.101834	0.0973408	0.100912
2389	0.100148	0.102695	0.0980294	0.103656	0.101395	0.0984864	0.0966882	0.0968803	0.102831	0.0991908
2390	0.102126	0.096037	0.10112	0.10079	0.0963274	0.101412	0.103916	0.0988126	0.097891	0.101568
2391	0.101539	0.100367	0.0993001	0.0976224	0.101372	0.0992907	0.100049	0.0978059	0.103946	0.098708
2392	0.101589	0.0972968	0.0975263	0.102529	0.0967759	0.10114	0.10447	0.0986876	0.100005	0.0999793
2393	0.102883	0.0976633	0.103515	0.0977295	0.0979401	0.0988317	0.101571	0.099969	0.0973845	0.102513
2394	0.0966078	0.099037	0.100534	0.0992612	0.0969112	0.0988444	0.10045	0.104053	0.101529	0.102774
2395	0.0994647	0.100128	0.101458	0.0961352	0.100648	0.098324	0.101469	0.101225	0.100662	0.100487
2396	0.100433	0.0987876	0.100134	0.0988965	0.0969402	0.101399	0.103933	0.101444	0.0985425	0.0994907
2397	0.0977703	0.102691	0.100465	0.0999403	0.0997535	0.100397	0.0982946	0.0990036	0.100216	0.101469
2398	0.105126	0.0942836	0.0984288	0.103439	0.100827	0.100274	0.104205	0.0983081	0.0962219	0.0988853
2399	0.0979925	0.0987438	0.10101	0.102405	0.09926	0.0985342	0.0988033	0.101167	0.102978	0.0991056
2400	0.100726	0.100921	0.100318	0.0974243	0.0991287	0.0995161	0.101456	0.100918	0.100982	0.0986095
2401	0.0963747	0.100204	0.100008	0.10414	0.100635	0.0978694	0.097131	0.0997023	0.104295	0.0996406
2402	0.100996	0.0980384	0.0969151	0.104766	0.0984633	0.0996994	0.102524	0.0966408	0.100597	0.101359
2403	0.100682	0.0977992	0.0995962	0.100411	0.0968609	0.100391	0.098553	0.103008	0.102511	0.100188
2404	0.0988759	0.097274	0.0964985	0.104018	0.0973274	0.0985306	0.101896	0.100434	0.101683	0.103462
2405	0.102889	0.0956035	0.100806	0.0986234	0.102043	0.100715	0.0984868	0.101041	0.100244	0.099549
2406	0.100518	0.0973673	0.105262	0.101369	0.0974953	0.0991334	0.100066	0.100267	0.0996534	0.0988692
2407	0.10033	0.097521	0.102319	0.10195	0.099917	0.0962374	0.100587	0.100177	0.100775	0.100187
2408	0.0997855	0.097633	0.101134	0.101872	0.09746	0.100448	0.0996364	0.101758	0.101779	0.0984945
2409	0.0991867	0.098198	0.102437	0.099168	0.102557	0.0997979	0.0961466	0.102405	0.10143	0.0986744
2410	0.102191	0.0948437	0.097719	0.104395	0.0978381	0.102691	0.0997882	0.0975495	0.102745	0.100238
2411	0.100955	0.101336	0.0983129	0.10046	0.100214	0.097254	0.0995766	0.100262	0.102895	0.098734
2412	0.102005	0.0959829	0.100957	0.0990187	0.099727	0.101045	0.102555	0.103034	0.095416	0.10026
2413	0.1007	0.0994746	0.0973188	0.103758	0.0990475	0.100994	0.0960821	0.0977727	0.106878	0.0979751
2414	0.103708	0.0944508	0.097684	0.105181	0.101567	0.100571	0.0989228	0.10016	0.0993888	0.0983667
2415	0.100295	0.0989035	0.0945534	0.100638	0.103861	0.0985862	0.0995782	0.0972973	0.104336	0.101952
2416	0.0974817	0.0959922	0.100779	0.101829	0.101569	0.0994462	0.0976787	0.104753	0.0996724	0.100799
2417	0.101436	0.0958899	0.0990975	0.105362	0.098227	0.0997591	0.0974139	0.100672	0.101186	0.100957
2418	0.0982205	0.0991283	0.095225	0.102991	0.101019	0.101608	0.0959702	0.0994409	0.105177	0.10122
2419	0.100607	0.0969118	0.0963169	0.102342	0.0972331	0.105161	0.101321	0.100445	0.102569	0.0970944
2420	0.102001	0.0982502	0.101698	0.100817	0.097842	0.0985053	0.100493	0.102025	0.100921	0.0974475
2421	0.100172	0.100869	0.0961595	0.102049	0.0970094	0.0997839	0.101102	0.0962054	0.105497	0.101154
2422	0.102465	0.0984872	0.10112	0.100746	0.0987941	0.100704	0.0976927	0.100777	0.101888	0.0973252
2423	0.098633	0.100434	0.0983073	0.0998185	0.100069	0.103151	0.0991179	0.100419	0.100243	0.0998075
2424	0.100097	0.095033	0.099074	0.105735	0.0963199	0.101636	0.10188	0.100456	0.100631	0.099138
2425	0.103703	0.0984302	0.0990634	0.100738	0.10117	0.0997305	0.0992333	0.0973731	0.0998445	0.100713
2426	0.10285	0.0965789	0.102765	0.105176	0.0970995	0.0994345	0.100416	0.0991548	0.099008	0.0975169
2427	0.0998281	0.0961897	0.0995846	0.102286	0.0970745	0.0989851	0.102603	0.0993874	0.101218	0.102843
2428	0.0990421	0.0999184	0.102255	0.0985307	0.100981	0.0998188	0.0990413	0.0972773	0.102266	0.100869
2429	0.0994088	0.100023	0.0978082	0.105952	0.0968297	0.101738	0.0974835	0.0982973	0.10236	0.100099
2430	0.0966498	0.0991289	0.0984632	0.100443	0.0999544	0.101798	0.0991555	0.10348	0.0992983	0.101629
2431	0.10094	0.0965658	0.0995581	0.0987874	0.0969149	0.0992807	0.102177	0.10207	0.102485	0.101222
2432	0.102899	0.0974005	0.103518	0.0965754	0.0954237	0.100019	0.105979	0.101506	0.0959338	0.100745
2433	0.0989742	0.0973704	0.0971506	0.105544	0.0985874	0.101478	0.0985067	0.100835	0.102145	0.0994098
2434	0.0981692	0.0966369	0.0962363	0.105032	0.0998506	0.102454	0.0988801	0.099538	0.10573	0.0974733
2435	0.0987236	0.0998889	0.102664	0.0957614	0.0992467	0.0986167	0.1003	0.0993759	0.104013	0.10141
2436	0.100804	0.0990046	0.10126	0.10636	0.0983348	0.100286	0.101174	0.0977123	0.0973977	0.0976666
2437	0.0999337	0.0973498	0.104183	0.102674	0.0970644	0.100467	0.0994535	0.0999777	0.0986853	0.100211
2438	0.0977692	0.0977117	0.101135	0.102377	0.0992401	0.100676	0.10231	0.0990434	0.100505	0.0992323
2439	0.10016	0.0973818	0.098311	0.104849	0.0987089	0.100891	0.0996781	0.100195	0.101181	0.0986435
2440	0.100036	0.102	0.102245	0.0952719	0.0984028	0.0986701	0.101127	0.0977466	0.102687	0.101814
2441	0.100974	0.100711	0.0982603	0.100711	0.0995764	0.0987545	0.101635	0.0972823	0.101914	0.100181
2442	0.0990512	0.0975665	0.0986075	0.101806	0.0946818	0.10078	0.10189	0.102678	0.101593	0.101346
2443	0.104041	0.0963595	0.0972583	0.0996855	0.100966	0.100143	0.102121	0.0998723	0.0985774	0.100976
2444	0.0980567	0.100074	0.10454	0.0979228	0.10137	0.0966088	0.0982576	0.100533	0.101987	0.100649
2445	0.0978429	0.0964307	0.0998095	0.104528	0.098083	0.101522	0.100674	0.0997207	0.102577	0.0988119
2446	0.0999997	0.0986973	0.0985274	0.100224	0.100111	0.103467	0.100329	0.0980875	0.100914	0.099644
2447	0.0974001	0.10068	0.0984211	0.100286	0.0990032	0.10044	0.100628	0.0979612	0.103107	0.102073
2448	0.0968482	0.101686	0.102124	0.099418	0.099918	0.0998622	0.099159	0.0981883	0.102208	0.100589
2449	0.0978242	0.0987193	0.100733	0.100079	0.0987165	0.0984396	0.101688	0.0985639	0.100809	0.104428
2450	0.102468	0.0953313	0.0996097	0.108005	0.0978006	0.103252	0.0989061	0.0978933	0.1005	0.0962349
2451	0.0969343	0.101527	0.0985758	0.0982801	0.100662	0.0993912	0.0986947	0.100448	0.10383	0.101658
2452	0.100851	0.0975084	0.0989991	0.10538	0.0995604	0.101895	0.0976609	0.0976529	0.102234	0.0982587
2453	0.0985512	0.0978543	0.102029	0.104532	0.0957745	0.100883	0.101736	0.0973514	0.0998462	0.101442
2454	0.0999839	0.100504	0.0987268	0.100729	0.0973282	0.102747	0.0987252	0.098754	0.104055	0.0984463
2455	0.0997659	0.100685	0.102079	0.102419	0.0947586	0.0981689	0.105255	0.100179	0.0950535	0.101635
2456	0.0994329	0.096595	0.100811	0.103627	0.0948185	0.100897	0.100252	0.10371	0.0987422	0.101114
2457	0.100901	0.0978655	0.10411	0.103878	0.0981491	0.100279	0.0990121	0.097862	0.0990893	0.098854
2458	0.0987765	0.102212	0.105092	0.0975865	0.0989839	0.100041	0.0973396	0.0968979	0.101991	0.101079
2459	0.101299	0.0972765	0.0992977	0.0975708	0.0994682	0.101743	0.0983086	0.102371	0.103432	0.0992338
2460	0.0991702	0.10218	0.100062	0.0984874	0.101631	0.0988211	0.0986382	0.0981287	0.102219	0.100663
2461	0.0980806	0.0984902	0.0996182	0.101549	0.100619	0.0985427	0.100257	0.100465	0.100975	0.101403
2462	0.0956356	0.101412	0.101075	0.0983507	0.098694	0.101109	0.0999944	0.100304	0.103174	0.100252
2463	0.0975737	0.100152	0.100004	0.104776	0.0986239	0.101162	0.0958468	0.10069	0.103885	0.0972874
2464	0.100656	0.0956736	0.0975238	0.10142	0.0990549	0.100779	0.104219	0.100198	0.0975123	0.102963
2465	0.10073	0.0984206	0.101717	0.0997265	0.0975957	0.0975086	0.102774	0.0986457	0.100083	0.1028
2466	0.0999015	0.100996	0.0999464	0.0964744	0.0969393	0.101283	0.10608	0.0978195	0.0975031	0.103057
2467	0.100095	0.100296	0.103647	0.0990738	0.098511	0.0978578	0.100483	0.100319	0.0963222	0.103396
2468	0.0983429	0.0966552	0.0968893	0.106388	0.100935	0.103108	0.0967959	0.0993961	0.101842	0.0996468
2469	0.105123	0.0973705	0.0977274	0.101968	0.1	0.101808	0.101503	0.0977768	0.0988521	0.0978717
2470	0.0986661	0.0982616	0.0959487	0.101563	0.100959	0.100459	0.100312	0.101542	0.101737	0.100552
2471	0.100579	0.0989262	0.0994337	0.100869	0.098709	0.0991241	0.100541	0.10056	0.101125	0.100132
2472	0.10311	0.095298	0.0973778	0.104022	0.099222	0.09888	0.101645	0.100844	0.100121	0.0994799
2473	0.0999013	0.0984544	0.0995187	0.103667	0.100734	0.100244	0.0985762	0.0990643	0.0986471	0.101193
2474	0.0989007	0.103601	0.0996959	0.0995773	0.0995694	0.0976063	0.0992305	0.098086	0.101949	0.101784
2475	0.100355	0.0979465	0.0983472	0.0983622	0.0992659	0.102141	0.0986697	0.100706	0.105238	0.0989681
2476	0.0995062	0.0964968	0.100036	0.102751	0.0976607	0.101851	0.100197	0.100123	0.103106	0.0982718
2477	0.0995962	0.0964097	0.0976719	0.109944	0.0963615	0.101233	0.0984634	0.0999052	0.100767	0.0996487
2478	0.100851	0.0986595	0.102088	0.103745	0.0989198	0.0975311	0.0995507	0.10094	0.0986448	0.0990705
2479	0.0969605	0.0993508	0.0998495	0.101562	0.102674	0.100605	0.0970118	0.101122	0.0996325	0.101232
2480	0.100503	0.0968798	0.100153	0.104697	0.0961734	0.101823	0.102455	0.0989557	0.0975962	0.100764
2481	0.098261	0.0995986	0.0988504	0.103781	0.100384	0.0977037	0.0977246	0.0988317	0.103692	0.101173
2482	0.102738	0.101093	0.100823	0.0992331	0.0990696	0.097162	0.101408	0.099608	0.0995261	0.0993392
2483	0.10079	0.0998161	0.100807	0.10338	0.097409	0.0995905	0.10223	0.0985687	0.0967049	0.100704
2484	0.101189	0.0986048	0.0957277	0.102014	0.0990867	0.102905	0.0969063	0.0985251	0.10692	0.0981222
2485	0.0980209	0.0995878	0.0968794	0.104067	0.101045	0.0994185	0.0995259	0.0979367	0.102386	0.101133
2486	0.0996617	0.0964358	0.096992	0.0997903	0.099563	0.10158	0.100479	0.0999655	0.102436	0.103098
2487	0.0990551	0.0971235	0.101295	0.0990592	0.0963047	0.100174	0.105347	0.100726	0.0972522	0.103664
2488	0.0975099	0.0991801	0.0993802	0.103284	0.101364	0.100083	0.0952629	0.102359	0.104179	0.0973973
2489	0.102052	0.0975188	0.0970123	0.102837	0.0985785	0.101817	0.101374	0.0985176	0.101852	0.0984409
2490	0.0967456	0.100274	0.101422	0.0982808	0.100114	0.098593	0.0972734	0.102618	0.103131	0.101548
2491	0.0959702	0.100542	0.10363	0.102241	0.10005	0.100022	0.0950262	0.101079	0.100775	0.100666
2492	0.101496	0.100771	0.100517	0.0992135	0.0967244	0.100471	0.101342	0.0984445	0.101258	0.0997635
2493	0.0986858	0.0984315	0.102833	0.0998184	0.0973763	0.0991601	0.099502	0.105189	0.0998332	0.0991702
2494	0.103007	0.0997552	0.0994251	0.100832	0.0963324	0.100359	0.104299	0.0990467	0.0976519	0.099291
2495	0.0991553	0.0987481	0.0957785	0.10114	0.0982001	0.100537	0.10248	0.0989567	0.103445	0.101559
2496	0.100715	0.0989919	0.0988455	0.103464	0.0971112	0.100142	0.0990324	0.10171	0.102752	0.097235
2497	0.0972994	0.0961755	0.1012	0.10341	0.100693	0.0995471	0.0956797	0.10468	0.102816	0.0985003
2498	0.0995863	0.0959062	0.103815	0.104479	0.0986952	0.100351	0.0978422	0.10204	0.0976814	0.0996026
2499	0.0988018	0.0969422	0.097991	0.101591	0.099221	0.100455	0.0992209	0.101372	0.101052	0.103353
2500	0.101502	0.0990695	0.0990736	0.100869	0.100749	0.0998635	0.0976865	0.100162	0.101953	0.0990714
2501	0.104779	0.101062	0.0991044	0.0991832	0.0976582	0.0999007	0.102063	0.096527	0.0998534	0.0998685
2502	0.100654	0.0991402	0.0975236	0.0998182	0.0981776	0.0998028	0.101435	0.0992893	0.103139	0.10102
2503	0.10373	0.0946946	0.100155	0.0988438	0.0962047	0.100574	0.105677	0.0997735	0.0991894	0.101158
2504	0.0966752	0.098941	0.100264	0.104769	0.0968614	0.103038	0.0982926	0.101428	0.101354	0.0983759
2505	0.101018	0.0944565	0.102309	0.104877	0.0963	0.0999366	0.100411	0.102329	0.0967341	0.101629
2506	0.0988611	0.0984752	0.103007	0.101608	0.0944171	0.10105	0.103958	0.0977985	0.0996784	0.101146
2507	0.101216	0.100317	0.102039	0.0987064	0.0970592	0.097479	0.103217	0.100063	0.0972586	0.102644
2508	0.0962748	0.100657	0.0995386	0.101889	0.0999704	0.0982683	0.0972012	0.0998974	0.104104	0.1022
2509	0.0996045	0.0992345	0.101136	0.10479	0.0966334	0.101466	0.0980496	0.100746	0.0988841	0.0994568
2510	0.0959054	0.098712	0.0995883	0.104192	0.102134	0.0990153	0.0958338	0.101806	0.103402	0.099411
2511	0.0997231	0.0990906	0.0982439	0.0966424	0.100151	0.102929	0.100083	0.100054	0.100991	0.102093
2512	0.100696	0.099816	0.0971691	0.100215	0.0982162	0.0991467	0.10156	0.101336	0.10315	0.0986952
2513	0.0990219	0.0994674	0.0988686	0.103283	0.099099	0.0987316	0.100155	0.100846	0.101915	0.0986131
2514	0.101763	0.0970325	0.10023	0.0990566	0.0987681	0.100203	0.105609	0.0991666	0.0995594	0.0986124
2515	0.102856	0.100909	0.102398	0.0958708	0.0991082	0.0986315	0.102816	0.100456	0.0977309	0.0992243
2516	0.10282	0.0983295	0.101274	0.0977001	0.0974722	0.099832	0.105441	0.0988991	0.0978617	0.10037
2517	0.0962685	0.0976519	0.0996482	0.0986239	0.102719	0.0998412	0.0957597	0.10435	0.103583	0.101555
2518	0.101792	0.0973368	0.0988131	0.103153	0.0972383	0.0992918	0.101064	0.100235	0.100595	0.100481
2519	0.0997604	0.0972547	0.098438	0.0999414	0.100384	0.099837	0.0999525	0.101143	0.105044	0.0982447
2520	0.0984492	0.0979899	0.103273	0.101773	0.0953301	0.0987418	0.103509	0.100375	0.0976622	0.102898
2521	0.100974	0.0965958	0.0973822	0.103425	0.100836	0.100077	0.0987377	0.0996606	0.102623	0.0996887
2522	0.101198	0.0957461	0.0990433	0.10418	0.0986955	0.0997201	0.0990969	0.101918	0.10002	0.100383
2523	0.101373	0.0960465	0.104821	0.096574	0.0994357	0.101561	0.103625	0.100427	0.0963057	0.0998322
2524	0.103053	0.0999382	0.100293	0.0962768	0.100466	0.0980068	0.102083	0.099804	0.0989223	0.101157
2525	0.0968873	0.0991585	0.0959869	0.103373	0.10035	0.0998225	0.0956682	0.101545	0.103452	0.103757
2526	0.0993064	0.0983811	0.102631	0.0977261	0.100335	0.0999049	0.097933	0.0996484	0.103731	0.100402
2527	0.101115	0.0974293	0.0981841	0.104181	0.0952292	0.0990736	0.101428	0.102665	0.0996346	0.10106
2528	0.0999222	0.0987646	0.0992124	0.106427	0.0970212	0.0988888	0.0993287	0.100122	0.100663	0.0996507
2529	0.104621	0.0959911	0.0997097	0.0982752	0.0975919	0.0999327	0.105506	0.0990425	0.0981272	0.101203
2530	0.0952506	0.101284	0.099772	0.104366	0.0997682	0.0986329	0.0951758	0.101058	0.102426	0.102266
2531	0.0979159	0.101349	0.107236	0.0967941	0.0975021	0.100866	0.0978928	0.0992022	0.101809	0.0994322
2532	0.0989382	0.0986716	0.0971454	0.100118	0.102294	0.0997784	0.0981063	0.097626	0.107061	0.10026
2533	0.101797	0.0960512	0.0990403	0.100921	0.102081	0.0998253	0.101374	0.0984112	0.101224	0.0992749
2534	0.103527	0.0952488	0.0985503	0.102439	0.100396	0.100733	0.103044	0.0982456	0.0979011	0.0999153
2535	0.10124	0.0983222	0.103874	0.104936	0.0990474	0.0961223	0.100432	0.100624	0.0969692	0.0984335
2536	0.0987541	0.0964374	0.0965601	0.105232	0.100349	0.102483	0.0997267	0.0971647	0.103086	0.100207
2537	0.100373	0.0995589	0.100338	0.102236	0.0981198	0.0988601	0.101432	0.0996714	0.101924	0.0974861
2538	0.0990537	0.0988607	0.101061	0.099308	0.0974607	0.0997611	0.102031	0.101512	0.100068	0.100884
2539	0.0993234	0.0999674	0.102978	0.0979505	0.0971789	0.0987027	0.0994845	0.104434	0.100081	0.0998998
2540	0.0966966	0.0972412	0.0960932	0.10402	0.102001	0.0997573	0.0984427	0.100167	0.102971	0.10261
2541	0.0988395	0.0986069	0.103641	0.100084	0.099313	0.0998919	0.10002	0.100511	0.0979477	0.101146
2542	0.0983083	0.100325	0.0980406	0.103951	0.102237	0.100981	0.0991032	0.0975312	0.0987427	0.100781
2543	0.0975988	0.0983063	0.0975806	0.104792	0.10016	0.100105	0.0950727	0.102192	0.103623	0.10057
2544	0.0973471	0.0995179	0.0981422	0.103024	0.09863	0.101401	0.0981113	0.102113	0.102741	0.0989716
2545	0.0980576	0.0981633	0.101115	0.100641	0.099836	0.0983626	0.0988242	0.101363	0.101063	0.102574
2546	0.101608	0.0982749	0.100107	0.098721	0.0988881	0.0998671	0.103571	0.0968683	0.101884	0.10021
2547	0.100359	0.0989185	0.0989995	0.10184	0.0985249	0.101254	0.101261	0.0980735	0.101556	0.099213
2548	0.0995761	0.100893	0.0999456	0.101267	0.0962607	0.0997261	0.101923	0.0963822	0.1021	0.101927
2549	0.0990302	0.0979186	0.101554	0.0992086	0.099028	0.0993524	0.100308	0.103987	0.0975843	0.102028
2550	0.101025	0.0978684	0.101411	0.100563	0.0969467	0.102413	0.0993946	0.100141	0.102965	0.0972717
2551	0.100919	0.0998487	0.103145	0.0936517	0.0992946	0.100574	0.100737	0.101265	0.0997946	0.10077
2552	0.0989705	0.0986855	0.0974296	0.100608	0.0998753	0.100015	0.0994327	0.102155	0.100981	0.101847
2553	0.0999538	0.0978418	0.101236	0.0990263	0.10063	0.100157	0.0967967	0.101087	0.10178	0.10149
2554	0.0972994	0.0961337	0.103987	0.104557	0.0970575	0.0992902	0.0992167	0.102918	0.098828	0.100713
2555	0.0999182	0.0991974	0.101225	0.103017	0.099822	0.100277	0.0978455	0.09979	0.100103	0.0988061
2556	0.102414	0.0944189	0.103133	0.0993732	0.100302	0.0996957	0.100691	0.101434	0.100388	0.0981498
2557	0.100843	0.0990254	0.0986785	0.0987335	0.099901	0.100099	0.0967281	0.0994976	0.10538	0.101114
2558	0.0966627	0.0991237	0.0994411	0.0996089	0.100655	0.0987864	0.100614	0.100672	0.102223	0.102213
2559	0.0974033	0.101406	0.100712	0.100697	0.100812	0.10015	0.0988648	0.0992737	0.100837	0.099844
2560	0.100947	0.0974889	0.102983	0.103869	0.094488	0.100692	0.10208	0.0984547	0.098623	0.100374
2561	0.102257	0.0981993	0.104484	0.0995458	0.0985297	0.100645	0.100645	0.101469	0.097734	0.0964923
2562	0.097711	0.0956556	0.0996168	0.103629	0.102601	0.0984045	0.0983055	0.10244	0.0998621	0.101774
2563	0.103377	0.099834	0.100093	0.099227	0.0995949	0.100701	0.100222	0.0980084	0.101372	0.0975707
2564	0.0979289	0.0975721	0.100256	0.10357	0.0974464	0.100905	0.0999096	0.100334	0.101852	0.100226
2565	0.0978279	0.0983322	0.098982	0.103604	0.0989122	0.0999839	0.0971679	0.101685	0.102293	0.101211
2566	0.100668	0.0963144	0.100327	0.0988423	0.0962986	0.0995581	0.101545	0.103902	0.100297	0.102248
2567	0.10321	0.0995196	0.0990852	0.101456	0.102598	0.0976527	0.100242	0.0989574	0.0986785	0.0986003
2568	0.0991145	0.098167	0.0964748	0.104418	0.101594	0.0974861	0.100842	0.0993757	0.0998002	0.102728
2569	0.100535	0.0985966	0.101779	0.100249	0.0980488	0.0994389	0.103353	0.0976647	0.100441	0.0998943
2570	0.100337	0.0992154	0.0968659	0.10286	0.0972926	0.0986631	0.101916	0.100248	0.0995423	0.10306
2571	0.1027	0.0969682	0.101815	0.100273	0.100491	0.0977778	0.0988969	0.102018	0.0990556	0.100004
2572	0.0964604	0.100906	0.101679	0.0972706	0.0996305	0.0978051	0.0991524	0.100905	0.104137	0.102054
2573	0.100298	0.0993326	0.101032	0.10078	0.0982401	0.0993707	0.102158	0.0996432	0.0997671	0.0993791
2574	0.0996003	0.10118	0.0998174	0.101095	0.0970857	0.100697	0.0993558	0.100341	0.10289	0.0979386
2575	0.102853	0.0991531	0.0986758	0.0993321	0.0960898	0.100267	0.106237	0.0966243	0.0999963	0.100772
2576	0.100292	0.0965998	0.0998759	0.106035	0.0973629	0.0981047	0.101483	0.10028	0.100061	0.099906
2577	0.0996944	0.100923	0.0987102	0.102728	0.0979893	0.100448	0.0973234	0.0971541	0.10372	0.101309
2578	0.0983825	0.099233	0.103982	0.100304	0.0959165	0.0990759	0.103353	0.0988016	0.0974397	0.103512
2579	0.0989904	0.102566	0.0999725	0.0964587	0.101219	0.0987322	0.0996404	0.0979557	0.102412	0.102053
2580	0.103601	0.0954752	0.103075	0.100317	0.0967806	0.0992955	0.104839	0.100471	0.0970037	0.0991412
2581	0.099904	0.0992367	0.101541	0.0995793	0.0983199	0.0992821	0.0999752	0.0989215	0.103695	0.0995445
2582	0.100548	0.102291	0.0992381	0.100504	0.0991912	0.100792	0.0985349	0.0978523	0.10127	0.099778
2583	0.0986784	0.0996679	0.0966458	0.0997821	0.101006	0.100136	0.0984039	0.0987247	0.105064	0.101891
2584	0.101826	0.0984967	0.0996893	0.0992463	0.100695	0.100726	0.0987736	0.0994959	0.102945	0.0981051
2585	0.100086	0.0983277	0.100397	0.102843	0.095092	0.101208	0.101948	0.0992984	0.0994404	0.10136
2586	0.0986957	0.100856	0.0997507	0.100558	0.0982971	0.101737	0.0995184	0.0993158	0.100761	0.10051
2587	0.0996293	0.100651	0.0996707	0.101318	0.1003	0.099337	0.0991603	0.100499	0.0993896	0.100045
2588	0.0977127	0.101164	0.100137	0.103843	0.100051	0.0998007	0.097911	0.0986513	0.0999818	0.100748
2589	0.0998807	0.100483	0.104699	0.0982364	0.1016	0.0969612	0.0985833	0.0987759	0.100845	0.0999356
2590	0.10392	0.0990377	0.0986731	0.0998213	0.0994958	0.101206	0.0973092	0.0970648	0.104954	0.0985178
2591	0.100539	0.0980238	0.101781	0.100953	0.0984636	0.100287	0.0975791	0.0999089	0.102039	0.100425
2592	0.0989908	0.100007	0.0999171	0.0998691	0.0973316	0.102073	0.0996478	0.0973896	0.105483	0.0992909
2593	0.100822	0.0968212	0.0973216	0.102188	0.0996452	0.101278	0.103056	0.0999257	0.0990102	0.0999328
2594	0.103279	0.100902	0.0999064	0.0946634	0.0984595	0.100989	0.103177	0.0984209	0.100966	0.0992372
2595	0.104771	0.0965654	0.0957051	0.105774	0.101473	0.0990641	0.0980464	0.0968018	0.104191	0.0976093
2596	0.103804	0.0954637	0.0968125	0.101537	0.10013	0.102033	0.0992981	0.0990098	0.103764	0.098148
2597	0.0969066	0.0979814	0.0996286	0.100844	0.0991836	0.0996472	0.0970984	0.105801	0.102206	0.100703
2598	0.0969652	0.101047	0.099996	0.095857	0.101151	0.0985424	0.0984914	0.0999587	0.104627	0.103364
2599	0.0973753	0.0983431	0.100466	0.101653	0.0984533	0.102299	0.100536	0.100995	0.102128	0.0977514
2600	0.0999954	0.0996321	0.0971412	0.104994	0.0956959	0.101874	0.0995084	0.0990931	0.101737	0.10033
2601	0.104422	0.0954467	0.0998126	0.102012	0.100347	0.0991709	0.101247	0.0993194	0.098934	0.0992889
2602	0.10076	0.0994269	0.101318	0.0992806	0.100905	0.0991864	0.100827	0.0982883	0.10076	0.0992484
2603	0.102294	0.10055	0.101743	0.0996905	0.0978394	0.0989389	0.0989588	0.0991998	0.101175	0.0996112
2604	0.101771	0.0976228	0.101225	0.101954	0.0956547	0.0986571	0.101709	0.102383	0.100562	0.0984609
2605	0.100727	0.101291	0.1025	0.0998619	0.0995333	0.0966889	0.101331	0.0982459	0.0980182	0.101803
2606	0.0980016	0.0987516	0.0968497	0.101346	0.0985793	0.0980297	0.100128	0.101937	0.103099	0.103279
2607	0.101793	0.0973404	0.0984603	0.09934	0.10145	0.101555	0.100382	0.0992711	0.100466	0.0999422
2608	0.101513	0.0967414	0.102135	0.0953792	0.0991023	0.102261	0.101883	0.0979952	0.104163	0.0988279
2609	0.0984995	0.0987717	0.0964718	0.105382	0.101971	0.0992071	0.0968303	0.0972208	0.106177	0.0994682
2610	0.0986923	0.098975	0.0983491	0.0961137	0.102449	0.101021	0.0990886	0.103428	0.0992873	0.102596
2611	0.105282	0.0938775	0.100561	0.103924	0.0988438	0.101564	0.10134	0.098103	0.0990623	0.0974422
2612	0.095824	0.101705	0.103258	0.0988727	0.0937414	0.100094	0.102108	0.100521	0.100745	0.103131
2613	0.101303	0.0973001	0.096215	0.102873	0.0973171	0.0999518	0.10272	0.101713	0.100006	0.100602
2614	0.0997857	0.099467	0.0974102	0.0999819	0.102571	0.0993403	0.0985923	0.0987321	0.102127	0.101993
2615	0.100819	0.0975485	0.0993955	0.0991327	0.0970673	0.102662	0.105201	0.0996051	0.0974413	0.101127
2616	0.100967	0.0957738	0.0981784	0.0994019	0.101342	0.0990751	0.0987531	0.100996	0.105284	0.10023
2617	0.0989589	0.101231	0.0985461	0.0992649	0.100209	0.100121	0.103158	0.0982659	0.100713	0.0995317
2618	0.100632	0.099661	0.100404	0.0992595	0.101635	0.0991597	0.0974275	0.102409	0.101422	0.0979911
2619	0.0999954	0.0974588	0.100045	0.101643	0.0998999	0.1011	0.0971113	0.100102	0.104072	0.0985724
2620	0.0970019	0.0999785	0.100822	0.10131	0.0997749	0.0992517	0.0981994	0.10356	0.101419	0.0986823
2621	0.102842	0.0979419	0.099317	0.101544	0.0978869	0.0993539	0.107443	0.0968413	0.0978929	0.0989371
2622	0.100084	0.0973786	0.0990752	0.103569	0.102488	0.100877	0.0950404	0.0998088	0.102883	0.098796
2623	0.100282	0.096822	0.102512	0.0945659	0.0980262	0.100736	0.104658	0.100664	0.0991789	0.102555
2624	0.100131	0.101027	0.099932	0.0979216	0.0999941	0.0988376	0.102987	0.0972625	0.101203	0.100705
2625	0.0995393	0.100246	0.0968017	0.103668	0.099404	0.099346	0.0962743	0.100561	0.105724	0.098435
2626	0.0962854	0.101644	0.100783	0.100797	0.0983972	0.0998846	0.0963536	0.0983038	0.106558	0.100993
2627	0.101997	0.100227	0.101937	0.0998909	0.0957385	0.0988824	0.102624	0.099436	0.096515	0.102752
2628	0.0972467	0.10159	0.100851	0.0981422	0.100308	0.100299	0.101622	0.0985329	0.100555	0.100855
2629	0.0979097	0.09913	0.100071	0.102692	0.0959164	0.0987725	0.101125	0.101875	0.100494	0.102014
2630	0.101395	0.0971281	0.102118	0.0996299	0.0984354	0.0986176	0.10119	0.0994359	0.101207	0.100842
2631	0.102161	0.0998198	0.101232	0.102016	0.0977807	0.099402	0.100022	0.0974182	0.0989431	0.101204
2632	0.100322	0.0974272	0.0980421	0.104787	0.100976	0.102296	0.0993199	0.0965802	0.101575	0.0986738
2633	0.100747	0.0974849	0.0960902	0.103994	0.0991322	0.103053	0.101633	0.0990594	0.100987	0.0978188
2634	0.099582	0.0978383	0.101002	0.102561	0.0951018	0.100393	0.102182	0.0997393	0.100901	0.100699
2635	0.0993986	0.0980723	0.0957737	0.108775	0.096005	0.0991812	0.0987862	0.100707	0.101506	0.101795
2636	0.10248	0.0957636	0.0986488	0.105612	0.0995982	0.0976639	0.0992536	0.101857	0.0994833	0.0996386
2637	0.1004	0.0962943	0.0993359	0.105263	0.095975	0.101257	0.102129	0.0983956	0.102154	0.098796
2638	0.0984738	0.101969	0.0980912	0.105033	0.101314	0.0979833	0.0978963	0.100168	0.0999398	0.0991315
2639	0.0992743	0.100025	0.101091	0.0974491	0.0977725	0.0991133	0.106208	0.100034	0.0993785	0.0996544
2640	0.101341	0.0952489	0.0995427	0.105945	0.099537	0.100332	0.0998113	0.0972491	0.101896	0.0990979
2641	0.0992714	0.101359	0.09883	0.101037	0.0979849	0.0987412	0.100142	0.0988691	0.101297	0.102468
2642	0.101815	0.100628	0.0970286	0.0997374	0.102372	0.0988398	0.0989716	0.0980027	0.101434	0.101171
2643	0.0970714	0.0996783	0.104592	0.0993082	0.0969916	0.0996618	0.0997456	0.102123	0.099317	0.101511
2644	0.100003	0.100652	0.0989852	0.102388	0.0975347	0.0995084	0.100536	0.100221	0.0994539	0.100718
2645	0.0960432	0.100558	0.101742	0.10058	0.0964541	0.0994211	0.0981952	0.101367	0.104155	0.101483
2646	0.0997639	0.0977568	0.103544	0.101319	0.0954778	0.100161	0.10057	0.101348	0.100912	0.0991482
2647	0.0967726	0.0986484	0.0996902	0.100171	0.100714	0.0993152	0.101273	0.103025	0.0990921	0.101299
2648	0.098392	0.0984572	0.100954	0.100948	0.0957267	0.099607	0.101877	0.100257	0.10066	0.103122
2649	0.103814	0.099911	0.102325	0.101076	0.0947636	0.0993348	0.102952	0.0989073	0.0986839	0.0982318
2650	0.101136	0.097874	0.100137	0.0984238	0.0972326	0.101508	0.101689	0.10075	0.10086	0.10039
2651	0.100448	0.0989198	0.102889	0.0986391	0.0967205	0.0995908	0.101275	0.101092	0.0994586	0.100967
2652	0.10016	0.0994194	0.101122	0.102765	0.100011	0.0990275	0.0992338	0.0984321	0.0996153	0.100213
2653	0.100491	0.100654	0.0991586	0.10062	0.0988076	0.0996937	0.101585	0.0981331	0.100998	0.0998587
2654	0.099908	0.0987043	0.098655	0.103834	0.0991774	0.0990121	0.0969577	0.101347	0.102813	0.0995917
2655	0.100631	0.096132	0.100715	0.103463	0.100277	0.10013	0.0990163	0.0997969	0.101653	0.0981864
2656	0.099963	0.0958863	0.0985104	0.107729	0.0970147	0.100051	0.0978293	0.101342	0.102602	0.099072
2657	0.101482	0.0994962	0.100148	0.101687	0.100128	0.0972458	0.0998797	0.0991659	0.101401	0.0993663
2658	0.0979423	0.101056	0.0979559	0.104562	0.0994122	0.0995609	0.0984607	0.100963	0.101676	0.0984104
2659	0.100147	0.100905	0.100231	0.096618	0.100714	0.0998488	0.0991472	0.0982128	0.103905	0.100271
2660	0.0974421	0.094889	0.0985006	0.103523	0.0956443	0.101159	0.102676	0.105457	0.0982949	0.102414
2661	0.099625	0.0996407	0.0983835	0.105078	0.0995224	0.0983887	0.097979	0.100357	0.0999654	0.101061
2662	0.102437	0.0961982	0.0963896	0.104861	0.098214	0.100505	0.102682	0.0993256	0.101691	0.0976961
2663	0.0999507	0.0959097	0.101106	0.103045	0.0944337	0.0996842	0.103415	0.102891	0.0984504	0.101114
2664	0.102976	0.100934	0.0970572	0.0990193	0.100188	0.0995008	0.101105	0.0944529	0.105141	0.0996261
2665	0.100163	0.0987323	0.0949759	0.100985	0.0989096	0.0993783	0.0996617	0.100857	0.103214	0.103124
2666	0.0966595	0.101069	0.100594	0.0978095	0.0968166	0.0974212	0.102141	0.102794	0.101721	0.102974
2667	0.0966647	0.0979512	0.10005	0.103911	0.0956356	0.101226	0.0981043	0.103632	0.101036	0.10179
2668	0.103596	0.0972628	0.0980979	0.0965508	0.10073	0.101932	0.101283	0.10066	0.100888	0.0990002
2669	0.104867	0.10052	0.0996062	0.0988969	0.0985361	0.0978668	0.107174	0.094505	0.0963104	0.101718
2670	0.0979509	0.0972164	0.10253	0.10186	0.0987786	0.0996075	0.0989959	0.0995346	0.101142	0.102383
2671	0.097706	0.0993054	0.103326	0.0992336	0.0973605	0.101976	0.0991466	0.101523	0.0996261	0.100797
2672	0.101787	0.0994244	0.0985547	0.103066	0.100028	0.100829	0.098881	0.09834	0.101796	0.0972941
2673	0.0992315	0.0985469	0.0986611	0.106994	0.0989065	0.0990698	0.096743	0.0999709	0.10218	0.0996958
2674	0.100113	0.0959631	0.103105	0.105862	0.0964359	0.0985565	0.103694	0.0992638	0.0966449	0.100361
2675	0.101361	0.0948248	0.0985363	0.105041	0.100637	0.0991998	0.099629	0.101915	0.100544	0.0983122
2676	0.0997401	0.0962093	0.100106	0.101864	0.0959827	0.100923	0.10248	0.100155	0.100941	0.101599
2677	0.103406	0.0956953	0.102858	0.0974112	0.0986847	0.0987141	0.103902	0.0984407	0.0992882	0.101601
2678	0.101691	0.0964604	0.101614	0.10278	0.0998977	0.100842	0.0988932	0.0988916	0.101518	0.0974116
2679	0.100911	0.0979278	0.0996329	0.0998051	0.0973889	0.103628	0.10089	0.0980173	0.101897	0.0999019
2680	0.0995414	0.10104	0.0991064	0.101003	0.0965921	0.0990499	0.101215	0.100437	0.100873	0.101142
2681	0.100827	0.0994207	0.101279	0.0996044	0.100542	0.100781	0.101054	0.0980376	0.0991639	0.0992907
2682	0.0986407	0.0977926	0.100935	0.0993508	0.099968	0.100425	0.0987476	0.101927	0.100004	0.102208
2683	0.101463	0.097858	0.0996705	0.103124	0.099212	0.100769	0.0996576	0.0964872	0.104591	0.097168
2684	0.100287	0.0985141	0.102792	0.0994422	0.100362	0.0993095	0.0972326	0.100134	0.100728	0.101198
2685	0.104095	0.0976578	0.0994204	0.101715	0.0998919	0.0991565	0.100984	0.098667	0.0997896	0.0986223
2686	0.0971832	0.101329	0.0999988	0.096426	0.101586	0.0996922	0.100733	0.103229	0.0987793	0.101044
2687	0.100101	0.094566	0.101105	0.105535	0.0969001	0.100766	0.100876	0.100414	0.0991591	0.100578
2688	0.10397	0.0988377	0.0970611	0.101247	0.0979999	0.101362	0.102783	0.0952952	0.101241	0.100203
2689	0.0980763	0.0960821	0.0997664	0.100337	0.0962319	0.103609	0.100557	0.100911	0.102952	0.101478
2690	0.0981706	0.0988524	0.101742	0.0978937	0.0958302	0.0993032	0.10563	0.101902	0.0999417	0.100735
2691	0.10095	0.0959056	0.0980391	0.10315	0.0968093	0.102453	0.0977971	0.102683	0.104077	0.0981365
2692	0.0986771	0.0976867	0.0995577	0.105418	0.0965424	0.101765	0.100927	0.0999892	0.0991191	0.100317
2693	0.102618	0.0989556	0.100466	0.102159	0.0989445	0.100829	0.101063	0.0977152	0.0997984	0.0974528
2694	0.0979873	0.0990056	0.0984721	0.103359	0.0992294	0.100501	0.102069	0.0994172	0.101369	0.0985911
2695	0.0986597	0.100634	0.0967343	0.100766	0.0992833	0.103702	0.0982839	0.0993518	0.102545	0.10004
2696	0.103613	0.0961264	0.101153	0.0994281	0.0969639	0.0990385	0.103027	0.101197	0.0971674	0.102286
2697	0.100188	0.0978409	0.101628	0.0962788	0.0979913	0.100503	0.10603	0.100143	0.0973222	0.102076
2698	0.102369	0.0957035	0.103511	0.103137	0.0979852	0.100146	0.101226	0.101327	0.0963787	0.0982156
2699	0.099858	0.0973911	0.0971138	0.0992131	0.0986669	0.100266	0.101439	0.102584	0.100871	0.102597
2700	0.0968782	0.0969334	0.0998244	0.1024	0.100234	0.0992233	0.0986575	0.103527	0.10035	0.101972
2701	0.099602	0.0989927	0.100419	0.0963701	0.100452	0.101757	0.0980547	0.100605	0.103543	0.100206
2702	0.0967788	0.0996736	0.0985896	0.104997	0.0986236	0.0994051	0.0980211	0.101688	0.101132	0.101091
2703	0.0999835	0.0978778	0.0997594	0.0996502	0.0984735	0.100431	0.0983074	0.100834	0.103107	0.101575
2704	0.0991424	0.0989651	0.0995191	0.101235	0.096603	0.102371	0.101718	0.0983784	0.102963	0.099105
2705	0.100593	0.0981295	0.10013	0.105346	0.101392	0.0981856	0.0990542	0.0993548	0.0998979	0.0979166
2706	0.10162	0.0979484	0.0997338	0.103551	0.0972134	0.0985151	0.100184	0.0998435	0.102207	0.0991847
2707	0.10083	0.100238	0.100972	0.101269	0.101635	0.100413	0.0999582	0.0987599	0.0982024	0.0977212
2708	0.0957388	0.0981901	0.0982929	0.105666	0.100458	0.0989495	0.100346	0.0983491	0.101935	0.102074
2709	0.0976629	0.0980169	0.0968615	0.103895	0.099042	0.100675	0.0988428	0.101307	0.10275	0.100947
2710	0.0999401	0.101911	0.0994448	0.0989818	0.100828	0.0983351	0.10021	0.0999617	0.0990185	0.101369
2711	0.100709	0.0983137	0.0965031	0.10203	0.0982372	0.102671	0.0986022	0.0980919	0.104977	0.0998641
2712	0.0991882	0.0974514	0.10147	0.100082	0.102632	0.0994953	0.0976536	0.102121	0.100673	0.0992343
2713	0.0988885	0.0969795	0.0980873	0.107303	0.0985415	0.100214	0.0955444	0.101204	0.10383	0.0994076
2714	0.101086	0.0983185	0.101666	0.100434	0.0997808	0.100636	0.0998738	0.0996188	0.0986249	0.0999612
2715	0.0965804	0.0985652	0.0962031	0.105646	0.0989681	0.101755	0.0978873	0.101449	0.103337	0.0996084
2716	0.10223	0.0995696	0.0970037	0.102686	0.0997582	0.0983824	0.101111	0.0989635	0.0985348	0.101761
2717	0.09978	0.0976161	0.0949511	0.100112	0.102505	0.101624	0.0994068	0.0976261	0.106309	0.10007
2718	0.101412	0.0974746	0.0997073	0.100741	0.0977934	0.100641	0.101863	0.0972984	0.100693	0.102376
2719	0.0974056	0.1033	0.099192	0.100252	0.0992267	0.0990748	0.0993206	0.101461	0.0986194	0.102147
2720	0.0987373	0.0989099	0.0999461	0.100092	0.0977633	0.0998393	0.0999641	0.102093	0.0994406	0.103215
2721	0.0985017	0.100135	0.100882	0.101374	0.0955396	0.0984147	0.103736	0.0983718	0.100199	0.102847
2722	0.0994556	0.0983846	0.0996775	0.102275	0.0963201	0.0981699	0.10444	0.0993442	0.098755	0.103178
2723	0.100745	0.096461	0.0979395	0.106067	0.101628	0.100068	0.0973559	0.0984379	0.100494	0.100803
2724	0.10099	0.0962861	0.101612	0.104935	0.0967049	0.0991287	0.101746	0.101629	0.0978044	0.0991651
2725	0.0971663	0.0970285	0.0973326	0.100327	0.10106	0.101295	0.10028	0.101128	0.103871	0.100512
2726	0.099429	0.100803	0.101295	0.0954699	0.101212	0.09956	0.099525	0.0988521	0.104075	0.0997796
2727	0.100423	0.0996506	0.0964427	0.0984435	0.0992949	0.101046	0.0993596	0.0993856	0.106627	0.0993275
2728	0.100116	0.101983	0.0993593	0.0977682	0.0989246	0.0980626	0.103437	0.0967329	0.099494	0.104122
2729	0.0989618	0.0970625	0.103335	0.103442	0.0987558	0.098831	0.0983703	0.102007	0.0987758	0.100459
2730	0.0958314	0.0997616	0.0980548	0.104474	0.0966017	0.101406	0.0997447	0.100805	0.100391	0.10293
2731	0.0970827	0.0977196	0.0947771	0.103457	0.10098	0.100405	0.0967767	0.102681	0.105428	0.100693
2732	0.0997046	0.101197	0.0999469	0.101536	0.0999849	0.0985103	0.0990973	0.0969358	0.103138	0.0999496
2733	0.0987258	0.0972717	0.0946087	0.103195	0.101995	0.101031	0.0968419	0.0998282	0.105206	0.101296
2734	0.0981429	0.100039	0.0990973	0.100636	0.0989193	0.0988012	0.0990932	0.1016	0.101536	0.102135
2735	0.0955095	0.0986708	0.104887	0.100858	0.0984699	0.0993515	0.0962253	0.103667	0.100937	0.101424
2736	0.10156	0.101472	0.100684	0.10037	0.0955491	0.100435	0.102658	0.0962185	0.101962	0.0990918
2737	0.101252	0.0979294	0.0976881	0.101648	0.0958612	0.10089	0.103407	0.101446	0.10128	0.0985991
2738	0.100504	0.0996952	0.101486	0.0979977	0.0969278	0.0992288	0.105148	0.097719	0.099494	0.1018
2739	0.102845	0.0950791	0.101519	0.0974697	0.0988511	0.100207	0.100256	0.103691	0.09981	0.100272
2740	0.100148	0.0960882	0.101326	0.107139	0.0981326	0.0997228	0.0987892	0.10021	0.100428	0.098016
2741	0.0988069	0.100697	0.100983	0.101984	0.0969316	0.0995467	0.0995036	0.099006	0.101861	0.10068
2742	0.101003	0.100513	0.0984787	0.100372	0.0985217	0.0990191	0.101372	0.101125	0.0992153	0.10038
2743	0.0975439	0.0999387	0.101069	0.097246	0.101333	0.0981812	0.0997898	0.101383	0.101808	0.101707
2744	0.0998498	0.0981348	0.0993637	0.10251	0.0977328	0.102856	0.099719	0.0973542	0.103703	0.0987769
2745	0.101276	0.0959192	0.0991282	0.102236	0.0994766	0.101633	0.102023	0.100119	0.100074	0.0981146
2746	0.0969667	0.0990608	0.0987553	0.107197	0.0976061	0.0999459	0.101877	0.0992454	0.0964822	0.102864
2747	0.0974744	0.101438	0.0975423	0.0995937	0.101326	0.099582	0.0972533	0.0981502	0.106327	0.101312
2748	0.098364	0.0991821	0.0990505	0.0996049	0.0989023	0.100434	0.0993228	0.0975238	0.105129	0.102487
2749	0.101754	0.0961749	0.0966043	0.100684	0.0973051	0.102349	0.10411	0.0994187	0.102234	0.0993655
2750	0.0958644	0.0975792	0.0979081	0.107194	0.0974815	0.0994928	0.0988777	0.102023	0.100238	0.103342
2751	0.0952763	0.100238	0.101661	0.0949952	0.0985109	0.0997861	0.100589	0.104393	0.10103	0.10352
2752	0.0978583	0.101979	0.10124	0.0980252	0.102383	0.0992546	0.0963056	0.102111	0.101503	0.0993402
2753	0.0976344	0.0978428	0.101025	0.100609	0.0957267	0.102286	0.101648	0.100186	0.101802	0.101241
2754	0.10018	0.097673	0.101062	0.105502	0.0987515	0.1001	0.0989347	0.0985567	0.100798	0.0984425
2755	0.0995456	0.101239	0.0996871	0.101511	0.101936	0.0978696	0.099123	0.099641	0.0996856	0.0997627
2756	0.100986	0.0992617	0.104252	0.0987283	0.0988103	0.0977025	0.100569	0.0990672	0.0985159	0.102108
2757	0.103005	0.0976611	0.096869	0.0966638	0.101048	0.102238	0.102043	0.0995316	0.100135	0.100805
2758	0.0988356	0.0997382	0.0957398	0.106814	0.0963199	0.0987951	0.100797	0.100808	0.100686	0.101465
2759	0.10082	0.0996187	0.101643	0.0982148	0.0977175	0.0997182	0.09883	0.102948	0.0982074	0.102283
2760	0.101663	0.0994271	0.0968895	0.100131	0.102997	0.100123	0.0966679	0.0972939	0.105221	0.0995866
2761	0.0974362	0.100072	0.103536	0.0991179	0.0965898	0.0987953	0.101049	0.10017	0.0990273	0.104206
2762	0.100231	0.0969446	0.100028	0.102225	0.102276	0.0987608	0.0952388	0.101581	0.103326	0.0993891
2763	0.10416	0.0956755	0.0985612	0.0988769	0.0971284	0.10118	0.104405	0.099711	0.0978619	0.10244
2764	0.0999635	0.0970595	0.0994002	0.0995606	0.0975614	0.100982	0.0991052	0.101096	0.105824	0.0994478
2765	0.099288	0.100256	0.098869	0.105394	0.0959877	0.0999479	0.100443	0.098797	0.100969	0.100048
2766	0.101357	0.0996469	0.099387	0.101741	0.0994149	0.0991328	0.0989205	0.100003	0.101559	0.0988379
2767	0.0986504	0.0987252	0.0988842	0.0998028	0.096941	0.0988435	0.102014	0.100895	0.102988	0.102256
2768	0.101786	0.093589	0.0987272	0.10293	0.101861	0.0999814	0.0988566	0.101837	0.100999	0.0994323
2769	0.097215	0.0985498	0.100189	0.101811	0.0998295	0.0994819	0.0972391	0.101058	0.102672	0.101954
2770	0.0994325	0.0978366	0.100838	0.10245	0.0981927	0.10024	0.100983	0.101323	0.0976661	0.101039
2771	0.0981191	0.0981514	0.0959878	0.109018	0.100264	0.0999589	0.0972041	0.100608	0.102115	0.0985738
2772	0.0998576	0.0992689	0.102268	0.0997132	0.0954915	0.100426	0.1007	0.101707	0.0997637	0.100804
2773	0.0986278	0.0975056	0.099207	0.101598	0.097208	0.100555	0.102436	0.0995545	0.101108	0.1022
2774	0.101124	0.100846	0.101226	0.100731	0.0960175	0.101957	0.10188	0.0973023	0.100103	0.0988142
2775	0.0959027	0.0990845	0.100504	0.105645	0.0966018	0.100525	0.0988902	0.0986404	0.102681	0.101526
2776	0.0989026	0.0977486	0.097766	0.100475	0.0982341	0.0987353	0.103339	0.0998772	0.102736	0.102186
2777	0.0974651	0.100765	0.101245	0.101595	0.0995319	0.098065	0.100566	0.10201	0.0959544	0.102803
2778	0.101016	0.100359	0.0992755	0.0999922	0.094258	0.101114	0.102859	0.0968899	0.102846	0.101389
2779	0.103089	0.0979437	0.101455	0.101581	0.0979118	0.0976012	0.100235	0.101858	0.0989922	0.0993323
2780	0.0999904	0.0943785	0.101024	0.102383	0.0970758	0.103169	0.100066	0.101704	0.0989666	0.101242
2781	0.102765	0.097619	0.103063	0.0989321	0.0966223	0.0996964	0.104309	0.100775	0.0959707	0.100247
2782	0.0979206	0.0958497	0.10212	0.102021	0.0953996	0.103578	0.101606	0.10188	0.0997818	0.0998442
2783	0.102973	0.0985673	0.0987632	0.100709	0.0992217	0.100106	0.104115	0.0995469	0.0969079	0.0990904
2784	0.0986051	0.0992484	0.102947	0.101583	0.0950301	0.100512	0.100378	0.100398	0.101971	0.0993277
2785	0.101385	0.100574	0.0991682	0.100918	0.101169	0.0981014	0.100338	0.100586	0.0979613	0.0997986
2786	0.100622	0.0967886	0.0986028	0.104932	0.0961556	0.100283	0.100524	0.101764	0.0998416	0.100487
2787	0.101412	0.0970702	0.0955777	0.104402	0.099275	0.100577	0.104719	0.0987482	0.0985	0.0997183
2788	0.0986422	0.0994293	0.0966644	0.098245	0.100279	0.10155	0.100642	0.0994485	0.102561	0.102539
2789	0.0969542	0.0987978	0.101722	0.103772	0.0962062	0.10221	0.0982456	0.100293	0.101039	0.10076
2790	0.102858	0.0989474	0.0995672	0.0989305	0.0962693	0.101665	0.103198	0.0962031	0.102721	0.0996399
2791	0.100973	0.0990147	0.101457	0.101521	0.0961829	0.101498	0.101944	0.0974567	0.0996866	0.100267
2792	0.104007	0.0941448	0.0982859	0.105071	0.0966244	0.100474	0.104227	0.100667	0.0987477	0.0977516
2793	0.100272	0.0968846	0.0996352	0.105113	0.0989304	0.0992995	0.0990436	0.100169	0.100216	0.100437
2794	0.100493	0.0960856	0.0951642	0.103795	0.099235	0.102152	0.102972	0.0984884	0.0994052	0.102209
2795	0.0989819	0.0950329	0.101212	0.103225	0.0982277	0.100816	0.100813	0.102785	0.0970594	0.101847
2796	0.0992581	0.098639	0.0984998	0.0964103	0.10174	0.101474	0.101626	0.0977928	0.101743	0.102817
2797	0.104079	0.0973719	0.0989688	0.0995249	0.0983179	0.0983767	0.104978	0.0995805	0.100088	0.098715
2798	0.0957913	0.100548	0.0994819	0.102923	0.0972688	0.100989	0.100402	0.101704	0.097973	0.102919
2799	0.100794	0.101189	0.0964103	0.0974553	0.101178	0.100013	0.101541	0.0989704	0.0996002	0.102849
2800	0.0971778	0.0976277	0.0979887	0.106018	0.0972733	0.0999383	0.0994414	0.102097	0.09964	0.102797
2801	0.0972489	0.0988747	0.101151	0.100888	0.100593	0.0972506	0.0989163	0.100293	0.102069	0.102715
2802	0.0981089	0.0985404	0.0992337	0.0997464	0.101693	0.0988853	0.100427	0.101096	0.100941	0.101328
2803	0.103168	0.0958036	0.0983163	0.104517	0.100675	0.101565	0.0998451	0.099855	0.0982768	0.0979776
2804	0.102032	0.0987715	0.10135	0.100445	0.0975819	0.100892	0.102521	0.0960954	0.100944	0.0993673
2805	0.102256	0.0976025	0.104048	0.0977174	0.0970572	0.0991199	0.103363	0.10046	0.0999839	0.0983927
2806	0.102827	0.0988234	0.0977643	0.0992571	0.0981895	0.0994932	0.104832	0.0976833	0.100728	0.100401
2807	0.0989799	0.0968143	0.0984867	0.101501	0.0972392	0.0997346	0.102298	0.0979087	0.102986	0.104052
2808	0.101232	0.100107	0.0984174	0.103276	0.09878	0.100358	0.0979236	0.0967251	0.104469	0.0987122
2809	0.0997969	0.097002	0.0968716	0.104883	0.0997024	0.10176	0.0991341	0.101355	0.102453	0.0970414
2810	0.0983495	0.0997308	0.0993516	0.0986636	0.0997967	0.0984486	0.100596	0.10117	0.100783	0.10311
2811	0.102713	0.0980217	0.0993892	0.101627	0.0952453	0.102486	0.100397	0.0985919	0.103034	0.0984943
2812	0.103437	0.094846	0.100053	0.103027	0.0960132	0.100452	0.104943	0.101381	0.0970892	0.0987578
2813	0.0989436	0.0952744	0.0956217	0.10425	0.101267	0.102956	0.0968069	0.101462	0.103589	0.0998291
2814	0.0973216	0.100309	0.0980231	0.0966136	0.101036	0.100286	0.101302	0.10204	0.100143	0.102927
2815	0.098768	0.10017	0.101433	0.102795	0.0976946	0.100915	0.100444	0.0970532	0.101153	0.0995738
2816	0.0999901	0.0966456	0.0967376	0.102924	0.0982848	0.0990456	0.102959	0.102701	0.100255	0.100457
2817	0.0989907	0.098002	0.102137	0.0955726	0.098464	0.100763	0.0986617	0.102305	0.103178	0.101926
2818	0.101201	0.0984827	0.0987119	0.102862	0.100974	0.098682	0.0972196	0.0997762	0.101569	0.100522
2819	0.10313	0.0979574	0.102129	0.0991104	0.0982339	0.10071	0.0976901	0.10025	0.102978	0.0978114
2820	0.0987723	0.100703	0.101104	0.102329	0.098296	0.0996459	0.10043	0.100319	0.0981574	0.100245
2821	0.0999955	0.0983617	0.0988873	0.100637	0.0996166	0.0992701	0.10042	0.102823	0.0994015	0.100587
2822	0.0979408	0.100523	0.0991142	0.103686	0.0950389	0.0995877	0.0989111	0.103125	0.100832	0.101241
2823	0.102469	0.100657	0.10087	0.0997571	0.096676	0.0998237	0.102859	0.0990933	0.0985086	0.0992852
2824	0.101728	0.102179	0.100216	0.0979491	0.0996886	0.100438	0.100144	0.09406	0.103369	0.100229
2825	0.100757	0.101546	0.102157	0.0974969	0.0994328	0.0989954	0.101653	0.0988558	0.0994318	0.0996742
2826	0.0977586	0.0990575	0.0973874	0.100231	0.101554	0.0992667	0.0982948	0.101115	0.103254	0.102081
2827	0.0995507	0.0994999	0.100152	0.100142	0.0975545	0.0986488	0.102046	0.0969609	0.102535	0.10291
2828	0.0984201	0.100357	0.102061	0.101424	0.0976014	0.0995184	0.0978867	0.101234	0.102529	0.0989689
2829	0.104856	0.0967176	0.102569	0.101277	0.096362	0.0985596	0.105694	0.0983941	0.0967766	0.098794
2830	0.0978401	0.101464	0.100703	0.0986118	0.102435	0.0966939	0.0995351	0.101021	0.102156	0.099539
2831	0.0991594	0.100536	0.0997614	0.101561	0.0979608	0.100521	0.101535	0.0977344	0.101185	0.100046
2832	0.101954	0.0978225	0.10024	0.102848	0.102111	0.0985163	0.096492	0.100007	0.102527	0.0974823
2833	0.100367	0.0972599	0.10217	0.101243	0.102444	0.099043	0.0969031	0.102737	0.100691	0.0971419
2834	0.0994187	0.0964533	0.099165	0.100176	0.101675	0.100379	0.0989883	0.100966	0.102883	0.0998949
2835	0.104923	0.0943138	0.104583	0.101492	0.0974762	0.101106	0.103761	0.0998665	0.0939819	0.098496
2836	0.0997673	0.0959251	0.102841	0.0968912	0.100098	0.100888	0.099714	0.100901	0.101459	0.101515
2837	0.0975306	0.0997397	0.0999945	0.100156	0.0975109	0.101479	0.102438	0.098512	0.100393	0.102246
2838	0.101682	0.0980362	0.0962692	0.10332	0.102346	0.100848	0.0981961	0.0960451	0.103304	0.0999535
2839	0.0991286	0.0980638	0.100891	0.101874	0.0976804	0.09864	0.101564	0.0991706	0.100244	0.102745
2840	0.0978892	0.0993331	0.0997814	0.104753	0.0980274	0.0981232	0.101094	0.097814	0.10004	0.103146
2841	0.0979231	0.0986312	0.100626	0.104682	0.0972393	0.0975538	0.100273	0.100027	0.101848	0.101196
2842	0.0984471	0.100199	0.104046	0.0960736	0.101184	0.0964559	0.0988189	0.103107	0.0988201	0.102848
2843	0.099094	0.100567	0.103827	0.100411	0.0997786	0.0989343	0.0981029	0.0996333	0.0998977	0.0997537
2844	0.0971912	0.10166	0.103376	0.0973575	0.100656	0.0984765	0.0992603	0.101382	0.097917	0.102723
2845	0.100138	0.100056	0.10223	0.0956833	0.0991388	0.0998528	0.0985762	0.101186	0.102667	0.100473
2846	0.0953485	0.101113	0.100001	0.104639	0.0979996	0.0986809	0.0984709	0.0999087	0.102075	0.101763
2847	0.0979386	0.100184	0.102355	0.104251	0.0980255	0.0970061	0.100179	0.100955	0.0984182	0.100686
2848	0.0992351	0.0993995	0.0993845	0.0976141	0.100027	0.0983023	0.0992998	0.0996904	0.104933	0.102115
2849	0.100322	0.100555	0.100538	0.0984729	0.0993701	0.100316	0.0994831	0.0985161	0.100593	0.101833
2850	0.097799	0.0981354	0.0970276	0.103228	0.0989059	0.0998914	0.0986	0.102112	0.103943	0.100358
2851	0.101353	0.0978309	0.10065	0.0992745	0.0969125	0.0999407	0.103977	0.0987865	0.0988362	0.102439
2852	0.0993857	0.0966979	0.102964	0.103449	0.0979492	0.0988599	0.0988827	0.101061	0.101834	0.0989169
2853	0.0988692	0.0984881	0.0982157	0.102881	0.102317	0.100357	0.096537	0.0997809	0.103154	0.0994001
2854	0.0990741	0.0991977	0.0945023	0.104694	0.100693	0.100466	0.094511	0.101197	0.104772	0.100893
2855	0.0985078	0.101475	0.100261	0.0985159	0.0990254	0.0988448	0.100323	0.0998272	0.10061	0.10261
2856	0.0981519	0.0984472	0.101117	0.103715	0.0988516	0.100496	0.0999845	0.100456	0.0994568	0.0993235
2857	0.101558	0.0995512	0.104143	0.0968832	0.0987374	0.0975541	0.103419	0.0967406	0.09943	0.101983
2858	0.0983884	0.100789	0.0989451	0.102694	0.0981771	0.0994226	0.100879	0.0978744	0.102724	0.100107
2859	0.0983113	0.101017	0.104153	0.0991006	0.0973089	0.0991043	0.100933	0.0986088	0.101383	0.10008
2860	0.0998219	0.0972357	0.0966909	0.108121	0.0974462	0.101223	0.100738	0.100198	0.100214	0.0983109
2861	0.100247	0.100288	0.099922	0.0981566	0.102526	0.0976329	0.0978014	0.0999404	0.102535	0.10095
2862	0.0986827	0.0988665	0.0979913	0.104471	0.100258	0.10043	0.0992455	0.0995501	0.0993642	0.101141
2863	0.0978556	0.0971118	0.103826	0.0967781	0.101189	0.0992319	0.0978656	0.101489	0.101938	0.102715
2864	0.101157	0.100202	0.0995866	0.102886	0.102372	0.0965224	0.0986415	0.0999827	0.0987848	0.0998648
2865	0.0992161	0.101485	0.099005	0.100602	0.0968007	0.0994953	0.102366	0.0965039	0.101762	0.102765
2866	0.100687	0.0964078	0.0992702	0.103735	0.0964945	0.100004	0.102308	0.102392	0.0993671	0.0993355
2867	0.100632	0.0994449	0.0966303	0.0997211	0.100912	0.101766	0.101164	0.0982481	0.103122	0.0983601
2868	0.0978263	0.0990456	0.100857	0.10263	0.0952348	0.100868	0.102799	0.100514	0.0995215	0.100704
2869	0.0996215	0.100423	0.0992336	0.0982454	0.0990699	0.0997998	0.101591	0.0983304	0.102404	0.101281
2870	0.0990807	0.0996923	0.10379	0.102041	0.0971409	0.0984407	0.0997957	0.102175	0.0973469	0.100497
2871	0.0979075	0.101629	0.0984983	0.0997615	0.0991757	0.099201	0.101411	0.0985891	0.100971	0.102857
2872	0.0990501	0.0975116	0.0984858	0.103503	0.102039	0.098619	0.0985067	0.100694	0.100909	0.100681
2873	0.101301	0.0974994	0.0995255	0.102839	0.0975776	0.101005	0.0980944	0.100244	0.103361	0.0985522
2874	0.101711	0.0977277	0.0995427	0.101908	0.098196	0.100641	0.09852	0.0994691	0.103943	0.0983417
2875	0.0980686	0.101467	0.0975427	0.100965	0.0984117	0.0988132	0.0985274	0.101422	0.104304	0.100477
2876	0.101659	0.0967409	0.104948	0.0997621	0.0949141	0.0992003	0.104818	0.100821	0.0955167	0.10162
2877	0.0982227	0.0981031	0.0969332	0.106669	0.100787	0.102756	0.0954082	0.0990821	0.10385	0.0981883
2878	0.102556	0.0985757	0.0972293	0.0980275	0.0970792	0.100312	0.104236	0.100005	0.101061	0.100919
2879	0.0986624	0.0978714	0.0962018	0.0970591	0.0986669	0.103109	0.102265	0.100392	0.105201	0.100572
2880	0.098255	0.0985317	0.100958	0.0974379	0.098504	0.101885	0.100275	0.0986754	0.102823	0.102656
2881	0.10347	0.0980108	0.0975204	0.0976136	0.100176	0.104301	0.100269	0.0989432	0.101142	0.0985542
2882	0.10046	0.0980894	0.0999895	0.0978076	0.0995334	0.101573	0.100345	0.0993358	0.103747	0.09912
2883	0.0954263	0.101431	0.0985366	0.101663	0.0997971	0.0986094	0.0966566	0.103057	0.103857	0.100965
2884	0.0989767	0.101856	0.10012	0.100573	0.101887	0.0977819	0.101139	0.0972099	0.100564	0.099891
2885	0.0996402	0.0953535	0.0986163	0.100847	0.098485	0.101737	0.0993753	0.101955	0.103056	0.100934
2886	0.0970998	0.100631	0.0993764	0.103463	0.099769	0.101672	0.0955548	0.0997741	0.10295	0.0997108
2887	0.0990823	0.0990492	0.0997238	0.100646	0.100256	0.100679	0.0990111	0.102234	0.100318	0.0990019
2888	0.0978427	0.100546	0.101083	0.0983469	0.101447	0.0993989	0.0957452	0.101267	0.102531	0.101793
2889	0.0977396	0.0988461	0.0999628	0.100995	0.099625	0.0987171	0.100021	0.100351	0.101749	0.101994
2890	0.0992041	0.0986094	0.100677	0.100609	0.096745	0.10123	0.100297	0.102337	0.101038	0.0992531
2891	0.0964721	0.0980566	0.0955281	0.107988	0.0975353	0.0999651	0.098378	0.101503	0.102068	0.102506
2892	0.0971154	0.100409	0.103162	0.0986581	0.096223	0.0996726	0.100799	0.100151	0.10008	0.10373
2893	0.10044	0.0956626	0.100218	0.102136	0.0976299	0.100215	0.0999742	0.0997357	0.104978	0.0990092
2894	0.0983755	0.103271	0.099412	0.100746	0.101316	0.0988101	0.0983092	0.0985653	0.0996826	0.101512
2895	0.101307	0.099549	0.103691	0.102557	0.0993796	0.0975379	0.100656	0.0978141	0.0989374	0.0985704
2896	0.0991076	0.100199	0.096944	0.101683	0.100972	0.100348	0.0990698	0.100058	0.103149	0.0984697
2897	0.101712	0.0980291	0.098223	0.102567	0.0992953	0.0984652	0.101569	0.100343	0.0994547	0.100342
2898	0.101051	0.0984386	0.098238	0.100881	0.100875	0.0996175	0.100425	0.0981898	0.0993415	0.102943
2899	0.100588	0.0979762	0.100515	0.0982173	0.100274	0.102467	0.0991754	0.0989952	0.100562	0.10123
2900	0.0994198	0.0959331	0.0984669	0.102292	0.0972904	0.102165	0.100434	0.103504	0.0979082	0.102587
2901	0.100284	0.0978875	0.103933	0.100427	0.100149	0.0986477	0.100729	0.0984457	0.0992791	0.100218
2902	0.0990357	0.0981436	0.101094	0.103318	0.0966241	0.0994795	0.100124	0.100585	0.103086	0.0985099
2903	0.104583	0.0945786	0.102083	0.101657	0.0998988	0.100249	0.101778	0.100487	0.0976865	0.0969996
2904	0.0968056	0.0965032	0.0986636	0.101	0.0992592	0.10432	0.0995428	0.0998087	0.104145	0.0999519
2905	0.099755	0.0982109	0.101533	0.100987	0.0970048	0.0996657	0.100993	0.101795	0.0987944	0.10126
2906	0.0981033	0.100686	0.101215	0.0978327	0.0985346	0.101243	0.0992911	0.0999195	0.10266	0.100515
2907	0.100708	0.0979867	0.0971356	0.105343	0.0993173	0.101074	0.100342	0.0971438	0.101331	0.0996181
2908	0.100756	0.0980006	0.0996174	0.102552	0.0957929	0.0998565	0.101427	0.10173	0.0987514	0.101515
2909	0.102367	0.100364	0.100583	0.0999451	0.0948157	0.0986536	0.105423	0.0977582	0.0987415	0.101349
2910	0.102627	0.0981725	0.0969952	0.104271	0.0990579	0.098954	0.100996	0.0987304	0.100109	0.100086
2911	0.0983887	0.098795	0.101503	0.100437	0.0999363	0.09889	0.0984494	0.0999706	0.103606	0.100024
2912	0.101254	0.10091	0.104793	0.0971127	0.0954815	0.0994345	0.104164	0.097962	0.096228	0.10266
2913	0.0975325	0.0983715	0.10208	0.104417	0.0969778	0.0993277	0.0996516	0.100277	0.102409	0.0989562
2914	0.102423	0.0972018	0.100956	0.102062	0.0975432	0.0983242	0.101774	0.101775	0.100079	0.0978613
2915	0.0972105	0.0983766	0.10027	0.0992045	0.0977268	0.100177	0.102732	0.0989569	0.101573	0.103772
2916	0.0992846	0.0964463	0.102308	0.106811	0.0976133	0.0977793	0.100077	0.102109	0.0971289	0.100443
2917	0.103952	0.101035	0.0943725	0.107631	0.0986531	0.10008	0.102335	0.0936847	0.101357	0.0968982
2918	0.101096	0.100129	0.102076	0.10085	0.0993984	0.0987	0.100191	0.0986903	0.0987192	0.100149
2919	0.0998926	0.101907	0.0970565	0.100994	0.100313	0.098823	0.101665	0.101179	0.099525	0.0986448
2920	0.101304	0.0964621	0.0991676	0.103474	0.101538	0.098274	0.099781	0.0983898	0.101722	0.0998883
2921	0.099305	0.102186	0.101913	0.0962874	0.0994217	0.10041	0.100192	0.096453	0.10245	0.101382
2922	0.102655	0.100008	0.100956	0.0997908	0.0987102	0.0991771	0.100696	0.0967163	0.10352	0.0977711
2923	0.103037	0.0988859	0.100061	0.101884	0.0993945	0.0964915	0.10183	0.100352	0.0958629	0.102201
2924	0.096883	0.101728	0.100765	0.099165	0.0979428	0.100087	0.0995794	0.100819	0.101918	0.101113
2925	0.103093	0.0982386	0.104162	0.0967601	0.0993946	0.0986531	0.100289	0.100386	0.0990626	0.0999616
2926	0.103206	0.096219	0.101445	0.0984397	0.100601	0.0998915	0.103215	0.0993046	0.0988352	0.0988428
2927	0.100809	0.0973521	0.103413	0.100562	0.100266	0.099959	0.0972764	0.099299	0.103914	0.0971494
2928	0.100501	0.0988925	0.0991988	0.0970314	0.103907	0.100656	0.0976853	0.10208	0.101743	0.098306
2929	0.100354	0.100875	0.0989097	0.100589	0.0985347	0.100126	0.0996446	0.100377	0.101293	0.0992966
2930	0.0995152	0.0996843	0.100969	0.0984524	0.100473	0.101712	0.0973277	0.10077	0.101847	0.09925
2931	0.099109	0.10069	0.100419	0.102023	0.101813	0.0987837	0.0967912	0.0994875	0.103183	0.0977002
2932	0.0997878	0.0986115	0.0990529	0.104792	0.0983778	0.0986036	0.0997406	0.0971844	0.103502	0.100348
2933	0.100492	0.100135	0.0992444	0.102008	0.0975603	0.0961056	0.100752	0.101175	0.0993664	0.103161
2934	0.0984938	0.101018	0.101815	0.103171	0.0967288	0.100683	0.099235	0.0993567	0.0986679	0.100831
2935	0.0985019	0.0948292	0.0985509	0.104801	0.0981739	0.100652	0.0995137	0.105238	0.0991796	0.10056
2936	0.0984401	0.10106	0.0989525	0.102095	0.0997997	0.0981569	0.0981223	0.0992199	0.0999658	0.104188
2937	0.101574	0.0987987	0.10166	0.0937188	0.0980347	0.100438	0.104445	0.0986856	0.0993388	0.103307
2938	0.0991702	0.099539	0.100172	0.102593	0.099582	0.100482	0.0996649	0.0998922	0.0983443	0.10056
2939	0.0966029	0.0987638	0.101063	0.101665	0.0988586	0.0997121	0.0989248	0.102547	0.101723	0.100141
2940	0.100039	0.099138	0.101001	0.100603	0.0980997	0.0986131	0.102031	0.0977195	0.0994812	0.103276
2941	0.098067	0.0995707	0.100314	0.100532	0.0991264	0.0995611	0.0964526	0.100267	0.10565	0.100459
2942	0.0992255	0.0991303	0.100676	0.107146	0.0959559	0.0991173	0.10076	0.101062	0.0987905	0.0981372
2943	0.100682	0.0967193	0.101115	0.0989007	0.0974852	0.099496	0.105537	0.0995741	0.0982517	0.102238
2944	0.0952513	0.0963553	0.101194	0.0990297	0.0982077	0.100842	0.100054	0.103754	0.104498	0.100814
2945	0.0987633	0.100529	0.0985061	0.1015	0.101469	0.10151	0.0964673	0.0980089	0.101489	0.101759
2946	0.0977508	0.100841	0.101	0.104972	0.101251	0.0990345	0.0964191	0.0972965	0.100792	0.100644
2947	0.0987564	0.0981885	0.105735	0.101774	0.0941748	0.0996213	0.102248	0.102031	0.0957353	0.101736
2948	0.100768	0.0969909	0.101785	0.0996623	0.0997625	0.0968532	0.101128	0.103415	0.0997421	0.0998921
2949	0.0968836	0.0992712	0.0986228	0.104295	0.0998814	0.0988389	0.0960183	0.102376	0.103308	0.100505
2950	0.10306	0.0998983	0.100405	0.10081	0.0989815	0.0989193	0.103393	0.0977847	0.0995862	0.0971617
2951	0.102846	0.0994571	0.102103	0.0996645	0.0978075	0.0975317	0.104272	0.0978912	0.0982861	0.10014
2952	0.0965565	0.0987687	0.0989515	0.105286	0.0992556	0.1021	0.0956724	0.101417	0.104771	0.097222
2953	0.101516	0.100363	0.104365	0.100036	0.0995821	0.0978301	0.0998887	0.0969541	0.100526	0.0989396
2954	0.100984	0.0997062	0.102221	0.102541	0.100634	0.0975516	0.0986872	0.097921	0.0987667	0.100988
2955	0.101083	0.0997807	0.100465	0.0995907	0.0975013	0.0989921	0.102201	0.0998922	0.0999303	0.100563
2956	0.102061	0.0986573	0.0977436	0.100716	0.100325	0.0996429	0.0973575	0.100096	0.103616	0.0997857
2957	0.105243	0.0970661	0.101061	0.0966957	0.102322	0.09978	0.0994859	0.0989014	0.100838	0.0986075
2958	0.100835	0.0984256	0.10228	0.0995391	0.0977353	0.0985315	0.10273	0.10048	0.0981289	0.101315
2959	0.100234	0.0981396	0.0976809	0.0996275	0.100421	0.101381	0.099844	0.0989366	0.103143	0.100592
2960	0.101225	0.0972328	0.100025	0.105174	0.101095	0.0974894	0.101051	0.0989916	0.0968173	0.100899
2961	0.0984698	0.0993095	0.0966797	0.103178	0.101691	0.0989948	0.0984946	0.101201	0.100993	0.100989
2962	0.0960191	0.100482	0.0997894	0.103724	0.0970132	0.0995943	0.0980016	0.100789	0.103723	0.100865
2963	0.0982865	0.0993783	0.10177	0.101932	0.0971611	0.0982798	0.102274	0.0997763	0.100532	0.10061
2964	0.101208	0.0990416	0.102677	0.0997249	0.0997163	0.0992803	0.0973447	0.098107	0.101724	0.101176
2965	0.100716	0.0976107	0.098325	0.0983062	0.101012	0.102685	0.100516	0.0986896	0.103057	0.0990827
2966	0.0979606	0.102596	0.0993934	0.0990899	0.0999535	0.100158	0.101685	0.0961599	0.10097	0.102033
2967	0.101907	0.0972491	0.0959136	0.106032	0.102338	0.100783	0.0961776	0.0996374	0.101256	0.098707
2968	0.0978913	0.0971865	0.0936801	0.105568	0.103479	0.0996904	0.0980216	0.102348	0.102256	0.0998783
2969	0.101466	0.0977744	0.0999892	0.101037	0.0993348	0.0982779	0.101488	0.100507	0.09904	0.101086
2970	0.0964891	0.101726	0.100608	0.0995616	0.0993571	0.0970153	0.0999596	0.100047	0.102243	0.102994
2971	0.101422	0.097502	0.0973753	0.105366	0.0957165	0.099452	0.100861	0.0963503	0.104506	0.101449
2972	0.0993611	0.0999662	0.100387	0.100931	0.10086	0.100014	0.0994043	0.0954555	0.103026	0.100596
2973	0.101509	0.0985687	0.0996362	0.0977833	0.10141	0.0977786	0.100986	0.0996107	0.100395	0.102322
2974	0.0993329	0.101048	0.100024	0.103286	0.0962166	0.100359	0.102591	0.0994244	0.0987426	0.0989763
2975	0.100462	0.0953904	0.0982472	0.102185	0.0985369	0.102686	0.0980902	0.100397	0.103534	0.100471
2976	0.0996283	0.0997355	0.0997427	0.102403	0.0989678	0.101443	0.1004	0.0985158	0.1002	0.0989646
2977	0.0972538	0.101816	0.0974928	0.100798	0.0980528	0.100434	0.101023	0.0989381	0.102454	0.101737
2978	0.101636	0.0974323	0.103319	0.099828	0.0999584	0.0982167	0.0992033	0.101078	0.0988165	0.100512
2979	0.099192	0.100656	0.101423	0.100413	0.0992776	0.0969274	0.0986207	0.101735	0.101355	0.1004
2980	0.099325	0.0982016	0.101027	0.0996624	0.0993513	0.0973553	0.101129	0.101233	0.102684	0.100032
2981	0.100344	0.0977105	0.100439	0.100992	0.0982592	0.100965	0.101125	0.100292	0.0984054	0.101466
2982	0.0980151	0.10008	0.101359	0.0975441	0.100094	0.101794	0.100303	0.101824	0.0981252	0.100861
2983	0.0999439	0.0971665	0.0972828	0.103412	0.101754	0.0996096	0.101927	0.0988409	0.100037	0.100026
2984	0.100049	0.101499	0.100934	0.0996992	0.103098	0.098479	0.0973049	0.0984548	0.100941	0.0995405
2985	0.0947888	0.0977556	0.0972231	0.107862	0.100446	0.0993351	0.0938293	0.10136	0.104606	0.102795
2986	0.103865	0.0982701	0.103868	0.102129	0.098336	0.098469	0.0993471	0.101473	0.0977289	0.096514
2987	0.102285	0.100791	0.0983813	0.0992749	0.0984413	0.0992491	0.101274	0.0987367	0.102712	0.0988537
2988	0.101209	0.0956466	0.0966105	0.105561	0.0960191	0.0999102	0.101317	0.101145	0.101061	0.10152
2989	0.0992	0.0985568	0.0983297	0.103833	0.096541	0.100859	0.0977918	0.100589	0.105971	0.0983286
2990	0.0984084	0.103184	0.0999656	0.100631	0.100971	0.0974894	0.0988191	0.100991	0.0995264	0.100014
2991	0.10248	0.100436	0.0965553	0.100295	0.0994694	0.0988786	0.102192	0.0988068	0.100929	0.099958
2992	0.100753	0.0994898	0.0966494	0.10317	0.0992867	0.0988482	0.100842	0.0985	0.103194	0.0992671
2993	0.0991791	0.0985141	0.0977486	0.0990886	0.100937	0.100268	0.100807	0.103621	0.0985428	0.101294
2994	0.0969543	0.100102	0.0998331	0.106448	0.0968961	0.0983416	0.0990742	0.100068	0.0998197	0.102463
2995	0.100049	0.100181	0.100281	0.100505	0.0981607	0.099586	0.102264	0.0986423	0.100671	0.09966
2996	0.101283	0.0969906	0.100212	0.0978391	0.0993397	0.100853	0.103416	0.100541	0.098109	0.101416
2997	0.0975166	0.099476	0.099222	0.104332	0.101286	0.0988776	0.0973958	0.102749	0.101282	0.0978623
2998	0.0986509	0.0968997	0.0977056	0.102332	0.0972819	0.10181	0.0983718	0.101777	0.105981	0.0991901
2999	0.0980297	0.100094	0.0991971	0.0982822	0.101068	0.100243	0.0990523	0.098925	0.104591	0.100517
3000	0.098503	0.0993395	0.0970261	0.102783	0.101939	0.100135	0.098591	0.10263	0.0990262	0.100026
