# Supplementary material for: Inferring multimodal latent topics from electronic health records
Source: Nat Commun. 2020 May 21;11:2536. doi: 10.1038/s41467-020-16378-3 (PMC7242436; doi:10.1038/s41467-020-16378-3)
Supplement: Supplementary file 13 — Supplementary Software 1 [file 41467_2020_16378_MOESM13_ESM.zip › Supplementary_software/mixehr/data/sim123/testData_labOnly_nmar_logPredLik.txt]

-1.2187
-1.63151
-1.63392
-1.63463
-1.63497
-1.63496
-1.63462
-1.63398
-1.63304
-1.63179
-1.63022
-1.62831
-1.62602
-1.62333
-1.62018
-1.61653
-1.61247
-1.65976
-1.6592
-1.65479
-1.64935
-1.64319
-1.63635
-1.62888
-1.62077
-1.61205
-1.60272
-1.59281
-1.58235
-1.57136
-1.55987
-1.54792
-1.53553
-1.52275
-1.50959
-1.49611
-1.48232
-1.46825
-1.45394
-1.4394
-1.42463
-1.40965
-1.39446
-1.37905
-1.36342
-1.34756
-1.33147
-1.31515
-1.2986
-1.28183
-1.26486
-1.24769
-1.23038
-1.21296
-1.19551
-1.17809
-1.1608
-1.14373
-1.12698
-1.11065
-1.09482
-1.07954
-1.06486
-1.0508
-1.03736
-1.02453
-1.01227
-1.00056
-0.989337
-0.978569
-0.968209
-0.958215
-0.94855
-0.939184
-0.930092
-0.921261
-0.912686
-0.904368
-0.896316
-0.888538
-0.881043
-0.873829
-0.86689
-0.86021
-0.853772
-0.847554
-0.841541
-0.835718
-0.830075
-0.824603
-0.819294
-0.81414
-0.809132
-0.804262
-0.799521
-0.794905
-0.790411
-0.786042
-0.781808
-0.777721
-0.773799
-0.770055
-0.766496
-0.763123
-0.759923
-0.756876
-0.753955
-0.751132
-0.748382
-0.74569
-0.743052
-0.740473
-0.73797
-0.73556
-0.73326
-0.731082
-0.729031
-0.727112
-0.725321
-0.723654
-0.722108
-0.720675
-0.71935
-0.718128
-0.717004
-0.715973
-0.715031
-0.714174
-0.713399
-0.7127
-0.712074
-0.711516
-0.71102
-0.710582
-0.710196
-0.709856
-0.709559
-0.709298
-0.70907
-0.708871
-0.708696
-0.708544
-0.708411
-0.708294
-0.708191
-0.708099
-0.708018
-0.707945
-0.707878
-0.707818
-0.707761
-0.707707
-0.707656
-0.707606
-0.707556
-0.707505
-0.707453
-0.707398
-0.70734
-0.707277
-0.707209
-0.707133
-0.70705
-0.706957
-0.706853
-0.706737
-0.706606
-0.706461
-0.7063
-0.706121
-0.705924
-0.70571
-0.705477
-0.705228
-0.704964
-0.704688
-0.704403
-0.704112
-0.703819
-0.703529
-0.703243
-0.702967
-0.702703
-0.702452
-0.702217
-0.701999
-0.701797
-0.701613
-0.701446
-0.701294
-0.701157
-0.701032
-0.700918
-0.700811
-0.700708
-0.700605
-0.700499
-0.700385
-0.70026
-0.700122
-0.699967
-0.699797
-0.699611
-0.699411
-0.6992
-0.698981
-0.698759
-0.698537
-0.698319
-0.698109
-0.697909
-0.697725
-0.697558
-0.697411
-0.697288
-0.697189
-0.697118
-0.697075
-0.697061
-0.697076
-0.697119
-0.697189
-0.697285
-0.697405
-0.697547
-0.697709
-0.69789
-0.698087
-0.698297
-0.698521
-0.698756
-0.699
-0.699252
-0.699511
-0.699776
-0.700045
-0.700318
-0.700594
-0.700872
-0.701151
-0.70143
-0.701708
-0.701986
-0.702261
-0.702535
-0.702806
-0.703074
-0.703338
-0.7036
-0.703859
-0.704115
-0.704368
-0.704618
-0.704867
-0.705114
-0.705361
-0.705607
-0.705853
-0.706099
-0.706347
-0.706597
-0.706849
-0.707103
-0.70736
-0.70762
-0.707883
-0.70815
-0.70842
-0.708694
-0.708971
-0.709252
-0.709537
-0.709825
-0.710117
-0.710414
-0.710714
-0.711018
-0.711326
-0.711638
-0.711955
-0.712276
-0.712603
-0.712933
-0.71327
-0.713611
-0.713959
-0.714312
-0.714672
-0.715038
-0.715412
-0.715794
-0.716184
-0.716582
-0.71699
-0.717408
-0.717838
-0.718279
-0.718733
-0.7192
-0.719683
-0.720183
-0.720701
-0.72124
-0.7218
-0.722386
-0.723
-0.723646
-0.724328
-0.725052
-0.725824
-0.726654
-0.727551
-0.728532
-0.729615
-0.730828
-0.732214
-0.733836
-0.735804
-0.738327
-0.741883
-0.748099
-0.829192
-0.829334
-0.829489
-0.829653
-0.829823
-0.829996
-0.830173
-0.830351
-0.830532
-0.830713
-0.830897
-0.831081
-0.831267
-0.831454
-0.831643
-0.831833
-0.832024
-0.832217
-0.832412
-0.832608
-0.832806
-0.833006
-0.833207
-0.83341
-0.833616
-0.833823
-0.834033
-0.834244
-0.834458
-0.834674
-0.834893
-0.835114
-0.835338
-0.835564
-0.835794
-0.836026
-0.836261
-0.836499
-0.836741
-0.836986
-0.837234
-0.837486
-0.837742
-0.838002
-0.838265
-0.838533
-0.838805
-0.839082
-0.839364
-0.83965
-0.839942
-0.840239
-0.840542
-0.840851
-0.841166
-0.841487
-0.841815
-0.842151
-0.842494
-0.842844
-0.843203
-0.843571
-0.843948
-0.844335
-0.844732
-0.845141
-0.84556
-0.845993
-0.846438
-0.846898
-0.847373
-0.847863
-0.848372
-0.848899
-0.849446
-0.850016
-0.850609
-0.851229
-0.851877
-0.852557
-0.853272
-0.854025
-0.854822
-0.855668
-0.856568
-0.857532
-0.858569
-0.85969
-0.860912
-0.862253
-0.863741
-0.865411
-0.867315
-0.86953
-0.872178
-0.875476
-0.879865
-0.88654
-0.905915
-0.960639
-1.03671
-1.03675
-1.0368
-1.03685
-1.0369
-1.03695
-1.037
-1.03706
-1.03711
-1.03717
-1.03722
-1.03728
-1.03733
-1.03739
-1.03744
-1.0375
-1.03756
-1.03762
-1.03767
-1.03773
-1.03779
-1.03785
-1.03791
-1.03797
-1.03803
-1.03809
-1.03815
-1.03821
-1.03827
-1.03833
-1.0384
-1.03846
-1.03852
-1.03859
-1.03865
-1.03872
-1.03878
-1.03885
-1.03892
-1.03899
-1.03906
-1.03913
-1.0392
-1.03927
-1.03934
-1.03941
-1.03948
-1.03956
-1.03963
-1.03971
-1.03979
-1.03987
-1.03994
-1.04002
-1.04011
-1.04019
-1.04027
-1.04036
-1.04044
-1.04053
-1.04062
-1.04071
-1.0408
-1.04089
-1.04098
-1.04108
-1.04118
-1.04127
-1.04137
-1.04148
-1.04158
-1.04169
-1.04179
-1.0419
-1.04202
-1.04213
-1.04225
-1.04237
-1.04249
-1.04261
-1.04274
-1.04287
-1.043
-1.04314
-1.04327
-1.04342
-1.04356
-1.04371
-1.04387
-1.04403
-1.04419
-1.04436
-1.04453
-1.04471
-1.04489
-1.04508
-1.04528
-1.04548
-1.0457
-1.04592
-1.04614
-1.04638
-1.04663
-1.04689
-1.04716
-1.04744
-1.04774
-1.04806
-1.04839
-1.04874
-1.04912
-1.04952
-1.04995
-1.05041
-1.05091
-1.05146
-1.05206
-1.05272
-1.05347
-1.05431
-1.05529
-1.05644
-1.05786
-1.05967
-1.06219
-1.06632
-1.07893
-1.13693
-1.13693
-1.13694
-1.13694
-1.13695
-1.13696
-1.13696
-1.13697
-1.13698
-1.13698
-1.13699
-1.137
-1.137
-1.13701
-1.13702
-1.13702
-1.13703
-1.13704
-1.13704
-1.13705
-1.13706
-1.13706
-1.13707
-1.13708
-1.13708
-1.13709
-1.1371
-1.1371
-1.13711
-1.13711
-1.13712
-1.13713
-1.13713
-1.13714
-1.13715
-1.13715
-1.13716
-1.13717
-1.13717
-1.13718
-1.13718
-1.13719
-1.1372
-1.1372
-1.13721
-1.13722
-1.13722
-1.13723
-1.13724
-1.13724
-1.13725
-1.13725
-1.13726
-1.13727
-1.13727
-1.13728
-1.13729
-1.13729
-1.1373
-1.1373
-1.13731
-1.13732
-1.13732
-1.13733
-1.13733
-1.13734
-1.13735
-1.13735
-1.13736
-1.13737
-1.13737
-1.13738
-1.13738
-1.13739
-1.1374
-1.1374
-1.13741
-1.13741
-1.13742
-1.13743
-1.13743
-1.13744
-1.13745
-1.13745
-1.13746
-1.13746
-1.13747
-1.13748
-1.13748
-1.13749
-1.13749
-1.1375
-1.13751
-1.13751
-1.13752
-1.13753
-1.13753
-1.13754
-1.13754
-1.13755
-1.13756
-1.13756
-1.13757
-1.13757
-1.13758
-1.13759
-1.13759
-1.1376
-1.1376
-1.13761
-1.13762
-1.13762
-1.13763
-1.13764
-1.13764
-1.13765
-1.13765
-1.13766
-1.13767
-1.13767
-1.13768
-1.13768
-1.13769
-1.1377
-1.1377
-1.13771
-1.13771
-1.13772
-1.13773
-1.13773
-1.13774
-1.13775
-1.13775
-1.13776
-1.13776
-1.13777
-1.13778
-1.13778
-1.13779
-1.13779
-1.1378
-1.13781
-1.13781
-1.13782
-1.13783
-1.13783
-1.13784
-1.13784
-1.13785
-1.13786
-1.13786
-1.13787
-1.13788
-1.13788
-1.13789
-1.13789
-1.1379
-1.13791
-1.13791
-1.13792
-1.13793
-1.13793
-1.13794
-1.13794
-1.13795
-1.13796
-1.13796
-1.13797
-1.13798
-1.13798
-1.13799
-1.13799
-1.138
-1.13801
-1.13801
-1.13802
-1.13803
-1.13803
-1.13804
-1.13804
-1.13805
-1.13806
-1.13806
-1.13807
-1.13808
-1.13808
-1.13809
-1.1381
-1.1381
-1.13811
-1.13811
-1.13812
-1.13813
-1.13813
-1.13814
-1.13815
-1.13815
-1.13816
-1.13817
-1.13817
-1.13818
-1.13819
-1.13819
-1.1382
-1.13821
-1.13821
-1.13822
-1.13823
-1.13823
-1.13824
-1.13825
-1.13825
-1.13826
-1.13827
-1.13827
-1.13828
-1.13829
-1.13829
-1.1383
-1.13831
-1.13831
-1.13832
-1.13833
-1.13833
-1.13834
-1.13835
-1.13835
-1.13836
-1.13837
-1.13837
-1.13838
-1.13839
-1.13839
-1.1384
-1.13841
-1.13841
-1.13842
-1.13843
-1.13843
-1.13844
-1.13845
-1.13845
-1.13846
-1.13847
-1.13848
-1.13848
-1.13849
-1.1385
-1.1385
-1.13851
-1.13852
-1.13853
-1.13853
-1.13854
-1.13855
-1.13855
-1.13856
-1.13857
-1.13858
-1.13858
-1.13859
-1.1386
-1.1386
-1.13861
-1.13862
-1.13863
-1.13863
-1.13864
-1.13865
-1.13866
-1.13866
-1.13867
-1.13868
-1.13868
-1.13869
-1.1387
-1.13871
-1.13871
-1.13872
-1.13873
-1.13874
-1.13874
-1.13875
-1.13876
-1.13877
-1.13878
-1.13878
-1.13879
-1.1388
-1.13881
-1.13881
-1.13882
-1.13883
-1.13884
-1.13884
-1.13885
-1.13886
-1.13887
-1.13888
-1.13888
-1.13889
-1.1389
-1.13891
-1.13892
-1.13892
-1.13893
-1.13894
-1.13895
-1.13896
-1.13896
-1.13897
-1.13898
-1.13899
-1.139
-1.13901
-1.13901
-1.13902
-1.13903
-1.13904
-1.13905
-1.13906
-1.13906
-1.13907
-1.13908
-1.13909
-1.1391
-1.13911
-1.13912
-1.13912
-1.13913
-1.13914
-1.13915
-1.13916
-1.13917
-1.13918
-1.13919
-1.1392
-1.1392
-1.13921
-1.13922
-1.13923
-1.13924
-1.13925
-1.13926
-1.13927
-1.13928
-1.13929
-1.1393
-1.1393
-1.13931
-1.13932
-1.13933
-1.13934
-1.13935
-1.13936
-1.13937
-1.13938
-1.13939
-1.1394
-1.13941
-1.13942
-1.13943
-1.13944
-1.13945
-1.13946
-1.13947
-1.13948
-1.13949
-1.1395
-1.13951
-1.13952
-1.13953
-1.13954
-1.13955
-1.13956
-1.13957
-1.13958
-1.13959
-1.1396
-1.13961
-1.13962
-1.13963
-1.13964
-1.13965
-1.13966
-1.13967
-1.13968
-1.1397
-1.13971
-1.13972
-1.13973
-1.13974
-1.13975
-1.13976
-1.13977
-1.13978
-1.1398
-1.13981
-1.13982
-1.13983
-1.13984
-1.13985
-1.13986
-1.13988
-1.13989
-1.1399
-1.13991
-1.13992
-1.13994
-1.13995
-1.13996
-1.13997
-1.13998
-1.14
-1.14001
-1.14002
-1.14003
-1.14005
-1.14006
-1.14007
-1.14008
-1.1401
-1.14011
-1.14012
-1.14014
-1.14015
-1.14016
-1.14017
-1.14019
-1.1402
-1.14021
-1.14023
-1.14024
-1.14026
-1.14027
-1.14028
-1.1403
-1.14031
-1.14033
-1.14034
-1.14035
-1.14037
-1.14038
-1.1404
-1.14041
-1.14043
-1.14044
-1.14046
-1.14047
-1.14049
-1.1405
-1.14052
-1.14053
-1.14055
-1.14056
-1.14058
-1.14059
-1.14061
-1.14062
-1.14064
-1.14066
-1.14067
-1.14069
-1.14071
-1.14072
-1.14074
-1.14076
-1.14077
-1.14079
-1.14081
-1.14082
-1.14084
-1.14086
-1.14088
-1.14089
-1.14091
-1.14093
-1.14095
-1.14097
-1.14098
-1.141
-1.14102
-1.14104
-1.14106
-1.14108
-1.1411
-1.14112
-1.14114
-1.14115
-1.14117
-1.14119
-1.14121
-1.14123
-1.14125
-1.14128
-1.1413
-1.14132
-1.14134
-1.14136
-1.14138
-1.1414
-1.14142
-1.14145
-1.14147
-1.14149
-1.14151
-1.14153
-1.14156
-1.14158
-1.1416
-1.14163
-1.14165
-1.14167
-1.1417
-1.14172
-1.14175
-1.14177
-1.1418
-1.14182
-1.14185
-1.14187
-1.1419
-1.14193
-1.14195
-1.14198
-1.142
-1.14203
-1.14206
-1.14209
-1.14211
-1.14214
-1.14217
-1.1422
-1.14223
-1.14226
-1.14229
-1.14232
-1.14235
-1.14238
-1.14241
-1.14244
-1.14247
-1.1425
-1.14254
-1.14257
-1.1426
-1.14264
-1.14267
-1.1427
-1.14274
-1.14277
-1.14281
-1.14284
-1.14288
-1.14292
-1.14295
-1.14299
-1.14303
-1.14307
-1.14311
-1.14315
-1.14319
-1.14323
-1.14327
-1.14331
-1.14335
-1.14339
-1.14343
-1.14348
-1.14352
-1.14357
-1.14361
-1.14366
-1.14371
-1.14375
-1.1438
-1.14385
-1.1439
-1.14395
-1.144
-1.14405
-1.1441
-1.14416
-1.14421
-1.14427
-1.14432
-1.14438
-1.14444
-1.14449
-1.14455
-1.14461
-1.14468
-1.14474
-1.1448
-1.14487
-1.14493
-1.145
-1.14507
-1.14514
-1.14521
-1.14528
-1.14535
-1.14543
-1.14551
-1.14558
-1.14566
-1.14575
-1.14583
-1.14591
-1.146
-1.14609
-1.14618
-1.14627
-1.14636
-1.14646
-1.14656
-1.14666
-1.14676
-1.14687
-1.14698
-1.14709
-1.14721
-1.14732
-1.14744
-1.14757
-1.1477
-1.14783
-1.14796
-1.1481
-1.14825
-1.14839
-1.14855
-1.1487
-1.14887
-1.14904
-1.14921
-1.14939
-1.14958
-1.14977
-1.14998
-1.15019
-1.15041
-1.15064
-1.15088
-1.15113
-1.15139
-1.15167
-1.15196
-1.15227
-1.15259
-1.15294
-1.15331
-1.1537
-1.15412
-1.15457
-1.15506
-1.15559
-1.15617
-1.15681
-1.15752
-1.15832
-1.15923
-1.16029
-1.16154
-1.16307
-1.16505
-1.16779
-1.17227
-1.18544
-1.25004
-1.25004
-1.25004
-1.25004
-1.25004
-1.25004
-1.25004
-1.25004
-1.25004
-1.25004
-1.25004
-1.25004
-1.25004
-1.25004
-1.25004
-1.25004
-1.25004
-1.25005
-1.25005
