# Supplementary material for: Inferring multimodal latent topics from electronic health records
Source: Nat Commun. 2020 May 21;11:2536. doi: 10.1038/s41467-020-16378-3 (PMC7242436; doi:10.1038/s41467-020-16378-3)
Supplement: Supplementary file 13 — Supplementary Software 1 [file 41467_2020_16378_MOESM13_ESM.zip › Supplementary_software/mixehr/data/sim123/trainData_trulab.txt]

1 1 5 1 2
1 1 8 1 1
1 1 10 1 6
1 1 15 1 1
1 1 16 1 16
1 1 17 1 25
1 1 18 1 13
1 1 19 1 15
1 1 20 1 17
1 1 25 1 4
1 2 1 0 1
1 2 2 0 1
1 2 3 0 1
1 2 4 0 1
1 2 5 1 1
1 2 6 0 1
1 2 7 0 1
1 2 8 0 1
1 2 9 0 1
1 2 10 0 1
1 2 11 0 1
1 2 12 0 1
1 2 13 0 1
1 2 14 0 1
1 2 15 0 1
1 2 16 0 1
1 2 17 1 1
1 2 18 1 1
1 2 19 0 1
1 2 20 1 1
1 2 21 0 1
1 2 22 0 1
1 2 23 0 1
1 2 24 0 1
1 2 25 0 1
2 1 2 1 18
2 1 7 1 16
2 1 12 1 19
2 1 17 1 17
2 1 22 1 30
2 2 1 0 1
2 2 2 1 1
2 2 3 0 1
2 2 4 0 1
2 2 5 0 1
2 2 6 0 1
2 2 7 1 1
2 2 8 0 1
2 2 9 0 1
2 2 10 0 1
2 2 11 0 1
2 2 12 1 1
2 2 13 0 1
2 2 14 0 1
2 2 15 0 1
2 2 16 0 1
2 2 17 1 1
2 2 18 0 1
2 2 19 0 1
2 2 20 0 1
2 2 21 0 1
2 2 22 1 1
2 2 23 0 1
2 2 24 0 1
2 2 25 0 1
3 1 1 1 5
3 1 2 1 9
3 1 3 1 6
3 1 4 1 8
3 1 5 1 11
3 1 7 1 1
3 1 14 1 1
3 1 19 1 1
3 1 21 1 15
3 1 22 1 11
3 1 23 1 13
3 1 24 1 8
3 1 25 1 11
3 2 1 0 1
3 2 2 0 1
3 2 3 0 1
3 2 4 0 1
3 2 5 0 1
3 2 6 0 1
3 2 7 0 1
3 2 8 0 1
3 2 9 0 1
3 2 10 0 1
3 2 11 0 1
3 2 12 0 1
3 2 13 0 1
3 2 14 1 1
3 2 15 0 1
3 2 16 0 1
3 2 17 0 1
3 2 18 0 1
3 2 19 0 1
3 2 20 0 1
3 2 21 0 1
3 2 22 0 1
3 2 23 1 1
3 2 24 1 1
3 2 25 0 1
4 1 1 1 5
4 1 4 1 1
4 1 6 1 17
4 1 7 1 18
4 1 8 1 14
4 1 9 1 21
4 1 10 1 10
4 1 11 1 3
4 1 16 1 4
4 1 21 1 7
4 2 1 0 1
4 2 2 0 1
4 2 3 0 1
4 2 4 0 1
4 2 5 0 1
4 2 6 1 1
4 2 7 1 1
4 2 8 1 1
4 2 9 0 1
4 2 10 1 1
4 2 11 0 1
4 2 12 0 1
4 2 13 0 1
4 2 14 0 1
4 2 15 0 1
4 2 16 0 1
4 2 17 0 1
4 2 18 0 1
4 2 19 0 1
4 2 20 0 1
4 2 21 0 1
4 2 22 0 1
4 2 23 0 1
4 2 24 0 1
4 2 25 0 1
5 1 1 1 18
5 1 2 1 15
5 1 3 1 11
5 1 4 1 15
5 1 5 1 21
5 1 10 1 3
5 1 13 1 1
5 1 15 1 7
5 1 16 1 1
5 1 18 1 2
5 1 19 1 1
5 1 20 1 2
5 1 25 1 3
5 2 1 1 1
5 2 2 1 1
5 2 3 1 1
5 2 4 1 1
5 2 5 1 1
5 2 6 0 1
5 2 7 0 1
5 2 8 0 1
5 2 9 0 1
5 2 10 1 1
5 2 11 0 1
5 2 12 0 1
5 2 13 0 1
5 2 14 0 1
5 2 15 0 1
5 2 16 0 1
5 2 17 0 1
5 2 18 0 1
5 2 19 0 1
5 2 20 1 1
5 2 21 0 1
5 2 22 0 1
5 2 23 0 1
5 2 24 0 1
5 2 25 0 1
6 1 1 1 6
6 1 2 1 13
6 1 3 1 18
6 1 4 1 21
6 1 5 1 8
6 1 8 1 1
6 1 11 1 2
6 1 12 1 2
6 1 13 1 3
6 1 14 1 4
6 1 15 1 4
6 1 20 1 1
6 1 21 1 6
6 1 22 1 4
6 1 23 1 2
6 1 24 1 2
6 1 25 1 3
6 2 1 1 1
6 2 2 1 1
6 2 3 0 1
6 2 4 0 1
6 2 5 1 1
6 2 6 0 1
6 2 7 0 1
6 2 8 0 1
6 2 9 0 1
6 2 10 0 1
6 2 11 0 1
6 2 12 0 1
6 2 13 0 1
6 2 14 1 1
6 2 15 0 1
6 2 16 0 1
6 2 17 0 1
6 2 18 0 1
6 2 19 0 1
6 2 20 0 1
6 2 21 1 1
6 2 22 0 1
6 2 23 1 1
6 2 24 0 1
6 2 25 1 1
7 1 1 1 4
7 1 3 1 13
7 1 6 1 5
7 1 7 1 5
7 1 8 1 11
7 1 9 1 3
7 1 10 1 6
7 1 12 1 1
7 1 13 1 13
7 1 14 1 1
7 1 15 1 1
7 1 16 1 2
7 1 18 1 11
7 1 21 1 3
7 1 22 1 4
7 1 23 1 9
7 1 24 1 4
7 1 25 1 4
7 2 1 0 1
7 2 2 0 1
7 2 3 1 1
7 2 4 0 1
7 2 5 0 1
7 2 6 1 1
7 2 7 0 1
7 2 8 0 1
7 2 9 0 1
7 2 10 0 1
7 2 11 0 1
7 2 12 0 1
7 2 13 0 1
7 2 14 0 1
7 2 15 0 1
7 2 16 0 1
7 2 17 0 1
7 2 18 0 1
7 2 19 0 1
7 2 20 0 1
7 2 21 0 1
7 2 22 1 1
7 2 23 1 1
7 2 24 1 1
7 2 25 0 1
8 1 2 1 14
8 1 4 1 1
8 1 5 1 8
8 1 7 1 14
8 1 10 1 7
8 1 12 1 10
8 1 13 1 1
8 1 15 1 10
8 1 17 1 14
8 1 20 1 9
8 1 22 1 7
8 1 25 1 5
8 2 1 0 1
8 2 2 1 1
8 2 3 0 1
8 2 4 0 1
8 2 5 1 1
8 2 6 0 1
8 2 7 0 1
8 2 8 0 1
8 2 9 0 1
8 2 10 0 1
8 2 11 0 1
8 2 12 0 1
8 2 13 1 1
8 2 14 0 1
8 2 15 0 1
8 2 16 0 1
8 2 17 0 1
8 2 18 0 1
8 2 19 0 1
8 2 20 0 1
8 2 21 0 1
8 2 22 0 1
8 2 23 0 1
8 2 24 0 1
8 2 25 0 1
9 1 1 1 1
9 1 5 1 17
9 1 10 1 18
9 1 11 1 1
9 1 15 1 22
9 1 18 1 1
9 1 20 1 21
9 1 25 1 19
9 2 1 0 1
9 2 2 0 1
9 2 3 0 1
9 2 4 0 1
9 2 5 1 1
9 2 6 0 1
9 2 7 0 1
9 2 8 0 1
9 2 9 0 1
9 2 10 1 1
9 2 11 0 1
9 2 12 0 1
9 2 13 0 1
9 2 14 0 1
9 2 15 1 1
9 2 16 0 1
9 2 17 0 1
9 2 18 0 1
9 2 19 0 1
9 2 20 1 1
9 2 21 0 1
9 2 22 0 1
9 2 23 0 1
9 2 24 0 1
9 2 25 1 1
10 1 1 1 16
10 1 6 1 17
10 1 7 1 1
10 1 8 1 1
10 1 10 1 3
10 1 11 1 23
10 1 16 1 19
10 1 19 1 1
10 1 21 1 19
10 2 1 1 1
10 2 2 0 1
10 2 3 0 1
10 2 4 0 1
10 2 5 0 1
10 2 6 1 1
10 2 7 0 1
10 2 8 0 1
10 2 9 0 1
10 2 10 0 1
10 2 11 1 1
10 2 12 0 1
10 2 13 0 1
10 2 14 0 1
10 2 15 0 1
10 2 16 1 1
10 2 17 0 1
10 2 18 0 1
10 2 19 0 1
10 2 20 0 1
10 2 21 1 1
10 2 22 0 1
10 2 23 0 1
10 2 24 0 1
10 2 25 0 1
11 1 1 1 13
11 1 2 1 22
11 1 3 1 15
11 1 4 1 16
11 1 5 1 19
11 1 10 1 1
11 1 11 1 1
11 1 13 1 2
11 1 14 1 1
11 1 15 1 1
11 1 17 1 1
11 1 18 1 4
11 1 20 1 4
11 2 1 1 1
11 2 2 1 1
11 2 3 1 1
11 2 4 1 1
11 2 5 1 1
11 2 6 0 1
11 2 7 0 1
11 2 8 0 1
11 2 9 0 1
11 2 10 0 1
11 2 11 0 1
11 2 12 0 1
11 2 13 1 1
11 2 14 0 1
11 2 15 0 1
11 2 16 0 1
11 2 17 0 1
11 2 18 0 1
11 2 19 0 1
11 2 20 0 1
11 2 21 0 1
11 2 22 0 1
11 2 23 0 1
11 2 24 0 1
11 2 25 0 1
12 1 5 1 3
12 1 6 1 1
12 1 7 1 1
12 1 8 1 1
12 1 10 1 1
12 1 15 1 1
12 1 16 1 15
12 1 17 1 17
12 1 18 1 20
12 1 19 1 17
12 1 20 1 22
12 1 25 1 1
12 2 1 0 1
12 2 2 0 1
12 2 3 0 1
12 2 4 0 1
12 2 5 0 1
12 2 6 0 1
12 2 7 0 1
12 2 8 0 1
12 2 9 0 1
12 2 10 0 1
12 2 11 0 1
12 2 12 0 1
12 2 13 0 1
12 2 14 0 1
12 2 15 0 1
12 2 16 0 1
12 2 17 1 1
12 2 18 1 1
12 2 19 1 1
12 2 20 1 1
12 2 21 0 1
12 2 22 0 1
12 2 23 0 1
12 2 24 0 1
12 2 25 0 1
13 1 2 1 2
13 1 3 1 13
13 1 6 1 5
13 1 7 1 4
13 1 8 1 19
13 1 9 1 2
13 1 10 1 5
13 1 12 1 4
13 1 13 1 13
13 1 17 1 1
13 1 18 1 9
13 1 22 1 3
13 1 23 1 20
13 2 1 0 1
13 2 2 0 1
13 2 3 1 1
13 2 4 0 1
13 2 5 0 1
13 2 6 0 1
13 2 7 0 1
13 2 8 1 1
13 2 9 0 1
13 2 10 0 1
13 2 11 0 1
13 2 12 0 1
13 2 13 1 1
13 2 14 0 1
13 2 15 0 1
13 2 16 0 1
13 2 17 0 1
13 2 18 0 1
13 2 19 0 1
13 2 20 0 1
13 2 21 0 1
13 2 22 0 1
13 2 23 1 1
13 2 24 0 1
13 2 25 0 1
14 1 1 1 1
14 1 2 1 18
14 1 5 1 4
14 1 6 1 6
14 1 7 1 8
14 1 10 1 1
14 1 11 1 3
14 1 12 1 12
14 1 15 1 3
14 1 16 1 2
14 1 17 1 21
14 1 20 1 4
14 1 21 1 2
14 1 22 1 12
14 1 25 1 3
14 2 1 0 1
14 2 2 0 1
14 2 3 0 1
14 2 4 0 1
14 2 5 0 1
14 2 6 0 1
14 2 7 1 1
14 2 8 0 1
14 2 9 0 1
14 2 10 0 1
14 2 11 0 1
14 2 12 1 1
14 2 13 0 1
14 2 14 0 1
14 2 15 0 1
14 2 16 0 1
14 2 17 1 1
14 2 18 0 1
14 2 19 0 1
14 2 20 0 1
14 2 21 1 1
14 2 22 1 1
14 2 23 0 1
14 2 24 0 1
14 2 25 0 1
15 1 9 1 1
15 1 11 1 22
15 1 12 1 23
15 1 13 1 18
15 1 14 1 22
15 1 15 1 14
15 2 1 0 1
15 2 2 0 1
15 2 3 0 1
15 2 4 0 1
15 2 5 0 1
15 2 6 0 1
15 2 7 0 1
15 2 8 0 1
15 2 9 0 1
15 2 10 0 1
15 2 11 1 1
15 2 12 1 1
15 2 13 1 1
15 2 14 1 1
15 2 15 1 1
15 2 16 0 1
15 2 17 0 1
15 2 18 0 1
15 2 19 0 1
15 2 20 0 1
15 2 21 0 1
15 2 22 0 1
15 2 23 0 1
15 2 24 0 1
15 2 25 0 1
16 1 1 1 18
16 1 2 1 14
16 1 3 1 14
16 1 4 1 21
16 1 5 1 12
16 1 6 1 1
16 1 7 1 6
16 1 8 1 5
16 1 9 1 2
16 1 10 1 2
16 1 19 1 2
16 1 24 1 3
16 2 1 1 1
16 2 2 0 1
16 2 3 0 1
16 2 4 1 1
16 2 5 1 1
16 2 6 0 1
16 2 7 0 1
16 2 8 0 1
16 2 9 0 1
16 2 10 0 1
16 2 11 0 1
16 2 12 0 1
16 2 13 0 1
16 2 14 0 1
16 2 15 0 1
16 2 16 0 1
16 2 17 0 1
16 2 18 0 1
16 2 19 0 1
16 2 20 0 1
16 2 21 0 1
16 2 22 0 1
16 2 23 0 1
16 2 24 0 1
16 2 25 0 1
17 1 3 1 2
17 1 8 1 1
17 1 11 1 6
17 1 12 1 8
17 1 13 1 1
17 1 14 1 5
17 1 15 1 9
17 1 18 1 1
17 1 21 1 6
17 1 22 1 21
17 1 23 1 11
17 1 24 1 16
17 1 25 1 13
17 2 1 0 1
17 2 2 0 1
17 2 3 0 1
17 2 4 0 1
17 2 5 0 1
17 2 6 0 1
17 2 7 0 1
17 2 8 0 1
17 2 9 0 1
17 2 10 0 1
17 2 11 0 1
17 2 12 1 1
17 2 13 0 1
17 2 14 0 1
17 2 15 0 1
17 2 16 0 1
17 2 17 0 1
17 2 18 0 1
17 2 19 0 1
17 2 20 0 1
17 2 21 1 1
17 2 22 1 1
17 2 23 1 1
17 2 24 1 1
17 2 25 1 1
18 1 4 1 4
18 1 5 1 4
18 1 9 1 8
18 1 10 1 4
18 1 14 1 10
18 1 15 1 2
18 1 19 1 7
18 1 20 1 4
18 1 21 1 9
18 1 22 1 9
18 1 23 1 5
18 1 24 1 21
18 1 25 1 13
18 2 1 0 1
18 2 2 0 1
18 2 3 0 1
18 2 4 1 1
18 2 5 0 1
18 2 6 0 1
18 2 7 0 1
18 2 8 0 1
18 2 9 0 1
18 2 10 0 1
18 2 11 0 1
18 2 12 0 1
18 2 13 0 1
18 2 14 1 1
18 2 15 0 1
18 2 16 0 1
18 2 17 0 1
18 2 18 0 1
18 2 19 1 1
18 2 20 0 1
18 2 21 0 1
18 2 22 1 1
18 2 23 1 1
18 2 24 1 1
18 2 25 0 1
19 1 13 1 1
19 1 14 1 1
19 1 16 1 18
19 1 17 1 12
19 1 18 1 18
19 1 19 1 14
19 1 20 1 15
19 1 21 1 2
19 1 22 1 3
19 1 23 1 6
19 1 24 1 6
19 1 25 1 4
19 2 1 0 1
19 2 2 0 1
19 2 3 0 1
19 2 4 0 1
19 2 5 0 1
19 2 6 0 1
19 2 7 0 1
19 2 8 0 1
19 2 9 0 1
19 2 10 0 1
19 2 11 0 1
19 2 12 0 1
19 2 13 0 1
19 2 14 0 1
19 2 15 0 1
19 2 16 0 1
19 2 17 0 1
19 2 18 1 1
19 2 19 0 1
19 2 20 1 1
19 2 21 0 1
19 2 22 0 1
19 2 23 1 1
19 2 24 1 1
19 2 25 0 1
20 1 2 1 1
20 1 3 1 13
20 1 5 1 3
20 1 8 1 18
20 1 10 1 7
20 1 13 1 14
20 1 15 1 3
20 1 18 1 16
20 1 20 1 6
20 1 23 1 16
20 1 25 1 3
20 2 1 0 1
20 2 2 0 1
20 2 3 1 1
20 2 4 0 1
20 2 5 0 1
20 2 6 0 1
20 2 7 0 1
20 2 8 0 1
20 2 9 0 1
20 2 10 0 1
20 2 11 0 1
20 2 12 0 1
20 2 13 0 1
20 2 14 0 1
20 2 15 0 1
20 2 16 0 1
20 2 17 0 1
20 2 18 1 1
20 2 19 0 1
20 2 20 0 1
20 2 21 0 1
20 2 22 1 1
20 2 23 1 1
20 2 24 0 1
20 2 25 1 1
21 1 1 1 1
21 1 3 1 16
21 1 6 1 3
21 1 8 1 18
21 1 11 1 4
21 1 13 1 21
21 1 18 1 18
21 1 21 1 3
21 1 23 1 16
21 2 1 0 1
21 2 2 0 1
21 2 3 1 1
21 2 4 0 1
21 2 5 0 1
21 2 6 0 1
21 2 7 0 1
21 2 8 1 1
21 2 9 0 1
21 2 10 0 1
21 2 11 1 1
21 2 12 0 1
21 2 13 1 1
21 2 14 0 1
21 2 15 0 1
21 2 16 1 1
21 2 17 0 1
21 2 18 0 1
21 2 19 0 1
21 2 20 0 1
21 2 21 0 1
21 2 22 0 1
21 2 23 1 1
21 2 24 0 1
21 2 25 0 1
22 1 1 1 12
22 1 2 1 4
22 1 3 1 4
22 1 4 1 1
22 1 5 1 4
22 1 6 1 6
22 1 8 1 4
22 1 10 1 1
22 1 11 1 6
22 1 13 1 4
22 1 15 1 3
22 1 16 1 12
22 1 17 1 3
22 1 18 1 6
22 1 19 1 7
22 1 20 1 5
22 1 21 1 11
22 1 22 1 1
22 1 23 1 4
22 1 24 1 1
22 1 25 1 1
22 2 1 1 1
22 2 2 0 1
22 2 3 0 1
22 2 4 0 1
22 2 5 0 1
22 2 6 1 1
22 2 7 0 1
22 2 8 0 1
22 2 9 0 1
22 2 10 0 1
22 2 11 1 1
22 2 12 0 1
22 2 13 0 1
22 2 14 0 1
22 2 15 0 1
22 2 16 1 1
22 2 17 1 1
22 2 18 0 1
22 2 19 0 1
22 2 20 0 1
22 2 21 0 1
22 2 22 0 1
22 2 23 0 1
22 2 24 0 1
22 2 25 0 1
23 1 5 1 1
23 1 6 1 8
23 1 7 1 4
23 1 8 1 2
23 1 9 1 2
23 1 10 1 13
23 1 15 1 3
23 1 20 1 4
23 1 21 1 10
23 1 22 1 15
23 1 23 1 13
23 1 24 1 10
23 1 25 1 15
23 2 1 0 1
23 2 2 0 1
23 2 3 0 1
23 2 4 0 1
23 2 5 0 1
23 2 6 0 1
23 2 7 0 1
23 2 8 1 1
23 2 9 1 1
23 2 10 1 1
23 2 11 0 1
23 2 12 0 1
23 2 13 0 1
23 2 14 0 1
23 2 15 0 1
23 2 16 0 1
23 2 17 0 1
23 2 18 0 1
23 2 19 0 1
23 2 20 0 1
23 2 21 1 1
23 2 22 0 1
23 2 23 1 1
23 2 24 0 1
23 2 25 1 1
24 1 5 1 10
24 1 6 1 13
24 1 7 1 11
24 1 8 1 4
24 1 9 1 7
24 1 10 1 24
24 1 12 1 1
24 1 15 1 9
24 1 16 1 1
24 1 20 1 7
24 1 25 1 13
24 2 1 0 1
24 2 2 0 1
24 2 3 0 1
24 2 4 0 1
24 2 5 0 1
24 2 6 0 1
24 2 7 0 1
24 2 8 1 1
24 2 9 1 1
24 2 10 1 1
24 2 11 0 1
24 2 12 0 1
24 2 13 0 1
24 2 14 0 1
24 2 15 1 1
24 2 16 0 1
24 2 17 0 1
24 2 18 0 1
24 2 19 0 1
24 2 20 1 1
24 2 21 0 1
24 2 22 0 1
24 2 23 0 1
24 2 24 0 1
24 2 25 0 1
25 1 3 1 9
25 1 4 1 15
25 1 7 1 2
25 1 8 1 6
25 1 9 1 6
25 1 13 1 7
25 1 14 1 11
25 1 16 1 3
25 1 17 1 1
25 1 18 1 8
25 1 19 1 11
25 1 20 1 4
25 1 23 1 9
25 1 24 1 8
25 2 1 0 1
25 2 2 0 1
25 2 3 0 1
25 2 4 1 1
25 2 5 0 1
25 2 6 0 1
25 2 7 0 1
25 2 8 1 1
25 2 9 0 1
25 2 10 0 1
25 2 11 0 1
25 2 12 0 1
25 2 13 1 1
25 2 14 1 1
25 2 15 0 1
25 2 16 0 1
25 2 17 0 1
25 2 18 1 1
25 2 19 0 1
25 2 20 0 1
25 2 21 0 1
25 2 22 0 1
25 2 23 0 1
25 2 24 1 1
25 2 25 0 1
26 1 3 1 2
26 1 5 1 6
26 1 8 1 2
26 1 9 1 4
26 1 10 1 4
26 1 11 1 10
26 1 12 1 9
26 1 13 1 5
26 1 14 1 11
26 1 15 1 16
26 1 16 1 5
26 1 17 1 4
26 1 18 1 4
26 1 19 1 4
26 1 20 1 5
26 1 23 1 1
26 1 24 1 1
26 1 25 1 7
26 2 1 0 1
26 2 2 0 1
26 2 3 0 1
26 2 4 1 1
26 2 5 0 1
26 2 6 0 1
26 2 7 0 1
26 2 8 0 1
26 2 9 0 1
26 2 10 0 1
26 2 11 0 1
26 2 12 1 1
26 2 13 0 1
26 2 14 0 1
26 2 15 0 1
26 2 16 0 1
26 2 17 0 1
26 2 18 0 1
26 2 19 0 1
26 2 20 1 1
26 2 21 0 1
26 2 22 0 1
26 2 23 0 1
26 2 24 0 1
26 2 25 0 1
27 1 5 1 2
27 1 6 1 1
27 1 7 1 2
27 1 8 1 1
27 1 10 1 7
27 1 11 1 19
27 1 12 1 18
27 1 13 1 6
27 1 14 1 14
27 1 15 1 20
27 1 18 1 1
27 1 19 1 1
27 1 22 1 1
27 1 25 1 7
27 2 1 0 1
27 2 2 0 1
27 2 3 0 1
27 2 4 0 1
27 2 5 0 1
27 2 6 0 1
27 2 7 1 1
27 2 8 0 1
27 2 9 0 1
27 2 10 0 1
27 2 11 1 1
27 2 12 1 1
27 2 13 1 1
27 2 14 1 1
27 2 15 1 1
27 2 16 0 1
27 2 17 0 1
27 2 18 0 1
27 2 19 0 1
27 2 20 0 1
27 2 21 0 1
27 2 22 0 1
27 2 23 0 1
27 2 24 0 1
27 2 25 0 1
28 1 1 1 15
28 1 6 1 12
28 1 11 1 29
28 1 16 1 15
28 1 20 1 1
28 1 21 1 28
28 2 1 1 1
28 2 2 0 1
28 2 3 0 1
28 2 4 0 1
28 2 5 0 1
28 2 6 1 1
28 2 7 0 1
28 2 8 0 1
28 2 9 0 1
28 2 10 0 1
28 2 11 1 1
28 2 12 0 1
28 2 13 0 1
28 2 14 0 1
28 2 15 0 1
28 2 16 1 1
28 2 17 0 1
28 2 18 0 1
28 2 19 0 1
28 2 20 0 1
28 2 21 1 1
28 2 22 0 1
28 2 23 0 1
28 2 24 0 1
28 2 25 0 1
29 1 1 1 2
29 1 2 1 5
29 1 3 1 3
29 1 4 1 3
29 1 5 1 2
29 1 6 1 1
29 1 7 1 2
29 1 8 1 1
29 1 9 1 1
29 1 10 1 1
29 1 11 1 1
29 1 16 1 5
29 1 17 1 5
29 1 18 1 5
29 1 19 1 4
29 1 20 1 4
29 1 21 1 12
29 1 22 1 14
29 1 23 1 12
29 1 24 1 10
29 1 25 1 7
29 2 1 0 1
29 2 2 0 1
29 2 3 0 1
29 2 4 0 1
29 2 5 0 1
29 2 6 0 1
29 2 7 0 1
29 2 8 0 1
29 2 9 0 1
29 2 10 0 1
29 2 11 0 1
29 2 12 0 1
29 2 13 0 1
29 2 14 0 1
29 2 15 0 1
29 2 16 0 1
29 2 17 0 1
29 2 18 0 1
29 2 19 0 1
29 2 20 0 1
29 2 21 0 1
29 2 22 0 1
29 2 23 1 1
29 2 24 0 1
29 2 25 0 1
30 1 3 1 6
30 1 6 1 1
30 1 7 1 1
30 1 8 1 1
30 1 11 1 15
30 1 12 1 15
30 1 13 1 19
30 1 14 1 18
30 1 15 1 13
30 1 18 1 5
30 1 23 1 6
30 2 1 0 1
30 2 2 0 1
30 2 3 0 1
30 2 4 0 1
30 2 5 0 1
30 2 6 0 1
30 2 7 1 1
30 2 8 1 1
30 2 9 0 1
30 2 10 0 1
30 2 11 1 1
30 2 12 0 1
30 2 13 1 1
30 2 14 0 1
30 2 15 1 1
30 2 16 0 1
30 2 17 0 1
30 2 18 1 1
30 2 19 0 1
30 2 20 0 1
30 2 21 0 1
30 2 22 0 1
30 2 23 0 1
30 2 24 0 1
30 2 25 0 1
31 1 1 1 2
31 1 2 1 5
31 1 3 1 1
31 1 4 1 2
31 1 5 1 10
31 1 10 1 12
31 1 11 1 1
31 1 13 1 5
31 1 14 1 2
31 1 15 1 7
31 1 16 1 7
31 1 17 1 13
31 1 18 1 6
31 1 19 1 4
31 1 20 1 13
31 1 25 1 10
31 2 1 0 1
31 2 2 0 1
31 2 3 0 1
31 2 4 0 1
31 2 5 1 1
31 2 6 0 1
31 2 7 0 1
31 2 8 0 1
31 2 9 0 1
31 2 10 0 1
31 2 11 0 1
31 2 12 0 1
31 2 13 0 1
31 2 14 0 1
31 2 15 0 1
31 2 16 0 1
31 2 17 0 1
31 2 18 1 1
31 2 19 0 1
31 2 20 1 1
31 2 21 0 1
31 2 22 0 1
31 2 23 0 1
31 2 24 0 1
31 2 25 1 1
32 1 1 1 4
32 1 3 1 14
32 1 6 1 10
32 1 8 1 6
32 1 11 1 4
32 1 13 1 8
32 1 16 1 8
32 1 17 1 3
32 1 18 1 17
32 1 19 1 3
32 1 20 1 3
32 1 21 1 8
32 1 22 1 1
32 1 23 1 9
32 1 24 1 1
32 1 25 1 1
32 2 1 0 1
32 2 2 0 1
32 2 3 0 1
32 2 4 0 1
32 2 5 0 1
32 2 6 1 1
32 2 7 0 1
32 2 8 1 1
32 2 9 0 1
32 2 10 0 1
32 2 11 0 1
32 2 12 0 1
32 2 13 1 1
32 2 14 0 1
32 2 15 0 1
32 2 16 0 1
32 2 17 0 1
32 2 18 1 1
32 2 19 1 1
32 2 20 0 1
32 2 21 0 1
32 2 22 0 1
32 2 23 1 1
32 2 24 0 1
32 2 25 0 1
33 1 3 1 14
33 1 5 1 1
33 1 8 1 12
33 1 13 1 11
33 1 16 1 4
33 1 17 1 5
33 1 18 1 19
33 1 19 1 1
33 1 20 1 5
33 1 21 1 4
33 1 22 1 3
33 1 23 1 9
33 1 24 1 5
33 1 25 1 7
33 2 1 0 1
33 2 2 0 1
33 2 3 0 1
33 2 4 0 1
33 2 5 0 1
33 2 6 0 1
33 2 7 0 1
33 2 8 0 1
33 2 9 0 1
33 2 10 0 1
33 2 11 0 1
33 2 12 0 1
33 2 13 1 1
33 2 14 0 1
33 2 15 0 1
33 2 16 0 1
33 2 17 0 1
33 2 18 1 1
33 2 19 0 1
33 2 20 1 1
33 2 21 0 1
33 2 22 0 1
33 2 23 1 1
33 2 24 0 1
33 2 25 1 1
34 1 2 1 20
34 1 5 1 1
34 1 6 1 2
34 1 7 1 10
34 1 8 1 1
34 1 9 1 1
34 1 10 1 2
34 1 12 1 20
34 1 17 1 17
34 1 20 1 1
34 1 22 1 24
34 1 25 1 1
34 2 1 0 1
34 2 2 1 1
34 2 3 0 1
34 2 4 0 1
34 2 5 0 1
34 2 6 0 1
34 2 7 1 1
34 2 8 0 1
34 2 9 0 1
34 2 10 0 1
34 2 11 0 1
34 2 12 1 1
34 2 13 0 1
34 2 14 0 1
34 2 15 0 1
34 2 16 0 1
34 2 17 1 1
34 2 18 0 1
34 2 19 0 1
34 2 20 0 1
34 2 21 0 1
34 2 22 1 1
34 2 23 0 1
34 2 24 0 1
34 2 25 0 1
35 1 1 1 11
35 1 2 1 12
35 1 3 1 17
35 1 4 1 11
35 1 5 1 12
35 1 7 1 6
35 1 11 1 1
35 1 12 1 2
35 1 17 1 4
35 1 21 1 4
35 1 22 1 6
35 1 23 1 1
35 1 24 1 6
35 1 25 1 7
35 2 1 1 1
35 2 2 0 1
35 2 3 1 1
35 2 4 1 1
35 2 5 0 1
35 2 6 0 1
35 2 7 0 1
35 2 8 0 1
35 2 9 0 1
35 2 10 0 1
35 2 11 0 1
35 2 12 0 1
35 2 13 0 1
35 2 14 0 1
35 2 15 0 1
35 2 16 0 1
35 2 17 0 1
35 2 18 0 1
35 2 19 0 1
35 2 20 0 1
35 2 21 0 1
35 2 22 0 1
35 2 23 1 1
35 2 24 1 1
35 2 25 0 1
36 1 3 1 15
36 1 8 1 14
36 1 11 1 1
36 1 13 1 17
36 1 18 1 12
36 1 21 1 5
36 1 22 1 9
36 1 23 1 19
36 1 24 1 6
36 1 25 1 2
36 2 1 0 1
36 2 2 0 1
36 2 3 1 1
36 2 4 0 1
36 2 5 0 1
36 2 6 0 1
36 2 7 0 1
36 2 8 0 1
36 2 9 0 1
36 2 10 0 1
36 2 11 0 1
36 2 12 0 1
36 2 13 0 1
36 2 14 0 1
36 2 15 0 1
36 2 16 0 1
36 2 17 0 1
36 2 18 1 1
36 2 19 0 1
36 2 20 0 1
36 2 21 1 1
36 2 22 0 1
36 2 23 1 1
36 2 24 0 1
36 2 25 0 1
37 1 1 1 22
37 1 2 1 1
37 1 5 1 1
37 1 6 1 18
37 1 11 1 17
37 1 16 1 12
37 1 17 1 4
37 1 18 1 3
37 1 19 1 1
37 1 20 1 2
37 1 21 1 19
37 2 1 1 1
37 2 2 0 1
37 2 3 0 1
37 2 4 0 1
37 2 5 0 1
37 2 6 1 1
37 2 7 0 1
37 2 8 0 1
37 2 9 0 1
37 2 10 0 1
37 2 11 1 1
37 2 12 0 1
37 2 13 0 1
37 2 14 0 1
37 2 15 0 1
37 2 16 1 1
37 2 17 0 1
37 2 18 0 1
37 2 19 0 1
37 2 20 1 1
37 2 21 0 1
37 2 22 0 1
37 2 23 0 1
37 2 24 0 1
37 2 25 0 1
38 1 1 1 4
38 1 2 1 6
38 1 3 1 3
38 1 4 1 3
38 1 5 1 5
38 1 7 1 8
38 1 9 1 1
38 1 11 1 5
38 1 12 1 15
38 1 13 1 8
38 1 14 1 9
38 1 15 1 11
38 1 17 1 8
38 1 22 1 9
38 1 23 1 2
38 1 24 1 2
38 1 25 1 1
38 2 1 0 1
38 2 2 0 1
38 2 3 0 1
38 2 4 1 1
38 2 5 1 1
38 2 6 0 1
38 2 7 1 1
38 2 8 0 1
38 2 9 0 1
38 2 10 0 1
38 2 11 1 1
38 2 12 0 1
38 2 13 0 1
38 2 14 0 1
38 2 15 0 1
38 2 16 0 1
38 2 17 0 1
38 2 18 0 1
38 2 19 0 1
38 2 20 0 1
38 2 21 0 1
38 2 22 0 1
38 2 23 0 1
38 2 24 0 1
38 2 25 0 1
39 1 2 1 1
39 1 3 1 19
39 1 5 1 1
39 1 8 1 15
39 1 10 1 1
39 1 12 1 1
39 1 13 1 12
39 1 14 1 1
39 1 15 1 3
39 1 18 1 10
39 1 20 1 8
39 1 23 1 16
39 1 24 1 1
39 1 25 1 11
39 2 1 0 1
39 2 2 0 1
39 2 3 0 1
39 2 4 0 1
39 2 5 0 1
39 2 6 0 1
39 2 7 0 1
39 2 8 0 1
39 2 9 0 1
39 2 10 0 1
39 2 11 0 1
39 2 12 0 1
39 2 13 1 1
39 2 14 0 1
39 2 15 0 1
39 2 16 0 1
39 2 17 0 1
39 2 18 1 1
39 2 19 0 1
39 2 20 1 1
39 2 21 0 1
39 2 22 0 1
39 2 23 0 1
39 2 24 0 1
39 2 25 0 1
40 1 16 1 25
40 1 17 1 16
40 1 18 1 16
40 1 19 1 18
40 1 20 1 21
40 1 21 1 1
40 1 24 1 3
40 2 1 0 1
40 2 2 0 1
40 2 3 0 1
40 2 4 0 1
40 2 5 0 1
40 2 6 0 1
40 2 7 0 1
40 2 8 0 1
40 2 9 0 1
40 2 10 0 1
40 2 11 0 1
40 2 12 0 1
40 2 13 0 1
40 2 14 0 1
40 2 15 0 1
40 2 16 1 1
40 2 17 1 1
40 2 18 1 1
40 2 19 1 1
40 2 20 1 1
40 2 21 0 1
40 2 22 0 1
40 2 23 0 1
40 2 24 0 1
40 2 25 0 1
41 1 3 1 3
41 1 6 1 14
41 1 7 1 14
41 1 8 1 12
41 1 9 1 5
41 1 10 1 8
41 1 13 1 4
41 1 16 1 12
41 1 17 1 6
41 1 18 1 5
41 1 19 1 7
41 1 20 1 5
41 1 23 1 4
41 1 25 1 1
41 2 1 0 1
41 2 2 0 1
41 2 3 0 1
41 2 4 0 1
41 2 5 0 1
41 2 6 0 1
41 2 7 1 1
41 2 8 1 1
41 2 9 1 1
41 2 10 1 1
41 2 11 0 1
41 2 12 0 1
41 2 13 0 1
41 2 14 0 1
41 2 15 0 1
41 2 16 0 1
41 2 17 0 1
41 2 18 0 1
41 2 19 1 1
41 2 20 0 1
41 2 21 0 1
41 2 22 0 1
41 2 23 0 1
41 2 24 0 1
41 2 25 0 1
42 1 2 1 1
42 1 3 1 2
42 1 4 1 1
42 1 5 1 6
42 1 8 1 2
42 1 9 1 2
42 1 10 1 8
42 1 11 1 3
42 1 12 1 3
42 1 13 1 10
42 1 14 1 5
42 1 15 1 12
42 1 16 1 6
42 1 18 1 4
42 1 19 1 8
42 1 20 1 10
42 1 23 1 1
42 1 24 1 2
42 1 25 1 14
42 2 1 0 1
42 2 2 0 1
42 2 3 0 1
42 2 4 0 1
42 2 5 0 1
42 2 6 0 1
42 2 7 0 1
42 2 8 0 1
42 2 9 0 1
42 2 10 1 1
42 2 11 0 1
42 2 12 0 1
42 2 13 0 1
42 2 14 0 1
42 2 15 1 1
42 2 16 1 1
42 2 17 0 1
42 2 18 1 1
42 2 19 0 1
42 2 20 1 1
42 2 21 0 1
42 2 22 0 1
42 2 23 0 1
42 2 24 0 1
42 2 25 1 1
43 1 2 1 13
43 1 7 1 26
43 1 12 1 23
43 1 14 1 1
43 1 17 1 16
43 1 22 1 21
43 2 1 0 1
43 2 2 1 1
43 2 3 0 1
43 2 4 0 1
43 2 5 0 1
43 2 6 0 1
43 2 7 1 1
43 2 8 0 1
43 2 9 0 1
43 2 10 0 1
43 2 11 0 1
43 2 12 1 1
43 2 13 0 1
43 2 14 0 1
43 2 15 0 1
43 2 16 0 1
43 2 17 1 1
43 2 18 0 1
43 2 19 0 1
43 2 20 0 1
43 2 21 0 1
43 2 22 1 1
43 2 23 0 1
43 2 24 0 1
43 2 25 0 1
44 1 1 1 7
44 1 2 1 2
44 1 4 1 1
44 1 5 1 13
44 1 6 1 5
44 1 7 1 5
44 1 9 1 2
44 1 10 1 15
44 1 11 1 7
44 1 12 1 4
44 1 15 1 7
44 1 16 1 8
44 1 17 1 1
44 1 20 1 10
44 1 21 1 4
44 1 22 1 2
44 1 25 1 7
44 2 1 0 1
44 2 2 0 1
44 2 3 0 1
44 2 4 0 1
44 2 5 1 1
44 2 6 1 1
44 2 7 0 1
44 2 8 0 1
44 2 9 0 1
44 2 10 0 1
44 2 11 1 1
44 2 12 0 1
44 2 13 0 1
44 2 14 0 1
44 2 15 1 1
44 2 16 0 1
44 2 17 0 1
44 2 18 0 1
44 2 19 0 1
44 2 20 0 1
44 2 21 0 1
44 2 22 0 1
44 2 23 0 1
44 2 24 0 1
44 2 25 1 1
45 1 2 1 5
45 1 4 1 2
45 1 7 1 10
45 1 9 1 2
45 1 11 1 1
45 1 12 1 8
45 1 13 1 1
45 1 16 1 9
45 1 17 1 21
45 1 18 1 5
45 1 19 1 14
45 1 20 1 7
45 1 22 1 15
45 2 1 0 1
45 2 2 0 1
45 2 3 0 1
45 2 4 0 1
45 2 5 0 1
45 2 6 0 1
45 2 7 0 1
45 2 8 0 1
45 2 9 0 1
45 2 10 0 1
45 2 11 0 1
45 2 12 1 1
45 2 13 0 1
45 2 14 0 1
45 2 15 0 1
45 2 16 1 1
45 2 17 1 1
45 2 18 1 1
45 2 19 0 1
45 2 20 0 1
45 2 21 0 1
45 2 22 0 1
45 2 23 0 1
45 2 24 0 1
45 2 25 0 1
46 1 3 1 1
46 1 4 1 4
46 1 5 1 18
46 1 9 1 6
46 1 10 1 6
46 1 13 1 1
46 1 14 1 9
46 1 15 1 16
46 1 19 1 3
46 1 20 1 14
46 1 24 1 4
46 1 25 1 18
46 2 1 0 1
46 2 2 0 1
46 2 3 0 1
46 2 4 0 1
46 2 5 1 1
46 2 6 0 1
46 2 7 0 1
46 2 8 0 1
46 2 9 0 1
46 2 10 1 1
46 2 11 0 1
46 2 12 0 1
46 2 13 0 1
46 2 14 0 1
46 2 15 0 1
46 2 16 0 1
46 2 17 0 1
46 2 18 0 1
46 2 19 0 1
46 2 20 1 1
46 2 21 0 1
46 2 22 0 1
46 2 23 0 1
46 2 24 1 1
46 2 25 1 1
47 1 3 1 1
47 1 6 1 7
47 1 7 1 18
47 1 8 1 12
47 1 9 1 14
47 1 10 1 10
47 1 16 1 8
47 1 17 1 7
47 1 18 1 6
47 1 19 1 8
47 1 20 1 5
47 1 22 1 1
47 1 23 1 1
47 1 24 1 2
47 2 1 0 1
47 2 2 0 1
47 2 3 0 1
47 2 4 0 1
47 2 5 0 1
47 2 6 1 1
47 2 7 1 1
47 2 8 0 1
47 2 9 1 1
47 2 10 1 1
47 2 11 0 1
47 2 12 0 1
47 2 13 0 1
47 2 14 0 1
47 2 15 0 1
47 2 16 0 1
47 2 17 1 1
47 2 18 1 1
47 2 19 0 1
47 2 20 0 1
47 2 21 0 1
47 2 22 0 1
47 2 23 0 1
47 2 24 0 1
47 2 25 1 1
48 1 1 1 7
48 1 4 1 2
48 1 6 1 21
48 1 9 1 6
48 1 11 1 14
48 1 14 1 2
48 1 16 1 9
48 1 19 1 5
48 1 21 1 17
48 1 22 1 4
48 1 23 1 1
48 1 24 1 11
48 1 25 1 1
48 2 1 1 1
48 2 2 0 1
48 2 3 0 1
48 2 4 1 1
48 2 5 0 1
48 2 6 1 1
48 2 7 0 1
48 2 8 0 1
48 2 9 0 1
48 2 10 0 1
48 2 11 1 1
48 2 12 0 1
48 2 13 0 1
48 2 14 0 1
48 2 15 0 1
48 2 16 1 1
48 2 17 0 1
48 2 18 0 1
48 2 19 0 1
48 2 20 0 1
48 2 21 1 1
48 2 22 0 1
48 2 23 0 1
48 2 24 0 1
48 2 25 0 1
49 1 1 1 6
49 1 3 1 1
49 1 4 1 17
49 1 6 1 8
49 1 7 1 2
49 1 8 1 3
49 1 9 1 14
49 1 11 1 2
49 1 13 1 1
49 1 14 1 13
49 1 16 1 6
49 1 18 1 1
49 1 19 1 8
49 1 21 1 6
49 1 23 1 1
49 1 24 1 11
49 2 1 1 1
49 2 2 0 1
49 2 3 0 1
49 2 4 0 1
49 2 5 0 1
49 2 6 1 1
49 2 7 0 1
49 2 8 0 1
49 2 9 1 1
49 2 10 0 1
49 2 11 0 1
49 2 12 0 1
49 2 13 0 1
49 2 14 1 1
49 2 15 0 1
49 2 16 1 1
49 2 17 0 1
49 2 18 0 1
49 2 19 0 1
49 2 20 0 1
49 2 21 0 1
49 2 22 0 1
49 2 23 0 1
49 2 24 1 1
49 2 25 0 1
50 1 3 1 9
50 1 7 1 1
50 1 8 1 6
50 1 11 1 7
50 1 12 1 10
50 1 13 1 26
50 1 14 1 12
50 1 15 1 11
50 1 16 1 1
50 1 18 1 11
50 1 21 1 1
50 1 22 1 1
50 1 23 1 4
50 2 1 0 1
50 2 2 0 1
50 2 3 1 1
50 2 4 0 1
50 2 5 0 1
50 2 6 0 1
50 2 7 0 1
50 2 8 0 1
50 2 9 0 1
50 2 10 0 1
50 2 11 0 1
50 2 12 1 1
50 2 13 1 1
50 2 14 0 1
50 2 15 0 1
50 2 16 0 1
50 2 17 0 1
50 2 18 0 1
50 2 19 0 1
50 2 20 0 1
50 2 21 0 1
50 2 22 0 1
50 2 23 1 1
50 2 24 0 1
50 2 25 0 1
51 1 1 1 6
51 1 2 1 4
51 1 3 1 2
51 1 4 1 13
51 1 5 1 4
51 1 9 1 9
51 1 11 1 4
51 1 12 1 5
51 1 13 1 4
51 1 14 1 20
51 1 15 1 12
51 1 19 1 12
51 1 24 1 5
51 2 1 0 1
51 2 2 0 1
51 2 3 0 1
51 2 4 1 1
51 2 5 0 1
51 2 6 0 1
51 2 7 0 1
51 2 8 0 1
51 2 9 1 1
51 2 10 0 1
51 2 11 1 1
51 2 12 0 1
51 2 13 1 1
51 2 14 1 1
51 2 15 1 1
51 2 16 0 1
51 2 17 0 1
51 2 18 0 1
51 2 19 1 1
51 2 20 0 1
51 2 21 0 1
51 2 22 0 1
51 2 23 0 1
51 2 24 1 1
51 2 25 0 1
52 1 3 1 1
52 1 16 1 11
52 1 17 1 14
52 1 18 1 20
52 1 19 1 24
52 1 20 1 30
52 2 1 0 1
52 2 2 0 1
52 2 3 0 1
52 2 4 0 1
52 2 5 0 1
52 2 6 0 1
52 2 7 0 1
52 2 8 0 1
52 2 9 0 1
52 2 10 0 1
52 2 11 0 1
52 2 12 0 1
52 2 13 0 1
52 2 14 0 1
52 2 15 0 1
52 2 16 1 1
52 2 17 1 1
52 2 18 1 1
52 2 19 1 1
52 2 20 1 1
52 2 21 0 1
52 2 22 0 1
52 2 23 0 1
52 2 24 0 1
52 2 25 0 1
53 1 6 1 2
53 1 8 1 3
53 1 10 1 4
53 1 11 1 4
53 1 12 1 3
53 1 13 1 2
53 1 14 1 3
53 1 15 1 7
53 1 16 1 1
53 1 20 1 2
53 1 21 1 12
53 1 22 1 10
53 1 23 1 17
53 1 24 1 16
53 1 25 1 14
53 2 1 0 1
53 2 2 0 1
53 2 3 0 1
53 2 4 0 1
53 2 5 0 1
53 2 6 0 1
53 2 7 0 1
53 2 8 0 1
53 2 9 0 1
53 2 10 0 1
53 2 11 0 1
53 2 12 0 1
53 2 13 0 1
53 2 14 0 1
53 2 15 0 1
53 2 16 0 1
53 2 17 0 1
53 2 18 0 1
53 2 19 0 1
53 2 20 0 1
53 2 21 1 1
53 2 22 1 1
53 2 23 0 1
53 2 24 1 1
53 2 25 1 1
54 1 4 1 1
54 1 6 1 17
54 1 7 1 15
54 1 8 1 14
54 1 9 1 22
54 1 10 1 17
54 1 11 1 1
54 1 14 1 2
54 1 19 1 5
54 1 23 1 1
54 1 24 1 4
54 1 25 1 1
54 2 1 0 1
54 2 2 0 1
54 2 3 0 1
54 2 4 0 1
54 2 5 0 1
54 2 6 1 1
54 2 7 1 1
54 2 8 0 1
54 2 9 1 1
54 2 10 1 1
54 2 11 0 1
54 2 12 0 1
54 2 13 0 1
54 2 14 0 1
54 2 15 0 1
54 2 16 0 1
54 2 17 0 1
54 2 18 0 1
54 2 19 0 1
54 2 20 0 1
54 2 21 0 1
54 2 22 0 1
54 2 23 0 1
54 2 24 0 1
54 2 25 0 1
55 1 1 1 2
55 1 3 1 2
55 1 6 1 13
55 1 7 1 15
55 1 8 1 18
55 1 9 1 16
55 1 10 1 21
55 1 11 1 4
55 1 13 1 1
55 1 14 1 1
55 1 16 1 1
55 1 18 1 2
55 1 21 1 1
55 1 23 1 3
55 2 1 0 1
55 2 2 0 1
55 2 3 0 1
55 2 4 0 1
55 2 5 0 1
55 2 6 1 1
55 2 7 1 1
55 2 8 1 1
55 2 9 1 1
55 2 10 0 1
55 2 11 1 1
55 2 12 1 1
55 2 13 0 1
55 2 14 0 1
55 2 15 0 1
55 2 16 0 1
55 2 17 0 1
55 2 18 0 1
55 2 19 0 1
55 2 20 0 1
55 2 21 0 1
55 2 22 0 1
55 2 23 0 1
55 2 24 0 1
55 2 25 0 1
56 1 1 1 2
56 1 6 1 3
56 1 11 1 20
56 1 12 1 13
56 1 13 1 16
56 1 14 1 16
56 1 15 1 11
56 1 16 1 6
56 1 21 1 13
56 2 1 0 1
56 2 2 0 1
56 2 3 0 1
56 2 4 0 1
56 2 5 0 1
56 2 6 0 1
56 2 7 0 1
56 2 8 0 1
56 2 9 0 1
56 2 10 0 1
56 2 11 1 1
56 2 12 0 1
56 2 13 1 1
56 2 14 0 1
56 2 15 0 1
56 2 16 1 1
56 2 17 0 1
56 2 18 0 1
56 2 19 0 1
56 2 20 0 1
56 2 21 0 1
56 2 22 0 1
56 2 23 0 1
56 2 24 0 1
56 2 25 0 1
57 1 1 1 17
57 1 2 1 8
57 1 3 1 5
57 1 4 1 6
57 1 5 1 6
57 1 6 1 12
57 1 7 1 5
57 1 11 1 5
57 1 12 1 2
57 1 14 1 1
57 1 16 1 5
57 1 17 1 5
57 1 21 1 9
57 1 22 1 4
57 1 23 1 2
57 1 24 1 4
57 1 25 1 4
57 2 1 1 1
57 2 2 1 1
57 2 3 0 1
57 2 4 0 1
57 2 5 1 1
57 2 6 0 1
57 2 7 0 1
57 2 8 0 1
57 2 9 0 1
57 2 10 0 1
57 2 11 0 1
57 2 12 0 1
57 2 13 0 1
57 2 14 0 1
57 2 15 0 1
57 2 16 0 1
57 2 17 0 1
57 2 18 0 1
57 2 19 0 1
57 2 20 0 1
57 2 21 1 1
57 2 22 1 1
57 2 23 0 1
57 2 24 1 1
57 2 25 0 1
58 1 6 1 3
58 1 7 1 7
58 1 8 1 5
58 1 9 1 8
58 1 10 1 2
58 1 16 1 3
58 1 17 1 5
58 1 18 1 2
58 1 19 1 1
58 1 20 1 1
58 1 21 1 16
58 1 22 1 10
58 1 23 1 12
58 1 24 1 13
58 1 25 1 12
58 2 1 0 1
58 2 2 0 1
58 2 3 0 1
58 2 4 0 1
58 2 5 0 1
58 2 6 1 1
58 2 7 0 1
58 2 8 0 1
58 2 9 0 1
58 2 10 0 1
58 2 11 0 1
58 2 12 0 1
58 2 13 0 1
58 2 14 0 1
58 2 15 0 1
58 2 16 0 1
58 2 17 1 1
58 2 18 0 1
58 2 19 0 1
58 2 20 0 1
58 2 21 1 1
58 2 22 1 1
58 2 23 1 1
58 2 24 1 1
58 2 25 1 1
59 1 1 1 2
59 1 2 1 24
59 1 3 1 4
59 1 4 1 5
59 1 5 1 2
59 1 7 1 7
59 1 8 1 1
59 1 12 1 11
59 1 16 1 1
59 1 17 1 24
59 1 20 1 2
59 1 22 1 17
59 2 1 0 1
59 2 2 1 1
59 2 3 0 1
59 2 4 0 1
59 2 5 0 1
59 2 6 0 1
59 2 7 1 1
59 2 8 0 1
59 2 9 0 1
59 2 10 0 1
59 2 11 0 1
59 2 12 1 1
59 2 13 0 1
59 2 14 0 1
59 2 15 0 1
59 2 16 0 1
59 2 17 1 1
59 2 18 0 1
59 2 19 0 1
59 2 20 0 1
59 2 21 0 1
59 2 22 1 1
59 2 23 0 1
59 2 24 0 1
59 2 25 0 1
60 1 11 1 21
60 1 12 1 19
60 1 13 1 17
60 1 14 1 21
60 1 15 1 22
60 2 1 0 1
60 2 2 0 1
60 2 3 0 1
60 2 4 0 1
60 2 5 0 1
60 2 6 0 1
60 2 7 0 1
60 2 8 0 1
60 2 9 0 1
60 2 10 0 1
60 2 11 1 1
60 2 12 1 1
60 2 13 1 1
60 2 14 1 1
60 2 15 1 1
60 2 16 0 1
60 2 17 0 1
60 2 18 0 1
60 2 19 0 1
60 2 20 0 1
60 2 21 0 1
60 2 22 0 1
60 2 23 0 1
60 2 24 0 1
60 2 25 0 1
61 1 1 1 3
61 1 3 1 1
61 1 4 1 1
61 1 5 1 2
61 1 6 1 5
61 1 7 1 3
61 1 8 1 7
61 1 9 1 4
61 1 10 1 4
61 1 11 1 8
61 1 12 1 8
61 1 13 1 7
61 1 14 1 12
61 1 15 1 8
61 1 16 1 1
61 1 18 1 1
61 1 21 1 7
61 1 22 1 5
61 1 23 1 4
61 1 24 1 3
61 1 25 1 6
61 2 1 0 1
61 2 2 0 1
61 2 3 0 1
61 2 4 0 1
61 2 5 0 1
61 2 6 0 1
61 2 7 0 1
61 2 8 0 1
61 2 9 0 1
61 2 10 0 1
61 2 11 1 1
61 2 12 1 1
61 2 13 1 1
61 2 14 0 1
61 2 15 1 1
61 2 16 1 1
61 2 17 0 1
61 2 18 0 1
61 2 19 0 1
61 2 20 0 1
61 2 21 1 1
61 2 22 0 1
61 2 23 0 1
61 2 24 1 1
61 2 25 0 1
62 1 1 1 11
62 1 2 1 7
62 1 5 1 9
62 1 6 1 7
62 1 7 1 5
62 1 10 1 11
62 1 11 1 11
62 1 12 1 5
62 1 15 1 4
62 1 16 1 5
62 1 17 1 4
62 1 20 1 5
62 1 21 1 10
62 1 22 1 2
62 1 25 1 4
62 2 1 1 1
62 2 2 1 1
62 2 3 0 1
62 2 4 0 1
62 2 5 0 1
62 2 6 1 1
62 2 7 1 1
62 2 8 0 1
62 2 9 0 1
62 2 10 1 1
62 2 11 0 1
62 2 12 0 1
62 2 13 0 1
62 2 14 0 1
62 2 15 0 1
62 2 16 0 1
62 2 17 0 1
62 2 18 0 1
62 2 19 0 1
62 2 20 0 1
62 2 21 0 1
62 2 22 0 1
62 2 23 0 1
62 2 24 0 1
62 2 25 0 1
63 1 2 1 3
63 1 3 1 9
63 1 4 1 1
63 1 7 1 12
63 1 8 1 8
63 1 9 1 1
63 1 12 1 8
63 1 13 1 9
63 1 14 1 3
63 1 16 1 1
63 1 17 1 14
63 1 18 1 9
63 1 22 1 13
63 1 23 1 6
63 1 24 1 3
63 2 1 0 1
63 2 2 0 1
63 2 3 0 1
63 2 4 0 1
63 2 5 0 1
63 2 6 0 1
63 2 7 0 1
63 2 8 1 1
63 2 9 0 1
63 2 10 0 1
63 2 11 0 1
63 2 12 1 1
63 2 13 1 1
63 2 14 0 1
63 2 15 0 1
63 2 16 1 1
63 2 17 0 1
63 2 18 0 1
63 2 19 1 1
63 2 20 0 1
63 2 21 0 1
63 2 22 0 1
63 2 23 1 1
63 2 24 0 1
63 2 25 0 1
64 1 1 1 18
64 1 6 1 24
64 1 11 1 16
64 1 12 1 1
64 1 13 1 3
64 1 16 1 16
64 1 17 1 1
64 1 18 1 2
64 1 20 1 1
64 1 21 1 17
64 1 22 1 1
64 2 1 1 1
64 2 2 0 1
64 2 3 0 1
64 2 4 0 1
64 2 5 0 1
64 2 6 1 1
64 2 7 0 1
64 2 8 0 1
64 2 9 0 1
64 2 10 0 1
64 2 11 1 1
64 2 12 0 1
64 2 13 0 1
64 2 14 0 1
64 2 15 0 1
64 2 16 1 1
64 2 17 0 1
64 2 18 0 1
64 2 19 0 1
64 2 20 0 1
64 2 21 1 1
64 2 22 0 1
64 2 23 0 1
64 2 24 0 1
64 2 25 0 1
65 1 3 1 2
65 1 8 1 2
65 1 11 1 10
65 1 12 1 11
65 1 13 1 10
65 1 14 1 16
65 1 15 1 15
65 1 16 1 9
65 1 17 1 8
65 1 18 1 5
65 1 19 1 3
65 1 20 1 7
65 1 23 1 2
65 2 1 0 1
65 2 2 0 1
65 2 3 0 1
65 2 4 0 1
65 2 5 0 1
65 2 6 0 1
65 2 7 0 1
65 2 8 0 1
65 2 9 0 1
65 2 10 0 1
65 2 11 1 1
65 2 12 0 1
65 2 13 0 1
65 2 14 1 1
65 2 15 0 1
65 2 16 1 1
65 2 17 1 1
65 2 18 0 1
65 2 19 0 1
65 2 20 0 1
65 2 21 0 1
65 2 22 0 1
65 2 23 0 1
65 2 24 0 1
65 2 25 0 1
66 1 3 1 16
66 1 4 1 2
66 1 6 1 1
66 1 8 1 13
66 1 9 1 9
66 1 11 1 2
66 1 12 1 1
66 1 13 1 5
66 1 14 1 11
66 1 15 1 1
66 1 16 1 2
66 1 18 1 10
66 1 19 1 7
66 1 21 1 3
66 1 23 1 11
66 1 24 1 6
66 2 1 0 1
66 2 2 0 1
66 2 3 1 1
66 2 4 1 1
66 2 5 0 1
66 2 6 0 1
66 2 7 0 1
66 2 8 1 1
66 2 9 0 1
66 2 10 0 1
66 2 11 0 1
66 2 12 0 1
66 2 13 0 1
66 2 14 0 1
66 2 15 0 1
66 2 16 0 1
66 2 17 0 1
66 2 18 1 1
66 2 19 0 1
66 2 20 0 1
66 2 21 0 1
66 2 22 0 1
66 2 23 1 1
66 2 24 1 1
66 2 25 0 1
67 1 1 1 1
67 1 2 1 7
67 1 3 1 1
67 1 5 1 4
67 1 6 1 2
67 1 7 1 7
67 1 8 1 2
67 1 10 1 7
67 1 11 1 4
67 1 12 1 14
67 1 13 1 2
67 1 15 1 12
67 1 16 1 1
67 1 17 1 17
67 1 20 1 2
67 1 21 1 1
67 1 22 1 12
67 1 25 1 4
67 2 1 0 1
67 2 2 0 1
67 2 3 0 1
67 2 4 0 1
67 2 5 1 1
67 2 6 0 1
67 2 7 1 1
67 2 8 0 1
67 2 9 0 1
67 2 10 0 1
67 2 11 0 1
67 2 12 1 1
67 2 13 0 1
67 2 14 0 1
67 2 15 0 1
67 2 16 1 1
67 2 17 1 1
67 2 18 0 1
67 2 19 0 1
67 2 20 0 1
67 2 21 0 1
67 2 22 1 1
67 2 23 0 1
67 2 24 0 1
67 2 25 0 1
68 1 2 1 1
68 1 4 1 15
68 1 5 1 2
68 1 6 1 1
68 1 7 1 4
68 1 8 1 2
68 1 9 1 23
68 1 10 1 4
68 1 12 1 4
68 1 14 1 15
68 1 17 1 2
68 1 19 1 17
68 1 20 1 1
68 1 22 1 1
68 1 24 1 8
68 2 1 0 1
68 2 2 0 1
68 2 3 0 1
68 2 4 1 1
68 2 5 0 1
68 2 6 0 1
68 2 7 0 1
68 2 8 0 1
68 2 9 0 1
68 2 10 0 1
68 2 11 0 1
68 2 12 0 1
68 2 13 0 1
68 2 14 0 1
68 2 15 0 1
68 2 16 0 1
68 2 17 0 1
68 2 18 0 1
68 2 19 0 1
68 2 20 0 1
68 2 21 0 1
68 2 22 0 1
68 2 23 0 1
68 2 24 1 1
68 2 25 0 1
69 1 1 1 1
69 1 3 1 1
69 1 5 1 11
69 1 10 1 8
69 1 15 1 8
69 1 16 1 10
69 1 17 1 11
69 1 18 1 11
69 1 19 1 9
69 1 20 1 19
69 1 25 1 11
69 2 1 0 1
69 2 2 0 1
69 2 3 0 1
69 2 4 0 1
69 2 5 0 1
69 2 6 0 1
69 2 7 0 1
69 2 8 0 1
69 2 9 0 1
69 2 10 0 1
69 2 11 0 1
69 2 12 0 1
69 2 13 0 1
69 2 14 0 1
69 2 15 0 1
69 2 16 0 1
69 2 17 1 1
69 2 18 0 1
69 2 19 1 1
69 2 20 1 1
69 2 21 0 1
69 2 22 0 1
69 2 23 0 1
69 2 24 0 1
69 2 25 0 1
70 1 1 1 1
70 1 6 1 13
70 1 7 1 14
70 1 8 1 27
70 1 9 1 19
70 1 10 1 16
70 1 11 1 5
70 1 14 1 2
70 1 16 1 1
70 1 19 1 1
70 1 24 1 1
70 2 1 0 1
70 2 2 0 1
70 2 3 0 1
70 2 4 0 1
70 2 5 0 1
70 2 6 1 1
70 2 7 1 1
70 2 8 1 1
70 2 9 1 1
70 2 10 1 1
70 2 11 0 1
70 2 12 0 1
70 2 13 0 1
70 2 14 0 1
70 2 15 0 1
70 2 16 0 1
70 2 17 0 1
70 2 18 0 1
70 2 19 0 1
70 2 20 0 1
70 2 21 0 1
70 2 22 0 1
70 2 23 0 1
70 2 24 0 1
70 2 25 0 1
71 1 1 1 14
71 1 2 1 14
71 1 3 1 15
71 1 4 1 11
71 1 5 1 11
71 1 6 1 3
71 1 8 1 7
71 1 11 1 1
71 1 13 1 6
71 1 16 1 2
71 1 17 1 1
71 1 18 1 10
71 1 21 1 2
71 1 23 1 3
71 2 1 0 1
71 2 2 1 1
71 2 3 0 1
71 2 4 0 1
71 2 5 0 1
71 2 6 0 1
71 2 7 0 1
71 2 8 0 1
71 2 9 0 1
71 2 10 0 1
71 2 11 0 1
71 2 12 0 1
71 2 13 0 1
71 2 14 0 1
71 2 15 0 1
71 2 16 0 1
71 2 17 0 1
71 2 18 1 1
71 2 19 0 1
71 2 20 0 1
71 2 21 1 1
71 2 22 0 1
71 2 23 0 1
71 2 24 0 1
71 2 25 0 1
72 1 1 1 17
72 1 2 1 24
72 1 3 1 15
72 1 4 1 19
72 1 5 1 14
72 1 9 1 3
72 1 18 1 3
72 1 19 1 2
72 1 24 1 3
72 2 1 0 1
72 2 2 1 1
72 2 3 1 1
72 2 4 1 1
72 2 5 1 1
72 2 6 0 1
72 2 7 0 1
72 2 8 0 1
72 2 9 0 1
72 2 10 0 1
72 2 11 0 1
72 2 12 0 1
72 2 13 0 1
72 2 14 0 1
72 2 15 0 1
72 2 16 0 1
72 2 17 0 1
72 2 18 0 1
72 2 19 0 1
72 2 20 0 1
72 2 21 0 1
72 2 22 0 1
72 2 23 0 1
72 2 24 0 1
72 2 25 0 1
73 1 6 1 15
73 1 7 1 20
73 1 8 1 15
73 1 9 1 20
73 1 10 1 24
73 1 14 1 3
73 1 21 1 1
73 1 22 1 1
73 1 23 1 1
73 2 1 0 1
73 2 2 0 1
73 2 3 0 1
73 2 4 0 1
73 2 5 0 1
73 2 6 1 1
73 2 7 1 1
73 2 8 1 1
73 2 9 1 1
73 2 10 1 1
73 2 11 0 1
73 2 12 0 1
73 2 13 0 1
73 2 14 0 1
73 2 15 0 1
73 2 16 0 1
73 2 17 0 1
73 2 18 0 1
73 2 19 0 1
73 2 20 0 1
73 2 21 0 1
73 2 22 0 1
73 2 23 0 1
73 2 24 0 1
73 2 25 0 1
74 1 3 1 1
74 1 4 1 21
74 1 9 1 20
74 1 13 1 1
74 1 14 1 8
74 1 18 1 1
74 1 19 1 22
74 1 23 1 1
74 1 24 1 25
74 2 1 0 1
74 2 2 0 1
74 2 3 0 1
74 2 4 1 1
74 2 5 0 1
74 2 6 0 1
74 2 7 0 1
74 2 8 0 1
74 2 9 1 1
74 2 10 0 1
74 2 11 0 1
74 2 12 0 1
74 2 13 0 1
74 2 14 1 1
74 2 15 0 1
74 2 16 0 1
74 2 17 0 1
74 2 18 0 1
74 2 19 1 1
74 2 20 0 1
74 2 21 0 1
74 2 22 0 1
74 2 23 0 1
74 2 24 1 1
74 2 25 0 1
75 1 4 1 8
75 1 9 1 9
75 1 13 1 1
75 1 14 1 9
75 1 19 1 10
75 1 21 1 12
75 1 22 1 9
75 1 23 1 6
75 1 24 1 27
75 1 25 1 9
75 2 1 0 1
75 2 2 0 1
75 2 3 0 1
75 2 4 1 1
75 2 5 0 1
75 2 6 0 1
75 2 7 0 1
75 2 8 0 1
75 2 9 0 1
75 2 10 0 1
75 2 11 0 1
75 2 12 0 1
75 2 13 0 1
75 2 14 0 1
75 2 15 0 1
75 2 16 0 1
75 2 17 0 1
75 2 18 0 1
75 2 19 1 1
75 2 20 0 1
75 2 21 1 1
75 2 22 0 1
75 2 23 0 1
75 2 24 1 1
75 2 25 1 1
76 1 1 1 8
76 1 2 1 1
76 1 3 1 1
76 1 4 1 2
76 1 6 1 6
76 1 8 1 1
76 1 9 1 1
76 1 10 1 2
76 1 11 1 14
76 1 12 1 1
76 1 13 1 1
76 1 14 1 2
76 1 15 1 3
76 1 16 1 5
76 1 21 1 12
76 1 22 1 11
76 1 23 1 11
76 1 24 1 10
76 1 25 1 8
76 2 1 0 1
76 2 2 0 1
76 2 3 0 1
76 2 4 0 1
76 2 5 0 1
76 2 6 0 1
76 2 7 0 1
76 2 8 1 1
76 2 9 1 1
76 2 10 0 1
76 2 11 1 1
76 2 12 0 1
76 2 13 0 1
76 2 14 0 1
76 2 15 0 1
76 2 16 0 1
76 2 17 0 1
76 2 18 0 1
76 2 19 0 1
76 2 20 0 1
76 2 21 1 1
76 2 22 1 1
76 2 23 1 1
76 2 24 1 1
76 2 25 0 1
77 1 1 1 14
77 1 4 1 2
77 1 6 1 10
77 1 8 1 1
77 1 11 1 21
77 1 13 1 4
77 1 14 1 1
77 1 16 1 17
77 1 18 1 1
77 1 19 1 1
77 1 21 1 22
77 1 22 1 2
77 1 23 1 1
77 1 24 1 3
77 2 1 1 1
77 2 2 0 1
77 2 3 1 1
77 2 4 0 1
77 2 5 0 1
77 2 6 1 1
77 2 7 0 1
77 2 8 1 1
77 2 9 0 1
77 2 10 0 1
77 2 11 0 1
77 2 12 0 1
77 2 13 0 1
77 2 14 0 1
77 2 15 0 1
77 2 16 1 1
77 2 17 0 1
77 2 18 0 1
77 2 19 0 1
77 2 20 0 1
77 2 21 1 1
77 2 22 0 1
77 2 23 0 1
77 2 24 0 1
77 2 25 0 1
78 1 4 1 1
78 1 6 1 13
78 1 7 1 14
78 1 8 1 14
78 1 9 1 18
78 1 10 1 12
78 1 11 1 3
78 1 12 1 2
78 1 13 1 1
78 1 14 1 6
78 1 15 1 1
78 1 19 1 11
78 1 24 1 4
78 2 1 0 1
78 2 2 0 1
78 2 3 0 1
78 2 4 0 1
78 2 5 0 1
78 2 6 0 1
78 2 7 0 1
78 2 8 1 1
78 2 9 1 1
78 2 10 1 1
78 2 11 0 1
78 2 12 0 1
78 2 13 0 1
78 2 14 0 1
78 2 15 0 1
78 2 16 0 1
78 2 17 0 1
78 2 18 0 1
78 2 19 0 1
78 2 20 0 1
78 2 21 0 1
78 2 22 0 1
78 2 23 0 1
78 2 24 0 1
78 2 25 0 1
79 1 1 1 18
79 1 4 1 2
79 1 6 1 14
79 1 10 1 1
79 1 11 1 17
79 1 14 1 3
79 1 16 1 25
79 1 19 1 1
79 1 21 1 19
79 2 1 1 1
79 2 2 0 1
79 2 3 0 1
79 2 4 0 1
79 2 5 0 1
79 2 6 1 1
79 2 7 0 1
79 2 8 0 1
79 2 9 0 1
79 2 10 0 1
79 2 11 1 1
79 2 12 0 1
79 2 13 0 1
79 2 14 0 1
79 2 15 0 1
79 2 16 1 1
79 2 17 0 1
79 2 18 0 1
79 2 19 0 1
79 2 20 0 1
79 2 21 1 1
79 2 22 0 1
79 2 23 0 1
79 2 24 0 1
79 2 25 0 1
80 1 1 1 15
80 1 2 1 24
80 1 3 1 17
80 1 4 1 22
80 1 5 1 11
80 1 7 1 2
80 1 8 1 2
80 1 10 1 1
80 1 12 1 4
80 1 17 1 1
80 1 19 1 1
80 2 1 1 1
80 2 2 1 1
80 2 3 1 1
80 2 4 1 1
80 2 5 1 1
80 2 6 0 1
80 2 7 0 1
80 2 8 0 1
80 2 9 0 1
80 2 10 0 1
80 2 11 0 1
80 2 12 0 1
80 2 13 0 1
80 2 14 0 1
80 2 15 0 1
80 2 16 0 1
80 2 17 0 1
80 2 18 0 1
80 2 19 0 1
80 2 20 0 1
80 2 21 0 1
80 2 22 0 1
80 2 23 0 1
80 2 24 0 1
80 2 25 0 1
81 1 1 1 2
81 1 4 1 1
81 1 6 1 1
81 1 8 1 2
81 1 11 1 10
81 1 12 1 19
81 1 13 1 14
81 1 14 1 23
81 1 15 1 7
81 1 16 1 1
81 1 21 1 7
81 1 22 1 3
81 1 23 1 3
81 1 24 1 4
81 1 25 1 3
81 2 1 0 1
81 2 2 0 1
81 2 3 0 1
81 2 4 0 1
81 2 5 0 1
81 2 6 0 1
81 2 7 0 1
81 2 8 0 1
81 2 9 0 1
81 2 10 1 1
81 2 11 1 1
81 2 12 1 1
81 2 13 0 1
81 2 14 1 1
81 2 15 1 1
81 2 16 0 1
81 2 17 0 1
81 2 18 0 1
81 2 19 0 1
81 2 20 0 1
81 2 21 1 1
81 2 22 0 1
81 2 23 0 1
81 2 24 0 1
81 2 25 0 1
82 1 2 1 3
82 1 4 1 11
82 1 5 1 7
82 1 7 1 2
82 1 9 1 8
82 1 10 1 4
82 1 12 1 5
82 1 14 1 9
82 1 15 1 8
82 1 16 1 1
82 1 17 1 1
82 1 19 1 3
82 1 20 1 9
82 1 21 1 1
82 1 22 1 7
82 1 24 1 11
82 1 25 1 10
82 2 1 0 1
82 2 2 0 1
82 2 3 0 1
82 2 4 0 1
82 2 5 0 1
82 2 6 0 1
82 2 7 0 1
82 2 8 0 1
82 2 9 0 1
82 2 10 0 1
82 2 11 0 1
82 2 12 0 1
82 2 13 0 1
82 2 14 1 1
82 2 15 0 1
82 2 16 0 1
82 2 17 0 1
82 2 18 0 1
82 2 19 0 1
82 2 20 1 1
82 2 21 1 1
82 2 22 0 1
82 2 23 0 1
82 2 24 1 1
82 2 25 0 1
83 1 1 1 3
83 1 2 1 1
83 1 3 1 2
83 1 4 1 16
83 1 5 1 2
83 1 6 1 4
83 1 9 1 9
83 1 11 1 3
83 1 12 1 2
83 1 13 1 3
83 1 14 1 17
83 1 15 1 3
83 1 16 1 4
83 1 19 1 12
83 1 21 1 2
83 1 24 1 17
83 2 1 0 1
83 2 2 0 1
83 2 3 0 1
83 2 4 0 1
83 2 5 0 1
83 2 6 0 1
83 2 7 0 1
83 2 8 0 1
83 2 9 1 1
83 2 10 0 1
83 2 11 0 1
83 2 12 0 1
83 2 13 0 1
83 2 14 1 1
83 2 15 0 1
83 2 16 0 1
83 2 17 0 1
83 2 18 0 1
83 2 19 1 1
83 2 20 0 1
83 2 21 0 1
83 2 22 0 1
83 2 23 0 1
83 2 24 1 1
83 2 25 0 1
84 1 1 1 13
84 1 2 1 9
84 1 3 1 7
84 1 4 1 10
84 1 5 1 19
84 1 6 1 2
84 1 9 1 1
84 1 10 1 7
84 1 11 1 3
84 1 13 1 2
84 1 15 1 8
84 1 16 1 3
84 1 20 1 6
84 1 21 1 2
84 1 25 1 8
84 2 1 1 1
84 2 2 0 1
84 2 3 0 1
84 2 4 0 1
84 2 5 0 1
84 2 6 0 1
84 2 7 0 1
84 2 8 0 1
84 2 9 0 1
84 2 10 0 1
84 2 11 0 1
84 2 12 0 1
84 2 13 0 1
84 2 14 0 1
84 2 15 0 1
84 2 16 1 1
84 2 17 0 1
84 2 18 0 1
84 2 19 0 1
84 2 20 0 1
84 2 21 0 1
84 2 22 0 1
84 2 23 0 1
84 2 24 0 1
84 2 25 1 1
85 1 2 1 1
85 1 6 1 1
85 1 7 1 4
85 1 9 1 1
85 1 16 1 19
85 1 17 1 21
85 1 18 1 18
85 1 19 1 17
85 1 20 1 17
85 1 22 1 1
85 2 1 0 1
85 2 2 0 1
85 2 3 0 1
85 2 4 0 1
85 2 5 0 1
85 2 6 0 1
85 2 7 0 1
85 2 8 1 1
85 2 9 0 1
85 2 10 0 1
85 2 11 0 1
85 2 12 0 1
85 2 13 0 1
85 2 14 0 1
85 2 15 0 1
85 2 16 1 1
85 2 17 1 1
85 2 18 1 1
85 2 19 1 1
85 2 20 1 1
85 2 21 0 1
85 2 22 0 1
85 2 23 0 1
85 2 24 0 1
85 2 25 0 1
86 1 1 1 20
86 1 6 1 11
86 1 11 1 13
86 1 15 1 1
86 1 16 1 21
86 1 21 1 22
86 1 22 1 2
86 1 23 1 4
86 1 24 1 2
86 1 25 1 4
86 2 1 1 1
86 2 2 0 1
86 2 3 0 1
86 2 4 0 1
86 2 5 0 1
86 2 6 1 1
86 2 7 0 1
86 2 8 0 1
86 2 9 0 1
86 2 10 0 1
86 2 11 1 1
86 2 12 0 1
86 2 13 0 1
86 2 14 0 1
86 2 15 0 1
86 2 16 1 1
86 2 17 0 1
86 2 18 0 1
86 2 19 0 1
86 2 20 0 1
86 2 21 1 1
86 2 22 0 1
86 2 23 0 1
86 2 24 0 1
86 2 25 0 1
87 1 2 1 27
87 1 4 1 1
87 1 5 1 2
87 1 7 1 16
87 1 10 1 2
87 1 12 1 12
87 1 15 1 1
87 1 17 1 11
87 1 20 1 1
87 1 22 1 24
87 1 23 1 1
87 1 25 1 2
87 2 1 0 1
87 2 2 1 1
87 2 3 0 1
87 2 4 0 1
87 2 5 0 1
87 2 6 0 1
87 2 7 1 1
87 2 8 0 1
87 2 9 0 1
87 2 10 0 1
87 2 11 0 1
87 2 12 1 1
87 2 13 0 1
87 2 14 0 1
87 2 15 0 1
87 2 16 0 1
87 2 17 1 1
87 2 18 0 1
87 2 19 0 1
87 2 20 1 1
87 2 21 0 1
87 2 22 1 1
87 2 23 0 1
87 2 24 0 1
87 2 25 0 1
88 1 3 1 7
88 1 4 1 6
88 1 6 1 2
88 1 7 1 5
88 1 8 1 10
88 1 9 1 3
88 1 10 1 1
88 1 11 1 6
88 1 12 1 10
88 1 13 1 9
88 1 14 1 14
88 1 15 1 6
88 1 18 1 5
88 1 19 1 4
88 1 23 1 11
88 1 24 1 1
88 2 1 0 1
88 2 2 0 1
88 2 3 0 1
88 2 4 0 1
88 2 5 0 1
88 2 6 0 1
88 2 7 0 1
88 2 8 0 1
88 2 9 0 1
88 2 10 0 1
88 2 11 0 1
88 2 12 1 1
88 2 13 1 1
88 2 14 1 1
88 2 15 0 1
88 2 16 0 1
88 2 17 0 1
88 2 18 0 1
88 2 19 0 1
88 2 20 0 1
88 2 21 0 1
88 2 22 0 1
88 2 23 0 1
88 2 24 0 1
88 2 25 0 1
89 1 1 1 6
89 1 2 1 5
89 1 3 1 16
89 1 4 1 2
89 1 5 1 7
89 1 8 1 8
89 1 10 1 10
89 1 13 1 5
89 1 15 1 7
89 1 16 1 4
89 1 17 1 2
89 1 18 1 6
89 1 19 1 3
89 1 20 1 13
89 1 21 1 1
89 1 23 1 2
89 1 25 1 3
89 2 1 0 1
89 2 2 1 1
89 2 3 1 1
89 2 4 0 1
89 2 5 1 1
89 2 6 0 1
89 2 7 0 1
89 2 8 0 1
89 2 9 0 1
89 2 10 1 1
89 2 11 0 1
89 2 12 0 1
89 2 13 0 1
89 2 14 0 1
89 2 15 1 1
89 2 16 0 1
89 2 17 1 1
89 2 18 0 1
89 2 19 0 1
89 2 20 0 1
89 2 21 0 1
89 2 22 0 1
89 2 23 0 1
89 2 24 0 1
89 2 25 0 1
90 1 2 1 4
90 1 6 1 12
90 1 7 1 27
90 1 8 1 20
90 1 9 1 9
90 1 10 1 18
90 1 12 1 3
90 1 17 1 3
90 1 22 1 2
90 1 23 1 1
90 1 24 1 1
90 2 1 0 1
90 2 2 0 1
90 2 3 0 1
90 2 4 0 1
90 2 5 0 1
90 2 6 1 1
90 2 7 1 1
90 2 8 1 1
90 2 9 1 1
90 2 10 1 1
90 2 11 0 1
90 2 12 1 1
90 2 13 0 1
90 2 14 0 1
90 2 15 0 1
90 2 16 0 1
90 2 17 0 1
90 2 18 0 1
90 2 19 0 1
90 2 20 0 1
90 2 21 0 1
90 2 22 0 1
90 2 23 0 1
90 2 24 0 1
90 2 25 0 1
91 1 2 1 1
91 1 5 1 1
91 1 11 1 2
91 1 21 1 19
91 1 22 1 21
91 1 23 1 16
91 1 24 1 21
91 1 25 1 19
91 2 1 0 1
91 2 2 0 1
91 2 3 0 1
91 2 4 0 1
91 2 5 0 1
91 2 6 0 1
91 2 7 0 1
91 2 8 0 1
91 2 9 0 1
91 2 10 0 1
91 2 11 0 1
91 2 12 0 1
91 2 13 0 1
91 2 14 0 1
91 2 15 0 1
91 2 16 0 1
91 2 17 0 1
91 2 18 0 1
91 2 19 0 1
91 2 20 0 1
91 2 21 1 1
91 2 22 1 1
91 2 23 1 1
91 2 24 1 1
91 2 25 1 1
92 1 1 1 16
92 1 2 1 6
92 1 3 1 5
92 1 4 1 5
92 1 5 1 9
92 1 6 1 14
92 1 11 1 16
92 1 16 1 17
92 1 21 1 12
92 2 1 1 1
92 2 2 1 1
92 2 3 0 1
92 2 4 0 1
92 2 5 0 1
92 2 6 1 1
92 2 7 0 1
92 2 8 0 1
92 2 9 0 1
92 2 10 0 1
92 2 11 1 1
92 2 12 0 1
92 2 13 0 1
92 2 14 0 1
92 2 15 0 1
92 2 16 1 1
92 2 17 0 1
92 2 18 0 1
92 2 19 0 1
92 2 20 0 1
92 2 21 1 1
92 2 22 0 1
92 2 23 0 1
92 2 24 0 1
92 2 25 0 1
93 1 1 1 1
93 1 2 1 12
93 1 5 1 10
93 1 7 1 9
93 1 9 1 1
93 1 10 1 5
93 1 12 1 10
93 1 15 1 10
93 1 16 1 1
93 1 17 1 7
93 1 19 1 1
93 1 20 1 10
93 1 21 1 1
93 1 22 1 12
93 1 25 1 10
93 2 1 0 1
93 2 2 1 1
93 2 3 0 1
93 2 4 0 1
93 2 5 0 1
93 2 6 0 1
93 2 7 0 1
93 2 8 0 1
93 2 9 0 1
93 2 10 1 1
93 2 11 0 1
93 2 12 0 1
93 2 13 0 1
93 2 14 0 1
93 2 15 1 1
93 2 16 0 1
93 2 17 1 1
93 2 18 0 1
93 2 19 0 1
93 2 20 1 1
93 2 21 0 1
93 2 22 1 1
93 2 23 0 1
93 2 24 0 1
93 2 25 1 1
94 1 1 1 1
94 1 5 1 3
94 1 6 1 4
94 1 7 1 3
94 1 8 1 2
94 1 9 1 2
94 1 10 1 3
94 1 11 1 2
94 1 15 1 2
94 1 16 1 14
94 1 17 1 10
94 1 18 1 15
94 1 19 1 16
94 1 20 1 18
94 1 21 1 3
94 1 25 1 2
94 2 1 0 1
94 2 2 0 1
94 2 3 0 1
94 2 4 0 1
94 2 5 1 1
94 2 6 0 1
94 2 7 0 1
94 2 8 0 1
94 2 9 0 1
94 2 10 0 1
94 2 11 0 1
94 2 12 0 1
94 2 13 0 1
94 2 14 0 1
94 2 15 0 1
94 2 16 1 1
94 2 17 1 1
94 2 18 1 1
94 2 19 1 1
94 2 20 1 1
94 2 21 0 1
94 2 22 0 1
94 2 23 0 1
94 2 24 0 1
94 2 25 0 1
95 1 1 1 8
95 1 6 1 13
95 1 7 1 6
95 1 8 1 2
95 1 9 1 3
95 1 10 1 3
95 1 11 1 9
95 1 12 1 1
95 1 13 1 2
95 1 14 1 4
95 1 15 1 2
95 1 16 1 8
95 1 17 1 5
95 1 18 1 1
95 1 19 1 4
95 1 20 1 1
95 1 21 1 11
95 1 22 1 6
95 1 23 1 2
95 1 24 1 5
95 1 25 1 4
95 2 1 1 1
95 2 2 0 1
95 2 3 0 1
95 2 4 0 1
95 2 5 0 1
95 2 6 1 1
95 2 7 1 1
95 2 8 0 1
95 2 9 1 1
95 2 10 0 1
95 2 11 0 1
95 2 12 0 1
95 2 13 0 1
95 2 14 0 1
95 2 15 0 1
95 2 16 0 1
95 2 17 0 1
95 2 18 0 1
95 2 19 0 1
95 2 20 0 1
95 2 21 0 1
95 2 22 0 1
95 2 23 0 1
95 2 24 1 1
95 2 25 0 1
96 1 1 1 1
96 1 2 1 11
96 1 7 1 9
96 1 12 1 10
96 1 13 1 1
96 1 16 1 10
96 1 17 1 21
96 1 18 1 6
96 1 19 1 17
96 1 20 1 7
96 1 22 1 6
96 1 25 1 1
96 2 1 0 1
96 2 2 1 1
96 2 3 0 1
96 2 4 0 1
96 2 5 0 1
96 2 6 0 1
96 2 7 0 1
96 2 8 0 1
96 2 9 0 1
96 2 10 0 1
96 2 11 0 1
96 2 12 0 1
96 2 13 0 1
96 2 14 0 1
96 2 15 0 1
96 2 16 0 1
96 2 17 1 1
96 2 18 1 1
96 2 19 0 1
96 2 20 1 1
96 2 21 0 1
96 2 22 0 1
96 2 23 0 1
96 2 24 0 1
96 2 25 0 1
97 1 1 1 9
97 1 2 1 21
97 1 3 1 10
97 1 4 1 15
97 1 5 1 17
97 1 6 1 1
97 1 9 1 3
97 1 10 1 4
97 1 15 1 1
97 1 17 1 3
97 1 18 1 3
97 1 19 1 4
97 1 20 1 6
97 1 24 1 1
97 1 25 1 2
97 2 1 1 1
97 2 2 1 1
97 2 3 1 1
97 2 4 1 1
97 2 5 1 1
97 2 6 0 1
97 2 7 0 1
97 2 8 0 1
97 2 9 0 1
97 2 10 0 1
97 2 11 0 1
97 2 12 0 1
97 2 13 0 1
97 2 14 0 1
97 2 15 0 1
97 2 16 0 1
97 2 17 1 1
97 2 18 0 1
97 2 19 0 1
97 2 20 0 1
97 2 21 0 1
97 2 22 0 1
97 2 23 0 1
97 2 24 0 1
97 2 25 0 1
98 1 2 1 4
98 1 4 1 3
98 1 5 1 3
98 1 6 1 6
98 1 7 1 8
98 1 9 1 2
98 1 10 1 6
98 1 12 1 2
98 1 14 1 1
98 1 15 1 1
98 1 16 1 1
98 1 17 1 7
98 1 19 1 2
98 1 20 1 1
98 1 21 1 8
98 1 22 1 11
98 1 23 1 16
98 1 24 1 8
98 1 25 1 10
98 2 1 0 1
98 2 2 0 1
98 2 3 0 1
98 2 4 0 1
98 2 5 0 1
98 2 6 1 1
98 2 7 1 1
98 2 8 0 1
98 2 9 1 1
98 2 10 0 1
98 2 11 0 1
98 2 12 0 1
98 2 13 0 1
98 2 14 0 1
98 2 15 0 1
98 2 16 0 1
98 2 17 1 1
98 2 18 0 1
98 2 19 0 1
98 2 20 0 1
98 2 21 1 1
98 2 22 1 1
98 2 23 0 1
98 2 24 0 1
98 2 25 0 1
99 1 5 1 17
99 1 6 1 1
99 1 7 1 2
99 1 8 1 2
99 1 10 1 12
99 1 13 1 1
99 1 15 1 19
99 1 20 1 24
99 1 23 1 1
99 1 25 1 21
99 2 1 0 1
99 2 2 0 1
99 2 3 0 1
99 2 4 0 1
99 2 5 1 1
99 2 6 0 1
99 2 7 0 1
99 2 8 0 1
99 2 9 0 1
99 2 10 1 1
99 2 11 0 1
99 2 12 0 1
99 2 13 0 1
99 2 14 0 1
99 2 15 1 1
99 2 16 0 1
99 2 17 0 1
99 2 18 0 1
99 2 19 0 1
99 2 20 1 1
99 2 21 0 1
99 2 22 0 1
99 2 23 0 1
99 2 24 0 1
99 2 25 1 1
100 1 1 1 8
100 1 2 1 3
100 1 4 1 5
100 1 5 1 2
100 1 6 1 5
100 1 7 1 2
100 1 8 1 3
100 1 9 1 7
100 1 10 1 4
100 1 11 1 11
100 1 12 1 8
100 1 13 1 6
100 1 14 1 11
100 1 15 1 8
100 1 16 1 1
100 1 17 1 1
100 1 19 1 2
100 1 21 1 4
100 1 24 1 7
100 1 25 1 2
100 2 1 0 1
100 2 2 0 1
100 2 3 0 1
100 2 4 0 1
100 2 5 0 1
100 2 6 0 1
100 2 7 0 1
100 2 8 0 1
100 2 9 0 1
100 2 10 0 1
100 2 11 0 1
100 2 12 1 1
100 2 13 1 1
100 2 14 1 1
100 2 15 1 1
100 2 16 0 1
100 2 17 0 1
100 2 18 0 1
100 2 19 1 1
100 2 20 0 1
100 2 21 0 1
100 2 22 0 1
100 2 23 0 1
100 2 24 1 1
100 2 25 0 1
101 1 4 1 12
101 1 9 1 11
101 1 11 1 5
101 1 12 1 5
101 1 13 1 6
101 1 14 1 21
101 1 15 1 5
101 1 19 1 24
101 1 24 1 11
101 2 1 0 1
101 2 2 0 1
101 2 3 0 1
101 2 4 1 1
101 2 5 0 1
101 2 6 0 1
101 2 7 0 1
101 2 8 0 1
101 2 9 0 1
101 2 10 0 1
101 2 11 0 1
101 2 12 0 1
101 2 13 0 1
101 2 14 1 1
101 2 15 0 1
101 2 16 0 1
101 2 17 0 1
101 2 18 0 1
101 2 19 1 1
101 2 20 0 1
101 2 21 0 1
101 2 22 0 1
101 2 23 0 1
101 2 24 1 1
101 2 25 0 1
102 1 1 1 2
102 1 4 1 2
102 1 6 1 4
102 1 7 1 4
102 1 8 1 6
102 1 9 1 14
102 1 10 1 11
102 1 11 1 2
102 1 12 1 1
102 1 13 1 1
102 1 14 1 5
102 1 15 1 2
102 1 16 1 9
102 1 17 1 5
102 1 18 1 5
102 1 19 1 14
102 1 20 1 9
102 1 24 1 4
102 2 1 0 1
102 2 2 0 1
102 2 3 0 1
102 2 4 0 1
102 2 5 0 1
102 2 6 0 1
102 2 7 0 1
102 2 8 1 1
102 2 9 1 1
102 2 10 0 1
102 2 11 0 1
102 2 12 0 1
102 2 13 0 1
102 2 14 0 1
102 2 15 0 1
102 2 16 0 1
102 2 17 1 1
102 2 18 0 1
102 2 19 0 1
102 2 20 0 1
102 2 21 0 1
102 2 22 0 1
102 2 23 0 1
102 2 24 0 1
102 2 25 0 1
103 1 1 1 14
103 1 5 1 1
103 1 6 1 10
103 1 10 1 1
103 1 11 1 7
103 1 13 1 1
103 1 15 1 1
103 1 16 1 11
103 1 17 1 5
103 1 18 1 3
103 1 19 1 5
103 1 20 1 1
103 1 21 1 16
103 1 22 1 6
103 1 23 1 5
103 1 24 1 8
103 1 25 1 5
103 2 1 1 1
103 2 2 0 1
103 2 3 0 1
103 2 4 0 1
103 2 5 0 1
103 2 6 0 1
103 2 7 0 1
103 2 8 0 1
103 2 9 0 1
103 2 10 0 1
103 2 11 1 1
103 2 12 0 1
103 2 13 0 1
103 2 14 0 1
103 2 15 0 1
103 2 16 1 1
103 2 17 0 1
103 2 18 0 1
103 2 19 1 1
103 2 20 1 1
103 2 21 1 1
103 2 22 1 1
103 2 23 0 1
103 2 24 0 1
103 2 25 1 1
104 1 1 1 20
104 1 2 1 2
104 1 4 1 2
104 1 5 1 1
104 1 6 1 18
104 1 11 1 15
104 1 16 1 13
104 1 21 1 16
104 1 22 1 4
104 1 23 1 3
104 1 24 1 3
104 1 25 1 3
104 2 1 1 1
104 2 2 0 1
104 2 3 0 1
104 2 4 0 1
104 2 5 0 1
104 2 6 0 1
104 2 7 0 1
104 2 8 0 1
104 2 9 0 1
104 2 10 0 1
104 2 11 1 1
104 2 12 0 1
104 2 13 0 1
104 2 14 0 1
104 2 15 0 1
104 2 16 1 1
104 2 17 0 1
104 2 18 0 1
104 2 19 0 1
104 2 20 0 1
104 2 21 1 1
104 2 22 0 1
104 2 23 0 1
104 2 24 1 1
104 2 25 0 1
105 1 1 1 1
105 1 3 1 1
105 1 6 1 3
105 1 8 1 2
105 1 9 1 1
105 1 10 1 1
105 1 11 1 3
105 1 13 1 1
105 1 16 1 22
105 1 17 1 20
105 1 18 1 16
105 1 19 1 18
105 1 20 1 11
105 2 1 0 1
105 2 2 0 1
105 2 3 0 1
105 2 4 0 1
105 2 5 0 1
105 2 6 0 1
105 2 7 0 1
105 2 8 1 1
105 2 9 0 1
105 2 10 0 1
105 2 11 0 1
105 2 12 0 1
105 2 13 0 1
105 2 14 0 1
105 2 15 0 1
105 2 16 1 1
105 2 17 1 1
105 2 18 0 1
105 2 19 1 1
105 2 20 1 1
105 2 21 0 1
105 2 22 0 1
105 2 23 0 1
105 2 24 0 1
105 2 25 0 1
106 1 1 1 2
106 1 2 1 4
106 1 3 1 1
106 1 4 1 1
106 1 6 1 5
106 1 7 1 6
106 1 8 1 5
106 1 9 1 5
106 1 10 1 11
106 1 12 1 2
106 1 16 1 13
106 1 17 1 8
106 1 18 1 10
106 1 19 1 10
106 1 20 1 15
106 1 22 1 2
106 2 1 0 1
106 2 2 0 1
106 2 3 0 1
106 2 4 0 1
106 2 5 0 1
106 2 6 1 1
106 2 7 1 1
106 2 8 0 1
106 2 9 1 1
106 2 10 0 1
106 2 11 0 1
106 2 12 0 1
106 2 13 0 1
106 2 14 0 1
106 2 15 0 1
106 2 16 0 1
106 2 17 1 1
106 2 18 0 1
106 2 19 0 1
106 2 20 0 1
106 2 21 0 1
106 2 22 0 1
106 2 23 0 1
106 2 24 0 1
106 2 25 0 1
107 1 4 1 1
107 1 9 1 1
107 1 14 1 1
107 1 17 1 1
107 1 21 1 23
107 1 22 1 22
107 1 23 1 16
107 1 24 1 15
107 1 25 1 20
107 2 1 0 1
107 2 2 0 1
107 2 3 0 1
107 2 4 0 1
107 2 5 0 1
107 2 6 0 1
107 2 7 0 1
107 2 8 0 1
107 2 9 0 1
107 2 10 0 1
107 2 11 0 1
107 2 12 0 1
107 2 13 0 1
107 2 14 0 1
107 2 15 0 1
107 2 16 0 1
107 2 17 0 1
107 2 18 0 1
107 2 19 0 1
107 2 20 0 1
107 2 21 1 1
107 2 22 1 1
107 2 23 1 1
107 2 24 1 1
107 2 25 1 1
108 1 1 1 15
108 1 2 1 20
108 1 3 1 18
108 1 4 1 16
108 1 5 1 16
108 1 15 1 4
108 1 17 1 2
108 1 18 1 1
108 1 20 1 4
108 1 22 1 1
108 1 25 1 3
108 2 1 1 1
108 2 2 1 1
108 2 3 1 1
108 2 4 1 1
108 2 5 1 1
108 2 6 0 1
108 2 7 0 1
108 2 8 0 1
108 2 9 0 1
108 2 10 0 1
108 2 11 0 1
108 2 12 0 1
108 2 13 0 1
108 2 14 0 1
108 2 15 0 1
108 2 16 0 1
108 2 17 0 1
108 2 18 0 1
108 2 19 0 1
108 2 20 0 1
108 2 21 0 1
108 2 22 0 1
108 2 23 0 1
108 2 24 0 1
108 2 25 0 1
109 1 3 1 5
109 1 4 1 1
109 1 5 1 2
109 1 6 1 1
109 1 8 1 4
109 1 9 1 1
109 1 10 1 2
109 1 11 1 1
109 1 13 1 1
109 1 15 1 3
109 1 16 1 5
109 1 17 1 11
109 1 18 1 19
109 1 19 1 8
109 1 20 1 24
109 1 23 1 7
109 1 24 1 3
109 1 25 1 2
109 2 1 0 1
109 2 2 0 1
109 2 3 0 1
109 2 4 0 1
109 2 5 0 1
109 2 6 0 1
109 2 7 0 1
109 2 8 0 1
109 2 9 0 1
109 2 10 1 1
109 2 11 0 1
109 2 12 0 1
109 2 13 0 1
109 2 14 0 1
109 2 15 0 1
109 2 16 0 1
109 2 17 0 1
109 2 18 1 1
109 2 19 0 1
109 2 20 0 1
109 2 21 0 1
109 2 22 0 1
109 2 23 0 1
109 2 24 0 1
109 2 25 1 1
110 1 1 1 2
110 1 2 1 17
110 1 3 1 2
110 1 6 1 4
110 1 7 1 14
110 1 8 1 5
110 1 10 1 2
110 1 11 1 1
110 1 12 1 13
110 1 13 1 1
110 1 16 1 2
110 1 17 1 9
110 1 18 1 5
110 1 19 1 1
110 1 21 1 3
110 1 22 1 14
110 1 23 1 4
110 1 24 1 1
110 2 1 0 1
110 2 2 1 1
110 2 3 0 1
110 2 4 0 1
110 2 5 0 1
110 2 6 0 1
110 2 7 0 1
110 2 8 0 1
110 2 9 0 1
110 2 10 0 1
110 2 11 0 1
110 2 12 0 1
110 2 13 0 1
110 2 14 0 1
110 2 15 0 1
110 2 16 0 1
110 2 17 0 1
110 2 18 0 1
110 2 19 0 1
110 2 20 0 1
110 2 21 0 1
110 2 22 0 1
110 2 23 0 1
110 2 24 0 1
110 2 25 0 1
111 1 3 1 1
111 1 4 1 16
111 1 9 1 15
111 1 12 1 1
111 1 13 1 1
111 1 14 1 25
111 1 19 1 23
111 1 20 1 1
111 1 23 1 1
111 1 24 1 16
111 2 1 0 1
111 2 2 0 1
111 2 3 0 1
111 2 4 1 1
111 2 5 0 1
111 2 6 0 1
111 2 7 0 1
111 2 8 0 1
111 2 9 1 1
111 2 10 0 1
111 2 11 0 1
111 2 12 0 1
111 2 13 0 1
111 2 14 1 1
111 2 15 0 1
111 2 16 0 1
111 2 17 0 1
111 2 18 0 1
111 2 19 1 1
111 2 20 0 1
111 2 21 0 1
111 2 22 0 1
111 2 23 0 1
111 2 24 1 1
111 2 25 0 1
112 1 1 1 11
112 1 2 1 9
112 1 6 1 13
112 1 7 1 8
112 1 11 1 15
112 1 12 1 6
112 1 16 1 11
112 1 17 1 8
112 1 21 1 7
112 1 22 1 12
112 2 1 1 1
112 2 2 0 1
112 2 3 0 1
112 2 4 0 1
112 2 5 0 1
112 2 6 1 1
112 2 7 0 1
112 2 8 0 1
112 2 9 0 1
112 2 10 0 1
112 2 11 0 1
112 2 12 0 1
112 2 13 0 1
112 2 14 0 1
112 2 15 0 1
112 2 16 1 1
112 2 17 0 1
112 2 18 0 1
112 2 19 0 1
112 2 20 0 1
112 2 21 0 1
112 2 22 0 1
112 2 23 0 1
112 2 24 0 1
112 2 25 0 1
113 1 1 1 9
113 1 2 1 12
113 1 3 1 4
113 1 4 1 14
113 1 5 1 10
113 1 6 1 5
113 1 7 1 11
113 1 8 1 6
113 1 9 1 4
113 1 10 1 3
113 1 11 1 2
113 1 12 1 7
113 1 13 1 3
113 1 14 1 4
113 1 15 1 2
113 1 17 1 2
113 1 22 1 2
113 2 1 0 1
113 2 2 0 1
113 2 3 0 1
113 2 4 0 1
113 2 5 0 1
113 2 6 1 1
113 2 7 0 1
113 2 8 1 1
113 2 9 1 1
113 2 10 0 1
113 2 11 0 1
113 2 12 0 1
113 2 13 0 1
113 2 14 0 1
113 2 15 1 1
113 2 16 0 1
113 2 17 0 1
113 2 18 0 1
113 2 19 0 1
113 2 20 0 1
113 2 21 0 1
113 2 22 0 1
113 2 23 0 1
113 2 24 0 1
113 2 25 0 1
114 1 5 1 8
114 1 10 1 1
114 1 11 1 7
114 1 12 1 7
114 1 13 1 10
114 1 14 1 5
114 1 15 1 10
114 1 16 1 2
114 1 20 1 7
114 1 21 1 12
114 1 22 1 8
114 1 23 1 5
114 1 24 1 7
114 1 25 1 11
114 2 1 0 1
114 2 2 0 1
114 2 3 0 1
114 2 4 0 1
114 2 5 0 1
114 2 6 0 1
114 2 7 0 1
114 2 8 0 1
114 2 9 0 1
114 2 10 0 1
114 2 11 0 1
114 2 12 0 1
114 2 13 0 1
114 2 14 0 1
114 2 15 1 1
114 2 16 0 1
114 2 17 0 1
114 2 18 0 1
114 2 19 0 1
114 2 20 1 1
114 2 21 0 1
114 2 22 0 1
114 2 23 1 1
114 2 24 1 1
114 2 25 0 1
115 1 1 1 11
115 1 2 1 3
115 1 3 1 1
115 1 5 1 5
115 1 6 1 5
115 1 7 1 3
115 1 10 1 4
115 1 11 1 7
115 1 12 1 4
115 1 15 1 3
115 1 16 1 12
115 1 17 1 5
115 1 20 1 3
115 1 21 1 14
115 1 22 1 5
115 1 23 1 2
115 1 24 1 6
115 1 25 1 7
115 2 1 1 1
115 2 2 0 1
115 2 3 0 1
115 2 4 0 1
115 2 5 0 1
115 2 6 1 1
115 2 7 1 1
115 2 8 0 1
115 2 9 0 1
115 2 10 0 1
115 2 11 0 1
115 2 12 1 1
115 2 13 0 1
115 2 14 0 1
115 2 15 0 1
115 2 16 0 1
115 2 17 0 1
115 2 18 0 1
115 2 19 0 1
115 2 20 0 1
115 2 21 0 1
115 2 22 0 1
115 2 23 1 1
115 2 24 0 1
115 2 25 0 1
116 1 4 1 1
116 1 6 1 1
116 1 8 1 1
116 1 9 1 2
116 1 11 1 2
116 1 12 1 1
116 1 13 1 1
116 1 16 1 20
116 1 17 1 13
116 1 18 1 16
116 1 19 1 20
116 1 20 1 21
116 1 22 1 1
116 2 1 0 1
116 2 2 0 1
116 2 3 0 1
116 2 4 0 1
116 2 5 0 1
116 2 6 0 1
116 2 7 0 1
116 2 8 0 1
116 2 9 0 1
116 2 10 0 1
116 2 11 0 1
116 2 12 0 1
116 2 13 0 1
116 2 14 0 1
116 2 15 0 1
116 2 16 1 1
116 2 17 1 1
116 2 18 1 1
116 2 19 1 1
116 2 20 1 1
116 2 21 0 1
116 2 22 0 1
116 2 23 0 1
116 2 24 0 1
116 2 25 0 1
117 1 2 1 6
117 1 3 1 14
117 1 7 1 9
117 1 8 1 11
117 1 12 1 2
117 1 13 1 15
117 1 17 1 6
117 1 18 1 13
117 1 22 1 9
117 1 23 1 15
117 2 1 0 1
117 2 2 1 1
117 2 3 0 1
117 2 4 0 1
117 2 5 0 1
117 2 6 0 1
117 2 7 1 1
117 2 8 1 1
117 2 9 0 1
117 2 10 0 1
117 2 11 0 1
117 2 12 0 1
117 2 13 0 1
117 2 14 0 1
117 2 15 0 1
117 2 16 0 1
117 2 17 0 1
117 2 18 0 1
117 2 19 0 1
117 2 20 0 1
117 2 21 0 1
117 2 22 0 1
117 2 23 1 1
117 2 24 0 1
117 2 25 0 1
118 1 1 1 13
118 1 2 1 18
118 1 3 1 16
118 1 4 1 11
118 1 5 1 17
118 1 7 1 10
118 1 10 1 1
118 1 12 1 2
118 1 17 1 9
118 1 22 1 3
118 2 1 0 1
118 2 2 1 1
118 2 3 1 1
118 2 4 1 1
118 2 5 0 1
118 2 6 0 1
118 2 7 1 1
118 2 8 0 1
118 2 9 0 1
118 2 10 0 1
118 2 11 0 1
118 2 12 0 1
118 2 13 0 1
118 2 14 0 1
118 2 15 0 1
118 2 16 0 1
118 2 17 0 1
118 2 18 0 1
118 2 19 0 1
118 2 20 0 1
118 2 21 0 1
118 2 22 0 1
118 2 23 0 1
118 2 24 0 1
118 2 25 0 1
119 1 3 1 23
119 1 8 1 18
119 1 13 1 19
119 1 18 1 19
119 1 21 1 1
119 1 23 1 20
119 2 1 0 1
119 2 2 0 1
119 2 3 1 1
119 2 4 0 1
119 2 5 0 1
119 2 6 0 1
119 2 7 0 1
119 2 8 1 1
119 2 9 0 1
119 2 10 0 1
119 2 11 0 1
119 2 12 0 1
119 2 13 1 1
119 2 14 0 1
119 2 15 0 1
119 2 16 0 1
119 2 17 0 1
119 2 18 1 1
119 2 19 0 1
119 2 20 0 1
119 2 21 0 1
119 2 22 0 1
119 2 23 1 1
119 2 24 0 1
119 2 25 0 1
120 1 1 1 2
120 1 2 1 3
120 1 3 1 3
120 1 4 1 2
120 1 5 1 3
120 1 6 1 4
120 1 7 1 1
120 1 8 1 2
120 1 9 1 1
120 1 11 1 1
120 1 13 1 5
120 1 16 1 1
120 1 18 1 2
120 1 21 1 10
120 1 22 1 16
120 1 23 1 11
120 1 24 1 15
120 1 25 1 18
120 2 1 0 1
120 2 2 1 1
120 2 3 0 1
120 2 4 0 1
120 2 5 0 1
120 2 6 0 1
120 2 7 0 1
120 2 8 1 1
120 2 9 0 1
120 2 10 0 1
120 2 11 0 1
120 2 12 0 1
120 2 13 0 1
120 2 14 0 1
120 2 15 0 1
120 2 16 0 1
120 2 17 0 1
120 2 18 0 1
120 2 19 0 1
120 2 20 0 1
120 2 21 1 1
120 2 22 1 1
120 2 23 1 1
120 2 24 1 1
120 2 25 1 1
121 1 1 1 1
121 1 3 1 4
121 1 5 1 11
121 1 6 1 3
121 1 8 1 7
121 1 10 1 6
121 1 11 1 2
121 1 13 1 7
121 1 15 1 9
121 1 18 1 6
121 1 19 1 2
121 1 20 1 11
121 1 21 1 1
121 1 23 1 9
121 1 24 1 1
121 1 25 1 20
121 2 1 0 1
121 2 2 0 1
121 2 3 0 1
121 2 4 0 1
121 2 5 1 1
121 2 6 0 1
121 2 7 0 1
121 2 8 0 1
121 2 9 0 1
121 2 10 1 1
121 2 11 0 1
121 2 12 0 1
121 2 13 0 1
121 2 14 0 1
121 2 15 1 1
121 2 16 0 1
121 2 17 0 1
121 2 18 0 1
121 2 19 0 1
121 2 20 0 1
121 2 21 0 1
121 2 22 0 1
121 2 23 1 1
121 2 24 0 1
121 2 25 1 1
122 1 1 1 11
122 1 2 1 8
122 1 3 1 13
122 1 4 1 9
122 1 5 1 5
122 1 9 1 1
122 1 14 1 2
122 1 16 1 1
122 1 17 1 3
122 1 18 1 6
122 1 19 1 6
122 1 20 1 4
122 1 21 1 9
122 1 22 1 6
122 1 23 1 2
122 1 24 1 8
122 1 25 1 6
122 2 1 0 1
122 2 2 0 1
122 2 3 0 1
122 2 4 1 1
122 2 5 1 1
122 2 6 0 1
122 2 7 0 1
122 2 8 0 1
122 2 9 0 1
122 2 10 0 1
122 2 11 0 1
122 2 12 0 1
122 2 13 0 1
122 2 14 0 1
122 2 15 0 1
122 2 16 0 1
122 2 17 1 1
122 2 18 0 1
122 2 19 0 1
122 2 20 0 1
122 2 21 0 1
122 2 22 1 1
122 2 23 0 1
122 2 24 0 1
122 2 25 0 1
123 1 2 1 21
123 1 7 1 10
123 1 12 1 23
123 1 14 1 1
123 1 17 1 24
123 1 19 1 1
123 1 21 1 2
123 1 22 1 17
123 1 25 1 1
123 2 1 0 1
123 2 2 1 1
123 2 3 0 1
123 2 4 0 1
123 2 5 0 1
123 2 6 0 1
123 2 7 1 1
123 2 8 0 1
123 2 9 0 1
123 2 10 0 1
123 2 11 0 1
123 2 12 1 1
123 2 13 0 1
123 2 14 0 1
123 2 15 1 1
123 2 16 0 1
123 2 17 1 1
123 2 18 0 1
123 2 19 0 1
123 2 20 0 1
123 2 21 0 1
123 2 22 1 1
123 2 23 0 1
123 2 24 0 1
123 2 25 0 1
124 1 1 1 1
124 1 2 1 1
124 1 4 1 20
124 1 6 1 2
124 1 7 1 1
124 1 9 1 18
124 1 14 1 17
124 1 16 1 2
124 1 19 1 27
124 1 22 1 1
124 1 24 1 10
124 2 1 0 1
124 2 2 0 1
124 2 3 0 1
124 2 4 1 1
124 2 5 0 1
124 2 6 0 1
124 2 7 0 1
124 2 8 0 1
124 2 9 1 1
124 2 10 0 1
124 2 11 0 1
124 2 12 0 1
124 2 13 0 1
124 2 14 1 1
124 2 15 0 1
124 2 16 0 1
124 2 17 0 1
124 2 18 0 1
124 2 19 1 1
124 2 20 0 1
124 2 21 0 1
124 2 22 0 1
124 2 23 0 1
124 2 24 1 1
124 2 25 0 1
125 1 2 1 17
125 1 4 1 6
125 1 7 1 16
125 1 9 1 5
125 1 12 1 18
125 1 14 1 2
125 1 17 1 11
125 1 19 1 5
125 1 22 1 12
125 1 24 1 8
125 2 1 0 1
125 2 2 1 1
125 2 3 0 1
125 2 4 0 1
125 2 5 0 1
125 2 6 0 1
125 2 7 1 1
125 2 8 0 1
125 2 9 1 1
125 2 10 0 1
125 2 11 0 1
125 2 12 1 1
125 2 13 0 1
125 2 14 1 1
125 2 15 0 1
125 2 16 0 1
125 2 17 0 1
125 2 18 0 1
125 2 19 0 1
125 2 20 0 1
125 2 21 0 1
125 2 22 1 1
125 2 23 0 1
125 2 24 0 1
125 2 25 0 1
126 1 1 1 1
126 1 2 1 2
126 1 3 1 5
126 1 4 1 2
126 1 6 1 1
126 1 9 1 2
126 1 10 1 2
126 1 11 1 2
126 1 12 1 2
126 1 13 1 3
126 1 14 1 4
126 1 15 1 2
126 1 16 1 7
126 1 17 1 10
126 1 18 1 17
126 1 19 1 20
126 1 20 1 15
126 1 24 1 3
126 2 1 0 1
126 2 2 0 1
126 2 3 1 1
126 2 4 0 1
126 2 5 0 1
126 2 6 0 1
126 2 7 0 1
126 2 8 0 1
126 2 9 0 1
126 2 10 0 1
126 2 11 0 1
126 2 12 0 1
126 2 13 0 1
126 2 14 0 1
126 2 15 0 1
126 2 16 0 1
126 2 17 1 1
126 2 18 0 1
126 2 19 1 1
126 2 20 0 1
126 2 21 0 1
126 2 22 0 1
126 2 23 0 1
126 2 24 0 1
126 2 25 0 1
127 1 1 1 13
127 1 3 1 1
127 1 4 1 1
127 1 6 1 21
127 1 8 1 1
127 1 9 1 2
127 1 11 1 14
127 1 12 1 1
127 1 13 1 1
127 1 14 1 1
127 1 15 1 1
127 1 16 1 15
127 1 18 1 1
127 1 19 1 2
127 1 20 1 1
127 1 21 1 22
127 1 24 1 2
127 2 1 0 1
127 2 2 0 1
127 2 3 0 1
127 2 4 0 1
127 2 5 0 1
127 2 6 1 1
127 2 7 0 1
127 2 8 0 1
127 2 9 0 1
127 2 10 0 1
127 2 11 1 1
127 2 12 0 1
127 2 13 1 1
127 2 14 0 1
127 2 15 0 1
127 2 16 0 1
127 2 17 0 1
127 2 18 0 1
127 2 19 0 1
127 2 20 0 1
127 2 21 1 1
127 2 22 0 1
127 2 23 0 1
127 2 24 0 1
127 2 25 0 1
128 1 1 1 2
128 1 2 1 13
128 1 3 1 4
128 1 4 1 8
128 1 5 1 4
128 1 7 1 5
128 1 8 1 2
128 1 9 1 7
128 1 12 1 4
128 1 13 1 3
128 1 14 1 3
128 1 17 1 9
128 1 18 1 5
128 1 19 1 5
128 1 20 1 1
128 1 21 1 3
128 1 22 1 7
128 1 23 1 11
128 1 24 1 4
128 2 1 0 1
128 2 2 1 1
128 2 3 0 1
128 2 4 0 1
128 2 5 0 1
128 2 6 0 1
128 2 7 1 1
128 2 8 1 1
128 2 9 0 1
128 2 10 0 1
128 2 11 0 1
128 2 12 1 1
128 2 13 0 1
128 2 14 0 1
128 2 15 0 1
128 2 16 0 1
128 2 17 1 1
128 2 18 0 1
128 2 19 0 1
128 2 20 0 1
128 2 21 0 1
128 2 22 0 1
128 2 23 1 1
128 2 24 0 1
128 2 25 0 1
129 1 2 1 2
129 1 5 1 13
129 1 6 1 7
129 1 7 1 10
129 1 8 1 10
129 1 9 1 7
129 1 10 1 13
129 1 12 1 2
129 1 13 1 1
129 1 15 1 7
129 1 17 1 4
129 1 18 1 1
129 1 20 1 5
129 1 21 1 3
129 1 22 1 4
129 1 23 1 1
129 1 24 1 1
129 1 25 1 9
129 2 1 0 1
129 2 2 0 1
129 2 3 0 1
129 2 4 0 1
129 2 5 1 1
129 2 6 0 1
129 2 7 0 1
129 2 8 1 1
129 2 9 0 1
129 2 10 1 1
129 2 11 0 1
129 2 12 1 1
129 2 13 0 1
129 2 14 0 1
129 2 15 0 1
129 2 16 0 1
129 2 17 0 1
129 2 18 0 1
129 2 19 0 1
129 2 20 1 1
129 2 21 0 1
129 2 22 1 1
129 2 23 0 1
129 2 24 0 1
129 2 25 0 1
130 1 3 1 1
130 1 8 1 1
130 1 11 1 9
130 1 12 1 11
130 1 13 1 14
130 1 14 1 4
130 1 15 1 11
130 1 16 1 11
130 1 17 1 3
130 1 18 1 9
130 1 19 1 8
130 1 20 1 8
130 1 21 1 2
130 1 22 1 2
130 1 23 1 3
130 1 24 1 1
130 1 25 1 2
130 2 1 0 1
130 2 2 0 1
130 2 3 0 1
130 2 4 0 1
130 2 5 0 1
130 2 6 0 1
130 2 7 0 1
130 2 8 0 1
130 2 9 0 1
130 2 10 0 1
130 2 11 0 1
130 2 12 0 1
130 2 13 1 1
130 2 14 1 1
130 2 15 1 1
130 2 16 1 1
130 2 17 1 1
130 2 18 0 1
130 2 19 1 1
130 2 20 0 1
130 2 21 0 1
130 2 22 0 1
130 2 23 0 1
130 2 24 0 1
130 2 25 0 1
131 1 3 1 21
131 1 8 1 15
131 1 12 1 1
131 1 13 1 23
131 1 15 1 3
131 1 18 1 13
131 1 23 1 24
131 2 1 0 1
131 2 2 0 1
131 2 3 1 1
131 2 4 0 1
131 2 5 0 1
131 2 6 0 1
131 2 7 0 1
131 2 8 1 1
131 2 9 0 1
131 2 10 0 1
131 2 11 0 1
131 2 12 0 1
131 2 13 1 1
131 2 14 0 1
131 2 15 0 1
131 2 16 0 1
131 2 17 0 1
131 2 18 1 1
131 2 19 0 1
131 2 20 0 1
131 2 21 0 1
131 2 22 0 1
131 2 23 1 1
131 2 24 0 1
131 2 25 0 1
132 1 2 1 5
132 1 4 1 1
132 1 5 1 16
132 1 7 1 7
132 1 10 1 10
132 1 12 1 9
132 1 13 1 1
132 1 14 1 1
132 1 15 1 15
132 1 17 1 8
132 1 19 1 1
132 1 20 1 12
132 1 22 1 4
132 1 25 1 10
132 2 1 0 1
132 2 2 1 1
132 2 3 0 1
132 2 4 0 1
132 2 5 1 1
132 2 6 0 1
132 2 7 1 1
132 2 8 0 1
132 2 9 0 1
132 2 10 0 1
132 2 11 0 1
132 2 12 0 1
132 2 13 0 1
132 2 14 0 1
132 2 15 0 1
132 2 16 0 1
132 2 17 0 1
132 2 18 0 1
132 2 19 0 1
132 2 20 1 1
132 2 21 0 1
132 2 22 0 1
132 2 23 0 1
132 2 24 0 1
132 2 25 1 1
133 1 1 1 8
133 1 2 1 12
133 1 3 1 11
133 1 4 1 6
133 1 5 1 15
133 1 6 1 9
133 1 7 1 7
133 1 8 1 4
133 1 9 1 5
133 1 10 1 5
133 1 19 1 1
133 1 20 1 1
133 1 21 1 3
133 1 22 1 7
133 1 23 1 3
133 1 24 1 3
133 2 1 0 1
133 2 2 1 1
133 2 3 1 1
133 2 4 1 1
133 2 5 0 1
133 2 6 0 1
133 2 7 1 1
133 2 8 1 1
133 2 9 1 1
133 2 10 1 1
133 2 11 0 1
133 2 12 0 1
133 2 13 0 1
133 2 14 0 1
133 2 15 0 1
133 2 16 0 1
133 2 17 0 1
133 2 18 0 1
133 2 19 0 1
133 2 20 0 1
133 2 21 0 1
133 2 22 0 1
133 2 23 0 1
133 2 24 0 1
133 2 25 0 1
134 1 1 1 1
134 1 3 1 21
134 1 5 1 3
134 1 8 1 18
134 1 10 1 1
134 1 13 1 11
134 1 16 1 1
134 1 17 1 1
134 1 18 1 18
134 1 19 1 1
134 1 20 1 5
134 1 23 1 16
134 1 25 1 3
134 2 1 0 1
134 2 2 0 1
134 2 3 1 1
134 2 4 0 1
134 2 5 0 1
134 2 6 0 1
134 2 7 0 1
134 2 8 1 1
134 2 9 0 1
134 2 10 0 1
134 2 11 0 1
134 2 12 0 1
134 2 13 1 1
134 2 14 0 1
134 2 15 0 1
134 2 16 0 1
134 2 17 0 1
134 2 18 1 1
134 2 19 0 1
134 2 20 1 1
134 2 21 0 1
134 2 22 0 1
134 2 23 1 1
134 2 24 0 1
134 2 25 0 1
135 1 5 1 12
135 1 10 1 22
135 1 15 1 18
135 1 16 1 1
135 1 17 1 3
135 1 18 1 2
135 1 19 1 2
135 1 20 1 16
135 1 25 1 24
135 2 1 0 1
135 2 2 0 1
135 2 3 0 1
135 2 4 0 1
135 2 5 1 1
135 2 6 0 1
135 2 7 0 1
135 2 8 0 1
135 2 9 0 1
135 2 10 1 1
135 2 11 0 1
135 2 12 0 1
135 2 13 0 1
135 2 14 0 1
135 2 15 1 1
135 2 16 0 1
135 2 17 1 1
135 2 18 1 1
135 2 19 1 1
135 2 20 1 1
135 2 21 0 1
135 2 22 0 1
135 2 23 0 1
135 2 24 0 1
135 2 25 1 1
136 1 1 1 20
136 1 5 1 1
136 1 6 1 25
136 1 11 1 17
136 1 12 1 2
136 1 14 1 2
136 1 15 1 4
136 1 16 1 13
136 1 21 1 16
136 2 1 1 1
136 2 2 0 1
136 2 3 0 1
136 2 4 0 1
136 2 5 0 1
136 2 6 1 1
136 2 7 0 1
136 2 8 0 1
136 2 9 0 1
136 2 10 0 1
136 2 11 1 1
136 2 12 0 1
136 2 13 1 1
136 2 14 0 1
136 2 15 0 1
136 2 16 1 1
136 2 17 0 1
136 2 18 0 1
136 2 19 0 1
136 2 20 0 1
136 2 21 1 1
136 2 22 0 1
136 2 23 0 1
136 2 24 0 1
136 2 25 0 1
137 1 3 1 1
137 1 5 1 2
137 1 6 1 1
137 1 8 1 2
137 1 10 1 1
137 1 13 1 1
137 1 16 1 3
137 1 17 1 9
137 1 18 1 2
137 1 19 1 7
137 1 20 1 8
137 1 21 1 9
137 1 22 1 11
137 1 23 1 13
137 1 24 1 14
137 1 25 1 16
137 2 1 0 1
137 2 2 0 1
137 2 3 0 1
137 2 4 0 1
137 2 5 0 1
137 2 6 0 1
137 2 7 1 1
137 2 8 0 1
137 2 9 0 1
137 2 10 0 1
137 2 11 0 1
137 2 12 0 1
137 2 13 0 1
137 2 14 0 1
137 2 15 0 1
137 2 16 0 1
137 2 17 0 1
137 2 18 0 1
137 2 19 0 1
137 2 20 1 1
137 2 21 0 1
137 2 22 1 1
137 2 23 1 1
137 2 24 1 1
137 2 25 0 1
138 1 1 1 10
138 1 5 1 1
138 1 6 1 8
138 1 7 1 2
138 1 8 1 2
138 1 9 1 4
138 1 10 1 4
138 1 11 1 4
138 1 12 1 1
138 1 16 1 19
138 1 17 1 7
138 1 18 1 13
138 1 19 1 8
138 1 20 1 10
138 1 21 1 7
138 2 1 1 1
138 2 2 0 1
138 2 3 0 1
138 2 4 0 1
138 2 5 0 1
138 2 6 1 1
138 2 7 0 1
138 2 8 0 1
138 2 9 0 1
138 2 10 1 1
138 2 11 0 1
138 2 12 0 1
138 2 13 0 1
138 2 14 0 1
138 2 15 0 1
138 2 16 0 1
138 2 17 1 1
138 2 18 0 1
138 2 19 0 1
138 2 20 1 1
138 2 21 1 1
138 2 22 0 1
138 2 23 0 1
138 2 24 0 1
138 2 25 0 1
139 1 1 1 1
139 1 4 1 3
139 1 5 1 10
139 1 7 1 1
139 1 9 1 8
139 1 10 1 11
139 1 12 1 3
139 1 14 1 14
139 1 15 1 13
139 1 19 1 7
139 1 20 1 12
139 1 24 1 7
139 1 25 1 10
139 2 1 0 1
139 2 2 0 1
139 2 3 0 1
139 2 4 0 1
139 2 5 1 1
139 2 6 0 1
139 2 7 0 1
139 2 8 0 1
139 2 9 0 1
139 2 10 0 1
139 2 11 1 1
139 2 12 0 1
139 2 13 0 1
139 2 14 0 1
139 2 15 1 1
139 2 16 0 1
139 2 17 0 1
139 2 18 0 1
139 2 19 1 1
139 2 20 1 1
139 2 21 0 1
139 2 22 0 1
139 2 23 0 1
139 2 24 0 1
139 2 25 0 1
140 1 1 1 1
140 1 2 1 2
140 1 3 1 14
140 1 4 1 5
140 1 5 1 3
140 1 6 1 4
140 1 7 1 1
140 1 8 1 19
140 1 9 1 2
140 1 10 1 4
140 1 13 1 13
140 1 18 1 14
140 1 19 1 1
140 1 20 1 1
140 1 21 1 1
140 1 22 1 1
140 1 23 1 13
140 1 24 1 1
140 2 1 0 1
140 2 2 0 1
140 2 3 1 1
140 2 4 0 1
140 2 5 0 1
140 2 6 0 1
140 2 7 0 1
140 2 8 1 1
140 2 9 0 1
140 2 10 0 1
140 2 11 0 1
140 2 12 0 1
140 2 13 1 1
140 2 14 0 1
140 2 15 0 1
140 2 16 0 1
140 2 17 0 1
140 2 18 1 1
140 2 19 0 1
140 2 20 0 1
140 2 21 0 1
140 2 22 0 1
140 2 23 0 1
140 2 24 0 1
140 2 25 0 1
141 1 3 1 7
141 1 4 1 2
141 1 5 1 1
141 1 8 1 5
141 1 9 1 3
141 1 11 1 5
141 1 12 1 7
141 1 13 1 19
141 1 14 1 9
141 1 15 1 12
141 1 18 1 10
141 1 19 1 1
141 1 23 1 17
141 1 24 1 2
141 2 1 0 1
141 2 2 0 1
141 2 3 1 1
141 2 4 0 1
141 2 5 0 1
141 2 6 0 1
141 2 7 0 1
141 2 8 0 1
141 2 9 0 1
141 2 10 0 1
141 2 11 1 1
141 2 12 0 1
141 2 13 1 1
141 2 14 1 1
141 2 15 1 1
141 2 16 0 1
141 2 17 0 1
141 2 18 1 1
141 2 19 0 1
141 2 20 0 1
141 2 21 0 1
141 2 22 0 1
141 2 23 0 1
141 2 24 1 1
141 2 25 0 1
142 1 4 1 17
142 1 5 1 1
142 1 9 1 21
142 1 10 1 3
142 1 14 1 9
142 1 15 1 4
142 1 17 1 2
142 1 18 1 2
142 1 19 1 16
142 1 20 1 5
142 1 21 1 1
142 1 24 1 18
142 1 25 1 1
142 2 1 0 1
142 2 2 0 1
142 2 3 0 1
142 2 4 0 1
142 2 5 0 1
142 2 6 0 1
142 2 7 0 1
142 2 8 0 1
142 2 9 1 1
142 2 10 0 1
142 2 11 0 1
142 2 12 0 1
142 2 13 0 1
142 2 14 1 1
142 2 15 0 1
142 2 16 0 1
142 2 17 0 1
142 2 18 0 1
142 2 19 1 1
142 2 20 0 1
142 2 21 0 1
142 2 22 0 1
142 2 23 0 1
142 2 24 1 1
142 2 25 0 1
143 1 2 1 4
143 1 7 1 4
143 1 11 1 2
143 1 12 1 7
143 1 13 1 1
143 1 14 1 1
143 1 15 1 5
143 1 16 1 12
143 1 17 1 15
143 1 18 1 15
143 1 19 1 20
143 1 20 1 13
143 1 22 1 1
143 2 1 0 1
143 2 2 0 1
143 2 3 0 1
143 2 4 0 1
143 2 5 0 1
143 2 6 0 1
143 2 7 0 1
143 2 8 0 1
143 2 9 0 1
143 2 10 0 1
143 2 11 0 1
143 2 12 1 1
143 2 13 1 1
143 2 14 0 1
143 2 15 0 1
143 2 16 1 1
143 2 17 0 1
143 2 18 1 1
143 2 19 1 1
143 2 20 0 1
143 2 21 0 1
143 2 22 1 1
143 2 23 0 1
143 2 24 0 1
143 2 25 0 1
144 1 1 1 2
144 1 2 1 1
144 1 4 1 1
144 1 5 1 3
144 1 6 1 16
144 1 7 1 12
144 1 8 1 15
144 1 9 1 13
144 1 10 1 20
144 1 11 1 7
144 1 12 1 1
144 1 16 1 3
144 1 18 1 1
144 1 20 1 1
144 1 21 1 4
144 2 1 0 1
144 2 2 0 1
144 2 3 0 1
144 2 4 0 1
144 2 5 0 1
144 2 6 1 1
144 2 7 1 1
144 2 8 1 1
144 2 9 0 1
144 2 10 1 1
144 2 11 0 1
144 2 12 0 1
144 2 13 0 1
144 2 14 0 1
144 2 15 1 1
144 2 16 0 1
144 2 17 0 1
144 2 18 0 1
144 2 19 0 1
144 2 20 0 1
144 2 21 0 1
144 2 22 0 1
144 2 23 0 1
144 2 24 0 1
144 2 25 0 1
145 1 3 1 18
145 1 8 1 23
145 1 13 1 15
145 1 18 1 23
145 1 19 1 1
145 1 23 1 20
145 2 1 0 1
145 2 2 0 1
145 2 3 1 1
145 2 4 0 1
145 2 5 0 1
145 2 6 0 1
145 2 7 0 1
145 2 8 1 1
145 2 9 0 1
145 2 10 0 1
145 2 11 0 1
145 2 12 0 1
145 2 13 1 1
145 2 14 0 1
145 2 15 0 1
145 2 16 0 1
145 2 17 0 1
145 2 18 1 1
145 2 19 0 1
145 2 20 0 1
145 2 21 0 1
145 2 22 0 1
145 2 23 1 1
145 2 24 0 1
145 2 25 0 1
146 1 3 1 1
146 1 4 1 2
146 1 5 1 1
146 1 6 1 1
146 1 7 1 2
146 1 10 1 2
146 1 11 1 11
146 1 12 1 9
146 1 13 1 24
146 1 14 1 19
146 1 15 1 17
146 1 18 1 3
146 1 19 1 1
146 1 20 1 1
146 1 23 1 4
146 1 24 1 2
146 2 1 0 1
146 2 2 0 1
146 2 3 1 1
146 2 4 0 1
146 2 5 0 1
146 2 6 1 1
146 2 7 0 1
146 2 8 0 1
146 2 9 0 1
146 2 10 0 1
146 2 11 1 1
146 2 12 0 1
146 2 13 1 1
146 2 14 1 1
146 2 15 1 1
146 2 16 0 1
146 2 17 0 1
146 2 18 0 1
146 2 19 0 1
146 2 20 0 1
146 2 21 0 1
146 2 22 0 1
146 2 23 0 1
146 2 24 0 1
146 2 25 0 1
147 1 1 1 11
147 1 3 1 12
147 1 4 1 1
147 1 6 1 5
147 1 8 1 10
147 1 9 1 5
147 1 11 1 8
147 1 13 1 10
147 1 16 1 8
147 1 18 1 18
147 1 21 1 3
147 1 23 1 9
147 2 1 0 1
147 2 2 0 1
147 2 3 1 1
147 2 4 0 1
147 2 5 0 1
147 2 6 1 1
147 2 7 0 1
147 2 8 0 1
147 2 9 0 1
147 2 10 0 1
147 2 11 1 1
147 2 12 0 1
147 2 13 1 1
147 2 14 0 1
147 2 15 0 1
147 2 16 0 1
147 2 17 0 1
147 2 18 1 1
147 2 19 1 1
147 2 20 0 1
147 2 21 0 1
147 2 22 0 1
147 2 23 1 1
147 2 24 0 1
147 2 25 0 1
148 1 4 1 21
148 1 9 1 18
148 1 10 1 1
148 1 14 1 11
148 1 17 1 1
148 1 19 1 21
148 1 22 1 1
148 1 24 1 26
148 2 1 0 1
148 2 2 0 1
148 2 3 0 1
148 2 4 1 1
148 2 5 0 1
148 2 6 0 1
148 2 7 0 1
148 2 8 0 1
148 2 9 1 1
148 2 10 0 1
148 2 11 0 1
148 2 12 0 1
148 2 13 0 1
148 2 14 1 1
148 2 15 0 1
148 2 16 0 1
148 2 17 1 1
148 2 18 0 1
148 2 19 1 1
148 2 20 0 1
148 2 21 0 1
148 2 22 0 1
148 2 23 0 1
148 2 24 1 1
148 2 25 0 1
149 1 3 1 4
149 1 4 1 2
149 1 8 1 9
149 1 9 1 5
149 1 13 1 4
149 1 14 1 4
149 1 18 1 9
149 1 19 1 3
149 1 21 1 13
149 1 22 1 13
149 1 23 1 13
149 1 24 1 13
149 1 25 1 8
149 2 1 0 1
149 2 2 0 1
149 2 3 1 1
149 2 4 0 1
149 2 5 0 1
149 2 6 0 1
149 2 7 0 1
149 2 8 0 1
149 2 9 1 1
149 2 10 0 1
149 2 11 0 1
149 2 12 0 1
149 2 13 0 1
149 2 14 0 1
149 2 15 0 1
149 2 16 0 1
149 2 17 0 1
149 2 18 0 1
149 2 19 0 1
149 2 20 0 1
149 2 21 1 1
149 2 22 0 1
149 2 23 1 1
149 2 24 1 1
149 2 25 0 1
150 1 1 1 9
150 1 2 1 10
150 1 3 1 10
150 1 4 1 6
150 1 5 1 9
150 1 6 1 8
150 1 7 1 8
150 1 8 1 11
150 1 9 1 13
150 1 10 1 5
150 1 11 1 1
150 1 18 1 4
150 1 19 1 3
150 1 23 1 3
150 2 1 1 1
150 2 2 0 1
150 2 3 0 1
150 2 4 0 1
150 2 5 0 1
150 2 6 0 1
150 2 7 1 1
150 2 8 0 1
150 2 9 1 1
150 2 10 0 1
150 2 11 0 1
150 2 12 0 1
150 2 13 0 1
150 2 14 0 1
150 2 15 0 1
150 2 16 0 1
150 2 17 0 1
150 2 18 0 1
150 2 19 0 1
150 2 20 0 1
150 2 21 0 1
150 2 22 0 1
150 2 23 0 1
150 2 24 0 1
150 2 25 0 1
151 1 1 1 6
151 1 2 1 3
151 1 3 1 12
151 1 4 1 7
151 1 5 1 7
151 1 6 1 4
151 1 7 1 2
151 1 8 1 4
151 1 9 1 1
151 1 11 1 4
151 1 13 1 3
151 1 16 1 14
151 1 17 1 4
151 1 18 1 9
151 1 19 1 8
151 1 20 1 6
151 1 21 1 3
151 1 23 1 3
151 2 1 1 1
151 2 2 1 1
151 2 3 1 1
151 2 4 0 1
151 2 5 0 1
151 2 6 0 1
151 2 7 0 1
151 2 8 0 1
151 2 9 0 1
151 2 10 0 1
151 2 11 0 1
151 2 12 0 1
151 2 13 1 1
151 2 14 0 1
151 2 15 0 1
151 2 16 0 1
151 2 17 0 1
151 2 18 1 1
151 2 19 0 1
151 2 20 0 1
151 2 21 0 1
151 2 22 0 1
151 2 23 0 1
151 2 24 0 1
151 2 25 0 1
152 1 2 1 17
152 1 5 1 3
152 1 7 1 15
152 1 10 1 3
152 1 12 1 15
152 1 17 1 17
152 1 20 1 1
152 1 22 1 27
152 1 25 1 2
152 2 1 0 1
152 2 2 1 1
152 2 3 0 1
152 2 4 0 1
152 2 5 0 1
152 2 6 0 1
152 2 7 1 1
152 2 8 0 1
152 2 9 0 1
152 2 10 0 1
152 2 11 0 1
152 2 12 0 1
152 2 13 0 1
152 2 14 0 1
152 2 15 0 1
152 2 16 0 1
152 2 17 1 1
152 2 18 0 1
152 2 19 0 1
152 2 20 0 1
152 2 21 0 1
152 2 22 1 1
152 2 23 0 1
152 2 24 0 1
152 2 25 0 1
153 1 1 1 15
153 1 3 1 4
153 1 6 1 16
153 1 7 1 1
153 1 8 1 6
153 1 9 1 2
153 1 10 1 1
153 1 11 1 12
153 1 13 1 9
153 1 16 1 11
153 1 18 1 5
153 1 21 1 12
153 1 23 1 5
153 1 25 1 1
153 2 1 1 1
153 2 2 0 1
153 2 3 0 1
153 2 4 0 1
153 2 5 0 1
153 2 6 1 1
153 2 7 0 1
153 2 8 0 1
153 2 9 0 1
153 2 10 0 1
153 2 11 1 1
153 2 12 1 1
153 2 13 1 1
153 2 14 0 1
153 2 15 0 1
153 2 16 1 1
153 2 17 0 1
153 2 18 1 1
153 2 19 0 1
153 2 20 0 1
153 2 21 1 1
153 2 22 0 1
153 2 23 1 1
153 2 24 0 1
153 2 25 0 1
154 1 1 1 11
154 1 5 1 4
154 1 6 1 16
154 1 10 1 6
154 1 11 1 18
154 1 15 1 2
154 1 16 1 11
154 1 20 1 6
154 1 21 1 17
154 1 22 1 2
154 1 23 1 1
154 1 24 1 1
154 1 25 1 5
154 2 1 0 1
154 2 2 0 1
154 2 3 0 1
154 2 4 0 1
154 2 5 1 1
154 2 6 0 1
154 2 7 0 1
154 2 8 0 1
154 2 9 0 1
154 2 10 0 1
154 2 11 0 1
154 2 12 0 1
154 2 13 0 1
154 2 14 0 1
154 2 15 0 1
154 2 16 1 1
154 2 17 0 1
154 2 18 0 1
154 2 19 0 1
154 2 20 0 1
154 2 21 0 1
154 2 22 0 1
154 2 23 0 1
154 2 24 0 1
154 2 25 0 1
155 1 16 1 11
155 1 17 1 14
155 1 18 1 4
155 1 19 1 9
155 1 20 1 8
155 1 21 1 9
155 1 22 1 12
155 1 23 1 9
155 1 24 1 12
155 1 25 1 12
155 2 1 0 1
155 2 2 0 1
155 2 3 0 1
155 2 4 0 1
155 2 5 0 1
155 2 6 0 1
155 2 7 0 1
155 2 8 0 1
155 2 9 0 1
155 2 10 0 1
155 2 11 0 1
155 2 12 0 1
155 2 13 0 1
155 2 14 0 1
155 2 15 0 1
155 2 16 0 1
155 2 17 0 1
155 2 18 1 1
155 2 19 1 1
155 2 20 0 1
155 2 21 1 1
155 2 22 1 1
155 2 23 1 1
155 2 24 1 1
155 2 25 0 1
156 1 1 1 1
156 1 2 1 9
156 1 3 1 1
156 1 4 1 9
156 1 5 1 1
156 1 7 1 6
156 1 9 1 15
156 1 12 1 5
156 1 14 1 12
156 1 16 1 2
156 1 17 1 7
156 1 18 1 1
156 1 19 1 7
156 1 20 1 1
156 1 22 1 6
156 1 24 1 17
156 2 1 0 1
156 2 2 0 1
156 2 3 0 1
156 2 4 0 1
156 2 5 0 1
156 2 6 0 1
156 2 7 0 1
156 2 8 0 1
156 2 9 0 1
156 2 10 0 1
156 2 11 0 1
156 2 12 0 1
156 2 13 0 1
156 2 14 0 1
156 2 15 0 1
156 2 16 0 1
156 2 17 0 1
156 2 18 0 1
156 2 19 1 1
156 2 20 0 1
156 2 21 0 1
156 2 22 0 1
156 2 23 0 1
156 2 24 1 1
156 2 25 0 1
157 1 1 1 5
157 1 2 1 5
157 1 3 1 3
157 1 4 1 10
157 1 5 1 1
157 1 6 1 1
157 1 7 1 12
157 1 8 1 2
157 1 9 1 13
157 1 10 1 4
157 1 11 1 2
157 1 12 1 4
157 1 13 1 2
157 1 14 1 4
157 1 17 1 11
157 1 18 1 2
157 1 19 1 7
157 1 22 1 4
157 1 23 1 2
157 1 24 1 5
157 1 25 1 1
157 2 1 0 1
157 2 2 0 1
157 2 3 0 1
157 2 4 1 1
157 2 5 0 1
157 2 6 0 1
157 2 7 0 1
157 2 8 0 1
157 2 9 1 1
157 2 10 0 1
157 2 11 0 1
157 2 12 0 1
157 2 13 0 1
157 2 14 1 1
157 2 15 0 1
157 2 16 0 1
157 2 17 0 1
157 2 18 0 1
157 2 19 0 1
157 2 20 0 1
157 2 21 0 1
157 2 22 0 1
157 2 23 0 1
157 2 24 1 1
157 2 25 0 1
158 1 3 1 2
158 1 4 1 4
158 1 6 1 5
158 1 7 1 6
158 1 8 1 2
158 1 9 1 12
158 1 10 1 9
158 1 11 1 8
158 1 12 1 6
158 1 13 1 9
158 1 14 1 11
158 1 15 1 10
158 1 16 1 1
158 1 17 1 2
158 1 19 1 6
158 1 21 1 1
158 1 22 1 1
158 1 24 1 5
158 2 1 0 1
158 2 2 0 1
158 2 3 0 1
158 2 4 1 1
158 2 5 0 1
158 2 6 0 1
158 2 7 1 1
158 2 8 1 1
158 2 9 1 1
158 2 10 0 1
158 2 11 1 1
158 2 12 0 1
158 2 13 1 1
158 2 14 0 1
158 2 15 0 1
158 2 16 0 1
158 2 17 1 1
158 2 18 0 1
158 2 19 0 1
158 2 20 0 1
158 2 21 0 1
158 2 22 0 1
158 2 23 0 1
158 2 24 0 1
158 2 25 0 1
159 1 1 1 12
159 1 2 1 5
159 1 3 1 15
159 1 4 1 17
159 1 5 1 7
159 1 7 1 2
159 1 8 1 4
159 1 12 1 2
159 1 13 1 3
159 1 16 1 6
159 1 17 1 3
159 1 18 1 7
159 1 19 1 7
159 1 20 1 5
159 1 22 1 1
159 1 23 1 4
159 2 1 1 1
159 2 2 1 1
159 2 3 1 1
159 2 4 0 1
159 2 5 1 1
159 2 6 0 1
159 2 7 0 1
159 2 8 0 1
159 2 9 0 1
159 2 10 0 1
159 2 11 0 1
159 2 12 0 1
159 2 13 0 1
159 2 14 0 1
159 2 15 0 1
159 2 16 1 1
159 2 17 0 1
159 2 18 0 1
159 2 19 0 1
159 2 20 0 1
159 2 21 0 1
159 2 22 0 1
159 2 23 1 1
159 2 24 0 1
159 2 25 0 1
160 1 1 1 4
160 1 3 1 1
160 1 4 1 1
160 1 6 1 3
160 1 7 1 3
160 1 8 1 3
160 1 9 1 5
160 1 10 1 4
160 1 11 1 4
160 1 16 1 23
160 1 17 1 9
160 1 18 1 14
160 1 19 1 12
160 1 20 1 6
160 1 21 1 4
160 1 22 1 1
160 1 23 1 1
160 1 24 1 1
160 1 25 1 1
160 2 1 0 1
160 2 2 0 1
160 2 3 0 1
160 2 4 1 1
160 2 5 0 1
160 2 6 0 1
160 2 7 0 1
160 2 8 0 1
160 2 9 0 1
160 2 10 0 1
160 2 11 1 1
160 2 12 0 1
160 2 13 0 1
160 2 14 0 1
160 2 15 0 1
160 2 16 1 1
160 2 17 0 1
160 2 18 1 1
160 2 19 1 1
160 2 20 1 1
160 2 21 0 1
160 2 22 0 1
160 2 23 0 1
160 2 24 0 1
160 2 25 0 1
161 1 1 1 5
161 1 2 1 7
161 1 3 1 10
161 1 4 1 15
161 1 5 1 2
161 1 9 1 11
161 1 10 1 2
161 1 11 1 3
161 1 12 1 3
161 1 13 1 3
161 1 14 1 16
161 1 15 1 4
161 1 19 1 9
161 1 24 1 10
161 2 1 0 1
161 2 2 0 1
161 2 3 0 1
161 2 4 1 1
161 2 5 1 1
161 2 6 1 1
161 2 7 0 1
161 2 8 0 1
161 2 9 1 1
161 2 10 0 1
161 2 11 0 1
161 2 12 0 1
161 2 13 0 1
161 2 14 1 1
161 2 15 0 1
161 2 16 0 1
161 2 17 0 1
161 2 18 0 1
161 2 19 1 1
161 2 20 0 1
161 2 21 0 1
161 2 22 0 1
161 2 23 0 1
161 2 24 1 1
161 2 25 0 1
162 1 1 1 2
162 1 4 1 3
162 1 5 1 1
162 1 11 1 8
162 1 12 1 2
162 1 13 1 5
162 1 14 1 2
162 1 15 1 4
162 1 16 1 17
162 1 17 1 11
162 1 18 1 17
162 1 19 1 14
162 1 20 1 14
162 2 1 0 1
162 2 2 0 1
162 2 3 0 1
162 2 4 0 1
162 2 5 1 1
162 2 6 0 1
162 2 7 0 1
162 2 8 0 1
162 2 9 0 1
162 2 10 0 1
162 2 11 0 1
162 2 12 0 1
162 2 13 0 1
162 2 14 0 1
162 2 15 0 1
162 2 16 0 1
162 2 17 1 1
162 2 18 1 1
162 2 19 1 1
162 2 20 1 1
162 2 21 0 1
162 2 22 0 1
162 2 23 0 1
162 2 24 0 1
162 2 25 0 1
163 1 1 1 1
163 1 2 1 3
163 1 6 1 16
163 1 7 1 20
163 1 8 1 18
163 1 9 1 12
163 1 10 1 12
163 1 11 1 2
163 1 12 1 3
163 1 13 1 2
163 1 14 1 1
163 1 17 1 3
163 1 21 1 2
163 1 22 1 3
163 1 23 1 1
163 1 24 1 1
163 2 1 0 1
163 2 2 0 1
163 2 3 0 1
163 2 4 0 1
163 2 5 0 1
163 2 6 1 1
163 2 7 0 1
163 2 8 1 1
163 2 9 1 1
163 2 10 0 1
163 2 11 0 1
163 2 12 0 1
163 2 13 0 1
163 2 14 0 1
163 2 15 0 1
163 2 16 0 1
163 2 17 0 1
163 2 18 0 1
163 2 19 0 1
163 2 20 0 1
163 2 21 0 1
163 2 22 0 1
163 2 23 0 1
163 2 24 0 1
163 2 25 0 1
164 1 1 1 16
164 1 2 1 1
164 1 3 1 2
164 1 4 1 3
164 1 6 1 17
164 1 9 1 1
164 1 11 1 21
164 1 12 1 4
164 1 13 1 5
164 1 14 1 12
164 1 15 1 4
164 1 16 1 9
164 1 19 1 1
164 1 21 1 4
164 2 1 0 1
164 2 2 0 1
164 2 3 0 1
164 2 4 0 1
164 2 5 0 1
164 2 6 0 1
164 2 7 0 1
164 2 8 0 1
164 2 9 0 1
164 2 10 0 1
164 2 11 1 1
164 2 12 0 1
164 2 13 1 1
164 2 14 0 1
164 2 15 1 1
164 2 16 1 1
164 2 17 0 1
164 2 18 0 1
164 2 19 0 1
164 2 20 0 1
164 2 21 1 1
164 2 22 0 1
164 2 23 0 1
164 2 24 0 1
164 2 25 0 1
165 1 3 1 18
165 1 8 1 11
165 1 13 1 20
165 1 18 1 22
165 1 23 1 29
165 2 1 0 1
165 2 2 0 1
165 2 3 1 1
165 2 4 0 1
165 2 5 0 1
165 2 6 0 1
165 2 7 0 1
165 2 8 1 1
165 2 9 0 1
165 2 10 0 1
165 2 11 0 1
165 2 12 0 1
165 2 13 1 1
165 2 14 0 1
165 2 15 0 1
165 2 16 0 1
165 2 17 0 1
165 2 18 1 1
165 2 19 0 1
165 2 20 0 1
165 2 21 0 1
165 2 22 0 1
165 2 23 1 1
165 2 24 0 1
165 2 25 0 1
166 1 1 1 22
166 1 2 1 21
166 1 3 1 19
166 1 4 1 14
166 1 5 1 24
166 2 1 1 1
166 2 2 1 1
166 2 3 1 1
166 2 4 1 1
166 2 5 1 1
166 2 6 0 1
166 2 7 0 1
166 2 8 0 1
166 2 9 0 1
166 2 10 0 1
166 2 11 0 1
166 2 12 0 1
166 2 13 0 1
166 2 14 0 1
166 2 15 0 1
166 2 16 0 1
166 2 17 0 1
166 2 18 0 1
166 2 19 0 1
166 2 20 0 1
166 2 21 0 1
166 2 22 0 1
166 2 23 0 1
166 2 24 0 1
166 2 25 0 1
167 1 10 1 1
167 1 21 1 22
167 1 22 1 15
167 1 23 1 23
167 1 24 1 20
167 1 25 1 19
167 2 1 0 1
167 2 2 0 1
167 2 3 0 1
167 2 4 0 1
167 2 5 0 1
167 2 6 0 1
167 2 7 0 1
167 2 8 0 1
167 2 9 0 1
167 2 10 0 1
167 2 11 0 1
167 2 12 0 1
167 2 13 0 1
167 2 14 0 1
167 2 15 0 1
167 2 16 0 1
167 2 17 1 1
167 2 18 0 1
167 2 19 0 1
167 2 20 0 1
167 2 21 1 1
167 2 22 1 1
167 2 23 1 1
167 2 24 1 1
167 2 25 1 1
168 1 2 1 2
168 1 3 1 1
168 1 8 1 1
168 1 12 1 2
168 1 16 1 20
168 1 17 1 18
168 1 18 1 15
168 1 19 1 21
168 1 20 1 19
168 1 22 1 1
168 2 1 0 1
168 2 2 0 1
168 2 3 0 1
168 2 4 0 1
168 2 5 0 1
168 2 6 0 1
168 2 7 0 1
168 2 8 0 1
168 2 9 0 1
168 2 10 0 1
168 2 11 0 1
168 2 12 0 1
168 2 13 0 1
168 2 14 0 1
168 2 15 0 1
168 2 16 1 1
168 2 17 1 1
168 2 18 1 1
168 2 19 1 1
168 2 20 0 1
168 2 21 0 1
168 2 22 0 1
168 2 23 0 1
168 2 24 0 1
168 2 25 0 1
169 1 2 1 3
169 1 4 1 4
169 1 5 1 6
169 1 6 1 3
169 1 7 1 6
169 1 8 1 4
169 1 9 1 11
169 1 10 1 16
169 1 11 1 1
169 1 12 1 4
169 1 14 1 5
169 1 15 1 9
169 1 19 1 8
169 1 20 1 9
169 1 24 1 6
169 1 25 1 5
169 2 1 0 1
169 2 2 0 1
169 2 3 0 1
169 2 4 0 1
169 2 5 1 1
169 2 6 0 1
169 2 7 1 1
169 2 8 0 1
169 2 9 1 1
169 2 10 0 1
169 2 11 0 1
169 2 12 0 1
169 2 13 0 1
169 2 14 0 1
169 2 15 0 1
169 2 16 0 1
169 2 17 0 1
169 2 18 0 1
169 2 19 0 1
169 2 20 0 1
169 2 21 0 1
169 2 22 0 1
169 2 23 0 1
169 2 24 1 1
169 2 25 0 1
170 1 1 1 2
170 1 5 1 20
170 1 7 1 1
170 1 9 1 1
170 1 10 1 15
170 1 11 1 1
170 1 15 1 20
170 1 19 1 2
170 1 20 1 18
170 1 25 1 20
170 2 1 0 1
170 2 2 1 1
170 2 3 0 1
170 2 4 0 1
170 2 5 1 1
170 2 6 0 1
170 2 7 0 1
170 2 8 0 1
170 2 9 0 1
170 2 10 1 1
170 2 11 0 1
170 2 12 0 1
170 2 13 0 1
170 2 14 0 1
170 2 15 1 1
170 2 16 0 1
170 2 17 0 1
170 2 18 0 1
170 2 19 0 1
170 2 20 1 1
170 2 21 0 1
170 2 22 0 1
170 2 23 0 1
170 2 24 0 1
170 2 25 1 1
171 1 1 1 16
171 1 2 1 7
171 1 3 1 9
171 1 4 1 6
171 1 5 1 6
171 1 6 1 20
171 1 11 1 12
171 1 16 1 11
171 1 21 1 13
171 2 1 1 1
171 2 2 0 1
171 2 3 0 1
171 2 4 0 1
171 2 5 0 1
171 2 6 1 1
171 2 7 0 1
171 2 8 0 1
171 2 9 0 1
171 2 10 0 1
171 2 11 1 1
171 2 12 0 1
171 2 13 0 1
171 2 14 0 1
171 2 15 0 1
171 2 16 1 1
171 2 17 0 1
171 2 18 0 1
171 2 19 0 1
171 2 20 0 1
171 2 21 1 1
171 2 22 0 1
171 2 23 0 1
171 2 24 0 1
171 2 25 0 1
172 1 4 1 18
172 1 9 1 19
172 1 14 1 20
172 1 19 1 21
172 1 24 1 22
172 2 1 0 1
172 2 2 0 1
172 2 3 0 1
172 2 4 1 1
172 2 5 0 1
172 2 6 0 1
172 2 7 0 1
172 2 8 0 1
172 2 9 1 1
172 2 10 0 1
172 2 11 0 1
172 2 12 0 1
172 2 13 0 1
172 2 14 1 1
172 2 15 0 1
172 2 16 0 1
172 2 17 0 1
172 2 18 0 1
172 2 19 1 1
172 2 20 0 1
172 2 21 0 1
172 2 22 0 1
172 2 23 0 1
172 2 24 1 1
172 2 25 0 1
173 1 1 1 5
173 1 4 1 1
173 1 6 1 23
173 1 7 1 6
173 1 8 1 3
173 1 9 1 10
173 1 10 1 8
173 1 11 1 13
173 1 12 1 5
173 1 13 1 7
173 1 15 1 5
173 1 16 1 8
173 1 17 1 1
173 1 18 1 1
173 1 19 1 1
173 1 21 1 3
173 2 1 0 1
173 2 2 0 1
173 2 3 0 1
173 2 4 0 1
173 2 5 0 1
173 2 6 1 1
173 2 7 1 1
173 2 8 1 1
173 2 9 1 1
173 2 10 1 1
173 2 11 1 1
173 2 12 0 1
173 2 13 0 1
173 2 14 0 1
173 2 15 0 1
173 2 16 1 1
173 2 17 0 1
173 2 18 0 1
173 2 19 0 1
173 2 20 0 1
173 2 21 1 1
173 2 22 0 1
173 2 23 0 1
173 2 24 0 1
173 2 25 0 1
174 1 1 1 7
174 1 2 1 3
174 1 4 1 6
174 1 6 1 9
174 1 7 1 7
174 1 9 1 5
174 1 11 1 6
174 1 12 1 6
174 1 14 1 10
174 1 16 1 5
174 1 17 1 12
174 1 19 1 8
174 1 20 1 1
174 1 21 1 1
174 1 22 1 5
174 1 24 1 9
174 2 1 0 1
174 2 2 0 1
174 2 3 0 1
174 2 4 0 1
174 2 5 0 1
174 2 6 1 1
174 2 7 0 1
174 2 8 0 1
174 2 9 0 1
174 2 10 0 1
174 2 11 0 1
174 2 12 0 1
174 2 13 0 1
174 2 14 1 1
174 2 15 0 1
174 2 16 0 1
174 2 17 0 1
174 2 18 0 1
174 2 19 1 1
174 2 20 0 1
174 2 21 1 1
174 2 22 0 1
174 2 23 0 1
174 2 24 1 1
174 2 25 0 1
175 1 3 1 2
175 1 4 1 11
175 1 9 1 2
175 1 11 1 5
175 1 12 1 7
175 1 13 1 5
175 1 14 1 12
175 1 15 1 8
175 1 19 1 7
175 1 21 1 4
175 1 22 1 12
175 1 23 1 9
175 1 24 1 12
175 1 25 1 4
175 2 1 0 1
175 2 2 0 1
175 2 3 0 1
175 2 4 0 1
175 2 5 0 1
175 2 6 0 1
175 2 7 0 1
175 2 8 0 1
175 2 9 0 1
175 2 10 0 1
175 2 11 0 1
175 2 12 1 1
175 2 13 0 1
175 2 14 1 1
175 2 15 1 1
175 2 16 0 1
175 2 17 0 1
175 2 18 0 1
175 2 19 0 1
175 2 20 0 1
175 2 21 0 1
175 2 22 0 1
175 2 23 0 1
175 2 24 0 1
175 2 25 0 1
176 1 15 1 1
176 1 16 1 25
176 1 17 1 23
176 1 18 1 17
176 1 19 1 18
176 1 20 1 16
176 2 1 0 1
176 2 2 0 1
176 2 3 0 1
176 2 4 0 1
176 2 5 0 1
176 2 6 0 1
176 2 7 0 1
176 2 8 0 1
176 2 9 0 1
176 2 10 0 1
176 2 11 0 1
176 2 12 0 1
176 2 13 0 1
176 2 14 0 1
176 2 15 0 1
176 2 16 1 1
176 2 17 1 1
176 2 18 1 1
176 2 19 1 1
176 2 20 1 1
176 2 21 0 1
176 2 22 0 1
176 2 23 0 1
176 2 24 0 1
176 2 25 0 1
177 1 2 1 13
177 1 3 1 6
177 1 7 1 16
177 1 8 1 6
177 1 9 1 1
177 1 12 1 12
177 1 13 1 8
177 1 16 1 1
177 1 17 1 12
177 1 18 1 7
177 1 22 1 9
177 1 23 1 9
177 2 1 0 1
177 2 2 0 1
177 2 3 1 1
177 2 4 0 1
177 2 5 0 1
177 2 6 0 1
177 2 7 1 1
177 2 8 0 1
177 2 9 0 1
177 2 10 0 1
177 2 11 0 1
177 2 12 1 1
177 2 13 1 1
177 2 14 0 1
177 2 15 0 1
177 2 16 0 1
177 2 17 0 1
177 2 18 0 1
177 2 19 0 1
177 2 20 0 1
177 2 21 0 1
177 2 22 1 1
177 2 23 0 1
177 2 24 0 1
177 2 25 0 1
178 1 3 1 9
178 1 6 1 2
178 1 8 1 8
178 1 9 1 1
178 1 11 1 8
178 1 12 1 18
178 1 13 1 19
178 1 14 1 12
178 1 15 1 9
178 1 18 1 9
178 1 23 1 5
178 2 1 0 1
178 2 2 0 1
178 2 3 1 1
178 2 4 0 1
178 2 5 0 1
178 2 6 0 1
178 2 7 0 1
178 2 8 0 1
178 2 9 0 1
178 2 10 0 1
178 2 11 1 1
178 2 12 0 1
178 2 13 1 1
178 2 14 1 1
178 2 15 1 1
178 2 16 0 1
178 2 17 0 1
178 2 18 1 1
178 2 19 0 1
178 2 20 0 1
178 2 21 0 1
178 2 22 0 1
178 2 23 0 1
178 2 24 0 1
178 2 25 0 1
179 1 5 1 2
179 1 6 1 13
179 1 7 1 20
179 1 8 1 18
179 1 9 1 14
179 1 10 1 17
179 1 11 1 1
179 1 12 1 1
179 1 14 1 2
179 1 15 1 3
179 1 20 1 5
179 1 21 1 1
179 1 25 1 3
179 2 1 0 1
179 2 2 0 1
179 2 3 0 1
179 2 4 0 1
179 2 5 0 1
179 2 6 1 1
179 2 7 1 1
179 2 8 1 1
179 2 9 0 1
179 2 10 1 1
179 2 11 0 1
179 2 12 0 1
179 2 13 0 1
179 2 14 0 1
179 2 15 0 1
179 2 16 0 1
179 2 17 0 1
179 2 18 0 1
179 2 19 0 1
179 2 20 0 1
179 2 21 0 1
179 2 22 0 1
179 2 23 0 1
179 2 24 0 1
179 2 25 0 1
180 1 1 1 8
180 1 2 1 19
180 1 3 1 13
180 1 4 1 8
180 1 5 1 14
180 1 8 1 1
180 1 10 1 3
180 1 11 1 1
180 1 12 1 1
180 1 14 1 3
180 1 15 1 4
180 1 18 1 1
180 1 20 1 2
180 1 21 1 6
180 1 22 1 2
180 1 23 1 2
180 1 24 1 3
180 1 25 1 9
180 2 1 1 1
180 2 2 0 1
180 2 3 1 1
180 2 4 1 1
180 2 5 0 1
180 2 6 0 1
180 2 7 0 1
180 2 8 1 1
180 2 9 0 1
180 2 10 0 1
180 2 11 0 1
180 2 12 0 1
180 2 13 0 1
180 2 14 0 1
180 2 15 1 1
180 2 16 0 1
180 2 17 0 1
180 2 18 0 1
180 2 19 0 1
180 2 20 0 1
180 2 21 1 1
180 2 22 0 1
180 2 23 0 1
180 2 24 0 1
180 2 25 0 1
181 1 1 1 30
181 1 2 1 19
181 1 3 1 15
181 1 4 1 12
181 1 5 1 17
181 1 16 1 5
181 1 21 1 2
181 2 1 1 1
181 2 2 1 1
181 2 3 1 1
181 2 4 0 1
181 2 5 1 1
181 2 6 1 1
181 2 7 0 1
181 2 8 0 1
181 2 9 0 1
181 2 10 0 1
181 2 11 0 1
181 2 12 0 1
181 2 13 0 1
181 2 14 0 1
181 2 15 0 1
181 2 16 0 1
181 2 17 0 1
181 2 18 0 1
181 2 19 0 1
181 2 20 0 1
181 2 21 0 1
181 2 22 0 1
181 2 23 0 1
181 2 24 0 1
181 2 25 0 1
182 1 1 1 2
182 1 2 1 5
182 1 3 1 21
182 1 5 1 1
182 1 7 1 4
182 1 8 1 18
182 1 12 1 5
182 1 13 1 14
182 1 17 1 2
182 1 18 1 11
182 1 22 1 10
182 1 23 1 7
182 2 1 0 1
182 2 2 0 1
182 2 3 0 1
182 2 4 0 1
182 2 5 0 1
182 2 6 0 1
182 2 7 0 1
182 2 8 1 1
182 2 9 0 1
182 2 10 0 1
182 2 11 0 1
182 2 12 1 1
182 2 13 1 1
182 2 14 0 1
182 2 15 0 1
182 2 16 0 1
182 2 17 0 1
182 2 18 1 1
182 2 19 0 1
182 2 20 0 1
182 2 21 0 1
182 2 22 1 1
182 2 23 1 1
182 2 24 0 1
182 2 25 0 1
183 1 2 1 19
183 1 6 1 1
183 1 7 1 17
183 1 10 1 1
183 1 12 1 17
183 1 17 1 12
183 1 21 1 1
183 1 22 1 26
183 1 24 1 3
183 1 25 1 3
183 2 1 0 1
183 2 2 1 1
183 2 3 0 1
183 2 4 0 1
183 2 5 0 1
183 2 6 0 1
183 2 7 1 1
183 2 8 0 1
183 2 9 0 1
183 2 10 0 1
183 2 11 0 1
183 2 12 1 1
183 2 13 0 1
183 2 14 0 1
183 2 15 0 1
183 2 16 0 1
183 2 17 1 1
183 2 18 0 1
183 2 19 0 1
183 2 20 0 1
183 2 21 0 1
183 2 22 1 1
183 2 23 0 1
183 2 24 1 1
183 2 25 0 1
184 1 1 1 6
184 1 2 1 4
184 1 3 1 5
184 1 4 1 18
184 1 5 1 5
184 1 9 1 19
184 1 14 1 14
184 1 19 1 15
184 1 24 1 14
184 2 1 1 1
184 2 2 0 1
184 2 3 0 1
184 2 4 1 1
184 2 5 0 1
184 2 6 0 1
184 2 7 0 1
184 2 8 0 1
184 2 9 1 1
184 2 10 0 1
184 2 11 0 1
184 2 12 0 1
184 2 13 0 1
184 2 14 1 1
184 2 15 0 1
184 2 16 0 1
184 2 17 0 1
184 2 18 0 1
184 2 19 1 1
184 2 20 0 1
184 2 21 0 1
184 2 22 0 1
184 2 23 0 1
184 2 24 0 1
184 2 25 0 1
185 1 1 1 4
185 1 2 1 3
185 1 3 1 3
185 1 4 1 3
185 1 5 1 12
185 1 6 1 1
185 1 8 1 2
185 1 9 1 2
185 1 10 1 13
185 1 11 1 5
185 1 12 1 1
185 1 13 1 3
185 1 14 1 2
185 1 15 1 9
185 1 16 1 1
185 1 17 1 2
185 1 18 1 3
185 1 19 1 1
185 1 20 1 9
185 1 21 1 1
185 1 22 1 4
185 1 23 1 3
185 1 24 1 3
185 1 25 1 10
185 2 1 0 1
185 2 2 0 1
185 2 3 0 1
185 2 4 0 1
185 2 5 1 1
185 2 6 0 1
185 2 7 0 1
185 2 8 0 1
185 2 9 0 1
185 2 10 1 1
185 2 11 0 1
185 2 12 0 1
185 2 13 0 1
185 2 14 0 1
185 2 15 0 1
185 2 16 0 1
185 2 17 0 1
185 2 18 0 1
185 2 19 0 1
185 2 20 1 1
185 2 21 0 1
185 2 22 1 1
185 2 23 0 1
185 2 24 0 1
185 2 25 1 1
186 1 1 1 18
186 1 2 1 13
186 1 3 1 20
186 1 4 1 20
186 1 5 1 13
186 1 8 1 2
186 1 11 1 2
186 1 12 1 1
186 1 13 1 2
186 1 14 1 1
186 1 15 1 2
186 1 18 1 2
186 1 23 1 4
186 2 1 1 1
186 2 2 1 1
186 2 3 1 1
186 2 4 1 1
186 2 5 1 1
186 2 6 0 1
186 2 7 0 1
186 2 8 0 1
186 2 9 0 1
186 2 10 0 1
186 2 11 0 1
186 2 12 0 1
186 2 13 0 1
186 2 14 1 1
186 2 15 0 1
186 2 16 0 1
186 2 17 0 1
186 2 18 0 1
186 2 19 0 1
186 2 20 0 1
186 2 21 0 1
186 2 22 0 1
186 2 23 0 1
186 2 24 0 1
186 2 25 0 1
187 1 1 1 2
187 1 4 1 12
187 1 6 1 7
187 1 7 1 5
187 1 8 1 3
187 1 9 1 18
187 1 10 1 3
187 1 11 1 3
187 1 12 1 1
187 1 14 1 10
187 1 16 1 2
187 1 17 1 3
187 1 19 1 18
187 1 21 1 2
187 1 22 1 1
187 1 24 1 10
187 2 1 0 1
187 2 2 0 1
187 2 3 0 1
187 2 4 0 1
187 2 5 0 1
187 2 6 0 1
187 2 7 0 1
187 2 8 1 1
187 2 9 1 1
187 2 10 0 1
187 2 11 0 1
187 2 12 0 1
187 2 13 0 1
187 2 14 1 1
187 2 15 0 1
187 2 16 0 1
187 2 17 0 1
187 2 18 0 1
187 2 19 1 1
187 2 20 0 1
187 2 21 1 1
187 2 22 0 1
187 2 23 0 1
187 2 24 1 1
187 2 25 0 1
188 1 1 1 2
188 1 3 1 5
188 1 4 1 2
188 1 6 1 5
188 1 7 1 5
188 1 8 1 18
188 1 9 1 6
188 1 10 1 3
188 1 11 1 2
188 1 13 1 8
188 1 14 1 3
188 1 16 1 8
188 1 17 1 5
188 1 18 1 7
188 1 19 1 2
188 1 20 1 4
188 1 21 1 2
188 1 22 1 2
188 1 23 1 6
188 1 24 1 4
188 1 25 1 1
188 2 1 0 1
188 2 2 0 1
188 2 3 1 1
188 2 4 0 1
188 2 5 0 1
188 2 6 0 1
188 2 7 0 1
188 2 8 1 1
188 2 9 0 1
188 2 10 1 1
188 2 11 0 1
188 2 12 0 1
188 2 13 1 1
188 2 14 0 1
188 2 15 0 1
188 2 16 0 1
188 2 17 0 1
188 2 18 1 1
188 2 19 0 1
188 2 20 0 1
188 2 21 0 1
188 2 22 0 1
188 2 23 0 1
188 2 24 0 1
188 2 25 0 1
189 1 4 1 23
189 1 5 1 1
189 1 9 1 20
189 1 14 1 17
189 1 19 1 21
189 1 24 1 18
189 2 1 0 1
189 2 2 0 1
189 2 3 0 1
189 2 4 1 1
189 2 5 0 1
189 2 6 0 1
189 2 7 0 1
189 2 8 0 1
189 2 9 1 1
189 2 10 0 1
189 2 11 0 1
189 2 12 0 1
189 2 13 0 1
189 2 14 1 1
189 2 15 0 1
189 2 16 0 1
189 2 17 0 1
189 2 18 0 1
189 2 19 1 1
189 2 20 0 1
189 2 21 0 1
189 2 22 0 1
189 2 23 0 1
189 2 24 1 1
189 2 25 0 1
190 1 1 1 2
190 1 2 1 2
190 1 4 1 5
190 1 6 1 6
190 1 7 1 4
190 1 8 1 10
190 1 9 1 16
190 1 10 1 9
190 1 11 1 8
190 1 14 1 7
190 1 16 1 3
190 1 19 1 13
190 1 21 1 7
190 1 22 1 1
190 1 23 1 1
190 1 24 1 6
190 2 1 0 1
190 2 2 0 1
190 2 3 0 1
190 2 4 1 1
190 2 5 0 1
190 2 6 1 1
190 2 7 1 1
190 2 8 1 1
190 2 9 1 1
190 2 10 1 1
190 2 11 0 1
190 2 12 0 1
190 2 13 0 1
190 2 14 1 1
190 2 15 0 1
190 2 16 0 1
190 2 17 1 1
190 2 18 0 1
190 2 19 1 1
190 2 20 0 1
190 2 21 1 1
190 2 22 1 1
190 2 23 0 1
190 2 24 1 1
190 2 25 0 1
191 1 3 1 21
191 1 8 1 23
191 1 13 1 19
191 1 18 1 17
191 1 20 1 1
191 1 23 1 19
191 2 1 0 1
191 2 2 0 1
191 2 3 1 1
191 2 4 0 1
191 2 5 0 1
191 2 6 0 1
191 2 7 0 1
191 2 8 1 1
191 2 9 0 1
191 2 10 0 1
191 2 11 0 1
191 2 12 0 1
191 2 13 1 1
191 2 14 0 1
191 2 15 0 1
191 2 16 0 1
191 2 17 0 1
191 2 18 1 1
191 2 19 0 1
191 2 20 0 1
191 2 21 0 1
191 2 22 0 1
191 2 23 1 1
191 2 24 0 1
191 2 25 0 1
192 1 1 1 1
192 1 6 1 1
192 1 11 1 4
192 1 12 1 1
192 1 13 1 1
192 1 14 1 3
192 1 15 1 3
192 1 16 1 2
192 1 21 1 21
192 1 22 1 23
192 1 23 1 11
192 1 24 1 17
192 1 25 1 12
192 2 1 0 1
192 2 2 0 1
192 2 3 0 1
192 2 4 0 1
192 2 5 0 1
192 2 6 0 1
192 2 7 0 1
192 2 8 0 1
192 2 9 0 1
192 2 10 0 1
192 2 11 0 1
192 2 12 1 1
192 2 13 0 1
192 2 14 0 1
192 2 15 0 1
192 2 16 0 1
192 2 17 0 1
192 2 18 0 1
192 2 19 0 1
192 2 20 0 1
192 2 21 1 1
192 2 22 1 1
192 2 23 1 1
192 2 24 1 1
192 2 25 1 1
193 1 1 1 1
193 1 5 1 9
193 1 6 1 3
193 1 9 1 1
193 1 10 1 24
193 1 11 1 1
193 1 14 1 1
193 1 15 1 20
193 1 16 1 1
193 1 19 1 2
193 1 20 1 18
193 1 21 1 2
193 1 25 1 17
193 2 1 0 1
193 2 2 0 1
193 2 3 0 1
193 2 4 0 1
193 2 5 1 1
193 2 6 0 1
193 2 7 0 1
193 2 8 0 1
193 2 9 0 1
193 2 10 1 1
193 2 11 0 1
193 2 12 0 1
193 2 13 0 1
193 2 14 0 1
193 2 15 1 1
193 2 16 0 1
193 2 17 0 1
193 2 18 0 1
193 2 19 0 1
193 2 20 0 1
193 2 21 0 1
193 2 22 0 1
193 2 23 0 1
193 2 24 0 1
193 2 25 1 1
194 1 1 1 2
194 1 3 1 6
194 1 6 1 2
194 1 8 1 2
194 1 11 1 3
194 1 13 1 2
194 1 16 1 18
194 1 17 1 15
194 1 18 1 16
194 1 19 1 8
194 1 20 1 16
194 1 21 1 5
194 1 23 1 5
194 2 1 0 1
194 2 2 0 1
194 2 3 0 1
194 2 4 0 1
194 2 5 0 1
194 2 6 0 1
194 2 7 0 1
194 2 8 0 1
194 2 9 0 1
194 2 10 0 1
194 2 11 0 1
194 2 12 0 1
194 2 13 0 1
194 2 14 0 1
194 2 15 0 1
194 2 16 1 1
194 2 17 0 1
194 2 18 0 1
194 2 19 0 1
194 2 20 0 1
194 2 21 0 1
194 2 22 0 1
194 2 23 1 1
194 2 24 0 1
194 2 25 0 1
195 1 1 1 16
195 1 2 1 17
195 1 3 1 7
195 1 4 1 11
195 1 5 1 10
195 1 6 1 9
195 1 7 1 7
195 1 8 1 7
195 1 9 1 5
195 1 10 1 7
195 1 15 1 1
195 1 16 1 1
195 1 20 1 2
195 2 1 1 1
195 2 2 0 1
195 2 3 0 1
195 2 4 1 1
195 2 5 1 1
195 2 6 0 1
195 2 7 0 1
195 2 8 0 1
195 2 9 0 1
195 2 10 1 1
195 2 11 0 1
195 2 12 0 1
195 2 13 0 1
195 2 14 0 1
195 2 15 0 1
195 2 16 0 1
195 2 17 0 1
195 2 18 0 1
195 2 19 0 1
195 2 20 0 1
195 2 21 0 1
195 2 22 0 1
195 2 23 0 1
195 2 24 0 1
195 2 25 0 1
196 1 2 1 1
196 1 4 1 14
196 1 7 1 2
196 1 8 1 3
196 1 9 1 11
196 1 12 1 1
196 1 14 1 21
196 1 17 1 2
196 1 19 1 22
196 1 22 1 2
196 1 24 1 21
196 2 1 0 1
196 2 2 1 1
196 2 3 0 1
196 2 4 1 1
196 2 5 0 1
196 2 6 0 1
196 2 7 1 1
196 2 8 0 1
196 2 9 1 1
196 2 10 0 1
196 2 11 0 1
196 2 12 0 1
196 2 13 0 1
196 2 14 1 1
196 2 15 0 1
196 2 16 1 1
196 2 17 0 1
196 2 18 0 1
196 2 19 1 1
196 2 20 0 1
196 2 21 0 1
196 2 22 1 1
196 2 23 0 1
196 2 24 1 1
196 2 25 0 1
197 1 4 1 5
197 1 6 1 2
197 1 7 1 2
197 1 8 1 4
197 1 9 1 8
197 1 10 1 4
197 1 14 1 6
197 1 16 1 13
197 1 17 1 12
197 1 18 1 10
197 1 19 1 15
197 1 20 1 9
197 1 23 1 1
197 1 24 1 9
197 2 1 0 1
197 2 2 0 1
197 2 3 0 1
197 2 4 0 1
197 2 5 0 1
197 2 6 0 1
197 2 7 0 1
197 2 8 0 1
197 2 9 0 1
197 2 10 0 1
197 2 11 0 1
197 2 12 0 1
197 2 13 0 1
197 2 14 0 1
197 2 15 0 1
197 2 16 1 1
197 2 17 1 1
197 2 18 1 1
197 2 19 1 1
197 2 20 1 1
197 2 21 0 1
197 2 22 0 1
197 2 23 0 1
197 2 24 0 1
197 2 25 0 1
198 1 1 1 7
198 1 2 1 10
198 1 3 1 11
198 1 4 1 5
198 1 5 1 7
198 1 7 1 3
198 1 8 1 1
198 1 11 1 1
198 1 12 1 1
198 1 13 1 2
198 1 16 1 8
198 1 17 1 9
198 1 18 1 9
198 1 19 1 8
198 1 20 1 14
198 1 22 1 1
198 1 23 1 3
198 2 1 0 1
198 2 2 0 1
198 2 3 0 1
198 2 4 0 1
198 2 5 0 1
198 2 6 0 1
198 2 7 0 1
198 2 8 0 1
198 2 9 0 1
198 2 10 0 1
198 2 11 0 1
198 2 12 0 1
198 2 13 0 1
198 2 14 0 1
198 2 15 0 1
198 2 16 1 1
198 2 17 1 1
198 2 18 1 1
198 2 19 1 1
198 2 20 0 1
198 2 21 0 1
198 2 22 0 1
198 2 23 0 1
198 2 24 0 1
198 2 25 0 1
199 1 1 1 20
199 1 2 1 17
199 1 3 1 14
199 1 4 1 20
199 1 5 1 20
199 1 7 1 1
199 1 12 1 2
199 1 14 1 1
199 1 22 1 1
199 1 24 1 4
199 2 1 1 1
199 2 2 0 1
199 2 3 1 1
199 2 4 1 1
199 2 5 1 1
199 2 6 0 1
199 2 7 0 1
199 2 8 0 1
199 2 9 0 1
199 2 10 0 1
199 2 11 0 1
199 2 12 0 1
199 2 13 0 1
199 2 14 0 1
199 2 15 0 1
199 2 16 0 1
199 2 17 0 1
199 2 18 0 1
199 2 19 0 1
199 2 20 0 1
199 2 21 0 1
199 2 22 0 1
199 2 23 0 1
199 2 24 0 1
199 2 25 0 1
200 1 16 1 19
200 1 17 1 13
200 1 18 1 11
200 1 19 1 20
200 1 20 1 25
200 1 21 1 3
200 1 22 1 3
200 1 23 1 2
200 1 25 1 4
200 2 1 0 1
200 2 2 0 1
200 2 3 0 1
200 2 4 0 1
200 2 5 0 1
200 2 6 0 1
200 2 7 0 1
200 2 8 0 1
200 2 9 0 1
200 2 10 0 1
200 2 11 0 1
200 2 12 0 1
200 2 13 0 1
200 2 14 0 1
200 2 15 0 1
200 2 16 1 1
200 2 17 1 1
200 2 18 1 1
200 2 19 1 1
200 2 20 1 1
200 2 21 0 1
200 2 22 0 1
200 2 23 0 1
200 2 24 0 1
200 2 25 0 1
201 1 4 1 8
201 1 6 1 1
201 1 9 1 8
201 1 11 1 13
201 1 12 1 5
201 1 13 1 15
201 1 14 1 20
201 1 15 1 9
201 1 19 1 13
201 1 23 1 1
201 1 24 1 7
201 2 1 0 1
201 2 2 0 1
201 2 3 0 1
201 2 4 0 1
201 2 5 0 1
201 2 6 0 1
201 2 7 0 1
201 2 8 0 1
201 2 9 1 1
201 2 10 0 1
201 2 11 1 1
201 2 12 0 1
201 2 13 0 1
201 2 14 0 1
201 2 15 0 1
201 2 16 0 1
201 2 17 0 1
201 2 18 0 1
201 2 19 0 1
201 2 20 0 1
201 2 21 0 1
201 2 22 0 1
201 2 23 0 1
201 2 24 1 1
201 2 25 0 1
202 1 4 1 3
202 1 6 1 19
202 1 7 1 26
202 1 8 1 11
202 1 9 1 12
202 1 10 1 15
202 1 14 1 1
202 1 15 1 1
202 1 19 1 7
202 1 24 1 5
202 2 1 0 1
202 2 2 0 1
202 2 3 0 1
202 2 4 0 1
202 2 5 0 1
202 2 6 1 1
202 2 7 1 1
202 2 8 0 1
202 2 9 1 1
202 2 10 1 1
202 2 11 0 1
202 2 12 0 1
202 2 13 0 1
202 2 14 1 1
202 2 15 0 1
202 2 16 0 1
202 2 17 0 1
202 2 18 0 1
202 2 19 0 1
202 2 20 0 1
202 2 21 0 1
202 2 22 0 1
202 2 23 0 1
202 2 24 0 1
202 2 25 0 1
203 1 3 1 16
203 1 8 1 13
203 1 11 1 1
203 1 12 1 2
203 1 13 1 18
203 1 14 1 3
203 1 15 1 3
203 1 16 1 3
203 1 17 1 4
203 1 18 1 19
203 1 19 1 2
203 1 20 1 3
203 1 21 1 5
203 1 23 1 8
203 2 1 0 1
203 2 2 0 1
203 2 3 0 1
203 2 4 0 1
203 2 5 0 1
203 2 6 0 1
203 2 7 0 1
203 2 8 1 1
203 2 9 0 1
203 2 10 0 1
203 2 11 0 1
203 2 12 0 1
203 2 13 1 1
203 2 14 0 1
203 2 15 0 1
203 2 16 0 1
203 2 17 0 1
203 2 18 1 1
203 2 19 0 1
203 2 20 0 1
203 2 21 0 1
203 2 22 0 1
203 2 23 1 1
203 2 24 0 1
203 2 25 0 1
204 1 1 1 13
204 1 2 1 14
204 1 3 1 21
204 1 4 1 17
204 1 5 1 14
204 1 10 1 1
204 1 15 1 7
204 1 20 1 5
204 1 25 1 8
204 2 1 0 1
204 2 2 1 1
204 2 3 1 1
204 2 4 0 1
204 2 5 1 1
204 2 6 0 1
204 2 7 0 1
204 2 8 0 1
204 2 9 0 1
204 2 10 0 1
204 2 11 0 1
204 2 12 0 1
204 2 13 0 1
204 2 14 0 1
204 2 15 0 1
204 2 16 0 1
204 2 17 0 1
204 2 18 0 1
204 2 19 0 1
204 2 20 0 1
204 2 21 0 1
204 2 22 0 1
204 2 23 0 1
204 2 24 0 1
204 2 25 1 1
205 1 1 1 5
205 1 3 1 2
205 1 6 1 4
205 1 8 1 4
205 1 11 1 13
205 1 12 1 16
205 1 13 1 14
205 1 14 1 11
205 1 15 1 16
205 1 16 1 5
205 1 18 1 2
205 1 21 1 6
205 1 23 1 2
205 2 1 0 1
205 2 2 0 1
205 2 3 0 1
205 2 4 0 1
205 2 5 0 1
205 2 6 0 1
205 2 7 0 1
205 2 8 0 1
205 2 9 0 1
205 2 10 0 1
205 2 11 1 1
205 2 12 0 1
205 2 13 0 1
205 2 14 1 1
205 2 15 1 1
205 2 16 1 1
205 2 17 0 1
205 2 18 0 1
205 2 19 0 1
205 2 20 0 1
205 2 21 0 1
205 2 22 0 1
205 2 23 0 1
205 2 24 0 1
205 2 25 0 1
206 1 5 1 4
206 1 6 1 20
206 1 7 1 11
206 1 8 1 18
206 1 9 1 8
206 1 10 1 28
206 1 15 1 1
206 1 18 1 1
206 1 19 1 2
206 1 20 1 6
206 1 25 1 1
206 2 1 0 1
206 2 2 0 1
206 2 3 0 1
206 2 4 0 1
206 2 5 0 1
206 2 6 1 1
206 2 7 1 1
206 2 8 1 1
206 2 9 0 1
206 2 10 1 1
206 2 11 0 1
206 2 12 0 1
206 2 13 0 1
206 2 14 0 1
206 2 15 0 1
206 2 16 0 1
206 2 17 0 1
206 2 18 0 1
206 2 19 0 1
206 2 20 0 1
206 2 21 0 1
206 2 22 0 1
206 2 23 0 1
206 2 24 0 1
206 2 25 0 1
207 1 1 1 1
207 1 2 1 20
207 1 3 1 1
207 1 6 1 1
207 1 7 1 9
207 1 11 1 1
207 1 12 1 18
207 1 13 1 2
207 1 14 1 7
207 1 15 1 3
207 1 17 1 19
207 1 18 1 1
207 1 22 1 15
207 1 23 1 2
207 2 1 0 1
207 2 2 1 1
207 2 3 0 1
207 2 4 0 1
207 2 5 0 1
207 2 6 0 1
207 2 7 0 1
207 2 8 0 1
207 2 9 0 1
207 2 10 0 1
207 2 11 0 1
207 2 12 1 1
207 2 13 0 1
207 2 14 0 1
207 2 15 0 1
207 2 16 0 1
207 2 17 1 1
207 2 18 0 1
207 2 19 0 1
207 2 20 0 1
207 2 21 0 1
207 2 22 0 1
207 2 23 0 1
207 2 24 0 1
207 2 25 1 1
208 1 1 1 7
208 1 6 1 11
208 1 11 1 21
208 1 12 1 8
208 1 13 1 10
208 1 14 1 1
208 1 15 1 12
208 1 16 1 12
208 1 21 1 18
208 2 1 0 1
208 2 2 0 1
208 2 3 0 1
208 2 4 0 1
208 2 5 0 1
208 2 6 1 1
208 2 7 0 1
208 2 8 0 1
208 2 9 0 1
208 2 10 0 1
208 2 11 1 1
208 2 12 0 1
208 2 13 1 1
208 2 14 1 1
208 2 15 0 1
208 2 16 1 1
208 2 17 0 1
208 2 18 0 1
208 2 19 0 1
208 2 20 0 1
208 2 21 1 1
208 2 22 0 1
208 2 23 0 1
208 2 24 0 1
208 2 25 0 1
209 1 4 1 25
209 1 5 1 4
209 1 9 1 11
209 1 10 1 5
209 1 11 1 1
209 1 13 1 1
209 1 14 1 15
209 1 15 1 5
209 1 17 1 1
209 1 19 1 9
209 1 20 1 7
209 1 24 1 15
209 1 25 1 1
209 2 1 0 1
209 2 2 0 1
209 2 3 0 1
209 2 4 1 1
209 2 5 0 1
209 2 6 0 1
209 2 7 0 1
209 2 8 0 1
209 2 9 1 1
209 2 10 0 1
209 2 11 0 1
209 2 12 0 1
209 2 13 0 1
209 2 14 1 1
209 2 15 0 1
209 2 16 0 1
209 2 17 0 1
209 2 18 0 1
209 2 19 0 1
209 2 20 0 1
209 2 21 0 1
209 2 22 0 1
209 2 23 0 1
209 2 24 1 1
209 2 25 0 1
210 1 1 1 3
210 1 2 1 2
210 1 3 1 12
210 1 4 1 2
210 1 5 1 1
210 1 6 1 3
210 1 8 1 12
210 1 9 1 2
210 1 11 1 3
210 1 13 1 4
210 1 16 1 10
210 1 17 1 8
210 1 18 1 11
210 1 19 1 5
210 1 20 1 9
210 1 21 1 3
210 1 22 1 1
210 1 23 1 9
210 2 1 0 1
210 2 2 0 1
210 2 3 1 1
210 2 4 0 1
210 2 5 0 1
210 2 6 0 1
210 2 7 0 1
210 2 8 0 1
210 2 9 0 1
210 2 10 0 1
210 2 11 0 1
210 2 12 0 1
210 2 13 0 1
210 2 14 0 1
210 2 15 0 1
210 2 16 1 1
210 2 17 1 1
210 2 18 1 1
210 2 19 1 1
210 2 20 1 1
210 2 21 0 1
210 2 22 0 1
210 2 23 0 1
210 2 24 0 1
210 2 25 0 1
211 1 2 1 4
211 1 4 1 2
211 1 5 1 2
211 1 6 1 1
211 1 7 1 3
211 1 8 1 6
211 1 9 1 1
211 1 10 1 1
211 1 11 1 15
211 1 12 1 13
211 1 13 1 11
211 1 14 1 23
211 1 15 1 17
211 1 17 1 1
211 2 1 0 1
211 2 2 0 1
211 2 3 0 1
211 2 4 0 1
211 2 5 0 1
211 2 6 0 1
211 2 7 0 1
211 2 8 0 1
211 2 9 0 1
211 2 10 0 1
211 2 11 1 1
211 2 12 1 1
211 2 13 1 1
211 2 14 1 1
211 2 15 1 1
211 2 16 0 1
211 2 17 0 1
211 2 18 0 1
211 2 19 0 1
211 2 20 0 1
211 2 21 0 1
211 2 22 0 1
211 2 23 0 1
211 2 24 0 1
211 2 25 0 1
212 1 1 1 1
212 1 2 1 2
212 1 3 1 3
212 1 5 1 6
212 1 6 1 2
212 1 8 1 1
212 1 10 1 2
212 1 11 1 5
212 1 12 1 6
212 1 13 1 4
212 1 14 1 4
212 1 15 1 13
212 1 16 1 1
212 1 17 1 2
212 1 18 1 6
212 1 20 1 6
212 1 21 1 8
212 1 22 1 5
212 1 23 1 8
212 1 24 1 11
212 1 25 1 4
212 2 1 0 1
212 2 2 0 1
212 2 3 0 1
212 2 4 0 1
212 2 5 0 1
212 2 6 0 1
212 2 7 0 1
212 2 8 0 1
212 2 9 0 1
212 2 10 1 1
212 2 11 0 1
212 2 12 0 1
212 2 13 0 1
212 2 14 0 1
212 2 15 1 1
212 2 16 0 1
212 2 17 0 1
212 2 18 0 1
212 2 19 0 1
212 2 20 1 1
212 2 21 0 1
212 2 22 0 1
212 2 23 0 1
212 2 24 0 1
212 2 25 1 1
213 1 4 1 6
213 1 6 1 1
213 1 9 1 5
213 1 11 1 9
213 1 12 1 13
213 1 13 1 17
213 1 14 1 19
213 1 15 1 16
213 1 19 1 6
213 1 24 1 8
213 2 1 0 1
213 2 2 0 1
213 2 3 0 1
213 2 4 1 1
213 2 5 0 1
213 2 6 0 1
213 2 7 1 1
213 2 8 0 1
213 2 9 1 1
213 2 10 0 1
213 2 11 1 1
213 2 12 1 1
213 2 13 0 1
213 2 14 1 1
213 2 15 1 1
213 2 16 0 1
213 2 17 0 1
213 2 18 0 1
213 2 19 0 1
213 2 20 0 1
213 2 21 0 1
213 2 22 0 1
213 2 23 0 1
213 2 24 0 1
213 2 25 0 1
214 1 6 1 21
214 1 7 1 18
214 1 8 1 17
214 1 9 1 25
214 1 10 1 19
214 2 1 0 1
214 2 2 0 1
214 2 3 0 1
214 2 4 0 1
214 2 5 0 1
214 2 6 1 1
214 2 7 0 1
214 2 8 1 1
214 2 9 0 1
214 2 10 1 1
214 2 11 0 1
214 2 12 0 1
214 2 13 0 1
214 2 14 0 1
214 2 15 0 1
214 2 16 0 1
214 2 17 0 1
214 2 18 0 1
214 2 19 0 1
214 2 20 0 1
214 2 21 0 1
214 2 22 0 1
214 2 23 0 1
214 2 24 1 1
214 2 25 0 1
215 1 1 1 2
215 1 2 1 1
215 1 3 1 6
215 1 6 1 13
215 1 7 1 13
215 1 8 1 19
215 1 9 1 11
215 1 10 1 12
215 1 13 1 1
215 1 18 1 5
215 1 21 1 3
215 1 23 1 10
215 1 24 1 2
215 1 25 1 2
215 2 1 0 1
215 2 2 0 1
215 2 3 1 1
215 2 4 0 1
215 2 5 0 1
215 2 6 0 1
215 2 7 0 1
215 2 8 1 1
215 2 9 0 1
215 2 10 1 1
215 2 11 0 1
215 2 12 0 1
215 2 13 0 1
215 2 14 0 1
215 2 15 0 1
215 2 16 0 1
215 2 17 0 1
215 2 18 1 1
215 2 19 0 1
215 2 20 0 1
215 2 21 0 1
215 2 22 0 1
215 2 23 1 1
215 2 24 1 1
215 2 25 0 1
216 1 1 1 5
216 1 3 1 3
216 1 5 1 13
216 1 6 1 2
216 1 8 1 3
216 1 10 1 10
216 1 11 1 7
216 1 12 1 2
216 1 13 1 8
216 1 15 1 7
216 1 16 1 3
216 1 17 1 2
216 1 18 1 4
216 1 19 1 1
216 1 20 1 7
216 1 21 1 7
216 1 22 1 1
216 1 23 1 3
216 1 25 1 12
216 2 1 0 1
216 2 2 0 1
216 2 3 0 1
216 2 4 0 1
216 2 5 0 1
216 2 6 0 1
216 2 7 0 1
216 2 8 0 1
216 2 9 0 1
216 2 10 0 1
216 2 11 1 1
216 2 12 0 1
216 2 13 0 1
216 2 14 0 1
216 2 15 0 1
216 2 16 0 1
216 2 17 0 1
216 2 18 0 1
216 2 19 0 1
216 2 20 0 1
216 2 21 0 1
216 2 22 0 1
216 2 23 1 1
216 2 24 0 1
216 2 25 1 1
217 1 2 1 9
217 1 5 1 7
217 1 6 1 5
217 1 7 1 12
217 1 8 1 5
217 1 9 1 3
217 1 10 1 16
217 1 12 1 7
217 1 15 1 12
217 1 17 1 8
217 1 20 1 5
217 1 22 1 4
217 1 25 1 7
217 2 1 0 1
217 2 2 0 1
217 2 3 0 1
217 2 4 0 1
217 2 5 1 1
217 2 6 0 1
217 2 7 1 1
217 2 8 0 1
217 2 9 1 1
217 2 10 1 1
217 2 11 0 1
217 2 12 0 1
217 2 13 0 1
217 2 14 0 1
217 2 15 0 1
217 2 16 0 1
217 2 17 0 1
217 2 18 0 1
217 2 19 0 1
217 2 20 1 1
217 2 21 0 1
217 2 22 1 1
217 2 23 0 1
217 2 24 0 1
217 2 25 1 1
218 1 1 1 20
218 1 2 1 1
218 1 3 1 3
218 1 4 1 2
218 1 5 1 3
218 1 6 1 15
218 1 11 1 14
218 1 16 1 20
218 1 21 1 22
218 2 1 1 1
218 2 2 0 1
218 2 3 0 1
218 2 4 0 1
218 2 5 0 1
218 2 6 1 1
218 2 7 0 1
218 2 8 0 1
218 2 9 0 1
218 2 10 0 1
218 2 11 1 1
218 2 12 0 1
218 2 13 0 1
218 2 14 0 1
218 2 15 0 1
218 2 16 1 1
218 2 17 0 1
218 2 18 0 1
218 2 19 0 1
218 2 20 0 1
218 2 21 1 1
218 2 22 0 1
218 2 23 0 1
218 2 24 0 1
218 2 25 0 1
219 1 1 1 3
219 1 4 1 12
219 1 6 1 5
219 1 9 1 19
219 1 11 1 9
219 1 14 1 19
219 1 16 1 4
219 1 19 1 9
219 1 21 1 4
219 1 24 1 16
219 2 1 1 1
219 2 2 0 1
219 2 3 0 1
219 2 4 1 1
219 2 5 0 1
219 2 6 1 1
219 2 7 0 1
219 2 8 0 1
219 2 9 1 1
219 2 10 0 1
219 2 11 0 1
219 2 12 0 1
219 2 13 0 1
219 2 14 0 1
219 2 15 0 1
219 2 16 0 1
219 2 17 0 1
219 2 18 0 1
219 2 19 1 1
219 2 20 0 1
219 2 21 0 1
219 2 22 0 1
219 2 23 0 1
219 2 24 0 1
219 2 25 0 1
220 1 1 1 3
220 1 2 1 23
220 1 3 1 1
220 1 5 1 1
220 1 6 1 4
220 1 7 1 9
220 1 8 1 3
220 1 9 1 1
220 1 11 1 2
220 1 12 1 9
220 1 13 1 3
220 1 16 1 2
220 1 17 1 10
220 1 18 1 2
220 1 20 1 4
220 1 21 1 3
220 1 22 1 18
220 1 23 1 2
220 2 1 0 1
220 2 2 1 1
220 2 3 1 1
220 2 4 0 1
220 2 5 0 1
220 2 6 0 1
220 2 7 1 1
220 2 8 0 1
220 2 9 0 1
220 2 10 0 1
220 2 11 1 1
220 2 12 0 1
220 2 13 0 1
220 2 14 0 1
220 2 15 0 1
220 2 16 0 1
220 2 17 1 1
220 2 18 0 1
220 2 19 0 1
220 2 20 0 1
220 2 21 1 1
220 2 22 1 1
220 2 23 1 1
220 2 24 0 1
220 2 25 0 1
221 1 2 1 9
221 1 7 1 4
221 1 10 1 7
221 1 11 1 7
221 1 12 1 14
221 1 13 1 16
221 1 14 1 9
221 1 15 1 14
221 1 17 1 5
221 1 20 1 3
221 1 22 1 8
221 1 25 1 4
221 2 1 0 1
221 2 2 0 1
221 2 3 0 1
221 2 4 0 1
221 2 5 0 1
221 2 6 0 1
221 2 7 0 1
221 2 8 0 1
221 2 9 0 1
221 2 10 0 1
221 2 11 1 1
221 2 12 0 1
221 2 13 0 1
221 2 14 1 1
221 2 15 0 1
221 2 16 0 1
221 2 17 0 1
221 2 18 0 1
221 2 19 0 1
221 2 20 0 1
221 2 21 0 1
221 2 22 0 1
221 2 23 0 1
221 2 24 0 1
221 2 25 0 1
222 1 1 1 9
222 1 2 1 2
222 1 3 1 3
222 1 6 1 8
222 1 7 1 5
222 1 8 1 7
222 1 9 1 1
222 1 10 1 3
222 1 11 1 12
222 1 12 1 4
222 1 13 1 6
222 1 15 1 2
222 1 16 1 11
222 1 17 1 3
222 1 18 1 7
222 1 20 1 2
222 1 21 1 12
222 1 22 1 1
222 1 23 1 2
222 2 1 1 1
222 2 2 0 1
222 2 3 0 1
222 2 4 0 1
222 2 5 0 1
222 2 6 1 1
222 2 7 0 1
222 2 8 1 1
222 2 9 0 1
222 2 10 0 1
222 2 11 1 1
222 2 12 0 1
222 2 13 0 1
222 2 14 0 1
222 2 15 0 1
222 2 16 1 1
222 2 17 0 1
222 2 18 0 1
222 2 19 0 1
222 2 20 1 1
222 2 21 0 1
222 2 22 0 1
222 2 23 0 1
222 2 24 0 1
222 2 25 0 1
223 1 1 1 13
223 1 2 1 6
223 1 3 1 9
223 1 4 1 9
223 1 5 1 16
223 1 6 1 1
223 1 7 1 4
223 1 8 1 9
223 1 9 1 10
223 1 10 1 7
223 1 11 1 1
223 1 12 1 3
223 1 13 1 5
223 1 14 1 4
223 1 15 1 1
223 1 18 1 1
223 1 20 1 1
223 2 1 0 1
223 2 2 1 1
223 2 3 1 1
223 2 4 1 1
223 2 5 0 1
223 2 6 0 1
223 2 7 0 1
223 2 8 0 1
223 2 9 1 1
223 2 10 1 1
223 2 11 0 1
223 2 12 0 1
223 2 13 0 1
223 2 14 0 1
223 2 15 0 1
223 2 16 0 1
223 2 17 0 1
223 2 18 0 1
223 2 19 0 1
223 2 20 0 1
223 2 21 0 1
223 2 22 0 1
223 2 23 0 1
223 2 24 0 1
223 2 25 0 1
224 1 2 1 19
224 1 3 1 3
224 1 7 1 19
224 1 8 1 3
224 1 12 1 21
224 1 13 1 1
224 1 17 1 14
224 1 18 1 3
224 1 22 1 16
224 1 23 1 1
224 2 1 0 1
224 2 2 1 1
224 2 3 0 1
224 2 4 0 1
224 2 5 0 1
224 2 6 0 1
224 2 7 1 1
224 2 8 0 1
224 2 9 0 1
224 2 10 0 1
224 2 11 0 1
224 2 12 1 1
224 2 13 0 1
224 2 14 0 1
224 2 15 0 1
224 2 16 0 1
224 2 17 1 1
224 2 18 0 1
224 2 19 0 1
224 2 20 0 1
224 2 21 0 1
224 2 22 1 1
224 2 23 1 1
224 2 24 0 1
224 2 25 0 1
225 1 2 1 5
225 1 7 1 6
225 1 10 1 3
225 1 11 1 8
225 1 12 1 19
225 1 13 1 19
225 1 14 1 10
225 1 15 1 17
225 1 17 1 6
225 1 20 1 1
225 1 22 1 6
225 2 1 0 1
225 2 2 0 1
225 2 3 0 1
225 2 4 0 1
225 2 5 0 1
225 2 6 0 1
225 2 7 1 1
225 2 8 0 1
225 2 9 0 1
225 2 10 0 1
225 2 11 1 1
225 2 12 1 1
225 2 13 1 1
225 2 14 1 1
225 2 15 1 1
225 2 16 0 1
225 2 17 0 1
225 2 18 0 1
225 2 19 0 1
225 2 20 0 1
225 2 21 0 1
225 2 22 0 1
225 2 23 0 1
225 2 24 0 1
225 2 25 0 1
226 1 1 1 5
226 1 2 1 5
226 1 3 1 15
226 1 4 1 3
226 1 5 1 6
226 1 8 1 10
226 1 9 1 1
226 1 10 1 7
226 1 13 1 6
226 1 15 1 3
226 1 18 1 12
226 1 20 1 6
226 1 21 1 1
226 1 22 1 2
226 1 23 1 13
226 1 24 1 3
226 1 25 1 2
226 2 1 0 1
226 2 2 1 1
226 2 3 1 1
226 2 4 0 1
226 2 5 0 1
226 2 6 0 1
226 2 7 0 1
226 2 8 0 1
226 2 9 0 1
226 2 10 0 1
226 2 11 0 1
226 2 12 0 1
226 2 13 1 1
226 2 14 0 1
226 2 15 1 1
226 2 16 0 1
226 2 17 0 1
226 2 18 0 1
226 2 19 0 1
226 2 20 0 1
226 2 21 0 1
226 2 22 0 1
226 2 23 1 1
226 2 24 0 1
226 2 25 0 1
227 1 1 1 4
227 1 2 1 1
227 1 3 1 3
227 1 4 1 1
227 1 6 1 3
227 1 7 1 4
227 1 8 1 4
227 1 9 1 7
227 1 16 1 5
227 1 17 1 7
227 1 18 1 5
227 1 19 1 6
227 1 20 1 5
227 1 21 1 10
227 1 22 1 9
227 1 23 1 8
227 1 24 1 8
227 1 25 1 10
227 2 1 0 1
227 2 2 0 1
227 2 3 0 1
227 2 4 0 1
227 2 5 0 1
227 2 6 0 1
227 2 7 0 1
227 2 8 1 1
227 2 9 0 1
227 2 10 0 1
227 2 11 0 1
227 2 12 0 1
227 2 13 0 1
227 2 14 0 1
227 2 15 0 1
227 2 16 1 1
227 2 17 0 1
227 2 18 0 1
227 2 19 1 1
227 2 20 0 1
227 2 21 0 1
227 2 22 0 1
227 2 23 1 1
227 2 24 1 1
227 2 25 0 1
228 1 1 1 9
228 1 2 1 3
228 1 3 1 2
228 1 4 1 2
228 1 5 1 4
228 1 6 1 3
228 1 7 1 2
228 1 9 1 1
228 1 10 1 1
228 1 11 1 8
228 1 12 1 5
228 1 13 1 2
228 1 14 1 1
228 1 16 1 3
228 1 17 1 4
228 1 19 1 1
228 1 20 1 1
228 1 21 1 11
228 1 22 1 9
228 1 23 1 4
228 1 24 1 12
228 1 25 1 12
228 2 1 0 1
228 2 2 1 1
228 2 3 0 1
228 2 4 0 1
228 2 5 0 1
228 2 6 1 1
228 2 7 0 1
228 2 8 0 1
228 2 9 0 1
228 2 10 0 1
228 2 11 0 1
228 2 12 0 1
228 2 13 0 1
228 2 14 0 1
228 2 15 0 1
228 2 16 0 1
228 2 17 0 1
228 2 18 0 1
228 2 19 0 1
228 2 20 0 1
228 2 21 1 1
228 2 22 1 1
228 2 23 0 1
228 2 24 0 1
228 2 25 0 1
229 1 1 1 7
229 1 6 1 5
229 1 11 1 6
229 1 12 1 4
229 1 13 1 2
229 1 14 1 4
229 1 15 1 3
229 1 16 1 7
229 1 21 1 22
229 1 22 1 8
229 1 23 1 12
229 1 24 1 10
229 1 25 1 10
229 2 1 0 1
229 2 2 0 1
229 2 3 0 1
229 2 4 0 1
229 2 5 0 1
229 2 6 1 1
229 2 7 0 1
229 2 8 0 1
229 2 9 0 1
229 2 10 0 1
229 2 11 1 1
229 2 12 0 1
229 2 13 0 1
229 2 14 0 1
229 2 15 0 1
229 2 16 1 1
229 2 17 0 1
229 2 18 0 1
229 2 19 0 1
229 2 20 0 1
229 2 21 1 1
229 2 22 1 1
229 2 23 0 1
229 2 24 1 1
229 2 25 1 1
230 1 1 1 4
230 1 2 1 13
230 1 6 1 4
230 1 7 1 15
230 1 8 1 2
230 1 10 1 1
230 1 11 1 7
230 1 12 1 14
230 1 13 1 2
230 1 15 1 1
230 1 16 1 6
230 1 17 1 10
230 1 18 1 3
230 1 21 1 4
230 1 22 1 12
230 1 23 1 2
230 2 1 0 1
230 2 2 0 1
230 2 3 0 1
230 2 4 0 1
230 2 5 0 1
230 2 6 0 1
230 2 7 1 1
230 2 8 1 1
230 2 9 0 1
230 2 10 0 1
230 2 11 0 1
230 2 12 1 1
230 2 13 1 1
230 2 14 0 1
230 2 15 0 1
230 2 16 0 1
230 2 17 0 1
230 2 18 0 1
230 2 19 0 1
230 2 20 0 1
230 2 21 0 1
230 2 22 1 1
230 2 23 1 1
230 2 24 0 1
230 2 25 0 1
231 1 2 1 22
231 1 7 1 21
231 1 12 1 18
231 1 17 1 24
231 1 22 1 15
231 2 1 0 1
231 2 2 1 1
231 2 3 0 1
231 2 4 0 1
231 2 5 0 1
231 2 6 0 1
231 2 7 1 1
231 2 8 0 1
231 2 9 0 1
231 2 10 0 1
231 2 11 0 1
231 2 12 1 1
231 2 13 0 1
231 2 14 0 1
231 2 15 0 1
231 2 16 0 1
231 2 17 1 1
231 2 18 0 1
231 2 19 0 1
231 2 20 0 1
231 2 21 0 1
231 2 22 1 1
231 2 23 0 1
231 2 24 0 1
231 2 25 0 1
232 1 1 1 3
232 1 2 1 5
232 1 3 1 3
232 1 4 1 2
232 1 5 1 4
232 1 7 1 4
232 1 8 1 1
232 1 9 1 2
232 1 10 1 4
232 1 12 1 1
232 1 15 1 1
232 1 16 1 14
232 1 17 1 12
232 1 18 1 12
232 1 19 1 12
232 1 20 1 19
232 1 25 1 1
232 2 1 0 1
232 2 2 0 1
232 2 3 0 1
232 2 4 0 1
232 2 5 0 1
232 2 6 0 1
232 2 7 0 1
232 2 8 0 1
232 2 9 0 1
232 2 10 0 1
232 2 11 0 1
232 2 12 0 1
232 2 13 0 1
232 2 14 0 1
232 2 15 0 1
232 2 16 0 1
232 2 17 1 1
232 2 18 1 1
232 2 19 1 1
232 2 20 1 1
232 2 21 0 1
232 2 22 0 1
232 2 23 0 1
232 2 24 0 1
232 2 25 1 1
233 1 1 1 7
233 1 2 1 6
233 1 3 1 3
233 1 4 1 9
233 1 5 1 12
233 1 16 1 14
233 1 17 1 3
233 1 18 1 17
233 1 19 1 14
233 1 20 1 15
233 2 1 0 1
233 2 2 1 1
233 2 3 0 1
233 2 4 0 1
233 2 5 0 1
233 2 6 0 1
233 2 7 0 1
233 2 8 0 1
233 2 9 0 1
233 2 10 0 1
233 2 11 0 1
233 2 12 0 1
233 2 13 0 1
233 2 14 0 1
233 2 15 0 1
233 2 16 0 1
233 2 17 1 1
233 2 18 1 1
233 2 19 1 1
233 2 20 1 1
233 2 21 0 1
233 2 22 0 1
233 2 23 0 1
233 2 24 0 1
233 2 25 0 1
234 1 1 1 1
234 1 4 1 15
234 1 6 1 1
234 1 8 1 1
234 1 9 1 14
234 1 10 1 1
234 1 11 1 3
234 1 14 1 15
234 1 16 1 3
234 1 18 1 1
234 1 19 1 27
234 1 21 1 1
234 1 24 1 17
234 2 1 0 1
234 2 2 0 1
234 2 3 0 1
234 2 4 1 1
234 2 5 0 1
234 2 6 0 1
234 2 7 0 1
234 2 8 0 1
234 2 9 1 1
234 2 10 0 1
234 2 11 0 1
234 2 12 0 1
234 2 13 0 1
234 2 14 1 1
234 2 15 0 1
234 2 16 0 1
234 2 17 0 1
234 2 18 0 1
234 2 19 1 1
234 2 20 0 1
234 2 21 0 1
234 2 22 0 1
234 2 23 0 1
234 2 24 1 1
234 2 25 0 1
235 1 1 1 5
235 1 2 1 4
235 1 3 1 9
235 1 4 1 4
235 1 5 1 16
235 1 6 1 6
235 1 7 1 8
235 1 8 1 11
235 1 9 1 5
235 1 10 1 15
235 1 13 1 2
235 1 15 1 4
235 1 18 1 2
235 1 20 1 4
235 1 24 1 1
235 1 25 1 4
235 2 1 0 1
235 2 2 0 1
235 2 3 1 1
235 2 4 0 1
235 2 5 1 1
235 2 6 1 1
235 2 7 0 1
235 2 8 0 1
235 2 9 1 1
235 2 10 0 1
235 2 11 0 1
235 2 12 0 1
235 2 13 0 1
235 2 14 0 1
235 2 15 0 1
235 2 16 0 1
235 2 17 0 1
235 2 18 0 1
235 2 19 0 1
235 2 20 0 1
235 2 21 0 1
235 2 22 0 1
235 2 23 0 1
235 2 24 0 1
235 2 25 0 1
236 1 2 1 1
236 1 7 1 2
236 1 12 1 5
236 1 13 1 2
236 1 16 1 17
236 1 17 1 25
236 1 18 1 18
236 1 19 1 11
236 1 20 1 16
236 1 22 1 3
236 2 1 0 1
236 2 2 0 1
236 2 3 0 1
236 2 4 0 1
236 2 5 0 1
236 2 6 0 1
236 2 7 0 1
236 2 8 0 1
236 2 9 0 1
236 2 10 0 1
236 2 11 0 1
236 2 12 0 1
236 2 13 1 1
236 2 14 1 1
236 2 15 0 1
236 2 16 1 1
236 2 17 1 1
236 2 18 1 1
236 2 19 1 1
236 2 20 1 1
236 2 21 0 1
236 2 22 0 1
236 2 23 0 1
236 2 24 0 1
236 2 25 0 1
237 1 11 1 1
237 1 13 1 1
237 1 16 1 22
237 1 17 1 15
237 1 18 1 22
237 1 19 1 16
237 1 20 1 23
237 2 1 0 1
237 2 2 0 1
237 2 3 0 1
237 2 4 0 1
237 2 5 0 1
237 2 6 0 1
237 2 7 0 1
237 2 8 0 1
237 2 9 0 1
237 2 10 0 1
237 2 11 0 1
237 2 12 0 1
237 2 13 0 1
237 2 14 0 1
237 2 15 0 1
237 2 16 1 1
237 2 17 1 1
237 2 18 1 1
237 2 19 1 1
237 2 20 1 1
237 2 21 0 1
237 2 22 0 1
237 2 23 0 1
237 2 24 0 1
237 2 25 0 1
238 1 5 1 13
238 1 10 1 17
238 1 13 1 1
238 1 15 1 17
238 1 16 1 5
238 1 17 1 8
238 1 18 1 4
238 1 19 1 1
238 1 20 1 16
238 1 25 1 18
238 2 1 0 1
238 2 2 0 1
238 2 3 0 1
238 2 4 0 1
238 2 5 1 1
238 2 6 0 1
238 2 7 0 1
238 2 8 0 1
238 2 9 0 1
238 2 10 1 1
238 2 11 0 1
238 2 12 0 1
238 2 13 0 1
238 2 14 0 1
238 2 15 1 1
238 2 16 0 1
238 2 17 0 1
238 2 18 1 1
238 2 19 0 1
238 2 20 1 1
238 2 21 0 1
238 2 22 0 1
238 2 23 0 1
238 2 24 0 1
238 2 25 1 1
239 1 1 1 5
239 1 3 1 2
239 1 6 1 19
239 1 8 1 1
239 1 11 1 17
239 1 13 1 4
239 1 14 1 1
239 1 16 1 11
239 1 17 1 5
239 1 18 1 5
239 1 19 1 3
239 1 20 1 4
239 1 21 1 16
239 1 23 1 5
239 1 24 1 2
239 2 1 1 1
239 2 2 0 1
239 2 3 0 1
239 2 4 0 1
239 2 5 0 1
239 2 6 0 1
239 2 7 0 1
239 2 8 0 1
239 2 9 0 1
239 2 10 0 1
239 2 11 1 1
239 2 12 0 1
239 2 13 0 1
239 2 14 0 1
239 2 15 0 1
239 2 16 1 1
239 2 17 0 1
239 2 18 0 1
239 2 19 0 1
239 2 20 0 1
239 2 21 1 1
239 2 22 0 1
239 2 23 1 1
239 2 24 0 1
239 2 25 0 1
240 1 3 1 2
240 1 4 1 1
240 1 6 1 3
240 1 7 1 3
240 1 8 1 6
240 1 9 1 1
240 1 10 1 1
240 1 11 1 2
240 1 13 1 1
240 1 16 1 17
240 1 17 1 23
240 1 18 1 14
240 1 19 1 13
240 1 20 1 11
240 1 23 1 2
240 2 1 0 1
240 2 2 0 1
240 2 3 0 1
240 2 4 0 1
240 2 5 0 1
240 2 6 1 1
240 2 7 0 1
240 2 8 0 1
240 2 9 0 1
240 2 10 0 1
240 2 11 0 1
240 2 12 0 1
240 2 13 0 1
240 2 14 0 1
240 2 15 0 1
240 2 16 0 1
240 2 17 1 1
240 2 18 1 1
240 2 19 0 1
240 2 20 1 1
240 2 21 0 1
240 2 22 0 1
240 2 23 0 1
240 2 24 0 1
240 2 25 0 1
241 1 8 1 1
241 1 16 1 7
241 1 17 1 6
241 1 18 1 6
241 1 19 1 6
241 1 20 1 1
241 1 21 1 12
241 1 22 1 12
241 1 23 1 14
241 1 24 1 19
241 1 25 1 16
241 2 1 0 1
241 2 2 0 1
241 2 3 0 1
241 2 4 0 1
241 2 5 0 1
241 2 6 0 1
241 2 7 0 1
241 2 8 0 1
241 2 9 0 1
241 2 10 0 1
241 2 11 0 1
241 2 12 0 1
241 2 13 0 1
241 2 14 0 1
241 2 15 0 1
241 2 16 0 1
241 2 17 0 1
241 2 18 1 1
241 2 19 0 1
241 2 20 0 1
241 2 21 1 1
241 2 22 1 1
241 2 23 1 1
241 2 24 1 1
241 2 25 0 1
242 1 1 1 1
242 1 6 1 1
242 1 11 1 6
242 1 12 1 3
242 1 13 1 2
242 1 14 1 3
242 1 15 1 3
242 1 16 1 13
242 1 17 1 17
242 1 18 1 12
242 1 19 1 19
242 1 20 1 17
242 1 21 1 2
242 1 23 1 1
242 2 1 1 1
242 2 2 0 1
242 2 3 0 1
242 2 4 0 1
242 2 5 0 1
242 2 6 0 1
242 2 7 0 1
242 2 8 0 1
242 2 9 0 1
242 2 10 0 1
242 2 11 0 1
242 2 12 0 1
242 2 13 0 1
242 2 14 0 1
242 2 15 0 1
242 2 16 1 1
242 2 17 1 1
242 2 18 1 1
242 2 19 1 1
242 2 20 1 1
242 2 21 0 1
242 2 22 0 1
242 2 23 0 1
242 2 24 0 1
242 2 25 0 1
243 1 3 1 14
243 1 8 1 19
243 1 13 1 12
243 1 16 1 5
243 1 17 1 9
243 1 18 1 23
243 1 19 1 6
243 1 20 1 7
243 1 23 1 5
243 2 1 0 1
243 2 2 0 1
243 2 3 1 1
243 2 4 0 1
243 2 5 0 1
243 2 6 0 1
243 2 7 0 1
243 2 8 1 1
243 2 9 0 1
243 2 10 0 1
243 2 11 0 1
243 2 12 0 1
243 2 13 1 1
243 2 14 0 1
243 2 15 0 1
243 2 16 0 1
243 2 17 0 1
243 2 18 1 1
243 2 19 0 1
243 2 20 0 1
243 2 21 0 1
243 2 22 0 1
243 2 23 1 1
243 2 24 0 1
243 2 25 0 1
244 1 1 1 10
244 1 2 1 1
244 1 4 1 6
244 1 6 1 11
244 1 9 1 9
244 1 10 1 1
244 1 11 1 15
244 1 14 1 9
244 1 16 1 12
244 1 19 1 10
244 1 21 1 9
244 1 24 1 7
244 2 1 1 1
244 2 2 0 1
244 2 3 0 1
244 2 4 0 1
244 2 5 0 1
244 2 6 1 1
244 2 7 0 1
244 2 8 0 1
244 2 9 0 1
244 2 10 0 1
244 2 11 1 1
244 2 12 0 1
244 2 13 0 1
244 2 14 0 1
244 2 15 0 1
244 2 16 0 1
244 2 17 0 1
244 2 18 0 1
244 2 19 0 1
244 2 20 0 1
244 2 21 0 1
244 2 22 0 1
244 2 23 0 1
244 2 24 0 1
244 2 25 0 1
245 1 1 1 1
245 1 2 1 11
245 1 3 1 3
245 1 5 1 3
245 1 6 1 1
245 1 7 1 9
245 1 8 1 7
245 1 10 1 2
245 1 11 1 1
245 1 12 1 6
245 1 13 1 5
245 1 15 1 5
245 1 17 1 6
245 1 18 1 2
245 1 20 1 1
245 1 21 1 5
245 1 22 1 10
245 1 23 1 11
245 1 24 1 4
245 1 25 1 7
245 2 1 0 1
245 2 2 0 1
245 2 3 0 1
245 2 4 0 1
245 2 5 0 1
245 2 6 0 1
245 2 7 0 1
245 2 8 0 1
245 2 9 0 1
245 2 10 0 1
245 2 11 0 1
245 2 12 1 1
245 2 13 0 1
245 2 14 0 1
245 2 15 0 1
245 2 16 0 1
245 2 17 0 1
245 2 18 1 1
245 2 19 0 1
245 2 20 1 1
245 2 21 0 1
245 2 22 1 1
245 2 23 1 1
245 2 24 1 1
245 2 25 0 1
246 1 3 1 7
246 1 8 1 5
246 1 11 1 6
246 1 12 1 5
246 1 13 1 10
246 1 14 1 3
246 1 15 1 5
246 1 18 1 9
246 1 21 1 12
246 1 22 1 10
246 1 23 1 11
246 1 24 1 10
246 1 25 1 7
246 2 1 0 1
246 2 2 0 1
246 2 3 0 1
246 2 4 0 1
246 2 5 0 1
246 2 6 0 1
246 2 7 0 1
246 2 8 0 1
246 2 9 0 1
246 2 10 0 1
246 2 11 1 1
246 2 12 0 1
246 2 13 0 1
246 2 14 0 1
246 2 15 1 1
246 2 16 0 1
246 2 17 0 1
246 2 18 1 1
246 2 19 0 1
246 2 20 0 1
246 2 21 1 1
246 2 22 1 1
246 2 23 1 1
246 2 24 1 1
246 2 25 1 1
247 1 1 1 2
247 1 2 1 17
247 1 6 1 3
247 1 7 1 18
247 1 9 1 1
247 1 11 1 3
247 1 12 1 14
247 1 14 1 2
247 1 17 1 18
247 1 19 1 2
247 1 21 1 1
247 1 22 1 19
247 2 1 0 1
247 2 2 0 1
247 2 3 0 1
247 2 4 0 1
247 2 5 0 1
247 2 6 0 1
247 2 7 1 1
247 2 8 0 1
247 2 9 0 1
247 2 10 0 1
247 2 11 0 1
247 2 12 1 1
247 2 13 0 1
247 2 14 0 1
247 2 15 0 1
247 2 16 0 1
247 2 17 0 1
247 2 18 0 1
247 2 19 0 1
247 2 20 0 1
247 2 21 1 1
247 2 22 1 1
247 2 23 0 1
247 2 24 1 1
247 2 25 0 1
248 1 3 1 2
248 1 5 1 4
248 1 8 1 2
248 1 10 1 9
248 1 15 1 13
248 1 16 1 8
248 1 17 1 14
248 1 18 1 11
248 1 19 1 10
248 1 20 1 17
248 1 23 1 1
248 1 25 1 9
248 2 1 0 1
248 2 2 0 1
248 2 3 0 1
248 2 4 0 1
248 2 5 0 1
248 2 6 0 1
248 2 7 0 1
248 2 8 0 1
248 2 9 0 1
248 2 10 1 1
248 2 11 0 1
248 2 12 0 1
248 2 13 0 1
248 2 14 0 1
248 2 15 0 1
248 2 16 0 1
248 2 17 1 1
248 2 18 1 1
248 2 19 1 1
248 2 20 1 1
248 2 21 0 1
248 2 22 0 1
248 2 23 0 1
248 2 24 0 1
248 2 25 0 1
249 1 4 1 1
249 1 5 1 16
249 1 8 1 1
249 1 9 1 2
249 1 10 1 22
249 1 13 1 2
249 1 14 1 2
249 1 15 1 15
249 1 18 1 2
249 1 19 1 1
249 1 20 1 14
249 1 23 1 3
249 1 24 1 3
249 1 25 1 16
249 2 1 0 1
249 2 2 0 1
249 2 3 0 1
249 2 4 0 1
249 2 5 1 1
249 2 6 0 1
249 2 7 0 1
249 2 8 0 1
249 2 9 0 1
249 2 10 0 1
249 2 11 0 1
249 2 12 0 1
249 2 13 1 1
249 2 14 0 1
249 2 15 1 1
249 2 16 0 1
249 2 17 0 1
249 2 18 0 1
249 2 19 0 1
249 2 20 1 1
249 2 21 0 1
249 2 22 0 1
249 2 23 0 1
249 2 24 0 1
249 2 25 1 1
250 1 1 1 13
250 1 2 1 9
250 1 6 1 6
250 1 7 1 9
250 1 11 1 7
250 1 12 1 6
250 1 15 1 1
250 1 16 1 11
250 1 17 1 12
250 1 18 1 2
250 1 20 1 1
250 1 21 1 9
250 1 22 1 12
250 1 23 1 2
250 2 1 1 1
250 2 2 1 1
250 2 3 0 1
250 2 4 0 1
250 2 5 0 1
250 2 6 0 1
250 2 7 1 1
250 2 8 0 1
250 2 9 0 1
250 2 10 0 1
250 2 11 1 1
250 2 12 1 1
250 2 13 0 1
250 2 14 0 1
250 2 15 0 1
250 2 16 1 1
250 2 17 1 1
250 2 18 0 1
250 2 19 0 1
250 2 20 0 1
250 2 21 0 1
250 2 22 1 1
250 2 23 0 1
250 2 24 0 1
250 2 25 0 1
251 1 1 1 7
251 1 2 1 19
251 1 3 1 7
251 1 4 1 12
251 1 5 1 16
251 1 6 1 7
251 1 7 1 4
251 1 8 1 6
251 1 9 1 7
251 1 10 1 7
251 1 15 1 2
251 1 17 1 1
251 1 20 1 2
251 1 22 1 1
251 1 25 1 2
251 2 1 0 1
251 2 2 1 1
251 2 3 1 1
251 2 4 0 1
251 2 5 1 1
251 2 6 0 1
251 2 7 1 1
251 2 8 0 1
251 2 9 0 1
251 2 10 1 1
251 2 11 0 1
251 2 12 0 1
251 2 13 0 1
251 2 14 0 1
251 2 15 0 1
251 2 16 0 1
251 2 17 0 1
251 2 18 0 1
251 2 19 0 1
251 2 20 0 1
251 2 21 0 1
251 2 22 0 1
251 2 23 0 1
251 2 24 0 1
251 2 25 0 1
252 1 2 1 5
252 1 5 1 2
252 1 6 1 1
252 1 7 1 10
252 1 9 1 1
252 1 10 1 1
252 1 12 1 7
252 1 17 1 8
252 1 21 1 12
252 1 22 1 16
252 1 23 1 9
252 1 24 1 12
252 1 25 1 16
252 2 1 0 1
252 2 2 1 1
252 2 3 0 1
252 2 4 0 1
252 2 5 0 1
252 2 6 0 1
252 2 7 0 1
252 2 8 1 1
252 2 9 0 1
252 2 10 0 1
252 2 11 0 1
252 2 12 0 1
252 2 13 0 1
252 2 14 0 1
252 2 15 0 1
252 2 16 0 1
252 2 17 0 1
252 2 18 0 1
252 2 19 0 1
252 2 20 0 1
252 2 21 1 1
252 2 22 1 1
252 2 23 1 1
252 2 24 0 1
252 2 25 0 1
253 1 1 1 16
253 1 4 1 1
253 1 6 1 19
253 1 9 1 1
253 1 11 1 21
253 1 15 1 1
253 1 16 1 16
253 1 18 1 1
253 1 20 1 1
253 1 21 1 18
253 1 22 1 2
253 1 23 1 1
253 1 24 1 2
253 2 1 1 1
253 2 2 0 1
253 2 3 0 1
253 2 4 0 1
253 2 5 0 1
253 2 6 0 1
253 2 7 0 1
253 2 8 0 1
253 2 9 0 1
253 2 10 0 1
253 2 11 1 1
253 2 12 0 1
253 2 13 0 1
253 2 14 0 1
253 2 15 0 1
253 2 16 1 1
253 2 17 0 1
253 2 18 0 1
253 2 19 0 1
253 2 20 0 1
253 2 21 1 1
253 2 22 0 1
253 2 23 0 1
253 2 24 0 1
253 2 25 0 1
254 1 1 1 23
254 1 2 1 1
254 1 6 1 17
254 1 11 1 17
254 1 12 1 1
254 1 13 1 1
254 1 16 1 10
254 1 21 1 21
254 1 22 1 3
254 1 23 1 2
254 1 24 1 1
254 1 25 1 3
254 2 1 1 1
254 2 2 0 1
254 2 3 0 1
254 2 4 0 1
254 2 5 0 1
254 2 6 1 1
254 2 7 0 1
254 2 8 0 1
254 2 9 0 1
254 2 10 0 1
254 2 11 0 1
254 2 12 0 1
254 2 13 0 1
254 2 14 0 1
254 2 15 0 1
254 2 16 0 1
254 2 17 0 1
254 2 18 0 1
254 2 19 0 1
254 2 20 0 1
254 2 21 1 1
254 2 22 0 1
254 2 23 0 1
254 2 24 0 1
254 2 25 0 1
255 1 1 1 2
255 1 2 1 8
255 1 3 1 5
255 1 4 1 4
255 1 5 1 1
255 1 6 1 2
255 1 7 1 5
255 1 8 1 9
255 1 9 1 5
255 1 10 1 1
255 1 12 1 4
255 1 13 1 10
255 1 14 1 1
255 1 17 1 6
255 1 18 1 16
255 1 19 1 3
255 1 21 1 3
255 1 22 1 3
255 1 23 1 7
255 1 24 1 5
255 2 1 0 1
255 2 2 0 1
255 2 3 0 1
255 2 4 0 1
255 2 5 0 1
255 2 6 0 1
255 2 7 0 1
255 2 8 1 1
255 2 9 0 1
255 2 10 0 1
255 2 11 0 1
255 2 12 0 1
255 2 13 0 1
255 2 14 0 1
255 2 15 0 1
255 2 16 0 1
255 2 17 0 1
255 2 18 1 1
255 2 19 0 1
255 2 20 0 1
255 2 21 0 1
255 2 22 0 1
255 2 23 0 1
255 2 24 1 1
255 2 25 0 1
256 1 1 1 9
256 1 2 1 2
256 1 4 1 9
256 1 5 1 1
256 1 6 1 7
256 1 7 1 3
256 1 8 1 4
256 1 9 1 1
256 1 10 1 2
256 1 11 1 12
256 1 12 1 3
256 1 14 1 6
256 1 15 1 2
256 1 16 1 12
256 1 17 1 5
256 1 18 1 1
256 1 19 1 2
256 1 20 1 1
256 1 21 1 6
256 1 22 1 2
256 1 24 1 4
256 1 25 1 6
256 2 1 1 1
256 2 2 0 1
256 2 3 0 1
256 2 4 0 1
256 2 5 0 1
256 2 6 0 1
256 2 7 1 1
256 2 8 0 1
256 2 9 1 1
256 2 10 1 1
256 2 11 1 1
256 2 12 0 1
256 2 13 0 1
256 2 14 0 1
256 2 15 0 1
256 2 16 1 1
256 2 17 0 1
256 2 18 0 1
256 2 19 0 1
256 2 20 0 1
256 2 21 1 1
256 2 22 0 1
256 2 23 0 1
256 2 24 0 1
256 2 25 0 1
257 1 1 1 8
257 1 2 1 2
257 1 4 1 3
257 1 5 1 3
257 1 6 1 8
257 1 11 1 9
257 1 13 1 1
257 1 16 1 17
257 1 17 1 8
257 1 18 1 11
257 1 19 1 10
257 1 20 1 10
257 1 21 1 10
257 2 1 0 1
257 2 2 0 1
257 2 3 0 1
257 2 4 0 1
257 2 5 0 1
257 2 6 1 1
257 2 7 0 1
257 2 8 0 1
257 2 9 0 1
257 2 10 0 1
257 2 11 1 1
257 2 12 0 1
257 2 13 0 1
257 2 14 0 1
257 2 15 0 1
257 2 16 1 1
257 2 17 1 1
257 2 18 0 1
257 2 19 0 1
257 2 20 1 1
257 2 21 0 1
257 2 22 0 1
257 2 23 0 1
257 2 24 0 1
257 2 25 0 1
258 1 5 1 1
258 1 6 1 18
258 1 7 1 19
258 1 8 1 17
258 1 9 1 17
258 1 10 1 21
258 1 15 1 1
258 1 17 1 2
258 1 20 1 2
258 1 22 1 2
258 2 1 0 1
258 2 2 0 1
258 2 3 0 1
258 2 4 0 1
258 2 5 0 1
258 2 6 1 1
258 2 7 1 1
258 2 8 1 1
258 2 9 1 1
258 2 10 1 1
258 2 11 0 1
258 2 12 0 1
258 2 13 0 1
258 2 14 0 1
258 2 15 0 1
258 2 16 0 1
258 2 17 1 1
258 2 18 0 1
258 2 19 0 1
258 2 20 0 1
258 2 21 0 1
258 2 22 0 1
258 2 23 0 1
258 2 24 0 1
258 2 25 1 1
259 1 1 1 9
259 1 2 1 4
259 1 3 1 9
259 1 4 1 2
259 1 5 1 1
259 1 6 1 8
259 1 7 1 2
259 1 8 1 9
259 1 9 1 2
259 1 10 1 5
259 1 11 1 7
259 1 13 1 11
259 1 16 1 10
259 1 18 1 7
259 1 21 1 9
259 1 23 1 5
259 2 1 0 1
259 2 2 0 1
259 2 3 0 1
259 2 4 0 1
259 2 5 0 1
259 2 6 0 1
259 2 7 0 1
259 2 8 1 1
259 2 9 0 1
259 2 10 0 1
259 2 11 0 1
259 2 12 0 1
259 2 13 1 1
259 2 14 0 1
259 2 15 0 1
259 2 16 1 1
259 2 17 0 1
259 2 18 0 1
259 2 19 0 1
259 2 20 0 1
259 2 21 1 1
259 2 22 0 1
259 2 23 0 1
259 2 24 0 1
259 2 25 0 1
260 1 4 1 21
260 1 9 1 17
260 1 10 1 3
260 1 14 1 18
260 1 19 1 24
260 1 21 1 1
260 1 24 1 16
260 2 1 0 1
260 2 2 0 1
260 2 3 0 1
260 2 4 1 1
260 2 5 0 1
260 2 6 0 1
260 2 7 0 1
260 2 8 0 1
260 2 9 0 1
260 2 10 0 1
260 2 11 0 1
260 2 12 0 1
260 2 13 0 1
260 2 14 1 1
260 2 15 0 1
260 2 16 0 1
260 2 17 0 1
260 2 18 0 1
260 2 19 1 1
260 2 20 0 1
260 2 21 0 1
260 2 22 0 1
260 2 23 0 1
260 2 24 1 1
260 2 25 0 1
261 1 2 1 2
261 1 3 1 1
261 1 4 1 2
261 1 9 1 4
261 1 11 1 1
261 1 13 1 2
261 1 14 1 2
261 1 15 1 2
261 1 16 1 11
261 1 17 1 11
261 1 18 1 6
261 1 19 1 5
261 1 20 1 8
261 1 21 1 10
261 1 22 1 5
261 1 23 1 7
261 1 24 1 7
261 1 25 1 14
261 2 1 0 1
261 2 2 0 1
261 2 3 0 1
261 2 4 1 1
261 2 5 0 1
261 2 6 0 1
261 2 7 0 1
261 2 8 0 1
261 2 9 0 1
261 2 10 0 1
261 2 11 0 1
261 2 12 0 1
261 2 13 1 1
261 2 14 0 1
261 2 15 0 1
261 2 16 0 1
261 2 17 0 1
261 2 18 0 1
261 2 19 0 1
261 2 20 0 1
261 2 21 0 1
261 2 22 1 1
261 2 23 0 1
261 2 24 1 1
261 2 25 1 1
262 1 1 1 1
262 1 4 1 1
262 1 5 1 5
262 1 10 1 3
262 1 11 1 3
262 1 13 1 1
262 1 14 1 2
262 1 15 1 5
262 1 20 1 1
262 1 21 1 12
262 1 22 1 17
262 1 23 1 17
262 1 24 1 14
262 1 25 1 18
262 2 1 0 1
262 2 2 0 1
262 2 3 0 1
262 2 4 0 1
262 2 5 0 1
262 2 6 0 1
262 2 7 0 1
262 2 8 0 1
262 2 9 0 1
262 2 10 0 1
262 2 11 0 1
262 2 12 0 1
262 2 13 0 1
262 2 14 0 1
262 2 15 0 1
262 2 16 0 1
262 2 17 0 1
262 2 18 0 1
262 2 19 0 1
262 2 20 0 1
262 2 21 1 1
262 2 22 1 1
262 2 23 1 1
262 2 24 1 1
262 2 25 1 1
263 1 1 1 2
263 1 2 1 2
263 1 3 1 7
263 1 4 1 5
263 1 5 1 3
263 1 10 1 1
263 1 12 1 2
263 1 13 1 1
263 1 14 1 1
263 1 15 1 1
263 1 16 1 11
263 1 17 1 14
263 1 18 1 8
263 1 19 1 8
263 1 20 1 14
263 1 22 1 5
263 1 23 1 4
263 1 24 1 5
263 1 25 1 6
263 2 1 0 1
263 2 2 0 1
263 2 3 0 1
263 2 4 0 1
263 2 5 0 1
263 2 6 0 1
263 2 7 0 1
263 2 8 0 1
263 2 9 0 1
263 2 10 0 1
263 2 11 0 1
263 2 12 0 1
263 2 13 0 1
263 2 14 0 1
263 2 15 0 1
263 2 16 1 1
263 2 17 0 1
263 2 18 0 1
263 2 19 1 1
263 2 20 1 1
263 2 21 0 1
263 2 22 0 1
263 2 23 0 1
263 2 24 0 1
263 2 25 1 1
264 1 1 1 11
264 1 2 1 4
264 1 3 1 9
264 1 4 1 10
264 1 5 1 8
264 1 7 1 2
264 1 9 1 1
264 1 10 1 3
264 1 15 1 2
264 1 16 1 5
264 1 17 1 9
264 1 18 1 14
264 1 19 1 6
264 1 20 1 15
264 1 22 1 1
264 2 1 1 1
264 2 2 1 1
264 2 3 0 1
264 2 4 0 1
264 2 5 1 1
264 2 6 0 1
264 2 7 0 1
264 2 8 0 1
264 2 9 0 1
264 2 10 1 1
264 2 11 0 1
264 2 12 0 1
264 2 13 0 1
264 2 14 0 1
264 2 15 0 1
264 2 16 0 1
264 2 17 1 1
264 2 18 0 1
264 2 19 1 1
264 2 20 0 1
264 2 21 0 1
264 2 22 0 1
264 2 23 0 1
264 2 24 0 1
264 2 25 0 1
265 1 3 1 10
265 1 4 1 1
265 1 5 1 1
265 1 6 1 2
265 1 7 1 2
265 1 8 1 4
265 1 9 1 3
265 1 10 1 1
265 1 13 1 8
265 1 14 1 1
265 1 15 1 1
265 1 16 1 9
265 1 17 1 10
265 1 18 1 17
265 1 19 1 14
265 1 20 1 12
265 1 23 1 4
265 2 1 0 1
265 2 2 0 1
265 2 3 1 1
265 2 4 0 1
265 2 5 0 1
265 2 6 0 1
265 2 7 0 1
265 2 8 0 1
265 2 9 0 1
265 2 10 0 1
265 2 11 0 1
265 2 12 0 1
265 2 13 1 1
265 2 14 0 1
265 2 15 0 1
265 2 16 1 1
265 2 17 1 1
265 2 18 1 1
265 2 19 1 1
265 2 20 1 1
265 2 21 0 1
265 2 22 0 1
265 2 23 0 1
265 2 24 0 1
265 2 25 0 1
266 1 1 1 2
266 1 2 1 18
266 1 3 1 3
266 1 5 1 3
266 1 7 1 17
266 1 10 1 1
266 1 12 1 15
266 1 13 1 1
266 1 15 1 2
266 1 17 1 15
266 1 18 1 4
266 1 22 1 17
266 1 23 1 2
266 2 1 0 1
266 2 2 0 1
266 2 3 0 1
266 2 4 0 1
266 2 5 0 1
266 2 6 0 1
266 2 7 1 1
266 2 8 0 1
266 2 9 0 1
266 2 10 1 1
266 2 11 0 1
266 2 12 0 1
266 2 13 0 1
266 2 14 0 1
266 2 15 0 1
266 2 16 0 1
266 2 17 1 1
266 2 18 1 1
266 2 19 0 1
266 2 20 0 1
266 2 21 0 1
266 2 22 1 1
266 2 23 0 1
266 2 24 0 1
266 2 25 0 1
267 1 1 1 1
267 1 3 1 4
267 1 5 1 12
267 1 8 1 5
267 1 10 1 18
267 1 11 1 5
267 1 12 1 6
267 1 13 1 7
267 1 14 1 6
267 1 15 1 15
267 1 16 1 3
267 1 18 1 1
267 1 20 1 6
267 1 21 1 2
267 1 23 1 2
267 1 25 1 7
267 2 1 0 1
267 2 2 0 1
267 2 3 0 1
267 2 4 0 1
267 2 5 0 1
267 2 6 1 1
267 2 7 0 1
267 2 8 0 1
267 2 9 0 1
267 2 10 1 1
267 2 11 0 1
267 2 12 0 1
267 2 13 0 1
267 2 14 0 1
267 2 15 1 1
267 2 16 0 1
267 2 17 0 1
267 2 18 0 1
267 2 19 0 1
267 2 20 0 1
267 2 21 0 1
267 2 22 0 1
267 2 23 1 1
267 2 24 0 1
267 2 25 0 1
268 1 1 1 1
268 1 2 1 1
268 1 4 1 2
268 1 5 1 3
268 1 6 1 13
268 1 7 1 13
268 1 8 1 11
268 1 9 1 18
268 1 10 1 6
268 1 11 1 1
268 1 14 1 7
268 1 16 1 2
268 1 19 1 7
268 1 20 1 2
268 1 21 1 2
268 1 24 1 4
268 1 25 1 7
268 2 1 0 1
268 2 2 0 1
268 2 3 0 1
268 2 4 0 1
268 2 5 0 1
268 2 6 1 1
268 2 7 1 1
268 2 8 0 1
268 2 9 1 1
268 2 10 0 1
268 2 11 0 1
268 2 12 0 1
268 2 13 0 1
268 2 14 0 1
268 2 15 0 1
268 2 16 0 1
268 2 17 0 1
268 2 18 0 1
268 2 19 0 1
268 2 20 0 1
268 2 21 0 1
268 2 22 0 1
268 2 23 0 1
268 2 24 0 1
268 2 25 0 1
269 1 6 1 13
269 1 7 1 13
269 1 8 1 15
269 1 9 1 12
269 1 10 1 20
269 1 21 1 12
269 1 22 1 3
269 1 23 1 2
269 1 24 1 3
269 1 25 1 7
269 2 1 0 1
269 2 2 0 1
269 2 3 0 1
269 2 4 0 1
269 2 5 0 1
269 2 6 0 1
269 2 7 1 1
269 2 8 1 1
269 2 9 1 1
269 2 10 1 1
269 2 11 0 1
269 2 12 0 1
269 2 13 0 1
269 2 14 0 1
269 2 15 0 1
269 2 16 0 1
269 2 17 0 1
269 2 18 0 1
269 2 19 0 1
269 2 20 0 1
269 2 21 0 1
269 2 22 0 1
269 2 23 1 1
269 2 24 0 1
269 2 25 0 1
270 1 1 1 4
270 1 2 1 2
270 1 3 1 10
270 1 4 1 1
270 1 5 1 5
270 1 7 1 3
270 1 8 1 13
270 1 9 1 2
270 1 10 1 1
270 1 13 1 11
270 1 14 1 2
270 1 16 1 3
270 1 17 1 3
270 1 18 1 14
270 1 19 1 3
270 1 20 1 5
270 1 22 1 3
270 1 23 1 14
270 1 25 1 1
270 2 1 0 1
270 2 2 1 1
270 2 3 1 1
270 2 4 0 1
270 2 5 0 1
270 2 6 0 1
270 2 7 0 1
270 2 8 1 1
270 2 9 0 1
270 2 10 0 1
270 2 11 0 1
270 2 12 0 1
270 2 13 0 1
270 2 14 0 1
270 2 15 0 1
270 2 16 0 1
270 2 17 0 1
270 2 18 0 1
270 2 19 0 1
270 2 20 1 1
270 2 21 0 1
270 2 22 1 1
270 2 23 1 1
270 2 24 0 1
270 2 25 0 1
271 1 1 1 19
271 1 2 1 3
271 1 3 1 14
271 1 4 1 13
271 1 6 1 4
271 1 9 1 6
271 1 11 1 2
271 1 14 1 9
271 1 16 1 6
271 1 19 1 9
271 1 21 1 5
271 1 24 1 10
271 2 1 1 1
271 2 2 1 1
271 2 3 1 1
271 2 4 1 1
271 2 5 0 1
271 2 6 1 1
271 2 7 0 1
271 2 8 0 1
271 2 9 0 1
271 2 10 0 1
271 2 11 1 1
271 2 12 0 1
271 2 13 0 1
271 2 14 1 1
271 2 15 0 1
271 2 16 1 1
271 2 17 0 1
271 2 18 0 1
271 2 19 0 1
271 2 20 0 1
271 2 21 1 1
271 2 22 0 1
271 2 23 0 1
271 2 24 0 1
271 2 25 0 1
272 1 5 1 4
272 1 10 1 2
272 1 16 1 18
272 1 17 1 11
272 1 18 1 12
272 1 19 1 27
272 1 20 1 24
272 1 25 1 2
272 2 1 0 1
272 2 2 0 1
272 2 3 0 1
272 2 4 0 1
272 2 5 0 1
272 2 6 0 1
272 2 7 0 1
272 2 8 0 1
272 2 9 0 1
272 2 10 1 1
272 2 11 0 1
272 2 12 0 1
272 2 13 0 1
272 2 14 0 1
272 2 15 0 1
272 2 16 1 1
272 2 17 1 1
272 2 18 1 1
272 2 19 1 1
272 2 20 1 1
272 2 21 0 1
272 2 22 0 1
272 2 23 0 1
272 2 24 0 1
272 2 25 0 1
273 1 2 1 2
273 1 3 1 6
273 1 8 1 6
273 1 11 1 15
273 1 12 1 13
273 1 13 1 20
273 1 14 1 12
273 1 15 1 12
273 1 16 1 1
273 1 17 1 2
273 1 18 1 5
273 1 22 1 1
273 1 23 1 5
273 2 1 0 1
273 2 2 0 1
273 2 3 1 1
273 2 4 0 1
273 2 5 0 1
273 2 6 0 1
273 2 7 0 1
273 2 8 0 1
273 2 9 0 1
273 2 10 0 1
273 2 11 1 1
273 2 12 1 1
273 2 13 1 1
273 2 14 1 1
273 2 15 1 1
273 2 16 0 1
273 2 17 0 1
273 2 18 0 1
273 2 19 0 1
273 2 20 0 1
273 2 21 0 1
273 2 22 0 1
273 2 23 0 1
273 2 24 0 1
273 2 25 0 1
274 1 1 1 4
274 1 2 1 3
274 1 3 1 10
274 1 4 1 1
274 1 5 1 4
274 1 6 1 1
274 1 8 1 14
274 1 11 1 1
274 1 13 1 17
274 1 14 1 1
274 1 16 1 2
274 1 18 1 19
274 1 21 1 2
274 1 23 1 21
274 2 1 0 1
274 2 2 0 1
274 2 3 1 1
274 2 4 0 1
274 2 5 0 1
274 2 6 0 1
274 2 7 0 1
274 2 8 1 1
274 2 9 0 1
274 2 10 0 1
274 2 11 0 1
274 2 12 0 1
274 2 13 1 1
274 2 14 0 1
274 2 15 0 1
274 2 16 0 1
274 2 17 0 1
274 2 18 1 1
274 2 19 0 1
274 2 20 0 1
274 2 21 0 1
274 2 22 0 1
274 2 23 1 1
274 2 24 0 1
274 2 25 0 1
275 1 3 1 25
275 1 6 1 1
275 1 8 1 19
275 1 13 1 14
275 1 14 1 1
275 1 16 1 3
275 1 18 1 22
275 1 21 1 1
275 1 23 1 13
275 1 25 1 1
275 2 1 0 1
275 2 2 0 1
275 2 3 1 1
275 2 4 0 1
275 2 5 0 1
275 2 6 0 1
275 2 7 0 1
275 2 8 1 1
275 2 9 0 1
275 2 10 0 1
275 2 11 0 1
275 2 12 0 1
275 2 13 1 1
275 2 14 0 1
275 2 15 0 1
275 2 16 0 1
275 2 17 0 1
275 2 18 0 1
275 2 19 0 1
275 2 20 0 1
275 2 21 0 1
275 2 22 0 1
275 2 23 1 1
275 2 24 0 1
275 2 25 0 1
276 1 1 1 9
276 1 4 1 4
276 1 6 1 6
276 1 9 1 9
276 1 10 1 3
276 1 11 1 3
276 1 14 1 5
276 1 16 1 8
276 1 19 1 3
276 1 21 1 14
276 1 22 1 8
276 1 23 1 11
276 1 24 1 9
276 1 25 1 8
276 2 1 0 1
276 2 2 0 1
276 2 3 0 1
276 2 4 0 1
276 2 5 0 1
276 2 6 0 1
276 2 7 0 1
276 2 8 0 1
276 2 9 0 1
276 2 10 0 1
276 2 11 0 1
276 2 12 0 1
276 2 13 0 1
276 2 14 0 1
276 2 15 0 1
276 2 16 1 1
276 2 17 0 1
276 2 18 0 1
276 2 19 0 1
276 2 20 0 1
276 2 21 1 1
276 2 22 0 1
276 2 23 0 1
276 2 24 1 1
276 2 25 0 1
277 1 2 1 1
277 1 5 1 3
277 1 6 1 1
277 1 7 1 1
277 1 15 1 1
277 1 16 1 21
277 1 17 1 21
277 1 18 1 17
277 1 19 1 17
277 1 20 1 13
277 1 21 1 1
277 1 25 1 3
277 2 1 0 1
277 2 2 0 1
277 2 3 0 1
277 2 4 0 1
277 2 5 0 1
277 2 6 0 1
277 2 7 0 1
277 2 8 0 1
277 2 9 0 1
277 2 10 1 1
277 2 11 0 1
277 2 12 0 1
277 2 13 0 1
277 2 14 0 1
277 2 15 0 1
277 2 16 1 1
277 2 17 1 1
277 2 18 1 1
277 2 19 1 1
277 2 20 1 1
277 2 21 0 1
277 2 22 0 1
277 2 23 0 1
277 2 24 0 1
277 2 25 0 1
278 1 1 1 18
278 1 2 1 18
278 1 3 1 15
278 1 4 1 14
278 1 5 1 13
278 1 6 1 6
278 1 7 1 1
278 1 11 1 3
278 1 16 1 5
278 1 19 1 1
278 1 20 1 2
278 1 21 1 3
278 1 24 1 1
278 2 1 1 1
278 2 2 1 1
278 2 3 1 1
278 2 4 0 1
278 2 5 1 1
278 2 6 0 1
278 2 7 0 1
278 2 8 0 1
278 2 9 0 1
278 2 10 0 1
278 2 11 0 1
278 2 12 0 1
278 2 13 0 1
278 2 14 0 1
278 2 15 0 1
278 2 16 0 1
278 2 17 0 1
278 2 18 0 1
278 2 19 0 1
278 2 20 0 1
278 2 21 0 1
278 2 22 0 1
278 2 23 0 1
278 2 24 0 1
278 2 25 0 1
279 1 1 1 9
279 1 2 1 5
279 1 3 1 19
279 1 4 1 2
279 1 5 1 3
279 1 6 1 3
279 1 7 1 7
279 1 8 1 4
279 1 11 1 6
279 1 12 1 3
279 1 13 1 6
279 1 14 1 1
279 1 16 1 4
279 1 17 1 2
279 1 18 1 12
279 1 21 1 7
279 1 22 1 1
279 1 23 1 6
279 2 1 1 1
279 2 2 0 1
279 2 3 0 1
279 2 4 1 1
279 2 5 0 1
279 2 6 0 1
279 2 7 0 1
279 2 8 0 1
279 2 9 0 1
279 2 10 0 1
279 2 11 1 1
279 2 12 0 1
279 2 13 0 1
279 2 14 0 1
279 2 15 0 1
279 2 16 0 1
279 2 17 0 1
279 2 18 1 1
279 2 19 0 1
279 2 20 0 1
279 2 21 0 1
279 2 22 0 1
279 2 23 0 1
279 2 24 0 1
279 2 25 0 1
280 1 2 1 8
280 1 3 1 2
280 1 4 1 16
280 1 7 1 11
280 1 9 1 7
280 1 12 1 6
280 1 14 1 15
280 1 17 1 10
280 1 19 1 5
280 1 22 1 13
280 1 24 1 7
280 2 1 0 1
280 2 2 1 1
280 2 3 1 1
280 2 4 0 1
280 2 5 0 1
280 2 6 0 1
280 2 7 0 1
280 2 8 0 1
280 2 9 0 1
280 2 10 0 1
280 2 11 0 1
280 2 12 1 1
280 2 13 0 1
280 2 14 1 1
280 2 15 0 1
280 2 16 0 1
280 2 17 0 1
280 2 18 0 1
280 2 19 0 1
280 2 20 0 1
280 2 21 0 1
280 2 22 0 1
280 2 23 0 1
280 2 24 1 1
280 2 25 0 1
281 1 1 1 2
281 1 3 1 5
281 1 4 1 24
281 1 5 1 3
281 1 9 1 15
281 1 14 1 16
281 1 19 1 15
281 1 24 1 20
281 2 1 0 1
281 2 2 1 1
281 2 3 0 1
281 2 4 1 1
281 2 5 0 1
281 2 6 0 1
281 2 7 0 1
281 2 8 0 1
281 2 9 0 1
281 2 10 0 1
281 2 11 0 1
281 2 12 0 1
281 2 13 0 1
281 2 14 1 1
281 2 15 0 1
281 2 16 0 1
281 2 17 0 1
281 2 18 0 1
281 2 19 1 1
281 2 20 0 1
281 2 21 0 1
281 2 22 0 1
281 2 23 0 1
281 2 24 1 1
281 2 25 0 1
282 1 1 1 17
282 1 2 1 18
282 1 3 1 12
282 1 4 1 14
282 1 5 1 12
282 1 6 1 2
282 1 7 1 2
282 1 8 1 3
282 1 9 1 5
282 1 10 1 1
282 1 12 1 1
282 1 13 1 1
282 1 14 1 2
282 1 15 1 4
282 1 21 1 1
282 1 22 1 1
282 1 23 1 1
282 1 24 1 1
282 1 25 1 2
282 2 1 1 1
282 2 2 1 1
282 2 3 0 1
282 2 4 1 1
282 2 5 1 1
282 2 6 0 1
282 2 7 0 1
282 2 8 0 1
282 2 9 0 1
282 2 10 0 1
282 2 11 0 1
282 2 12 0 1
282 2 13 1 1
282 2 14 1 1
282 2 15 0 1
282 2 16 0 1
282 2 17 0 1
282 2 18 0 1
282 2 19 0 1
282 2 20 0 1
282 2 21 0 1
282 2 22 0 1
282 2 23 0 1
282 2 24 0 1
282 2 25 0 1
283 1 2 1 1
283 1 4 1 2
283 1 6 1 17
283 1 7 1 16
283 1 8 1 20
283 1 9 1 15
283 1 10 1 14
283 1 12 1 3
283 1 14 1 3
283 1 17 1 2
283 1 19 1 2
283 1 22 1 1
283 1 24 1 4
283 2 1 0 1
283 2 2 0 1
283 2 3 0 1
283 2 4 0 1
283 2 5 0 1
283 2 6 0 1
283 2 7 1 1
283 2 8 0 1
283 2 9 1 1
283 2 10 1 1
283 2 11 0 1
283 2 12 0 1
283 2 13 0 1
283 2 14 0 1
283 2 15 0 1
283 2 16 0 1
283 2 17 0 1
283 2 18 0 1
283 2 19 0 1
283 2 20 0 1
283 2 21 0 1
283 2 22 0 1
283 2 23 0 1
283 2 24 0 1
283 2 25 0 1
284 1 3 1 2
284 1 6 1 14
284 1 7 1 18
284 1 8 1 11
284 1 9 1 23
284 1 10 1 18
284 1 11 1 1
284 1 12 1 1
284 1 13 1 3
284 1 15 1 1
284 1 18 1 2
284 1 21 1 1
284 1 23 1 5
284 2 1 0 1
284 2 2 0 1
284 2 3 0 1
284 2 4 0 1
284 2 5 0 1
284 2 6 0 1
284 2 7 1 1
284 2 8 1 1
284 2 9 1 1
284 2 10 1 1
284 2 11 0 1
284 2 12 0 1
284 2 13 0 1
284 2 14 0 1
284 2 15 0 1
284 2 16 0 1
284 2 17 0 1
284 2 18 0 1
284 2 19 0 1
284 2 20 0 1
284 2 21 0 1
284 2 22 0 1
284 2 23 0 1
284 2 24 0 1
284 2 25 0 1
285 1 1 1 18
285 1 2 1 5
285 1 3 1 6
285 1 4 1 3
285 1 5 1 4
285 1 6 1 14
285 1 10 1 1
285 1 11 1 16
285 1 13 1 1
285 1 14 1 1
285 1 15 1 2
285 1 16 1 10
285 1 18 1 1
285 1 20 1 3
285 1 21 1 14
285 1 25 1 1
285 2 1 1 1
285 2 2 0 1
285 2 3 0 1
285 2 4 0 1
285 2 5 0 1
285 2 6 0 1
285 2 7 0 1
285 2 8 0 1
285 2 9 0 1
285 2 10 0 1
285 2 11 1 1
285 2 12 0 1
285 2 13 0 1
285 2 14 0 1
285 2 15 1 1
285 2 16 1 1
285 2 17 0 1
285 2 18 0 1
285 2 19 0 1
285 2 20 0 1
285 2 21 1 1
285 2 22 0 1
285 2 23 0 1
285 2 24 0 1
285 2 25 0 1
286 1 1 1 4
286 1 3 1 1
286 1 4 1 1
286 1 6 1 2
286 1 9 1 1
286 1 11 1 1
286 1 14 1 1
286 1 16 1 1
286 1 17 1 3
286 1 19 1 3
286 1 21 1 14
286 1 22 1 18
286 1 23 1 14
286 1 24 1 18
286 1 25 1 18
286 2 1 0 1
286 2 2 0 1
286 2 3 0 1
286 2 4 0 1
286 2 5 0 1
286 2 6 0 1
286 2 7 0 1
286 2 8 0 1
286 2 9 0 1
286 2 10 0 1
286 2 11 0 1
286 2 12 0 1
286 2 13 0 1
286 2 14 0 1
286 2 15 0 1
286 2 16 0 1
286 2 17 0 1
286 2 18 0 1
286 2 19 0 1
286 2 20 0 1
286 2 21 0 1
286 2 22 1 1
286 2 23 1 1
286 2 24 1 1
286 2 25 0 1
287 1 4 1 1
287 1 5 1 3
287 1 10 1 3
287 1 15 1 2
287 1 16 1 16
287 1 17 1 17
287 1 18 1 10
287 1 19 1 23
287 1 20 1 17
287 1 21 1 1
287 1 24 1 3
287 1 25 1 4
287 2 1 0 1
287 2 2 0 1
287 2 3 0 1
287 2 4 0 1
287 2 5 0 1
287 2 6 0 1
287 2 7 0 1
287 2 8 0 1
287 2 9 0 1
287 2 10 0 1
287 2 11 0 1
287 2 12 0 1
287 2 13 0 1
287 2 14 1 1
287 2 15 0 1
287 2 16 1 1
287 2 17 1 1
287 2 18 1 1
287 2 19 1 1
287 2 20 1 1
287 2 21 0 1
287 2 22 0 1
287 2 23 0 1
287 2 24 0 1
287 2 25 0 1
288 1 1 1 8
288 1 4 1 2
288 1 6 1 7
288 1 7 1 1
288 1 9 1 1
288 1 11 1 9
288 1 14 1 2
288 1 16 1 6
288 1 19 1 2
288 1 21 1 16
288 1 22 1 11
288 1 23 1 10
288 1 24 1 13
288 1 25 1 12
288 2 1 0 1
288 2 2 0 1
288 2 3 0 1
288 2 4 0 1
288 2 5 0 1
288 2 6 0 1
288 2 7 0 1
288 2 8 0 1
288 2 9 1 1
288 2 10 0 1
288 2 11 0 1
288 2 12 0 1
288 2 13 0 1
288 2 14 0 1
288 2 15 0 1
288 2 16 1 1
288 2 17 0 1
288 2 18 0 1
288 2 19 0 1
288 2 20 0 1
288 2 21 1 1
288 2 22 1 1
288 2 23 0 1
288 2 24 0 1
288 2 25 0 1
289 1 4 1 22
289 1 5 1 1
289 1 9 1 22
289 1 10 1 2
289 1 14 1 9
289 1 19 1 23
289 1 21 1 1
289 1 24 1 17
289 1 25 1 3
289 2 1 0 1
289 2 2 0 1
289 2 3 0 1
289 2 4 1 1
289 2 5 0 1
289 2 6 0 1
289 2 7 0 1
289 2 8 0 1
289 2 9 1 1
289 2 10 0 1
289 2 11 0 1
289 2 12 0 1
289 2 13 0 1
289 2 14 1 1
289 2 15 0 1
289 2 16 0 1
289 2 17 0 1
289 2 18 1 1
289 2 19 1 1
289 2 20 0 1
289 2 21 0 1
289 2 22 0 1
289 2 23 0 1
289 2 24 1 1
289 2 25 0 1
290 1 16 1 19
290 1 17 1 27
290 1 18 1 16
290 1 19 1 20
290 1 20 1 18
290 2 1 0 1
290 2 2 0 1
290 2 3 0 1
290 2 4 0 1
290 2 5 0 1
290 2 6 0 1
290 2 7 0 1
290 2 8 0 1
290 2 9 0 1
290 2 10 0 1
290 2 11 0 1
290 2 12 0 1
290 2 13 0 1
290 2 14 0 1
290 2 15 0 1
290 2 16 1 1
290 2 17 1 1
290 2 18 1 1
290 2 19 1 1
290 2 20 1 1
290 2 21 0 1
290 2 22 0 1
290 2 23 0 1
290 2 24 0 1
290 2 25 0 1
291 1 3 1 13
291 1 6 1 9
291 1 7 1 5
291 1 8 1 19
291 1 9 1 2
291 1 10 1 7
291 1 13 1 12
291 1 15 1 1
291 1 18 1 13
291 1 20 1 1
291 1 23 1 18
291 2 1 0 1
291 2 2 0 1
291 2 3 1 1
291 2 4 0 1
291 2 5 0 1
291 2 6 0 1
291 2 7 1 1
291 2 8 1 1
291 2 9 0 1
291 2 10 1 1
291 2 11 0 1
291 2 12 0 1
291 2 13 0 1
291 2 14 0 1
291 2 15 0 1
291 2 16 0 1
291 2 17 0 1
291 2 18 1 1
291 2 19 0 1
291 2 20 0 1
291 2 21 0 1
291 2 22 0 1
291 2 23 1 1
291 2 24 0 1
291 2 25 0 1
292 1 1 1 9
292 1 2 1 9
292 1 3 1 7
292 1 4 1 15
292 1 5 1 6
292 1 7 1 2
292 1 12 1 4
292 1 16 1 7
292 1 17 1 15
292 1 18 1 7
292 1 19 1 10
292 1 20 1 7
292 1 22 1 2
292 2 1 0 1
292 2 2 1 1
292 2 3 1 1
292 2 4 1 1
292 2 5 0 1
292 2 6 0 1
292 2 7 0 1
292 2 8 0 1
292 2 9 0 1
292 2 10 0 1
292 2 11 0 1
292 2 12 1 1
292 2 13 0 1
292 2 14 0 1
292 2 15 0 1
292 2 16 1 1
292 2 17 0 1
292 2 18 1 1
292 2 19 0 1
292 2 20 0 1
292 2 21 0 1
292 2 22 0 1
292 2 23 0 1
292 2 24 0 1
292 2 25 0 1
293 1 1 1 3
293 1 2 1 4
293 1 3 1 7
293 1 4 1 11
293 1 5 1 8
293 1 9 1 10
293 1 12 1 1
293 1 14 1 11
293 1 19 1 10
293 1 20 1 1
293 1 21 1 4
293 1 22 1 3
293 1 23 1 7
293 1 24 1 16
293 1 25 1 4
293 2 1 0 1
293 2 2 0 1
293 2 3 0 1
293 2 4 1 1
293 2 5 1 1
293 2 6 0 1
293 2 7 0 1
293 2 8 0 1
293 2 9 1 1
293 2 10 0 1
293 2 11 0 1
293 2 12 0 1
293 2 13 0 1
293 2 14 1 1
293 2 15 0 1
293 2 16 0 1
293 2 17 0 1
293 2 18 0 1
293 2 19 1 1
293 2 20 0 1
293 2 21 1 1
293 2 22 0 1
293 2 23 0 1
293 2 24 1 1
293 2 25 1 1
294 1 1 1 9
294 1 2 1 2
294 1 3 1 4
294 1 6 1 11
294 1 7 1 2
294 1 8 1 3
294 1 11 1 6
294 1 12 1 2
294 1 13 1 5
294 1 16 1 13
294 1 18 1 4
294 1 21 1 19
294 1 22 1 5
294 1 23 1 5
294 1 24 1 7
294 1 25 1 3
294 2 1 0 1
294 2 2 0 1
294 2 3 0 1
294 2 4 0 1
294 2 5 0 1
294 2 6 1 1
294 2 7 0 1
294 2 8 1 1
294 2 9 0 1
294 2 10 0 1
294 2 11 1 1
294 2 12 0 1
294 2 13 0 1
294 2 14 0 1
294 2 15 0 1
294 2 16 1 1
294 2 17 0 1
294 2 18 0 1
294 2 19 0 1
294 2 20 0 1
294 2 21 0 1
294 2 22 0 1
294 2 23 1 1
294 2 24 0 1
294 2 25 0 1
295 1 2 1 17
295 1 7 1 15
295 1 8 1 1
295 1 10 1 1
295 1 12 1 15
295 1 16 1 2
295 1 17 1 26
295 1 20 1 1
295 1 22 1 22
295 2 1 0 1
295 2 2 1 1
295 2 3 0 1
295 2 4 0 1
295 2 5 0 1
295 2 6 0 1
295 2 7 1 1
295 2 8 0 1
295 2 9 0 1
295 2 10 0 1
295 2 11 0 1
295 2 12 1 1
295 2 13 0 1
295 2 14 0 1
295 2 15 0 1
295 2 16 0 1
295 2 17 1 1
295 2 18 0 1
295 2 19 0 1
295 2 20 0 1
295 2 21 0 1
295 2 22 1 1
295 2 23 0 1
295 2 24 0 1
295 2 25 0 1
296 1 1 1 2
296 1 2 1 3
296 1 4 1 18
296 1 5 1 5
296 1 9 1 17
296 1 10 1 4
296 1 14 1 16
296 1 15 1 1
296 1 19 1 19
296 1 20 1 2
296 1 24 1 12
296 1 25 1 1
296 2 1 0 1
296 2 2 0 1
296 2 3 0 1
296 2 4 1 1
296 2 5 0 1
296 2 6 0 1
296 2 7 0 1
296 2 8 0 1
296 2 9 1 1
296 2 10 0 1
296 2 11 0 1
296 2 12 0 1
296 2 13 0 1
296 2 14 1 1
296 2 15 0 1
296 2 16 0 1
296 2 17 0 1
296 2 18 0 1
296 2 19 1 1
296 2 20 0 1
296 2 21 0 1
296 2 22 0 1
296 2 23 0 1
296 2 24 1 1
296 2 25 0 1
297 1 1 1 12
297 1 3 1 1
297 1 5 1 11
297 1 6 1 7
297 1 7 1 2
297 1 8 1 1
297 1 9 1 1
297 1 10 1 5
297 1 11 1 11
297 1 13 1 1
297 1 15 1 5
297 1 16 1 12
297 1 20 1 7
297 1 21 1 15
297 1 22 1 2
297 1 23 1 1
297 1 25 1 6
297 2 1 0 1
297 2 2 0 1
297 2 3 0 1
297 2 4 0 1
297 2 5 0 1
297 2 6 0 1
297 2 7 0 1
297 2 8 0 1
297 2 9 1 1
297 2 10 0 1
297 2 11 1 1
297 2 12 0 1
297 2 13 0 1
297 2 14 0 1
297 2 15 0 1
297 2 16 1 1
297 2 17 0 1
297 2 18 0 1
297 2 19 0 1
297 2 20 0 1
297 2 21 1 1
297 2 22 0 1
297 2 23 0 1
297 2 24 0 1
297 2 25 0 1
298 1 1 1 4
298 1 6 1 1
298 1 11 1 2
298 1 16 1 5
298 1 19 1 1
298 1 21 1 18
298 1 22 1 20
298 1 23 1 15
298 1 24 1 11
298 1 25 1 23
298 2 1 1 1
298 2 2 0 1
298 2 3 0 1
298 2 4 0 1
298 2 5 0 1
298 2 6 0 1
298 2 7 0 1
298 2 8 0 1
298 2 9 0 1
298 2 10 0 1
298 2 11 0 1
298 2 12 0 1
298 2 13 0 1
298 2 14 0 1
298 2 15 0 1
298 2 16 0 1
298 2 17 0 1
298 2 18 0 1
298 2 19 0 1
298 2 20 0 1
298 2 21 1 1
298 2 22 1 1
298 2 23 0 1
298 2 24 1 1
298 2 25 1 1
299 1 3 1 4
299 1 8 1 5
299 1 11 1 1
299 1 13 1 5
299 1 16 1 16
299 1 17 1 12
299 1 18 1 15
299 1 19 1 18
299 1 20 1 16
299 1 23 1 8
299 2 1 0 1
299 2 2 0 1
299 2 3 0 1
299 2 4 0 1
299 2 5 0 1
299 2 6 0 1
299 2 7 0 1
299 2 8 0 1
299 2 9 0 1
299 2 10 0 1
299 2 11 0 1
299 2 12 0 1
299 2 13 0 1
299 2 14 0 1
299 2 15 0 1
299 2 16 0 1
299 2 17 0 1
299 2 18 1 1
299 2 19 0 1
299 2 20 1 1
299 2 21 0 1
299 2 22 0 1
299 2 23 0 1
299 2 24 0 1
299 2 25 0 1
300 1 6 1 18
300 1 7 1 18
300 1 8 1 22
300 1 9 1 17
300 1 10 1 16
300 1 12 1 3
300 1 17 1 4
300 1 22 1 2
300 2 1 0 1
300 2 2 0 1
300 2 3 0 1
300 2 4 0 1
300 2 5 0 1
300 2 6 0 1
300 2 7 1 1
300 2 8 1 1
300 2 9 1 1
300 2 10 1 1
300 2 11 0 1
300 2 12 0 1
300 2 13 0 1
300 2 14 0 1
300 2 15 0 1
300 2 16 0 1
300 2 17 0 1
300 2 18 0 1
300 2 19 0 1
300 2 20 0 1
300 2 21 0 1
300 2 22 0 1
300 2 23 0 1
300 2 24 0 1
300 2 25 0 1
301 1 2 1 13
301 1 4 1 1
301 1 7 1 6
301 1 9 1 2
301 1 12 1 21
301 1 16 1 6
301 1 17 1 23
301 1 18 1 4
301 1 19 1 9
301 1 20 1 3
301 1 22 1 11
301 1 24 1 1
301 2 1 0 1
301 2 2 1 1
301 2 3 0 1
301 2 4 0 1
301 2 5 0 1
301 2 6 0 1
301 2 7 0 1
301 2 8 0 1
301 2 9 1 1
301 2 10 0 1
301 2 11 0 1
301 2 12 1 1
301 2 13 0 1
301 2 14 0 1
301 2 15 0 1
301 2 16 0 1
301 2 17 1 1
301 2 18 0 1
301 2 19 0 1
301 2 20 1 1
301 2 21 0 1
301 2 22 1 1
301 2 23 0 1
301 2 24 0 1
301 2 25 0 1
302 1 2 1 19
302 1 4 1 3
302 1 6 1 1
302 1 7 1 15
302 1 9 1 3
302 1 12 1 12
302 1 14 1 6
302 1 17 1 16
302 1 19 1 7
302 1 22 1 12
302 1 24 1 5
302 1 25 1 1
302 2 1 0 1
302 2 2 1 1
302 2 3 0 1
302 2 4 0 1
302 2 5 0 1
302 2 6 0 1
302 2 7 1 1
302 2 8 0 1
302 2 9 0 1
302 2 10 0 1
302 2 11 0 1
302 2 12 1 1
302 2 13 0 1
302 2 14 0 1
302 2 15 0 1
302 2 16 0 1
302 2 17 0 1
302 2 18 0 1
302 2 19 0 1
302 2 20 0 1
302 2 21 0 1
302 2 22 1 1
302 2 23 0 1
302 2 24 0 1
302 2 25 0 1
303 1 1 1 17
303 1 2 1 8
303 1 3 1 2
303 1 4 1 4
303 1 5 1 6
303 1 6 1 10
303 1 11 1 14
303 1 12 1 1
303 1 16 1 16
303 1 17 1 3
303 1 18 1 1
303 1 19 1 3
303 1 20 1 1
303 1 21 1 10
303 1 22 1 3
303 1 25 1 1
303 2 1 1 1
303 2 2 1 1
303 2 3 1 1
303 2 4 0 1
303 2 5 1 1
303 2 6 1 1
303 2 7 0 1
303 2 8 0 1
303 2 9 0 1
303 2 10 0 1
303 2 11 1 1
303 2 12 0 1
303 2 13 0 1
303 2 14 0 1
303 2 15 0 1
303 2 16 0 1
303 2 17 0 1
303 2 18 1 1
303 2 19 0 1
303 2 20 0 1
303 2 21 1 1
303 2 22 0 1
303 2 23 0 1
303 2 24 0 1
303 2 25 0 1
304 1 1 1 4
304 1 2 1 3
304 1 4 1 5
304 1 6 1 12
304 1 7 1 11
304 1 8 1 10
304 1 9 1 20
304 1 10 1 9
304 1 11 1 4
304 1 12 1 1
304 1 14 1 5
304 1 16 1 2
304 1 19 1 4
304 1 21 1 4
304 1 24 1 6
304 2 1 0 1
304 2 2 0 1
304 2 3 0 1
304 2 4 1 1
304 2 5 0 1
304 2 6 0 1
304 2 7 1 1
304 2 8 0 1
304 2 9 0 1
304 2 10 0 1
304 2 11 1 1
304 2 12 0 1
304 2 13 0 1
304 2 14 1 1
304 2 15 0 1
304 2 16 1 1
304 2 17 0 1
304 2 18 0 1
304 2 19 0 1
304 2 20 0 1
304 2 21 0 1
304 2 22 0 1
304 2 23 0 1
304 2 24 1 1
304 2 25 0 1
305 1 1 1 18
305 1 2 1 14
305 1 3 1 11
305 1 4 1 17
305 1 5 1 18
305 1 6 1 1
305 1 10 1 4
305 1 11 1 2
305 1 12 1 1
305 1 15 1 3
305 1 16 1 2
305 1 20 1 6
305 1 21 1 1
305 1 25 1 2
305 2 1 1 1
305 2 2 0 1
305 2 3 1 1
305 2 4 1 1
305 2 5 1 1
305 2 6 0 1
305 2 7 0 1
305 2 8 0 1
305 2 9 0 1
305 2 10 0 1
305 2 11 0 1
305 2 12 0 1
305 2 13 0 1
305 2 14 0 1
305 2 15 1 1
305 2 16 0 1
305 2 17 0 1
305 2 18 0 1
305 2 19 0 1
305 2 20 0 1
305 2 21 0 1
305 2 22 0 1
305 2 23 0 1
305 2 24 0 1
305 2 25 0 1
306 1 1 1 26
306 1 2 1 20
306 1 3 1 9
306 1 4 1 12
306 1 5 1 13
306 1 15 1 1
306 1 16 1 7
306 1 17 1 2
306 1 18 1 2
306 1 19 1 3
306 1 20 1 2
306 1 21 1 2
306 1 24 1 1
306 2 1 0 1
306 2 2 1 1
306 2 3 1 1
306 2 4 1 1
306 2 5 1 1
306 2 6 0 1
306 2 7 0 1
306 2 8 0 1
306 2 9 0 1
306 2 10 0 1
306 2 11 0 1
306 2 12 0 1
306 2 13 0 1
306 2 14 0 1
306 2 15 0 1
306 2 16 0 1
306 2 17 0 1
306 2 18 0 1
306 2 19 1 1
306 2 20 0 1
306 2 21 1 1
306 2 22 0 1
306 2 23 0 1
306 2 24 0 1
306 2 25 0 1
307 1 1 1 1
307 1 4 1 16
307 1 6 1 2
307 1 9 1 22
307 1 11 1 1
307 1 14 1 16
307 1 16 1 2
307 1 17 1 5
307 1 19 1 17
307 1 20 1 2
307 1 21 1 2
307 1 24 1 14
307 2 1 0 1
307 2 2 0 1
307 2 3 0 1
307 2 4 1 1
307 2 5 0 1
307 2 6 0 1
307 2 7 0 1
307 2 8 0 1
307 2 9 1 1
307 2 10 0 1
307 2 11 0 1
307 2 12 0 1
307 2 13 0 1
307 2 14 1 1
307 2 15 0 1
307 2 16 0 1
307 2 17 0 1
307 2 18 0 1
307 2 19 1 1
307 2 20 0 1
307 2 21 0 1
307 2 22 0 1
307 2 23 0 1
307 2 24 1 1
307 2 25 0 1
308 1 1 1 3
308 1 2 1 9
308 1 3 1 4
308 1 4 1 17
308 1 5 1 5
308 1 6 1 1
308 1 7 1 5
308 1 9 1 16
308 1 10 1 2
308 1 12 1 1
308 1 14 1 9
308 1 17 1 1
308 1 18 1 1
308 1 19 1 12
308 1 24 1 14
308 2 1 1 1
308 2 2 1 1
308 2 3 0 1
308 2 4 1 1
308 2 5 0 1
308 2 6 0 1
308 2 7 0 1
308 2 8 0 1
308 2 9 0 1
308 2 10 0 1
308 2 11 0 1
308 2 12 0 1
308 2 13 0 1
308 2 14 1 1
308 2 15 0 1
308 2 16 0 1
308 2 17 0 1
308 2 18 0 1
308 2 19 1 1
308 2 20 0 1
308 2 21 0 1
308 2 22 0 1
308 2 23 0 1
308 2 24 0 1
308 2 25 0 1
309 1 1 1 2
309 1 2 1 1
309 1 3 1 11
309 1 4 1 3
309 1 5 1 2
309 1 6 1 9
309 1 7 1 9
309 1 8 1 13
309 1 9 1 7
309 1 10 1 8
309 1 13 1 8
309 1 15 1 4
309 1 18 1 10
309 1 19 1 1
309 1 20 1 2
309 1 21 1 1
309 1 23 1 9
309 2 1 0 1
309 2 2 0 1
309 2 3 1 1
309 2 4 0 1
309 2 5 1 1
309 2 6 1 1
309 2 7 0 1
309 2 8 1 1
309 2 9 1 1
309 2 10 0 1
309 2 11 0 1
309 2 12 0 1
309 2 13 0 1
309 2 14 0 1
309 2 15 0 1
309 2 16 0 1
309 2 17 0 1
309 2 18 1 1
309 2 19 0 1
309 2 20 0 1
309 2 21 0 1
309 2 22 0 1
309 2 23 0 1
309 2 24 0 1
309 2 25 0 1
310 1 1 1 1
310 1 2 1 17
310 1 3 1 2
310 1 7 1 17
310 1 8 1 3
310 1 11 1 1
310 1 12 1 14
310 1 13 1 5
310 1 15 1 1
310 1 17 1 16
310 1 22 1 19
310 1 23 1 4
310 2 1 0 1
310 2 2 1 1
310 2 3 0 1
310 2 4 0 1
310 2 5 0 1
310 2 6 0 1
310 2 7 1 1
310 2 8 0 1
310 2 9 0 1
310 2 10 0 1
310 2 11 0 1
310 2 12 0 1
310 2 13 1 1
310 2 14 0 1
310 2 15 0 1
310 2 16 0 1
310 2 17 1 1
310 2 18 0 1
310 2 19 0 1
310 2 20 0 1
310 2 21 0 1
310 2 22 1 1
310 2 23 0 1
310 2 24 0 1
310 2 25 0 1
311 1 1 1 17
311 1 2 1 1
311 1 5 1 5
311 1 6 1 17
311 1 10 1 7
311 1 11 1 12
311 1 12 1 2
311 1 15 1 3
311 1 16 1 11
311 1 17 1 1
311 1 20 1 8
311 1 21 1 8
311 1 22 1 2
311 1 25 1 6
311 2 1 0 1
311 2 2 0 1
311 2 3 0 1
311 2 4 0 1
311 2 5 0 1
311 2 6 0 1
311 2 7 0 1
311 2 8 0 1
311 2 9 0 1
311 2 10 0 1
311 2 11 1 1
311 2 12 0 1
311 2 13 0 1
311 2 14 0 1
311 2 15 1 1
311 2 16 1 1
311 2 17 0 1
311 2 18 0 1
311 2 19 0 1
311 2 20 1 1
311 2 21 0 1
311 2 22 0 1
311 2 23 0 1
311 2 24 0 1
311 2 25 0 1
312 1 5 1 4
312 1 10 1 13
312 1 15 1 14
312 1 16 1 4
312 1 17 1 5
312 1 18 1 4
312 1 19 1 4
312 1 20 1 10
312 1 21 1 11
312 1 22 1 7
312 1 23 1 13
312 1 24 1 5
312 1 25 1 6
312 2 1 0 1
312 2 2 0 1
312 2 3 0 1
312 2 4 0 1
312 2 5 0 1
312 2 6 0 1
312 2 7 0 1
312 2 8 0 1
312 2 9 0 1
312 2 10 1 1
312 2 11 0 1
312 2 12 0 1
312 2 13 0 1
312 2 14 0 1
312 2 15 0 1
312 2 16 0 1
312 2 17 0 1
312 2 18 0 1
312 2 19 0 1
312 2 20 0 1
312 2 21 1 1
312 2 22 0 1
312 2 23 0 1
312 2 24 0 1
312 2 25 0 1
313 1 1 1 2
313 1 5 1 14
313 1 6 1 1
313 1 7 1 1
313 1 8 1 3
313 1 9 1 1
313 1 10 1 12
313 1 11 1 4
313 1 13 1 2
313 1 15 1 16
313 1 16 1 3
313 1 20 1 11
313 1 21 1 8
313 1 23 1 1
313 1 25 1 21
313 2 1 0 1
313 2 2 0 1
313 2 3 0 1
313 2 4 0 1
313 2 5 1 1
313 2 6 1 1
313 2 7 0 1
313 2 8 0 1
313 2 9 0 1
313 2 10 1 1
313 2 11 1 1
313 2 12 0 1
313 2 13 0 1
313 2 14 0 1
313 2 15 1 1
313 2 16 0 1
313 2 17 0 1
313 2 18 0 1
313 2 19 0 1
313 2 20 1 1
313 2 21 0 1
313 2 22 0 1
313 2 23 0 1
313 2 24 0 1
313 2 25 0 1
314 1 1 1 1
314 1 4 1 1
314 1 5 1 13
314 1 9 1 2
314 1 10 1 11
314 1 14 1 1
314 1 15 1 12
314 1 16 1 6
314 1 17 1 8
314 1 18 1 9
314 1 19 1 9
314 1 20 1 14
314 1 21 1 1
314 1 22 1 1
314 1 23 1 2
314 1 25 1 9
314 2 1 0 1
314 2 2 0 1
314 2 3 0 1
314 2 4 0 1
314 2 5 1 1
314 2 6 0 1
314 2 7 0 1
314 2 8 0 1
314 2 9 0 1
314 2 10 0 1
314 2 11 0 1
314 2 12 0 1
314 2 13 0 1
314 2 14 0 1
314 2 15 0 1
314 2 16 0 1
314 2 17 0 1
314 2 18 1 1
314 2 19 0 1
314 2 20 1 1
314 2 21 0 1
314 2 22 0 1
314 2 23 0 1
314 2 24 0 1
314 2 25 1 1
315 1 4 1 13
315 1 6 1 1
315 1 8 1 2
315 1 9 1 18
315 1 10 1 2
315 1 14 1 11
315 1 16 1 1
315 1 17 1 1
315 1 18 1 2
315 1 19 1 7
315 1 20 1 3
315 1 21 1 3
315 1 22 1 6
315 1 23 1 5
315 1 24 1 18
315 1 25 1 7
315 2 1 0 1
315 2 2 0 1
315 2 3 0 1
315 2 4 0 1
315 2 5 0 1
315 2 6 0 1
315 2 7 1 1
315 2 8 0 1
315 2 9 1 1
315 2 10 0 1
315 2 11 0 1
315 2 12 0 1
315 2 13 0 1
315 2 14 0 1
315 2 15 0 1
315 2 16 0 1
315 2 17 0 1
315 2 18 0 1
315 2 19 0 1
315 2 20 0 1
315 2 21 0 1
315 2 22 0 1
315 2 23 0 1
315 2 24 1 1
315 2 25 0 1
316 1 11 1 1
316 1 12 1 1
316 1 13 1 1
316 1 14 1 1
316 1 15 1 1
316 1 21 1 19
316 1 22 1 12
316 1 23 1 28
316 1 24 1 12
316 1 25 1 24
316 2 1 0 1
316 2 2 0 1
316 2 3 0 1
316 2 4 0 1
316 2 5 0 1
316 2 6 0 1
316 2 7 0 1
316 2 8 0 1
316 2 9 0 1
316 2 10 0 1
316 2 11 0 1
316 2 12 0 1
316 2 13 0 1
316 2 14 0 1
316 2 15 0 1
316 2 16 0 1
316 2 17 0 1
316 2 18 0 1
316 2 19 0 1
316 2 20 0 1
316 2 21 1 1
316 2 22 1 1
316 2 23 1 1
316 2 24 1 1
316 2 25 1 1
317 1 1 1 9
317 1 2 1 16
317 1 3 1 6
317 1 4 1 9
317 1 5 1 10
317 1 7 1 6
317 1 8 1 2
317 1 11 1 4
317 1 12 1 5
317 1 13 1 6
317 1 14 1 5
317 1 15 1 2
317 1 17 1 9
317 1 20 1 3
317 1 22 1 5
317 1 23 1 1
317 1 25 1 2
317 2 1 1 1
317 2 2 1 1
317 2 3 1 1
317 2 4 0 1
317 2 5 0 1
317 2 6 0 1
317 2 7 0 1
317 2 8 0 1
317 2 9 0 1
317 2 10 0 1
317 2 11 0 1
317 2 12 1 1
317 2 13 0 1
317 2 14 0 1
317 2 15 0 1
317 2 16 0 1
317 2 17 0 1
317 2 18 0 1
317 2 19 0 1
317 2 20 0 1
317 2 21 1 1
317 2 22 0 1
317 2 23 0 1
317 2 24 0 1
317 2 25 0 1
318 1 4 1 5
318 1 9 1 3
318 1 11 1 24
318 1 12 1 13
318 1 13 1 18
318 1 14 1 14
318 1 15 1 17
318 1 19 1 2
318 1 24 1 4
318 2 1 0 1
318 2 2 0 1
318 2 3 0 1
318 2 4 0 1
318 2 5 0 1
318 2 6 0 1
318 2 7 0 1
318 2 8 0 1
318 2 9 0 1
318 2 10 0 1
318 2 11 1 1
318 2 12 1 1
318 2 13 1 1
318 2 14 1 1
318 2 15 1 1
318 2 16 0 1
318 2 17 0 1
318 2 18 0 1
318 2 19 0 1
318 2 20 0 1
318 2 21 0 1
318 2 22 0 1
318 2 23 0 1
318 2 24 0 1
318 2 25 0 1
319 1 3 1 26
319 1 4 1 1
319 1 8 1 23
319 1 13 1 13
319 1 17 1 2
319 1 18 1 20
319 1 23 1 15
319 2 1 0 1
319 2 2 0 1
319 2 3 1 1
319 2 4 0 1
319 2 5 0 1
319 2 6 0 1
319 2 7 0 1
319 2 8 1 1
319 2 9 0 1
319 2 10 0 1
319 2 11 0 1
319 2 12 0 1
319 2 13 1 1
319 2 14 0 1
319 2 15 0 1
319 2 16 0 1
319 2 17 0 1
319 2 18 1 1
319 2 19 0 1
319 2 20 0 1
319 2 21 0 1
319 2 22 0 1
319 2 23 1 1
319 2 24 0 1
319 2 25 0 1
320 1 1 1 3
320 1 2 1 1
320 1 5 1 17
320 1 6 1 2
320 1 7 1 3
320 1 10 1 9
320 1 11 1 5
320 1 12 1 2
320 1 15 1 10
320 1 16 1 4
320 1 17 1 2
320 1 18 1 2
320 1 20 1 18
320 1 21 1 5
320 1 22 1 2
320 1 23 1 1
320 1 25 1 14
320 2 1 0 1
320 2 2 0 1
320 2 3 0 1
320 2 4 0 1
320 2 5 1 1
320 2 6 0 1
320 2 7 0 1
320 2 8 0 1
320 2 9 0 1
320 2 10 1 1
320 2 11 0 1
320 2 12 0 1
320 2 13 0 1
320 2 14 0 1
320 2 15 1 1
320 2 16 0 1
320 2 17 0 1
320 2 18 0 1
320 2 19 0 1
320 2 20 1 1
320 2 21 0 1
320 2 22 0 1
320 2 23 0 1
320 2 24 0 1
320 2 25 1 1
321 1 1 1 2
321 1 2 1 4
321 1 3 1 1
321 1 4 1 2
321 1 5 1 1
321 1 6 1 14
321 1 7 1 5
321 1 8 1 6
321 1 9 1 13
321 1 10 1 8
321 1 14 1 1
321 1 16 1 5
321 1 17 1 6
321 1 18 1 4
321 1 19 1 11
321 1 20 1 8
321 1 21 1 2
321 1 22 1 2
321 1 23 1 3
321 1 24 1 2
321 2 1 0 1
321 2 2 0 1
321 2 3 0 1
321 2 4 0 1
321 2 5 0 1
321 2 6 0 1
321 2 7 0 1
321 2 8 1 1
321 2 9 1 1
321 2 10 1 1
321 2 11 0 1
321 2 12 0 1
321 2 13 0 1
321 2 14 0 1
321 2 15 0 1
321 2 16 0 1
321 2 17 0 1
321 2 18 0 1
321 2 19 0 1
321 2 20 0 1
321 2 21 0 1
321 2 22 0 1
321 2 23 0 1
321 2 24 0 1
321 2 25 0 1
322 1 5 1 1
322 1 6 1 2
322 1 7 1 4
322 1 9 1 1
322 1 10 1 1
322 1 11 1 3
322 1 12 1 7
322 1 13 1 7
322 1 14 1 3
322 1 15 1 12
322 1 16 1 11
322 1 17 1 9
322 1 18 1 15
322 1 19 1 12
322 1 20 1 9
322 1 22 1 1
322 1 25 1 2
322 2 1 0 1
322 2 2 0 1
322 2 3 0 1
322 2 4 0 1
322 2 5 0 1
322 2 6 0 1
322 2 7 0 1
322 2 8 0 1
322 2 9 0 1
322 2 10 0 1
322 2 11 0 1
322 2 12 1 1
322 2 13 0 1
322 2 14 0 1
322 2 15 0 1
322 2 16 1 1
322 2 17 1 1
322 2 18 1 1
322 2 19 0 1
322 2 20 0 1
322 2 21 0 1
322 2 22 0 1
322 2 23 0 1
322 2 24 0 1
322 2 25 0 1
323 1 1 1 3
323 1 2 1 1
323 1 3 1 3
323 1 4 1 9
323 1 5 1 2
323 1 6 1 3
323 1 8 1 1
323 1 9 1 8
323 1 11 1 8
323 1 12 1 3
323 1 13 1 6
323 1 14 1 15
323 1 15 1 4
323 1 16 1 2
323 1 17 1 1
323 1 18 1 3
323 1 19 1 10
323 1 21 1 2
323 1 22 1 2
323 1 23 1 2
323 1 24 1 11
323 1 25 1 1
323 2 1 0 1
323 2 2 0 1
323 2 3 0 1
323 2 4 0 1
323 2 5 1 1
323 2 6 0 1
323 2 7 0 1
323 2 8 0 1
323 2 9 0 1
323 2 10 0 1
323 2 11 0 1
323 2 12 0 1
323 2 13 0 1
323 2 14 0 1
323 2 15 0 1
323 2 16 0 1
323 2 17 0 1
323 2 18 0 1
323 2 19 0 1
323 2 20 1 1
323 2 21 0 1
323 2 22 0 1
323 2 23 0 1
323 2 24 1 1
323 2 25 0 1
324 1 3 1 1
324 1 4 1 3
324 1 5 1 12
324 1 6 1 2
324 1 7 1 3
324 1 8 1 4
324 1 9 1 9
324 1 10 1 14
324 1 14 1 1
324 1 15 1 13
324 1 18 1 3
324 1 19 1 1
324 1 20 1 13
324 1 23 1 1
324 1 24 1 2
324 1 25 1 18
324 2 1 0 1
324 2 2 0 1
324 2 3 0 1
324 2 4 0 1
324 2 5 1 1
324 2 6 0 1
324 2 7 0 1
324 2 8 1 1
324 2 9 0 1
324 2 10 1 1
324 2 11 0 1
324 2 12 0 1
324 2 13 0 1
324 2 14 0 1
324 2 15 0 1
324 2 16 0 1
324 2 17 0 1
324 2 18 0 1
324 2 19 0 1
324 2 20 1 1
324 2 21 0 1
324 2 22 0 1
324 2 23 0 1
324 2 24 0 1
324 2 25 0 1
325 1 1 1 7
325 1 2 1 5
325 1 4 1 1
325 1 5 1 4
325 1 6 1 7
325 1 7 1 4
325 1 8 1 1
325 1 9 1 4
325 1 10 1 2
325 1 11 1 7
325 1 12 1 12
325 1 13 1 13
325 1 14 1 7
325 1 15 1 11
325 1 16 1 4
325 1 17 1 1
325 1 20 1 1
325 1 21 1 3
325 1 22 1 1
325 1 25 1 5
325 2 1 0 1
325 2 2 1 1
325 2 3 0 1
325 2 4 0 1
325 2 5 1 1
325 2 6 0 1
325 2 7 0 1
325 2 8 0 1
325 2 9 0 1
325 2 10 1 1
325 2 11 1 1
325 2 12 0 1
325 2 13 0 1
325 2 14 1 1
325 2 15 1 1
325 2 16 0 1
325 2 17 0 1
325 2 18 0 1
325 2 19 0 1
325 2 20 1 1
325 2 21 0 1
325 2 22 0 1
325 2 23 0 1
325 2 24 0 1
325 2 25 0 1
326 1 1 1 2
326 1 3 1 1
326 1 5 1 11
326 1 8 1 1
326 1 10 1 13
326 1 11 1 3
326 1 12 1 4
326 1 13 1 2
326 1 14 1 4
326 1 15 1 14
326 1 16 1 8
326 1 17 1 3
326 1 18 1 4
326 1 19 1 2
326 1 20 1 15
326 1 25 1 13
326 2 1 0 1
326 2 2 0 1
326 2 3 0 1
326 2 4 0 1
326 2 5 1 1
326 2 6 0 1
326 2 7 0 1
326 2 8 0 1
326 2 9 0 1
326 2 10 0 1
326 2 11 1 1
326 2 12 0 1
326 2 13 0 1
326 2 14 0 1
326 2 15 1 1
326 2 16 1 1
326 2 17 0 1
326 2 18 0 1
326 2 19 1 1
326 2 20 0 1
326 2 21 0 1
326 2 22 0 1
326 2 23 0 1
326 2 24 0 1
326 2 25 0 1
327 1 1 1 2
327 1 2 1 16
327 1 3 1 6
327 1 4 1 5
327 1 5 1 7
327 1 7 1 13
327 1 12 1 16
327 1 17 1 18
327 1 22 1 17
327 2 1 0 1
327 2 2 1 1
327 2 3 1 1
327 2 4 0 1
327 2 5 0 1
327 2 6 0 1
327 2 7 1 1
327 2 8 0 1
327 2 9 0 1
327 2 10 0 1
327 2 11 0 1
327 2 12 1 1
327 2 13 0 1
327 2 14 0 1
327 2 15 0 1
327 2 16 0 1
327 2 17 1 1
327 2 18 0 1
327 2 19 0 1
327 2 20 0 1
327 2 21 0 1
327 2 22 1 1
327 2 23 0 1
327 2 24 0 1
327 2 25 0 1
328 1 4 1 1
328 1 8 1 3
328 1 10 1 1
328 1 11 1 7
328 1 12 1 11
328 1 13 1 10
328 1 14 1 11
328 1 15 1 8
328 1 21 1 9
328 1 22 1 12
328 1 23 1 9
328 1 24 1 9
328 1 25 1 9
328 2 1 0 1
328 2 2 0 1
328 2 3 0 1
328 2 4 0 1
328 2 5 0 1
328 2 6 0 1
328 2 7 0 1
328 2 8 0 1
328 2 9 0 1
328 2 10 0 1
328 2 11 0 1
328 2 12 0 1
328 2 13 1 1
328 2 14 1 1
328 2 15 1 1
328 2 16 0 1
328 2 17 0 1
328 2 18 0 1
328 2 19 0 1
328 2 20 0 1
328 2 21 0 1
328 2 22 0 1
328 2 23 1 1
328 2 24 1 1
328 2 25 0 1
329 1 2 1 1
329 1 4 1 2
329 1 9 1 4
329 1 12 1 2
329 1 14 1 6
329 1 16 1 18
329 1 17 1 9
329 1 18 1 9
329 1 19 1 22
329 1 20 1 16
329 1 22 1 2
329 1 23 1 2
329 1 24 1 6
329 1 25 1 1
329 2 1 0 1
329 2 2 0 1
329 2 3 0 1
329 2 4 0 1
329 2 5 0 1
329 2 6 0 1
329 2 7 1 1
329 2 8 0 1
329 2 9 1 1
329 2 10 0 1
329 2 11 0 1
329 2 12 0 1
329 2 13 0 1
329 2 14 0 1
329 2 15 0 1
329 2 16 0 1
329 2 17 1 1
329 2 18 1 1
329 2 19 1 1
329 2 20 1 1
329 2 21 0 1
329 2 22 0 1
329 2 23 0 1
329 2 24 1 1
329 2 25 0 1
330 1 2 1 2
330 1 3 1 13
330 1 5 1 1
330 1 6 1 7
330 1 7 1 7
330 1 8 1 28
330 1 9 1 10
330 1 10 1 6
330 1 13 1 7
330 1 17 1 4
330 1 18 1 8
330 1 23 1 7
330 2 1 0 1
330 2 2 0 1
330 2 3 0 1
330 2 4 0 1
330 2 5 0 1
330 2 6 0 1
330 2 7 0 1
330 2 8 1 1
330 2 9 1 1
330 2 10 1 1
330 2 11 0 1
330 2 12 0 1
330 2 13 1 1
330 2 14 0 1
330 2 15 0 1
330 2 16 0 1
330 2 17 0 1
330 2 18 0 1
330 2 19 0 1
330 2 20 0 1
330 2 21 0 1
330 2 22 0 1
330 2 23 1 1
330 2 24 0 1
330 2 25 0 1
331 1 1 1 1
331 1 2 1 4
331 1 3 1 5
331 1 4 1 9
331 1 5 1 3
331 1 8 1 5
331 1 9 1 13
331 1 13 1 5
331 1 14 1 6
331 1 16 1 1
331 1 17 1 3
331 1 18 1 3
331 1 19 1 17
331 1 20 1 1
331 1 21 1 3
331 1 22 1 4
331 1 23 1 7
331 1 24 1 8
331 1 25 1 2
331 2 1 1 1
331 2 2 0 1
331 2 3 1 1
331 2 4 1 1
331 2 5 0 1
331 2 6 0 1
331 2 7 0 1
331 2 8 0 1
331 2 9 1 1
331 2 10 0 1
331 2 11 0 1
331 2 12 0 1
331 2 13 1 1
331 2 14 0 1
331 2 15 0 1
331 2 16 0 1
331 2 17 0 1
331 2 18 1 1
331 2 19 1 1
331 2 20 0 1
331 2 21 0 1
331 2 22 0 1
331 2 23 0 1
331 2 24 1 1
331 2 25 0 1
332 1 3 1 6
332 1 8 1 6
332 1 13 1 9
332 1 18 1 8
332 1 20 1 1
332 1 21 1 10
332 1 22 1 17
332 1 23 1 17
332 1 24 1 11
332 1 25 1 15
332 2 1 0 1
332 2 2 0 1
332 2 3 0 1
332 2 4 0 1
332 2 5 0 1
332 2 6 0 1
332 2 7 0 1
332 2 8 0 1
332 2 9 0 1
332 2 10 0 1
332 2 11 0 1
332 2 12 0 1
332 2 13 1 1
332 2 14 0 1
332 2 15 0 1
332 2 16 0 1
332 2 17 0 1
332 2 18 1 1
332 2 19 0 1
332 2 20 0 1
332 2 21 1 1
332 2 22 0 1
332 2 23 1 1
332 2 24 1 1
332 2 25 1 1
333 1 16 1 17
333 1 17 1 21
333 1 18 1 16
333 1 19 1 23
333 1 20 1 23
333 2 1 0 1
333 2 2 0 1
333 2 3 0 1
333 2 4 0 1
333 2 5 1 1
333 2 6 0 1
333 2 7 0 1
333 2 8 0 1
333 2 9 0 1
333 2 10 0 1
333 2 11 0 1
333 2 12 0 1
333 2 13 0 1
333 2 14 0 1
333 2 15 0 1
333 2 16 1 1
333 2 17 1 1
333 2 18 1 1
333 2 19 1 1
333 2 20 1 1
333 2 21 0 1
333 2 22 0 1
333 2 23 0 1
333 2 24 0 1
333 2 25 0 1
334 1 1 1 10
334 1 2 1 19
334 1 3 1 19
334 1 4 1 18
334 1 5 1 19
334 1 7 1 1
334 1 8 1 1
334 1 12 1 3
334 1 16 1 1
334 1 17 1 3
334 1 19 1 2
334 1 20 1 1
334 1 22 1 2
334 1 25 1 1
334 2 1 1 1
334 2 2 1 1
334 2 3 1 1
334 2 4 0 1
334 2 5 1 1
334 2 6 0 1
334 2 7 0 1
334 2 8 0 1
334 2 9 0 1
334 2 10 0 1
334 2 11 0 1
334 2 12 0 1
334 2 13 0 1
334 2 14 0 1
334 2 15 0 1
334 2 16 0 1
334 2 17 0 1
334 2 18 0 1
334 2 19 1 1
334 2 20 0 1
334 2 21 0 1
334 2 22 1 1
334 2 23 0 1
334 2 24 0 1
334 2 25 0 1
335 1 2 1 3
335 1 3 1 13
335 1 6 1 1
335 1 7 1 4
335 1 8 1 13
335 1 11 1 4
335 1 12 1 5
335 1 13 1 16
335 1 14 1 2
335 1 15 1 3
335 1 17 1 5
335 1 18 1 11
335 1 22 1 5
335 1 23 1 15
335 2 1 0 1
335 2 2 0 1
335 2 3 0 1
335 2 4 0 1
335 2 5 0 1
335 2 6 0 1
335 2 7 0 1
335 2 8 1 1
335 2 9 0 1
335 2 10 0 1
335 2 11 0 1
335 2 12 0 1
335 2 13 1 1
335 2 14 0 1
335 2 15 0 1
335 2 16 0 1
335 2 17 1 1
335 2 18 1 1
335 2 19 0 1
335 2 20 0 1
335 2 21 0 1
335 2 22 0 1
335 2 23 1 1
335 2 24 0 1
335 2 25 0 1
336 1 1 1 18
336 1 2 1 3
336 1 3 1 5
336 1 4 1 10
336 1 5 1 3
336 1 6 1 10
336 1 8 1 1
336 1 9 1 1
336 1 11 1 11
336 1 14 1 6
336 1 16 1 15
336 1 19 1 6
336 1 21 1 8
336 1 24 1 2
336 1 25 1 1
336 2 1 1 1
336 2 2 0 1
336 2 3 1 1
336 2 4 1 1
336 2 5 1 1
336 2 6 0 1
336 2 7 0 1
336 2 8 0 1
336 2 9 1 1
336 2 10 0 1
336 2 11 1 1
336 2 12 0 1
336 2 13 0 1
336 2 14 0 1
336 2 15 0 1
336 2 16 1 1
336 2 17 0 1
336 2 18 0 1
336 2 19 0 1
336 2 20 0 1
336 2 21 1 1
336 2 22 0 1
336 2 23 0 1
336 2 24 0 1
336 2 25 0 1
337 1 4 1 18
337 1 9 1 20
337 1 14 1 18
337 1 16 1 1
337 1 17 1 2
337 1 18 1 1
337 1 19 1 19
337 1 20 1 2
337 1 24 1 19
337 2 1 0 1
337 2 2 0 1
337 2 3 0 1
337 2 4 1 1
337 2 5 0 1
337 2 6 0 1
337 2 7 0 1
337 2 8 0 1
337 2 9 0 1
337 2 10 0 1
337 2 11 0 1
337 2 12 0 1
337 2 13 0 1
337 2 14 1 1
337 2 15 0 1
337 2 16 0 1
337 2 17 0 1
337 2 18 0 1
337 2 19 1 1
337 2 20 0 1
337 2 21 0 1
337 2 22 0 1
337 2 23 0 1
337 2 24 1 1
337 2 25 0 1
338 1 1 1 8
338 1 2 1 6
338 1 3 1 18
338 1 4 1 9
338 1 5 1 9
338 1 6 1 8
338 1 9 1 2
338 1 11 1 5
338 1 16 1 7
338 1 17 1 11
338 1 18 1 3
338 1 19 1 4
338 1 20 1 5
338 1 21 1 2
338 1 24 1 1
338 1 25 1 2
338 2 1 1 1
338 2 2 1 1
338 2 3 1 1
338 2 4 0 1
338 2 5 1 1
338 2 6 0 1
338 2 7 0 1
338 2 8 0 1
338 2 9 0 1
338 2 10 0 1
338 2 11 0 1
338 2 12 0 1
338 2 13 0 1
338 2 14 0 1
338 2 15 0 1
338 2 16 0 1
338 2 17 0 1
338 2 18 0 1
338 2 19 1 1
338 2 20 1 1
338 2 21 1 1
338 2 22 0 1
338 2 23 0 1
338 2 24 0 1
338 2 25 0 1
339 1 2 1 2
339 1 3 1 14
339 1 6 1 2
339 1 7 1 2
339 1 8 1 17
339 1 9 1 1
339 1 10 1 1
339 1 13 1 19
339 1 18 1 22
339 1 23 1 20
339 2 1 0 1
339 2 2 0 1
339 2 3 1 1
339 2 4 0 1
339 2 5 0 1
339 2 6 0 1
339 2 7 0 1
339 2 8 1 1
339 2 9 0 1
339 2 10 0 1
339 2 11 0 1
339 2 12 0 1
339 2 13 0 1
339 2 14 0 1
339 2 15 0 1
339 2 16 0 1
339 2 17 0 1
339 2 18 1 1
339 2 19 0 1
339 2 20 0 1
339 2 21 0 1
339 2 22 0 1
339 2 23 1 1
339 2 24 0 1
339 2 25 0 1
340 1 1 1 5
340 1 2 1 4
340 1 3 1 16
340 1 4 1 2
340 1 5 1 5
340 1 8 1 8
340 1 13 1 12
340 1 16 1 8
340 1 17 1 6
340 1 18 1 13
340 1 19 1 6
340 1 20 1 8
340 1 23 1 7
340 2 1 0 1
340 2 2 1 1
340 2 3 1 1
340 2 4 0 1
340 2 5 0 1
340 2 6 0 1
340 2 7 0 1
340 2 8 1 1
340 2 9 0 1
340 2 10 0 1
340 2 11 0 1
340 2 12 0 1
340 2 13 1 1
340 2 14 0 1
340 2 15 0 1
340 2 16 0 1
340 2 17 0 1
340 2 18 1 1
340 2 19 0 1
340 2 20 0 1
340 2 21 0 1
340 2 22 0 1
340 2 23 1 1
340 2 24 0 1
340 2 25 0 1
341 1 6 1 14
341 1 7 1 13
341 1 8 1 5
341 1 9 1 12
341 1 10 1 11
341 1 16 1 1
341 1 17 1 2
341 1 18 1 3
341 1 19 1 3
341 1 20 1 3
341 1 21 1 4
341 1 22 1 5
341 1 23 1 10
341 1 24 1 7
341 1 25 1 7
341 2 1 0 1
341 2 2 0 1
341 2 3 0 1
341 2 4 0 1
341 2 5 0 1
341 2 6 1 1
341 2 7 0 1
341 2 8 1 1
341 2 9 0 1
341 2 10 0 1
341 2 11 0 1
341 2 12 0 1
341 2 13 0 1
341 2 14 0 1
341 2 15 0 1
341 2 16 0 1
341 2 17 0 1
341 2 18 0 1
341 2 19 0 1
341 2 20 1 1
341 2 21 1 1
341 2 22 0 1
341 2 23 0 1
341 2 24 1 1
341 2 25 0 1
342 1 1 1 21
342 1 2 1 15
342 1 3 1 26
342 1 4 1 13
342 1 5 1 22
342 1 11 1 1
342 1 12 1 1
342 1 13 1 1
342 2 1 1 1
342 2 2 1 1
342 2 3 1 1
342 2 4 1 1
342 2 5 1 1
342 2 6 0 1
342 2 7 0 1
342 2 8 0 1
342 2 9 0 1
342 2 10 0 1
342 2 11 0 1
342 2 12 0 1
342 2 13 0 1
342 2 14 0 1
342 2 15 0 1
342 2 16 0 1
342 2 17 0 1
342 2 18 0 1
342 2 19 0 1
342 2 20 0 1
342 2 21 0 1
342 2 22 0 1
342 2 23 0 1
342 2 24 0 1
342 2 25 0 1
343 1 1 1 9
343 1 2 1 8
343 1 3 1 19
343 1 4 1 18
343 1 5 1 7
343 1 9 1 7
343 1 14 1 12
343 1 19 1 9
343 1 23 1 1
343 1 24 1 8
343 1 25 1 2
343 2 1 0 1
343 2 2 0 1
343 2 3 1 1
343 2 4 1 1
343 2 5 1 1
343 2 6 0 1
343 2 7 0 1
343 2 8 0 1
343 2 9 0 1
343 2 10 0 1
343 2 11 0 1
343 2 12 0 1
343 2 13 0 1
343 2 14 0 1
343 2 15 0 1
343 2 16 0 1
343 2 17 0 1
343 2 18 0 1
343 2 19 0 1
343 2 20 0 1
343 2 21 1 1
343 2 22 0 1
343 2 23 0 1
343 2 24 0 1
343 2 25 0 1
344 1 5 1 1
344 1 11 1 7
344 1 12 1 3
344 1 13 1 6
344 1 14 1 4
344 1 15 1 3
344 1 16 1 11
344 1 17 1 10
344 1 18 1 21
344 1 19 1 17
344 1 20 1 17
344 2 1 0 1
344 2 2 0 1
344 2 3 0 1
344 2 4 0 1
344 2 5 0 1
344 2 6 0 1
344 2 7 0 1
344 2 8 0 1
344 2 9 0 1
344 2 10 0 1
344 2 11 0 1
344 2 12 0 1
344 2 13 0 1
344 2 14 1 1
344 2 15 0 1
344 2 16 1 1
344 2 17 1 1
344 2 18 1 1
344 2 19 1 1
344 2 20 1 1
344 2 21 0 1
344 2 22 0 1
344 2 23 0 1
344 2 24 0 1
344 2 25 0 1
345 1 1 1 10
345 1 2 1 10
345 1 3 1 8
345 1 4 1 15
345 1 5 1 7
345 1 9 1 5
345 1 14 1 9
345 1 15 1 5
345 1 19 1 13
345 1 20 1 4
345 1 21 1 1
345 1 24 1 12
345 1 25 1 1
345 2 1 1 1
345 2 2 1 1
345 2 3 0 1
345 2 4 1 1
345 2 5 0 1
345 2 6 0 1
345 2 7 0 1
345 2 8 0 1
345 2 9 1 1
345 2 10 0 1
345 2 11 0 1
345 2 12 0 1
345 2 13 0 1
345 2 14 1 1
345 2 15 0 1
345 2 16 0 1
345 2 17 0 1
345 2 18 0 1
345 2 19 0 1
345 2 20 0 1
345 2 21 0 1
345 2 22 0 1
345 2 23 0 1
345 2 24 0 1
345 2 25 0 1
346 1 1 1 17
346 1 6 1 17
346 1 10 1 1
346 1 11 1 24
346 1 16 1 18
346 1 20 1 1
346 1 21 1 22
346 2 1 1 1
346 2 2 0 1
346 2 3 0 1
346 2 4 0 1
346 2 5 0 1
346 2 6 1 1
346 2 7 0 1
346 2 8 0 1
346 2 9 0 1
346 2 10 0 1
346 2 11 1 1
346 2 12 0 1
346 2 13 0 1
346 2 14 0 1
346 2 15 0 1
346 2 16 1 1
346 2 17 0 1
346 2 18 0 1
346 2 19 0 1
346 2 20 0 1
346 2 21 1 1
346 2 22 0 1
346 2 23 0 1
346 2 24 0 1
346 2 25 0 1
347 1 1 1 9
347 1 4 1 6
347 1 6 1 5
347 1 9 1 5
347 1 11 1 5
347 1 12 1 2
347 1 13 1 1
347 1 16 1 4
347 1 18 1 3
347 1 19 1 1
347 1 21 1 12
347 1 22 1 11
347 1 23 1 15
347 1 24 1 14
347 1 25 1 7
347 2 1 0 1
347 2 2 0 1
347 2 3 0 1
347 2 4 0 1
347 2 5 0 1
347 2 6 0 1
347 2 7 0 1
347 2 8 0 1
347 2 9 1 1
347 2 10 0 1
347 2 11 0 1
347 2 12 0 1
347 2 13 0 1
347 2 14 0 1
347 2 15 0 1
347 2 16 0 1
347 2 17 0 1
347 2 18 0 1
347 2 19 0 1
347 2 20 0 1
347 2 21 1 1
347 2 22 1 1
347 2 23 1 1
347 2 24 0 1
347 2 25 1 1
348 1 2 1 3
348 1 4 1 1
348 1 5 1 12
348 1 7 1 7
348 1 9 1 3
348 1 10 1 14
348 1 12 1 4
348 1 13 1 2
348 1 14 1 5
348 1 15 1 5
348 1 16 1 3
348 1 17 1 5
348 1 18 1 6
348 1 19 1 11
348 1 20 1 4
348 1 22 1 6
348 1 24 1 2
348 1 25 1 7
348 2 1 0 1
348 2 2 0 1
348 2 3 1 1
348 2 4 1 1
348 2 5 1 1
348 2 6 0 1
348 2 7 1 1
348 2 8 0 1
348 2 9 0 1
348 2 10 1 1
348 2 11 0 1
348 2 12 0 1
348 2 13 0 1
348 2 14 1 1
348 2 15 1 1
348 2 16 0 1
348 2 17 0 1
348 2 18 0 1
348 2 19 1 1
348 2 20 1 1
348 2 21 0 1
348 2 22 0 1
348 2 23 0 1
348 2 24 0 1
348 2 25 1 1
349 1 1 1 9
349 1 2 1 3
349 1 3 1 10
349 1 4 1 10
349 1 5 1 7
349 1 8 1 1
349 1 9 1 7
349 1 10 1 1
349 1 13 1 1
349 1 14 1 7
349 1 15 1 1
349 1 16 1 2
349 1 17 1 5
349 1 18 1 10
349 1 19 1 10
349 1 20 1 7
349 1 24 1 9
349 2 1 0 1
349 2 2 0 1
349 2 3 0 1
349 2 4 1 1
349 2 5 0 1
349 2 6 0 1
349 2 7 0 1
349 2 8 0 1
349 2 9 0 1
349 2 10 0 1
349 2 11 0 1
349 2 12 0 1
349 2 13 0 1
349 2 14 0 1
349 2 15 0 1
349 2 16 0 1
349 2 17 0 1
349 2 18 1 1
349 2 19 0 1
349 2 20 0 1
349 2 21 0 1
349 2 22 0 1
349 2 23 0 1
349 2 24 0 1
349 2 25 0 1
350 1 2 1 3
350 1 3 1 4
350 1 5 1 14
350 1 6 1 2
350 1 7 1 4
350 1 8 1 1
350 1 9 1 2
350 1 10 1 15
350 1 11 1 1
350 1 12 1 4
350 1 13 1 2
350 1 15 1 13
350 1 17 1 3
350 1 18 1 1
350 1 20 1 14
350 1 22 1 2
350 1 23 1 2
350 1 25 1 13
350 2 1 0 1
350 2 2 0 1
350 2 3 0 1
350 2 4 0 1
350 2 5 0 1
350 2 6 0 1
350 2 7 0 1
350 2 8 1 1
350 2 9 0 1
350 2 10 1 1
350 2 11 0 1
350 2 12 0 1
350 2 13 1 1
350 2 14 0 1
350 2 15 1 1
350 2 16 0 1
350 2 17 0 1
350 2 18 0 1
350 2 19 0 1
350 2 20 1 1
350 2 21 0 1
350 2 22 0 1
350 2 23 0 1
350 2 24 0 1
350 2 25 0 1
351 1 1 1 1
351 1 2 1 1
351 1 3 1 5
351 1 4 1 2
351 1 7 1 2
351 1 16 1 2
351 1 17 1 3
351 1 18 1 5
351 1 19 1 8
351 1 20 1 9
351 1 21 1 15
351 1 22 1 15
351 1 23 1 6
351 1 24 1 12
351 1 25 1 14
351 2 1 0 1
351 2 2 0 1
351 2 3 0 1
351 2 4 0 1
351 2 5 0 1
351 2 6 0 1
351 2 7 0 1
351 2 8 0 1
351 2 9 0 1
351 2 10 0 1
351 2 11 0 1
351 2 12 0 1
351 2 13 0 1
351 2 14 0 1
351 2 15 0 1
351 2 16 0 1
351 2 17 0 1
351 2 18 0 1
351 2 19 0 1
351 2 20 0 1
351 2 21 1 1
351 2 22 1 1
351 2 23 0 1
351 2 24 0 1
351 2 25 1 1
352 1 1 1 1
352 1 2 1 1
352 1 3 1 1
352 1 4 1 14
352 1 5 1 2
352 1 8 1 1
352 1 9 1 20
352 1 14 1 16
352 1 16 1 1
352 1 17 1 1
352 1 19 1 16
352 1 20 1 1
352 1 22 1 2
352 1 23 1 1
352 1 24 1 22
352 2 1 0 1
352 2 2 0 1
352 2 3 0 1
352 2 4 1 1
352 2 5 0 1
352 2 6 0 1
352 2 7 0 1
352 2 8 0 1
352 2 9 1 1
352 2 10 0 1
352 2 11 0 1
352 2 12 0 1
352 2 13 0 1
352 2 14 0 1
352 2 15 0 1
352 2 16 0 1
352 2 17 0 1
352 2 18 0 1
352 2 19 1 1
352 2 20 0 1
352 2 21 0 1
352 2 22 0 1
352 2 23 0 1
352 2 24 0 1
352 2 25 0 1
353 1 1 1 1
353 1 2 1 4
353 1 3 1 6
353 1 4 1 1
353 1 5 1 1
353 1 6 1 8
353 1 7 1 13
353 1 8 1 18
353 1 9 1 7
353 1 10 1 13
353 1 12 1 4
353 1 13 1 5
353 1 14 1 1
353 1 17 1 3
353 1 18 1 5
353 1 22 1 2
353 1 23 1 8
353 2 1 0 1
353 2 2 0 1
353 2 3 0 1
353 2 4 0 1
353 2 5 0 1
353 2 6 0 1
353 2 7 1 1
353 2 8 0 1
353 2 9 1 1
353 2 10 1 1
353 2 11 0 1
353 2 12 0 1
353 2 13 1 1
353 2 14 0 1
353 2 15 0 1
353 2 16 0 1
353 2 17 0 1
353 2 18 1 1
353 2 19 0 1
353 2 20 0 1
353 2 21 0 1
353 2 22 0 1
353 2 23 0 1
353 2 24 0 1
353 2 25 0 1
354 1 1 1 15
354 1 3 1 1
354 1 6 1 21
354 1 7 1 2
354 1 8 1 2
354 1 9 1 7
354 1 10 1 4
354 1 11 1 26
354 1 16 1 12
354 1 21 1 10
354 2 1 1 1
354 2 2 0 1
354 2 3 0 1
354 2 4 0 1
354 2 5 0 1
354 2 6 1 1
354 2 7 0 1
354 2 8 1 1
354 2 9 1 1
354 2 10 0 1
354 2 11 1 1
354 2 12 0 1
354 2 13 0 1
354 2 14 0 1
354 2 15 0 1
354 2 16 0 1
354 2 17 0 1
354 2 18 0 1
354 2 19 0 1
354 2 20 0 1
354 2 21 0 1
354 2 22 0 1
354 2 23 0 1
354 2 24 0 1
354 2 25 0 1
355 1 1 1 5
355 1 2 1 5
355 1 3 1 3
355 1 4 1 6
355 1 5 1 5
355 1 6 1 18
355 1 7 1 10
355 1 8 1 15
355 1 9 1 14
355 1 10 1 15
355 1 17 1 1
355 1 18 1 1
355 1 23 1 2
355 2 1 1 1
355 2 2 0 1
355 2 3 0 1
355 2 4 0 1
355 2 5 0 1
355 2 6 1 1
355 2 7 0 1
355 2 8 1 1
355 2 9 1 1
355 2 10 0 1
355 2 11 0 1
355 2 12 0 1
355 2 13 0 1
355 2 14 0 1
355 2 15 0 1
355 2 16 0 1
355 2 17 0 1
355 2 18 0 1
355 2 19 0 1
355 2 20 0 1
355 2 21 0 1
355 2 22 0 1
355 2 23 0 1
355 2 24 0 1
355 2 25 0 1
356 1 1 1 1
356 1 5 1 1
356 1 6 1 4
356 1 7 1 3
356 1 8 1 5
356 1 9 1 6
356 1 10 1 11
356 1 11 1 1
356 1 13 1 1
356 1 15 1 1
356 1 16 1 9
356 1 17 1 7
356 1 18 1 5
356 1 19 1 10
356 1 20 1 11
356 1 21 1 7
356 1 22 1 3
356 1 23 1 5
356 1 24 1 2
356 1 25 1 7
356 2 1 1 1
356 2 2 0 1
356 2 3 0 1
356 2 4 0 1
356 2 5 1 1
356 2 6 0 1
356 2 7 0 1
356 2 8 0 1
356 2 9 0 1
356 2 10 0 1
356 2 11 0 1
356 2 12 0 1
356 2 13 0 1
356 2 14 0 1
356 2 15 1 1
356 2 16 1 1
356 2 17 0 1
356 2 18 1 1
356 2 19 1 1
356 2 20 1 1
356 2 21 0 1
356 2 22 1 1
356 2 23 0 1
356 2 24 0 1
356 2 25 0 1
357 1 1 1 22
357 1 2 1 14
357 1 3 1 14
357 1 4 1 17
357 1 5 1 13
357 1 8 1 2
357 1 11 1 4
357 1 12 1 2
357 1 13 1 6
357 1 15 1 6
357 2 1 0 1
357 2 2 0 1
357 2 3 0 1
357 2 4 1 1
357 2 5 1 1
357 2 6 0 1
357 2 7 0 1
357 2 8 0 1
357 2 9 0 1
357 2 10 0 1
357 2 11 1 1
357 2 12 0 1
357 2 13 0 1
357 2 14 0 1
357 2 15 0 1
357 2 16 0 1
357 2 17 0 1
357 2 18 0 1
357 2 19 0 1
357 2 20 0 1
357 2 21 0 1
357 2 22 0 1
357 2 23 0 1
357 2 24 0 1
357 2 25 0 1
358 1 4 1 22
358 1 5 1 7
358 1 7 1 1
358 1 9 1 6
358 1 10 1 3
358 1 14 1 12
358 1 15 1 12
358 1 19 1 23
358 1 20 1 3
358 1 24 1 7
358 1 25 1 4
358 2 1 0 1
358 2 2 0 1
358 2 3 0 1
358 2 4 0 1
358 2 5 0 1
358 2 6 0 1
358 2 7 0 1
358 2 8 0 1
358 2 9 1 1
358 2 10 0 1
358 2 11 0 1
358 2 12 0 1
358 2 13 0 1
358 2 14 1 1
358 2 15 0 1
358 2 16 0 1
358 2 17 0 1
358 2 18 0 1
358 2 19 1 1
358 2 20 0 1
358 2 21 0 1
358 2 22 0 1
358 2 23 0 1
358 2 24 1 1
358 2 25 1 1
359 1 1 1 1
359 1 12 1 2
359 1 16 1 27
359 1 17 1 16
359 1 18 1 12
359 1 19 1 18
359 1 20 1 21
359 1 21 1 1
359 1 22 1 1
359 1 25 1 1
359 2 1 0 1
359 2 2 0 1
359 2 3 0 1
359 2 4 0 1
359 2 5 0 1
359 2 6 0 1
359 2 7 0 1
359 2 8 0 1
359 2 9 0 1
359 2 10 0 1
359 2 11 0 1
359 2 12 0 1
359 2 13 0 1
359 2 14 0 1
359 2 15 0 1
359 2 16 1 1
359 2 17 0 1
359 2 18 1 1
359 2 19 1 1
359 2 20 1 1
359 2 21 0 1
359 2 22 0 1
359 2 23 0 1
359 2 24 0 1
359 2 25 0 1
360 1 1 1 6
360 1 2 1 4
360 1 3 1 2
360 1 4 1 1
360 1 5 1 2
360 1 6 1 3
360 1 7 1 5
360 1 11 1 5
360 1 12 1 10
360 1 14 1 1
360 1 16 1 3
360 1 17 1 6
360 1 21 1 13
360 1 22 1 8
360 1 23 1 9
360 1 24 1 16
360 1 25 1 6
360 2 1 0 1
360 2 2 1 1
360 2 3 0 1
360 2 4 0 1
360 2 5 0 1
360 2 6 0 1
360 2 7 0 1
360 2 8 0 1
360 2 9 0 1
360 2 10 0 1
360 2 11 0 1
360 2 12 0 1
360 2 13 0 1
360 2 14 0 1
360 2 15 0 1
360 2 16 0 1
360 2 17 0 1
360 2 18 0 1
360 2 19 0 1
360 2 20 0 1
360 2 21 1 1
360 2 22 1 1
360 2 23 0 1
360 2 24 1 1
360 2 25 1 1
361 1 1 1 3
361 1 3 1 1
361 1 4 1 1
361 1 5 1 11
361 1 10 1 12
361 1 11 1 5
361 1 12 1 5
361 1 13 1 3
361 1 14 1 3
361 1 15 1 19
361 1 20 1 20
361 1 24 1 2
361 1 25 1 15
361 2 1 0 1
361 2 2 0 1
361 2 3 0 1
361 2 4 0 1
361 2 5 1 1
361 2 6 0 1
361 2 7 0 1
361 2 8 0 1
361 2 9 0 1
361 2 10 1 1
361 2 11 1 1
361 2 12 0 1
361 2 13 0 1
361 2 14 0 1
361 2 15 1 1
361 2 16 0 1
361 2 17 0 1
361 2 18 0 1
361 2 19 0 1
361 2 20 0 1
361 2 21 0 1
361 2 22 0 1
361 2 23 0 1
361 2 24 0 1
361 2 25 0 1
362 1 3 1 10
362 1 4 1 8
362 1 5 1 1
362 1 7 1 1
362 1 8 1 7
362 1 9 1 6
362 1 10 1 1
362 1 13 1 16
362 1 14 1 11
362 1 18 1 7
362 1 19 1 5
362 1 20 1 1
362 1 23 1 13
362 1 24 1 13
362 2 1 0 1
362 2 2 0 1
362 2 3 1 1
362 2 4 0 1
362 2 5 0 1
362 2 6 0 1
362 2 7 0 1
362 2 8 1 1
362 2 9 0 1
362 2 10 0 1
362 2 11 0 1
362 2 12 0 1
362 2 13 1 1
362 2 14 0 1
362 2 15 0 1
362 2 16 0 1
362 2 17 0 1
362 2 18 1 1
362 2 19 1 1
362 2 20 0 1
362 2 21 0 1
362 2 22 0 1
362 2 23 0 1
362 2 24 1 1
362 2 25 0 1
363 1 2 1 1
363 1 3 1 13
363 1 8 1 11
363 1 11 1 6
363 1 12 1 10
363 1 13 1 20
363 1 14 1 8
363 1 15 1 7
363 1 18 1 12
363 1 23 1 12
363 2 1 0 1
363 2 2 0 1
363 2 3 1 1
363 2 4 0 1
363 2 5 0 1
363 2 6 0 1
363 2 7 0 1
363 2 8 1 1
363 2 9 0 1
363 2 10 0 1
363 2 11 0 1
363 2 12 0 1
363 2 13 1 1
363 2 14 0 1
363 2 15 0 1
363 2 16 0 1
363 2 17 0 1
363 2 18 1 1
363 2 19 0 1
363 2 20 0 1
363 2 21 0 1
363 2 22 0 1
363 2 23 0 1
363 2 24 0 1
363 2 25 0 1
364 1 4 1 2
364 1 6 1 2
364 1 7 1 2
364 1 8 1 2
364 1 9 1 2
364 1 14 1 2
364 1 15 1 2
364 1 16 1 13
364 1 17 1 16
364 1 18 1 15
364 1 19 1 23
364 1 20 1 12
364 1 24 1 5
364 1 25 1 2
364 2 1 0 1
364 2 2 0 1
364 2 3 0 1
364 2 4 0 1
364 2 5 0 1
364 2 6 1 1
364 2 7 0 1
364 2 8 0 1
364 2 9 0 1
364 2 10 0 1
364 2 11 0 1
364 2 12 0 1
364 2 13 0 1
364 2 14 0 1
364 2 15 0 1
364 2 16 0 1
364 2 17 1 1
364 2 18 1 1
364 2 19 1 1
364 2 20 1 1
364 2 21 0 1
364 2 22 0 1
364 2 23 0 1
364 2 24 0 1
364 2 25 1 1
365 1 21 1 21
365 1 22 1 20
365 1 23 1 24
365 1 24 1 16
365 1 25 1 19
365 2 1 0 1
365 2 2 0 1
365 2 3 0 1
365 2 4 0 1
365 2 5 0 1
365 2 6 0 1
365 2 7 0 1
365 2 8 0 1
365 2 9 0 1
365 2 10 0 1
365 2 11 0 1
365 2 12 0 1
365 2 13 0 1
365 2 14 0 1
365 2 15 0 1
365 2 16 0 1
365 2 17 1 1
365 2 18 0 1
365 2 19 0 1
365 2 20 0 1
365 2 21 1 1
365 2 22 1 1
365 2 23 1 1
365 2 24 1 1
365 2 25 1 1
366 1 3 1 2
366 1 6 1 15
366 1 7 1 16
366 1 8 1 11
366 1 9 1 16
366 1 10 1 19
366 1 12 1 1
366 1 13 1 3
366 1 14 1 1
366 1 16 1 3
366 1 17 1 5
366 1 18 1 2
366 1 19 1 4
366 1 20 1 1
366 1 23 1 1
366 2 1 0 1
366 2 2 0 1
366 2 3 0 1
366 2 4 0 1
366 2 5 0 1
366 2 6 1 1
366 2 7 1 1
366 2 8 1 1
366 2 9 0 1
366 2 10 0 1
366 2 11 0 1
366 2 12 0 1
366 2 13 0 1
366 2 14 0 1
366 2 15 0 1
366 2 16 0 1
366 2 17 0 1
366 2 18 0 1
366 2 19 0 1
366 2 20 0 1
366 2 21 0 1
366 2 22 0 1
366 2 23 0 1
366 2 24 0 1
366 2 25 0 1
367 1 1 1 7
367 1 3 1 8
367 1 6 1 4
367 1 8 1 4
367 1 10 1 1
367 1 11 1 13
367 1 12 1 5
367 1 13 1 12
367 1 14 1 6
367 1 15 1 2
367 1 16 1 9
367 1 18 1 4
367 1 21 1 6
367 1 22 1 2
367 1 23 1 12
367 1 24 1 2
367 1 25 1 3
367 2 1 0 1
367 2 2 0 1
367 2 3 0 1
367 2 4 0 1
367 2 5 0 1
367 2 6 1 1
367 2 7 0 1
367 2 8 0 1
367 2 9 0 1
367 2 10 0 1
367 2 11 0 1
367 2 12 0 1
367 2 13 1 1
367 2 14 0 1
367 2 15 1 1
367 2 16 0 1
367 2 17 0 1
367 2 18 1 1
367 2 19 0 1
367 2 20 0 1
367 2 21 0 1
367 2 22 0 1
367 2 23 1 1
367 2 24 0 1
367 2 25 0 1
368 1 5 1 18
368 1 10 1 20
368 1 15 1 22
368 1 20 1 23
368 1 25 1 17
368 2 1 0 1
368 2 2 0 1
368 2 3 0 1
368 2 4 0 1
368 2 5 1 1
368 2 6 0 1
368 2 7 0 1
368 2 8 0 1
368 2 9 0 1
368 2 10 1 1
368 2 11 0 1
368 2 12 0 1
368 2 13 0 1
368 2 14 0 1
368 2 15 1 1
368 2 16 0 1
368 2 17 0 1
368 2 18 0 1
368 2 19 0 1
368 2 20 1 1
368 2 21 0 1
368 2 22 0 1
368 2 23 0 1
368 2 24 0 1
368 2 25 1 1
369 1 21 1 20
369 1 22 1 29
369 1 23 1 13
369 1 24 1 16
369 1 25 1 22
369 2 1 0 1
369 2 2 0 1
369 2 3 0 1
369 2 4 0 1
369 2 5 0 1
369 2 6 0 1
369 2 7 0 1
369 2 8 0 1
369 2 9 0 1
369 2 10 0 1
369 2 11 0 1
369 2 12 0 1
369 2 13 0 1
369 2 14 0 1
369 2 15 0 1
369 2 16 0 1
369 2 17 0 1
369 2 18 0 1
369 2 19 0 1
369 2 20 0 1
369 2 21 1 1
369 2 22 1 1
369 2 23 1 1
369 2 24 1 1
369 2 25 1 1
370 1 3 1 11
370 1 5 1 9
370 1 8 1 6
370 1 10 1 12
370 1 12 1 1
370 1 13 1 8
370 1 15 1 15
370 1 16 1 1
370 1 18 1 8
370 1 20 1 12
370 1 23 1 5
370 1 25 1 12
370 2 1 0 1
370 2 2 0 1
370 2 3 0 1
370 2 4 0 1
370 2 5 1 1
370 2 6 0 1
370 2 7 0 1
370 2 8 0 1
370 2 9 0 1
370 2 10 0 1
370 2 11 1 1
370 2 12 0 1
370 2 13 1 1
370 2 14 0 1
370 2 15 0 1
370 2 16 0 1
370 2 17 0 1
370 2 18 0 1
370 2 19 0 1
370 2 20 0 1
370 2 21 0 1
370 2 22 0 1
370 2 23 0 1
370 2 24 0 1
370 2 25 1 1
371 1 1 1 4
371 1 2 1 12
371 1 6 1 6
371 1 7 1 16
371 1 8 1 5
371 1 9 1 1
371 1 10 1 1
371 1 11 1 13
371 1 12 1 6
371 1 16 1 5
371 1 17 1 12
371 1 19 1 2
371 1 21 1 6
371 1 22 1 8
371 1 24 1 3
371 2 1 0 1
371 2 2 0 1
371 2 3 0 1
371 2 4 0 1
371 2 5 0 1
371 2 6 1 1
371 2 7 1 1
371 2 8 0 1
371 2 9 0 1
371 2 10 0 1
371 2 11 1 1
371 2 12 1 1
371 2 13 0 1
371 2 14 0 1
371 2 15 0 1
371 2 16 1 1
371 2 17 0 1
371 2 18 0 1
371 2 19 0 1
371 2 20 0 1
371 2 21 0 1
371 2 22 1 1
371 2 23 0 1
371 2 24 0 1
371 2 25 0 1
372 1 4 1 3
372 1 9 1 6
372 1 11 1 15
372 1 12 1 20
372 1 13 1 14
372 1 14 1 16
372 1 15 1 9
372 1 19 1 2
372 1 21 1 4
372 1 22 1 1
372 1 23 1 3
372 1 24 1 6
372 1 25 1 1
372 2 1 0 1
372 2 2 0 1
372 2 3 0 1
372 2 4 0 1
372 2 5 0 1
372 2 6 0 1
372 2 7 0 1
372 2 8 0 1
372 2 9 0 1
372 2 10 0 1
372 2 11 1 1
372 2 12 1 1
372 2 13 1 1
372 2 14 1 1
372 2 15 0 1
372 2 16 0 1
372 2 17 0 1
372 2 18 0 1
372 2 19 1 1
372 2 20 0 1
372 2 21 1 1
372 2 22 1 1
372 2 23 0 1
372 2 24 0 1
372 2 25 0 1
373 1 1 1 1
373 1 2 1 2
373 1 3 1 15
373 1 4 1 5
373 1 5 1 2
373 1 7 1 3
373 1 8 1 8
373 1 9 1 1
373 1 13 1 11
373 1 14 1 1
373 1 15 1 2
373 1 18 1 18
373 1 19 1 3
373 1 20 1 1
373 1 21 1 2
373 1 22 1 2
373 1 23 1 16
373 1 24 1 4
373 1 25 1 3
373 2 1 0 1
373 2 2 0 1
373 2 3 1 1
373 2 4 0 1
373 2 5 0 1
373 2 6 0 1
373 2 7 0 1
373 2 8 0 1
373 2 9 1 1
373 2 10 0 1
373 2 11 0 1
373 2 12 0 1
373 2 13 1 1
373 2 14 0 1
373 2 15 0 1
373 2 16 0 1
373 2 17 0 1
373 2 18 0 1
373 2 19 1 1
373 2 20 0 1
373 2 21 1 1
373 2 22 1 1
373 2 23 1 1
373 2 24 0 1
373 2 25 0 1
374 1 16 1 6
374 1 17 1 3
374 1 18 1 6
374 1 19 1 5
374 1 20 1 7
374 1 21 1 13
374 1 22 1 15
374 1 23 1 10
374 1 24 1 21
374 1 25 1 14
374 2 1 0 1
374 2 2 0 1
374 2 3 0 1
374 2 4 0 1
374 2 5 0 1
374 2 6 0 1
374 2 7 0 1
374 2 8 0 1
374 2 9 0 1
374 2 10 0 1
374 2 11 0 1
374 2 12 0 1
374 2 13 0 1
374 2 14 0 1
374 2 15 0 1
374 2 16 0 1
374 2 17 1 1
374 2 18 0 1
374 2 19 0 1
374 2 20 0 1
374 2 21 1 1
374 2 22 0 1
374 2 23 1 1
374 2 24 0 1
374 2 25 1 1
375 1 1 1 5
375 1 6 1 6
375 1 7 1 3
375 1 8 1 1
375 1 9 1 1
375 1 10 1 1
375 1 11 1 2
375 1 12 1 1
375 1 16 1 18
375 1 17 1 10
375 1 18 1 13
375 1 19 1 19
375 1 20 1 16
375 1 21 1 3
375 1 22 1 1
375 2 1 0 1
375 2 2 0 1
375 2 3 0 1
375 2 4 0 1
375 2 5 0 1
375 2 6 0 1
375 2 7 1 1
375 2 8 0 1
375 2 9 0 1
375 2 10 1 1
375 2 11 1 1
375 2 12 0 1
375 2 13 0 1
375 2 14 0 1
375 2 15 0 1
375 2 16 1 1
375 2 17 1 1
375 2 18 1 1
375 2 19 1 1
375 2 20 1 1
375 2 21 0 1
375 2 22 0 1
375 2 23 0 1
375 2 24 0 1
375 2 25 0 1
376 1 4 1 1
376 1 5 1 3
376 1 6 1 1
376 1 8 1 1
376 1 9 1 1
376 1 10 1 7
376 1 14 1 2
376 1 15 1 5
376 1 16 1 14
376 1 17 1 17
376 1 18 1 11
376 1 19 1 13
376 1 20 1 17
376 1 24 1 3
376 1 25 1 4
376 2 1 0 1
376 2 2 0 1
376 2 3 0 1
376 2 4 1 1
376 2 5 0 1
376 2 6 0 1
376 2 7 0 1
376 2 8 0 1
376 2 9 0 1
376 2 10 1 1
376 2 11 0 1
376 2 12 0 1
376 2 13 0 1
376 2 14 0 1
376 2 15 0 1
376 2 16 0 1
376 2 17 1 1
376 2 18 1 1
376 2 19 1 1
376 2 20 1 1
376 2 21 0 1
376 2 22 0 1
376 2 23 0 1
376 2 24 0 1
376 2 25 1 1
377 1 1 1 9
377 1 2 1 13
377 1 3 1 7
377 1 4 1 5
377 1 5 1 11
377 1 7 1 3
377 1 12 1 4
377 1 17 1 4
377 1 21 1 7
377 1 22 1 17
377 1 23 1 8
377 1 24 1 2
377 1 25 1 10
377 2 1 0 1
377 2 2 0 1
377 2 3 1 1
377 2 4 0 1
377 2 5 0 1
377 2 6 0 1
377 2 7 0 1
377 2 8 0 1
377 2 9 0 1
377 2 10 0 1
377 2 11 0 1
377 2 12 0 1
377 2 13 0 1
377 2 14 0 1
377 2 15 0 1
377 2 16 0 1
377 2 17 0 1
377 2 18 0 1
377 2 19 0 1
377 2 20 0 1
377 2 21 1 1
377 2 22 0 1
377 2 23 0 1
377 2 24 0 1
377 2 25 0 1
378 1 1 1 1
378 1 4 1 5
378 1 9 1 6
378 1 11 1 12
378 1 12 1 12
378 1 13 1 16
378 1 14 1 22
378 1 15 1 18
378 1 19 1 5
378 1 20 1 1
378 1 24 1 2
378 2 1 0 1
378 2 2 0 1
378 2 3 0 1
378 2 4 1 1
378 2 5 0 1
378 2 6 0 1
378 2 7 0 1
378 2 8 0 1
378 2 9 0 1
378 2 10 0 1
378 2 11 1 1
378 2 12 0 1
378 2 13 0 1
378 2 14 1 1
378 2 15 1 1
378 2 16 0 1
378 2 17 0 1
378 2 18 0 1
378 2 19 1 1
378 2 20 0 1
378 2 21 0 1
378 2 22 1 1
378 2 23 0 1
378 2 24 0 1
378 2 25 0 1
379 1 1 1 7
379 1 2 1 3
379 1 3 1 15
379 1 4 1 3
379 1 5 1 16
379 1 6 1 2
379 1 8 1 7
379 1 10 1 6
379 1 13 1 7
379 1 15 1 4
379 1 16 1 2
379 1 18 1 5
379 1 20 1 11
379 1 21 1 4
379 1 23 1 2
379 1 25 1 6
379 2 1 1 1
379 2 2 1 1
379 2 3 1 1
379 2 4 0 1
379 2 5 1 1
379 2 6 1 1
379 2 7 0 1
379 2 8 1 1
379 2 9 0 1
379 2 10 1 1
379 2 11 0 1
379 2 12 0 1
379 2 13 0 1
379 2 14 0 1
379 2 15 0 1
379 2 16 0 1
379 2 17 0 1
379 2 18 0 1
379 2 19 0 1
379 2 20 0 1
379 2 21 0 1
379 2 22 0 1
379 2 23 0 1
379 2 24 0 1
379 2 25 0 1
380 1 2 1 1
380 1 4 1 1
380 1 5 1 1
380 1 7 1 1
380 1 9 1 1
380 1 12 1 3
380 1 14 1 1
380 1 15 1 1
380 1 16 1 17
380 1 17 1 22
380 1 18 1 18
380 1 19 1 14
380 1 20 1 17
380 1 22 1 1
380 1 24 1 1
380 2 1 0 1
380 2 2 0 1
380 2 3 0 1
380 2 4 0 1
380 2 5 0 1
380 2 6 0 1
380 2 7 0 1
380 2 8 0 1
380 2 9 0 1
380 2 10 0 1
380 2 11 0 1
380 2 12 0 1
380 2 13 0 1
380 2 14 0 1
380 2 15 0 1
380 2 16 1 1
380 2 17 1 1
380 2 18 1 1
380 2 19 1 1
380 2 20 1 1
380 2 21 0 1
380 2 22 0 1
380 2 23 0 1
380 2 24 0 1
380 2 25 0 1
381 1 1 1 7
381 1 2 1 9
381 1 3 1 7
381 1 4 1 5
381 1 5 1 20
381 1 10 1 13
381 1 15 1 13
381 1 20 1 16
381 1 25 1 10
381 2 1 0 1
381 2 2 1 1
381 2 3 1 1
381 2 4 1 1
381 2 5 1 1
381 2 6 0 1
381 2 7 0 1
381 2 8 0 1
381 2 9 0 1
381 2 10 0 1
381 2 11 0 1
381 2 12 0 1
381 2 13 0 1
381 2 14 0 1
381 2 15 1 1
381 2 16 0 1
381 2 17 0 1
381 2 18 0 1
381 2 19 0 1
381 2 20 1 1
381 2 21 0 1
381 2 22 0 1
381 2 23 0 1
381 2 24 0 1
381 2 25 1 1
382 1 1 1 11
382 1 2 1 7
382 1 6 1 14
382 1 7 1 5
382 1 11 1 19
382 1 12 1 1
382 1 16 1 14
382 1 17 1 4
382 1 18 1 1
382 1 19 1 2
382 1 20 1 4
382 1 21 1 15
382 1 22 1 2
382 1 24 1 1
382 2 1 1 1
382 2 2 0 1
382 2 3 0 1
382 2 4 0 1
382 2 5 0 1
382 2 6 1 1
382 2 7 0 1
382 2 8 0 1
382 2 9 0 1
382 2 10 0 1
382 2 11 1 1
382 2 12 0 1
382 2 13 0 1
382 2 14 0 1
382 2 15 0 1
382 2 16 1 1
382 2 17 1 1
382 2 18 0 1
382 2 19 0 1
382 2 20 0 1
382 2 21 0 1
382 2 22 0 1
382 2 23 0 1
382 2 24 0 1
382 2 25 0 1
383 1 3 1 2
383 1 4 1 13
383 1 5 1 1
383 1 8 1 7
383 1 9 1 18
383 1 13 1 5
383 1 14 1 17
383 1 16 1 3
383 1 17 1 3
383 1 18 1 9
383 1 19 1 7
383 1 20 1 1
383 1 22 1 2
383 1 23 1 3
383 1 24 1 7
383 1 25 1 2
383 2 1 0 1
383 2 2 0 1
383 2 3 1 1
383 2 4 0 1
383 2 5 0 1
383 2 6 0 1
383 2 7 0 1
383 2 8 0 1
383 2 9 1 1
383 2 10 0 1
383 2 11 0 1
383 2 12 0 1
383 2 13 1 1
383 2 14 1 1
383 2 15 0 1
383 2 16 0 1
383 2 17 0 1
383 2 18 0 1
383 2 19 1 1
383 2 20 0 1
383 2 21 0 1
383 2 22 0 1
383 2 23 0 1
383 2 24 1 1
383 2 25 0 1
384 1 1 1 26
384 1 2 1 17
384 1 3 1 15
384 1 4 1 19
384 1 5 1 15
384 1 15 1 3
384 1 20 1 3
384 1 25 1 2
384 2 1 1 1
384 2 2 0 1
384 2 3 1 1
384 2 4 1 1
384 2 5 1 1
384 2 6 0 1
384 2 7 0 1
384 2 8 0 1
384 2 9 0 1
384 2 10 0 1
384 2 11 0 1
384 2 12 0 1
384 2 13 0 1
384 2 14 0 1
384 2 15 0 1
384 2 16 0 1
384 2 17 0 1
384 2 18 0 1
384 2 19 0 1
384 2 20 0 1
384 2 21 0 1
384 2 22 0 1
384 2 23 0 1
384 2 24 0 1
384 2 25 0 1
385 1 1 1 14
385 1 2 1 6
385 1 3 1 12
385 1 4 1 6
385 1 5 1 14
385 1 6 1 9
385 1 8 1 3
385 1 11 1 6
385 1 13 1 4
385 1 14 1 2
385 1 15 1 2
385 1 16 1 8
385 1 18 1 2
385 1 21 1 8
385 1 23 1 4
385 2 1 1 1
385 2 2 0 1
385 2 3 0 1
385 2 4 0 1
385 2 5 0 1
385 2 6 0 1
385 2 7 0 1
385 2 8 0 1
385 2 9 0 1
385 2 10 0 1
385 2 11 1 1
385 2 12 0 1
385 2 13 0 1
385 2 14 0 1
385 2 15 0 1
385 2 16 0 1
385 2 17 0 1
385 2 18 0 1
385 2 19 0 1
385 2 20 0 1
385 2 21 1 1
385 2 22 0 1
385 2 23 0 1
385 2 24 0 1
385 2 25 0 1
386 1 1 1 2
386 1 3 1 12
386 1 6 1 5
386 1 7 1 2
386 1 8 1 20
386 1 9 1 1
386 1 10 1 1
386 1 13 1 14
386 1 16 1 3
386 1 17 1 3
386 1 18 1 12
386 1 19 1 3
386 1 20 1 4
386 1 21 1 1
386 1 22 1 1
386 1 23 1 12
386 1 24 1 2
386 1 25 1 2
386 2 1 0 1
386 2 2 0 1
386 2 3 1 1
386 2 4 0 1
386 2 5 0 1
386 2 6 1 1
386 2 7 0 1
386 2 8 1 1
386 2 9 0 1
386 2 10 0 1
386 2 11 0 1
386 2 12 0 1
386 2 13 1 1
386 2 14 0 1
386 2 15 0 1
386 2 16 0 1
386 2 17 0 1
386 2 18 1 1
386 2 19 0 1
386 2 20 0 1
386 2 21 0 1
386 2 22 0 1
386 2 23 0 1
386 2 24 0 1
386 2 25 0 1
387 1 2 1 7
387 1 7 1 12
387 1 9 1 1
387 1 12 1 17
387 1 15 1 1
387 1 16 1 11
387 1 17 1 19
387 1 18 1 5
387 1 19 1 5
387 1 20 1 11
387 1 22 1 11
387 2 1 0 1
387 2 2 1 1
387 2 3 0 1
387 2 4 0 1
387 2 5 0 1
387 2 6 0 1
387 2 7 0 1
387 2 8 1 1
387 2 9 0 1
387 2 10 0 1
387 2 11 0 1
387 2 12 1 1
387 2 13 0 1
387 2 14 0 1
387 2 15 0 1
387 2 16 0 1
387 2 17 1 1
387 2 18 1 1
387 2 19 0 1
387 2 20 0 1
387 2 21 0 1
387 2 22 1 1
387 2 23 0 1
387 2 24 0 1
387 2 25 0 1
388 1 1 1 2
388 1 2 1 2
388 1 4 1 2
388 1 6 1 3
388 1 9 1 2
388 1 15 1 1
388 1 16 1 2
388 1 19 1 1
388 1 21 1 21
388 1 22 1 8
388 1 23 1 14
388 1 24 1 22
388 1 25 1 20
388 2 1 0 1
388 2 2 0 1
388 2 3 0 1
388 2 4 0 1
388 2 5 0 1
388 2 6 0 1
388 2 7 0 1
388 2 8 0 1
388 2 9 0 1
388 2 10 0 1
388 2 11 0 1
388 2 12 0 1
388 2 13 0 1
388 2 14 0 1
388 2 15 0 1
388 2 16 0 1
388 2 17 0 1
388 2 18 0 1
388 2 19 0 1
388 2 20 0 1
388 2 21 1 1
388 2 22 1 1
388 2 23 1 1
388 2 24 0 1
388 2 25 0 1
389 1 2 1 5
389 1 6 1 1
389 1 7 1 8
389 1 8 1 3
389 1 9 1 2
389 1 10 1 5
389 1 12 1 4
389 1 17 1 3
389 1 21 1 10
389 1 22 1 17
389 1 23 1 15
389 1 24 1 13
389 1 25 1 14
389 2 1 0 1
389 2 2 0 1
389 2 3 0 1
389 2 4 0 1
389 2 5 0 1
389 2 6 1 1
389 2 7 0 1
389 2 8 0 1
389 2 9 0 1
389 2 10 0 1
389 2 11 0 1
389 2 12 0 1
389 2 13 0 1
389 2 14 0 1
389 2 15 0 1
389 2 16 0 1
389 2 17 0 1
389 2 18 0 1
389 2 19 0 1
389 2 20 0 1
389 2 21 1 1
389 2 22 0 1
389 2 23 1 1
389 2 24 1 1
389 2 25 0 1
390 1 1 1 10
390 1 2 1 4
390 1 3 1 11
390 1 4 1 18
390 1 5 1 9
390 1 6 1 4
390 1 8 1 2
390 1 9 1 6
390 1 11 1 1
390 1 13 1 2
390 1 14 1 4
390 1 15 1 1
390 1 16 1 3
390 1 18 1 5
390 1 19 1 8
390 1 21 1 4
390 1 22 1 1
390 1 23 1 1
390 1 24 1 6
390 2 1 0 1
390 2 2 1 1
390 2 3 1 1
390 2 4 0 1
390 2 5 0 1
390 2 6 1 1
390 2 7 0 1
390 2 8 1 1
390 2 9 0 1
390 2 10 0 1
390 2 11 0 1
390 2 12 0 1
390 2 13 0 1
390 2 14 1 1
390 2 15 0 1
390 2 16 0 1
390 2 17 0 1
390 2 18 1 1
390 2 19 0 1
390 2 20 0 1
390 2 21 1 1
390 2 22 0 1
390 2 23 0 1
390 2 24 0 1
390 2 25 0 1
391 1 3 1 6
391 1 4 1 1
391 1 8 1 4
391 1 12 1 1
391 1 13 1 11
391 1 14 1 1
391 1 15 1 1
391 1 16 1 17
391 1 17 1 9
391 1 18 1 14
391 1 19 1 15
391 1 20 1 15
391 1 23 1 5
391 2 1 0 1
391 2 2 0 1
391 2 3 0 1
391 2 4 0 1
391 2 5 0 1
391 2 6 0 1
391 2 7 0 1
391 2 8 1 1
391 2 9 0 1
391 2 10 0 1
391 2 11 0 1
391 2 12 0 1
391 2 13 1 1
391 2 14 1 1
391 2 15 0 1
391 2 16 1 1
391 2 17 0 1
391 2 18 1 1
391 2 19 1 1
391 2 20 1 1
391 2 21 0 1
391 2 22 0 1
391 2 23 0 1
391 2 24 0 1
391 2 25 0 1
392 1 3 1 5
392 1 4 1 7
392 1 8 1 8
392 1 9 1 7
392 1 13 1 6
392 1 14 1 13
392 1 18 1 13
392 1 19 1 9
392 1 21 1 2
392 1 22 1 4
392 1 23 1 8
392 1 24 1 16
392 1 25 1 2
392 2 1 0 1
392 2 2 0 1
392 2 3 1 1
392 2 4 1 1
392 2 5 0 1
392 2 6 0 1
392 2 7 0 1
392 2 8 0 1
392 2 9 0 1
392 2 10 0 1
392 2 11 0 1
392 2 12 0 1
392 2 13 0 1
392 2 14 0 1
392 2 15 0 1
392 2 16 0 1
392 2 17 0 1
392 2 18 1 1
392 2 19 1 1
392 2 20 0 1
392 2 21 0 1
392 2 22 0 1
392 2 23 1 1
392 2 24 0 1
392 2 25 0 1
393 1 1 1 1
393 1 2 1 2
393 1 6 1 10
393 1 7 1 19
393 1 8 1 9
393 1 9 1 13
393 1 10 1 16
393 1 11 1 5
393 1 12 1 2
393 1 13 1 4
393 1 14 1 1
393 1 15 1 6
393 1 16 1 5
393 1 17 1 2
393 1 18 1 2
393 1 19 1 2
393 1 20 1 1
393 2 1 0 1
393 2 2 0 1
393 2 3 0 1
393 2 4 0 1
393 2 5 0 1
393 2 6 1 1
393 2 7 1 1
393 2 8 0 1
393 2 9 0 1
393 2 10 0 1
393 2 11 1 1
393 2 12 1 1
393 2 13 0 1
393 2 14 1 1
393 2 15 0 1
393 2 16 0 1
393 2 17 0 1
393 2 18 0 1
393 2 19 0 1
393 2 20 0 1
393 2 21 0 1
393 2 22 0 1
393 2 23 0 1
393 2 24 0 1
393 2 25 0 1
394 1 2 1 22
394 1 3 1 1
394 1 7 1 12
394 1 12 1 17
394 1 16 1 2
394 1 17 1 25
394 1 18 1 1
394 1 21 1 1
394 1 22 1 19
394 2 1 0 1
394 2 2 1 1
394 2 3 0 1
394 2 4 0 1
394 2 5 0 1
394 2 6 0 1
394 2 7 1 1
394 2 8 0 1
394 2 9 0 1
394 2 10 0 1
394 2 11 0 1
394 2 12 1 1
394 2 13 0 1
394 2 14 0 1
394 2 15 0 1
394 2 16 0 1
394 2 17 1 1
394 2 18 0 1
394 2 19 0 1
394 2 20 0 1
394 2 21 0 1
394 2 22 1 1
394 2 23 0 1
394 2 24 0 1
394 2 25 0 1
395 1 1 1 1
395 1 2 1 1
395 1 9 1 1
395 1 11 1 8
395 1 12 1 7
395 1 13 1 5
395 1 14 1 7
395 1 15 1 4
395 1 16 1 12
395 1 17 1 11
395 1 18 1 15
395 1 19 1 14
395 1 20 1 14
395 2 1 0 1
395 2 2 0 1
395 2 3 0 1
395 2 4 0 1
395 2 5 0 1
395 2 6 0 1
395 2 7 0 1
395 2 8 0 1
395 2 9 0 1
395 2 10 0 1
395 2 11 0 1
395 2 12 1 1
395 2 13 0 1
395 2 14 0 1
395 2 15 0 1
395 2 16 0 1
395 2 17 1 1
395 2 18 0 1
395 2 19 0 1
395 2 20 1 1
395 2 21 0 1
395 2 22 0 1
395 2 23 0 1
395 2 24 0 1
395 2 25 0 1
396 1 1 1 5
396 1 2 1 1
396 1 3 1 3
396 1 6 1 5
396 1 7 1 3
396 1 8 1 1
396 1 11 1 6
396 1 13 1 2
396 1 16 1 16
396 1 17 1 13
396 1 18 1 12
396 1 19 1 12
396 1 20 1 12
396 1 21 1 6
396 1 22 1 1
396 1 23 1 2
396 2 1 1 1
396 2 2 0 1
396 2 3 0 1
396 2 4 0 1
396 2 5 0 1
396 2 6 0 1
396 2 7 0 1
396 2 8 0 1
396 2 9 0 1
396 2 10 0 1
396 2 11 0 1
396 2 12 0 1
396 2 13 1 1
396 2 14 0 1
396 2 15 0 1
396 2 16 0 1
396 2 17 1 1
396 2 18 1 1
396 2 19 1 1
396 2 20 0 1
396 2 21 1 1
396 2 22 0 1
396 2 23 0 1
396 2 24 0 1
396 2 25 0 1
397 1 1 1 15
397 1 2 1 5
397 1 6 1 21
397 1 11 1 16
397 1 12 1 3
397 1 16 1 19
397 1 17 1 3
397 1 21 1 15
397 1 22 1 3
397 2 1 1 1
397 2 2 0 1
397 2 3 0 1
397 2 4 0 1
397 2 5 0 1
397 2 6 1 1
397 2 7 0 1
397 2 8 0 1
397 2 9 0 1
397 2 10 0 1
397 2 11 1 1
397 2 12 0 1
397 2 13 0 1
397 2 14 0 1
397 2 15 0 1
397 2 16 1 1
397 2 17 1 1
397 2 18 0 1
397 2 19 0 1
397 2 20 0 1
397 2 21 1 1
397 2 22 1 1
397 2 23 0 1
397 2 24 0 1
397 2 25 0 1
398 1 2 1 18
398 1 4 1 2
398 1 5 1 6
398 1 7 1 19
398 1 10 1 5
398 1 12 1 14
398 1 15 1 5
398 1 17 1 7
398 1 20 1 2
398 1 22 1 12
398 1 23 1 3
398 1 24 1 1
398 1 25 1 6
398 2 1 0 1
398 2 2 0 1
398 2 3 0 1
398 2 4 0 1
398 2 5 0 1
398 2 6 0 1
398 2 7 0 1
398 2 8 0 1
398 2 9 0 1
398 2 10 1 1
398 2 11 0 1
398 2 12 0 1
398 2 13 0 1
398 2 14 0 1
398 2 15 1 1
398 2 16 0 1
398 2 17 1 1
398 2 18 0 1
398 2 19 0 1
398 2 20 0 1
398 2 21 0 1
398 2 22 1 1
398 2 23 0 1
398 2 24 1 1
398 2 25 0 1
399 1 2 1 1
399 1 3 1 1
399 1 5 1 18
399 1 10 1 12
399 1 13 1 3
399 1 15 1 19
399 1 20 1 19
399 1 22 1 4
399 1 23 1 7
399 1 25 1 16
399 2 1 0 1
399 2 2 0 1
399 2 3 0 1
399 2 4 0 1
399 2 5 1 1
399 2 6 0 1
399 2 7 0 1
399 2 8 0 1
399 2 9 0 1
399 2 10 1 1
399 2 11 0 1
399 2 12 0 1
399 2 13 0 1
399 2 14 0 1
399 2 15 1 1
399 2 16 0 1
399 2 17 0 1
399 2 18 0 1
399 2 19 0 1
399 2 20 1 1
399 2 21 0 1
399 2 22 0 1
399 2 23 0 1
399 2 24 0 1
399 2 25 1 1
400 1 1 1 11
400 1 2 1 17
400 1 3 1 8
400 1 4 1 10
400 1 5 1 10
400 1 7 1 9
400 1 10 1 1
400 1 12 1 11
400 1 17 1 8
400 1 18 1 1
400 1 20 1 4
400 1 22 1 9
400 1 25 1 1
400 2 1 0 1
400 2 2 1 1
400 2 3 0 1
400 2 4 0 1
400 2 5 0 1
400 2 6 0 1
400 2 7 1 1
400 2 8 0 1
400 2 9 0 1
400 2 10 0 1
400 2 11 0 1
400 2 12 0 1
400 2 13 0 1
400 2 14 0 1
400 2 15 0 1
400 2 16 0 1
400 2 17 0 1
400 2 18 0 1
400 2 19 0 1
400 2 20 0 1
400 2 21 0 1
400 2 22 1 1
400 2 23 0 1
400 2 24 0 1
400 2 25 0 1
401 1 2 1 15
401 1 5 1 1
401 1 7 1 15
401 1 8 1 3
401 1 12 1 18
401 1 13 1 1
401 1 15 1 2
401 1 17 1 18
401 1 20 1 1
401 1 21 1 4
401 1 22 1 10
401 1 23 1 1
401 1 24 1 5
401 1 25 1 6
401 2 1 0 1
401 2 2 1 1
401 2 3 0 1
401 2 4 0 1
401 2 5 0 1
401 2 6 0 1
401 2 7 1 1
401 2 8 0 1
401 2 9 0 1
401 2 10 0 1
401 2 11 0 1
401 2 12 1 1
401 2 13 0 1
401 2 14 0 1
401 2 15 0 1
401 2 16 0 1
401 2 17 1 1
401 2 18 0 1
401 2 19 0 1
401 2 20 0 1
401 2 21 0 1
401 2 22 1 1
401 2 23 0 1
401 2 24 0 1
401 2 25 0 1
402 1 1 1 1
402 1 2 1 4
402 1 4 1 1
402 1 7 1 5
402 1 12 1 8
402 1 14 1 4
402 1 16 1 13
402 1 17 1 25
402 1 18 1 6
402 1 19 1 11
402 1 20 1 11
402 1 22 1 8
402 1 24 1 3
402 2 1 0 1
402 2 2 1 1
402 2 3 0 1
402 2 4 0 1
402 2 5 0 1
402 2 6 0 1
402 2 7 1 1
402 2 8 0 1
402 2 9 0 1
402 2 10 0 1
402 2 11 0 1
402 2 12 1 1
402 2 13 0 1
402 2 14 0 1
402 2 15 0 1
402 2 16 1 1
402 2 17 1 1
402 2 18 1 1
402 2 19 1 1
402 2 20 1 1
402 2 21 0 1
402 2 22 1 1
402 2 23 0 1
402 2 24 0 1
402 2 25 0 1
403 1 1 1 3
403 1 2 1 6
403 1 3 1 3
403 1 4 1 1
403 1 5 1 5
403 1 6 1 2
403 1 7 1 14
403 1 8 1 8
403 1 9 1 3
403 1 10 1 7
403 1 11 1 2
403 1 12 1 12
403 1 13 1 2
403 1 14 1 1
403 1 15 1 4
403 1 16 1 2
403 1 17 1 11
403 1 20 1 1
403 1 22 1 13
403 2 1 0 1
403 2 2 1 1
403 2 3 1 1
403 2 4 0 1
403 2 5 0 1
403 2 6 0 1
403 2 7 0 1
403 2 8 0 1
403 2 9 1 1
403 2 10 0 1
403 2 11 0 1
403 2 12 0 1
403 2 13 0 1
403 2 14 0 1
403 2 15 0 1
403 2 16 0 1
403 2 17 1 1
403 2 18 0 1
403 2 19 0 1
403 2 20 0 1
403 2 21 0 1
403 2 22 0 1
403 2 23 0 1
403 2 24 0 1
403 2 25 0 1
404 1 1 1 7
404 1 2 1 2
404 1 3 1 6
404 1 4 1 7
404 1 5 1 6
404 1 6 1 6
404 1 8 1 1
404 1 9 1 3
404 1 11 1 11
404 1 14 1 1
404 1 16 1 17
404 1 17 1 3
404 1 18 1 6
404 1 19 1 8
404 1 20 1 1
404 1 21 1 13
404 1 24 1 1
404 1 25 1 1
404 2 1 1 1
404 2 2 0 1
404 2 3 0 1
404 2 4 0 1
404 2 5 0 1
404 2 6 0 1
404 2 7 0 1
404 2 8 0 1
404 2 9 0 1
404 2 10 0 1
404 2 11 1 1
404 2 12 0 1
404 2 13 0 1
404 2 14 0 1
404 2 15 0 1
404 2 16 0 1
404 2 17 1 1
404 2 18 0 1
404 2 19 1 1
404 2 20 0 1
404 2 21 0 1
404 2 22 0 1
404 2 23 0 1
404 2 24 0 1
404 2 25 0 1
405 1 1 1 7
405 1 2 1 5
405 1 3 1 3
405 1 4 1 2
405 1 5 1 2
405 1 6 1 7
405 1 10 1 1
405 1 11 1 13
405 1 12 1 13
405 1 13 1 16
405 1 14 1 16
405 1 15 1 8
405 1 16 1 2
405 1 21 1 3
405 1 22 1 2
405 2 1 1 1
405 2 2 0 1
405 2 3 0 1
405 2 4 0 1
405 2 5 0 1
405 2 6 0 1
405 2 7 0 1
405 2 8 0 1
405 2 9 0 1
405 2 10 0 1
405 2 11 1 1
405 2 12 0 1
405 2 13 1 1
405 2 14 1 1
405 2 15 1 1
405 2 16 1 1
405 2 17 0 1
405 2 18 0 1
405 2 19 0 1
405 2 20 0 1
405 2 21 0 1
405 2 22 0 1
405 2 23 0 1
405 2 24 0 1
405 2 25 0 1
406 1 1 1 4
406 1 2 1 13
406 1 3 1 3
406 1 4 1 3
406 1 5 1 4
406 1 6 1 1
406 1 7 1 13
406 1 11 1 2
406 1 12 1 12
406 1 13 1 1
406 1 14 1 2
406 1 16 1 4
406 1 17 1 14
406 1 18 1 4
406 1 19 1 2
406 1 20 1 2
406 1 21 1 2
406 1 22 1 14
406 2 1 0 1
406 2 2 1 1
406 2 3 0 1
406 2 4 1 1
406 2 5 0 1
406 2 6 0 1
406 2 7 0 1
406 2 8 0 1
406 2 9 0 1
406 2 10 0 1
406 2 11 0 1
406 2 12 1 1
406 2 13 0 1
406 2 14 0 1
406 2 15 0 1
406 2 16 0 1
406 2 17 1 1
406 2 18 1 1
406 2 19 0 1
406 2 20 0 1
406 2 21 0 1
406 2 22 0 1
406 2 23 0 1
406 2 24 0 1
406 2 25 0 1
407 1 1 1 3
407 1 2 1 5
407 1 3 1 8
407 1 4 1 3
407 1 5 1 4
407 1 8 1 2
407 1 11 1 9
407 1 12 1 12
407 1 13 1 18
407 1 14 1 14
407 1 15 1 20
407 1 18 1 1
407 1 23 1 1
407 2 1 0 1
407 2 2 1 1
407 2 3 0 1
407 2 4 0 1
407 2 5 0 1
407 2 6 0 1
407 2 7 0 1
407 2 8 0 1
407 2 9 0 1
407 2 10 0 1
407 2 11 0 1
407 2 12 1 1
407 2 13 0 1
407 2 14 1 1
407 2 15 1 1
407 2 16 0 1
407 2 17 0 1
407 2 18 0 1
407 2 19 0 1
407 2 20 0 1
407 2 21 0 1
407 2 22 0 1
407 2 23 0 1
407 2 24 0 1
407 2 25 0 1
408 1 1 1 16
408 1 2 1 16
408 1 3 1 15
408 1 4 1 13
408 1 5 1 13
408 1 6 1 3
408 1 8 1 1
408 1 9 1 2
408 1 11 1 4
408 1 12 1 4
408 1 13 1 3
408 1 14 1 1
408 1 15 1 2
408 1 16 1 2
408 1 21 1 5
408 2 1 1 1
408 2 2 0 1
408 2 3 1 1
408 2 4 0 1
408 2 5 0 1
408 2 6 0 1
408 2 7 0 1
408 2 8 0 1
408 2 9 0 1
408 2 10 0 1
408 2 11 0 1
408 2 12 0 1
408 2 13 0 1
408 2 14 0 1
408 2 15 0 1
408 2 16 0 1
408 2 17 0 1
408 2 18 0 1
408 2 19 0 1
408 2 20 0 1
408 2 21 0 1
408 2 22 0 1
408 2 23 0 1
408 2 24 0 1
408 2 25 0 1
409 1 1 1 1
409 1 2 1 19
409 1 3 1 1
409 1 6 1 1
409 1 7 1 17
409 1 10 1 2
409 1 12 1 18
409 1 13 1 1
409 1 16 1 3
409 1 17 1 16
409 1 18 1 3
409 1 19 1 1
409 1 20 1 1
409 1 22 1 16
409 2 1 0 1
409 2 2 1 1
409 2 3 0 1
409 2 4 0 1
409 2 5 0 1
409 2 6 0 1
409 2 7 1 1
409 2 8 0 1
409 2 9 0 1
409 2 10 0 1
409 2 11 0 1
409 2 12 1 1
409 2 13 0 1
409 2 14 0 1
409 2 15 0 1
409 2 16 0 1
409 2 17 1 1
409 2 18 0 1
409 2 19 0 1
409 2 20 0 1
409 2 21 0 1
409 2 22 1 1
409 2 23 0 1
409 2 24 0 1
409 2 25 0 1
410 1 1 1 1
410 1 2 1 1
410 1 3 1 6
410 1 4 1 10
410 1 8 1 6
410 1 9 1 16
410 1 13 1 3
410 1 14 1 8
410 1 16 1 1
410 1 17 1 1
410 1 18 1 10
410 1 19 1 10
410 1 21 1 2
410 1 22 1 5
410 1 23 1 8
410 1 24 1 12
410 2 1 0 1
410 2 2 0 1
410 2 3 0 1
410 2 4 0 1
410 2 5 0 1
410 2 6 0 1
410 2 7 0 1
410 2 8 0 1
410 2 9 0 1
410 2 10 0 1
410 2 11 0 1
410 2 12 0 1
410 2 13 1 1
410 2 14 1 1
410 2 15 0 1
410 2 16 0 1
410 2 17 0 1
410 2 18 0 1
410 2 19 0 1
410 2 20 0 1
410 2 21 0 1
410 2 22 0 1
410 2 23 0 1
410 2 24 1 1
410 2 25 0 1
411 1 1 1 16
411 1 6 1 22
411 1 11 1 13
411 1 12 1 1
411 1 13 1 1
411 1 15 1 2
411 1 16 1 20
411 1 21 1 15
411 1 22 1 2
411 1 23 1 3
411 1 24 1 3
411 1 25 1 2
411 2 1 1 1
411 2 2 0 1
411 2 3 0 1
411 2 4 0 1
411 2 5 0 1
411 2 6 0 1
411 2 7 0 1
411 2 8 0 1
411 2 9 0 1
411 2 10 0 1
411 2 11 1 1
411 2 12 0 1
411 2 13 0 1
411 2 14 0 1
411 2 15 0 1
411 2 16 1 1
411 2 17 0 1
411 2 18 0 1
411 2 19 0 1
411 2 20 0 1
411 2 21 1 1
411 2 22 0 1
411 2 23 0 1
411 2 24 0 1
411 2 25 1 1
412 1 2 1 1
412 1 4 1 1
412 1 7 1 1
412 1 11 1 10
412 1 12 1 16
412 1 13 1 21
412 1 14 1 14
412 1 15 1 21
412 1 21 1 3
412 1 22 1 2
412 1 23 1 3
412 1 24 1 5
412 1 25 1 2
412 2 1 0 1
412 2 2 0 1
412 2 3 0 1
412 2 4 0 1
412 2 5 1 1
412 2 6 0 1
412 2 7 1 1
412 2 8 0 1
412 2 9 0 1
412 2 10 0 1
412 2 11 1 1
412 2 12 1 1
412 2 13 0 1
412 2 14 1 1
412 2 15 1 1
412 2 16 0 1
412 2 17 0 1
412 2 18 0 1
412 2 19 0 1
412 2 20 0 1
412 2 21 0 1
412 2 22 1 1
412 2 23 0 1
412 2 24 0 1
412 2 25 0 1
413 1 3 1 1
413 1 4 1 1
413 1 6 1 12
413 1 7 1 17
413 1 8 1 15
413 1 9 1 21
413 1 10 1 15
413 1 13 1 5
413 1 14 1 1
413 1 18 1 1
413 1 19 1 2
413 1 21 1 1
413 1 23 1 5
413 1 24 1 3
413 2 1 0 1
413 2 2 0 1
413 2 3 1 1
413 2 4 0 1
413 2 5 0 1
413 2 6 1 1
413 2 7 1 1
413 2 8 1 1
413 2 9 0 1
413 2 10 1 1
413 2 11 0 1
413 2 12 0 1
413 2 13 0 1
413 2 14 0 1
413 2 15 0 1
413 2 16 0 1
413 2 17 0 1
413 2 18 0 1
413 2 19 0 1
413 2 20 0 1
413 2 21 0 1
413 2 22 0 1
413 2 23 0 1
413 2 24 1 1
413 2 25 0 1
414 1 1 1 3
414 1 3 1 1
414 1 6 1 2
414 1 7 1 1
414 1 8 1 6
414 1 11 1 18
414 1 12 1 12
414 1 13 1 15
414 1 14 1 15
414 1 15 1 14
414 1 16 1 1
414 1 17 1 1
414 1 18 1 4
414 1 21 1 1
414 1 22 1 3
414 1 23 1 3
414 2 1 0 1
414 2 2 0 1
414 2 3 0 1
414 2 4 0 1
414 2 5 0 1
414 2 6 0 1
414 2 7 0 1
414 2 8 1 1
414 2 9 0 1
414 2 10 0 1
414 2 11 1 1
414 2 12 1 1
414 2 13 1 1
414 2 14 1 1
414 2 15 1 1
414 2 16 0 1
414 2 17 0 1
414 2 18 1 1
414 2 19 0 1
414 2 20 0 1
414 2 21 0 1
414 2 22 0 1
414 2 23 0 1
414 2 24 0 1
414 2 25 0 1
415 1 2 1 1
415 1 6 1 13
415 1 7 1 17
415 1 8 1 21
415 1 9 1 23
415 1 10 1 11
415 1 12 1 2
415 1 13 1 1
415 1 16 1 2
415 1 17 1 2
415 1 19 1 1
415 1 22 1 3
415 1 23 1 3
415 2 1 0 1
415 2 2 1 1
415 2 3 0 1
415 2 4 0 1
415 2 5 0 1
415 2 6 1 1
415 2 7 1 1
415 2 8 1 1
415 2 9 1 1
415 2 10 1 1
415 2 11 0 1
415 2 12 0 1
415 2 13 0 1
415 2 14 0 1
415 2 15 0 1
415 2 16 0 1
415 2 17 0 1
415 2 18 0 1
415 2 19 0 1
415 2 20 0 1
415 2 21 0 1
415 2 22 0 1
415 2 23 1 1
415 2 24 0 1
415 2 25 0 1
416 1 2 1 1
416 1 12 1 7
416 1 17 1 2
416 1 21 1 17
416 1 22 1 15
416 1 23 1 20
416 1 24 1 25
416 1 25 1 13
416 2 1 0 1
416 2 2 0 1
416 2 3 0 1
416 2 4 0 1
416 2 5 0 1
416 2 6 0 1
416 2 7 0 1
416 2 8 0 1
416 2 9 0 1
416 2 10 0 1
416 2 11 0 1
416 2 12 1 1
416 2 13 0 1
416 2 14 0 1
416 2 15 0 1
416 2 16 0 1
416 2 17 0 1
416 2 18 0 1
416 2 19 0 1
416 2 20 0 1
416 2 21 1 1
416 2 22 1 1
416 2 23 1 1
416 2 24 1 1
416 2 25 1 1
417 1 2 1 1
417 1 4 1 1
417 1 7 1 1
417 1 9 1 1
417 1 12 1 1
417 1 16 1 20
417 1 17 1 24
417 1 18 1 19
417 1 19 1 21
417 1 20 1 10
417 1 22 1 1
417 2 1 0 1
417 2 2 1 1
417 2 3 0 1
417 2 4 0 1
417 2 5 0 1
417 2 6 0 1
417 2 7 0 1
417 2 8 0 1
417 2 9 0 1
417 2 10 0 1
417 2 11 0 1
417 2 12 0 1
417 2 13 0 1
417 2 14 0 1
417 2 15 0 1
417 2 16 1 1
417 2 17 1 1
417 2 18 1 1
417 2 19 1 1
417 2 20 1 1
417 2 21 0 1
417 2 22 0 1
417 2 23 0 1
417 2 24 0 1
417 2 25 0 1
418 1 2 1 1
418 1 6 1 24
418 1 7 1 17
418 1 8 1 20
418 1 9 1 12
418 1 10 1 21
418 1 16 1 1
418 1 17 1 1
418 1 18 1 1
418 1 19 1 1
418 1 22 1 1
418 2 1 0 1
418 2 2 0 1
418 2 3 0 1
418 2 4 0 1
418 2 5 0 1
418 2 6 1 1
418 2 7 0 1
418 2 8 1 1
418 2 9 1 1
418 2 10 1 1
418 2 11 0 1
418 2 12 0 1
418 2 13 0 1
418 2 14 0 1
418 2 15 0 1
418 2 16 0 1
418 2 17 0 1
418 2 18 0 1
418 2 19 0 1
418 2 20 0 1
418 2 21 0 1
418 2 22 0 1
418 2 23 0 1
418 2 24 0 1
418 2 25 0 1
419 1 3 1 11
419 1 5 1 10
419 1 8 1 9
419 1 10 1 4
419 1 13 1 12
419 1 15 1 11
419 1 18 1 14
419 1 20 1 7
419 1 23 1 16
419 1 25 1 6
419 2 1 0 1
419 2 2 0 1
419 2 3 1 1
419 2 4 0 1
419 2 5 1 1
419 2 6 0 1
419 2 7 0 1
419 2 8 1 1
419 2 9 0 1
419 2 10 1 1
419 2 11 0 1
419 2 12 0 1
419 2 13 1 1
419 2 14 0 1
419 2 15 0 1
419 2 16 0 1
419 2 17 0 1
419 2 18 0 1
419 2 19 0 1
419 2 20 1 1
419 2 21 0 1
419 2 22 0 1
419 2 23 1 1
419 2 24 0 1
419 2 25 1 1
420 1 1 1 2
420 1 2 1 1
420 1 3 1 2
420 1 11 1 3
420 1 14 1 3
420 1 15 1 2
420 1 21 1 14
420 1 22 1 19
420 1 23 1 17
420 1 24 1 18
420 1 25 1 19
420 2 1 0 1
420 2 2 0 1
420 2 3 0 1
420 2 4 0 1
420 2 5 1 1
420 2 6 0 1
420 2 7 0 1
420 2 8 0 1
420 2 9 0 1
420 2 10 0 1
420 2 11 0 1
420 2 12 0 1
420 2 13 0 1
420 2 14 0 1
420 2 15 0 1
420 2 16 0 1
420 2 17 0 1
420 2 18 0 1
420 2 19 0 1
420 2 20 0 1
420 2 21 1 1
420 2 22 1 1
420 2 23 1 1
420 2 24 1 1
420 2 25 1 1
421 1 6 1 9
421 1 7 1 8
421 1 8 1 7
421 1 9 1 8
421 1 10 1 7
421 1 11 1 12
421 1 12 1 7
421 1 13 1 12
421 1 14 1 8
421 1 15 1 16
421 1 16 1 1
421 1 17 1 1
421 1 18 1 2
421 1 19 1 1
421 1 25 1 1
421 2 1 0 1
421 2 2 0 1
421 2 3 0 1
421 2 4 0 1
421 2 5 0 1
421 2 6 0 1
421 2 7 0 1
421 2 8 1 1
421 2 9 1 1
421 2 10 1 1
421 2 11 0 1
421 2 12 1 1
421 2 13 0 1
421 2 14 0 1
421 2 15 1 1
421 2 16 0 1
421 2 17 0 1
421 2 18 0 1
421 2 19 0 1
421 2 20 0 1
421 2 21 0 1
421 2 22 0 1
421 2 23 0 1
421 2 24 0 1
421 2 25 0 1
422 1 6 1 1
422 1 7 1 3
422 1 8 1 3
422 1 9 1 3
422 1 10 1 3
422 1 11 1 21
422 1 12 1 21
422 1 13 1 16
422 1 14 1 15
422 1 15 1 13
422 1 17 1 1
422 2 1 0 1
422 2 2 0 1
422 2 3 0 1
422 2 4 0 1
422 2 5 0 1
422 2 6 1 1
422 2 7 0 1
422 2 8 0 1
422 2 9 0 1
422 2 10 0 1
422 2 11 0 1
422 2 12 1 1
422 2 13 1 1
422 2 14 0 1
422 2 15 1 1
422 2 16 0 1
422 2 17 0 1
422 2 18 0 1
422 2 19 0 1
422 2 20 0 1
422 2 21 0 1
422 2 22 0 1
422 2 23 0 1
422 2 24 0 1
422 2 25 0 1
423 1 1 1 2
423 1 2 1 2
423 1 3 1 3
423 1 4 1 2
423 1 5 1 1
423 1 11 1 1
423 1 12 1 7
423 1 13 1 1
423 1 14 1 6
423 1 15 1 3
423 1 16 1 9
423 1 17 1 22
423 1 18 1 16
423 1 19 1 13
423 1 20 1 12
423 2 1 0 1
423 2 2 0 1
423 2 3 0 1
423 2 4 0 1
423 2 5 0 1
423 2 6 0 1
423 2 7 0 1
423 2 8 0 1
423 2 9 0 1
423 2 10 0 1
423 2 11 0 1
423 2 12 0 1
423 2 13 0 1
423 2 14 0 1
423 2 15 0 1
423 2 16 0 1
423 2 17 1 1
423 2 18 1 1
423 2 19 1 1
423 2 20 1 1
423 2 21 0 1
423 2 22 0 1
423 2 23 0 1
423 2 24 0 1
423 2 25 0 1
424 1 2 1 1
424 1 4 1 1
424 1 8 1 1
424 1 10 1 1
424 1 13 1 5
424 1 16 1 7
424 1 17 1 5
424 1 18 1 9
424 1 19 1 3
424 1 20 1 7
424 1 21 1 9
424 1 22 1 13
424 1 23 1 19
424 1 24 1 8
424 1 25 1 11
424 2 1 0 1
424 2 2 0 1
424 2 3 0 1
424 2 4 0 1
424 2 5 0 1
424 2 6 0 1
424 2 7 0 1
424 2 8 0 1
424 2 9 0 1
424 2 10 0 1
424 2 11 0 1
424 2 12 0 1
424 2 13 0 1
424 2 14 0 1
424 2 15 0 1
424 2 16 0 1
424 2 17 0 1
424 2 18 0 1
424 2 19 1 1
424 2 20 0 1
424 2 21 1 1
424 2 22 1 1
424 2 23 1 1
424 2 24 1 1
424 2 25 1 1
425 1 2 1 1
425 1 3 1 1
425 1 5 1 18
425 1 8 1 1
425 1 10 1 16
425 1 12 1 1
425 1 15 1 18
425 1 17 1 1
425 1 20 1 13
425 1 22 1 1
425 1 25 1 29
425 2 1 0 1
425 2 2 0 1
425 2 3 0 1
425 2 4 0 1
425 2 5 0 1
425 2 6 0 1
425 2 7 0 1
425 2 8 0 1
425 2 9 0 1
425 2 10 1 1
425 2 11 0 1
425 2 12 0 1
425 2 13 0 1
425 2 14 0 1
425 2 15 1 1
425 2 16 0 1
425 2 17 0 1
425 2 18 0 1
425 2 19 0 1
425 2 20 1 1
425 2 21 0 1
425 2 22 0 1
425 2 23 0 1
425 2 24 0 1
425 2 25 1 1
426 1 1 1 1
426 1 4 1 4
426 1 6 1 2
426 1 9 1 10
426 1 11 1 12
426 1 12 1 11
426 1 13 1 10
426 1 14 1 21
426 1 15 1 11
426 1 19 1 8
426 1 21 1 1
426 1 22 1 1
426 1 24 1 8
426 2 1 0 1
426 2 2 0 1
426 2 3 0 1
426 2 4 0 1
426 2 5 0 1
426 2 6 0 1
426 2 7 0 1
426 2 8 0 1
426 2 9 0 1
426 2 10 0 1
426 2 11 0 1
426 2 12 0 1
426 2 13 0 1
426 2 14 1 1
426 2 15 0 1
426 2 16 0 1
426 2 17 0 1
426 2 18 0 1
426 2 19 1 1
426 2 20 0 1
426 2 21 0 1
426 2 22 0 1
426 2 23 0 1
426 2 24 0 1
426 2 25 0 1
427 1 1 1 3
427 1 3 1 15
427 1 6 1 3
427 1 7 1 1
427 1 8 1 13
427 1 11 1 3
427 1 13 1 9
427 1 16 1 11
427 1 17 1 5
427 1 18 1 20
427 1 19 1 5
427 1 20 1 2
427 1 21 1 3
427 1 23 1 7
427 2 1 0 1
427 2 2 0 1
427 2 3 1 1
427 2 4 0 1
427 2 5 0 1
427 2 6 0 1
427 2 7 0 1
427 2 8 0 1
427 2 9 0 1
427 2 10 0 1
427 2 11 0 1
427 2 12 0 1
427 2 13 0 1
427 2 14 0 1
427 2 15 0 1
427 2 16 0 1
427 2 17 0 1
427 2 18 1 1
427 2 19 1 1
427 2 20 1 1
427 2 21 0 1
427 2 22 0 1
427 2 23 0 1
427 2 24 0 1
427 2 25 0 1
428 1 2 1 1
428 1 3 1 1
428 1 4 1 13
428 1 5 1 3
428 1 6 1 4
428 1 7 1 5
428 1 8 1 5
428 1 9 1 17
428 1 10 1 3
428 1 14 1 14
428 1 19 1 19
428 1 24 1 15
428 2 1 0 1
428 2 2 0 1
428 2 3 0 1
428 2 4 1 1
428 2 5 0 1
428 2 6 1 1
428 2 7 1 1
428 2 8 0 1
428 2 9 1 1
428 2 10 0 1
428 2 11 0 1
428 2 12 0 1
428 2 13 0 1
428 2 14 1 1
428 2 15 0 1
428 2 16 0 1
428 2 17 0 1
428 2 18 0 1
428 2 19 1 1
428 2 20 0 1
428 2 21 0 1
428 2 22 0 1
428 2 23 0 1
428 2 24 1 1
428 2 25 0 1
429 1 1 1 1
429 1 2 1 19
429 1 4 1 1
429 1 6 1 10
429 1 7 1 13
429 1 11 1 4
429 1 12 1 11
429 1 16 1 6
429 1 17 1 10
429 1 21 1 6
429 1 22 1 19
429 2 1 0 1
429 2 2 1 1
429 2 3 0 1
429 2 4 0 1
429 2 5 0 1
429 2 6 1 1
429 2 7 0 1
429 2 8 0 1
429 2 9 0 1
429 2 10 0 1
429 2 11 0 1
429 2 12 1 1
429 2 13 0 1
429 2 14 0 1
429 2 15 0 1
429 2 16 0 1
429 2 17 0 1
429 2 18 0 1
429 2 19 0 1
429 2 20 0 1
429 2 21 0 1
429 2 22 1 1
429 2 23 0 1
429 2 24 0 1
429 2 25 0 1
430 1 1 1 16
430 1 6 1 12
430 1 11 1 17
430 1 16 1 21
430 1 21 1 26
430 1 22 1 1
430 1 23 1 3
430 1 24 1 2
430 1 25 1 2
430 2 1 1 1
430 2 2 0 1
430 2 3 0 1
430 2 4 0 1
430 2 5 0 1
430 2 6 1 1
430 2 7 0 1
430 2 8 0 1
430 2 9 0 1
430 2 10 0 1
430 2 11 1 1
430 2 12 0 1
430 2 13 0 1
430 2 14 0 1
430 2 15 0 1
430 2 16 1 1
430 2 17 0 1
430 2 18 0 1
430 2 19 0 1
430 2 20 0 1
430 2 21 1 1
430 2 22 0 1
430 2 23 0 1
430 2 24 0 1
430 2 25 0 1
431 1 4 1 1
431 1 6 1 3
431 1 8 1 2
431 1 14 1 1
431 1 19 1 2
431 1 21 1 9
431 1 22 1 24
431 1 23 1 21
431 1 24 1 23
431 1 25 1 14
431 2 1 0 1
431 2 2 0 1
431 2 3 0 1
431 2 4 0 1
431 2 5 0 1
431 2 6 0 1
431 2 7 0 1
431 2 8 0 1
431 2 9 1 1
431 2 10 0 1
431 2 11 0 1
431 2 12 0 1
431 2 13 0 1
431 2 14 0 1
431 2 15 0 1
431 2 16 0 1
431 2 17 0 1
431 2 18 0 1
431 2 19 0 1
431 2 20 1 1
431 2 21 1 1
431 2 22 0 1
431 2 23 1 1
431 2 24 1 1
431 2 25 1 1
432 1 1 1 5
432 1 2 1 2
432 1 3 1 2
432 1 4 1 7
432 1 5 1 6
432 1 6 1 10
432 1 7 1 4
432 1 8 1 5
432 1 9 1 6
432 1 10 1 11
432 1 11 1 2
432 1 12 1 1
432 1 13 1 1
432 1 20 1 5
432 1 21 1 6
432 1 22 1 1
432 1 23 1 5
432 1 24 1 4
432 1 25 1 17
432 2 1 0 1
432 2 2 0 1
432 2 3 1 1
432 2 4 1 1
432 2 5 0 1
432 2 6 0 1
432 2 7 1 1
432 2 8 0 1
432 2 9 0 1
432 2 10 0 1
432 2 11 0 1
432 2 12 0 1
432 2 13 0 1
432 2 14 0 1
432 2 15 0 1
432 2 16 0 1
432 2 17 0 1
432 2 18 0 1
432 2 19 0 1
432 2 20 1 1
432 2 21 0 1
432 2 22 0 1
432 2 23 0 1
432 2 24 0 1
432 2 25 0 1
433 1 1 1 1
433 1 3 1 3
433 1 5 1 20
433 1 8 1 2
433 1 10 1 13
433 1 13 1 1
433 1 15 1 13
433 1 18 1 2
433 1 20 1 18
433 1 21 1 3
433 1 22 1 2
433 1 23 1 6
433 1 24 1 1
433 1 25 1 15
433 2 1 0 1
433 2 2 1 1
433 2 3 0 1
433 2 4 0 1
433 2 5 1 1
433 2 6 0 1
433 2 7 0 1
433 2 8 0 1
433 2 9 0 1
433 2 10 0 1
433 2 11 0 1
433 2 12 0 1
433 2 13 0 1
433 2 14 0 1
433 2 15 0 1
433 2 16 0 1
433 2 17 1 1
433 2 18 0 1
433 2 19 0 1
433 2 20 1 1
433 2 21 1 1
433 2 22 0 1
433 2 23 0 1
433 2 24 0 1
433 2 25 0 1
434 1 4 1 11
434 1 5 1 4
434 1 6 1 5
434 1 7 1 2
434 1 8 1 6
434 1 9 1 13
434 1 10 1 11
434 1 11 1 1
434 1 12 1 3
434 1 13 1 3
434 1 14 1 11
434 1 15 1 6
434 1 19 1 7
434 1 20 1 5
434 1 24 1 5
434 1 25 1 7
434 2 1 0 1
434 2 2 0 1
434 2 3 0 1
434 2 4 0 1
434 2 5 1 1
434 2 6 0 1
434 2 7 1 1
434 2 8 0 1
434 2 9 0 1
434 2 10 0 1
434 2 11 0 1
434 2 12 0 1
434 2 13 0 1
434 2 14 1 1
434 2 15 0 1
434 2 16 0 1
434 2 17 0 1
434 2 18 0 1
434 2 19 0 1
434 2 20 0 1
434 2 21 0 1
434 2 22 0 1
434 2 23 0 1
434 2 24 0 1
434 2 25 0 1
435 1 3 1 11
435 1 4 1 4
435 1 5 1 3
435 1 8 1 8
435 1 9 1 8
435 1 10 1 1
435 1 13 1 12
435 1 14 1 5
435 1 15 1 2
435 1 16 1 2
435 1 18 1 13
435 1 19 1 11
435 1 23 1 16
435 1 24 1 4
435 2 1 0 1
435 2 2 0 1
435 2 3 0 1
435 2 4 1 1
435 2 5 0 1
435 2 6 0 1
435 2 7 0 1
435 2 8 0 1
435 2 9 0 1
435 2 10 0 1
435 2 11 0 1
435 2 12 0 1
435 2 13 0 1
435 2 14 0 1
435 2 15 0 1
435 2 16 0 1
435 2 17 0 1
435 2 18 0 1
435 2 19 0 1
435 2 20 0 1
435 2 21 0 1
435 2 22 0 1
435 2 23 0 1
435 2 24 0 1
435 2 25 0 1
436 1 10 1 1
436 1 17 1 1
436 1 19 1 1
436 1 20 1 1
436 1 21 1 20
436 1 22 1 22
436 1 23 1 19
436 1 24 1 16
436 1 25 1 19
436 2 1 0 1
436 2 2 0 1
436 2 3 0 1
436 2 4 0 1
436 2 5 0 1
436 2 6 0 1
436 2 7 0 1
436 2 8 0 1
436 2 9 0 1
436 2 10 0 1
436 2 11 0 1
436 2 12 0 1
436 2 13 0 1
436 2 14 0 1
436 2 15 0 1
436 2 16 0 1
436 2 17 0 1
436 2 18 0 1
436 2 19 0 1
436 2 20 0 1
436 2 21 1 1
436 2 22 1 1
436 2 23 1 1
436 2 24 1 1
436 2 25 1 1
437 1 1 1 7
437 1 5 1 1
437 1 6 1 25
437 1 7 1 7
437 1 8 1 5
437 1 9 1 15
437 1 10 1 3
437 1 11 1 11
437 1 16 1 7
437 1 21 1 15
437 1 22 1 3
437 1 24 1 1
437 2 1 1 1
437 2 2 0 1
437 2 3 0 1
437 2 4 0 1
437 2 5 0 1
437 2 6 1 1
437 2 7 0 1
437 2 8 0 1
437 2 9 1 1
437 2 10 0 1
437 2 11 0 1
437 2 12 0 1
437 2 13 0 1
437 2 14 0 1
437 2 15 0 1
437 2 16 0 1
437 2 17 0 1
437 2 18 0 1
437 2 19 0 1
437 2 20 0 1
437 2 21 1 1
437 2 22 0 1
437 2 23 0 1
437 2 24 0 1
437 2 25 0 1
438 1 1 1 1
438 1 5 1 10
438 1 6 1 1
438 1 10 1 12
438 1 11 1 3
438 1 12 1 1
438 1 13 1 1
438 1 15 1 13
438 1 16 1 2
438 1 20 1 13
438 1 21 1 6
438 1 22 1 6
438 1 23 1 6
438 1 24 1 9
438 1 25 1 16
438 2 1 0 1
438 2 2 0 1
438 2 3 0 1
438 2 4 0 1
438 2 5 1 1
438 2 6 0 1
438 2 7 0 1
438 2 8 0 1
438 2 9 0 1
438 2 10 1 1
438 2 11 0 1
438 2 12 0 1
438 2 13 0 1
438 2 14 0 1
438 2 15 1 1
438 2 16 0 1
438 2 17 0 1
438 2 18 0 1
438 2 19 0 1
438 2 20 1 1
438 2 21 0 1
438 2 22 0 1
438 2 23 0 1
438 2 24 0 1
438 2 25 1 1
439 1 2 1 5
439 1 5 1 16
439 1 7 1 4
439 1 10 1 7
439 1 11 1 4
439 1 12 1 9
439 1 13 1 2
439 1 14 1 8
439 1 15 1 14
439 1 17 1 5
439 1 20 1 7
439 1 22 1 6
439 1 25 1 13
439 2 1 0 1
439 2 2 0 1
439 2 3 0 1
439 2 4 0 1
439 2 5 1 1
439 2 6 0 1
439 2 7 0 1
439 2 8 0 1
439 2 9 0 1
439 2 10 0 1
439 2 11 0 1
439 2 12 0 1
439 2 13 0 1
439 2 14 1 1
439 2 15 1 1
439 2 16 0 1
439 2 17 1 1
439 2 18 0 1
439 2 19 0 1
439 2 20 1 1
439 2 21 0 1
439 2 22 0 1
439 2 23 0 1
439 2 24 0 1
439 2 25 1 1
440 1 1 1 5
440 1 2 1 11
440 1 3 1 8
440 1 4 1 8
440 1 5 1 11
440 1 12 1 2
440 1 13 1 2
440 1 14 1 1
440 1 16 1 7
440 1 17 1 7
440 1 18 1 4
440 1 19 1 11
440 1 20 1 6
440 1 21 1 4
440 1 22 1 3
440 1 23 1 4
440 1 24 1 2
440 1 25 1 4
440 2 1 0 1
440 2 2 0 1
440 2 3 0 1
440 2 4 0 1
440 2 5 0 1
440 2 6 0 1
440 2 7 0 1
440 2 8 0 1
440 2 9 0 1
440 2 10 0 1
440 2 11 0 1
440 2 12 0 1
440 2 13 0 1
440 2 14 0 1
440 2 15 0 1
440 2 16 0 1
440 2 17 1 1
440 2 18 0 1
440 2 19 0 1
440 2 20 0 1
440 2 21 0 1
440 2 22 0 1
440 2 23 0 1
440 2 24 0 1
440 2 25 0 1
441 1 2 1 1
441 1 3 1 8
441 1 7 1 3
441 1 8 1 10
441 1 13 1 4
441 1 16 1 14
441 1 17 1 10
441 1 18 1 25
441 1 19 1 6
441 1 20 1 9
441 1 22 1 2
441 1 23 1 8
441 2 1 0 1
441 2 2 0 1
441 2 3 0 1
441 2 4 0 1
441 2 5 0 1
441 2 6 0 1
441 2 7 0 1
441 2 8 0 1
441 2 9 0 1
441 2 10 0 1
441 2 11 0 1
441 2 12 0 1
441 2 13 1 1
441 2 14 0 1
441 2 15 0 1
441 2 16 0 1
441 2 17 1 1
441 2 18 1 1
441 2 19 1 1
441 2 20 1 1
441 2 21 0 1
441 2 22 0 1
441 2 23 1 1
441 2 24 0 1
441 2 25 0 1
442 1 2 1 12
442 1 6 1 3
442 1 7 1 20
442 1 8 1 2
442 1 9 1 1
442 1 10 1 2
442 1 11 1 1
442 1 12 1 9
442 1 16 1 8
442 1 17 1 14
442 1 18 1 7
442 1 19 1 5
442 1 20 1 4
442 1 22 1 12
442 2 1 0 1
442 2 2 0 1
442 2 3 0 1
442 2 4 0 1
442 2 5 0 1
442 2 6 0 1
442 2 7 1 1
442 2 8 0 1
442 2 9 0 1
442 2 10 0 1
442 2 11 0 1
442 2 12 0 1
442 2 13 0 1
442 2 14 0 1
442 2 15 0 1
442 2 16 0 1
442 2 17 1 1
442 2 18 0 1
442 2 19 0 1
442 2 20 0 1
442 2 21 0 1
442 2 22 1 1
442 2 23 0 1
442 2 24 0 1
442 2 25 0 1
443 1 3 1 19
443 1 7 1 1
443 1 8 1 19
443 1 13 1 22
443 1 16 1 1
443 1 17 1 2
443 1 18 1 18
443 1 20 1 2
443 1 23 1 16
443 2 1 0 1
443 2 2 0 1
443 2 3 1 1
443 2 4 0 1
443 2 5 0 1
443 2 6 0 1
443 2 7 0 1
443 2 8 1 1
443 2 9 0 1
443 2 10 0 1
443 2 11 0 1
443 2 12 0 1
443 2 13 1 1
443 2 14 0 1
443 2 15 0 1
443 2 16 0 1
443 2 17 0 1
443 2 18 1 1
443 2 19 0 1
443 2 20 0 1
443 2 21 0 1
443 2 22 0 1
443 2 23 1 1
443 2 24 0 1
443 2 25 0 1
444 1 2 1 1
444 1 3 1 2
444 1 5 1 10
444 1 8 1 1
444 1 10 1 18
444 1 11 1 2
444 1 12 1 5
444 1 13 1 7
444 1 14 1 5
444 1 15 1 18
444 1 16 1 2
444 1 17 1 2
444 1 18 1 5
444 1 19 1 1
444 1 20 1 9
444 1 23 1 3
444 1 25 1 9
444 2 1 0 1
444 2 2 0 1
444 2 3 0 1
444 2 4 0 1
444 2 5 0 1
444 2 6 0 1
444 2 7 0 1
444 2 8 0 1
444 2 9 0 1
444 2 10 0 1
444 2 11 1 1
444 2 12 1 1
444 2 13 1 1
444 2 14 0 1
444 2 15 0 1
444 2 16 0 1
444 2 17 0 1
444 2 18 0 1
444 2 19 0 1
444 2 20 0 1
444 2 21 0 1
444 2 22 0 1
444 2 23 0 1
444 2 24 0 1
444 2 25 0 1
445 1 1 1 3
445 1 6 1 1
445 1 11 1 1
445 1 21 1 29
445 1 22 1 19
445 1 23 1 15
445 1 24 1 13
445 1 25 1 19
445 2 1 0 1
445 2 2 0 1
445 2 3 0 1
445 2 4 0 1
445 2 5 0 1
445 2 6 0 1
445 2 7 0 1
445 2 8 0 1
445 2 9 0 1
445 2 10 0 1
445 2 11 0 1
445 2 12 0 1
445 2 13 0 1
445 2 14 0 1
445 2 15 0 1
445 2 16 0 1
445 2 17 0 1
445 2 18 0 1
445 2 19 0 1
445 2 20 0 1
445 2 21 1 1
445 2 22 1 1
445 2 23 1 1
445 2 24 1 1
445 2 25 1 1
446 1 3 1 8
446 1 8 1 6
446 1 13 1 3
446 1 15 1 1
446 1 18 1 7
446 1 20 1 1
446 1 21 1 11
446 1 22 1 14
446 1 23 1 21
446 1 24 1 14
446 1 25 1 14
446 2 1 0 1
446 2 2 0 1
446 2 3 1 1
446 2 4 0 1
446 2 5 0 1
446 2 6 0 1
446 2 7 0 1
446 2 8 0 1
446 2 9 0 1
446 2 10 0 1
446 2 11 0 1
446 2 12 0 1
446 2 13 0 1
446 2 14 0 1
446 2 15 0 1
446 2 16 0 1
446 2 17 0 1
446 2 18 0 1
446 2 19 0 1
446 2 20 0 1
446 2 21 1 1
446 2 22 0 1
446 2 23 1 1
446 2 24 1 1
446 2 25 1 1
447 1 2 1 1
447 1 4 1 14
447 1 5 1 2
447 1 6 1 5
447 1 7 1 6
447 1 8 1 5
447 1 9 1 11
447 1 10 1 6
447 1 14 1 16
447 1 19 1 16
447 1 24 1 18
447 2 1 0 1
447 2 2 0 1
447 2 3 0 1
447 2 4 1 1
447 2 5 0 1
447 2 6 0 1
447 2 7 0 1
447 2 8 1 1
447 2 9 1 1
447 2 10 0 1
447 2 11 0 1
447 2 12 0 1
447 2 13 0 1
447 2 14 1 1
447 2 15 0 1
447 2 16 0 1
447 2 17 0 1
447 2 18 0 1
447 2 19 0 1
447 2 20 0 1
447 2 21 0 1
447 2 22 0 1
447 2 23 0 1
447 2 24 1 1
447 2 25 0 1
448 1 4 1 2
448 1 5 1 14
448 1 6 1 2
448 1 7 1 3
448 1 8 1 3
448 1 9 1 2
448 1 10 1 19
448 1 15 1 22
448 1 18 1 1
448 1 20 1 14
448 1 24 1 1
448 1 25 1 17
448 2 1 0 1
448 2 2 0 1
448 2 3 0 1
448 2 4 0 1
448 2 5 0 1
448 2 6 0 1
448 2 7 1 1
448 2 8 0 1
448 2 9 0 1
448 2 10 1 1
448 2 11 0 1
448 2 12 0 1
448 2 13 0 1
448 2 14 0 1
448 2 15 1 1
448 2 16 0 1
448 2 17 0 1
448 2 18 0 1
448 2 19 0 1
448 2 20 1 1
448 2 21 0 1
448 2 22 0 1
448 2 23 0 1
448 2 24 0 1
448 2 25 1 1
449 1 4 1 4
449 1 6 1 6
449 1 7 1 10
449 1 8 1 4
449 1 9 1 12
449 1 10 1 12
449 1 13 1 1
449 1 14 1 4
449 1 16 1 6
449 1 17 1 9
449 1 18 1 6
449 1 19 1 18
449 1 20 1 5
449 1 22 1 1
449 1 24 1 2
449 2 1 0 1
449 2 2 0 1
449 2 3 0 1
449 2 4 0 1
449 2 5 0 1
449 2 6 0 1
449 2 7 1 1
449 2 8 1 1
449 2 9 0 1
449 2 10 0 1
449 2 11 0 1
449 2 12 0 1
449 2 13 0 1
449 2 14 0 1
449 2 15 0 1
449 2 16 1 1
449 2 17 1 1
449 2 18 0 1
449 2 19 0 1
449 2 20 1 1
449 2 21 0 1
449 2 22 0 1
449 2 23 0 1
449 2 24 0 1
449 2 25 0 1
450 1 1 1 1
450 1 2 1 1
450 1 4 1 2
450 1 5 1 2
450 1 6 1 9
450 1 7 1 15
450 1 8 1 14
450 1 9 1 13
450 1 10 1 12
450 1 11 1 2
450 1 13 1 1
450 1 14 1 2
450 1 20 1 2
450 1 21 1 3
450 1 22 1 6
450 1 23 1 6
450 1 24 1 5
450 1 25 1 4
450 2 1 0 1
450 2 2 0 1
450 2 3 1 1
450 2 4 0 1
450 2 5 0 1
450 2 6 0 1
450 2 7 1 1
450 2 8 0 1
450 2 9 1 1
450 2 10 1 1
450 2 11 0 1
450 2 12 0 1
450 2 13 0 1
450 2 14 0 1
450 2 15 0 1
450 2 16 0 1
450 2 17 0 1
450 2 18 0 1
450 2 19 0 1
450 2 20 0 1
450 2 21 0 1
450 2 22 1 1
450 2 23 1 1
450 2 24 0 1
450 2 25 0 1
451 1 2 1 14
451 1 3 1 7
451 1 4 1 2
451 1 5 1 4
451 1 7 1 12
451 1 8 1 5
451 1 10 1 4
451 1 12 1 8
451 1 13 1 5
451 1 15 1 1
451 1 17 1 16
451 1 18 1 9
451 1 20 1 1
451 1 22 1 6
451 1 23 1 5
451 1 25 1 1
451 2 1 0 1
451 2 2 1 1
451 2 3 0 1
451 2 4 0 1
451 2 5 0 1
451 2 6 0 1
451 2 7 1 1
451 2 8 0 1
451 2 9 0 1
451 2 10 0 1
451 2 11 0 1
451 2 12 0 1
451 2 13 0 1
451 2 14 0 1
451 2 15 1 1
451 2 16 0 1
451 2 17 0 1
451 2 18 1 1
451 2 19 0 1
451 2 20 0 1
451 2 21 0 1
451 2 22 1 1
451 2 23 1 1
451 2 24 0 1
451 2 25 0 1
452 1 2 1 3
452 1 3 1 1
452 1 4 1 1
452 1 5 1 17
452 1 7 1 1
452 1 10 1 9
452 1 15 1 8
452 1 16 1 7
452 1 17 1 4
452 1 18 1 8
452 1 19 1 6
452 1 20 1 24
452 1 25 1 11
452 2 1 0 1
452 2 2 0 1
452 2 3 0 1
452 2 4 0 1
452 2 5 1 1
452 2 6 0 1
452 2 7 0 1
452 2 8 0 1
452 2 9 0 1
452 2 10 1 1
452 2 11 0 1
452 2 12 0 1
452 2 13 0 1
452 2 14 0 1
452 2 15 0 1
452 2 16 0 1
452 2 17 0 1
452 2 18 0 1
452 2 19 1 1
452 2 20 1 1
452 2 21 0 1
452 2 22 0 1
452 2 23 0 1
452 2 24 0 1
452 2 25 1 1
453 1 2 1 11
453 1 3 1 2
453 1 5 1 1
453 1 7 1 17
453 1 12 1 16
453 1 17 1 30
453 1 22 1 22
453 1 24 1 1
453 2 1 0 1
453 2 2 1 1
453 2 3 0 1
453 2 4 0 1
453 2 5 1 1
453 2 6 0 1
453 2 7 1 1
453 2 8 0 1
453 2 9 0 1
453 2 10 0 1
453 2 11 0 1
453 2 12 1 1
453 2 13 0 1
453 2 14 0 1
453 2 15 0 1
453 2 16 0 1
453 2 17 1 1
453 2 18 0 1
453 2 19 0 1
453 2 20 0 1
453 2 21 0 1
453 2 22 1 1
453 2 23 0 1
453 2 24 0 1
453 2 25 0 1
454 1 11 1 14
454 1 12 1 22
454 1 13 1 23
454 1 14 1 17
454 1 15 1 23
454 1 22 1 1
454 2 1 0 1
454 2 2 0 1
454 2 3 0 1
454 2 4 0 1
454 2 5 0 1
454 2 6 0 1
454 2 7 0 1
454 2 8 0 1
454 2 9 0 1
454 2 10 0 1
454 2 11 1 1
454 2 12 1 1
454 2 13 1 1
454 2 14 1 1
454 2 15 1 1
454 2 16 0 1
454 2 17 0 1
454 2 18 0 1
454 2 19 0 1
454 2 20 0 1
454 2 21 0 1
454 2 22 0 1
454 2 23 0 1
454 2 24 0 1
454 2 25 0 1
455 1 2 1 21
455 1 4 1 2
455 1 7 1 20
455 1 8 1 1
455 1 9 1 1
455 1 10 1 2
455 1 12 1 20
455 1 15 1 1
455 1 17 1 13
455 1 22 1 18
455 1 25 1 1
455 2 1 0 1
455 2 2 1 1
455 2 3 0 1
455 2 4 0 1
455 2 5 0 1
455 2 6 0 1
455 2 7 1 1
455 2 8 0 1
455 2 9 0 1
455 2 10 0 1
455 2 11 0 1
455 2 12 1 1
455 2 13 0 1
455 2 14 0 1
455 2 15 0 1
455 2 16 0 1
455 2 17 1 1
455 2 18 0 1
455 2 19 0 1
455 2 20 0 1
455 2 21 0 1
455 2 22 1 1
455 2 23 0 1
455 2 24 0 1
455 2 25 0 1
456 1 1 1 2
456 1 2 1 1
456 1 3 1 2
456 1 5 1 1
456 1 6 1 16
456 1 7 1 13
456 1 8 1 22
456 1 9 1 19
456 1 10 1 14
456 1 13 1 2
456 1 16 1 1
456 1 18 1 3
456 1 19 1 1
456 1 20 1 2
456 1 23 1 1
456 2 1 0 1
456 2 2 0 1
456 2 3 0 1
456 2 4 0 1
456 2 5 0 1
456 2 6 1 1
456 2 7 1 1
456 2 8 1 1
456 2 9 1 1
456 2 10 1 1
456 2 11 0 1
456 2 12 0 1
456 2 13 0 1
456 2 14 0 1
456 2 15 0 1
456 2 16 0 1
456 2 17 0 1
456 2 18 0 1
456 2 19 0 1
456 2 20 0 1
456 2 21 0 1
456 2 22 0 1
456 2 23 0 1
456 2 24 0 1
456 2 25 0 1
457 1 3 1 8
457 1 8 1 14
457 1 11 1 1
457 1 13 1 19
457 1 15 1 1
457 1 18 1 19
457 1 21 1 1
457 1 22 1 3
457 1 23 1 28
457 1 24 1 3
457 1 25 1 3
457 2 1 0 1
457 2 2 0 1
457 2 3 1 1
457 2 4 0 1
457 2 5 0 1
457 2 6 0 1
457 2 7 0 1
457 2 8 1 1
457 2 9 0 1
457 2 10 0 1
457 2 11 0 1
457 2 12 1 1
457 2 13 1 1
457 2 14 0 1
457 2 15 0 1
457 2 16 0 1
457 2 17 0 1
457 2 18 1 1
457 2 19 0 1
457 2 20 0 1
457 2 21 0 1
457 2 22 1 1
457 2 23 1 1
457 2 24 0 1
457 2 25 0 1
458 1 4 1 5
458 1 5 1 3
458 1 9 1 6
458 1 10 1 4
458 1 11 1 13
458 1 12 1 8
458 1 13 1 9
458 1 14 1 17
458 1 15 1 14
458 1 19 1 2
458 1 20 1 5
458 1 21 1 2
458 1 24 1 6
458 1 25 1 6
458 2 1 0 1
458 2 2 0 1
458 2 3 0 1
458 2 4 0 1
458 2 5 0 1
458 2 6 0 1
458 2 7 0 1
458 2 8 0 1
458 2 9 0 1
458 2 10 0 1
458 2 11 0 1
458 2 12 0 1
458 2 13 1 1
458 2 14 1 1
458 2 15 1 1
458 2 16 0 1
458 2 17 0 1
458 2 18 0 1
458 2 19 0 1
458 2 20 0 1
458 2 21 0 1
458 2 22 0 1
458 2 23 0 1
458 2 24 0 1
458 2 25 0 1
459 1 4 1 1
459 1 5 1 20
459 1 9 1 1
459 1 10 1 21
459 1 14 1 1
459 1 15 1 16
459 1 17 1 1
459 1 19 1 1
459 1 20 1 22
459 1 25 1 16
459 2 1 0 1
459 2 2 0 1
459 2 3 0 1
459 2 4 0 1
459 2 5 1 1
459 2 6 0 1
459 2 7 0 1
459 2 8 0 1
459 2 9 0 1
459 2 10 1 1
459 2 11 0 1
459 2 12 0 1
459 2 13 0 1
459 2 14 0 1
459 2 15 1 1
459 2 16 0 1
459 2 17 0 1
459 2 18 0 1
459 2 19 0 1
459 2 20 0 1
459 2 21 0 1
459 2 22 0 1
459 2 23 0 1
459 2 24 0 1
459 2 25 1 1
460 1 1 1 8
460 1 2 1 13
460 1 3 1 12
460 1 4 1 12
460 1 5 1 13
460 1 6 1 2
460 1 7 1 7
460 1 8 1 7
460 1 9 1 12
460 1 10 1 6
460 1 14 1 2
460 1 19 1 1
460 1 20 1 2
460 1 24 1 2
460 1 25 1 1
460 2 1 1 1
460 2 2 0 1
460 2 3 0 1
460 2 4 1 1
460 2 5 0 1
460 2 6 1 1
460 2 7 0 1
460 2 8 0 1
460 2 9 0 1
460 2 10 1 1
460 2 11 0 1
460 2 12 1 1
460 2 13 0 1
460 2 14 1 1
460 2 15 0 1
460 2 16 0 1
460 2 17 0 1
460 2 18 0 1
460 2 19 0 1
460 2 20 0 1
460 2 21 0 1
460 2 22 0 1
460 2 23 0 1
460 2 24 0 1
460 2 25 0 1
461 1 6 1 1
461 1 7 1 1
461 1 8 1 2
461 1 9 1 3
461 1 14 1 1
461 1 16 1 21
461 1 17 1 8
461 1 18 1 18
461 1 19 1 21
461 1 20 1 24
461 2 1 0 1
461 2 2 0 1
461 2 3 0 1
461 2 4 0 1
461 2 5 0 1
461 2 6 0 1
461 2 7 0 1
461 2 8 0 1
461 2 9 0 1
461 2 10 0 1
461 2 11 0 1
461 2 12 0 1
461 2 13 0 1
461 2 14 0 1
461 2 15 0 1
461 2 16 1 1
461 2 17 1 1
461 2 18 1 1
461 2 19 1 1
461 2 20 1 1
461 2 21 0 1
461 2 22 0 1
461 2 23 0 1
461 2 24 0 1
461 2 25 0 1
462 1 1 1 5
462 1 2 1 7
462 1 3 1 2
462 1 4 1 14
462 1 5 1 5
462 1 6 1 3
462 1 7 1 2
462 1 8 1 3
462 1 9 1 15
462 1 10 1 4
462 1 14 1 8
462 1 19 1 9
462 1 21 1 8
462 1 22 1 2
462 1 23 1 5
462 1 24 1 7
462 1 25 1 1
462 2 1 1 1
462 2 2 1 1
462 2 3 0 1
462 2 4 0 1
462 2 5 0 1
462 2 6 0 1
462 2 7 0 1
462 2 8 0 1
462 2 9 0 1
462 2 10 0 1
462 2 11 0 1
462 2 12 0 1
462 2 13 0 1
462 2 14 1 1
462 2 15 0 1
462 2 16 0 1
462 2 17 0 1
462 2 18 0 1
462 2 19 0 1
462 2 20 0 1
462 2 21 0 1
462 2 22 0 1
462 2 23 0 1
462 2 24 1 1
462 2 25 0 1
463 1 1 1 19
463 1 2 1 18
463 1 3 1 13
463 1 4 1 11
463 1 5 1 13
463 1 11 1 4
463 1 12 1 1
463 1 13 1 4
463 1 14 1 3
463 1 15 1 3
463 1 18 1 1
463 1 21 1 3
463 1 23 1 3
463 1 24 1 2
463 1 25 1 2
463 2 1 0 1
463 2 2 0 1
463 2 3 1 1
463 2 4 1 1
463 2 5 1 1
463 2 6 0 1
463 2 7 0 1
463 2 8 0 1
463 2 9 0 1
463 2 10 0 1
463 2 11 0 1
463 2 12 0 1
463 2 13 0 1
463 2 14 0 1
463 2 15 0 1
463 2 16 0 1
463 2 17 0 1
463 2 18 0 1
463 2 19 0 1
463 2 20 0 1
463 2 21 0 1
463 2 22 0 1
463 2 23 0 1
463 2 24 0 1
463 2 25 0 1
464 1 2 1 11
464 1 3 1 2
464 1 4 1 11
464 1 7 1 9
464 1 8 1 2
464 1 9 1 7
464 1 10 1 1
464 1 12 1 17
464 1 14 1 10
464 1 17 1 9
464 1 19 1 4
464 1 22 1 8
464 1 24 1 9
464 2 1 0 1
464 2 2 0 1
464 2 3 0 1
464 2 4 0 1
464 2 5 0 1
464 2 6 0 1
464 2 7 0 1
464 2 8 0 1
464 2 9 0 1
464 2 10 1 1
464 2 11 0 1
464 2 12 0 1
464 2 13 0 1
464 2 14 0 1
464 2 15 0 1
464 2 16 0 1
464 2 17 0 1
464 2 18 0 1
464 2 19 0 1
464 2 20 0 1
464 2 21 0 1
464 2 22 1 1
464 2 23 0 1
464 2 24 0 1
464 2 25 0 1
465 1 1 1 18
465 1 2 1 19
465 1 3 1 25
465 1 4 1 17
465 1 5 1 17
465 1 8 1 1
465 1 13 1 1
465 1 18 1 1
465 1 23 1 1
465 2 1 1 1
465 2 2 1 1
465 2 3 1 1
465 2 4 1 1
465 2 5 1 1
465 2 6 0 1
465 2 7 0 1
465 2 8 0 1
465 2 9 0 1
465 2 10 0 1
465 2 11 0 1
465 2 12 0 1
465 2 13 0 1
465 2 14 0 1
465 2 15 0 1
465 2 16 0 1
465 2 17 0 1
465 2 18 0 1
465 2 19 0 1
465 2 20 0 1
465 2 21 0 1
465 2 22 0 1
465 2 23 0 1
465 2 24 0 1
465 2 25 0 1
466 1 1 1 12
466 1 2 1 9
466 1 3 1 2
466 1 4 1 1
466 1 5 1 2
466 1 6 1 11
466 1 7 1 4
466 1 8 1 2
466 1 9 1 3
466 1 10 1 4
466 1 11 1 2
466 1 12 1 3
466 1 13 1 1
466 1 14 1 2
466 1 16 1 2
466 1 17 1 3
466 1 21 1 9
466 1 22 1 12
466 1 23 1 4
466 1 24 1 8
466 1 25 1 4
466 2 1 1 1
466 2 2 1 1
466 2 3 0 1
466 2 4 0 1
466 2 5 0 1
466 2 6 0 1
466 2 7 0 1
466 2 8 0 1
466 2 9 0 1
466 2 10 0 1
466 2 11 0 1
466 2 12 0 1
466 2 13 0 1
466 2 14 0 1
466 2 15 0 1
466 2 16 0 1
466 2 17 0 1
466 2 18 0 1
466 2 19 0 1
466 2 20 0 1
466 2 21 0 1
466 2 22 0 1
466 2 23 1 1
466 2 24 0 1
466 2 25 0 1
467 1 5 1 17
467 1 10 1 18
467 1 15 1 14
467 1 16 1 3
467 1 20 1 24
467 1 21 1 3
467 1 24 1 1
467 1 25 1 20
467 2 1 0 1
467 2 2 0 1
467 2 3 1 1
467 2 4 0 1
467 2 5 1 1
467 2 6 0 1
467 2 7 0 1
467 2 8 0 1
467 2 9 0 1
467 2 10 1 1
467 2 11 0 1
467 2 12 0 1
467 2 13 0 1
467 2 14 0 1
467 2 15 1 1
467 2 16 0 1
467 2 17 0 1
467 2 18 0 1
467 2 19 0 1
467 2 20 1 1
467 2 21 0 1
467 2 22 0 1
467 2 23 0 1
467 2 24 0 1
467 2 25 1 1
468 1 1 1 4
468 1 2 1 9
468 1 3 1 1
468 1 4 1 7
468 1 5 1 3
468 1 7 1 4
468 1 12 1 4
468 1 16 1 7
468 1 17 1 9
468 1 18 1 6
468 1 19 1 9
468 1 20 1 4
468 1 21 1 7
468 1 22 1 11
468 1 23 1 4
468 1 24 1 6
468 1 25 1 5
468 2 1 0 1
468 2 2 0 1
468 2 3 0 1
468 2 4 0 1
468 2 5 0 1
468 2 6 0 1
468 2 7 0 1
468 2 8 0 1
468 2 9 0 1
468 2 10 0 1
468 2 11 0 1
468 2 12 0 1
468 2 13 0 1
468 2 14 0 1
468 2 15 0 1
468 2 16 0 1
468 2 17 0 1
468 2 18 0 1
468 2 19 0 1
468 2 20 0 1
468 2 21 0 1
468 2 22 0 1
468 2 23 0 1
468 2 24 0 1
468 2 25 0 1
469 1 1 1 15
469 1 2 1 20
469 1 3 1 22
469 1 4 1 26
469 1 5 1 17
469 2 1 1 1
469 2 2 1 1
469 2 3 1 1
469 2 4 1 1
469 2 5 1 1
469 2 6 0 1
469 2 7 0 1
469 2 8 0 1
469 2 9 0 1
469 2 10 0 1
469 2 11 0 1
469 2 12 0 1
469 2 13 0 1
469 2 14 0 1
469 2 15 0 1
469 2 16 0 1
469 2 17 0 1
469 2 18 0 1
469 2 19 0 1
469 2 20 0 1
469 2 21 0 1
469 2 22 0 1
469 2 23 0 1
469 2 24 0 1
469 2 25 0 1
470 1 4 1 23
470 1 9 1 16
470 1 10 1 1
470 1 14 1 16
470 1 15 1 3
470 1 19 1 15
470 1 20 1 2
470 1 24 1 23
470 1 25 1 1
470 2 1 0 1
470 2 2 0 1
470 2 3 0 1
470 2 4 1 1
470 2 5 0 1
470 2 6 0 1
470 2 7 0 1
470 2 8 0 1
470 2 9 1 1
470 2 10 0 1
470 2 11 0 1
470 2 12 0 1
470 2 13 0 1
470 2 14 1 1
470 2 15 0 1
470 2 16 0 1
470 2 17 0 1
470 2 18 0 1
470 2 19 1 1
470 2 20 0 1
470 2 21 0 1
470 2 22 0 1
470 2 23 0 1
470 2 24 1 1
470 2 25 0 1
471 1 1 1 17
471 1 2 1 8
471 1 3 1 10
471 1 4 1 9
471 1 5 1 11
471 1 6 1 11
471 1 11 1 14
471 1 16 1 11
471 1 21 1 9
471 2 1 1 1
471 2 2 0 1
471 2 3 0 1
471 2 4 1 1
471 2 5 0 1
471 2 6 1 1
471 2 7 0 1
471 2 8 0 1
471 2 9 0 1
471 2 10 0 1
471 2 11 1 1
471 2 12 0 1
471 2 13 0 1
471 2 14 0 1
471 2 15 0 1
471 2 16 1 1
471 2 17 0 1
471 2 18 0 1
471 2 19 0 1
471 2 20 0 1
471 2 21 1 1
471 2 22 0 1
471 2 23 0 1
471 2 24 0 1
471 2 25 0 1
472 1 1 1 8
472 1 2 1 17
472 1 3 1 7
472 1 4 1 8
472 1 5 1 6
472 1 7 1 11
472 1 10 1 1
472 1 12 1 13
472 1 15 1 1
472 1 17 1 15
472 1 20 1 1
472 1 21 1 1
472 1 22 1 10
472 1 25 1 1
472 2 1 0 1
472 2 2 1 1
472 2 3 0 1
472 2 4 0 1
472 2 5 1 1
472 2 6 0 1
472 2 7 0 1
472 2 8 0 1
472 2 9 0 1
472 2 10 0 1
472 2 11 0 1
472 2 12 1 1
472 2 13 0 1
472 2 14 0 1
472 2 15 0 1
472 2 16 0 1
472 2 17 1 1
472 2 18 0 1
472 2 19 0 1
472 2 20 0 1
472 2 21 0 1
472 2 22 0 1
472 2 23 0 1
472 2 24 0 1
472 2 25 0 1
473 1 1 1 5
473 1 2 1 11
473 1 3 1 5
473 1 4 1 11
473 1 5 1 9
473 1 6 1 9
473 1 7 1 11
473 1 8 1 12
473 1 9 1 7
473 1 10 1 17
473 1 13 1 2
473 1 15 1 1
473 2 1 0 1
473 2 2 0 1
473 2 3 1 1
473 2 4 1 1
473 2 5 0 1
473 2 6 1 1
473 2 7 1 1
473 2 8 0 1
473 2 9 1 1
473 2 10 0 1
473 2 11 0 1
473 2 12 0 1
473 2 13 0 1
473 2 14 0 1
473 2 15 0 1
473 2 16 0 1
473 2 17 0 1
473 2 18 0 1
473 2 19 0 1
473 2 20 0 1
473 2 21 0 1
473 2 22 0 1
473 2 23 0 1
473 2 24 0 1
473 2 25 0 1
474 1 2 1 13
474 1 5 1 1
474 1 7 1 20
474 1 12 1 23
474 1 17 1 21
474 1 18 1 1
474 1 20 1 1
474 1 22 1 20
474 2 1 0 1
474 2 2 1 1
474 2 3 0 1
474 2 4 0 1
474 2 5 0 1
474 2 6 0 1
474 2 7 1 1
474 2 8 0 1
474 2 9 0 1
474 2 10 0 1
474 2 11 0 1
474 2 12 1 1
474 2 13 0 1
474 2 14 0 1
474 2 15 0 1
474 2 16 0 1
474 2 17 1 1
474 2 18 0 1
474 2 19 0 1
474 2 20 0 1
474 2 21 0 1
474 2 22 1 1
474 2 23 0 1
474 2 24 0 1
474 2 25 0 1
475 1 1 1 5
475 1 2 1 6
475 1 3 1 12
475 1 4 1 4
475 1 5 1 1
475 1 6 1 13
475 1 7 1 6
475 1 8 1 3
475 1 10 1 1
475 1 11 1 12
475 1 12 1 4
475 1 16 1 6
475 1 17 1 2
475 1 18 1 5
475 1 19 1 2
475 1 20 1 2
475 1 21 1 8
475 1 22 1 4
475 1 23 1 4
475 2 1 1 1
475 2 2 0 1
475 2 3 0 1
475 2 4 1 1
475 2 5 0 1
475 2 6 0 1
475 2 7 0 1
475 2 8 0 1
475 2 9 0 1
475 2 10 0 1
475 2 11 0 1
475 2 12 0 1
475 2 13 0 1
475 2 14 0 1
475 2 15 0 1
475 2 16 0 1
475 2 17 1 1
475 2 18 1 1
475 2 19 0 1
475 2 20 0 1
475 2 21 0 1
475 2 22 0 1
475 2 23 0 1
475 2 24 0 1
475 2 25 0 1
476 1 3 1 1
476 1 4 1 15
476 1 5 1 1
476 1 9 1 16
476 1 10 1 1
476 1 14 1 27
476 1 18 1 1
476 1 19 1 27
476 1 20 1 1
476 1 24 1 10
476 2 1 0 1
476 2 2 0 1
476 2 3 0 1
476 2 4 1 1
476 2 5 0 1
476 2 6 0 1
476 2 7 0 1
476 2 8 0 1
476 2 9 1 1
476 2 10 0 1
476 2 11 0 1
476 2 12 0 1
476 2 13 0 1
476 2 14 1 1
476 2 15 0 1
476 2 16 0 1
476 2 17 0 1
476 2 18 0 1
476 2 19 1 1
476 2 20 0 1
476 2 21 0 1
476 2 22 0 1
476 2 23 0 1
476 2 24 1 1
476 2 25 0 1
477 1 1 1 12
477 1 2 1 7
477 1 3 1 10
477 1 4 1 5
477 1 5 1 1
477 1 6 1 5
477 1 8 1 7
477 1 11 1 11
477 1 12 1 1
477 1 13 1 9
477 1 14 1 1
477 1 15 1 2
477 1 16 1 9
477 1 18 1 7
477 1 21 1 4
477 1 23 1 7
477 1 24 1 1
477 1 25 1 1
477 2 1 1 1
477 2 2 0 1
477 2 3 1 1
477 2 4 0 1
477 2 5 0 1
477 2 6 0 1
477 2 7 0 1
477 2 8 0 1
477 2 9 0 1
477 2 10 0 1
477 2 11 0 1
477 2 12 0 1
477 2 13 0 1
477 2 14 0 1
477 2 15 1 1
477 2 16 0 1
477 2 17 0 1
477 2 18 0 1
477 2 19 0 1
477 2 20 0 1
477 2 21 1 1
477 2 22 0 1
477 2 23 0 1
477 2 24 0 1
477 2 25 0 1
478 1 1 1 1
478 1 2 1 2
478 1 3 1 4
478 1 4 1 3
478 1 5 1 6
478 1 6 1 3
478 1 7 1 8
478 1 8 1 5
478 1 9 1 8
478 1 10 1 3
478 1 11 1 7
478 1 12 1 3
478 1 13 1 4
478 1 14 1 5
478 1 15 1 10
478 1 16 1 1
478 1 20 1 2
478 1 21 1 2
478 1 22 1 3
478 1 23 1 4
478 1 24 1 6
478 1 25 1 10
478 2 1 0 1
478 2 2 0 1
478 2 3 0 1
478 2 4 1 1
478 2 5 1 1
478 2 6 0 1
478 2 7 0 1
478 2 8 0 1
478 2 9 0 1
478 2 10 1 1
478 2 11 0 1
478 2 12 0 1
478 2 13 0 1
478 2 14 1 1
478 2 15 0 1
478 2 16 0 1
478 2 17 0 1
478 2 18 0 1
478 2 19 0 1
478 2 20 1 1
478 2 21 0 1
478 2 22 0 1
478 2 23 0 1
478 2 24 0 1
478 2 25 0 1
479 1 1 1 9
479 1 2 1 9
479 1 3 1 6
479 1 4 1 9
479 1 5 1 9
479 1 7 1 4
479 1 10 1 1
479 1 11 1 1
479 1 12 1 7
479 1 13 1 8
479 1 14 1 11
479 1 15 1 9
479 1 16 1 1
479 1 17 1 3
479 1 19 1 1
479 1 20 1 4
479 1 22 1 3
479 1 25 1 5
479 2 1 0 1
479 2 2 0 1
479 2 3 1 1
479 2 4 0 1
479 2 5 0 1
479 2 6 0 1
479 2 7 1 1
479 2 8 0 1
479 2 9 0 1
479 2 10 0 1
479 2 11 0 1
479 2 12 0 1
479 2 13 0 1
479 2 14 0 1
479 2 15 0 1
479 2 16 0 1
479 2 17 0 1
479 2 18 0 1
479 2 19 0 1
479 2 20 0 1
479 2 21 0 1
479 2 22 0 1
479 2 23 0 1
479 2 24 0 1
479 2 25 0 1
480 1 1 1 1
480 1 2 1 10
480 1 4 1 2
480 1 5 1 2
480 1 6 1 1
480 1 7 1 10
480 1 9 1 5
480 1 10 1 3
480 1 11 1 8
480 1 12 1 12
480 1 13 1 2
480 1 14 1 8
480 1 15 1 5
480 1 17 1 13
480 1 19 1 1
480 1 21 1 1
480 1 22 1 9
480 1 24 1 3
480 1 25 1 4
480 2 1 0 1
480 2 2 0 1
480 2 3 0 1
480 2 4 1 1
480 2 5 1 1
480 2 6 0 1
480 2 7 1 1
480 2 8 0 1
480 2 9 0 1
480 2 10 0 1
480 2 11 0 1
480 2 12 0 1
480 2 13 0 1
480 2 14 0 1
480 2 15 0 1
480 2 16 0 1
480 2 17 0 1
480 2 18 0 1
480 2 19 0 1
480 2 20 0 1
480 2 21 0 1
480 2 22 1 1
480 2 23 0 1
480 2 24 0 1
480 2 25 1 1
481 1 1 1 1
481 1 2 1 22
481 1 4 1 2
481 1 7 1 24
481 1 12 1 18
481 1 14 1 1
481 1 17 1 12
481 1 22 1 17
481 1 24 1 3
481 2 1 0 1
481 2 2 0 1
481 2 3 0 1
481 2 4 0 1
481 2 5 0 1
481 2 6 0 1
481 2 7 1 1
481 2 8 0 1
481 2 9 0 1
481 2 10 0 1
481 2 11 0 1
481 2 12 1 1
481 2 13 0 1
481 2 14 0 1
481 2 15 0 1
481 2 16 0 1
481 2 17 1 1
481 2 18 0 1
481 2 19 0 1
481 2 20 0 1
481 2 21 0 1
481 2 22 1 1
481 2 23 0 1
481 2 24 0 1
481 2 25 0 1
482 1 2 1 19
482 1 7 1 19
482 1 12 1 22
482 1 13 1 1
482 1 17 1 20
482 1 22 1 18
482 1 23 1 1
482 2 1 0 1
482 2 2 1 1
482 2 3 0 1
482 2 4 0 1
482 2 5 0 1
482 2 6 0 1
482 2 7 1 1
482 2 8 0 1
482 2 9 0 1
482 2 10 0 1
482 2 11 0 1
482 2 12 1 1
482 2 13 0 1
482 2 14 0 1
482 2 15 0 1
482 2 16 0 1
482 2 17 1 1
482 2 18 0 1
482 2 19 0 1
482 2 20 0 1
482 2 21 0 1
482 2 22 1 1
482 2 23 0 1
482 2 24 0 1
482 2 25 0 1
483 1 2 1 12
483 1 3 1 4
483 1 7 1 14
483 1 8 1 3
483 1 12 1 3
483 1 13 1 2
483 1 17 1 12
483 1 18 1 1
483 1 21 1 9
483 1 22 1 18
483 1 23 1 8
483 1 24 1 7
483 1 25 1 7
483 2 1 0 1
483 2 2 0 1
483 2 3 0 1
483 2 4 0 1
483 2 5 0 1
483 2 6 0 1
483 2 7 1 1
483 2 8 0 1
483 2 9 0 1
483 2 10 0 1
483 2 11 0 1
483 2 12 0 1
483 2 13 0 1
483 2 14 0 1
483 2 15 0 1
483 2 16 0 1
483 2 17 1 1
483 2 18 0 1
483 2 19 0 1
483 2 20 0 1
483 2 21 0 1
483 2 22 1 1
483 2 23 1 1
483 2 24 0 1
483 2 25 1 1
484 1 1 1 1
484 1 2 1 13
484 1 4 1 1
484 1 7 1 11
484 1 11 1 1
484 1 12 1 12
484 1 17 1 9
484 1 21 1 7
484 1 22 1 24
484 1 23 1 10
484 1 24 1 9
484 1 25 1 2
484 2 1 0 1
484 2 2 0 1
484 2 3 0 1
484 2 4 0 1
484 2 5 0 1
484 2 6 0 1
484 2 7 0 1
484 2 8 0 1
484 2 9 0 1
484 2 10 0 1
484 2 11 0 1
484 2 12 1 1
484 2 13 0 1
484 2 14 0 1
484 2 15 0 1
484 2 16 0 1
484 2 17 1 1
484 2 18 0 1
484 2 19 0 1
484 2 20 0 1
484 2 21 1 1
484 2 22 1 1
484 2 23 1 1
484 2 24 0 1
484 2 25 1 1
485 1 21 1 14
485 1 22 1 19
485 1 23 1 25
485 1 24 1 17
485 1 25 1 25
485 2 1 0 1
485 2 2 0 1
485 2 3 0 1
485 2 4 0 1
485 2 5 0 1
485 2 6 0 1
485 2 7 0 1
485 2 8 0 1
485 2 9 0 1
485 2 10 0 1
485 2 11 0 1
485 2 12 0 1
485 2 13 0 1
485 2 14 0 1
485 2 15 0 1
485 2 16 0 1
485 2 17 0 1
485 2 18 0 1
485 2 19 0 1
485 2 20 0 1
485 2 21 1 1
485 2 22 1 1
485 2 23 1 1
485 2 24 1 1
485 2 25 1 1
486 1 1 1 1
486 1 4 1 1
486 1 6 1 19
486 1 7 1 18
486 1 8 1 15
486 1 9 1 18
486 1 10 1 14
486 1 14 1 1
486 1 16 1 1
486 1 19 1 1
486 1 21 1 5
486 1 22 1 1
486 1 23 1 2
486 1 24 1 2
486 1 25 1 1
486 2 1 0 1
486 2 2 0 1
486 2 3 0 1
486 2 4 0 1
486 2 5 0 1
486 2 6 1 1
486 2 7 0 1
486 2 8 1 1
486 2 9 0 1
486 2 10 1 1
486 2 11 0 1
486 2 12 0 1
486 2 13 0 1
486 2 14 0 1
486 2 15 0 1
486 2 16 0 1
486 2 17 0 1
486 2 18 0 1
486 2 19 0 1
486 2 20 0 1
486 2 21 0 1
486 2 22 0 1
486 2 23 0 1
486 2 24 0 1
486 2 25 0 1
487 1 5 1 2
487 1 10 1 1
487 1 15 1 1
487 1 21 1 21
487 1 22 1 20
487 1 23 1 18
487 1 24 1 17
487 1 25 1 20
487 2 1 0 1
487 2 2 0 1
487 2 3 0 1
487 2 4 0 1
487 2 5 0 1
487 2 6 0 1
487 2 7 0 1
487 2 8 0 1
487 2 9 0 1
487 2 10 1 1
487 2 11 0 1
487 2 12 0 1
487 2 13 0 1
487 2 14 0 1
487 2 15 0 1
487 2 16 0 1
487 2 17 0 1
487 2 18 0 1
487 2 19 0 1
487 2 20 0 1
487 2 21 1 1
487 2 22 1 1
487 2 23 1 1
487 2 24 1 1
487 2 25 1 1
488 1 3 1 12
488 1 8 1 12
488 1 9 1 3
488 1 13 1 9
488 1 14 1 3
488 1 17 1 3
488 1 18 1 20
488 1 19 1 1
488 1 20 1 1
488 1 21 1 7
488 1 22 1 1
488 1 23 1 21
488 1 24 1 4
488 1 25 1 3
488 2 1 0 1
488 2 2 0 1
488 2 3 1 1
488 2 4 0 1
488 2 5 0 1
488 2 6 0 1
488 2 7 0 1
488 2 8 0 1
488 2 9 0 1
488 2 10 0 1
488 2 11 0 1
488 2 12 0 1
488 2 13 1 1
488 2 14 0 1
488 2 15 0 1
488 2 16 0 1
488 2 17 0 1
488 2 18 0 1
488 2 19 0 1
488 2 20 0 1
488 2 21 1 1
488 2 22 0 1
488 2 23 1 1
488 2 24 1 1
488 2 25 0 1
489 1 4 1 4
489 1 6 1 6
489 1 8 1 1
489 1 9 1 5
489 1 11 1 4
489 1 12 1 2
489 1 13 1 1
489 1 14 1 10
489 1 15 1 1
489 1 16 1 2
489 1 19 1 3
489 1 21 1 13
489 1 22 1 8
489 1 23 1 10
489 1 24 1 19
489 1 25 1 11
489 2 1 0 1
489 2 2 0 1
489 2 3 0 1
489 2 4 0 1
489 2 5 0 1
489 2 6 0 1
489 2 7 0 1
489 2 8 0 1
489 2 9 0 1
489 2 10 0 1
489 2 11 0 1
489 2 12 0 1
489 2 13 0 1
489 2 14 0 1
489 2 15 0 1
489 2 16 0 1
489 2 17 0 1
489 2 18 0 1
489 2 19 0 1
489 2 20 0 1
489 2 21 0 1
489 2 22 1 1
489 2 23 0 1
489 2 24 1 1
489 2 25 1 1
490 1 5 1 2
490 1 7 1 4
490 1 8 1 1
490 1 9 1 1
490 1 10 1 5
490 1 16 1 12
490 1 17 1 18
490 1 18 1 14
490 1 19 1 19
490 1 20 1 23
490 1 25 1 1
490 2 1 0 1
490 2 2 0 1
490 2 3 0 1
490 2 4 0 1
490 2 5 0 1
490 2 6 0 1
490 2 7 0 1
490 2 8 0 1
490 2 9 1 1
490 2 10 0 1
490 2 11 0 1
490 2 12 0 1
490 2 13 0 1
490 2 14 0 1
490 2 15 0 1
490 2 16 1 1
490 2 17 1 1
490 2 18 1 1
490 2 19 1 1
490 2 20 1 1
490 2 21 0 1
490 2 22 0 1
490 2 23 0 1
490 2 24 0 1
490 2 25 0 1
491 1 1 1 4
491 1 2 1 15
491 1 3 1 1
491 1 4 1 6
491 1 5 1 6
491 1 7 1 17
491 1 10 1 2
491 1 11 1 2
491 1 12 1 8
491 1 13 1 2
491 1 15 1 2
491 1 17 1 16
491 1 22 1 19
491 2 1 0 1
491 2 2 1 1
491 2 3 0 1
491 2 4 0 1
491 2 5 0 1
491 2 6 0 1
491 2 7 1 1
491 2 8 0 1
491 2 9 0 1
491 2 10 0 1
491 2 11 0 1
491 2 12 1 1
491 2 13 0 1
491 2 14 0 1
491 2 15 0 1
491 2 16 0 1
491 2 17 1 1
491 2 18 0 1
491 2 19 0 1
491 2 20 0 1
491 2 21 0 1
491 2 22 1 1
491 2 23 0 1
491 2 24 0 1
491 2 25 0 1
492 1 1 1 2
492 1 2 1 1
492 1 3 1 2
492 1 4 1 4
492 1 5 1 6
492 1 6 1 4
492 1 7 1 4
492 1 9 1 6
492 1 10 1 6
492 1 11 1 4
492 1 12 1 2
492 1 13 1 1
492 1 14 1 9
492 1 15 1 1
492 1 16 1 5
492 1 18 1 4
492 1 19 1 7
492 1 20 1 1
492 1 21 1 15
492 1 22 1 5
492 1 23 1 2
492 1 24 1 7
492 1 25 1 2
492 2 1 0 1
492 2 2 0 1
492 2 3 0 1
492 2 4 1 1
492 2 5 1 1
492 2 6 0 1
492 2 7 0 1
492 2 8 1 1
492 2 9 0 1
492 2 10 0 1
492 2 11 0 1
492 2 12 0 1
492 2 13 0 1
492 2 14 0 1
492 2 15 0 1
492 2 16 0 1
492 2 17 1 1
492 2 18 1 1
492 2 19 0 1
492 2 20 1 1
492 2 21 0 1
492 2 22 0 1
492 2 23 0 1
492 2 24 0 1
492 2 25 0 1
493 1 1 1 9
493 1 3 1 1
493 1 5 1 1
493 1 6 1 20
493 1 7 1 5
493 1 8 1 15
493 1 9 1 7
493 1 10 1 8
493 1 11 1 4
493 1 13 1 4
493 1 16 1 8
493 1 18 1 7
493 1 20 1 2
493 1 21 1 4
493 1 23 1 5
493 2 1 1 1
493 2 2 0 1
493 2 3 1 1
493 2 4 0 1
493 2 5 0 1
493 2 6 1 1
493 2 7 1 1
493 2 8 0 1
493 2 9 0 1
493 2 10 0 1
493 2 11 0 1
493 2 12 0 1
493 2 13 1 1
493 2 14 0 1
493 2 15 0 1
493 2 16 0 1
493 2 17 0 1
493 2 18 0 1
493 2 19 0 1
493 2 20 0 1
493 2 21 0 1
493 2 22 0 1
493 2 23 1 1
493 2 24 0 1
493 2 25 0 1
494 1 1 1 15
494 1 2 1 7
494 1 3 1 6
494 1 4 1 12
494 1 5 1 5
494 1 6 1 8
494 1 7 1 1
494 1 11 1 16
494 1 15 1 1
494 1 16 1 14
494 1 21 1 12
494 1 22 1 3
494 2 1 1 1
494 2 2 0 1
494 2 3 0 1
494 2 4 1 1
494 2 5 0 1
494 2 6 0 1
494 2 7 0 1
494 2 8 0 1
494 2 9 0 1
494 2 10 0 1
494 2 11 1 1
494 2 12 0 1
494 2 13 0 1
494 2 14 0 1
494 2 15 0 1
494 2 16 0 1
494 2 17 0 1
494 2 18 0 1
494 2 19 0 1
494 2 20 0 1
494 2 21 1 1
494 2 22 0 1
494 2 23 0 1
494 2 24 0 1
494 2 25 0 1
495 1 3 1 10
495 1 7 1 1
495 1 8 1 7
495 1 12 1 1
495 1 13 1 5
495 1 16 1 18
495 1 17 1 12
495 1 18 1 20
495 1 19 1 14
495 1 20 1 10
495 1 23 1 2
495 2 1 0 1
495 2 2 0 1
495 2 3 0 1
495 2 4 0 1
495 2 5 0 1
495 2 6 0 1
495 2 7 0 1
495 2 8 0 1
495 2 9 0 1
495 2 10 0 1
495 2 11 0 1
495 2 12 0 1
495 2 13 0 1
495 2 14 0 1
495 2 15 0 1
495 2 16 1 1
495 2 17 0 1
495 2 18 1 1
495 2 19 0 1
495 2 20 1 1
495 2 21 0 1
495 2 22 0 1
495 2 23 0 1
495 2 24 0 1
495 2 25 0 1
496 1 1 1 1
496 1 2 1 3
496 1 4 1 16
496 1 9 1 18
496 1 11 1 3
496 1 12 1 4
496 1 13 1 4
496 1 14 1 16
496 1 15 1 4
496 1 16 1 1
496 1 17 1 1
496 1 19 1 11
496 1 21 1 1
496 1 22 1 3
496 1 24 1 14
496 2 1 0 1
496 2 2 0 1
496 2 3 0 1
496 2 4 0 1
496 2 5 0 1
496 2 6 0 1
496 2 7 0 1
496 2 8 0 1
496 2 9 1 1
496 2 10 0 1
496 2 11 0 1
496 2 12 0 1
496 2 13 1 1
496 2 14 0 1
496 2 15 0 1
496 2 16 0 1
496 2 17 0 1
496 2 18 0 1
496 2 19 0 1
496 2 20 0 1
496 2 21 0 1
496 2 22 0 1
496 2 23 0 1
496 2 24 1 1
496 2 25 0 1
497 1 3 1 3
497 1 4 1 6
497 1 8 1 3
497 1 9 1 5
497 1 13 1 6
497 1 14 1 3
497 1 16 1 12
497 1 17 1 8
497 1 18 1 14
497 1 19 1 13
497 1 20 1 15
497 1 23 1 8
497 1 24 1 2
497 1 25 1 2
497 2 1 0 1
497 2 2 0 1
497 2 3 0 1
497 2 4 0 1
497 2 5 0 1
497 2 6 0 1
497 2 7 0 1
497 2 8 0 1
497 2 9 0 1
497 2 10 0 1
497 2 11 0 1
497 2 12 0 1
497 2 13 0 1
497 2 14 0 1
497 2 15 0 1
497 2 16 0 1
497 2 17 1 1
497 2 18 1 1
497 2 19 0 1
497 2 20 0 1
497 2 21 0 1
497 2 22 0 1
497 2 23 0 1
497 2 24 1 1
497 2 25 0 1
498 1 1 1 1
498 1 5 1 9
498 1 6 1 1
498 1 7 1 1
498 1 9 1 3
498 1 10 1 4
498 1 11 1 2
498 1 12 1 3
498 1 13 1 2
498 1 14 1 2
498 1 15 1 15
498 1 16 1 8
498 1 17 1 5
498 1 18 1 3
498 1 19 1 13
498 1 20 1 16
498 1 21 1 2
498 1 24 1 2
498 1 25 1 8
498 2 1 0 1
498 2 2 0 1
498 2 3 0 1
498 2 4 0 1
498 2 5 1 1
498 2 6 0 1
498 2 7 0 1
498 2 8 0 1
498 2 9 0 1
498 2 10 0 1
498 2 11 1 1
498 2 12 0 1
498 2 13 0 1
498 2 14 0 1
498 2 15 1 1
498 2 16 0 1
498 2 17 0 1
498 2 18 0 1
498 2 19 0 1
498 2 20 0 1
498 2 21 0 1
498 2 22 0 1
498 2 23 0 1
498 2 24 0 1
498 2 25 1 1
499 1 2 1 10
499 1 3 1 6
499 1 5 1 3
499 1 6 1 1
499 1 7 1 9
499 1 8 1 13
499 1 10 1 3
499 1 11 1 2
499 1 12 1 8
499 1 13 1 6
499 1 15 1 4
499 1 17 1 8
499 1 18 1 1
499 1 20 1 4
499 1 22 1 12
499 1 23 1 7
499 1 25 1 3
499 2 1 0 1
499 2 2 0 1
499 2 3 0 1
499 2 4 0 1
499 2 5 0 1
499 2 6 0 1
499 2 7 0 1
499 2 8 0 1
499 2 9 0 1
499 2 10 0 1
499 2 11 0 1
499 2 12 0 1
499 2 13 1 1
499 2 14 0 1
499 2 15 0 1
499 2 16 0 1
499 2 17 0 1
499 2 18 1 1
499 2 19 0 1
499 2 20 0 1
499 2 21 0 1
499 2 22 0 1
499 2 23 0 1
499 2 24 0 1
499 2 25 0 1
500 1 1 1 9
500 1 2 1 8
500 1 3 1 11
500 1 4 1 16
500 1 5 1 6
500 1 11 1 11
500 1 12 1 10
500 1 13 1 14
500 1 14 1 9
500 1 15 1 5
500 1 18 1 1
500 2 1 0 1
500 2 2 0 1
500 2 3 0 1
500 2 4 1 1
500 2 5 0 1
500 2 6 0 1
500 2 7 0 1
500 2 8 0 1
500 2 9 0 1
500 2 10 0 1
500 2 11 1 1
500 2 12 1 1
500 2 13 1 1
500 2 14 0 1
500 2 15 0 1
500 2 16 0 1
500 2 17 0 1
500 2 18 0 1
500 2 19 0 1
500 2 20 0 1
500 2 21 0 1
500 2 22 0 1
500 2 23 0 1
500 2 24 0 1
500 2 25 0 1
501 1 3 1 5
501 1 4 1 17
501 1 8 1 7
501 1 9 1 14
501 1 13 1 5
501 1 14 1 10
501 1 15 1 1
501 1 18 1 3
501 1 19 1 11
501 1 20 1 1
501 1 23 1 6
501 1 24 1 15
501 1 25 1 5
501 2 1 0 1
501 2 2 0 1
501 2 3 1 1
501 2 4 1 1
501 2 5 0 1
501 2 6 0 1
501 2 7 0 1
501 2 8 0 1
501 2 9 1 1
501 2 10 0 1
501 2 11 0 1
501 2 12 0 1
501 2 13 1 1
501 2 14 0 1
501 2 15 0 1
501 2 16 0 1
501 2 17 0 1
501 2 18 0 1
501 2 19 1 1
501 2 20 0 1
501 2 21 0 1
501 2 22 0 1
501 2 23 1 1
501 2 24 0 1
501 2 25 0 1
502 1 1 1 2
502 1 2 1 2
502 1 3 1 1
502 1 4 1 1
502 1 5 1 14
502 1 8 1 2
502 1 10 1 10
502 1 11 1 4
502 1 12 1 5
502 1 13 1 9
502 1 14 1 8
502 1 15 1 22
502 1 20 1 11
502 1 22 1 1
502 1 23 1 1
502 1 25 1 7
502 2 1 0 1
502 2 2 0 1
502 2 3 0 1
502 2 4 0 1
502 2 5 1 1
502 2 6 0 1
502 2 7 0 1
502 2 8 0 1
502 2 9 0 1
502 2 10 1 1
502 2 11 1 1
502 2 12 0 1
502 2 13 0 1
502 2 14 1 1
502 2 15 1 1
502 2 16 0 1
502 2 17 0 1
502 2 18 0 1
502 2 19 0 1
502 2 20 0 1
502 2 21 0 1
502 2 22 0 1
502 2 23 0 1
502 2 24 0 1
502 2 25 1 1
503 1 1 1 12
503 1 2 1 10
503 1 3 1 21
503 1 4 1 21
503 1 5 1 12
503 1 10 1 1
503 1 13 1 1
503 1 15 1 2
503 1 16 1 2
503 1 17 1 1
503 1 18 1 4
503 1 19 1 3
503 1 20 1 7
503 1 22 1 1
503 1 25 1 2
503 2 1 1 1
503 2 2 1 1
503 2 3 1 1
503 2 4 1 1
503 2 5 1 1
503 2 6 0 1
503 2 7 0 1
503 2 8 0 1
503 2 9 0 1
503 2 10 0 1
503 2 11 0 1
503 2 12 0 1
503 2 13 0 1
503 2 14 0 1
503 2 15 1 1
503 2 16 0 1
503 2 17 0 1
503 2 18 0 1
503 2 19 0 1
503 2 20 0 1
503 2 21 0 1
503 2 22 0 1
503 2 23 0 1
503 2 24 0 1
503 2 25 1 1
504 1 1 1 5
504 1 2 1 2
504 1 5 1 3
504 1 6 1 15
504 1 7 1 10
504 1 8 1 10
504 1 9 1 13
504 1 10 1 13
504 1 11 1 3
504 1 12 1 1
504 1 15 1 6
504 1 16 1 3
504 1 20 1 8
504 1 21 1 2
504 1 25 1 6
504 2 1 0 1
504 2 2 0 1
504 2 3 0 1
504 2 4 0 1
504 2 5 0 1
504 2 6 1 1
504 2 7 0 1
504 2 8 0 1
504 2 9 1 1
504 2 10 0 1
504 2 11 0 1
504 2 12 0 1
504 2 13 0 1
504 2 14 0 1
504 2 15 0 1
504 2 16 1 1
504 2 17 0 1
504 2 18 0 1
504 2 19 0 1
504 2 20 1 1
504 2 21 0 1
504 2 22 0 1
504 2 23 0 1
504 2 24 0 1
504 2 25 1 1
505 1 1 1 18
505 1 6 1 26
505 1 11 1 23
505 1 16 1 21
505 1 21 1 11
505 1 25 1 1
505 2 1 1 1
505 2 2 0 1
505 2 3 0 1
505 2 4 0 1
505 2 5 0 1
505 2 6 1 1
505 2 7 0 1
505 2 8 0 1
505 2 9 0 1
505 2 10 0 1
505 2 11 1 1
505 2 12 0 1
505 2 13 0 1
505 2 14 0 1
505 2 15 0 1
505 2 16 1 1
505 2 17 0 1
505 2 18 0 1
505 2 19 0 1
505 2 20 0 1
505 2 21 1 1
505 2 22 0 1
505 2 23 0 1
505 2 24 0 1
505 2 25 0 1
506 1 1 1 16
506 1 2 1 17
506 1 3 1 17
506 1 4 1 13
506 1 5 1 19
506 1 16 1 1
506 1 21 1 2
506 1 22 1 3
506 1 23 1 3
506 1 24 1 5
506 1 25 1 4
506 2 1 1 1
506 2 2 1 1
506 2 3 1 1
506 2 4 1 1
506 2 5 1 1
506 2 6 0 1
506 2 7 0 1
506 2 8 0 1
506 2 9 0 1
506 2 10 0 1
506 2 11 0 1
506 2 12 0 1
506 2 13 0 1
506 2 14 0 1
506 2 15 0 1
506 2 16 0 1
506 2 17 0 1
506 2 18 0 1
506 2 19 0 1
506 2 20 0 1
506 2 21 0 1
506 2 22 0 1
506 2 23 0 1
506 2 24 0 1
506 2 25 0 1
507 1 4 1 8
507 1 6 1 11
507 1 7 1 15
507 1 8 1 16
507 1 9 1 21
507 1 10 1 11
507 1 11 1 2
507 1 13 1 1
507 1 14 1 5
507 1 19 1 3
507 1 24 1 7
507 2 1 0 1
507 2 2 0 1
507 2 3 0 1
507 2 4 1 1
507 2 5 0 1
507 2 6 1 1
507 2 7 0 1
507 2 8 1 1
507 2 9 1 1
507 2 10 1 1
507 2 11 0 1
507 2 12 0 1
507 2 13 0 1
507 2 14 0 1
507 2 15 0 1
507 2 16 0 1
507 2 17 0 1
507 2 18 0 1
507 2 19 0 1
507 2 20 0 1
507 2 21 0 1
507 2 22 0 1
507 2 23 0 1
507 2 24 0 1
507 2 25 0 1
508 1 4 1 26
508 1 5 1 2
508 1 9 1 20
508 1 10 1 3
508 1 14 1 9
508 1 15 1 2
508 1 19 1 17
508 1 20 1 2
508 1 24 1 16
508 1 25 1 3
508 2 1 0 1
508 2 2 0 1
508 2 3 0 1
508 2 4 1 1
508 2 5 0 1
508 2 6 0 1
508 2 7 0 1
508 2 8 0 1
508 2 9 1 1
508 2 10 0 1
508 2 11 0 1
508 2 12 0 1
508 2 13 0 1
508 2 14 1 1
508 2 15 0 1
508 2 16 0 1
508 2 17 0 1
508 2 18 0 1
508 2 19 1 1
508 2 20 0 1
508 2 21 0 1
508 2 22 0 1
508 2 23 0 1
508 2 24 1 1
508 2 25 0 1
509 1 3 1 2
509 1 6 1 4
509 1 7 1 2
509 1 8 1 6
509 1 9 1 5
509 1 10 1 2
509 1 11 1 22
509 1 12 1 10
509 1 13 1 15
509 1 14 1 15
509 1 15 1 9
509 1 18 1 1
509 1 20 1 1
509 1 23 1 4
509 1 24 1 1
509 1 25 1 1
509 2 1 0 1
509 2 2 0 1
509 2 3 1 1
509 2 4 0 1
509 2 5 0 1
509 2 6 0 1
509 2 7 0 1
509 2 8 1 1
509 2 9 0 1
509 2 10 0 1
509 2 11 1 1
509 2 12 1 1
509 2 13 1 1
509 2 14 1 1
509 2 15 1 1
509 2 16 0 1
509 2 17 0 1
509 2 18 0 1
509 2 19 0 1
509 2 20 0 1
509 2 21 0 1
509 2 22 0 1
509 2 23 0 1
509 2 24 0 1
509 2 25 0 1
510 1 3 1 14
510 1 5 1 6
510 1 8 1 23
510 1 10 1 5
510 1 13 1 15
510 1 15 1 3
510 1 18 1 11
510 1 20 1 4
510 1 23 1 15
510 1 25 1 4
510 2 1 0 1
510 2 2 0 1
510 2 3 1 1
510 2 4 0 1
510 2 5 0 1
510 2 6 0 1
510 2 7 0 1
510 2 8 1 1
510 2 9 0 1
510 2 10 0 1
510 2 11 0 1
510 2 12 0 1
510 2 13 1 1
510 2 14 0 1
510 2 15 0 1
510 2 16 0 1
510 2 17 0 1
510 2 18 0 1
510 2 19 0 1
510 2 20 0 1
510 2 21 0 1
510 2 22 0 1
510 2 23 1 1
510 2 24 0 1
510 2 25 0 1
511 1 6 1 11
511 1 7 1 12
511 1 8 1 10
511 1 9 1 11
511 1 10 1 17
511 1 12 1 1
511 1 14 1 1
511 1 16 1 6
511 1 17 1 10
511 1 18 1 7
511 1 19 1 9
511 1 20 1 5
511 2 1 0 1
511 2 2 0 1
511 2 3 0 1
511 2 4 0 1
511 2 5 0 1
511 2 6 1 1
511 2 7 1 1
511 2 8 1 1
511 2 9 1 1
511 2 10 1 1
511 2 11 0 1
511 2 12 0 1
511 2 13 0 1
511 2 14 0 1
511 2 15 0 1
511 2 16 1 1
511 2 17 0 1
511 2 18 0 1
511 2 19 1 1
511 2 20 0 1
511 2 21 0 1
511 2 22 0 1
511 2 23 0 1
511 2 24 0 1
511 2 25 0 1
512 1 2 1 8
512 1 3 1 10
512 1 7 1 6
512 1 8 1 14
512 1 12 1 3
512 1 13 1 10
512 1 17 1 2
512 1 18 1 15
512 1 21 1 3
512 1 22 1 12
512 1 23 1 12
512 1 24 1 2
512 1 25 1 3
512 2 1 0 1
512 2 2 0 1
512 2 3 1 1
512 2 4 0 1
512 2 5 0 1
512 2 6 0 1
512 2 7 0 1
512 2 8 0 1
512 2 9 0 1
512 2 10 0 1
512 2 11 0 1
512 2 12 0 1
512 2 13 0 1
512 2 14 0 1
512 2 15 0 1
512 2 16 0 1
512 2 17 0 1
512 2 18 1 1
512 2 19 0 1
512 2 20 0 1
512 2 21 0 1
512 2 22 0 1
512 2 23 1 1
512 2 24 0 1
512 2 25 0 1
513 1 4 1 1
513 1 6 1 4
513 1 7 1 3
513 1 8 1 2
513 1 9 1 2
513 1 10 1 3
513 1 11 1 7
513 1 12 1 11
513 1 13 1 5
513 1 14 1 3
513 1 15 1 8
513 1 21 1 10
513 1 22 1 12
513 1 23 1 10
513 1 24 1 8
513 1 25 1 11
513 2 1 0 1
513 2 2 0 1
513 2 3 0 1
513 2 4 0 1
513 2 5 0 1
513 2 6 0 1
513 2 7 0 1
513 2 8 0 1
513 2 9 0 1
513 2 10 0 1
513 2 11 1 1
513 2 12 0 1
513 2 13 1 1
513 2 14 0 1
513 2 15 0 1
513 2 16 0 1
513 2 17 0 1
513 2 18 0 1
513 2 19 0 1
513 2 20 0 1
513 2 21 0 1
513 2 22 1 1
513 2 23 1 1
513 2 24 0 1
513 2 25 0 1
514 1 1 1 6
514 1 2 1 7
514 1 3 1 5
514 1 4 1 5
514 1 5 1 4
514 1 6 1 2
514 1 11 1 3
514 1 16 1 13
514 1 17 1 6
514 1 18 1 11
514 1 19 1 20
514 1 20 1 14
514 1 21 1 4
514 2 1 1 1
514 2 2 1 1
514 2 3 0 1
514 2 4 0 1
514 2 5 0 1
514 2 6 0 1
514 2 7 0 1
514 2 8 0 1
514 2 9 0 1
514 2 10 0 1
514 2 11 0 1
514 2 12 0 1
514 2 13 0 1
514 2 14 0 1
514 2 15 0 1
514 2 16 1 1
514 2 17 0 1
514 2 18 0 1
514 2 19 0 1
514 2 20 1 1
514 2 21 0 1
514 2 22 0 1
514 2 23 0 1
514 2 24 0 1
514 2 25 0 1
515 1 1 1 17
515 1 3 1 1
515 1 6 1 17
515 1 8 1 7
515 1 9 1 1
515 1 10 1 1
515 1 11 1 22
515 1 13 1 2
515 1 16 1 17
515 1 18 1 1
515 1 21 1 14
515 2 1 1 1
515 2 2 0 1
515 2 3 0 1
515 2 4 0 1
515 2 5 0 1
515 2 6 1 1
515 2 7 0 1
515 2 8 0 1
515 2 9 0 1
515 2 10 0 1
515 2 11 1 1
515 2 12 0 1
515 2 13 0 1
515 2 14 0 1
515 2 15 0 1
515 2 16 1 1
515 2 17 0 1
515 2 18 0 1
515 2 19 0 1
515 2 20 0 1
515 2 21 1 1
515 2 22 0 1
515 2 23 0 1
515 2 24 0 1
515 2 25 0 1
516 1 4 1 14
516 1 7 1 2
516 1 8 1 1
516 1 9 1 20
516 1 12 1 1
516 1 14 1 18
516 1 15 1 3
516 1 19 1 19
516 1 24 1 22
516 2 1 0 1
516 2 2 0 1
516 2 3 0 1
516 2 4 1 1
516 2 5 0 1
516 2 6 0 1
516 2 7 1 1
516 2 8 0 1
516 2 9 1 1
516 2 10 0 1
516 2 11 0 1
516 2 12 0 1
516 2 13 0 1
516 2 14 0 1
516 2 15 0 1
516 2 16 0 1
516 2 17 0 1
516 2 18 0 1
516 2 19 1 1
516 2 20 0 1
516 2 21 0 1
516 2 22 0 1
516 2 23 0 1
516 2 24 1 1
516 2 25 0 1
517 1 1 1 2
517 1 3 1 4
517 1 4 1 15
517 1 5 1 2
517 1 6 1 2
517 1 8 1 5
517 1 9 1 12
517 1 11 1 2
517 1 13 1 3
517 1 14 1 14
517 1 15 1 1
517 1 16 1 4
517 1 18 1 5
517 1 19 1 13
517 1 21 1 2
517 1 23 1 2
517 1 24 1 11
517 1 25 1 1
517 2 1 0 1
517 2 2 0 1
517 2 3 0 1
517 2 4 0 1
517 2 5 0 1
517 2 6 0 1
517 2 7 0 1
517 2 8 0 1
517 2 9 1 1
517 2 10 0 1
517 2 11 0 1
517 2 12 0 1
517 2 13 0 1
517 2 14 1 1
517 2 15 0 1
517 2 16 0 1
517 2 17 0 1
517 2 18 0 1
517 2 19 1 1
517 2 20 0 1
517 2 21 0 1
517 2 22 0 1
517 2 23 0 1
517 2 24 1 1
517 2 25 0 1
518 1 1 1 15
518 1 2 1 1
518 1 3 1 3
518 1 4 1 2
518 1 6 1 10
518 1 8 1 5
518 1 9 1 2
518 1 11 1 16
518 1 12 1 2
518 1 13 1 5
518 1 14 1 5
518 1 15 1 3
518 1 16 1 11
518 1 18 1 1
518 1 19 1 5
518 1 21 1 10
518 1 23 1 2
518 1 24 1 2
518 2 1 0 1
518 2 2 0 1
518 2 3 0 1
518 2 4 0 1
518 2 5 0 1
518 2 6 1 1
518 2 7 0 1
518 2 8 1 1
518 2 9 0 1
518 2 10 0 1
518 2 11 1 1
518 2 12 0 1
518 2 13 0 1
518 2 14 0 1
518 2 15 0 1
518 2 16 0 1
518 2 17 0 1
518 2 18 0 1
518 2 19 0 1
518 2 20 0 1
518 2 21 1 1
518 2 22 0 1
518 2 23 0 1
518 2 24 0 1
518 2 25 0 1
519 1 1 1 1
519 1 2 1 2
519 1 3 1 1
519 1 4 1 3
519 1 5 1 3
519 1 6 1 12
519 1 7 1 16
519 1 8 1 8
519 1 9 1 15
519 1 10 1 9
519 1 12 1 5
519 1 14 1 3
519 1 15 1 2
519 1 19 1 2
519 1 20 1 3
519 1 21 1 3
519 1 22 1 4
519 1 23 1 4
519 1 24 1 3
519 1 25 1 1
519 2 1 1 1
519 2 2 1 1
519 2 3 0 1
519 2 4 0 1
519 2 5 0 1
519 2 6 0 1
519 2 7 0 1
519 2 8 1 1
519 2 9 0 1
519 2 10 1 1
519 2 11 0 1
519 2 12 0 1
519 2 13 0 1
519 2 14 0 1
519 2 15 0 1
519 2 16 0 1
519 2 17 0 1
519 2 18 0 1
519 2 19 0 1
519 2 20 0 1
519 2 21 0 1
519 2 22 0 1
519 2 23 1 1
519 2 24 0 1
519 2 25 1 1
520 1 2 1 18
520 1 7 1 19
520 1 12 1 19
520 1 17 1 23
520 1 22 1 21
520 2 1 0 1
520 2 2 1 1
520 2 3 0 1
520 2 4 0 1
520 2 5 0 1
520 2 6 0 1
520 2 7 1 1
520 2 8 0 1
520 2 9 0 1
520 2 10 0 1
520 2 11 0 1
520 2 12 1 1
520 2 13 0 1
520 2 14 0 1
520 2 15 0 1
520 2 16 0 1
520 2 17 1 1
520 2 18 0 1
520 2 19 0 1
520 2 20 0 1
520 2 21 0 1
520 2 22 1 1
520 2 23 0 1
520 2 24 0 1
520 2 25 0 1
521 1 1 1 7
521 1 2 1 5
521 1 3 1 5
521 1 4 1 6
521 1 5 1 5
521 1 10 1 1
521 1 11 1 1
521 1 12 1 1
521 1 16 1 2
521 1 17 1 1
521 1 18 1 1
521 1 21 1 9
521 1 22 1 12
521 1 23 1 11
521 1 24 1 21
521 1 25 1 12
521 2 1 0 1
521 2 2 0 1
521 2 3 0 1
521 2 4 0 1
521 2 5 0 1
521 2 6 0 1
521 2 7 0 1
521 2 8 0 1
521 2 9 0 1
521 2 10 0 1
521 2 11 0 1
521 2 12 0 1
521 2 13 0 1
521 2 14 0 1
521 2 15 0 1
521 2 16 0 1
521 2 17 0 1
521 2 18 0 1
521 2 19 0 1
521 2 20 0 1
521 2 21 0 1
521 2 22 1 1
521 2 23 0 1
521 2 24 1 1
521 2 25 1 1
522 1 3 1 16
522 1 5 1 3
522 1 6 1 3
522 1 7 1 4
522 1 8 1 17
522 1 9 1 4
522 1 10 1 5
522 1 13 1 13
522 1 15 1 4
522 1 16 1 1
522 1 17 1 1
522 1 18 1 12
522 1 20 1 3
522 1 23 1 12
522 1 25 1 2
522 2 1 0 1
522 2 2 0 1
522 2 3 1 1
522 2 4 0 1
522 2 5 0 1
522 2 6 0 1
522 2 7 0 1
522 2 8 1 1
522 2 9 0 1
522 2 10 0 1
522 2 11 0 1
522 2 12 0 1
522 2 13 0 1
522 2 14 0 1
522 2 15 0 1
522 2 16 0 1
522 2 17 0 1
522 2 18 1 1
522 2 19 0 1
522 2 20 0 1
522 2 21 0 1
522 2 22 0 1
522 2 23 0 1
522 2 24 0 1
522 2 25 1 1
523 1 3 1 1
523 1 4 1 1
523 1 5 1 23
523 1 6 1 2
523 1 7 1 3
523 1 8 1 1
523 1 9 1 1
523 1 10 1 24
523 1 15 1 16
523 1 20 1 11
523 1 21 1 1
523 1 22 1 3
523 1 24 1 2
523 1 25 1 11
523 2 1 0 1
523 2 2 0 1
523 2 3 0 1
523 2 4 0 1
523 2 5 1 1
523 2 6 0 1
523 2 7 0 1
523 2 8 0 1
523 2 9 0 1
523 2 10 0 1
523 2 11 0 1
523 2 12 0 1
523 2 13 0 1
523 2 14 0 1
523 2 15 1 1
523 2 16 0 1
523 2 17 0 1
523 2 18 0 1
523 2 19 0 1
523 2 20 1 1
523 2 21 0 1
523 2 22 0 1
523 2 23 0 1
523 2 24 0 1
523 2 25 0 1
524 1 5 1 2
524 1 6 1 17
524 1 7 1 11
524 1 8 1 20
524 1 9 1 13
524 1 10 1 22
524 1 11 1 2
524 1 12 1 1
524 1 13 1 2
524 1 14 1 3
524 1 15 1 2
524 1 18 1 1
524 1 20 1 2
524 1 25 1 2
524 2 1 0 1
524 2 2 0 1
524 2 3 0 1
524 2 4 0 1
524 2 5 0 1
524 2 6 0 1
524 2 7 1 1
524 2 8 1 1
524 2 9 1 1
524 2 10 1 1
524 2 11 0 1
524 2 12 0 1
524 2 13 0 1
524 2 14 0 1
524 2 15 1 1
524 2 16 0 1
524 2 17 0 1
524 2 18 0 1
524 2 19 0 1
524 2 20 0 1
524 2 21 0 1
524 2 22 0 1
524 2 23 0 1
524 2 24 0 1
524 2 25 0 1
525 1 2 1 1
525 1 11 1 2
525 1 12 1 6
525 1 13 1 4
525 1 14 1 1
525 1 15 1 1
525 1 18 1 1
525 1 21 1 23
525 1 22 1 13
525 1 23 1 15
525 1 24 1 19
525 1 25 1 14
525 2 1 0 1
525 2 2 0 1
525 2 3 0 1
525 2 4 0 1
525 2 5 0 1
525 2 6 0 1
525 2 7 0 1
525 2 8 0 1
525 2 9 0 1
525 2 10 0 1
525 2 11 0 1
525 2 12 0 1
525 2 13 0 1
525 2 14 0 1
525 2 15 0 1
525 2 16 0 1
525 2 17 0 1
525 2 18 0 1
525 2 19 0 1
525 2 20 0 1
525 2 21 1 1
525 2 22 1 1
525 2 23 1 1
525 2 24 1 1
525 2 25 1 1
526 1 9 1 2
526 1 10 1 1
526 1 13 1 1
526 1 14 1 3
526 1 21 1 21
526 1 22 1 25
526 1 23 1 18
526 1 24 1 14
526 1 25 1 15
526 2 1 0 1
526 2 2 0 1
526 2 3 0 1
526 2 4 0 1
526 2 5 0 1
526 2 6 0 1
526 2 7 0 1
526 2 8 0 1
526 2 9 0 1
526 2 10 0 1
526 2 11 0 1
526 2 12 0 1
526 2 13 0 1
526 2 14 0 1
526 2 15 0 1
526 2 16 0 1
526 2 17 0 1
526 2 18 0 1
526 2 19 0 1
526 2 20 0 1
526 2 21 1 1
526 2 22 1 1
526 2 23 0 1
526 2 24 1 1
526 2 25 1 1
527 1 2 1 2
527 1 4 1 7
527 1 5 1 1
527 1 7 1 3
527 1 10 1 1
527 1 11 1 1
527 1 12 1 3
527 1 13 1 2
527 1 14 1 2
527 1 15 1 2
527 1 16 1 12
527 1 17 1 9
527 1 18 1 9
527 1 19 1 13
527 1 20 1 6
527 1 21 1 10
527 1 22 1 5
527 1 23 1 3
527 1 24 1 3
527 1 25 1 6
527 2 1 0 1
527 2 2 0 1
527 2 3 0 1
527 2 4 0 1
527 2 5 0 1
527 2 6 0 1
527 2 7 1 1
527 2 8 0 1
527 2 9 0 1
527 2 10 0 1
527 2 11 0 1
527 2 12 0 1
527 2 13 0 1
527 2 14 0 1
527 2 15 0 1
527 2 16 0 1
527 2 17 0 1
527 2 18 0 1
527 2 19 1 1
527 2 20 0 1
527 2 21 0 1
527 2 22 1 1
527 2 23 0 1
527 2 24 0 1
527 2 25 0 1
528 1 1 1 6
528 1 2 1 14
528 1 3 1 4
528 1 4 1 20
528 1 5 1 11
528 1 9 1 5
528 1 14 1 11
528 1 15 1 4
528 1 16 1 2
528 1 17 1 1
528 1 18 1 2
528 1 19 1 7
528 1 20 1 3
528 1 24 1 7
528 1 25 1 3
528 2 1 1 1
528 2 2 1 1
528 2 3 0 1
528 2 4 1 1
528 2 5 0 1
528 2 6 0 1
528 2 7 0 1
528 2 8 0 1
528 2 9 0 1
528 2 10 0 1
528 2 11 0 1
528 2 12 0 1
528 2 13 0 1
528 2 14 0 1
528 2 15 0 1
528 2 16 1 1
528 2 17 0 1
528 2 18 1 1
528 2 19 0 1
528 2 20 0 1
528 2 21 0 1
528 2 22 0 1
528 2 23 0 1
528 2 24 1 1
528 2 25 1 1
529 1 1 1 17
529 1 2 1 11
529 1 3 1 21
529 1 4 1 25
529 1 5 1 23
529 1 22 1 1
529 1 24 1 2
529 2 1 1 1
529 2 2 0 1
529 2 3 1 1
529 2 4 1 1
529 2 5 1 1
529 2 6 0 1
529 2 7 0 1
529 2 8 0 1
529 2 9 0 1
529 2 10 0 1
529 2 11 0 1
529 2 12 0 1
529 2 13 0 1
529 2 14 0 1
529 2 15 0 1
529 2 16 0 1
529 2 17 0 1
529 2 18 0 1
529 2 19 0 1
529 2 20 0 1
529 2 21 0 1
529 2 22 0 1
529 2 23 0 1
529 2 24 0 1
529 2 25 0 1
530 1 1 1 15
530 1 2 1 19
530 1 3 1 20
530 1 4 1 14
530 1 5 1 16
530 1 6 1 2
530 1 9 1 4
530 1 10 1 1
530 1 14 1 5
530 1 19 1 3
530 1 24 1 1
530 2 1 1 1
530 2 2 1 1
530 2 3 0 1
530 2 4 1 1
530 2 5 1 1
530 2 6 1 1
530 2 7 0 1
530 2 8 0 1
530 2 9 0 1
530 2 10 0 1
530 2 11 0 1
530 2 12 0 1
530 2 13 0 1
530 2 14 1 1
530 2 15 0 1
530 2 16 0 1
530 2 17 0 1
530 2 18 0 1
530 2 19 1 1
530 2 20 0 1
530 2 21 0 1
530 2 22 0 1
530 2 23 0 1
530 2 24 0 1
530 2 25 0 1
531 1 1 1 21
531 1 6 1 17
531 1 8 1 1
531 1 11 1 25
531 1 16 1 16
531 1 18 1 2
531 1 21 1 18
531 2 1 1 1
531 2 2 0 1
531 2 3 0 1
531 2 4 0 1
531 2 5 0 1
531 2 6 0 1
531 2 7 0 1
531 2 8 0 1
531 2 9 0 1
531 2 10 0 1
531 2 11 1 1
531 2 12 0 1
531 2 13 0 1
531 2 14 0 1
531 2 15 0 1
531 2 16 1 1
531 2 17 0 1
531 2 18 0 1
531 2 19 0 1
531 2 20 0 1
531 2 21 1 1
531 2 22 0 1
531 2 23 0 1
531 2 24 0 1
531 2 25 0 1
532 1 1 1 4
532 1 2 1 6
532 1 3 1 9
532 1 4 1 3
532 1 5 1 3
532 1 6 1 12
532 1 7 1 4
532 1 8 1 9
532 1 9 1 6
532 1 10 1 9
532 1 13 1 5
532 1 17 1 2
532 1 18 1 6
532 1 19 1 1
532 1 21 1 5
532 1 22 1 5
532 1 23 1 8
532 1 24 1 1
532 1 25 1 2
532 2 1 0 1
532 2 2 0 1
532 2 3 1 1
532 2 4 1 1
532 2 5 0 1
532 2 6 1 1
532 2 7 0 1
532 2 8 0 1
532 2 9 0 1
532 2 10 0 1
532 2 11 0 1
532 2 12 0 1
532 2 13 0 1
532 2 14 0 1
532 2 15 0 1
532 2 16 0 1
532 2 17 0 1
532 2 18 0 1
532 2 19 0 1
532 2 20 0 1
532 2 21 0 1
532 2 22 0 1
532 2 23 0 1
532 2 24 1 1
532 2 25 0 1
533 1 4 1 5
533 1 6 1 11
533 1 7 1 13
533 1 8 1 14
533 1 9 1 13
533 1 10 1 20
533 1 11 1 1
533 1 12 1 1
533 1 14 1 4
533 1 15 1 1
533 1 16 1 3
533 1 17 1 2
533 1 18 1 2
533 1 19 1 5
533 1 20 1 2
533 1 24 1 3
533 2 1 0 1
533 2 2 0 1
533 2 3 0 1
533 2 4 1 1
533 2 5 0 1
533 2 6 1 1
533 2 7 1 1
533 2 8 1 1
533 2 9 1 1
533 2 10 1 1
533 2 11 0 1
533 2 12 0 1
533 2 13 0 1
533 2 14 0 1
533 2 15 0 1
533 2 16 0 1
533 2 17 0 1
533 2 18 0 1
533 2 19 0 1
533 2 20 0 1
533 2 21 0 1
533 2 22 0 1
533 2 23 0 1
533 2 24 0 1
533 2 25 0 1
534 1 1 1 2
534 1 2 1 3
534 1 3 1 1
534 1 4 1 3
534 1 5 1 3
534 1 6 1 1
534 1 9 1 4
534 1 11 1 9
534 1 12 1 19
534 1 13 1 10
534 1 14 1 14
534 1 15 1 18
534 1 19 1 4
534 1 21 1 1
534 1 22 1 1
534 1 24 1 4
534 1 25 1 3
534 2 1 0 1
534 2 2 0 1
534 2 3 0 1
534 2 4 0 1
534 2 5 0 1
534 2 6 0 1
534 2 7 0 1
534 2 8 0 1
534 2 9 0 1
534 2 10 0 1
534 2 11 1 1
534 2 12 0 1
534 2 13 1 1
534 2 14 1 1
534 2 15 1 1
534 2 16 0 1
534 2 17 0 1
534 2 18 0 1
534 2 19 0 1
534 2 20 0 1
534 2 21 1 1
534 2 22 0 1
534 2 23 0 1
534 2 24 1 1
534 2 25 0 1
535 1 1 1 16
535 1 2 1 20
535 1 3 1 13
535 1 4 1 18
535 1 5 1 19
535 1 7 1 1
535 1 12 1 7
535 1 13 1 1
535 1 17 1 2
535 1 22 1 1
535 1 23 1 1
535 1 25 1 1
535 2 1 0 1
535 2 2 1 1
535 2 3 1 1
535 2 4 1 1
535 2 5 1 1
535 2 6 0 1
535 2 7 0 1
535 2 8 0 1
535 2 9 0 1
535 2 10 0 1
535 2 11 0 1
535 2 12 0 1
535 2 13 0 1
535 2 14 0 1
535 2 15 0 1
535 2 16 0 1
535 2 17 0 1
535 2 18 0 1
535 2 19 0 1
535 2 20 0 1
535 2 21 0 1
535 2 22 0 1
535 2 23 0 1
535 2 24 0 1
535 2 25 0 1
536 1 3 1 2
536 1 5 1 19
536 1 8 1 2
536 1 10 1 10
536 1 12 1 1
536 1 13 1 3
536 1 14 1 3
536 1 15 1 16
536 1 16 1 1
536 1 18 1 3
536 1 20 1 24
536 1 25 1 16
536 2 1 0 1
536 2 2 0 1
536 2 3 0 1
536 2 4 0 1
536 2 5 1 1
536 2 6 0 1
536 2 7 0 1
536 2 8 0 1
536 2 9 0 1
536 2 10 1 1
536 2 11 0 1
536 2 12 0 1
536 2 13 0 1
536 2 14 0 1
536 2 15 1 1
536 2 16 0 1
536 2 17 0 1
536 2 18 0 1
536 2 19 0 1
536 2 20 1 1
536 2 21 0 1
536 2 22 0 1
536 2 23 0 1
536 2 24 0 1
536 2 25 1 1
537 1 1 1 3
537 1 6 1 2
537 1 11 1 3
537 1 12 1 3
537 1 14 1 2
537 1 15 1 4
537 1 16 1 16
537 1 17 1 21
537 1 18 1 15
537 1 19 1 17
537 1 20 1 12
537 1 21 1 1
537 1 23 1 1
537 2 1 0 1
537 2 2 0 1
537 2 3 0 1
537 2 4 0 1
537 2 5 0 1
537 2 6 0 1
537 2 7 0 1
537 2 8 0 1
537 2 9 0 1
537 2 10 0 1
537 2 11 0 1
537 2 12 0 1
537 2 13 0 1
537 2 14 0 1
537 2 15 0 1
537 2 16 1 1
537 2 17 1 1
537 2 18 1 1
537 2 19 1 1
537 2 20 1 1
537 2 21 0 1
537 2 22 0 1
537 2 23 0 1
537 2 24 0 1
537 2 25 0 1
538 1 1 1 28
538 1 2 1 14
538 1 3 1 13
538 1 4 1 15
538 1 5 1 17
538 1 11 1 2
538 1 12 1 2
538 1 13 1 4
538 1 14 1 1
538 1 15 1 4
538 2 1 1 1
538 2 2 1 1
538 2 3 1 1
538 2 4 1 1
538 2 5 1 1
538 2 6 0 1
538 2 7 0 1
538 2 8 0 1
538 2 9 0 1
538 2 10 0 1
538 2 11 0 1
538 2 12 0 1
538 2 13 0 1
538 2 14 0 1
538 2 15 0 1
538 2 16 0 1
538 2 17 0 1
538 2 18 0 1
538 2 19 0 1
538 2 20 0 1
538 2 21 0 1
538 2 22 0 1
538 2 23 0 1
538 2 24 0 1
538 2 25 0 1
539 1 2 1 18
539 1 3 1 3
539 1 7 1 11
539 1 8 1 1
539 1 12 1 4
539 1 13 1 4
539 1 17 1 9
539 1 18 1 3
539 1 21 1 9
539 1 22 1 21
539 1 23 1 4
539 1 24 1 7
539 1 25 1 6
539 2 1 0 1
539 2 2 0 1
539 2 3 0 1
539 2 4 0 1
539 2 5 0 1
539 2 6 0 1
539 2 7 1 1
539 2 8 0 1
539 2 9 0 1
539 2 10 0 1
539 2 11 0 1
539 2 12 0 1
539 2 13 0 1
539 2 14 0 1
539 2 15 0 1
539 2 16 0 1
539 2 17 0 1
539 2 18 0 1
539 2 19 0 1
539 2 20 0 1
539 2 21 1 1
539 2 22 1 1
539 2 23 1 1
539 2 24 0 1
539 2 25 0 1
540 1 1 1 8
540 1 2 1 7
540 1 3 1 16
540 1 4 1 13
540 1 5 1 16
540 1 8 1 7
540 1 10 1 1
540 1 13 1 9
540 1 18 1 8
540 1 23 1 15
540 2 1 1 1
540 2 2 0 1
540 2 3 1 1
540 2 4 0 1
540 2 5 0 1
540 2 6 0 1
540 2 7 0 1
540 2 8 0 1
540 2 9 0 1
540 2 10 0 1
540 2 11 0 1
540 2 12 0 1
540 2 13 0 1
540 2 14 0 1
540 2 15 0 1
540 2 16 0 1
540 2 17 0 1
540 2 18 0 1
540 2 19 0 1
540 2 20 0 1
540 2 21 0 1
540 2 22 0 1
540 2 23 1 1
540 2 24 0 1
540 2 25 0 1
541 1 3 1 1
541 1 4 1 1
541 1 5 1 4
541 1 6 1 2
541 1 8 1 3
541 1 9 1 1
541 1 10 1 6
541 1 11 1 6
541 1 12 1 5
541 1 13 1 9
541 1 14 1 7
541 1 15 1 11
541 1 16 1 4
541 1 17 1 4
541 1 18 1 5
541 1 19 1 8
541 1 20 1 7
541 1 21 1 2
541 1 22 1 2
541 1 23 1 2
541 1 24 1 5
541 1 25 1 5
541 2 1 0 1
541 2 2 0 1
541 2 3 0 1
541 2 4 0 1
541 2 5 1 1
541 2 6 0 1
541 2 7 1 1
541 2 8 0 1
541 2 9 0 1
541 2 10 0 1
541 2 11 0 1
541 2 12 0 1
541 2 13 0 1
541 2 14 1 1
541 2 15 0 1
541 2 16 0 1
541 2 17 0 1
541 2 18 0 1
541 2 19 0 1
541 2 20 0 1
541 2 21 0 1
541 2 22 0 1
541 2 23 0 1
541 2 24 0 1
541 2 25 0 1
542 1 1 1 6
542 1 4 1 1
542 1 5 1 10
542 1 6 1 14
542 1 7 1 1
542 1 9 1 2
542 1 10 1 3
542 1 11 1 13
542 1 13 1 1
542 1 14 1 3
542 1 15 1 10
542 1 16 1 12
542 1 19 1 1
542 1 20 1 7
542 1 21 1 11
542 1 25 1 5
542 2 1 1 1
542 2 2 0 1
542 2 3 0 1
542 2 4 0 1
542 2 5 1 1
542 2 6 1 1
542 2 7 0 1
542 2 8 0 1
542 2 9 0 1
542 2 10 0 1
542 2 11 1 1
542 2 12 0 1
542 2 13 1 1
542 2 14 0 1
542 2 15 0 1
542 2 16 0 1
542 2 17 0 1
542 2 18 0 1
542 2 19 0 1
542 2 20 0 1
542 2 21 1 1
542 2 22 0 1
542 2 23 0 1
542 2 24 0 1
542 2 25 1 1
543 1 1 1 1
543 1 5 1 1
543 1 6 1 17
543 1 7 1 14
543 1 8 1 14
543 1 9 1 10
543 1 10 1 15
543 1 12 1 1
543 1 15 1 2
543 1 21 1 2
543 1 22 1 4
543 1 23 1 3
543 1 24 1 8
543 1 25 1 8
543 2 1 1 1
543 2 2 0 1
543 2 3 0 1
543 2 4 0 1
543 2 5 0 1
543 2 6 0 1
543 2 7 0 1
543 2 8 0 1
543 2 9 1 1
543 2 10 1 1
543 2 11 0 1
543 2 12 0 1
543 2 13 0 1
543 2 14 0 1
543 2 15 0 1
543 2 16 0 1
543 2 17 0 1
543 2 18 0 1
543 2 19 0 1
543 2 20 0 1
543 2 21 0 1
543 2 22 0 1
543 2 23 0 1
543 2 24 0 1
543 2 25 0 1
544 1 1 1 10
544 1 2 1 9
544 1 3 1 12
544 1 4 1 25
544 1 5 1 9
544 1 6 1 3
544 1 7 1 1
544 1 8 1 4
544 1 9 1 2
544 1 10 1 9
544 1 13 1 1
544 1 14 1 3
544 1 15 1 1
544 1 19 1 1
544 1 20 1 5
544 1 24 1 2
544 1 25 1 3
544 2 1 1 1
544 2 2 1 1
544 2 3 0 1
544 2 4 1 1
544 2 5 1 1
544 2 6 1 1
544 2 7 0 1
544 2 8 0 1
544 2 9 0 1
544 2 10 1 1
544 2 11 0 1
544 2 12 0 1
544 2 13 0 1
544 2 14 0 1
544 2 15 0 1
544 2 16 0 1
544 2 17 0 1
544 2 18 0 1
544 2 19 0 1
544 2 20 0 1
544 2 21 0 1
544 2 22 0 1
544 2 23 0 1
544 2 24 1 1
544 2 25 0 1
545 1 1 1 15
545 1 2 1 15
545 1 3 1 12
545 1 4 1 13
545 1 5 1 15
545 1 10 1 5
545 1 11 1 2
545 1 13 1 3
545 1 15 1 4
545 1 16 1 3
545 1 20 1 5
545 1 23 1 1
545 1 25 1 7
545 2 1 1 1
545 2 2 1 1
545 2 3 1 1
545 2 4 0 1
545 2 5 0 1
545 2 6 0 1
545 2 7 0 1
545 2 8 0 1
545 2 9 0 1
545 2 10 0 1
545 2 11 0 1
545 2 12 0 1
545 2 13 0 1
545 2 14 0 1
545 2 15 1 1
545 2 16 0 1
545 2 17 0 1
545 2 18 0 1
545 2 19 0 1
545 2 20 0 1
545 2 21 0 1
545 2 22 0 1
545 2 23 0 1
545 2 24 0 1
545 2 25 1 1
546 1 1 1 15
546 1 5 1 8
546 1 6 1 9
546 1 8 1 1
546 1 9 1 1
546 1 10 1 10
546 1 11 1 15
546 1 15 1 6
546 1 16 1 16
546 1 20 1 5
546 1 21 1 11
546 1 25 1 3
546 2 1 0 1
546 2 2 0 1
546 2 3 0 1
546 2 4 0 1
546 2 5 0 1
546 2 6 0 1
546 2 7 0 1
546 2 8 0 1
546 2 9 0 1
546 2 10 1 1
546 2 11 0 1
546 2 12 0 1
546 2 13 0 1
546 2 14 0 1
546 2 15 0 1
546 2 16 1 1
546 2 17 0 1
546 2 18 0 1
546 2 19 0 1
546 2 20 1 1
546 2 21 0 1
546 2 22 0 1
546 2 23 0 1
546 2 24 0 1
546 2 25 0 1
547 1 2 1 2
547 1 3 1 3
547 1 5 1 13
547 1 6 1 4
547 1 7 1 3
547 1 8 1 5
547 1 9 1 1
547 1 10 1 15
547 1 13 1 1
547 1 15 1 14
547 1 20 1 19
547 1 22 1 1
547 1 25 1 19
547 2 1 0 1
547 2 2 0 1
547 2 3 0 1
547 2 4 0 1
547 2 5 1 1
547 2 6 0 1
547 2 7 0 1
547 2 8 0 1
547 2 9 0 1
547 2 10 1 1
547 2 11 0 1
547 2 12 0 1
547 2 13 0 1
547 2 14 0 1
547 2 15 1 1
547 2 16 0 1
547 2 17 0 1
547 2 18 0 1
547 2 19 0 1
547 2 20 1 1
547 2 21 0 1
547 2 22 0 1
547 2 23 0 1
547 2 24 0 1
547 2 25 1 1
548 1 1 1 13
548 1 2 1 13
548 1 3 1 11
548 1 4 1 7
548 1 5 1 6
548 1 6 1 4
548 1 11 1 4
548 1 16 1 3
548 1 17 1 1
548 1 21 1 10
548 1 22 1 10
548 1 23 1 2
548 1 24 1 8
548 1 25 1 8
548 2 1 1 1
548 2 2 0 1
548 2 3 0 1
548 2 4 0 1
548 2 5 0 1
548 2 6 0 1
548 2 7 0 1
548 2 8 0 1
548 2 9 0 1
548 2 10 0 1
548 2 11 1 1
548 2 12 0 1
548 2 13 0 1
548 2 14 0 1
548 2 15 0 1
548 2 16 1 1
548 2 17 0 1
548 2 18 0 1
548 2 19 0 1
548 2 20 0 1
548 2 21 1 1
548 2 22 0 1
548 2 23 0 1
548 2 24 1 1
548 2 25 1 1
549 1 5 1 6
549 1 6 1 1
549 1 7 1 3
549 1 8 1 1
549 1 9 1 4
549 1 10 1 3
549 1 11 1 7
549 1 12 1 12
549 1 13 1 16
549 1 14 1 20
549 1 15 1 14
549 1 19 1 3
549 1 20 1 6
549 1 24 1 2
549 1 25 1 2
549 2 1 0 1
549 2 2 0 1
549 2 3 0 1
549 2 4 0 1
549 2 5 1 1
549 2 6 0 1
549 2 7 0 1
549 2 8 1 1
549 2 9 0 1
549 2 10 0 1
549 2 11 1 1
549 2 12 1 1
549 2 13 1 1
549 2 14 1 1
549 2 15 1 1
549 2 16 0 1
549 2 17 0 1
549 2 18 0 1
549 2 19 0 1
549 2 20 0 1
549 2 21 0 1
549 2 22 0 1
549 2 23 0 1
549 2 24 0 1
549 2 25 0 1
550 1 1 1 14
550 1 2 1 2
550 1 6 1 17
550 1 7 1 1
550 1 11 1 22
550 1 12 1 4
550 1 13 1 5
550 1 14 1 2
550 1 15 1 3
550 1 16 1 14
550 1 17 1 1
550 1 21 1 15
550 2 1 1 1
550 2 2 0 1
550 2 3 0 1
550 2 4 0 1
550 2 5 0 1
550 2 6 1 1
550 2 7 0 1
550 2 8 0 1
550 2 9 0 1
550 2 10 0 1
550 2 11 1 1
550 2 12 0 1
550 2 13 0 1
550 2 14 0 1
550 2 15 0 1
550 2 16 1 1
550 2 17 0 1
550 2 18 0 1
550 2 19 0 1
550 2 20 0 1
550 2 21 1 1
550 2 22 0 1
550 2 23 0 1
550 2 24 0 1
550 2 25 0 1
551 1 3 1 13
551 1 4 1 10
551 1 5 1 1
551 1 6 1 2
551 1 8 1 9
551 1 9 1 3
551 1 11 1 2
551 1 13 1 8
551 1 14 1 7
551 1 16 1 2
551 1 18 1 12
551 1 19 1 7
551 1 21 1 5
551 1 23 1 14
551 1 24 1 5
551 2 1 1 1
551 2 2 0 1
551 2 3 0 1
551 2 4 0 1
551 2 5 0 1
551 2 6 0 1
551 2 7 0 1
551 2 8 1 1
551 2 9 1 1
551 2 10 0 1
551 2 11 0 1
551 2 12 0 1
551 2 13 0 1
551 2 14 0 1
551 2 15 0 1
551 2 16 0 1
551 2 17 0 1
551 2 18 0 1
551 2 19 0 1
551 2 20 0 1
551 2 21 0 1
551 2 22 0 1
551 2 23 0 1
551 2 24 1 1
551 2 25 0 1
552 1 1 1 5
552 1 4 1 17
552 1 5 1 5
552 1 7 1 1
552 1 9 1 13
552 1 10 1 4
552 1 11 1 1
552 1 12 1 2
552 1 14 1 9
552 1 15 1 2
552 1 16 1 3
552 1 17 1 5
552 1 19 1 12
552 1 20 1 1
552 1 21 1 2
552 1 24 1 14
552 1 25 1 4
552 2 1 0 1
552 2 2 0 1
552 2 3 0 1
552 2 4 1 1
552 2 5 0 1
552 2 6 0 1
552 2 7 0 1
552 2 8 0 1
552 2 9 1 1
552 2 10 0 1
552 2 11 0 1
552 2 12 0 1
552 2 13 0 1
552 2 14 0 1
552 2 15 0 1
552 2 16 0 1
552 2 17 1 1
552 2 18 0 1
552 2 19 1 1
552 2 20 0 1
552 2 21 0 1
552 2 22 0 1
552 2 23 0 1
552 2 24 1 1
552 2 25 0 1
553 1 2 1 1
553 1 5 1 4
553 1 6 1 12
553 1 7 1 11
553 1 8 1 12
553 1 9 1 20
553 1 10 1 15
553 1 12 1 1
553 1 15 1 2
553 1 17 1 5
553 1 18 1 1
553 1 20 1 5
553 1 21 1 1
553 1 22 1 1
553 1 23 1 1
553 1 25 1 8
553 2 1 0 1
553 2 2 0 1
553 2 3 0 1
553 2 4 0 1
553 2 5 0 1
553 2 6 1 1
553 2 7 1 1
553 2 8 0 1
553 2 9 1 1
553 2 10 0 1
553 2 11 0 1
553 2 12 0 1
553 2 13 0 1
553 2 14 0 1
553 2 15 0 1
553 2 16 0 1
553 2 17 0 1
553 2 18 0 1
553 2 19 0 1
553 2 20 0 1
553 2 21 0 1
553 2 22 0 1
553 2 23 0 1
553 2 24 0 1
553 2 25 0 1
554 1 1 1 3
554 1 2 1 1
554 1 6 1 18
554 1 7 1 12
554 1 8 1 11
554 1 9 1 11
554 1 10 1 19
554 1 11 1 6
554 1 16 1 7
554 1 20 1 3
554 1 21 1 7
554 1 25 1 2
554 2 1 1 1
554 2 2 0 1
554 2 3 0 1
554 2 4 0 1
554 2 5 0 1
554 2 6 1 1
554 2 7 0 1
554 2 8 0 1
554 2 9 1 1
554 2 10 1 1
554 2 11 0 1
554 2 12 0 1
554 2 13 0 1
554 2 14 0 1
554 2 15 0 1
554 2 16 0 1
554 2 17 0 1
554 2 18 0 1
554 2 19 0 1
554 2 20 0 1
554 2 21 0 1
554 2 22 0 1
554 2 23 0 1
554 2 24 0 1
554 2 25 0 1
555 1 1 1 1
555 1 2 1 2
555 1 3 1 3
555 1 4 1 3
555 1 5 1 2
555 1 6 1 22
555 1 7 1 19
555 1 8 1 22
555 1 9 1 15
555 1 10 1 10
555 1 21 1 1
555 2 1 0 1
555 2 2 0 1
555 2 3 0 1
555 2 4 0 1
555 2 5 0 1
555 2 6 0 1
555 2 7 1 1
555 2 8 1 1
555 2 9 1 1
555 2 10 1 1
555 2 11 0 1
555 2 12 0 1
555 2 13 0 1
555 2 14 0 1
555 2 15 0 1
555 2 16 0 1
555 2 17 0 1
555 2 18 0 1
555 2 19 0 1
555 2 20 0 1
555 2 21 0 1
555 2 22 0 1
555 2 23 0 1
555 2 24 0 1
555 2 25 0 1
556 1 4 1 1
556 1 5 1 15
556 1 6 1 8
556 1 10 1 10
556 1 11 1 8
556 1 14 1 1
556 1 15 1 18
556 1 16 1 5
556 1 17 1 1
556 1 19 1 1
556 1 20 1 7
556 1 21 1 8
556 1 22 1 1
556 1 24 1 4
556 1 25 1 12
556 2 1 0 1
556 2 2 0 1
556 2 3 0 1
556 2 4 1 1
556 2 5 1 1
556 2 6 0 1
556 2 7 1 1
556 2 8 0 1
556 2 9 0 1
556 2 10 0 1
556 2 11 1 1
556 2 12 0 1
556 2 13 0 1
556 2 14 0 1
556 2 15 1 1
556 2 16 0 1
556 2 17 0 1
556 2 18 0 1
556 2 19 0 1
556 2 20 1 1
556 2 21 0 1
556 2 22 0 1
556 2 23 0 1
556 2 24 0 1
556 2 25 0 1
557 1 1 1 9
557 1 2 1 7
557 1 3 1 5
557 1 4 1 7
557 1 5 1 9
557 1 6 1 1
557 1 11 1 4
557 1 12 1 8
557 1 13 1 6
557 1 14 1 7
557 1 15 1 6
557 1 16 1 1
557 1 17 1 1
557 1 18 1 1
557 1 19 1 2
557 1 20 1 2
557 1 21 1 1
557 1 22 1 6
557 1 23 1 8
557 1 24 1 5
557 1 25 1 4
557 2 1 0 1
557 2 2 0 1
557 2 3 0 1
557 2 4 0 1
557 2 5 0 1
557 2 6 0 1
557 2 7 0 1
557 2 8 0 1
557 2 9 0 1
557 2 10 0 1
557 2 11 1 1
557 2 12 0 1
557 2 13 1 1
557 2 14 0 1
557 2 15 1 1
557 2 16 0 1
557 2 17 1 1
557 2 18 1 1
557 2 19 0 1
557 2 20 0 1
557 2 21 1 1
557 2 22 0 1
557 2 23 0 1
557 2 24 0 1
557 2 25 0 1
558 1 1 1 2
558 1 4 1 1
558 1 6 1 2
558 1 10 1 1
558 1 11 1 24
558 1 12 1 12
558 1 13 1 18
558 1 14 1 16
558 1 15 1 21
558 1 18 1 1
558 1 19 1 1
558 1 20 1 1
558 2 1 0 1
558 2 2 0 1
558 2 3 0 1
558 2 4 0 1
558 2 5 0 1
558 2 6 0 1
558 2 7 0 1
558 2 8 0 1
558 2 9 0 1
558 2 10 0 1
558 2 11 1 1
558 2 12 1 1
558 2 13 1 1
558 2 14 1 1
558 2 15 1 1
558 2 16 0 1
558 2 17 0 1
558 2 18 0 1
558 2 19 0 1
558 2 20 0 1
558 2 21 0 1
558 2 22 0 1
558 2 23 0 1
558 2 24 0 1
558 2 25 0 1
559 1 1 1 7
559 1 2 1 7
559 1 3 1 6
559 1 4 1 22
559 1 5 1 7
559 1 9 1 9
559 1 14 1 10
559 1 19 1 6
559 1 21 1 4
559 1 22 1 2
559 1 23 1 3
559 1 24 1 14
559 1 25 1 3
559 2 1 1 1
559 2 2 1 1
559 2 3 0 1
559 2 4 1 1
559 2 5 0 1
559 2 6 0 1
559 2 7 0 1
559 2 8 0 1
559 2 9 0 1
559 2 10 0 1
559 2 11 0 1
559 2 12 0 1
559 2 13 0 1
559 2 14 0 1
559 2 15 0 1
559 2 16 0 1
559 2 17 0 1
559 2 18 0 1
559 2 19 0 1
559 2 20 0 1
559 2 21 0 1
559 2 22 0 1
559 2 23 0 1
559 2 24 0 1
559 2 25 0 1
560 1 4 1 13
560 1 5 1 5
560 1 9 1 14
560 1 10 1 6
560 1 12 1 1
560 1 14 1 13
560 1 15 1 4
560 1 19 1 17
560 1 20 1 7
560 1 22 1 1
560 1 24 1 12
560 1 25 1 7
560 2 1 0 1
560 2 2 0 1
560 2 3 0 1
560 2 4 1 1
560 2 5 0 1
560 2 6 0 1
560 2 7 0 1
560 2 8 0 1
560 2 9 1 1
560 2 10 0 1
560 2 11 0 1
560 2 12 0 1
560 2 13 0 1
560 2 14 0 1
560 2 15 1 1
560 2 16 0 1
560 2 17 0 1
560 2 18 0 1
560 2 19 1 1
560 2 20 0 1
560 2 21 0 1
560 2 22 0 1
560 2 23 0 1
560 2 24 1 1
560 2 25 1 1
561 1 1 1 8
561 1 2 1 5
561 1 3 1 2
561 1 4 1 19
561 1 5 1 4
561 1 6 1 3
561 1 8 1 1
561 1 9 1 11
561 1 10 1 1
561 1 11 1 2
561 1 12 1 6
561 1 13 1 3
561 1 14 1 6
561 1 15 1 3
561 1 16 1 8
561 1 19 1 7
561 1 20 1 1
561 1 21 1 3
561 1 24 1 7
561 2 1 0 1
561 2 2 0 1
561 2 3 0 1
561 2 4 1 1
561 2 5 0 1
561 2 6 0 1
561 2 7 0 1
561 2 8 0 1
561 2 9 1 1
561 2 10 0 1
561 2 11 0 1
561 2 12 0 1
561 2 13 0 1
561 2 14 1 1
561 2 15 0 1
561 2 16 0 1
561 2 17 0 1
561 2 18 0 1
561 2 19 1 1
561 2 20 0 1
561 2 21 0 1
561 2 22 0 1
561 2 23 0 1
561 2 24 1 1
561 2 25 0 1
562 1 1 1 9
562 1 2 1 12
562 1 3 1 6
562 1 6 1 3
562 1 7 1 12
562 1 8 1 7
562 1 11 1 7
562 1 12 1 6
562 1 13 1 5
562 1 14 1 1
562 1 16 1 2
562 1 17 1 8
562 1 18 1 2
562 1 21 1 3
562 1 22 1 13
562 1 23 1 4
562 2 1 1 1
562 2 2 0 1
562 2 3 0 1
562 2 4 0 1
562 2 5 0 1
562 2 6 0 1
562 2 7 1 1
562 2 8 0 1
562 2 9 0 1
562 2 10 0 1
562 2 11 1 1
562 2 12 0 1
562 2 13 0 1
562 2 14 0 1
562 2 15 0 1
562 2 16 0 1
562 2 17 0 1
562 2 18 0 1
562 2 19 0 1
562 2 20 0 1
562 2 21 0 1
562 2 22 1 1
562 2 23 0 1
562 2 24 0 1
562 2 25 0 1
563 1 2 1 17
563 1 7 1 23
563 1 9 1 1
563 1 10 1 1
563 1 12 1 13
563 1 17 1 18
563 1 19 1 1
563 1 21 1 3
563 1 22 1 15
563 1 23 1 2
563 1 24 1 2
563 1 25 1 4
563 2 1 0 1
563 2 2 1 1
563 2 3 0 1
563 2 4 0 1
563 2 5 0 1
563 2 6 0 1
563 2 7 1 1
563 2 8 0 1
563 2 9 0 1
563 2 10 0 1
563 2 11 0 1
563 2 12 1 1
563 2 13 0 1
563 2 14 1 1
563 2 15 0 1
563 2 16 0 1
563 2 17 0 1
563 2 18 0 1
563 2 19 0 1
563 2 20 0 1
563 2 21 0 1
563 2 22 1 1
563 2 23 1 1
563 2 24 0 1
563 2 25 0 1
564 1 1 1 1
564 1 2 1 1
564 1 3 1 10
564 1 8 1 21
564 1 12 1 3
564 1 13 1 21
564 1 14 1 2
564 1 15 1 2
564 1 17 1 2
564 1 18 1 19
564 1 23 1 18
564 2 1 0 1
564 2 2 0 1
564 2 3 1 1
564 2 4 0 1
564 2 5 0 1
564 2 6 0 1
564 2 7 0 1
564 2 8 1 1
564 2 9 0 1
564 2 10 0 1
564 2 11 0 1
564 2 12 0 1
564 2 13 1 1
564 2 14 0 1
564 2 15 1 1
564 2 16 0 1
564 2 17 0 1
564 2 18 1 1
564 2 19 0 1
564 2 20 0 1
564 2 21 0 1
564 2 22 0 1
564 2 23 1 1
564 2 24 0 1
564 2 25 0 1
565 1 2 1 1
565 1 4 1 1
565 1 5 1 20
565 1 7 1 2
565 1 8 1 2
565 1 9 1 1
565 1 10 1 17
565 1 12 1 2
565 1 14 1 1
565 1 15 1 13
565 1 20 1 19
565 1 22 1 1
565 1 25 1 20
565 2 1 0 1
565 2 2 0 1
565 2 3 0 1
565 2 4 0 1
565 2 5 1 1
565 2 6 0 1
565 2 7 0 1
565 2 8 0 1
565 2 9 0 1
565 2 10 0 1
565 2 11 0 1
565 2 12 0 1
565 2 13 0 1
565 2 14 1 1
565 2 15 1 1
565 2 16 0 1
565 2 17 0 1
565 2 18 0 1
565 2 19 0 1
565 2 20 0 1
565 2 21 0 1
565 2 22 0 1
565 2 23 0 1
565 2 24 0 1
565 2 25 0 1
566 1 4 1 11
566 1 6 1 8
566 1 7 1 8
566 1 8 1 7
566 1 9 1 14
566 1 10 1 4
566 1 14 1 6
566 1 16 1 2
566 1 17 1 5
566 1 18 1 2
566 1 19 1 13
566 1 20 1 5
566 1 24 1 15
566 2 1 0 1
566 2 2 0 1
566 2 3 0 1
566 2 4 1 1
566 2 5 0 1
566 2 6 1 1
566 2 7 0 1
566 2 8 0 1
566 2 9 1 1
566 2 10 1 1
566 2 11 0 1
566 2 12 0 1
566 2 13 0 1
566 2 14 1 1
566 2 15 0 1
566 2 16 0 1
566 2 17 0 1
566 2 18 0 1
566 2 19 1 1
566 2 20 0 1
566 2 21 0 1
566 2 22 0 1
566 2 23 0 1
566 2 24 0 1
566 2 25 0 1
567 1 3 1 4
567 1 6 1 9
567 1 7 1 4
567 1 8 1 13
567 1 9 1 7
567 1 10 1 13
567 1 11 1 6
567 1 12 1 9
567 1 13 1 9
567 1 14 1 5
567 1 15 1 11
567 1 18 1 2
567 1 19 1 3
567 1 20 1 3
567 1 23 1 2
567 2 1 0 1
567 2 2 0 1
567 2 3 0 1
567 2 4 0 1
567 2 5 0 1
567 2 6 1 1
567 2 7 0 1
567 2 8 0 1
567 2 9 0 1
567 2 10 0 1
567 2 11 0 1
567 2 12 1 1
567 2 13 1 1
567 2 14 0 1
567 2 15 0 1
567 2 16 0 1
567 2 17 0 1
567 2 18 0 1
567 2 19 0 1
567 2 20 0 1
567 2 21 0 1
567 2 22 0 1
567 2 23 0 1
567 2 24 0 1
567 2 25 0 1
568 1 1 1 6
568 1 2 1 1
568 1 3 1 3
568 1 5 1 3
568 1 6 1 21
568 1 7 1 11
568 1 8 1 11
568 1 9 1 18
568 1 10 1 14
568 1 11 1 4
568 1 15 1 4
568 1 16 1 3
568 1 20 1 1
568 2 1 0 1
568 2 2 0 1
568 2 3 0 1
568 2 4 0 1
568 2 5 1 1
568 2 6 1 1
568 2 7 0 1
568 2 8 1 1
568 2 9 1 1
568 2 10 1 1
568 2 11 0 1
568 2 12 0 1
568 2 13 0 1
568 2 14 0 1
568 2 15 0 1
568 2 16 0 1
568 2 17 0 1
568 2 18 0 1
568 2 19 0 1
568 2 20 0 1
568 2 21 0 1
568 2 22 0 1
568 2 23 0 1
568 2 24 0 1
568 2 25 0 1
569 1 1 1 9
569 1 2 1 12
569 1 3 1 18
569 1 4 1 13
569 1 5 1 11
569 1 6 1 4
569 1 7 1 3
569 1 8 1 6
569 1 9 1 4
569 1 10 1 6
569 1 13 1 5
569 1 18 1 6
569 1 23 1 3
569 2 1 1 1
569 2 2 1 1
569 2 3 1 1
569 2 4 1 1
569 2 5 0 1
569 2 6 0 1
569 2 7 0 1
569 2 8 1 1
569 2 9 0 1
569 2 10 0 1
569 2 11 0 1
569 2 12 0 1
569 2 13 0 1
569 2 14 0 1
569 2 15 0 1
569 2 16 0 1
569 2 17 0 1
569 2 18 1 1
569 2 19 0 1
569 2 20 0 1
569 2 21 0 1
569 2 22 0 1
569 2 23 0 1
569 2 24 0 1
569 2 25 0 1
570 1 1 1 1
570 1 3 1 17
570 1 8 1 16
570 1 13 1 12
570 1 16 1 2
570 1 18 1 17
570 1 20 1 1
570 1 21 1 2
570 1 22 1 5
570 1 23 1 21
570 1 24 1 2
570 1 25 1 4
570 2 1 0 1
570 2 2 0 1
570 2 3 1 1
570 2 4 0 1
570 2 5 0 1
570 2 6 0 1
570 2 7 0 1
570 2 8 1 1
570 2 9 0 1
570 2 10 0 1
570 2 11 0 1
570 2 12 0 1
570 2 13 1 1
570 2 14 0 1
570 2 15 0 1
570 2 16 0 1
570 2 17 0 1
570 2 18 1 1
570 2 19 0 1
570 2 20 1 1
570 2 21 0 1
570 2 22 0 1
570 2 23 1 1
570 2 24 0 1
570 2 25 0 1
571 1 2 1 2
571 1 4 1 1
571 1 5 1 1
571 1 6 1 2
571 1 7 1 6
571 1 8 1 7
571 1 9 1 6
571 1 10 1 14
571 1 11 1 1
571 1 12 1 10
571 1 13 1 18
571 1 14 1 4
571 1 15 1 9
571 1 18 1 2
571 1 20 1 5
571 1 22 1 1
571 1 23 1 5
571 1 25 1 6
571 2 1 0 1
571 2 2 0 1
571 2 3 0 1
571 2 4 0 1
571 2 5 0 1
571 2 6 0 1
571 2 7 1 1
571 2 8 1 1
571 2 9 1 1
571 2 10 0 1
571 2 11 0 1
571 2 12 0 1
571 2 13 1 1
571 2 14 0 1
571 2 15 1 1
571 2 16 0 1
571 2 17 0 1
571 2 18 0 1
571 2 19 0 1
571 2 20 0 1
571 2 21 0 1
571 2 22 0 1
571 2 23 0 1
571 2 24 0 1
571 2 25 0 1
572 1 16 1 20
572 1 17 1 21
572 1 18 1 18
572 1 19 1 19
572 1 20 1 22
572 2 1 0 1
572 2 2 0 1
572 2 3 0 1
572 2 4 0 1
572 2 5 0 1
572 2 6 0 1
572 2 7 0 1
572 2 8 0 1
572 2 9 0 1
572 2 10 0 1
572 2 11 0 1
572 2 12 0 1
572 2 13 0 1
572 2 14 0 1
572 2 15 0 1
572 2 16 1 1
572 2 17 1 1
572 2 18 1 1
572 2 19 1 1
572 2 20 1 1
572 2 21 0 1
572 2 22 0 1
572 2 23 0 1
572 2 24 0 1
572 2 25 0 1
573 1 1 1 5
573 1 2 1 4
573 1 3 1 3
573 1 4 1 3
573 1 10 1 3
573 1 17 1 1
573 1 18 1 1
573 1 20 1 5
573 1 21 1 18
573 1 22 1 20
573 1 23 1 8
573 1 24 1 14
573 1 25 1 15
573 2 1 0 1
573 2 2 0 1
573 2 3 1 1
573 2 4 0 1
573 2 5 0 1
573 2 6 0 1
573 2 7 0 1
573 2 8 0 1
573 2 9 0 1
573 2 10 0 1
573 2 11 0 1
573 2 12 0 1
573 2 13 0 1
573 2 14 0 1
573 2 15 0 1
573 2 16 0 1
573 2 17 0 1
573 2 18 0 1
573 2 19 0 1
573 2 20 0 1
573 2 21 1 1
573 2 22 1 1
573 2 23 1 1
573 2 24 0 1
573 2 25 1 1
574 1 1 1 4
574 1 3 1 1
574 1 4 1 3
574 1 6 1 5
574 1 7 1 1
574 1 8 1 5
574 1 9 1 5
574 1 11 1 11
574 1 12 1 3
574 1 13 1 6
574 1 14 1 15
574 1 15 1 8
574 1 16 1 2
574 1 18 1 2
574 1 19 1 6
574 1 21 1 3
574 1 22 1 1
574 1 23 1 3
574 1 24 1 15
574 1 25 1 1
574 2 1 0 1
574 2 2 0 1
574 2 3 0 1
574 2 4 0 1
574 2 5 0 1
574 2 6 0 1
574 2 7 0 1
574 2 8 0 1
574 2 9 1 1
574 2 10 0 1
574 2 11 1 1
574 2 12 0 1
574 2 13 1 1
574 2 14 1 1
574 2 15 0 1
574 2 16 0 1
574 2 17 0 1
574 2 18 0 1
574 2 19 0 1
574 2 20 0 1
574 2 21 0 1
574 2 22 0 1
574 2 23 0 1
574 2 24 1 1
574 2 25 0 1
575 1 4 1 2
575 1 9 1 2
575 1 14 1 3
575 1 16 1 25
575 1 17 1 10
575 1 18 1 16
575 1 19 1 19
575 1 20 1 23
575 2 1 0 1
575 2 2 0 1
575 2 3 0 1
575 2 4 0 1
575 2 5 0 1
575 2 6 0 1
575 2 7 0 1
575 2 8 0 1
575 2 9 0 1
575 2 10 0 1
575 2 11 0 1
575 2 12 0 1
575 2 13 0 1
575 2 14 0 1
575 2 15 0 1
575 2 16 0 1
575 2 17 1 1
575 2 18 1 1
575 2 19 1 1
575 2 20 0 1
575 2 21 0 1
575 2 22 0 1
575 2 23 0 1
575 2 24 0 1
575 2 25 0 1
576 1 2 1 4
576 1 5 1 1
576 1 7 1 2
576 1 12 1 6
576 1 16 1 16
576 1 17 1 24
576 1 18 1 13
576 1 19 1 18
576 1 20 1 13
576 1 22 1 2
576 1 23 1 1
576 2 1 0 1
576 2 2 0 1
576 2 3 0 1
576 2 4 0 1
576 2 5 0 1
576 2 6 0 1
576 2 7 1 1
576 2 8 0 1
576 2 9 0 1
576 2 10 0 1
576 2 11 0 1
576 2 12 1 1
576 2 13 0 1
576 2 14 0 1
576 2 15 0 1
576 2 16 1 1
576 2 17 1 1
576 2 18 1 1
576 2 19 1 1
576 2 20 1 1
576 2 21 0 1
576 2 22 0 1
576 2 23 0 1
576 2 24 0 1
576 2 25 0 1
577 1 1 1 8
577 1 3 1 3
577 1 6 1 18
577 1 7 1 2
577 1 8 1 5
577 1 9 1 3
577 1 10 1 3
577 1 11 1 9
577 1 12 1 4
577 1 13 1 2
577 1 14 1 1
577 1 15 1 1
577 1 16 1 15
577 1 18 1 6
577 1 21 1 17
577 1 23 1 3
577 2 1 0 1
577 2 2 0 1
577 2 3 1 1
577 2 4 0 1
577 2 5 0 1
577 2 6 0 1
577 2 7 1 1
577 2 8 0 1
577 2 9 0 1
577 2 10 0 1
577 2 11 1 1
577 2 12 0 1
577 2 13 0 1
577 2 14 0 1
577 2 15 0 1
577 2 16 0 1
577 2 17 0 1
577 2 18 0 1
577 2 19 0 1
577 2 20 0 1
577 2 21 1 1
577 2 22 0 1
577 2 23 0 1
577 2 24 0 1
577 2 25 0 1
578 1 1 1 1
578 1 3 1 3
578 1 4 1 3
578 1 5 1 5
578 1 8 1 1
578 1 10 1 11
578 1 15 1 7
578 1 20 1 7
578 1 21 1 15
578 1 22 1 9
578 1 23 1 4
578 1 24 1 8
578 1 25 1 26
578 2 1 0 1
578 2 2 0 1
578 2 3 0 1
578 2 4 1 1
578 2 5 0 1
578 2 6 0 1
578 2 7 0 1
578 2 8 0 1
578 2 9 0 1
578 2 10 0 1
578 2 11 0 1
578 2 12 0 1
578 2 13 0 1
578 2 14 0 1
578 2 15 1 1
578 2 16 0 1
578 2 17 0 1
578 2 18 0 1
578 2 19 0 1
578 2 20 0 1
578 2 21 1 1
578 2 22 1 1
578 2 23 0 1
578 2 24 0 1
578 2 25 0 1
579 1 1 1 2
579 1 2 1 3
579 1 3 1 1
579 1 4 1 1
579 1 7 1 4
579 1 11 1 2
579 1 12 1 5
579 1 13 1 4
579 1 14 1 5
579 1 15 1 7
579 1 16 1 9
579 1 17 1 12
579 1 18 1 6
579 1 19 1 19
579 1 20 1 8
579 1 21 1 3
579 1 22 1 5
579 1 23 1 2
579 1 24 1 1
579 1 25 1 1
579 2 1 0 1
579 2 2 0 1
579 2 3 0 1
579 2 4 1 1
579 2 5 0 1
579 2 6 0 1
579 2 7 1 1
579 2 8 0 1
579 2 9 0 1
579 2 10 0 1
579 2 11 0 1
579 2 12 1 1
579 2 13 0 1
579 2 14 0 1
579 2 15 0 1
579 2 16 1 1
579 2 17 1 1
579 2 18 0 1
579 2 19 0 1
579 2 20 0 1
579 2 21 0 1
579 2 22 0 1
579 2 23 0 1
579 2 24 0 1
579 2 25 0 1
580 1 3 1 7
580 1 6 1 9
580 1 7 1 20
580 1 8 1 17
580 1 9 1 14
580 1 10 1 16
580 1 13 1 3
580 1 18 1 8
580 1 23 1 6
580 2 1 0 1
580 2 2 0 1
580 2 3 0 1
580 2 4 0 1
580 2 5 0 1
580 2 6 1 1
580 2 7 1 1
580 2 8 1 1
580 2 9 1 1
580 2 10 1 1
580 2 11 0 1
580 2 12 0 1
580 2 13 0 1
580 2 14 0 1
580 2 15 0 1
580 2 16 0 1
580 2 17 0 1
580 2 18 1 1
580 2 19 0 1
580 2 20 0 1
580 2 21 0 1
580 2 22 0 1
580 2 23 1 1
580 2 24 0 1
580 2 25 0 1
581 1 2 1 5
581 1 6 1 1
581 1 7 1 4
581 1 12 1 5
581 1 16 1 8
581 1 17 1 26
581 1 18 1 8
581 1 19 1 10
581 1 20 1 14
581 1 21 1 2
581 1 22 1 8
581 1 23 1 2
581 1 24 1 5
581 1 25 1 2
581 2 1 0 1
581 2 2 0 1
581 2 3 0 1
581 2 4 0 1
581 2 5 0 1
581 2 6 0 1
581 2 7 1 1
581 2 8 0 1
581 2 9 0 1
581 2 10 0 1
581 2 11 0 1
581 2 12 1 1
581 2 13 0 1
581 2 14 0 1
581 2 15 0 1
581 2 16 1 1
581 2 17 0 1
581 2 18 1 1
581 2 19 1 1
581 2 20 0 1
581 2 21 0 1
581 2 22 1 1
581 2 23 0 1
581 2 24 0 1
581 2 25 0 1
582 1 1 1 3
582 1 2 1 1
582 1 3 1 1
582 1 5 1 1
582 1 6 1 20
582 1 7 1 19
582 1 8 1 16
582 1 9 1 17
582 1 10 1 16
582 1 11 1 3
582 1 14 1 1
582 1 16 1 2
582 2 1 0 1
582 2 2 0 1
582 2 3 0 1
582 2 4 0 1
582 2 5 0 1
582 2 6 1 1
582 2 7 1 1
582 2 8 1 1
582 2 9 1 1
582 2 10 1 1
582 2 11 0 1
582 2 12 0 1
582 2 13 0 1
582 2 14 0 1
582 2 15 0 1
582 2 16 0 1
582 2 17 0 1
582 2 18 0 1
582 2 19 1 1
582 2 20 1 1
582 2 21 0 1
582 2 22 0 1
582 2 23 0 1
582 2 24 0 1
582 2 25 0 1
583 1 1 1 1
583 1 4 1 3
583 1 6 1 5
583 1 9 1 3
583 1 11 1 5
583 1 14 1 1
583 1 16 1 23
583 1 17 1 13
583 1 18 1 17
583 1 19 1 8
583 1 20 1 8
583 1 21 1 9
583 1 22 1 2
583 1 23 1 1
583 1 24 1 1
583 2 1 0 1
583 2 2 0 1
583 2 3 0 1
583 2 4 0 1
583 2 5 0 1
583 2 6 0 1
583 2 7 0 1
583 2 8 0 1
583 2 9 0 1
583 2 10 0 1
583 2 11 0 1
583 2 12 0 1
583 2 13 0 1
583 2 14 0 1
583 2 15 0 1
583 2 16 1 1
583 2 17 1 1
583 2 18 0 1
583 2 19 0 1
583 2 20 0 1
583 2 21 0 1
583 2 22 0 1
583 2 23 0 1
583 2 24 1 1
583 2 25 0 1
584 1 2 1 22
584 1 7 1 25
584 1 12 1 18
584 1 14 1 2
584 1 17 1 14
584 1 20 1 1
584 1 21 1 1
584 1 22 1 17
584 2 1 0 1
584 2 2 1 1
584 2 3 0 1
584 2 4 0 1
584 2 5 0 1
584 2 6 0 1
584 2 7 1 1
584 2 8 0 1
584 2 9 0 1
584 2 10 0 1
584 2 11 0 1
584 2 12 1 1
584 2 13 0 1
584 2 14 0 1
584 2 15 0 1
584 2 16 0 1
584 2 17 1 1
584 2 18 0 1
584 2 19 0 1
584 2 20 0 1
584 2 21 0 1
584 2 22 1 1
584 2 23 0 1
584 2 24 0 1
584 2 25 0 1
585 1 1 1 1
585 1 2 1 9
585 1 3 1 2
585 1 4 1 10
585 1 5 1 2
585 1 6 1 5
585 1 7 1 14
585 1 8 1 7
585 1 9 1 13
585 1 10 1 9
585 1 12 1 3
585 1 14 1 5
585 1 17 1 4
585 1 19 1 7
585 1 22 1 2
585 1 24 1 7
585 2 1 0 1
585 2 2 0 1
585 2 3 0 1
585 2 4 0 1
585 2 5 0 1
585 2 6 1 1
585 2 7 1 1
585 2 8 0 1
585 2 9 1 1
585 2 10 1 1
585 2 11 0 1
585 2 12 1 1
585 2 13 0 1
585 2 14 0 1
585 2 15 0 1
585 2 16 0 1
585 2 17 0 1
585 2 18 0 1
585 2 19 0 1
585 2 20 0 1
585 2 21 0 1
585 2 22 0 1
585 2 23 0 1
585 2 24 0 1
585 2 25 0 1
586 1 8 1 1
586 1 11 1 17
586 1 12 1 13
586 1 13 1 21
586 1 14 1 24
586 1 15 1 18
586 1 17 1 2
586 1 18 1 2
586 1 19 1 1
586 1 23 1 1
586 2 1 0 1
586 2 2 0 1
586 2 3 1 1
586 2 4 0 1
586 2 5 0 1
586 2 6 0 1
586 2 7 0 1
586 2 8 0 1
586 2 9 0 1
586 2 10 0 1
586 2 11 1 1
586 2 12 1 1
586 2 13 1 1
586 2 14 1 1
586 2 15 1 1
586 2 16 0 1
586 2 17 0 1
586 2 18 0 1
586 2 19 0 1
586 2 20 0 1
586 2 21 0 1
586 2 22 0 1
586 2 23 0 1
586 2 24 0 1
586 2 25 0 1
587 1 1 1 11
587 1 2 1 13
587 1 3 1 16
587 1 4 1 14
587 1 5 1 11
587 1 21 1 10
587 1 22 1 4
587 1 23 1 6
587 1 24 1 9
587 1 25 1 6
587 2 1 1 1
587 2 2 1 1
587 2 3 1 1
587 2 4 1 1
587 2 5 1 1
587 2 6 0 1
587 2 7 0 1
587 2 8 0 1
587 2 9 0 1
587 2 10 0 1
587 2 11 0 1
587 2 12 0 1
587 2 13 0 1
587 2 14 0 1
587 2 15 0 1
587 2 16 0 1
587 2 17 0 1
587 2 18 0 1
587 2 19 0 1
587 2 20 0 1
587 2 21 0 1
587 2 22 0 1
587 2 23 0 1
587 2 24 0 1
587 2 25 0 1
588 1 6 1 22
588 1 7 1 23
588 1 8 1 18
588 1 9 1 18
588 1 10 1 13
588 1 16 1 3
588 1 17 1 1
588 1 19 1 1
588 1 20 1 1
588 2 1 0 1
588 2 2 0 1
588 2 3 1 1
588 2 4 0 1
588 2 5 0 1
588 2 6 1 1
588 2 7 1 1
588 2 8 1 1
588 2 9 1 1
588 2 10 1 1
588 2 11 0 1
588 2 12 0 1
588 2 13 0 1
588 2 14 0 1
588 2 15 0 1
588 2 16 0 1
588 2 17 0 1
588 2 18 0 1
588 2 19 0 1
588 2 20 0 1
588 2 21 0 1
588 2 22 0 1
588 2 23 0 1
588 2 24 0 1
588 2 25 0 1
589 1 1 1 13
589 1 2 1 9
589 1 3 1 10
589 1 4 1 9
589 1 5 1 12
589 1 6 1 11
589 1 11 1 9
589 1 14 1 1
589 1 16 1 11
589 1 17 1 2
589 1 19 1 1
589 1 21 1 11
589 1 24 1 1
589 2 1 1 1
589 2 2 1 1
589 2 3 0 1
589 2 4 1 1
589 2 5 1 1
589 2 6 1 1
589 2 7 0 1
589 2 8 0 1
589 2 9 0 1
589 2 10 0 1
589 2 11 0 1
589 2 12 0 1
589 2 13 0 1
589 2 14 0 1
589 2 15 0 1
589 2 16 0 1
589 2 17 0 1
589 2 18 0 1
589 2 19 0 1
589 2 20 0 1
589 2 21 1 1
589 2 22 0 1
589 2 23 0 1
589 2 24 0 1
589 2 25 0 1
590 1 2 1 5
590 1 3 1 12
590 1 4 1 1
590 1 7 1 1
590 1 8 1 11
590 1 10 1 1
590 1 12 1 4
590 1 13 1 11
590 1 14 1 1
590 1 16 1 5
590 1 17 1 5
590 1 18 1 15
590 1 19 1 3
590 1 20 1 10
590 1 22 1 2
590 1 23 1 13
590 2 1 0 1
590 2 2 1 1
590 2 3 1 1
590 2 4 0 1
590 2 5 0 1
590 2 6 0 1
590 2 7 0 1
590 2 8 0 1
590 2 9 0 1
590 2 10 0 1
590 2 11 0 1
590 2 12 1 1
590 2 13 1 1
590 2 14 0 1
590 2 15 0 1
590 2 16 0 1
590 2 17 1 1
590 2 18 0 1
590 2 19 0 1
590 2 20 0 1
590 2 21 0 1
590 2 22 0 1
590 2 23 0 1
590 2 24 0 1
590 2 25 0 1
591 1 2 1 9
591 1 3 1 9
591 1 5 1 1
591 1 7 1 13
591 1 8 1 4
591 1 12 1 10
591 1 13 1 5
591 1 16 1 2
591 1 17 1 12
591 1 18 1 12
591 1 19 1 1
591 1 20 1 2
591 1 22 1 11
591 1 23 1 6
591 1 24 1 1
591 1 25 1 2
591 2 1 0 1
591 2 2 0 1
591 2 3 1 1
591 2 4 0 1
591 2 5 0 1
591 2 6 0 1
591 2 7 1 1
591 2 8 0 1
591 2 9 0 1
591 2 10 0 1
591 2 11 0 1
591 2 12 0 1
591 2 13 0 1
591 2 14 0 1
591 2 15 0 1
591 2 16 0 1
591 2 17 0 1
591 2 18 0 1
591 2 19 0 1
591 2 20 0 1
591 2 21 0 1
591 2 22 0 1
591 2 23 0 1
591 2 24 0 1
591 2 25 0 1
592 1 6 1 1
592 1 8 1 4
592 1 11 1 17
592 1 12 1 17
592 1 13 1 21
592 1 14 1 20
592 1 15 1 16
592 1 18 1 3
592 1 23 1 1
592 2 1 0 1
592 2 2 0 1
592 2 3 0 1
592 2 4 0 1
592 2 5 0 1
592 2 6 0 1
592 2 7 0 1
592 2 8 0 1
592 2 9 0 1
592 2 10 0 1
592 2 11 0 1
592 2 12 1 1
592 2 13 1 1
592 2 14 0 1
592 2 15 1 1
592 2 16 0 1
592 2 17 0 1
592 2 18 0 1
592 2 19 0 1
592 2 20 0 1
592 2 21 0 1
592 2 22 0 1
592 2 23 0 1
592 2 24 0 1
592 2 25 0 1
593 1 2 1 19
593 1 7 1 13
593 1 10 1 1
593 1 12 1 14
593 1 16 1 7
593 1 17 1 21
593 1 18 1 3
593 1 19 1 6
593 1 20 1 5
593 1 22 1 10
593 1 24 1 1
593 2 1 0 1
593 2 2 1 1
593 2 3 0 1
593 2 4 0 1
593 2 5 0 1
593 2 6 0 1
593 2 7 1 1
593 2 8 0 1
593 2 9 0 1
593 2 10 0 1
593 2 11 0 1
593 2 12 0 1
593 2 13 0 1
593 2 14 0 1
593 2 15 0 1
593 2 16 1 1
593 2 17 1 1
593 2 18 0 1
593 2 19 0 1
593 2 20 1 1
593 2 21 0 1
593 2 22 1 1
593 2 23 0 1
593 2 24 0 1
593 2 25 0 1
594 1 1 1 1
594 1 2 1 3
594 1 3 1 15
594 1 4 1 4
594 1 5 1 1
594 1 6 1 2
594 1 8 1 17
594 1 9 1 1
594 1 10 1 1
594 1 13 1 17
594 1 18 1 20
594 1 22 1 1
594 1 23 1 17
594 2 1 0 1
594 2 2 0 1
594 2 3 0 1
594 2 4 0 1
594 2 5 0 1
594 2 6 0 1
594 2 7 0 1
594 2 8 1 1
594 2 9 0 1
594 2 10 0 1
594 2 11 0 1
594 2 12 0 1
594 2 13 1 1
594 2 14 0 1
594 2 15 0 1
594 2 16 0 1
594 2 17 0 1
594 2 18 1 1
594 2 19 0 1
594 2 20 0 1
594 2 21 0 1
594 2 22 0 1
594 2 23 1 1
594 2 24 0 1
594 2 25 0 1
595 1 1 1 9
595 1 2 1 4
595 1 4 1 1
595 1 6 1 6
595 1 7 1 1
595 1 11 1 14
595 1 12 1 1
595 1 16 1 6
595 1 21 1 17
595 1 22 1 10
595 1 23 1 12
595 1 24 1 10
595 1 25 1 9
595 2 1 0 1
595 2 2 0 1
595 2 3 0 1
595 2 4 0 1
595 2 5 0 1
595 2 6 0 1
595 2 7 0 1
595 2 8 0 1
595 2 9 0 1
595 2 10 0 1
595 2 11 1 1
595 2 12 0 1
595 2 13 0 1
595 2 14 0 1
595 2 15 0 1
595 2 16 1 1
595 2 17 0 1
595 2 18 0 1
595 2 19 0 1
595 2 20 0 1
595 2 21 1 1
595 2 22 0 1
595 2 23 0 1
595 2 24 1 1
595 2 25 0 1
596 1 1 1 10
596 1 2 1 13
596 1 3 1 25
596 1 4 1 17
596 1 5 1 11
596 1 6 1 6
596 1 7 1 4
596 1 8 1 9
596 1 9 1 2
596 1 10 1 2
596 1 23 1 1
596 2 1 1 1
596 2 2 0 1
596 2 3 1 1
596 2 4 1 1
596 2 5 1 1
596 2 6 0 1
596 2 7 1 1
596 2 8 0 1
596 2 9 0 1
596 2 10 0 1
596 2 11 0 1
596 2 12 0 1
596 2 13 0 1
596 2 14 0 1
596 2 15 0 1
596 2 16 0 1
596 2 17 0 1
596 2 18 0 1
596 2 19 0 1
596 2 20 0 1
596 2 21 0 1
596 2 22 0 1
596 2 23 0 1
596 2 24 0 1
596 2 25 0 1
597 1 13 1 2
597 1 15 1 1
597 1 16 1 18
597 1 17 1 19
597 1 18 1 20
597 1 19 1 20
597 1 20 1 18
597 1 23 1 1
597 1 25 1 1
597 2 1 0 1
597 2 2 0 1
597 2 3 0 1
597 2 4 0 1
597 2 5 0 1
597 2 6 0 1
597 2 7 0 1
597 2 8 0 1
597 2 9 0 1
597 2 10 1 1
597 2 11 0 1
597 2 12 0 1
597 2 13 0 1
597 2 14 0 1
597 2 15 0 1
597 2 16 1 1
597 2 17 1 1
597 2 18 1 1
597 2 19 1 1
597 2 20 1 1
597 2 21 0 1
597 2 22 0 1
597 2 23 0 1
597 2 24 0 1
597 2 25 0 1
598 1 1 1 6
598 1 2 1 2
598 1 3 1 10
598 1 4 1 1
598 1 5 1 8
598 1 6 1 6
598 1 7 1 8
598 1 8 1 13
598 1 9 1 11
598 1 10 1 11
598 1 13 1 8
598 1 14 1 2
598 1 17 1 1
598 1 18 1 5
598 1 19 1 1
598 1 23 1 5
598 1 24 1 2
598 2 1 0 1
598 2 2 0 1
598 2 3 0 1
598 2 4 0 1
598 2 5 0 1
598 2 6 0 1
598 2 7 0 1
598 2 8 1 1
598 2 9 0 1
598 2 10 0 1
598 2 11 0 1
598 2 12 0 1
598 2 13 1 1
598 2 14 0 1
598 2 15 0 1
598 2 16 0 1
598 2 17 0 1
598 2 18 0 1
598 2 19 0 1
598 2 20 0 1
598 2 21 0 1
598 2 22 0 1
598 2 23 0 1
598 2 24 0 1
598 2 25 0 1
599 1 1 1 9
599 1 2 1 2
599 1 3 1 1
599 1 5 1 2
599 1 6 1 4
599 1 11 1 4
599 1 16 1 14
599 1 17 1 8
599 1 18 1 15
599 1 19 1 15
599 1 20 1 14
599 1 21 1 10
599 1 23 1 1
599 1 25 1 1
599 2 1 1 1
599 2 2 0 1
599 2 3 0 1
599 2 4 0 1
599 2 5 0 1
599 2 6 0 1
599 2 7 0 1
599 2 8 0 1
599 2 9 0 1
599 2 10 0 1
599 2 11 0 1
599 2 12 0 1
599 2 13 0 1
599 2 14 0 1
599 2 15 0 1
599 2 16 1 1
599 2 17 1 1
599 2 18 0 1
599 2 19 0 1
599 2 20 0 1
599 2 21 0 1
599 2 22 0 1
599 2 23 0 1
599 2 24 0 1
599 2 25 0 1
600 1 1 1 3
600 1 2 1 2
600 1 3 1 4
600 1 4 1 4
600 1 5 1 8
600 1 6 1 14
600 1 7 1 8
600 1 8 1 11
600 1 9 1 11
600 1 10 1 8
600 1 16 1 4
600 1 17 1 1
600 1 18 1 6
600 1 19 1 7
600 1 20 1 7
600 1 22 1 1
600 1 25 1 1
600 2 1 0 1
600 2 2 0 1
600 2 3 0 1
600 2 4 0 1
600 2 5 0 1
600 2 6 1 1
600 2 7 0 1
600 2 8 0 1
600 2 9 0 1
600 2 10 0 1
600 2 11 0 1
600 2 12 0 1
600 2 13 0 1
600 2 14 0 1
600 2 15 0 1
600 2 16 1 1
600 2 17 0 1
600 2 18 1 1
600 2 19 0 1
600 2 20 0 1
600 2 21 0 1
600 2 22 0 1
600 2 23 0 1
600 2 24 0 1
600 2 25 0 1
601 1 1 1 13
601 1 3 1 1
601 1 6 1 18
601 1 7 1 6
601 1 8 1 6
601 1 10 1 2
601 1 11 1 18
601 1 12 1 1
601 1 13 1 1
601 1 14 1 1
601 1 16 1 10
601 1 18 1 3
601 1 21 1 19
601 1 23 1 1
601 2 1 1 1
601 2 2 0 1
601 2 3 0 1
601 2 4 0 1
601 2 5 0 1
601 2 6 0 1
601 2 7 0 1
601 2 8 0 1
601 2 9 0 1
601 2 10 0 1
601 2 11 0 1
601 2 12 0 1
601 2 13 0 1
601 2 14 0 1
601 2 15 0 1
601 2 16 1 1
601 2 17 0 1
601 2 18 0 1
601 2 19 0 1
601 2 20 0 1
601 2 21 0 1
601 2 22 0 1
601 2 23 0 1
601 2 24 0 1
601 2 25 0 1
602 1 1 1 11
602 1 2 1 5
602 1 6 1 16
602 1 7 1 5
602 1 11 1 13
602 1 12 1 1
602 1 16 1 19
602 1 17 1 3
602 1 18 1 4
602 1 19 1 4
602 1 20 1 1
602 1 21 1 14
602 1 22 1 4
602 2 1 1 1
602 2 2 0 1
602 2 3 0 1
602 2 4 0 1
602 2 5 0 1
602 2 6 1 1
602 2 7 1 1
602 2 8 0 1
602 2 9 0 1
602 2 10 0 1
602 2 11 1 1
602 2 12 0 1
602 2 13 0 1
602 2 14 0 1
602 2 15 0 1
602 2 16 1 1
602 2 17 0 1
602 2 18 0 1
602 2 19 0 1
602 2 20 0 1
602 2 21 1 1
602 2 22 1 1
602 2 23 0 1
602 2 24 0 1
602 2 25 0 1
603 1 2 1 18
603 1 5 1 1
603 1 7 1 23
603 1 10 1 1
603 1 12 1 11
603 1 17 1 22
603 1 20 1 1
603 1 22 1 22
603 1 25 1 1
603 2 1 0 1
603 2 2 1 1
603 2 3 0 1
603 2 4 0 1
603 2 5 0 1
603 2 6 0 1
603 2 7 1 1
603 2 8 0 1
603 2 9 0 1
603 2 10 0 1
603 2 11 0 1
603 2 12 1 1
603 2 13 0 1
603 2 14 0 1
603 2 15 0 1
603 2 16 0 1
603 2 17 1 1
603 2 18 0 1
603 2 19 0 1
603 2 20 1 1
603 2 21 0 1
603 2 22 0 1
603 2 23 0 1
603 2 24 0 1
603 2 25 0 1
604 1 6 1 1
604 1 21 1 28
604 1 22 1 22
604 1 23 1 13
604 1 24 1 22
604 1 25 1 14
604 2 1 0 1
604 2 2 0 1
604 2 3 0 1
604 2 4 0 1
604 2 5 0 1
604 2 6 0 1
604 2 7 0 1
604 2 8 0 1
604 2 9 0 1
604 2 10 0 1
604 2 11 0 1
604 2 12 0 1
604 2 13 0 1
604 2 14 0 1
604 2 15 0 1
604 2 16 0 1
604 2 17 0 1
604 2 18 0 1
604 2 19 0 1
604 2 20 0 1
604 2 21 1 1
604 2 22 1 1
604 2 23 1 1
604 2 24 1 1
604 2 25 1 1
605 1 11 1 3
605 1 12 1 7
605 1 13 1 7
605 1 14 1 4
605 1 15 1 1
605 1 21 1 16
605 1 22 1 13
605 1 23 1 17
605 1 24 1 23
605 1 25 1 9
605 2 1 0 1
605 2 2 0 1
605 2 3 0 1
605 2 4 0 1
605 2 5 0 1
605 2 6 0 1
605 2 7 0 1
605 2 8 0 1
605 2 9 0 1
605 2 10 0 1
605 2 11 0 1
605 2 12 0 1
605 2 13 1 1
605 2 14 0 1
605 2 15 0 1
605 2 16 0 1
605 2 17 0 1
605 2 18 0 1
605 2 19 0 1
605 2 20 0 1
605 2 21 1 1
605 2 22 1 1
605 2 23 1 1
605 2 24 1 1
605 2 25 1 1
606 1 2 1 13
606 1 3 1 1
606 1 5 1 3
606 1 7 1 24
606 1 10 1 2
606 1 12 1 15
606 1 17 1 18
606 1 20 1 1
606 1 22 1 20
606 1 23 1 3
606 2 1 0 1
606 2 2 1 1
606 2 3 0 1
606 2 4 0 1
606 2 5 0 1
606 2 6 0 1
606 2 7 1 1
606 2 8 0 1
606 2 9 0 1
606 2 10 0 1
606 2 11 0 1
606 2 12 0 1
606 2 13 0 1
606 2 14 0 1
606 2 15 0 1
606 2 16 0 1
606 2 17 1 1
606 2 18 0 1
606 2 19 0 1
606 2 20 0 1
606 2 21 0 1
606 2 22 1 1
606 2 23 0 1
606 2 24 0 1
606 2 25 0 1
607 1 8 1 1
607 1 18 1 2
607 1 21 1 25
607 1 22 1 21
607 1 23 1 21
607 1 24 1 17
607 1 25 1 13
607 2 1 0 1
607 2 2 0 1
607 2 3 0 1
607 2 4 0 1
607 2 5 0 1
607 2 6 0 1
607 2 7 0 1
607 2 8 0 1
607 2 9 0 1
607 2 10 0 1
607 2 11 0 1
607 2 12 0 1
607 2 13 0 1
607 2 14 0 1
607 2 15 0 1
607 2 16 0 1
607 2 17 0 1
607 2 18 0 1
607 2 19 0 1
607 2 20 0 1
607 2 21 1 1
607 2 22 1 1
607 2 23 1 1
607 2 24 1 1
607 2 25 1 1
608 1 3 1 13
608 1 4 1 7
608 1 8 1 18
608 1 9 1 3
608 1 13 1 17
608 1 14 1 2
608 1 17 1 1
608 1 18 1 12
608 1 19 1 3
608 1 20 1 1
608 1 22 1 2
608 1 23 1 17
608 1 24 1 2
608 1 25 1 2
608 2 1 0 1
608 2 2 0 1
608 2 3 1 1
608 2 4 0 1
608 2 5 0 1
608 2 6 0 1
608 2 7 0 1
608 2 8 1 1
608 2 9 0 1
608 2 10 0 1
608 2 11 0 1
608 2 12 0 1
608 2 13 0 1
608 2 14 0 1
608 2 15 0 1
608 2 16 0 1
608 2 17 0 1
608 2 18 1 1
608 2 19 1 1
608 2 20 0 1
608 2 21 0 1
608 2 22 0 1
608 2 23 0 1
608 2 24 0 1
608 2 25 0 1
609 1 2 1 1
609 1 3 1 1
609 1 4 1 7
609 1 6 1 6
609 1 7 1 12
609 1 8 1 12
609 1 9 1 14
609 1 10 1 11
609 1 14 1 14
609 1 19 1 8
609 1 24 1 13
609 1 25 1 1
609 2 1 0 1
609 2 2 0 1
609 2 3 0 1
609 2 4 0 1
609 2 5 0 1
609 2 6 1 1
609 2 7 1 1
609 2 8 1 1
609 2 9 1 1
609 2 10 0 1
609 2 11 0 1
609 2 12 0 1
609 2 13 0 1
609 2 14 0 1
609 2 15 0 1
609 2 16 0 1
609 2 17 0 1
609 2 18 0 1
609 2 19 1 1
609 2 20 0 1
609 2 21 0 1
609 2 22 0 1
609 2 23 1 1
609 2 24 0 1
609 2 25 0 1
610 1 3 1 18
610 1 5 1 1
610 1 8 1 21
610 1 10 1 1
610 1 13 1 20
610 1 16 1 4
610 1 17 1 2
610 1 18 1 16
610 1 19 1 2
610 1 23 1 15
610 2 1 0 1
610 2 2 0 1
610 2 3 1 1
610 2 4 0 1
610 2 5 0 1
610 2 6 0 1
610 2 7 0 1
610 2 8 0 1
610 2 9 0 1
610 2 10 0 1
610 2 11 0 1
610 2 12 0 1
610 2 13 0 1
610 2 14 0 1
610 2 15 0 1
610 2 16 1 1
610 2 17 0 1
610 2 18 1 1
610 2 19 0 1
610 2 20 0 1
610 2 21 0 1
610 2 22 0 1
610 2 23 1 1
610 2 24 0 1
610 2 25 0 1
611 1 1 1 1
611 1 2 1 2
611 1 4 1 1
611 1 5 1 16
611 1 10 1 17
611 1 15 1 21
611 1 17 1 2
611 1 20 1 22
611 1 25 1 18
611 2 1 0 1
611 2 2 0 1
611 2 3 0 1
611 2 4 0 1
611 2 5 1 1
611 2 6 0 1
611 2 7 0 1
611 2 8 0 1
611 2 9 0 1
611 2 10 1 1
611 2 11 0 1
611 2 12 0 1
611 2 13 0 1
611 2 14 0 1
611 2 15 1 1
611 2 16 0 1
611 2 17 0 1
611 2 18 0 1
611 2 19 0 1
611 2 20 1 1
611 2 21 0 1
611 2 22 0 1
611 2 23 0 1
611 2 24 0 1
611 2 25 1 1
612 1 4 1 2
612 1 5 1 16
612 1 9 1 2
612 1 10 1 15
612 1 11 1 4
612 1 12 1 6
612 1 13 1 7
612 1 14 1 13
612 1 15 1 12
612 1 20 1 11
612 1 24 1 2
612 1 25 1 10
612 2 1 0 1
612 2 2 0 1
612 2 3 0 1
612 2 4 0 1
612 2 5 0 1
612 2 6 0 1
612 2 7 0 1
612 2 8 0 1
612 2 9 0 1
612 2 10 1 1
612 2 11 0 1
612 2 12 0 1
612 2 13 1 1
612 2 14 0 1
612 2 15 1 1
612 2 16 0 1
612 2 17 0 1
612 2 18 0 1
612 2 19 0 1
612 2 20 0 1
612 2 21 0 1
612 2 22 0 1
612 2 23 0 1
612 2 24 0 1
612 2 25 1 1
613 1 2 1 1
613 1 4 1 1
613 1 9 1 7
613 1 11 1 14
613 1 12 1 21
613 1 13 1 9
613 1 14 1 16
613 1 15 1 18
613 1 17 1 1
613 1 19 1 6
613 1 24 1 6
613 2 1 0 1
613 2 2 0 1
613 2 3 0 1
613 2 4 0 1
613 2 5 0 1
613 2 6 0 1
613 2 7 0 1
613 2 8 0 1
613 2 9 0 1
613 2 10 0 1
613 2 11 1 1
613 2 12 1 1
613 2 13 0 1
613 2 14 1 1
613 2 15 0 1
613 2 16 0 1
613 2 17 0 1
613 2 18 0 1
613 2 19 0 1
613 2 20 0 1
613 2 21 0 1
613 2 22 0 1
613 2 23 0 1
613 2 24 0 1
613 2 25 0 1
614 1 5 1 7
614 1 8 1 1
614 1 10 1 6
614 1 15 1 12
614 1 16 1 1
614 1 18 1 1
614 1 19 1 1
614 1 20 1 12
614 1 21 1 9
614 1 22 1 9
614 1 23 1 13
614 1 24 1 10
614 1 25 1 18
614 2 1 0 1
614 2 2 0 1
614 2 3 0 1
614 2 4 0 1
614 2 5 1 1
614 2 6 0 1
614 2 7 0 1
614 2 8 0 1
614 2 9 0 1
614 2 10 1 1
614 2 11 0 1
614 2 12 0 1
614 2 13 0 1
614 2 14 0 1
614 2 15 0 1
614 2 16 0 1
614 2 17 0 1
614 2 18 0 1
614 2 19 0 1
614 2 20 1 1
614 2 21 0 1
614 2 22 0 1
614 2 23 1 1
614 2 24 1 1
614 2 25 1 1
615 1 6 1 25
615 1 7 1 21
615 1 8 1 15
615 1 9 1 18
615 1 10 1 21
615 2 1 0 1
615 2 2 0 1
615 2 3 0 1
615 2 4 0 1
615 2 5 0 1
615 2 6 1 1
615 2 7 1 1
615 2 8 1 1
615 2 9 1 1
615 2 10 1 1
615 2 11 0 1
615 2 12 0 1
615 2 13 0 1
615 2 14 0 1
615 2 15 0 1
615 2 16 0 1
615 2 17 0 1
615 2 18 0 1
615 2 19 0 1
615 2 20 0 1
615 2 21 0 1
615 2 22 0 1
615 2 23 0 1
615 2 24 0 1
615 2 25 0 1
616 1 2 1 2
616 1 3 1 9
616 1 4 1 11
616 1 6 1 1
616 1 8 1 8
616 1 9 1 17
616 1 13 1 6
616 1 14 1 17
616 1 18 1 5
616 1 19 1 9
616 1 23 1 3
616 1 24 1 12
616 2 1 0 1
616 2 2 0 1
616 2 3 1 1
616 2 4 1 1
616 2 5 0 1
616 2 6 1 1
616 2 7 0 1
616 2 8 1 1
616 2 9 1 1
616 2 10 0 1
616 2 11 0 1
616 2 12 0 1
616 2 13 0 1
616 2 14 1 1
616 2 15 0 1
616 2 16 0 1
616 2 17 0 1
616 2 18 0 1
616 2 19 0 1
616 2 20 0 1
616 2 21 0 1
616 2 22 0 1
616 2 23 1 1
616 2 24 1 1
616 2 25 0 1
617 1 1 1 2
617 1 2 1 5
617 1 3 1 16
617 1 4 1 5
617 1 5 1 2
617 1 8 1 8
617 1 13 1 10
617 1 16 1 2
617 1 17 1 1
617 1 18 1 2
617 1 19 1 1
617 1 21 1 7
617 1 22 1 13
617 1 23 1 16
617 1 24 1 6
617 1 25 1 4
617 2 1 0 1
617 2 2 1 1
617 2 3 0 1
617 2 4 1 1
617 2 5 0 1
617 2 6 0 1
617 2 7 0 1
617 2 8 0 1
617 2 9 0 1
617 2 10 0 1
617 2 11 0 1
617 2 12 0 1
617 2 13 1 1
617 2 14 0 1
617 2 15 0 1
617 2 16 1 1
617 2 17 0 1
617 2 18 0 1
617 2 19 0 1
617 2 20 0 1
617 2 21 0 1
617 2 22 1 1
617 2 23 1 1
617 2 24 0 1
617 2 25 1 1
618 1 1 1 1
618 1 2 1 8
618 1 3 1 2
618 1 4 1 8
618 1 6 1 1
618 1 7 1 13
618 1 8 1 6
618 1 9 1 3
618 1 10 1 1
618 1 12 1 12
618 1 13 1 1
618 1 14 1 4
618 1 17 1 11
618 1 18 1 2
618 1 19 1 4
618 1 21 1 2
618 1 22 1 10
618 1 23 1 7
618 1 24 1 4
618 2 1 0 1
618 2 2 1 1
618 2 3 0 1
618 2 4 1 1
618 2 5 0 1
618 2 6 0 1
618 2 7 1 1
618 2 8 0 1
618 2 9 0 1
618 2 10 0 1
618 2 11 0 1
618 2 12 1 1
618 2 13 0 1
618 2 14 0 1
618 2 15 0 1
618 2 16 0 1
618 2 17 1 1
618 2 18 1 1
618 2 19 0 1
618 2 20 0 1
618 2 21 0 1
618 2 22 1 1
618 2 23 0 1
618 2 24 0 1
618 2 25 0 1
619 1 2 1 4
619 1 5 1 1
619 1 6 1 15
619 1 7 1 17
619 1 8 1 18
619 1 9 1 14
619 1 10 1 10
619 1 11 1 2
619 1 12 1 5
619 1 13 1 1
619 1 17 1 3
619 1 21 1 3
619 1 22 1 4
619 1 23 1 1
619 1 24 1 1
619 1 25 1 1
619 2 1 0 1
619 2 2 1 1
619 2 3 0 1
619 2 4 0 1
619 2 5 0 1
619 2 6 0 1
619 2 7 0 1
619 2 8 0 1
619 2 9 1 1
619 2 10 0 1
619 2 11 0 1
619 2 12 0 1
619 2 13 0 1
619 2 14 0 1
619 2 15 0 1
619 2 16 0 1
619 2 17 0 1
619 2 18 0 1
619 2 19 0 1
619 2 20 0 1
619 2 21 1 1
619 2 22 0 1
619 2 23 0 1
619 2 24 0 1
619 2 25 0 1
620 1 1 1 2
620 1 2 1 7
620 1 6 1 11
620 1 7 1 20
620 1 8 1 8
620 1 9 1 9
620 1 10 1 12
620 1 11 1 1
620 1 12 1 7
620 1 17 1 12
620 1 18 1 1
620 1 21 1 1
620 1 22 1 7
620 1 24 1 1
620 1 25 1 1
620 2 1 0 1
620 2 2 1 1
620 2 3 0 1
620 2 4 0 1
620 2 5 0 1
620 2 6 0 1
620 2 7 1 1
620 2 8 1 1
620 2 9 1 1
620 2 10 0 1
620 2 11 0 1
620 2 12 0 1
620 2 13 0 1
620 2 14 0 1
620 2 15 0 1
620 2 16 0 1
620 2 17 1 1
620 2 18 0 1
620 2 19 0 1
620 2 20 0 1
620 2 21 0 1
620 2 22 1 1
620 2 23 0 1
620 2 24 0 1
620 2 25 0 1
621 1 1 1 9
621 1 2 1 1
621 1 5 1 6
621 1 6 1 12
621 1 7 1 3
621 1 8 1 2
621 1 9 1 2
621 1 10 1 7
621 1 11 1 7
621 1 15 1 10
621 1 16 1 14
621 1 20 1 11
621 1 21 1 8
621 1 25 1 8
621 2 1 1 1
621 2 2 0 1
621 2 3 0 1
621 2 4 0 1
621 2 5 1 1
621 2 6 0 1
621 2 7 0 1
621 2 8 0 1
621 2 9 1 1
621 2 10 1 1
621 2 11 0 1
621 2 12 0 1
621 2 13 0 1
621 2 14 0 1
621 2 15 0 1
621 2 16 0 1
621 2 17 0 1
621 2 18 0 1
621 2 19 0 1
621 2 20 0 1
621 2 21 1 1
621 2 22 0 1
621 2 23 0 1
621 2 24 0 1
621 2 25 0 1
622 1 1 1 20
622 1 2 1 13
622 1 3 1 20
622 1 4 1 11
622 1 5 1 17
622 1 9 1 5
622 1 14 1 3
622 1 15 1 1
622 1 19 1 1
622 1 20 1 3
622 1 21 1 2
622 1 24 1 2
622 1 25 1 2
622 2 1 1 1
622 2 2 1 1
622 2 3 1 1
622 2 4 1 1
622 2 5 1 1
622 2 6 0 1
622 2 7 0 1
622 2 8 0 1
622 2 9 0 1
622 2 10 0 1
622 2 11 0 1
622 2 12 0 1
622 2 13 0 1
622 2 14 0 1
622 2 15 0 1
622 2 16 0 1
622 2 17 0 1
622 2 18 0 1
622 2 19 0 1
622 2 20 0 1
622 2 21 0 1
622 2 22 0 1
622 2 23 0 1
622 2 24 0 1
622 2 25 0 1
623 1 1 1 3
623 1 2 1 1
623 1 3 1 4
623 1 6 1 1
623 1 7 1 3
623 1 8 1 2
623 1 11 1 1
623 1 12 1 6
623 1 13 1 5
623 1 14 1 5
623 1 15 1 5
623 1 16 1 14
623 1 17 1 13
623 1 18 1 9
623 1 19 1 12
623 1 20 1 13
623 1 23 1 3
623 2 1 0 1
623 2 2 0 1
623 2 3 0 1
623 2 4 0 1
623 2 5 0 1
623 2 6 0 1
623 2 7 0 1
623 2 8 1 1
623 2 9 0 1
623 2 10 0 1
623 2 11 0 1
623 2 12 0 1
623 2 13 0 1
623 2 14 1 1
623 2 15 0 1
623 2 16 0 1
623 2 17 0 1
623 2 18 1 1
623 2 19 1 1
623 2 20 1 1
623 2 21 0 1
623 2 22 0 1
623 2 23 1 1
623 2 24 0 1
623 2 25 0 1
624 1 1 1 2
624 1 3 1 1
624 1 4 1 8
624 1 6 1 13
624 1 7 1 3
624 1 8 1 6
624 1 9 1 18
624 1 10 1 7
624 1 11 1 6
624 1 14 1 7
624 1 16 1 8
624 1 17 1 1
624 1 19 1 5
624 1 21 1 5
624 1 24 1 10
624 2 1 0 1
624 2 2 0 1
624 2 3 0 1
624 2 4 1 1
624 2 5 0 1
624 2 6 0 1
624 2 7 0 1
624 2 8 1 1
624 2 9 0 1
624 2 10 0 1
624 2 11 0 1
624 2 12 0 1
624 2 13 0 1
624 2 14 0 1
624 2 15 0 1
624 2 16 0 1
624 2 17 0 1
624 2 18 0 1
624 2 19 1 1
624 2 20 0 1
624 2 21 0 1
624 2 22 0 1
624 2 23 0 1
624 2 24 1 1
624 2 25 0 1
625 1 4 1 7
625 1 9 1 7
625 1 12 1 1
625 1 14 1 7
625 1 19 1 3
625 1 21 1 11
625 1 22 1 13
625 1 23 1 11
625 1 24 1 20
625 1 25 1 20
625 2 1 0 1
625 2 2 0 1
625 2 3 0 1
625 2 4 0 1
625 2 5 0 1
625 2 6 0 1
625 2 7 0 1
625 2 8 0 1
625 2 9 0 1
625 2 10 0 1
625 2 11 0 1
625 2 12 0 1
625 2 13 0 1
625 2 14 1 1
625 2 15 0 1
625 2 16 0 1
625 2 17 0 1
625 2 18 0 1
625 2 19 1 1
625 2 20 0 1
625 2 21 1 1
625 2 22 1 1
625 2 23 1 1
625 2 24 1 1
625 2 25 1 1
626 1 4 1 4
626 1 5 1 1
626 1 9 1 3
626 1 14 1 4
626 1 15 1 4
626 1 16 1 1
626 1 18 1 1
626 1 19 1 7
626 1 20 1 3
626 1 21 1 10
626 1 22 1 18
626 1 23 1 11
626 1 24 1 16
626 1 25 1 17
626 2 1 0 1
626 2 2 0 1
626 2 3 0 1
626 2 4 0 1
626 2 5 0 1
626 2 6 0 1
626 2 7 0 1
626 2 8 0 1
626 2 9 0 1
626 2 10 0 1
626 2 11 0 1
626 2 12 0 1
626 2 13 0 1
626 2 14 0 1
626 2 15 0 1
626 2 16 0 1
626 2 17 0 1
626 2 18 0 1
626 2 19 0 1
626 2 20 0 1
626 2 21 1 1
626 2 22 1 1
626 2 23 1 1
626 2 24 1 1
626 2 25 0 1
627 1 4 1 15
627 1 9 1 28
627 1 14 1 16
627 1 19 1 22
627 1 22 1 2
627 1 24 1 17
627 2 1 0 1
627 2 2 0 1
627 2 3 0 1
627 2 4 1 1
627 2 5 0 1
627 2 6 0 1
627 2 7 0 1
627 2 8 0 1
627 2 9 1 1
627 2 10 0 1
627 2 11 0 1
627 2 12 0 1
627 2 13 0 1
627 2 14 1 1
627 2 15 0 1
627 2 16 0 1
627 2 17 0 1
627 2 18 0 1
627 2 19 1 1
627 2 20 0 1
627 2 21 0 1
627 2 22 0 1
627 2 23 0 1
627 2 24 1 1
627 2 25 0 1
628 1 2 1 2
628 1 4 1 1
628 1 5 1 12
628 1 10 1 13
628 1 15 1 23
628 1 16 1 2
628 1 17 1 2
628 1 18 1 1
628 1 19 1 3
628 1 20 1 24
628 1 21 1 1
628 1 22 1 2
628 1 24 1 1
628 1 25 1 13
628 2 1 0 1
628 2 2 0 1
628 2 3 0 1
628 2 4 0 1
628 2 5 1 1
628 2 6 0 1
628 2 7 0 1
628 2 8 0 1
628 2 9 0 1
628 2 10 0 1
628 2 11 0 1
628 2 12 0 1
628 2 13 0 1
628 2 14 0 1
628 2 15 1 1
628 2 16 0 1
628 2 17 0 1
628 2 18 0 1
628 2 19 0 1
628 2 20 1 1
628 2 21 0 1
628 2 22 0 1
628 2 23 0 1
628 2 24 0 1
628 2 25 1 1
629 1 1 1 4
629 1 2 1 3
629 1 3 1 1
629 1 4 1 4
629 1 5 1 2
629 1 6 1 1
629 1 11 1 15
629 1 12 1 6
629 1 13 1 15
629 1 14 1 11
629 1 15 1 14
629 1 16 1 1
629 1 21 1 8
629 1 22 1 9
629 1 23 1 1
629 1 24 1 2
629 1 25 1 3
629 2 1 0 1
629 2 2 0 1
629 2 3 0 1
629 2 4 0 1
629 2 5 0 1
629 2 6 0 1
629 2 7 0 1
629 2 8 0 1
629 2 9 0 1
629 2 10 0 1
629 2 11 1 1
629 2 12 1 1
629 2 13 0 1
629 2 14 1 1
629 2 15 1 1
629 2 16 0 1
629 2 17 0 1
629 2 18 0 1
629 2 19 0 1
629 2 20 0 1
629 2 21 0 1
629 2 22 1 1
629 2 23 1 1
629 2 24 1 1
629 2 25 0 1
630 1 1 1 18
630 1 2 1 21
630 1 3 1 15
630 1 4 1 22
630 1 5 1 21
630 1 20 1 2
630 1 25 1 1
630 2 1 1 1
630 2 2 1 1
630 2 3 1 1
630 2 4 1 1
630 2 5 1 1
630 2 6 0 1
630 2 7 0 1
630 2 8 0 1
630 2 9 0 1
630 2 10 0 1
630 2 11 0 1
630 2 12 0 1
630 2 13 0 1
630 2 14 0 1
630 2 15 0 1
630 2 16 0 1
630 2 17 0 1
630 2 18 0 1
630 2 19 0 1
630 2 20 0 1
630 2 21 0 1
630 2 22 0 1
630 2 23 0 1
630 2 24 0 1
630 2 25 0 1
631 1 1 1 2
631 1 3 1 9
631 1 4 1 2
631 1 5 1 1
631 1 6 1 8
631 1 7 1 8
631 1 8 1 16
631 1 9 1 9
631 1 10 1 7
631 1 11 1 1
631 1 13 1 13
631 1 18 1 7
631 1 21 1 3
631 1 23 1 10
631 1 24 1 1
631 1 25 1 3
631 2 1 0 1
631 2 2 0 1
631 2 3 0 1
631 2 4 0 1
631 2 5 0 1
631 2 6 1 1
631 2 7 0 1
631 2 8 1 1
631 2 9 0 1
631 2 10 0 1
631 2 11 0 1
631 2 12 0 1
631 2 13 0 1
631 2 14 0 1
631 2 15 0 1
631 2 16 0 1
631 2 17 0 1
631 2 18 0 1
631 2 19 0 1
631 2 20 0 1
631 2 21 0 1
631 2 22 0 1
631 2 23 0 1
631 2 24 0 1
631 2 25 0 1
632 1 11 1 18
632 1 12 1 15
632 1 13 1 22
632 1 14 1 24
632 1 15 1 17
632 1 17 1 1
632 1 18 1 2
632 1 19 1 1
632 2 1 0 1
632 2 2 0 1
632 2 3 0 1
632 2 4 0 1
632 2 5 0 1
632 2 6 0 1
632 2 7 0 1
632 2 8 0 1
632 2 9 0 1
632 2 10 0 1
632 2 11 0 1
632 2 12 1 1
632 2 13 1 1
632 2 14 1 1
632 2 15 1 1
632 2 16 0 1
632 2 17 0 1
632 2 18 0 1
632 2 19 0 1
632 2 20 0 1
632 2 21 0 1
632 2 22 0 1
632 2 23 0 1
632 2 24 0 1
632 2 25 0 1
633 1 1 1 5
633 1 2 1 7
633 1 3 1 9
633 1 4 1 25
633 1 5 1 2
633 1 9 1 17
633 1 12 1 1
633 1 14 1 9
633 1 16 1 1
633 1 19 1 10
633 1 24 1 14
633 2 1 1 1
633 2 2 0 1
633 2 3 1 1
633 2 4 1 1
633 2 5 0 1
633 2 6 0 1
633 2 7 0 1
633 2 8 0 1
633 2 9 1 1
633 2 10 0 1
633 2 11 0 1
633 2 12 0 1
633 2 13 0 1
633 2 14 1 1
633 2 15 0 1
633 2 16 0 1
633 2 17 0 1
633 2 18 0 1
633 2 19 1 1
633 2 20 0 1
633 2 21 0 1
633 2 22 0 1
633 2 23 0 1
633 2 24 1 1
633 2 25 0 1
634 1 2 1 14
634 1 7 1 21
634 1 12 1 17
634 1 17 1 24
634 1 21 1 1
634 1 22 1 20
634 1 24 1 1
634 1 25 1 2
634 2 1 0 1
634 2 2 1 1
634 2 3 0 1
634 2 4 0 1
634 2 5 0 1
634 2 6 0 1
634 2 7 1 1
634 2 8 0 1
634 2 9 0 1
634 2 10 0 1
634 2 11 0 1
634 2 12 1 1
634 2 13 0 1
634 2 14 0 1
634 2 15 0 1
634 2 16 0 1
634 2 17 1 1
634 2 18 0 1
634 2 19 0 1
634 2 20 0 1
634 2 21 0 1
634 2 22 1 1
634 2 23 0 1
634 2 24 0 1
634 2 25 0 1
635 1 1 1 2
635 1 2 1 16
635 1 4 1 1
635 1 6 1 11
635 1 7 1 5
635 1 8 1 4
635 1 9 1 5
635 1 10 1 4
635 1 11 1 4
635 1 12 1 11
635 1 14 1 1
635 1 16 1 3
635 1 17 1 10
635 1 19 1 1
635 1 21 1 3
635 1 22 1 15
635 1 23 1 1
635 1 24 1 1
635 1 25 1 2
635 2 1 0 1
635 2 2 0 1
635 2 3 0 1
635 2 4 0 1
635 2 5 0 1
635 2 6 0 1
635 2 7 1 1
635 2 8 0 1
635 2 9 0 1
635 2 10 1 1
635 2 11 1 1
635 2 12 1 1
635 2 13 0 1
635 2 14 0 1
635 2 15 0 1
635 2 16 0 1
635 2 17 1 1
635 2 18 0 1
635 2 19 0 1
635 2 20 0 1
635 2 21 0 1
635 2 22 1 1
635 2 23 0 1
635 2 24 0 1
635 2 25 0 1
636 1 1 1 18
636 1 2 1 16
636 1 3 1 10
636 1 4 1 28
636 1 5 1 22
636 1 15 1 3
636 1 25 1 3
636 2 1 1 1
636 2 2 0 1
636 2 3 1 1
636 2 4 1 1
636 2 5 1 1
636 2 6 0 1
636 2 7 0 1
636 2 8 0 1
636 2 9 0 1
636 2 10 0 1
636 2 11 0 1
636 2 12 0 1
636 2 13 0 1
636 2 14 0 1
636 2 15 0 1
636 2 16 0 1
636 2 17 0 1
636 2 18 0 1
636 2 19 0 1
636 2 20 0 1
636 2 21 0 1
636 2 22 0 1
636 2 23 0 1
636 2 24 0 1
636 2 25 0 1
637 1 2 1 1
637 1 3 1 13
637 1 4 1 10
637 1 7 1 1
637 1 8 1 12
637 1 9 1 5
637 1 13 1 14
637 1 14 1 6
637 1 15 1 1
637 1 18 1 9
637 1 19 1 6
637 1 22 1 1
637 1 23 1 13
637 1 24 1 7
637 1 25 1 1
637 2 1 0 1
637 2 2 0 1
637 2 3 1 1
637 2 4 0 1
637 2 5 0 1
637 2 6 0 1
637 2 7 0 1
637 2 8 0 1
637 2 9 0 1
637 2 10 0 1
637 2 11 0 1
637 2 12 0 1
637 2 13 1 1
637 2 14 1 1
637 2 15 0 1
637 2 16 0 1
637 2 17 0 1
637 2 18 0 1
637 2 19 1 1
637 2 20 0 1
637 2 21 0 1
637 2 22 0 1
637 2 23 1 1
637 2 24 1 1
637 2 25 0 1
638 1 4 1 23
638 1 7 1 2
638 1 8 1 1
638 1 9 1 19
638 1 12 1 1
638 1 14 1 4
638 1 16 1 2
638 1 17 1 4
638 1 19 1 12
638 1 20 1 1
638 1 21 1 2
638 1 22 1 5
638 1 23 1 6
638 1 24 1 15
638 1 25 1 3
638 2 1 0 1
638 2 2 0 1
638 2 3 0 1
638 2 4 1 1
638 2 5 0 1
638 2 6 0 1
638 2 7 0 1
638 2 8 0 1
638 2 9 1 1
638 2 10 0 1
638 2 11 0 1
638 2 12 0 1
638 2 13 0 1
638 2 14 0 1
638 2 15 0 1
638 2 16 0 1
638 2 17 1 1
638 2 18 0 1
638 2 19 1 1
638 2 20 0 1
638 2 21 0 1
638 2 22 0 1
638 2 23 0 1
638 2 24 1 1
638 2 25 0 1
639 1 2 1 3
639 1 3 1 4
639 1 7 1 4
639 1 8 1 3
639 1 9 1 1
639 1 10 1 1
639 1 11 1 4
639 1 12 1 11
639 1 13 1 10
639 1 15 1 3
639 1 17 1 3
639 1 18 1 4
639 1 21 1 8
639 1 22 1 9
639 1 23 1 10
639 1 24 1 15
639 1 25 1 7
639 2 1 0 1
639 2 2 0 1
639 2 3 0 1
639 2 4 0 1
639 2 5 0 1
639 2 6 0 1
639 2 7 0 1
639 2 8 1 1
639 2 9 0 1
639 2 10 0 1
639 2 11 0 1
639 2 12 1 1
639 2 13 1 1
639 2 14 0 1
639 2 15 0 1
639 2 16 0 1
639 2 17 0 1
639 2 18 0 1
639 2 19 0 1
639 2 20 0 1
639 2 21 0 1
639 2 22 1 1
639 2 23 1 1
639 2 24 1 1
639 2 25 1 1
640 1 1 1 1
640 1 2 1 12
640 1 3 1 6
640 1 4 1 4
640 1 5 1 1
640 1 6 1 1
640 1 7 1 7
640 1 11 1 2
640 1 12 1 13
640 1 14 1 1
640 1 15 1 1
640 1 16 1 2
640 1 17 1 15
640 1 18 1 2
640 1 19 1 8
640 1 20 1 4
640 1 21 1 5
640 1 22 1 13
640 1 24 1 2
640 2 1 1 1
640 2 2 0 1
640 2 3 0 1
640 2 4 1 1
640 2 5 0 1
640 2 6 0 1
640 2 7 1 1
640 2 8 0 1
640 2 9 0 1
640 2 10 0 1
640 2 11 0 1
640 2 12 0 1
640 2 13 0 1
640 2 14 1 1
640 2 15 0 1
640 2 16 0 1
640 2 17 1 1
640 2 18 0 1
640 2 19 0 1
640 2 20 0 1
640 2 21 0 1
640 2 22 1 1
640 2 23 0 1
640 2 24 0 1
640 2 25 0 1
641 1 1 1 3
641 1 3 1 1
641 1 4 1 2
641 1 5 1 14
641 1 6 1 1
641 1 7 1 3
641 1 8 1 4
641 1 9 1 1
641 1 10 1 17
641 1 11 1 1
641 1 15 1 17
641 1 20 1 15
641 1 25 1 21
641 2 1 0 1
641 2 2 0 1
641 2 3 0 1
641 2 4 0 1
641 2 5 1 1
641 2 6 0 1
641 2 7 0 1
641 2 8 0 1
641 2 9 0 1
641 2 10 1 1
641 2 11 0 1
641 2 12 0 1
641 2 13 0 1
641 2 14 0 1
641 2 15 1 1
641 2 16 0 1
641 2 17 0 1
641 2 18 0 1
641 2 19 0 1
641 2 20 1 1
641 2 21 0 1
641 2 22 0 1
641 2 23 0 1
641 2 24 0 1
641 2 25 1 1
642 1 2 1 3
642 1 3 1 1
642 1 4 1 1
642 1 5 1 4
642 1 6 1 22
642 1 7 1 14
642 1 8 1 22
642 1 9 1 15
642 1 10 1 18
642 2 1 1 1
642 2 2 0 1
642 2 3 0 1
642 2 4 0 1
642 2 5 0 1
642 2 6 1 1
642 2 7 1 1
642 2 8 1 1
642 2 9 1 1
642 2 10 1 1
642 2 11 0 1
642 2 12 0 1
642 2 13 0 1
642 2 14 0 1
642 2 15 0 1
642 2 16 0 1
642 2 17 0 1
642 2 18 0 1
642 2 19 0 1
642 2 20 0 1
642 2 21 0 1
642 2 22 0 1
642 2 23 0 1
642 2 24 0 1
642 2 25 0 1
643 1 1 1 5
643 1 3 1 3
643 1 5 1 6
643 1 6 1 2
643 1 10 1 12
643 1 11 1 8
643 1 13 1 3
643 1 15 1 16
643 1 16 1 7
643 1 17 1 2
643 1 18 1 2
643 1 20 1 10
643 1 21 1 7
643 1 23 1 1
643 1 24 1 2
643 1 25 1 14
643 2 1 1 1
643 2 2 0 1
643 2 3 0 1
643 2 4 0 1
643 2 5 1 1
643 2 6 0 1
643 2 7 0 1
643 2 8 0 1
643 2 9 0 1
643 2 10 0 1
643 2 11 0 1
643 2 12 0 1
643 2 13 0 1
643 2 14 0 1
643 2 15 1 1
643 2 16 0 1
643 2 17 0 1
643 2 18 0 1
643 2 19 0 1
643 2 20 0 1
643 2 21 0 1
643 2 22 0 1
643 2 23 0 1
643 2 24 0 1
643 2 25 1 1
644 1 1 1 1
644 1 2 1 5
644 1 3 1 2
644 1 4 1 2
644 1 5 1 1
644 1 7 1 3
644 1 8 1 1
644 1 11 1 4
644 1 12 1 5
644 1 13 1 6
644 1 14 1 5
644 1 15 1 5
644 1 17 1 4
644 1 18 1 1
644 1 19 1 2
644 1 21 1 11
644 1 22 1 8
644 1 23 1 11
644 1 24 1 10
644 1 25 1 13
644 2 1 0 1
644 2 2 1 1
644 2 3 0 1
644 2 4 0 1
644 2 5 0 1
644 2 6 0 1
644 2 7 0 1
644 2 8 0 1
644 2 9 0 1
644 2 10 0 1
644 2 11 0 1
644 2 12 0 1
644 2 13 0 1
644 2 14 0 1
644 2 15 0 1
644 2 16 0 1
644 2 17 0 1
644 2 18 0 1
644 2 19 0 1
644 2 20 0 1
644 2 21 0 1
644 2 22 1 1
644 2 23 1 1
644 2 24 1 1
644 2 25 1 1
645 1 4 1 8
645 1 9 1 4
645 1 12 1 1
645 1 14 1 6
645 1 16 1 15
645 1 17 1 13
645 1 18 1 12
645 1 19 1 15
645 1 20 1 13
645 1 22 1 1
645 1 24 1 11
645 1 25 1 1
645 2 1 0 1
645 2 2 0 1
645 2 3 0 1
645 2 4 0 1
645 2 5 0 1
645 2 6 0 1
645 2 7 0 1
645 2 8 0 1
645 2 9 0 1
645 2 10 0 1
645 2 11 0 1
645 2 12 0 1
645 2 13 0 1
645 2 14 0 1
645 2 15 0 1
645 2 16 0 1
645 2 17 1 1
645 2 18 1 1
645 2 19 1 1
645 2 20 1 1
645 2 21 0 1
645 2 22 0 1
645 2 23 0 1
645 2 24 1 1
645 2 25 0 1
646 1 2 1 1
646 1 5 1 10
646 1 6 1 2
646 1 7 1 2
646 1 8 1 4
646 1 9 1 8
646 1 10 1 20
646 1 14 1 1
646 1 15 1 20
646 1 19 1 2
646 1 20 1 14
646 1 25 1 16
646 2 1 0 1
646 2 2 0 1
646 2 3 0 1
646 2 4 0 1
646 2 5 1 1
646 2 6 0 1
646 2 7 1 1
646 2 8 0 1
646 2 9 0 1
646 2 10 1 1
646 2 11 0 1
646 2 12 0 1
646 2 13 0 1
646 2 14 0 1
646 2 15 1 1
646 2 16 0 1
646 2 17 0 1
646 2 18 0 1
646 2 19 0 1
646 2 20 0 1
646 2 21 0 1
646 2 22 0 1
646 2 23 0 1
646 2 24 0 1
646 2 25 1 1
647 1 2 1 4
647 1 3 1 1
647 1 7 1 1
647 1 10 1 1
647 1 12 1 2
647 1 16 1 3
647 1 17 1 3
647 1 19 1 1
647 1 20 1 1
647 1 21 1 16
647 1 22 1 22
647 1 23 1 16
647 1 24 1 12
647 1 25 1 17
647 2 1 0 1
647 2 2 0 1
647 2 3 0 1
647 2 4 0 1
647 2 5 0 1
647 2 6 0 1
647 2 7 0 1
647 2 8 0 1
647 2 9 0 1
647 2 10 0 1
647 2 11 0 1
647 2 12 0 1
647 2 13 0 1
647 2 14 0 1
647 2 15 0 1
647 2 16 0 1
647 2 17 0 1
647 2 18 0 1
647 2 19 0 1
647 2 20 0 1
647 2 21 1 1
647 2 22 1 1
647 2 23 1 1
647 2 24 1 1
647 2 25 1 1
648 1 2 1 3
648 1 7 1 5
648 1 12 1 6
648 1 17 1 2
648 1 21 1 14
648 1 22 1 21
648 1 23 1 16
648 1 24 1 14
648 1 25 1 19
648 2 1 0 1
648 2 2 1 1
648 2 3 0 1
648 2 4 0 1
648 2 5 0 1
648 2 6 0 1
648 2 7 1 1
648 2 8 0 1
648 2 9 0 1
648 2 10 0 1
648 2 11 0 1
648 2 12 0 1
648 2 13 0 1
648 2 14 0 1
648 2 15 0 1
648 2 16 0 1
648 2 17 1 1
648 2 18 0 1
648 2 19 0 1
648 2 20 1 1
648 2 21 1 1
648 2 22 1 1
648 2 23 1 1
648 2 24 1 1
648 2 25 0 1
649 1 2 1 2
649 1 4 1 15
649 1 7 1 1
649 1 9 1 14
649 1 12 1 3
649 1 14 1 15
649 1 17 1 1
649 1 18 1 1
649 1 19 1 18
649 1 20 1 1
649 1 21 1 3
649 1 22 1 5
649 1 23 1 2
649 1 24 1 17
649 1 25 1 2
649 2 1 0 1
649 2 2 0 1
649 2 3 0 1
649 2 4 1 1
649 2 5 0 1
649 2 6 0 1
649 2 7 0 1
649 2 8 0 1
649 2 9 1 1
649 2 10 0 1
649 2 11 0 1
649 2 12 0 1
649 2 13 0 1
649 2 14 1 1
649 2 15 0 1
649 2 16 0 1
649 2 17 0 1
649 2 18 0 1
649 2 19 1 1
649 2 20 0 1
649 2 21 1 1
649 2 22 1 1
649 2 23 0 1
649 2 24 1 1
649 2 25 1 1
650 1 1 1 4
650 1 2 1 1
650 1 5 1 5
650 1 6 1 10
650 1 7 1 6
650 1 8 1 7
650 1 9 1 3
650 1 10 1 14
650 1 11 1 2
650 1 12 1 3
650 1 15 1 4
650 1 16 1 3
650 1 17 1 5
650 1 19 1 1
650 1 20 1 10
650 1 21 1 9
650 1 22 1 2
650 1 23 1 1
650 1 24 1 2
650 1 25 1 8
650 2 1 1 1
650 2 2 0 1
650 2 3 0 1
650 2 4 0 1
650 2 5 0 1
650 2 6 1 1
650 2 7 0 1
650 2 8 0 1
650 2 9 0 1
650 2 10 0 1
650 2 11 1 1
650 2 12 0 1
650 2 13 0 1
650 2 14 0 1
650 2 15 0 1
650 2 16 0 1
650 2 17 0 1
650 2 18 0 1
650 2 19 0 1
650 2 20 0 1
650 2 21 1 1
650 2 22 0 1
650 2 23 0 1
650 2 24 0 1
650 2 25 0 1
651 1 2 1 21
651 1 4 1 5
651 1 7 1 8
651 1 9 1 7
651 1 12 1 11
651 1 14 1 4
651 1 15 1 1
651 1 17 1 14
651 1 19 1 8
651 1 22 1 12
651 1 24 1 9
651 2 1 0 1
651 2 2 1 1
651 2 3 0 1
651 2 4 0 1
651 2 5 0 1
651 2 6 0 1
651 2 7 0 1
651 2 8 0 1
651 2 9 0 1
651 2 10 0 1
651 2 11 0 1
651 2 12 1 1
651 2 13 0 1
651 2 14 1 1
651 2 15 0 1
651 2 16 0 1
651 2 17 1 1
651 2 18 0 1
651 2 19 1 1
651 2 20 0 1
651 2 21 0 1
651 2 22 0 1
651 2 23 0 1
651 2 24 1 1
651 2 25 0 1
652 1 2 1 5
652 1 3 1 17
652 1 7 1 3
652 1 8 1 9
652 1 12 1 4
652 1 13 1 10
652 1 17 1 6
652 1 18 1 17
652 1 22 1 9
652 1 23 1 20
652 2 1 0 1
652 2 2 0 1
652 2 3 1 1
652 2 4 0 1
652 2 5 0 1
652 2 6 0 1
652 2 7 1 1
652 2 8 0 1
652 2 9 0 1
652 2 10 0 1
652 2 11 0 1
652 2 12 0 1
652 2 13 1 1
652 2 14 0 1
652 2 15 0 1
652 2 16 0 1
652 2 17 0 1
652 2 18 1 1
652 2 19 0 1
652 2 20 0 1
652 2 21 0 1
652 2 22 0 1
652 2 23 1 1
652 2 24 0 1
652 2 25 0 1
653 1 1 1 16
653 1 6 1 15
653 1 7 1 3
653 1 8 1 3
653 1 9 1 1
653 1 10 1 3
653 1 11 1 15
653 1 16 1 15
653 1 18 1 1
653 1 20 1 1
653 1 21 1 15
653 1 22 1 2
653 1 23 1 4
653 1 24 1 5
653 1 25 1 1
653 2 1 1 1
653 2 2 0 1
653 2 3 0 1
653 2 4 0 1
653 2 5 0 1
653 2 6 1 1
653 2 7 0 1
653 2 8 0 1
653 2 9 0 1
653 2 10 0 1
653 2 11 1 1
653 2 12 0 1
653 2 13 0 1
653 2 14 0 1
653 2 15 0 1
653 2 16 1 1
653 2 17 0 1
653 2 18 0 1
653 2 19 0 1
653 2 20 0 1
653 2 21 0 1
653 2 22 0 1
653 2 23 0 1
653 2 24 0 1
653 2 25 0 1
654 1 1 1 1
654 1 3 1 26
654 1 4 1 1
654 1 5 1 1
654 1 8 1 10
654 1 10 1 1
654 1 13 1 19
654 1 16 1 2
654 1 18 1 18
654 1 20 1 2
654 1 23 1 19
654 2 1 0 1
654 2 2 0 1
654 2 3 1 1
654 2 4 0 1
654 2 5 0 1
654 2 6 0 1
654 2 7 0 1
654 2 8 1 1
654 2 9 0 1
654 2 10 0 1
654 2 11 0 1
654 2 12 0 1
654 2 13 1 1
654 2 14 0 1
654 2 15 0 1
654 2 16 0 1
654 2 17 0 1
654 2 18 1 1
654 2 19 0 1
654 2 20 0 1
654 2 21 0 1
654 2 22 0 1
654 2 23 1 1
654 2 24 0 1
654 2 25 0 1
655 1 1 1 14
655 1 2 1 12
655 1 3 1 9
655 1 4 1 13
655 1 5 1 11
655 1 16 1 4
655 1 17 1 4
655 1 18 1 10
655 1 19 1 4
655 1 20 1 7
655 1 21 1 4
655 1 22 1 3
655 1 23 1 1
655 1 24 1 2
655 1 25 1 2
655 2 1 1 1
655 2 2 1 1
655 2 3 1 1
655 2 4 1 1
655 2 5 0 1
655 2 6 0 1
655 2 7 0 1
655 2 8 0 1
655 2 9 0 1
655 2 10 0 1
655 2 11 0 1
655 2 12 0 1
655 2 13 0 1
655 2 14 0 1
655 2 15 0 1
655 2 16 0 1
655 2 17 0 1
655 2 18 1 1
655 2 19 0 1
655 2 20 0 1
655 2 21 0 1
655 2 22 0 1
655 2 23 0 1
655 2 24 0 1
655 2 25 0 1
656 1 1 1 10
656 1 4 1 5
656 1 6 1 15
656 1 7 1 1
656 1 8 1 2
656 1 9 1 5
656 1 10 1 2
656 1 11 1 11
656 1 13 1 2
656 1 14 1 7
656 1 16 1 15
656 1 19 1 6
656 1 20 1 1
656 1 21 1 11
656 1 22 1 1
656 1 24 1 3
656 1 25 1 3
656 2 1 1 1
656 2 2 0 1
656 2 3 0 1
656 2 4 0 1
656 2 5 0 1
656 2 6 0 1
656 2 7 0 1
656 2 8 0 1
656 2 9 0 1
656 2 10 0 1
656 2 11 1 1
656 2 12 0 1
656 2 13 0 1
656 2 14 1 1
656 2 15 0 1
656 2 16 0 1
656 2 17 0 1
656 2 18 0 1
656 2 19 0 1
656 2 20 0 1
656 2 21 1 1
656 2 22 1 1
656 2 23 0 1
656 2 24 1 1
656 2 25 0 1
657 1 2 1 4
657 1 4 1 15
657 1 6 1 2
657 1 7 1 7
657 1 8 1 3
657 1 9 1 15
657 1 12 1 4
657 1 14 1 10
657 1 15 1 1
657 1 16 1 2
657 1 17 1 4
657 1 18 1 3
657 1 19 1 14
657 1 20 1 3
657 1 22 1 6
657 1 24 1 7
657 2 1 0 1
657 2 2 1 1
657 2 3 0 1
657 2 4 1 1
657 2 5 0 1
657 2 6 0 1
657 2 7 0 1
657 2 8 0 1
657 2 9 0 1
657 2 10 0 1
657 2 11 0 1
657 2 12 0 1
657 2 13 0 1
657 2 14 1 1
657 2 15 0 1
657 2 16 0 1
657 2 17 0 1
657 2 18 0 1
657 2 19 1 1
657 2 20 0 1
657 2 21 0 1
657 2 22 1 1
657 2 23 0 1
657 2 24 1 1
657 2 25 0 1
658 1 1 1 10
658 1 2 1 3
658 1 6 1 24
658 1 7 1 4
658 1 11 1 14
658 1 12 1 4
658 1 13 1 2
658 1 14 1 3
658 1 15 1 1
658 1 16 1 12
658 1 17 1 2
658 1 21 1 19
658 1 22 1 2
658 2 1 1 1
658 2 2 0 1
658 2 3 0 1
658 2 4 0 1
658 2 5 0 1
658 2 6 1 1
658 2 7 0 1
658 2 8 0 1
658 2 9 0 1
658 2 10 0 1
658 2 11 1 1
658 2 12 0 1
658 2 13 0 1
658 2 14 0 1
658 2 15 0 1
658 2 16 1 1
658 2 17 0 1
658 2 18 0 1
658 2 19 0 1
658 2 20 0 1
658 2 21 1 1
658 2 22 0 1
658 2 23 0 1
658 2 24 0 1
658 2 25 0 1
659 1 3 1 14
659 1 6 1 2
659 1 8 1 10
659 1 9 1 1
659 1 10 1 1
659 1 11 1 9
659 1 12 1 8
659 1 13 1 12
659 1 14 1 8
659 1 18 1 19
659 1 23 1 16
659 2 1 0 1
659 2 2 0 1
659 2 3 1 1
659 2 4 0 1
659 2 5 0 1
659 2 6 0 1
659 2 7 0 1
659 2 8 1 1
659 2 9 0 1
659 2 10 0 1
659 2 11 0 1
659 2 12 0 1
659 2 13 0 1
659 2 14 0 1
659 2 15 0 1
659 2 16 0 1
659 2 17 0 1
659 2 18 1 1
659 2 19 0 1
659 2 20 0 1
659 2 21 0 1
659 2 22 0 1
659 2 23 0 1
659 2 24 0 1
659 2 25 0 1
660 1 3 1 1
660 1 5 1 2
660 1 10 1 4
660 1 11 1 13
660 1 12 1 15
660 1 13 1 7
660 1 14 1 7
660 1 15 1 11
660 1 18 1 1
660 1 20 1 2
660 1 21 1 12
660 1 22 1 9
660 1 23 1 5
660 1 24 1 3
660 1 25 1 8
660 2 1 0 1
660 2 2 0 1
660 2 3 0 1
660 2 4 0 1
660 2 5 0 1
660 2 6 0 1
660 2 7 0 1
660 2 8 0 1
660 2 9 0 1
660 2 10 0 1
660 2 11 1 1
660 2 12 1 1
660 2 13 0 1
660 2 14 1 1
660 2 15 1 1
660 2 16 0 1
660 2 17 0 1
660 2 18 0 1
660 2 19 0 1
660 2 20 0 1
660 2 21 0 1
660 2 22 0 1
660 2 23 1 1
660 2 24 0 1
660 2 25 0 1
661 1 1 1 10
661 1 2 1 6
661 1 3 1 3
661 1 4 1 10
661 1 5 1 3
661 1 6 1 8
661 1 7 1 1
661 1 8 1 1
661 1 9 1 8
661 1 11 1 3
661 1 12 1 2
661 1 14 1 4
661 1 16 1 5
661 1 17 1 2
661 1 18 1 5
661 1 19 1 9
661 1 20 1 2
661 1 21 1 5
661 1 22 1 1
661 1 23 1 1
661 1 24 1 11
661 2 1 0 1
661 2 2 0 1
661 2 3 0 1
661 2 4 1 1
661 2 5 0 1
661 2 6 0 1
661 2 7 0 1
661 2 8 0 1
661 2 9 1 1
661 2 10 0 1
661 2 11 0 1
661 2 12 0 1
661 2 13 0 1
661 2 14 0 1
661 2 15 0 1
661 2 16 1 1
661 2 17 0 1
661 2 18 0 1
661 2 19 0 1
661 2 20 0 1
661 2 21 1 1
661 2 22 0 1
661 2 23 0 1
661 2 24 0 1
661 2 25 0 1
662 1 2 1 11
662 1 6 1 2
662 1 7 1 11
662 1 8 1 5
662 1 9 1 4
662 1 10 1 2
662 1 12 1 6
662 1 16 1 3
662 1 17 1 12
662 1 18 1 3
662 1 19 1 4
662 1 20 1 4
662 1 21 1 4
662 1 22 1 16
662 1 23 1 5
662 1 24 1 6
662 1 25 1 2
662 2 1 0 1
662 2 2 0 1
662 2 3 0 1
662 2 4 0 1
662 2 5 0 1
662 2 6 0 1
662 2 7 1 1
662 2 8 0 1
662 2 9 0 1
662 2 10 0 1
662 2 11 0 1
662 2 12 1 1
662 2 13 0 1
662 2 14 0 1
662 2 15 0 1
662 2 16 0 1
662 2 17 1 1
662 2 18 0 1
662 2 19 1 1
662 2 20 0 1
662 2 21 0 1
662 2 22 0 1
662 2 23 0 1
662 2 24 1 1
662 2 25 1 1
663 1 1 1 1
663 1 5 1 18
663 1 10 1 28
663 1 15 1 16
663 1 18 1 1
663 1 20 1 17
663 1 25 1 19
663 2 1 0 1
663 2 2 0 1
663 2 3 0 1
663 2 4 0 1
663 2 5 1 1
663 2 6 0 1
663 2 7 0 1
663 2 8 0 1
663 2 9 0 1
663 2 10 1 1
663 2 11 0 1
663 2 12 0 1
663 2 13 0 1
663 2 14 0 1
663 2 15 1 1
663 2 16 0 1
663 2 17 0 1
663 2 18 0 1
663 2 19 0 1
663 2 20 1 1
663 2 21 0 1
663 2 22 0 1
663 2 23 0 1
663 2 24 0 1
663 2 25 1 1
664 1 11 1 13
664 1 12 1 18
664 1 13 1 12
664 1 14 1 15
664 1 15 1 10
664 1 21 1 9
664 1 22 1 9
664 1 23 1 5
664 1 24 1 5
664 1 25 1 4
664 2 1 0 1
664 2 2 0 1
664 2 3 0 1
664 2 4 0 1
664 2 5 0 1
664 2 6 0 1
664 2 7 0 1
664 2 8 0 1
664 2 9 0 1
664 2 10 0 1
664 2 11 0 1
664 2 12 0 1
664 2 13 1 1
664 2 14 0 1
664 2 15 1 1
664 2 16 0 1
664 2 17 0 1
664 2 18 0 1
664 2 19 0 1
664 2 20 0 1
664 2 21 0 1
664 2 22 0 1
664 2 23 1 1
664 2 24 0 1
664 2 25 1 1
665 1 2 1 9
665 1 3 1 6
665 1 6 1 3
665 1 7 1 15
665 1 8 1 9
665 1 9 1 3
665 1 10 1 5
665 1 12 1 11
665 1 13 1 3
665 1 17 1 10
665 1 18 1 8
665 1 22 1 15
665 1 23 1 3
665 2 1 0 1
665 2 2 0 1
665 2 3 0 1
665 2 4 0 1
665 2 5 0 1
665 2 6 0 1
665 2 7 1 1
665 2 8 1 1
665 2 9 0 1
665 2 10 1 1
665 2 11 0 1
665 2 12 0 1
665 2 13 0 1
665 2 14 0 1
665 2 15 0 1
665 2 16 0 1
665 2 17 1 1
665 2 18 1 1
665 2 19 0 1
665 2 20 0 1
665 2 21 0 1
665 2 22 0 1
665 2 23 0 1
665 2 24 0 1
665 2 25 0 1
666 1 2 1 1
666 1 5 1 17
666 1 6 1 1
666 1 7 1 2
666 1 8 1 6
666 1 9 1 1
666 1 10 1 22
666 1 15 1 22
666 1 20 1 18
666 1 25 1 10
666 2 1 0 1
666 2 2 0 1
666 2 3 0 1
666 2 4 0 1
666 2 5 1 1
666 2 6 0 1
666 2 7 0 1
666 2 8 0 1
666 2 9 1 1
666 2 10 1 1
666 2 11 0 1
666 2 12 0 1
666 2 13 0 1
666 2 14 0 1
666 2 15 1 1
666 2 16 0 1
666 2 17 0 1
666 2 18 0 1
666 2 19 0 1
666 2 20 1 1
666 2 21 0 1
666 2 22 0 1
666 2 23 0 1
666 2 24 0 1
666 2 25 1 1
667 1 1 1 14
667 1 4 1 1
667 1 6 1 18
667 1 11 1 16
667 1 16 1 15
667 1 17 1 5
667 1 18 1 6
667 1 19 1 2
667 1 20 1 3
667 1 21 1 20
667 2 1 1 1
667 2 2 0 1
667 2 3 0 1
667 2 4 0 1
667 2 5 0 1
667 2 6 1 1
667 2 7 0 1
667 2 8 0 1
667 2 9 0 1
667 2 10 0 1
667 2 11 1 1
667 2 12 0 1
667 2 13 0 1
667 2 14 0 1
667 2 15 0 1
667 2 16 1 1
667 2 17 0 1
667 2 18 0 1
667 2 19 1 1
667 2 20 1 1
667 2 21 1 1
667 2 22 0 1
667 2 23 0 1
667 2 24 0 1
667 2 25 0 1
668 1 2 1 1
668 1 3 1 2
668 1 4 1 1
668 1 5 1 2
668 1 6 1 15
668 1 7 1 16
668 1 8 1 12
668 1 9 1 8
668 1 10 1 6
668 1 13 1 3
668 1 14 1 1
668 1 18 1 1
668 1 21 1 4
668 1 22 1 10
668 1 23 1 9
668 1 24 1 6
668 1 25 1 3
668 2 1 0 1
668 2 2 0 1
668 2 3 0 1
668 2 4 0 1
668 2 5 0 1
668 2 6 0 1
668 2 7 1 1
668 2 8 0 1
668 2 9 0 1
668 2 10 0 1
668 2 11 0 1
668 2 12 0 1
668 2 13 0 1
668 2 14 0 1
668 2 15 0 1
668 2 16 0 1
668 2 17 0 1
668 2 18 0 1
668 2 19 0 1
668 2 20 0 1
668 2 21 0 1
668 2 22 0 1
668 2 23 0 1
668 2 24 0 1
668 2 25 1 1
669 1 5 1 1
669 1 6 1 19
669 1 7 1 20
669 1 8 1 28
669 1 9 1 7
669 1 10 1 22
669 1 12 1 1
669 1 23 1 1
669 1 25 1 1
669 2 1 0 1
669 2 2 0 1
669 2 3 0 1
669 2 4 0 1
669 2 5 0 1
669 2 6 1 1
669 2 7 1 1
669 2 8 1 1
669 2 9 1 1
669 2 10 1 1
669 2 11 0 1
669 2 12 0 1
669 2 13 0 1
669 2 14 0 1
669 2 15 0 1
669 2 16 0 1
669 2 17 0 1
669 2 18 0 1
669 2 19 0 1
669 2 20 0 1
669 2 21 0 1
669 2 22 0 1
669 2 23 0 1
669 2 24 0 1
669 2 25 0 1
670 1 1 1 21
670 1 2 1 18
670 1 3 1 17
670 1 4 1 16
670 1 5 1 27
670 1 8 1 1
670 2 1 1 1
670 2 2 1 1
670 2 3 1 1
670 2 4 1 1
670 2 5 1 1
670 2 6 0 1
670 2 7 0 1
670 2 8 0 1
670 2 9 0 1
670 2 10 0 1
670 2 11 0 1
670 2 12 0 1
670 2 13 0 1
670 2 14 0 1
670 2 15 0 1
670 2 16 0 1
670 2 17 0 1
670 2 18 0 1
670 2 19 0 1
670 2 20 0 1
670 2 21 0 1
670 2 22 0 1
670 2 23 0 1
670 2 24 0 1
670 2 25 0 1
671 1 11 1 18
671 1 12 1 22
671 1 13 1 26
671 1 14 1 16
671 1 15 1 18
671 2 1 0 1
671 2 2 0 1
671 2 3 0 1
671 2 4 0 1
671 2 5 0 1
671 2 6 0 1
671 2 7 0 1
671 2 8 0 1
671 2 9 0 1
671 2 10 0 1
671 2 11 1 1
671 2 12 1 1
671 2 13 1 1
671 2 14 1 1
671 2 15 1 1
671 2 16 0 1
671 2 17 0 1
671 2 18 0 1
671 2 19 0 1
671 2 20 0 1
671 2 21 0 1
671 2 22 0 1
671 2 23 0 1
671 2 24 0 1
671 2 25 0 1
672 1 1 1 14
672 1 5 1 2
672 1 6 1 19
672 1 10 1 2
672 1 11 1 20
672 1 15 1 4
672 1 16 1 23
672 1 20 1 6
672 1 21 1 8
672 1 25 1 2
672 2 1 1 1
672 2 2 0 1
672 2 3 0 1
672 2 4 0 1
672 2 5 0 1
672 2 6 0 1
672 2 7 0 1
672 2 8 0 1
672 2 9 0 1
672 2 10 0 1
672 2 11 1 1
672 2 12 0 1
672 2 13 0 1
672 2 14 0 1
672 2 15 0 1
672 2 16 1 1
672 2 17 0 1
672 2 18 0 1
672 2 19 0 1
672 2 20 0 1
672 2 21 1 1
672 2 22 0 1
672 2 23 0 1
672 2 24 0 1
672 2 25 0 1
673 1 1 1 8
673 1 2 1 1
673 1 3 1 13
673 1 4 1 4
673 1 5 1 6
673 1 8 1 12
673 1 9 1 1
673 1 10 1 1
673 1 13 1 5
673 1 18 1 8
673 1 21 1 6
673 1 22 1 7
673 1 23 1 19
673 1 24 1 3
673 1 25 1 6
673 2 1 0 1
673 2 2 0 1
673 2 3 1 1
673 2 4 0 1
673 2 5 0 1
673 2 6 0 1
673 2 7 0 1
673 2 8 0 1
673 2 9 0 1
673 2 10 0 1
673 2 11 0 1
673 2 12 0 1
673 2 13 1 1
673 2 14 0 1
673 2 15 0 1
673 2 16 0 1
673 2 17 0 1
673 2 18 0 1
673 2 19 0 1
673 2 20 0 1
673 2 21 0 1
673 2 22 0 1
673 2 23 0 1
673 2 24 0 1
673 2 25 0 1
674 1 1 1 2
674 1 5 1 1
674 1 6 1 12
674 1 7 1 17
674 1 8 1 24
674 1 9 1 17
674 1 10 1 13
674 1 11 1 1
674 1 15 1 3
674 1 20 1 1
674 1 21 1 1
674 1 23 1 2
674 1 24 1 1
674 1 25 1 5
674 2 1 0 1
674 2 2 0 1
674 2 3 0 1
674 2 4 0 1
674 2 5 0 1
674 2 6 1 1
674 2 7 1 1
674 2 8 1 1
674 2 9 0 1
674 2 10 1 1
674 2 11 0 1
674 2 12 0 1
674 2 13 0 1
674 2 14 0 1
674 2 15 0 1
674 2 16 0 1
674 2 17 0 1
674 2 18 0 1
674 2 19 0 1
674 2 20 0 1
674 2 21 0 1
674 2 22 0 1
674 2 23 0 1
674 2 24 0 1
674 2 25 0 1
675 1 6 1 1
675 1 7 1 1
675 1 8 1 2
675 1 9 1 1
675 1 11 1 2
675 1 12 1 2
675 1 14 1 2
675 1 15 1 1
675 1 21 1 20
675 1 22 1 13
675 1 23 1 19
675 1 24 1 15
675 1 25 1 21
675 2 1 0 1
675 2 2 0 1
675 2 3 0 1
675 2 4 0 1
675 2 5 0 1
675 2 6 0 1
675 2 7 0 1
675 2 8 0 1
675 2 9 0 1
675 2 10 0 1
675 2 11 0 1
675 2 12 1 1
675 2 13 0 1
675 2 14 0 1
675 2 15 0 1
675 2 16 0 1
675 2 17 0 1
675 2 18 0 1
675 2 19 0 1
675 2 20 0 1
675 2 21 1 1
675 2 22 1 1
675 2 23 1 1
675 2 24 1 1
675 2 25 1 1
676 1 1 1 1
676 1 2 1 26
676 1 7 1 17
676 1 11 1 1
676 1 12 1 17
676 1 17 1 23
676 1 22 1 15
676 2 1 0 1
676 2 2 1 1
676 2 3 0 1
676 2 4 0 1
676 2 5 0 1
676 2 6 0 1
676 2 7 1 1
676 2 8 0 1
676 2 9 0 1
676 2 10 0 1
676 2 11 0 1
676 2 12 1 1
676 2 13 0 1
676 2 14 0 1
676 2 15 0 1
676 2 16 0 1
676 2 17 1 1
676 2 18 0 1
676 2 19 0 1
676 2 20 0 1
676 2 21 0 1
676 2 22 0 1
676 2 23 0 1
676 2 24 0 1
676 2 25 0 1
677 1 3 1 16
677 1 4 1 2
677 1 7 1 1
677 1 8 1 13
677 1 9 1 2
677 1 10 1 1
677 1 13 1 9
677 1 14 1 1
677 1 16 1 4
677 1 17 1 7
677 1 18 1 18
677 1 19 1 1
677 1 20 1 5
677 1 21 1 1
677 1 22 1 3
677 1 23 1 9
677 1 24 1 3
677 1 25 1 4
677 2 1 0 1
677 2 2 0 1
677 2 3 0 1
677 2 4 0 1
677 2 5 0 1
677 2 6 0 1
677 2 7 0 1
677 2 8 1 1
677 2 9 0 1
677 2 10 0 1
677 2 11 0 1
677 2 12 0 1
677 2 13 0 1
677 2 14 0 1
677 2 15 0 1
677 2 16 0 1
677 2 17 0 1
677 2 18 1 1
677 2 19 1 1
677 2 20 1 1
677 2 21 0 1
677 2 22 0 1
677 2 23 1 1
677 2 24 1 1
677 2 25 0 1
678 1 1 1 1
678 1 2 1 20
678 1 4 1 1
678 1 7 1 19
678 1 9 1 1
678 1 12 1 15
678 1 16 1 1
678 1 17 1 22
678 1 22 1 20
678 2 1 0 1
678 2 2 1 1
678 2 3 0 1
678 2 4 1 1
678 2 5 0 1
678 2 6 0 1
678 2 7 1 1
678 2 8 0 1
678 2 9 0 1
678 2 10 0 1
678 2 11 0 1
678 2 12 1 1
678 2 13 0 1
678 2 14 0 1
678 2 15 0 1
678 2 16 0 1
678 2 17 1 1
678 2 18 0 1
678 2 19 0 1
678 2 20 0 1
678 2 21 0 1
678 2 22 1 1
678 2 23 0 1
678 2 24 0 1
678 2 25 0 1
679 1 1 1 1
679 1 2 1 1
679 1 3 1 4
679 1 4 1 1
679 1 6 1 6
679 1 7 1 2
679 1 8 1 3
679 1 9 1 2
679 1 10 1 2
679 1 12 1 2
679 1 13 1 3
679 1 17 1 1
679 1 18 1 6
679 1 21 1 15
679 1 22 1 14
679 1 23 1 16
679 1 24 1 9
679 1 25 1 12
679 2 1 0 1
679 2 2 0 1
679 2 3 0 1
679 2 4 0 1
679 2 5 0 1
679 2 6 0 1
679 2 7 1 1
679 2 8 0 1
679 2 9 0 1
679 2 10 0 1
679 2 11 0 1
679 2 12 0 1
679 2 13 0 1
679 2 14 0 1
679 2 15 0 1
679 2 16 0 1
679 2 17 0 1
679 2 18 0 1
679 2 19 0 1
679 2 20 0 1
679 2 21 1 1
679 2 22 1 1
679 2 23 1 1
679 2 24 1 1
679 2 25 0 1
680 1 1 1 13
680 1 2 1 2
680 1 3 1 4
680 1 4 1 3
680 1 5 1 3
680 1 6 1 16
680 1 8 1 1
680 1 10 1 1
680 1 11 1 7
680 1 13 1 2
680 1 16 1 18
680 1 21 1 21
680 1 22 1 1
680 1 23 1 6
680 1 24 1 2
680 2 1 1 1
680 2 2 0 1
680 2 3 0 1
680 2 4 0 1
680 2 5 0 1
680 2 6 1 1
680 2 7 0 1
680 2 8 0 1
680 2 9 0 1
680 2 10 0 1
680 2 11 1 1
680 2 12 0 1
680 2 13 0 1
680 2 14 0 1
680 2 15 0 1
680 2 16 1 1
680 2 17 0 1
680 2 18 0 1
680 2 19 0 1
680 2 20 0 1
680 2 21 1 1
680 2 22 1 1
680 2 23 0 1
680 2 24 0 1
680 2 25 1 1
681 1 1 1 17
681 1 2 1 15
681 1 3 1 15
681 1 4 1 13
681 1 5 1 24
681 1 8 1 6
681 1 10 1 1
681 1 13 1 2
681 1 18 1 2
681 1 21 1 1
681 1 23 1 3
681 1 25 1 1
681 2 1 1 1
681 2 2 0 1
681 2 3 1 1
681 2 4 1 1
681 2 5 1 1
681 2 6 0 1
681 2 7 0 1
681 2 8 0 1
681 2 9 0 1
681 2 10 0 1
681 2 11 0 1
681 2 12 0 1
681 2 13 0 1
681 2 14 0 1
681 2 15 0 1
681 2 16 0 1
681 2 17 0 1
681 2 18 0 1
681 2 19 0 1
681 2 20 0 1
681 2 21 0 1
681 2 22 0 1
681 2 23 1 1
681 2 24 0 1
681 2 25 0 1
682 1 4 1 17
682 1 9 1 12
682 1 11 1 2
682 1 12 1 3
682 1 13 1 4
682 1 14 1 24
682 1 15 1 3
682 1 19 1 19
682 1 24 1 16
682 2 1 0 1
682 2 2 0 1
682 2 3 0 1
682 2 4 1 1
682 2 5 0 1
682 2 6 0 1
682 2 7 0 1
682 2 8 0 1
682 2 9 1 1
682 2 10 0 1
682 2 11 1 1
682 2 12 0 1
682 2 13 0 1
682 2 14 1 1
682 2 15 0 1
682 2 16 0 1
682 2 17 0 1
682 2 18 0 1
682 2 19 0 1
682 2 20 0 1
682 2 21 0 1
682 2 22 0 1
682 2 23 0 1
682 2 24 1 1
682 2 25 0 1
683 1 2 1 1
683 1 3 1 2
683 1 4 1 25
683 1 9 1 16
683 1 12 1 5
683 1 13 1 2
683 1 14 1 21
683 1 15 1 2
683 1 19 1 12
683 1 24 1 14
683 2 1 0 1
683 2 2 0 1
683 2 3 0 1
683 2 4 1 1
683 2 5 0 1
683 2 6 0 1
683 2 7 0 1
683 2 8 0 1
683 2 9 0 1
683 2 10 0 1
683 2 11 0 1
683 2 12 0 1
683 2 13 0 1
683 2 14 1 1
683 2 15 0 1
683 2 16 0 1
683 2 17 0 1
683 2 18 0 1
683 2 19 1 1
683 2 20 0 1
683 2 21 0 1
683 2 22 0 1
683 2 23 0 1
683 2 24 1 1
683 2 25 0 1
684 1 1 1 9
684 1 2 1 5
684 1 3 1 6
684 1 4 1 5
684 1 5 1 6
684 1 6 1 5
684 1 7 1 4
684 1 8 1 6
684 1 9 1 8
684 1 10 1 6
684 1 11 1 6
684 1 12 1 3
684 1 13 1 3
684 1 14 1 4
684 1 20 1 1
684 1 21 1 14
684 1 22 1 1
684 1 23 1 3
684 1 24 1 3
684 1 25 1 2
684 2 1 1 1
684 2 2 1 1
684 2 3 0 1
684 2 4 0 1
684 2 5 0 1
684 2 6 0 1
684 2 7 0 1
684 2 8 0 1
684 2 9 1 1
684 2 10 1 1
684 2 11 1 1
684 2 12 0 1
684 2 13 1 1
684 2 14 0 1
684 2 15 1 1
684 2 16 0 1
684 2 17 0 1
684 2 18 0 1
684 2 19 0 1
684 2 20 0 1
684 2 21 0 1
684 2 22 0 1
684 2 23 0 1
684 2 24 0 1
684 2 25 0 1
685 1 1 1 1
685 1 2 1 1
685 1 3 1 2
685 1 8 1 2
685 1 13 1 2
685 1 17 1 1
685 1 18 1 4
685 1 20 1 1
685 1 21 1 22
685 1 22 1 13
685 1 23 1 19
685 1 24 1 12
685 1 25 1 20
685 2 1 0 1
685 2 2 0 1
685 2 3 1 1
685 2 4 0 1
685 2 5 0 1
685 2 6 0 1
685 2 7 0 1
685 2 8 0 1
685 2 9 0 1
685 2 10 0 1
685 2 11 0 1
685 2 12 0 1
685 2 13 0 1
685 2 14 0 1
685 2 15 0 1
685 2 16 0 1
685 2 17 0 1
685 2 18 0 1
685 2 19 0 1
685 2 20 0 1
685 2 21 1 1
685 2 22 1 1
685 2 23 1 1
685 2 24 1 1
685 2 25 1 1
686 1 3 1 5
686 1 4 1 1
686 1 8 1 17
686 1 10 1 2
686 1 11 1 1
686 1 12 1 1
686 1 13 1 9
686 1 17 1 2
686 1 18 1 17
686 1 21 1 4
686 1 22 1 8
686 1 23 1 24
686 1 24 1 5
686 1 25 1 4
686 2 1 0 1
686 2 2 0 1
686 2 3 0 1
686 2 4 0 1
686 2 5 0 1
686 2 6 0 1
686 2 7 0 1
686 2 8 0 1
686 2 9 0 1
686 2 10 0 1
686 2 11 0 1
686 2 12 0 1
686 2 13 1 1
686 2 14 0 1
686 2 15 0 1
686 2 16 0 1
686 2 17 0 1
686 2 18 0 1
686 2 19 0 1
686 2 20 0 1
686 2 21 0 1
686 2 22 0 1
686 2 23 1 1
686 2 24 1 1
686 2 25 0 1
687 1 5 1 5
687 1 6 1 13
687 1 7 1 9
687 1 8 1 16
687 1 9 1 24
687 1 10 1 15
687 1 13 1 1
687 1 15 1 2
687 1 16 1 1
687 1 18 1 4
687 1 19 1 2
687 1 20 1 4
687 1 23 1 1
687 1 25 1 3
687 2 1 0 1
687 2 2 0 1
687 2 3 0 1
687 2 4 0 1
687 2 5 0 1
687 2 6 1 1
687 2 7 1 1
687 2 8 0 1
687 2 9 0 1
687 2 10 1 1
687 2 11 0 1
687 2 12 0 1
687 2 13 0 1
687 2 14 0 1
687 2 15 0 1
687 2 16 0 1
687 2 17 0 1
687 2 18 1 1
687 2 19 0 1
687 2 20 0 1
687 2 21 0 1
687 2 22 0 1
687 2 23 0 1
687 2 24 0 1
687 2 25 0 1
688 1 5 1 2
688 1 7 1 2
688 1 8 1 2
688 1 10 1 4
688 1 11 1 8
688 1 12 1 9
688 1 13 1 13
688 1 14 1 17
688 1 15 1 19
688 1 16 1 3
688 1 17 1 3
688 1 18 1 5
688 1 19 1 6
688 1 20 1 3
688 1 25 1 4
688 2 1 0 1
688 2 2 0 1
688 2 3 0 1
688 2 4 0 1
688 2 5 0 1
688 2 6 0 1
688 2 7 0 1
688 2 8 0 1
688 2 9 0 1
688 2 10 0 1
688 2 11 0 1
688 2 12 1 1
688 2 13 1 1
688 2 14 1 1
688 2 15 1 1
688 2 16 0 1
688 2 17 0 1
688 2 18 0 1
688 2 19 0 1
688 2 20 0 1
688 2 21 0 1
688 2 22 0 1
688 2 23 0 1
688 2 24 0 1
688 2 25 0 1
689 1 4 1 18
689 1 9 1 22
689 1 11 1 2
689 1 13 1 1
689 1 14 1 12
689 1 15 1 1
689 1 16 1 1
689 1 19 1 23
689 1 24 1 20
689 2 1 0 1
689 2 2 0 1
689 2 3 0 1
689 2 4 1 1
689 2 5 0 1
689 2 6 0 1
689 2 7 0 1
689 2 8 0 1
689 2 9 1 1
689 2 10 0 1
689 2 11 0 1
689 2 12 0 1
689 2 13 0 1
689 2 14 1 1
689 2 15 0 1
689 2 16 0 1
689 2 17 0 1
689 2 18 0 1
689 2 19 1 1
689 2 20 0 1
689 2 21 0 1
689 2 22 0 1
689 2 23 0 1
689 2 24 1 1
689 2 25 0 1
690 1 4 1 7
690 1 9 1 6
690 1 14 1 7
690 1 15 1 1
690 1 16 1 15
690 1 17 1 7
690 1 18 1 9
690 1 19 1 18
690 1 20 1 10
690 1 22 1 1
690 1 23 1 1
690 1 24 1 17
690 1 25 1 1
690 2 1 0 1
690 2 2 0 1
690 2 3 0 1
690 2 4 1 1
690 2 5 0 1
690 2 6 0 1
690 2 7 0 1
690 2 8 0 1
690 2 9 0 1
690 2 10 0 1
690 2 11 0 1
690 2 12 0 1
690 2 13 0 1
690 2 14 0 1
690 2 15 0 1
690 2 16 0 1
690 2 17 0 1
690 2 18 0 1
690 2 19 1 1
690 2 20 1 1
690 2 21 0 1
690 2 22 0 1
690 2 23 0 1
690 2 24 1 1
690 2 25 0 1
691 1 1 1 4
691 1 2 1 2
691 1 3 1 10
691 1 4 1 12
691 1 5 1 2
691 1 6 1 3
691 1 7 1 1
691 1 8 1 7
691 1 9 1 15
691 1 10 1 4
691 1 13 1 3
691 1 14 1 7
691 1 18 1 2
691 1 19 1 15
691 1 23 1 4
691 1 24 1 9
691 2 1 0 1
691 2 2 0 1
691 2 3 1 1
691 2 4 1 1
691 2 5 0 1
691 2 6 0 1
691 2 7 0 1
691 2 8 1 1
691 2 9 1 1
691 2 10 0 1
691 2 11 0 1
691 2 12 0 1
691 2 13 0 1
691 2 14 1 1
691 2 15 0 1
691 2 16 0 1
691 2 17 0 1
691 2 18 0 1
691 2 19 0 1
691 2 20 0 1
691 2 21 0 1
691 2 22 0 1
691 2 23 1 1
691 2 24 1 1
691 2 25 0 1
692 1 3 1 10
692 1 5 1 7
692 1 8 1 8
692 1 10 1 11
692 1 13 1 7
692 1 15 1 13
692 1 18 1 10
692 1 20 1 12
692 1 23 1 13
692 1 25 1 9
692 2 1 0 1
692 2 2 0 1
692 2 3 0 1
692 2 4 0 1
692 2 5 0 1
692 2 6 0 1
692 2 7 0 1
692 2 8 0 1
692 2 9 0 1
692 2 10 1 1
692 2 11 0 1
692 2 12 0 1
692 2 13 0 1
692 2 14 0 1
692 2 15 1 1
692 2 16 0 1
692 2 17 0 1
692 2 18 1 1
692 2 19 0 1
692 2 20 1 1
692 2 21 0 1
692 2 22 0 1
692 2 23 1 1
692 2 24 0 1
692 2 25 0 1
693 1 4 1 5
693 1 9 1 5
693 1 14 1 5
693 1 16 1 6
693 1 17 1 16
693 1 18 1 15
693 1 19 1 22
693 1 20 1 18
693 1 24 1 8
693 2 1 0 1
693 2 2 0 1
693 2 3 0 1
693 2 4 0 1
693 2 5 0 1
693 2 6 0 1
693 2 7 0 1
693 2 8 0 1
693 2 9 0 1
693 2 10 0 1
693 2 11 0 1
693 2 12 0 1
693 2 13 0 1
693 2 14 0 1
693 2 15 0 1
693 2 16 1 1
693 2 17 1 1
693 2 18 1 1
693 2 19 1 1
693 2 20 0 1
693 2 21 0 1
693 2 22 0 1
693 2 23 0 1
693 2 24 0 1
693 2 25 0 1
694 1 4 1 9
694 1 6 1 17
694 1 7 1 6
694 1 8 1 15
694 1 9 1 12
694 1 10 1 10
694 1 14 1 4
694 1 19 1 4
694 1 21 1 1
694 1 22 1 5
694 1 23 1 3
694 1 24 1 9
694 1 25 1 5
694 2 1 0 1
694 2 2 0 1
694 2 3 0 1
694 2 4 0 1
694 2 5 0 1
694 2 6 0 1
694 2 7 1 1
694 2 8 0 1
694 2 9 1 1
694 2 10 0 1
694 2 11 0 1
694 2 12 0 1
694 2 13 0 1
694 2 14 0 1
694 2 15 0 1
694 2 16 0 1
694 2 17 0 1
694 2 18 0 1
694 2 19 0 1
694 2 20 0 1
694 2 21 0 1
694 2 22 0 1
694 2 23 0 1
694 2 24 0 1
694 2 25 0 1
695 1 1 1 1
695 1 2 1 3
695 1 5 1 10
695 1 6 1 4
695 1 7 1 8
695 1 8 1 3
695 1 9 1 6
695 1 10 1 13
695 1 12 1 1
695 1 15 1 18
695 1 16 1 1
695 1 17 1 2
695 1 20 1 11
695 1 21 1 2
695 1 22 1 2
695 1 23 1 1
695 1 25 1 14
695 2 1 0 1
695 2 2 1 1
695 2 3 0 1
695 2 4 0 1
695 2 5 1 1
695 2 6 0 1
695 2 7 1 1
695 2 8 1 1
695 2 9 0 1
695 2 10 1 1
695 2 11 0 1
695 2 12 1 1
695 2 13 0 1
695 2 14 0 1
695 2 15 0 1
695 2 16 0 1
695 2 17 0 1
695 2 18 0 1
695 2 19 0 1
695 2 20 0 1
695 2 21 0 1
695 2 22 0 1
695 2 23 0 1
695 2 24 0 1
695 2 25 1 1
696 1 5 1 21
696 1 9 1 2
696 1 10 1 21
696 1 14 1 1
696 1 15 1 22
696 1 19 1 3
696 1 20 1 14
696 1 25 1 16
696 2 1 0 1
696 2 2 0 1
696 2 3 0 1
696 2 4 1 1
696 2 5 1 1
696 2 6 0 1
696 2 7 0 1
696 2 8 0 1
696 2 9 0 1
696 2 10 1 1
696 2 11 0 1
696 2 12 0 1
696 2 13 0 1
696 2 14 0 1
696 2 15 1 1
696 2 16 0 1
696 2 17 0 1
696 2 18 0 1
696 2 19 0 1
696 2 20 1 1
696 2 21 0 1
696 2 22 0 1
696 2 23 0 1
696 2 24 0 1
696 2 25 1 1
697 1 2 1 10
697 1 3 1 6
697 1 4 1 8
697 1 6 1 1
697 1 7 1 2
697 1 8 1 2
697 1 9 1 4
697 1 12 1 7
697 1 13 1 3
697 1 14 1 11
697 1 17 1 8
697 1 18 1 6
697 1 19 1 11
697 1 22 1 8
697 1 23 1 5
697 1 24 1 7
697 1 25 1 1
697 2 1 0 1
697 2 2 0 1
697 2 3 0 1
697 2 4 0 1
697 2 5 0 1
697 2 6 0 1
697 2 7 0 1
697 2 8 0 1
697 2 9 1 1
697 2 10 0 1
697 2 11 0 1
697 2 12 0 1
697 2 13 0 1
697 2 14 0 1
697 2 15 0 1
697 2 16 0 1
697 2 17 1 1
697 2 18 0 1
697 2 19 1 1
697 2 20 0 1
697 2 21 0 1
697 2 22 0 1
697 2 23 0 1
697 2 24 0 1
697 2 25 0 1
698 1 2 1 1
698 1 16 1 20
698 1 17 1 18
698 1 18 1 22
698 1 19 1 19
698 1 20 1 19
698 1 24 1 1
698 2 1 0 1
698 2 2 0 1
698 2 3 0 1
698 2 4 0 1
698 2 5 0 1
698 2 6 0 1
698 2 7 0 1
698 2 8 0 1
698 2 9 0 1
698 2 10 0 1
698 2 11 0 1
698 2 12 0 1
698 2 13 0 1
698 2 14 0 1
698 2 15 0 1
698 2 16 1 1
698 2 17 1 1
698 2 18 1 1
698 2 19 1 1
698 2 20 1 1
698 2 21 0 1
698 2 22 0 1
698 2 23 0 1
698 2 24 0 1
698 2 25 0 1
699 1 1 1 1
699 1 3 1 1
699 1 5 1 15
699 1 6 1 3
699 1 10 1 17
699 1 11 1 1
699 1 13 1 1
699 1 15 1 19
699 1 16 1 2
699 1 20 1 23
699 1 21 1 3
699 1 23 1 1
699 1 25 1 13
699 2 1 0 1
699 2 2 0 1
699 2 3 0 1
699 2 4 0 1
699 2 5 1 1
699 2 6 0 1
699 2 7 0 1
699 2 8 1 1
699 2 9 0 1
699 2 10 1 1
699 2 11 0 1
699 2 12 0 1
699 2 13 0 1
699 2 14 0 1
699 2 15 1 1
699 2 16 0 1
699 2 17 0 1
699 2 18 0 1
699 2 19 0 1
699 2 20 1 1
699 2 21 0 1
699 2 22 0 1
699 2 23 0 1
699 2 24 0 1
699 2 25 1 1
700 1 2 1 8
700 1 3 1 3
700 1 4 1 4
700 1 5 1 2
700 1 6 1 2
700 1 7 1 7
700 1 8 1 1
700 1 9 1 6
700 1 10 1 2
700 1 11 1 4
700 1 12 1 18
700 1 13 1 7
700 1 14 1 8
700 1 15 1 2
700 1 17 1 5
700 1 19 1 4
700 1 22 1 9
700 1 24 1 8
700 2 1 0 1
700 2 2 0 1
700 2 3 0 1
700 2 4 0 1
700 2 5 0 1
700 2 6 0 1
700 2 7 1 1
700 2 8 0 1
700 2 9 0 1
700 2 10 0 1
700 2 11 1 1
700 2 12 0 1
700 2 13 0 1
700 2 14 1 1
700 2 15 0 1
700 2 16 0 1
700 2 17 0 1
700 2 18 0 1
700 2 19 0 1
700 2 20 0 1
700 2 21 0 1
700 2 22 0 1
700 2 23 0 1
700 2 24 0 1
700 2 25 0 1
701 1 2 1 14
701 1 3 1 1
701 1 5 1 5
701 1 7 1 9
701 1 10 1 6
701 1 12 1 11
701 1 15 1 7
701 1 16 1 1
701 1 17 1 12
701 1 20 1 4
701 1 21 1 1
701 1 22 1 20
701 1 25 1 9
701 2 1 0 1
701 2 2 1 1
701 2 3 0 1
701 2 4 0 1
701 2 5 1 1
701 2 6 0 1
701 2 7 1 1
701 2 8 0 1
701 2 9 0 1
701 2 10 1 1
701 2 11 0 1
701 2 12 1 1
701 2 13 0 1
701 2 14 0 1
701 2 15 0 1
701 2 16 0 1
701 2 17 1 1
701 2 18 0 1
701 2 19 0 1
701 2 20 0 1
701 2 21 0 1
701 2 22 1 1
701 2 23 0 1
701 2 24 0 1
701 2 25 1 1
702 1 3 1 19
702 1 7 1 1
702 1 8 1 24
702 1 12 1 1
702 1 13 1 16
702 1 17 1 2
702 1 18 1 20
702 1 22 1 2
702 1 23 1 15
702 2 1 0 1
702 2 2 0 1
702 2 3 1 1
702 2 4 0 1
702 2 5 0 1
702 2 6 0 1
702 2 7 0 1
702 2 8 1 1
702 2 9 0 1
702 2 10 0 1
702 2 11 0 1
702 2 12 0 1
702 2 13 1 1
702 2 14 0 1
702 2 15 0 1
702 2 16 0 1
702 2 17 1 1
702 2 18 1 1
702 2 19 0 1
702 2 20 0 1
702 2 21 0 1
702 2 22 0 1
702 2 23 1 1
702 2 24 0 1
702 2 25 0 1
703 1 1 1 6
703 1 2 1 7
703 1 3 1 6
703 1 4 1 22
703 1 5 1 2
703 1 9 1 11
703 1 11 1 2
703 1 12 1 1
703 1 13 1 1
703 1 14 1 10
703 1 15 1 5
703 1 19 1 8
703 1 23 1 1
703 1 24 1 18
703 2 1 1 1
703 2 2 0 1
703 2 3 0 1
703 2 4 1 1
703 2 5 0 1
703 2 6 0 1
703 2 7 0 1
703 2 8 0 1
703 2 9 1 1
703 2 10 0 1
703 2 11 1 1
703 2 12 0 1
703 2 13 0 1
703 2 14 1 1
703 2 15 0 1
703 2 16 0 1
703 2 17 0 1
703 2 18 0 1
703 2 19 0 1
703 2 20 0 1
703 2 21 0 1
703 2 22 0 1
703 2 23 0 1
703 2 24 0 1
703 2 25 0 1
704 1 2 1 1
704 1 4 1 12
704 1 5 1 2
704 1 9 1 24
704 1 10 1 3
704 1 13 1 1
704 1 14 1 14
704 1 15 1 5
704 1 19 1 15
704 1 20 1 8
704 1 24 1 12
704 1 25 1 3
704 2 1 0 1
704 2 2 0 1
704 2 3 0 1
704 2 4 1 1
704 2 5 0 1
704 2 6 0 1
704 2 7 0 1
704 2 8 0 1
704 2 9 0 1
704 2 10 0 1
704 2 11 0 1
704 2 12 0 1
704 2 13 0 1
704 2 14 1 1
704 2 15 1 1
704 2 16 0 1
704 2 17 0 1
704 2 18 0 1
704 2 19 0 1
704 2 20 0 1
704 2 21 0 1
704 2 22 0 1
704 2 23 0 1
704 2 24 1 1
704 2 25 0 1
705 1 1 1 18
705 1 2 1 2
705 1 3 1 1
705 1 4 1 4
705 1 5 1 4
705 1 6 1 19
705 1 9 1 1
705 1 11 1 14
705 1 14 1 2
705 1 16 1 18
705 1 21 1 17
705 2 1 1 1
705 2 2 0 1
705 2 3 0 1
705 2 4 0 1
705 2 5 0 1
705 2 6 1 1
705 2 7 0 1
705 2 8 0 1
705 2 9 0 1
705 2 10 0 1
705 2 11 1 1
705 2 12 0 1
705 2 13 0 1
705 2 14 0 1
705 2 15 0 1
705 2 16 1 1
705 2 17 0 1
705 2 18 0 1
705 2 19 1 1
705 2 20 0 1
705 2 21 1 1
705 2 22 0 1
705 2 23 0 1
705 2 24 0 1
705 2 25 0 1
706 1 13 1 4
706 1 16 1 18
706 1 17 1 18
706 1 18 1 26
706 1 19 1 19
706 1 20 1 11
706 1 23 1 3
706 1 25 1 1
706 2 1 0 1
706 2 2 0 1
706 2 3 0 1
706 2 4 0 1
706 2 5 0 1
706 2 6 0 1
706 2 7 0 1
706 2 8 1 1
706 2 9 0 1
706 2 10 0 1
706 2 11 0 1
706 2 12 0 1
706 2 13 0 1
706 2 14 0 1
706 2 15 0 1
706 2 16 1 1
706 2 17 1 1
706 2 18 1 1
706 2 19 1 1
706 2 20 1 1
706 2 21 0 1
706 2 22 0 1
706 2 23 0 1
706 2 24 0 1
706 2 25 0 1
707 1 5 1 13
707 1 6 1 14
707 1 7 1 4
707 1 8 1 5
707 1 9 1 7
707 1 10 1 12
707 1 11 1 4
707 1 12 1 9
707 1 13 1 4
707 1 14 1 6
707 1 15 1 13
707 1 20 1 3
707 1 25 1 6
707 2 1 0 1
707 2 2 0 1
707 2 3 0 1
707 2 4 0 1
707 2 5 0 1
707 2 6 1 1
707 2 7 0 1
707 2 8 0 1
707 2 9 0 1
707 2 10 1 1
707 2 11 0 1
707 2 12 0 1
707 2 13 0 1
707 2 14 0 1
707 2 15 1 1
707 2 16 0 1
707 2 17 0 1
707 2 18 0 1
707 2 19 0 1
707 2 20 0 1
707 2 21 0 1
707 2 22 0 1
707 2 23 0 1
707 2 24 0 1
707 2 25 0 1
708 1 1 1 1
708 1 4 1 1
708 1 5 1 9
708 1 6 1 3
708 1 7 1 4
708 1 8 1 2
708 1 9 1 3
708 1 10 1 11
708 1 11 1 1
708 1 12 1 1
708 1 14 1 1
708 1 15 1 10
708 1 19 1 1
708 1 20 1 5
708 1 21 1 8
708 1 22 1 12
708 1 23 1 9
708 1 24 1 6
708 1 25 1 12
708 2 1 0 1
708 2 2 0 1
708 2 3 0 1
708 2 4 0 1
708 2 5 1 1
708 2 6 0 1
708 2 7 0 1
708 2 8 0 1
708 2 9 0 1
708 2 10 0 1
708 2 11 0 1
708 2 12 0 1
708 2 13 0 1
708 2 14 0 1
708 2 15 0 1
708 2 16 0 1
708 2 17 0 1
708 2 18 0 1
708 2 19 0 1
708 2 20 1 1
708 2 21 1 1
708 2 22 0 1
708 2 23 0 1
708 2 24 0 1
708 2 25 0 1
709 1 1 1 3
709 1 4 1 12
709 1 6 1 5
709 1 9 1 8
709 1 11 1 7
709 1 14 1 12
709 1 16 1 13
709 1 17 1 2
709 1 19 1 14
709 1 20 1 7
709 1 21 1 6
709 1 24 1 11
709 2 1 1 1
709 2 2 0 1
709 2 3 0 1
709 2 4 1 1
709 2 5 0 1
709 2 6 0 1
709 2 7 0 1
709 2 8 0 1
709 2 9 1 1
709 2 10 0 1
709 2 11 0 1
709 2 12 0 1
709 2 13 0 1
709 2 14 0 1
709 2 15 0 1
709 2 16 1 1
709 2 17 0 1
709 2 18 0 1
709 2 19 0 1
709 2 20 1 1
709 2 21 1 1
709 2 22 0 1
709 2 23 0 1
709 2 24 1 1
709 2 25 0 1
710 1 1 1 15
710 1 2 1 1
710 1 4 1 1
710 1 6 1 20
710 1 7 1 5
710 1 8 1 4
710 1 9 1 4
710 1 10 1 7
710 1 11 1 6
710 1 16 1 12
710 1 21 1 13
710 1 23 1 3
710 1 24 1 4
710 1 25 1 5
710 2 1 0 1
710 2 2 0 1
710 2 3 0 1
710 2 4 0 1
710 2 5 0 1
710 2 6 1 1
710 2 7 0 1
710 2 8 1 1
710 2 9 0 1
710 2 10 1 1
710 2 11 0 1
710 2 12 0 1
710 2 13 0 1
710 2 14 0 1
710 2 15 0 1
710 2 16 0 1
710 2 17 0 1
710 2 18 0 1
710 2 19 0 1
710 2 20 0 1
710 2 21 0 1
710 2 22 1 1
710 2 23 0 1
710 2 24 0 1
710 2 25 1 1
711 1 1 1 14
711 1 2 1 19
711 1 3 1 13
711 1 4 1 16
711 1 5 1 13
711 1 6 1 4
711 1 8 1 1
711 1 9 1 2
711 1 10 1 3
711 1 11 1 3
711 1 16 1 3
711 1 18 1 2
711 1 19 1 2
711 1 20 1 2
711 1 21 1 2
711 1 23 1 1
711 2 1 1 1
711 2 2 1 1
711 2 3 1 1
711 2 4 0 1
711 2 5 1 1
711 2 6 0 1
711 2 7 0 1
711 2 8 0 1
711 2 9 0 1
711 2 10 0 1
711 2 11 0 1
711 2 12 0 1
711 2 13 0 1
711 2 14 0 1
711 2 15 0 1
711 2 16 1 1
711 2 17 0 1
711 2 18 0 1
711 2 19 0 1
711 2 20 0 1
711 2 21 0 1
711 2 22 0 1
711 2 23 0 1
711 2 24 0 1
711 2 25 0 1
712 1 1 1 5
712 1 2 1 6
712 1 3 1 8
712 1 4 1 12
712 1 5 1 8
712 1 12 1 1
712 1 16 1 13
712 1 17 1 11
712 1 18 1 12
712 1 19 1 7
712 1 20 1 15
712 1 21 1 1
712 1 25 1 1
712 2 1 1 1
712 2 2 0 1
712 2 3 1 1
712 2 4 1 1
712 2 5 0 1
712 2 6 0 1
712 2 7 0 1
712 2 8 0 1
712 2 9 0 1
712 2 10 0 1
712 2 11 0 1
712 2 12 0 1
712 2 13 0 1
712 2 14 0 1
712 2 15 0 1
712 2 16 1 1
712 2 17 1 1
712 2 18 0 1
712 2 19 1 1
712 2 20 0 1
712 2 21 0 1
712 2 22 0 1
712 2 23 0 1
712 2 24 0 1
712 2 25 0 1
713 1 2 1 23
713 1 7 1 19
713 1 12 1 23
713 1 17 1 15
713 1 22 1 20
713 2 1 0 1
713 2 2 1 1
713 2 3 0 1
713 2 4 0 1
713 2 5 0 1
713 2 6 0 1
713 2 7 1 1
713 2 8 0 1
713 2 9 0 1
713 2 10 0 1
713 2 11 0 1
713 2 12 1 1
713 2 13 0 1
713 2 14 0 1
713 2 15 0 1
713 2 16 0 1
713 2 17 1 1
713 2 18 0 1
713 2 19 0 1
713 2 20 0 1
713 2 21 0 1
713 2 22 1 1
713 2 23 0 1
713 2 24 0 1
713 2 25 0 1
714 1 2 1 1
714 1 5 1 4
714 1 6 1 10
714 1 7 1 13
714 1 8 1 13
714 1 9 1 16
714 1 10 1 20
714 1 15 1 3
714 1 17 1 1
714 1 20 1 6
714 1 22 1 4
714 1 23 1 1
714 1 25 1 8
714 2 1 0 1
714 2 2 0 1
714 2 3 0 1
714 2 4 0 1
714 2 5 0 1
714 2 6 1 1
714 2 7 0 1
714 2 8 1 1
714 2 9 1 1
714 2 10 1 1
714 2 11 0 1
714 2 12 0 1
714 2 13 0 1
714 2 14 0 1
714 2 15 0 1
714 2 16 0 1
714 2 17 0 1
714 2 18 0 1
714 2 19 0 1
714 2 20 1 1
714 2 21 0 1
714 2 22 0 1
714 2 23 0 1
714 2 24 0 1
714 2 25 0 1
715 1 1 1 15
715 1 2 1 10
715 1 3 1 14
715 1 4 1 20
715 1 5 1 13
715 1 6 1 3
715 1 8 1 2
715 1 9 1 3
715 1 11 1 2
715 1 13 1 2
715 1 14 1 4
715 1 18 1 1
715 1 19 1 2
715 1 21 1 1
715 1 23 1 4
715 1 24 1 4
715 2 1 0 1
715 2 2 0 1
715 2 3 1 1
715 2 4 1 1
715 2 5 1 1
715 2 6 0 1
715 2 7 0 1
715 2 8 0 1
715 2 9 0 1
715 2 10 0 1
715 2 11 0 1
715 2 12 0 1
715 2 13 0 1
715 2 14 0 1
715 2 15 0 1
715 2 16 0 1
715 2 17 0 1
715 2 18 1 1
715 2 19 0 1
715 2 20 0 1
715 2 21 0 1
715 2 22 0 1
715 2 23 0 1
715 2 24 0 1
715 2 25 0 1
716 1 3 1 1
716 1 14 1 1
716 1 21 1 16
716 1 22 1 17
716 1 23 1 18
716 1 24 1 20
716 1 25 1 27
716 2 1 0 1
716 2 2 0 1
716 2 3 0 1
716 2 4 0 1
716 2 5 0 1
716 2 6 0 1
716 2 7 0 1
716 2 8 0 1
716 2 9 0 1
716 2 10 0 1
716 2 11 0 1
716 2 12 0 1
716 2 13 0 1
716 2 14 0 1
716 2 15 0 1
716 2 16 0 1
716 2 17 0 1
716 2 18 0 1
716 2 19 0 1
716 2 20 0 1
716 2 21 1 1
716 2 22 1 1
716 2 23 1 1
716 2 24 1 1
716 2 25 1 1
717 1 1 1 20
717 1 2 1 3
717 1 3 1 3
717 1 4 1 5
717 1 5 1 7
717 1 6 1 21
717 1 7 1 3
717 1 8 1 2
717 1 9 1 4
717 1 10 1 3
717 1 11 1 10
717 1 16 1 12
717 1 21 1 6
717 1 22 1 1
717 2 1 1 1
717 2 2 0 1
717 2 3 1 1
717 2 4 0 1
717 2 5 0 1
717 2 6 0 1
717 2 7 0 1
717 2 8 0 1
717 2 9 0 1
717 2 10 1 1
717 2 11 1 1
717 2 12 0 1
717 2 13 0 1
717 2 14 0 1
717 2 15 0 1
717 2 16 1 1
717 2 17 0 1
717 2 18 0 1
717 2 19 0 1
717 2 20 0 1
717 2 21 1 1
717 2 22 0 1
717 2 23 0 1
717 2 24 0 1
717 2 25 0 1
718 1 1 1 16
718 1 6 1 17
718 1 7 1 1
718 1 8 1 4
718 1 9 1 2
718 1 11 1 9
718 1 16 1 21
718 1 17 1 1
718 1 21 1 15
718 1 22 1 4
718 1 23 1 4
718 1 24 1 4
718 1 25 1 2
718 2 1 1 1
718 2 2 0 1
718 2 3 0 1
718 2 4 0 1
718 2 5 0 1
718 2 6 1 1
718 2 7 1 1
718 2 8 0 1
718 2 9 0 1
718 2 10 0 1
718 2 11 1 1
718 2 12 0 1
718 2 13 0 1
718 2 14 0 1
718 2 15 0 1
718 2 16 1 1
718 2 17 1 1
718 2 18 0 1
718 2 19 0 1
718 2 20 0 1
718 2 21 1 1
718 2 22 0 1
718 2 23 0 1
718 2 24 0 1
718 2 25 0 1
719 1 3 1 1
719 1 4 1 2
719 1 8 1 1
719 1 9 1 2
719 1 12 1 2
719 1 13 1 1
719 1 14 1 6
719 1 15 1 2
719 1 16 1 12
719 1 17 1 9
719 1 18 1 8
719 1 19 1 9
719 1 20 1 7
719 1 21 1 5
719 1 22 1 10
719 1 23 1 9
719 1 24 1 5
719 1 25 1 9
719 2 1 0 1
719 2 2 0 1
719 2 3 0 1
719 2 4 0 1
719 2 5 0 1
719 2 6 0 1
719 2 7 0 1
719 2 8 0 1
719 2 9 0 1
719 2 10 0 1
719 2 11 0 1
719 2 12 0 1
719 2 13 0 1
719 2 14 1 1
719 2 15 0 1
719 2 16 1 1
719 2 17 0 1
719 2 18 1 1
719 2 19 0 1
719 2 20 0 1
719 2 21 0 1
719 2 22 0 1
719 2 23 0 1
719 2 24 1 1
719 2 25 0 1
720 1 2 1 15
720 1 4 1 5
720 1 6 1 4
720 1 7 1 7
720 1 8 1 2
720 1 9 1 10
720 1 10 1 3
720 1 12 1 11
720 1 14 1 5
720 1 17 1 9
720 1 19 1 5
720 1 22 1 15
720 1 24 1 9
720 2 1 0 1
720 2 2 1 1
720 2 3 0 1
720 2 4 0 1
720 2 5 0 1
720 2 6 0 1
720 2 7 0 1
720 2 8 1 1
720 2 9 0 1
720 2 10 0 1
720 2 11 0 1
720 2 12 0 1
720 2 13 0 1
720 2 14 0 1
720 2 15 0 1
720 2 16 0 1
720 2 17 0 1
720 2 18 0 1
720 2 19 0 1
720 2 20 0 1
720 2 21 0 1
720 2 22 0 1
720 2 23 0 1
720 2 24 0 1
720 2 25 0 1
721 1 1 1 19
721 1 2 1 13
721 1 3 1 10
721 1 4 1 15
721 1 5 1 16
721 1 9 1 1
721 1 10 1 4
721 1 13 1 2
721 1 16 1 1
721 1 18 1 1
721 1 19 1 4
721 1 20 1 2
721 1 21 1 1
721 1 22 1 4
721 1 23 1 2
721 1 24 1 3
721 1 25 1 2
721 2 1 1 1
721 2 2 0 1
721 2 3 1 1
721 2 4 1 1
721 2 5 1 1
721 2 6 0 1
721 2 7 0 1
721 2 8 0 1
721 2 9 0 1
721 2 10 0 1
721 2 11 0 1
721 2 12 0 1
721 2 13 0 1
721 2 14 0 1
721 2 15 0 1
721 2 16 0 1
721 2 17 0 1
721 2 18 0 1
721 2 19 0 1
721 2 20 0 1
721 2 21 1 1
721 2 22 0 1
721 2 23 0 1
721 2 24 0 1
721 2 25 0 1
722 1 5 1 4
722 1 10 1 5
722 1 11 1 21
722 1 12 1 15
722 1 13 1 14
722 1 14 1 14
722 1 15 1 19
722 1 17 1 1
722 1 20 1 5
722 1 25 1 2
722 2 1 0 1
722 2 2 0 1
722 2 3 0 1
722 2 4 0 1
722 2 5 0 1
722 2 6 0 1
722 2 7 0 1
722 2 8 0 1
722 2 9 0 1
722 2 10 0 1
722 2 11 1 1
722 2 12 1 1
722 2 13 1 1
722 2 14 1 1
722 2 15 1 1
722 2 16 0 1
722 2 17 0 1
722 2 18 0 1
722 2 19 0 1
722 2 20 0 1
722 2 21 0 1
722 2 22 0 1
722 2 23 0 1
722 2 24 0 1
722 2 25 0 1
723 1 1 1 14
723 1 2 1 11
723 1 3 1 12
723 1 4 1 5
723 1 5 1 13
723 1 6 1 1
723 1 7 1 3
723 1 10 1 3
723 1 11 1 1
723 1 12 1 3
723 1 15 1 5
723 1 16 1 2
723 1 17 1 2
723 1 20 1 12
723 1 21 1 2
723 1 22 1 3
723 1 25 1 8
723 2 1 1 1
723 2 2 1 1
723 2 3 0 1
723 2 4 0 1
723 2 5 0 1
723 2 6 0 1
723 2 7 0 1
723 2 8 0 1
723 2 9 0 1
723 2 10 0 1
723 2 11 0 1
723 2 12 0 1
723 2 13 0 1
723 2 14 0 1
723 2 15 0 1
723 2 16 0 1
723 2 17 0 1
723 2 18 0 1
723 2 19 0 1
723 2 20 0 1
723 2 21 0 1
723 2 22 1 1
723 2 23 0 1
723 2 24 0 1
723 2 25 0 1
724 1 4 1 7
724 1 5 1 1
724 1 7 1 6
724 1 8 1 5
724 1 9 1 16
724 1 10 1 5
724 1 11 1 1
724 1 12 1 3
724 1 13 1 5
724 1 14 1 11
724 1 15 1 4
724 1 17 1 4
724 1 19 1 10
724 1 21 1 1
724 1 22 1 4
724 1 23 1 2
724 1 24 1 12
724 1 25 1 3
724 2 1 0 1
724 2 2 0 1
724 2 3 0 1
724 2 4 0 1
724 2 5 0 1
724 2 6 1 1
724 2 7 0 1
724 2 8 0 1
724 2 9 1 1
724 2 10 0 1
724 2 11 0 1
724 2 12 0 1
724 2 13 0 1
724 2 14 1 1
724 2 15 0 1
724 2 16 0 1
724 2 17 1 1
724 2 18 0 1
724 2 19 0 1
724 2 20 0 1
724 2 21 0 1
724 2 22 0 1
724 2 23 0 1
724 2 24 0 1
724 2 25 1 1
725 1 1 1 1
725 1 3 1 2
725 1 6 1 6
725 1 11 1 2
725 1 16 1 9
725 1 17 1 6
725 1 18 1 5
725 1 19 1 2
725 1 20 1 1
725 1 21 1 20
725 1 22 1 10
725 1 23 1 19
725 1 24 1 9
725 1 25 1 8
725 2 1 0 1
725 2 2 0 1
725 2 3 0 1
725 2 4 0 1
725 2 5 0 1
725 2 6 1 1
725 2 7 0 1
725 2 8 0 1
725 2 9 0 1
725 2 10 0 1
725 2 11 0 1
725 2 12 0 1
725 2 13 0 1
725 2 14 0 1
725 2 15 0 1
725 2 16 1 1
725 2 17 0 1
725 2 18 0 1
725 2 19 0 1
725 2 20 0 1
725 2 21 1 1
725 2 22 1 1
725 2 23 1 1
725 2 24 1 1
725 2 25 1 1
726 1 2 1 1
726 1 3 1 7
726 1 5 1 2
726 1 6 1 1
726 1 7 1 2
726 1 8 1 12
726 1 9 1 1
726 1 10 1 5
726 1 11 1 1
726 1 12 1 2
726 1 13 1 8
726 1 14 1 1
726 1 15 1 10
726 1 16 1 4
726 1 17 1 8
726 1 18 1 11
726 1 19 1 2
726 1 20 1 4
726 1 23 1 16
726 1 25 1 2
726 2 1 0 1
726 2 2 0 1
726 2 3 1 1
726 2 4 0 1
726 2 5 0 1
726 2 6 0 1
726 2 7 0 1
726 2 8 1 1
726 2 9 0 1
726 2 10 0 1
726 2 11 0 1
726 2 12 0 1
726 2 13 1 1
726 2 14 0 1
726 2 15 0 1
726 2 16 0 1
726 2 17 0 1
726 2 18 1 1
726 2 19 0 1
726 2 20 0 1
726 2 21 0 1
726 2 22 0 1
726 2 23 0 1
726 2 24 0 1
726 2 25 0 1
727 1 4 1 9
727 1 5 1 5
727 1 6 1 2
727 1 8 1 2
727 1 9 1 7
727 1 10 1 4
727 1 13 1 2
727 1 14 1 12
727 1 15 1 5
727 1 16 1 5
727 1 17 1 9
727 1 18 1 8
727 1 19 1 8
727 1 20 1 9
727 1 24 1 9
727 1 25 1 4
727 2 1 0 1
727 2 2 0 1
727 2 3 0 1
727 2 4 0 1
727 2 5 0 1
727 2 6 0 1
727 2 7 0 1
727 2 8 0 1
727 2 9 0 1
727 2 10 0 1
727 2 11 0 1
727 2 12 0 1
727 2 13 0 1
727 2 14 0 1
727 2 15 1 1
727 2 16 1 1
727 2 17 0 1
727 2 18 1 1
727 2 19 0 1
727 2 20 0 1
727 2 21 0 1
727 2 22 0 1
727 2 23 0 1
727 2 24 0 1
727 2 25 0 1
728 1 3 1 24
728 1 8 1 19
728 1 13 1 23
728 1 18 1 11
728 1 23 1 23
728 2 1 0 1
728 2 2 0 1
728 2 3 1 1
728 2 4 0 1
728 2 5 0 1
728 2 6 0 1
728 2 7 0 1
728 2 8 1 1
728 2 9 0 1
728 2 10 0 1
728 2 11 0 1
728 2 12 0 1
728 2 13 1 1
728 2 14 0 1
728 2 15 0 1
728 2 16 0 1
728 2 17 0 1
728 2 18 1 1
728 2 19 0 1
728 2 20 0 1
728 2 21 0 1
728 2 22 0 1
728 2 23 1 1
728 2 24 0 1
728 2 25 0 1
729 1 2 1 2
729 1 7 1 5
729 1 11 1 5
729 1 12 1 3
729 1 13 1 11
729 1 14 1 6
729 1 15 1 12
729 1 17 1 3
729 1 21 1 3
729 1 22 1 18
729 1 23 1 13
729 1 24 1 15
729 1 25 1 4
729 2 1 0 1
729 2 2 0 1
729 2 3 0 1
729 2 4 0 1
729 2 5 0 1
729 2 6 0 1
729 2 7 0 1
729 2 8 0 1
729 2 9 0 1
729 2 10 0 1
729 2 11 0 1
729 2 12 0 1
729 2 13 1 1
729 2 14 0 1
729 2 15 0 1
729 2 16 0 1
729 2 17 0 1
729 2 18 0 1
729 2 19 0 1
729 2 20 0 1
729 2 21 1 1
729 2 22 1 1
729 2 23 0 1
729 2 24 0 1
729 2 25 1 1
730 1 1 1 2
730 1 3 1 1
730 1 4 1 8
730 1 6 1 3
730 1 8 1 1
730 1 9 1 9
730 1 11 1 10
730 1 12 1 11
730 1 13 1 11
730 1 14 1 16
730 1 15 1 9
730 1 16 1 2
730 1 19 1 8
730 1 21 1 2
730 1 24 1 7
730 2 1 0 1
730 2 2 0 1
730 2 3 0 1
730 2 4 0 1
730 2 5 0 1
730 2 6 0 1
730 2 7 0 1
730 2 8 0 1
730 2 9 0 1
730 2 10 0 1
730 2 11 1 1
730 2 12 1 1
730 2 13 1 1
730 2 14 1 1
730 2 15 1 1
730 2 16 0 1
730 2 17 0 1
730 2 18 0 1
730 2 19 0 1
730 2 20 0 1
730 2 21 0 1
730 2 22 0 1
730 2 23 0 1
730 2 24 0 1
730 2 25 0 1
731 1 1 1 3
731 1 3 1 1
731 1 4 1 2
731 1 5 1 3
731 1 16 1 13
731 1 17 1 19
731 1 18 1 14
731 1 19 1 8
731 1 20 1 17
731 1 21 1 4
731 1 22 1 6
731 1 23 1 1
731 1 24 1 4
731 1 25 1 5
731 2 1 0 1
731 2 2 0 1
731 2 3 0 1
731 2 4 0 1
731 2 5 0 1
731 2 6 0 1
731 2 7 0 1
731 2 8 0 1
731 2 9 0 1
731 2 10 0 1
731 2 11 0 1
731 2 12 0 1
731 2 13 0 1
731 2 14 0 1
731 2 15 0 1
731 2 16 1 1
731 2 17 0 1
731 2 18 1 1
731 2 19 1 1
731 2 20 1 1
731 2 21 0 1
731 2 22 0 1
731 2 23 0 1
731 2 24 1 1
731 2 25 0 1
732 1 1 1 2
732 1 3 1 14
732 1 4 1 7
732 1 8 1 7
732 1 9 1 9
732 1 11 1 4
732 1 12 1 1
732 1 13 1 6
732 1 14 1 4
732 1 16 1 2
732 1 18 1 14
732 1 19 1 2
732 1 21 1 3
732 1 22 1 2
732 1 23 1 8
732 1 24 1 12
732 1 25 1 3
732 2 1 0 1
732 2 2 0 1
732 2 3 1 1
732 2 4 0 1
732 2 5 0 1
732 2 6 1 1
732 2 7 0 1
732 2 8 0 1
732 2 9 0 1
732 2 10 0 1
732 2 11 0 1
732 2 12 0 1
732 2 13 1 1
732 2 14 0 1
732 2 15 0 1
732 2 16 0 1
732 2 17 0 1
732 2 18 0 1
732 2 19 0 1
732 2 20 0 1
732 2 21 0 1
732 2 22 0 1
732 2 23 1 1
732 2 24 1 1
732 2 25 1 1
733 1 1 1 12
733 1 2 1 7
733 1 3 1 15
733 1 4 1 11
733 1 5 1 6
733 1 8 1 11
733 1 13 1 16
733 1 18 1 13
733 1 23 1 9
733 2 1 0 1
733 2 2 1 1
733 2 3 1 1
733 2 4 0 1
733 2 5 0 1
733 2 6 0 1
733 2 7 0 1
733 2 8 0 1
733 2 9 0 1
733 2 10 0 1
733 2 11 0 1
733 2 12 0 1
733 2 13 1 1
733 2 14 0 1
733 2 15 0 1
733 2 16 0 1
733 2 17 0 1
733 2 18 0 1
733 2 19 0 1
733 2 20 0 1
733 2 21 0 1
733 2 22 0 1
733 2 23 0 1
733 2 24 0 1
733 2 25 0 1
734 1 1 1 8
734 1 2 1 1
734 1 3 1 3
734 1 4 1 2
734 1 5 1 2
734 1 6 1 14
734 1 7 1 15
734 1 8 1 19
734 1 9 1 12
734 1 10 1 19
734 1 11 1 3
734 1 16 1 2
734 2 1 0 1
734 2 2 0 1
734 2 3 0 1
734 2 4 0 1
734 2 5 0 1
734 2 6 1 1
734 2 7 1 1
734 2 8 1 1
734 2 9 1 1
734 2 10 1 1
734 2 11 0 1
734 2 12 0 1
734 2 13 0 1
734 2 14 0 1
734 2 15 0 1
734 2 16 0 1
734 2 17 0 1
734 2 18 0 1
734 2 19 0 1
734 2 20 0 1
734 2 21 1 1
734 2 22 0 1
734 2 23 0 1
734 2 24 0 1
734 2 25 0 1
735 1 1 1 1
735 1 2 1 3
735 1 6 1 1
735 1 7 1 1
735 1 11 1 22
735 1 12 1 8
735 1 13 1 17
735 1 14 1 11
735 1 15 1 16
735 1 16 1 5
735 1 17 1 4
735 1 18 1 2
735 1 19 1 3
735 1 20 1 5
735 1 22 1 1
735 2 1 0 1
735 2 2 0 1
735 2 3 0 1
735 2 4 0 1
735 2 5 0 1
735 2 6 0 1
735 2 7 0 1
735 2 8 0 1
735 2 9 0 1
735 2 10 0 1
735 2 11 1 1
735 2 12 1 1
735 2 13 1 1
735 2 14 1 1
735 2 15 1 1
735 2 16 0 1
735 2 17 0 1
735 2 18 0 1
735 2 19 0 1
735 2 20 0 1
735 2 21 0 1
735 2 22 0 1
735 2 23 0 1
735 2 24 0 1
735 2 25 0 1
736 1 2 1 15
736 1 4 1 1
736 1 6 1 1
736 1 7 1 17
736 1 9 1 1
736 1 12 1 16
736 1 13 1 2
736 1 14 1 1
736 1 17 1 22
736 1 22 1 22
736 1 24 1 2
736 2 1 0 1
736 2 2 1 1
736 2 3 0 1
736 2 4 0 1
736 2 5 0 1
736 2 6 0 1
736 2 7 1 1
736 2 8 0 1
736 2 9 0 1
736 2 10 0 1
736 2 11 0 1
736 2 12 1 1
736 2 13 0 1
736 2 14 0 1
736 2 15 0 1
736 2 16 0 1
736 2 17 1 1
736 2 18 0 1
736 2 19 0 1
736 2 20 0 1
736 2 21 0 1
736 2 22 1 1
736 2 23 0 1
736 2 24 0 1
736 2 25 0 1
737 1 2 1 5
737 1 5 1 6
737 1 7 1 5
737 1 8 1 1
737 1 9 1 1
737 1 10 1 4
737 1 12 1 4
737 1 13 1 3
737 1 15 1 6
737 1 16 1 5
737 1 17 1 12
737 1 18 1 9
737 1 19 1 5
737 1 20 1 18
737 1 21 1 1
737 1 22 1 3
737 1 23 1 2
737 1 25 1 10
737 2 1 0 1
737 2 2 1 1
737 2 3 0 1
737 2 4 0 1
737 2 5 0 1
737 2 6 0 1
737 2 7 0 1
737 2 8 0 1
737 2 9 0 1
737 2 10 0 1
737 2 11 0 1
737 2 12 0 1
737 2 13 0 1
737 2 14 0 1
737 2 15 0 1
737 2 16 0 1
737 2 17 0 1
737 2 18 0 1
737 2 19 0 1
737 2 20 0 1
737 2 21 0 1
737 2 22 0 1
737 2 23 0 1
737 2 24 0 1
737 2 25 1 1
738 1 1 1 1
738 1 2 1 2
738 1 3 1 15
738 1 4 1 2
738 1 5 1 3
738 1 6 1 1
738 1 7 1 2
738 1 8 1 20
738 1 9 1 3
738 1 13 1 14
738 1 15 1 4
738 1 18 1 14
738 1 19 1 1
738 1 23 1 18
738 2 1 0 1
738 2 2 0 1
738 2 3 0 1
738 2 4 0 1
738 2 5 1 1
738 2 6 0 1
738 2 7 0 1
738 2 8 1 1
738 2 9 0 1
738 2 10 1 1
738 2 11 0 1
738 2 12 0 1
738 2 13 0 1
738 2 14 0 1
738 2 15 0 1
738 2 16 0 1
738 2 17 0 1
738 2 18 0 1
738 2 19 0 1
738 2 20 0 1
738 2 21 0 1
738 2 22 0 1
738 2 23 0 1
738 2 24 0 1
738 2 25 0 1
739 1 2 1 1
739 1 3 1 15
739 1 7 1 1
739 1 8 1 14
739 1 13 1 24
739 1 16 1 2
739 1 17 1 2
739 1 18 1 22
739 1 19 1 1
739 1 20 1 2
739 1 22 1 3
739 1 23 1 13
739 2 1 0 1
739 2 2 0 1
739 2 3 1 1
739 2 4 0 1
739 2 5 0 1
739 2 6 0 1
739 2 7 0 1
739 2 8 1 1
739 2 9 0 1
739 2 10 0 1
739 2 11 0 1
739 2 12 0 1
739 2 13 1 1
739 2 14 0 1
739 2 15 0 1
739 2 16 0 1
739 2 17 0 1
739 2 18 0 1
739 2 19 0 1
739 2 20 0 1
739 2 21 0 1
739 2 22 0 1
739 2 23 1 1
739 2 24 0 1
739 2 25 0 1
740 1 1 1 22
740 1 2 1 1
740 1 3 1 1
740 1 4 1 3
740 1 5 1 6
740 1 6 1 19
740 1 11 1 9
740 1 16 1 21
740 1 21 1 18
740 2 1 0 1
740 2 2 1 1
740 2 3 0 1
740 2 4 0 1
740 2 5 0 1
740 2 6 1 1
740 2 7 0 1
740 2 8 0 1
740 2 9 0 1
740 2 10 0 1
740 2 11 1 1
740 2 12 0 1
740 2 13 0 1
740 2 14 0 1
740 2 15 0 1
740 2 16 1 1
740 2 17 0 1
740 2 18 0 1
740 2 19 0 1
740 2 20 0 1
740 2 21 1 1
740 2 22 0 1
740 2 23 0 1
740 2 24 0 1
740 2 25 0 1
741 1 1 1 7
741 1 2 1 12
741 1 3 1 6
741 1 4 1 5
741 1 5 1 10
741 1 6 1 1
741 1 7 1 3
741 1 8 1 1
741 1 9 1 1
741 1 10 1 1
741 1 12 1 4
741 1 16 1 7
741 1 17 1 15
741 1 18 1 3
741 1 19 1 6
741 1 20 1 7
741 1 22 1 7
741 1 24 1 1
741 1 25 1 3
741 2 1 0 1
741 2 2 0 1
741 2 3 0 1
741 2 4 0 1
741 2 5 0 1
741 2 6 0 1
741 2 7 0 1
741 2 8 0 1
741 2 9 0 1
741 2 10 0 1
741 2 11 0 1
741 2 12 0 1
741 2 13 0 1
741 2 14 0 1
741 2 15 0 1
741 2 16 0 1
741 2 17 1 1
741 2 18 1 1
741 2 19 0 1
741 2 20 0 1
741 2 21 0 1
741 2 22 0 1
741 2 23 0 1
741 2 24 0 1
741 2 25 0 1
742 1 4 1 14
742 1 5 1 1
742 1 6 1 7
742 1 7 1 7
742 1 8 1 6
742 1 9 1 18
742 1 10 1 9
742 1 13 1 1
742 1 14 1 13
742 1 19 1 13
742 1 23 1 1
742 1 24 1 10
742 2 1 0 1
742 2 2 0 1
742 2 3 0 1
742 2 4 1 1
742 2 5 0 1
742 2 6 1 1
742 2 7 0 1
742 2 8 1 1
742 2 9 1 1
742 2 10 1 1
742 2 11 0 1
742 2 12 0 1
742 2 13 0 1
742 2 14 0 1
742 2 15 0 1
742 2 16 0 1
742 2 17 0 1
742 2 18 0 1
742 2 19 1 1
742 2 20 0 1
742 2 21 0 1
742 2 22 0 1
742 2 23 0 1
742 2 24 1 1
742 2 25 0 1
743 1 3 1 1
743 1 16 1 25
743 1 17 1 15
743 1 18 1 25
743 1 19 1 14
743 1 20 1 16
743 1 21 1 3
743 1 23 1 1
743 2 1 0 1
743 2 2 0 1
743 2 3 0 1
743 2 4 0 1
743 2 5 0 1
743 2 6 0 1
743 2 7 0 1
743 2 8 0 1
743 2 9 0 1
743 2 10 0 1
743 2 11 0 1
743 2 12 0 1
743 2 13 0 1
743 2 14 0 1
743 2 15 0 1
743 2 16 1 1
743 2 17 0 1
743 2 18 1 1
743 2 19 1 1
743 2 20 1 1
743 2 21 0 1
743 2 22 0 1
743 2 23 0 1
743 2 24 0 1
743 2 25 0 1
744 1 5 1 1
744 1 11 1 20
744 1 12 1 22
744 1 13 1 21
744 1 14 1 18
744 1 15 1 17
744 1 17 1 1
744 2 1 0 1
744 2 2 0 1
744 2 3 0 1
744 2 4 0 1
744 2 5 0 1
744 2 6 0 1
744 2 7 0 1
744 2 8 0 1
744 2 9 0 1
744 2 10 0 1
744 2 11 1 1
744 2 12 1 1
744 2 13 1 1
744 2 14 1 1
744 2 15 1 1
744 2 16 0 1
744 2 17 0 1
744 2 18 0 1
744 2 19 0 1
744 2 20 0 1
744 2 21 0 1
744 2 22 0 1
744 2 23 0 1
744 2 24 0 1
744 2 25 0 1
745 1 6 1 5
745 1 7 1 3
745 1 8 1 3
745 1 9 1 7
745 1 10 1 3
745 1 14 1 1
745 1 15 1 1
745 1 21 1 19
745 1 22 1 19
745 1 23 1 8
745 1 24 1 18
745 1 25 1 13
745 2 1 0 1
745 2 2 0 1
745 2 3 0 1
745 2 4 0 1
745 2 5 0 1
745 2 6 0 1
745 2 7 0 1
745 2 8 0 1
745 2 9 0 1
745 2 10 0 1
745 2 11 0 1
745 2 12 0 1
745 2 13 0 1
745 2 14 0 1
745 2 15 0 1
745 2 16 0 1
745 2 17 0 1
745 2 18 0 1
745 2 19 0 1
745 2 20 0 1
745 2 21 1 1
745 2 22 0 1
745 2 23 1 1
745 2 24 1 1
745 2 25 1 1
746 1 2 1 22
746 1 7 1 19
746 1 12 1 16
746 1 16 1 1
746 1 17 1 18
746 1 21 1 4
746 1 22 1 18
746 1 24 1 1
746 1 25 1 1
746 2 1 0 1
746 2 2 1 1
746 2 3 0 1
746 2 4 0 1
746 2 5 0 1
746 2 6 0 1
746 2 7 0 1
746 2 8 0 1
746 2 9 0 1
746 2 10 0 1
746 2 11 0 1
746 2 12 1 1
746 2 13 0 1
746 2 14 0 1
746 2 15 0 1
746 2 16 0 1
746 2 17 1 1
746 2 18 0 1
746 2 19 0 1
746 2 20 0 1
746 2 21 0 1
746 2 22 0 1
746 2 23 0 1
746 2 24 0 1
746 2 25 0 1
747 1 3 1 15
747 1 5 1 2
747 1 6 1 2
747 1 8 1 10
747 1 9 1 1
747 1 10 1 2
747 1 11 1 4
747 1 12 1 7
747 1 13 1 15
747 1 14 1 4
747 1 15 1 11
747 1 18 1 10
747 1 20 1 2
747 1 21 1 1
747 1 23 1 10
747 1 25 1 4
747 2 1 0 1
747 2 2 0 1
747 2 3 1 1
747 2 4 0 1
747 2 5 1 1
747 2 6 1 1
747 2 7 0 1
747 2 8 0 1
747 2 9 0 1
747 2 10 0 1
747 2 11 0 1
747 2 12 0 1
747 2 13 0 1
747 2 14 0 1
747 2 15 0 1
747 2 16 0 1
747 2 17 0 1
747 2 18 1 1
747 2 19 0 1
747 2 20 0 1
747 2 21 0 1
747 2 22 0 1
747 2 23 1 1
747 2 24 0 1
747 2 25 0 1
748 1 1 1 1
748 1 3 1 11
748 1 4 1 1
748 1 5 1 7
748 1 6 1 1
748 1 8 1 11
748 1 10 1 4
748 1 13 1 13
748 1 15 1 9
748 1 16 1 1
748 1 18 1 14
748 1 19 1 2
748 1 20 1 6
748 1 21 1 1
748 1 23 1 10
748 1 25 1 8
748 2 1 0 1
748 2 2 0 1
748 2 3 0 1
748 2 4 0 1
748 2 5 0 1
748 2 6 0 1
748 2 7 0 1
748 2 8 1 1
748 2 9 0 1
748 2 10 0 1
748 2 11 0 1
748 2 12 0 1
748 2 13 1 1
748 2 14 0 1
748 2 15 1 1
748 2 16 0 1
748 2 17 0 1
748 2 18 1 1
748 2 19 0 1
748 2 20 0 1
748 2 21 1 1
748 2 22 0 1
748 2 23 1 1
748 2 24 0 1
748 2 25 0 1
749 1 2 1 1
749 1 4 1 12
749 1 6 1 3
749 1 8 1 5
749 1 9 1 9
749 1 10 1 2
749 1 13 1 3
749 1 14 1 14
749 1 15 1 1
749 1 16 1 2
749 1 18 1 3
749 1 19 1 12
749 1 20 1 4
749 1 21 1 2
749 1 22 1 1
749 1 23 1 3
749 1 24 1 22
749 1 25 1 1
749 2 1 0 1
749 2 2 0 1
749 2 3 0 1
749 2 4 0 1
749 2 5 0 1
749 2 6 0 1
749 2 7 0 1
749 2 8 0 1
749 2 9 1 1
749 2 10 0 1
749 2 11 0 1
749 2 12 0 1
749 2 13 0 1
749 2 14 0 1
749 2 15 0 1
749 2 16 0 1
749 2 17 0 1
749 2 18 0 1
749 2 19 0 1
749 2 20 0 1
749 2 21 0 1
749 2 22 0 1
749 2 23 0 1
749 2 24 1 1
749 2 25 0 1
750 1 1 1 14
750 1 2 1 12
750 1 3 1 18
750 1 4 1 13
750 1 5 1 13
750 1 6 1 1
750 1 7 1 4
750 1 8 1 3
750 1 12 1 4
750 1 16 1 1
750 1 17 1 5
750 1 18 1 2
750 1 20 1 2
750 1 21 1 2
750 1 22 1 6
750 2 1 0 1
750 2 2 1 1
750 2 3 1 1
750 2 4 1 1
750 2 5 1 1
750 2 6 0 1
750 2 7 1 1
750 2 8 0 1
750 2 9 0 1
750 2 10 0 1
750 2 11 0 1
750 2 12 1 1
750 2 13 0 1
750 2 14 0 1
750 2 15 0 1
750 2 16 0 1
750 2 17 0 1
750 2 18 0 1
750 2 19 0 1
750 2 20 0 1
750 2 21 0 1
750 2 22 0 1
750 2 23 0 1
750 2 24 0 1
750 2 25 0 1
751 1 3 1 2
751 1 4 1 1
751 1 14 1 1
751 1 16 1 18
751 1 17 1 18
751 1 18 1 17
751 1 19 1 15
751 1 20 1 24
751 1 24 1 4
751 2 1 0 1
751 2 2 0 1
751 2 3 0 1
751 2 4 0 1
751 2 5 0 1
751 2 6 0 1
751 2 7 0 1
751 2 8 0 1
751 2 9 0 1
751 2 10 0 1
751 2 11 0 1
751 2 12 0 1
751 2 13 0 1
751 2 14 0 1
751 2 15 0 1
751 2 16 1 1
751 2 17 1 1
751 2 18 1 1
751 2 19 1 1
751 2 20 1 1
751 2 21 0 1
751 2 22 0 1
751 2 23 0 1
751 2 24 0 1
751 2 25 0 1
752 1 6 1 7
752 1 7 1 9
752 1 8 1 4
752 1 9 1 7
752 1 10 1 4
752 1 12 1 1
752 1 14 1 4
752 1 15 1 2
752 1 16 1 9
752 1 17 1 10
752 1 18 1 17
752 1 19 1 14
752 1 20 1 12
752 2 1 0 1
752 2 2 0 1
752 2 3 0 1
752 2 4 0 1
752 2 5 0 1
752 2 6 0 1
752 2 7 0 1
752 2 8 0 1
752 2 9 0 1
752 2 10 1 1
752 2 11 0 1
752 2 12 0 1
752 2 13 0 1
752 2 14 0 1
752 2 15 0 1
752 2 16 1 1
752 2 17 0 1
752 2 18 1 1
752 2 19 1 1
752 2 20 1 1
752 2 21 0 1
752 2 22 0 1
752 2 23 0 1
752 2 24 0 1
752 2 25 0 1
753 1 2 1 12
753 1 6 1 4
753 1 7 1 11
753 1 10 1 1
753 1 11 1 10
753 1 12 1 17
753 1 13 1 5
753 1 14 1 5
753 1 15 1 10
753 1 17 1 13
753 1 22 1 12
753 2 1 0 1
753 2 2 0 1
753 2 3 0 1
753 2 4 0 1
753 2 5 0 1
753 2 6 0 1
753 2 7 1 1
753 2 8 0 1
753 2 9 0 1
753 2 10 0 1
753 2 11 0 1
753 2 12 1 1
753 2 13 0 1
753 2 14 0 1
753 2 15 0 1
753 2 16 0 1
753 2 17 1 1
753 2 18 0 1
753 2 19 0 1
753 2 20 0 1
753 2 21 0 1
753 2 22 1 1
753 2 23 0 1
753 2 24 0 1
753 2 25 0 1
754 1 1 1 3
754 1 5 1 6
754 1 6 1 4
754 1 9 1 1
754 1 10 1 3
754 1 11 1 3
754 1 14 1 1
754 1 15 1 7
754 1 16 1 13
754 1 17 1 15
754 1 18 1 13
754 1 19 1 12
754 1 20 1 15
754 1 24 1 3
754 1 25 1 1
754 2 1 0 1
754 2 2 0 1
754 2 3 0 1
754 2 4 0 1
754 2 5 0 1
754 2 6 0 1
754 2 7 0 1
754 2 8 0 1
754 2 9 0 1
754 2 10 0 1
754 2 11 0 1
754 2 12 0 1
754 2 13 0 1
754 2 14 0 1
754 2 15 0 1
754 2 16 1 1
754 2 17 0 1
754 2 18 1 1
754 2 19 1 1
754 2 20 0 1
754 2 21 1 1
754 2 22 0 1
754 2 23 0 1
754 2 24 0 1
754 2 25 0 1
755 1 5 1 14
755 1 10 1 14
755 1 15 1 15
755 1 16 1 4
755 1 17 1 7
755 1 18 1 9
755 1 19 1 5
755 1 20 1 18
755 1 23 1 1
755 1 25 1 13
755 2 1 0 1
755 2 2 0 1
755 2 3 0 1
755 2 4 0 1
755 2 5 0 1
755 2 6 0 1
755 2 7 0 1
755 2 8 0 1
755 2 9 0 1
755 2 10 1 1
755 2 11 0 1
755 2 12 0 1
755 2 13 0 1
755 2 14 0 1
755 2 15 0 1
755 2 16 0 1
755 2 17 0 1
755 2 18 1 1
755 2 19 0 1
755 2 20 1 1
755 2 21 0 1
755 2 22 0 1
755 2 23 0 1
755 2 24 0 1
755 2 25 1 1
756 1 1 1 1
756 1 2 1 1
756 1 3 1 5
756 1 4 1 1
756 1 5 1 15
756 1 6 1 1
756 1 8 1 3
756 1 10 1 15
756 1 11 1 4
756 1 12 1 2
756 1 13 1 3
756 1 14 1 3
756 1 15 1 15
756 1 18 1 1
756 1 20 1 9
756 1 22 1 1
756 1 23 1 4
756 1 24 1 1
756 1 25 1 15
756 2 1 0 1
756 2 2 1 1
756 2 3 1 1
756 2 4 0 1
756 2 5 1 1
756 2 6 0 1
756 2 7 0 1
756 2 8 0 1
756 2 9 0 1
756 2 10 1 1
756 2 11 0 1
756 2 12 0 1
756 2 13 0 1
756 2 14 0 1
756 2 15 1 1
756 2 16 0 1
756 2 17 0 1
756 2 18 0 1
756 2 19 0 1
756 2 20 1 1
756 2 21 0 1
756 2 22 0 1
756 2 23 0 1
756 2 24 0 1
756 2 25 1 1
757 1 1 1 2
757 1 2 1 2
757 1 3 1 2
757 1 4 1 1
757 1 5 1 15
757 1 6 1 14
757 1 7 1 8
757 1 8 1 6
757 1 9 1 12
757 1 10 1 12
757 1 12 1 4
757 1 15 1 6
757 1 17 1 2
757 1 20 1 6
757 1 22 1 2
757 1 25 1 6
757 2 1 0 1
757 2 2 0 1
757 2 3 0 1
757 2 4 0 1
757 2 5 0 1
757 2 6 0 1
757 2 7 0 1
757 2 8 0 1
757 2 9 1 1
757 2 10 0 1
757 2 11 0 1
757 2 12 0 1
757 2 13 0 1
757 2 14 0 1
757 2 15 0 1
757 2 16 0 1
757 2 17 0 1
757 2 18 0 1
757 2 19 0 1
757 2 20 1 1
757 2 21 0 1
757 2 22 1 1
757 2 23 0 1
757 2 24 0 1
757 2 25 0 1
758 1 5 1 18
758 1 7 1 5
758 1 8 1 1
758 1 9 1 1
758 1 10 1 16
758 1 11 1 2
758 1 12 1 5
758 1 13 1 2
758 1 15 1 24
758 1 20 1 8
758 1 21 1 1
758 1 23 1 1
758 1 24 1 2
758 1 25 1 14
758 2 1 0 1
758 2 2 0 1
758 2 3 0 1
758 2 4 0 1
758 2 5 0 1
758 2 6 0 1
758 2 7 0 1
758 2 8 0 1
758 2 9 0 1
758 2 10 0 1
758 2 11 0 1
758 2 12 0 1
758 2 13 0 1
758 2 14 0 1
758 2 15 1 1
758 2 16 0 1
758 2 17 1 1
758 2 18 0 1
758 2 19 0 1
758 2 20 1 1
758 2 21 0 1
758 2 22 0 1
758 2 23 0 1
758 2 24 0 1
758 2 25 1 1
759 1 2 1 23
759 1 7 1 26
759 1 12 1 20
759 1 17 1 17
759 1 22 1 14
759 2 1 0 1
759 2 2 1 1
759 2 3 0 1
759 2 4 0 1
759 2 5 0 1
759 2 6 0 1
759 2 7 1 1
759 2 8 0 1
759 2 9 0 1
759 2 10 0 1
759 2 11 0 1
759 2 12 1 1
759 2 13 0 1
759 2 14 0 1
759 2 15 0 1
759 2 16 0 1
759 2 17 1 1
759 2 18 0 1
759 2 19 0 1
759 2 20 0 1
759 2 21 0 1
759 2 22 1 1
759 2 23 0 1
759 2 24 0 1
759 2 25 0 1
760 1 5 1 9
760 1 10 1 14
760 1 11 1 3
760 1 13 1 2
760 1 14 1 3
760 1 15 1 10
760 1 16 1 3
760 1 17 1 7
760 1 18 1 8
760 1 19 1 9
760 1 20 1 18
760 1 21 1 2
760 1 25 1 12
760 2 1 0 1
760 2 2 0 1
760 2 3 0 1
760 2 4 0 1
760 2 5 1 1
760 2 6 0 1
760 2 7 0 1
760 2 8 0 1
760 2 9 0 1
760 2 10 1 1
760 2 11 0 1
760 2 12 0 1
760 2 13 1 1
760 2 14 0 1
760 2 15 0 1
760 2 16 1 1
760 2 17 1 1
760 2 18 0 1
760 2 19 0 1
760 2 20 1 1
760 2 21 0 1
760 2 22 0 1
760 2 23 0 1
760 2 24 0 1
760 2 25 0 1
761 1 4 1 8
761 1 5 1 7
761 1 6 1 2
761 1 7 1 1
761 1 9 1 12
761 1 10 1 8
761 1 12 1 2
761 1 13 1 3
761 1 14 1 12
761 1 15 1 6
761 1 16 1 2
761 1 19 1 10
761 1 20 1 8
761 1 24 1 10
761 1 25 1 9
761 2 1 0 1
761 2 2 0 1
761 2 3 0 1
761 2 4 1 1
761 2 5 0 1
761 2 6 0 1
761 2 7 0 1
761 2 8 0 1
761 2 9 1 1
761 2 10 1 1
761 2 11 0 1
761 2 12 0 1
761 2 13 0 1
761 2 14 0 1
761 2 15 0 1
761 2 16 0 1
761 2 17 0 1
761 2 18 0 1
761 2 19 0 1
761 2 20 0 1
761 2 21 0 1
761 2 22 0 1
761 2 23 0 1
761 2 24 1 1
761 2 25 0 1
762 1 3 1 6
762 1 6 1 6
762 1 7 1 9
762 1 8 1 18
762 1 9 1 5
762 1 10 1 11
762 1 13 1 10
762 1 18 1 16
762 1 23 1 19
762 2 1 0 1
762 2 2 0 1
762 2 3 1 1
762 2 4 0 1
762 2 5 0 1
762 2 6 1 1
762 2 7 1 1
762 2 8 1 1
762 2 9 0 1
762 2 10 1 1
762 2 11 0 1
762 2 12 0 1
762 2 13 0 1
762 2 14 0 1
762 2 15 0 1
762 2 16 0 1
762 2 17 0 1
762 2 18 1 1
762 2 19 0 1
762 2 20 0 1
762 2 21 0 1
762 2 22 0 1
762 2 23 1 1
762 2 24 0 1
762 2 25 0 1
763 1 1 1 6
763 1 2 1 5
763 1 3 1 13
763 1 4 1 16
763 1 5 1 2
763 1 6 1 4
763 1 7 1 2
763 1 8 1 1
763 1 9 1 18
763 1 14 1 13
763 1 16 1 1
763 1 19 1 15
763 1 24 1 4
763 2 1 1 1
763 2 2 1 1
763 2 3 0 1
763 2 4 1 1
763 2 5 1 1
763 2 6 0 1
763 2 7 0 1
763 2 8 0 1
763 2 9 0 1
763 2 10 0 1
763 2 11 0 1
763 2 12 0 1
763 2 13 0 1
763 2 14 1 1
763 2 15 0 1
763 2 16 0 1
763 2 17 0 1
763 2 18 0 1
763 2 19 0 1
763 2 20 0 1
763 2 21 0 1
763 2 22 0 1
763 2 23 0 1
763 2 24 1 1
763 2 25 0 1
764 1 1 1 2
764 1 2 1 3
764 1 3 1 3
764 1 4 1 28
764 1 5 1 4
764 1 9 1 17
764 1 10 1 1
764 1 11 1 2
764 1 12 1 2
764 1 13 1 1
764 1 14 1 15
764 1 19 1 6
764 1 20 1 1
764 1 24 1 12
764 1 25 1 3
764 2 1 0 1
764 2 2 0 1
764 2 3 0 1
764 2 4 1 1
764 2 5 1 1
764 2 6 0 1
764 2 7 0 1
764 2 8 0 1
764 2 9 0 1
764 2 10 0 1
764 2 11 0 1
764 2 12 0 1
764 2 13 0 1
764 2 14 1 1
764 2 15 0 1
764 2 16 0 1
764 2 17 0 1
764 2 18 0 1
764 2 19 1 1
764 2 20 0 1
764 2 21 0 1
764 2 22 0 1
764 2 23 0 1
764 2 24 1 1
764 2 25 0 1
765 1 1 1 16
765 1 2 1 10
765 1 3 1 23
765 1 4 1 16
765 1 5 1 13
765 1 8 1 6
765 1 13 1 8
765 1 16 1 1
765 1 18 1 2
765 1 20 1 1
765 1 23 1 4
765 2 1 0 1
765 2 2 1 1
765 2 3 1 1
765 2 4 1 1
765 2 5 1 1
765 2 6 0 1
765 2 7 0 1
765 2 8 0 1
765 2 9 0 1
765 2 10 0 1
765 2 11 0 1
765 2 12 0 1
765 2 13 0 1
765 2 14 0 1
765 2 15 0 1
765 2 16 0 1
765 2 17 0 1
765 2 18 0 1
765 2 19 1 1
765 2 20 0 1
765 2 21 0 1
765 2 22 0 1
765 2 23 1 1
765 2 24 0 1
765 2 25 0 1
766 1 1 1 4
766 1 3 1 2
766 1 4 1 4
766 1 5 1 11
766 1 10 1 11
766 1 11 1 7
766 1 12 1 7
766 1 13 1 4
766 1 14 1 5
766 1 15 1 18
766 1 20 1 13
766 1 25 1 14
766 2 1 0 1
766 2 2 0 1
766 2 3 0 1
766 2 4 0 1
766 2 5 1 1
766 2 6 0 1
766 2 7 0 1
766 2 8 0 1
766 2 9 0 1
766 2 10 1 1
766 2 11 0 1
766 2 12 0 1
766 2 13 0 1
766 2 14 1 1
766 2 15 1 1
766 2 16 0 1
766 2 17 0 1
766 2 18 0 1
766 2 19 0 1
766 2 20 1 1
766 2 21 0 1
766 2 22 0 1
766 2 23 0 1
766 2 24 0 1
766 2 25 1 1
767 1 1 1 4
767 1 5 1 3
767 1 6 1 13
767 1 10 1 7
767 1 11 1 8
767 1 15 1 9
767 1 16 1 17
767 1 17 1 1
767 1 18 1 1
767 1 19 1 6
767 1 20 1 11
767 1 21 1 14
767 1 25 1 6
767 2 1 0 1
767 2 2 0 1
767 2 3 0 1
767 2 4 0 1
767 2 5 0 1
767 2 6 1 1
767 2 7 0 1
767 2 8 0 1
767 2 9 0 1
767 2 10 0 1
767 2 11 1 1
767 2 12 0 1
767 2 13 0 1
767 2 14 0 1
767 2 15 0 1
767 2 16 1 1
767 2 17 0 1
767 2 18 0 1
767 2 19 0 1
767 2 20 0 1
767 2 21 0 1
767 2 22 0 1
767 2 23 0 1
767 2 24 0 1
767 2 25 0 1
768 1 2 1 1
768 1 3 1 3
768 1 8 1 5
768 1 9 1 1
768 1 13 1 1
768 1 16 1 3
768 1 17 1 2
768 1 18 1 8
768 1 19 1 1
768 1 20 1 1
768 1 21 1 16
768 1 22 1 11
768 1 23 1 15
768 1 24 1 10
768 1 25 1 22
768 2 1 0 1
768 2 2 0 1
768 2 3 0 1
768 2 4 0 1
768 2 5 0 1
768 2 6 0 1
768 2 7 0 1
768 2 8 1 1
768 2 9 0 1
768 2 10 0 1
768 2 11 0 1
768 2 12 0 1
768 2 13 0 1
768 2 14 0 1
768 2 15 0 1
768 2 16 0 1
768 2 17 0 1
768 2 18 0 1
768 2 19 0 1
768 2 20 0 1
768 2 21 1 1
768 2 22 1 1
768 2 23 1 1
768 2 24 1 1
768 2 25 0 1
769 1 2 1 1
769 1 4 1 22
769 1 5 1 1
769 1 9 1 12
769 1 12 1 1
769 1 14 1 16
769 1 19 1 21
769 1 24 1 26
769 2 1 0 1
769 2 2 0 1
769 2 3 0 1
769 2 4 1 1
769 2 5 0 1
769 2 6 0 1
769 2 7 0 1
769 2 8 0 1
769 2 9 1 1
769 2 10 0 1
769 2 11 0 1
769 2 12 0 1
769 2 13 0 1
769 2 14 1 1
769 2 15 0 1
769 2 16 0 1
769 2 17 0 1
769 2 18 0 1
769 2 19 1 1
769 2 20 0 1
769 2 21 0 1
769 2 22 0 1
769 2 23 0 1
769 2 24 1 1
769 2 25 0 1
770 1 1 1 8
770 1 2 1 8
770 1 3 1 3
770 1 4 1 10
770 1 5 1 16
770 1 6 1 3
770 1 7 1 6
770 1 8 1 5
770 1 9 1 5
770 1 10 1 12
770 1 15 1 7
770 1 20 1 10
770 1 25 1 7
770 2 1 0 1
770 2 2 1 1
770 2 3 0 1
770 2 4 1 1
770 2 5 1 1
770 2 6 0 1
770 2 7 1 1
770 2 8 1 1
770 2 9 0 1
770 2 10 0 1
770 2 11 0 1
770 2 12 0 1
770 2 13 0 1
770 2 14 0 1
770 2 15 1 1
770 2 16 0 1
770 2 17 0 1
770 2 18 0 1
770 2 19 0 1
770 2 20 1 1
770 2 21 0 1
770 2 22 0 1
770 2 23 0 1
770 2 24 0 1
770 2 25 1 1
771 1 1 1 13
771 1 4 1 2
771 1 6 1 17
771 1 10 1 2
771 1 11 1 12
771 1 14 1 1
771 1 15 1 3
771 1 16 1 14
771 1 19 1 1
771 1 20 1 2
771 1 21 1 24
771 1 22 1 1
771 1 23 1 2
771 1 24 1 4
771 1 25 1 2
771 2 1 1 1
771 2 2 0 1
771 2 3 0 1
771 2 4 0 1
771 2 5 0 1
771 2 6 1 1
771 2 7 0 1
771 2 8 0 1
771 2 9 0 1
771 2 10 0 1
771 2 11 0 1
771 2 12 0 1
771 2 13 0 1
771 2 14 0 1
771 2 15 0 1
771 2 16 1 1
771 2 17 0 1
771 2 18 0 1
771 2 19 0 1
771 2 20 0 1
771 2 21 1 1
771 2 22 0 1
771 2 23 0 1
771 2 24 0 1
771 2 25 0 1
772 1 4 1 1
772 1 5 1 2
772 1 7 1 5
772 1 12 1 3
772 1 16 1 17
772 1 17 1 13
772 1 18 1 26
772 1 19 1 13
772 1 20 1 17
772 1 22 1 1
772 1 24 1 2
772 2 1 0 1
772 2 2 0 1
772 2 3 0 1
772 2 4 0 1
772 2 5 0 1
772 2 6 0 1
772 2 7 0 1
772 2 8 0 1
772 2 9 0 1
772 2 10 0 1
772 2 11 0 1
772 2 12 1 1
772 2 13 0 1
772 2 14 0 1
772 2 15 0 1
772 2 16 1 1
772 2 17 1 1
772 2 18 0 1
772 2 19 1 1
772 2 20 0 1
772 2 21 0 1
772 2 22 0 1
772 2 23 0 1
772 2 24 0 1
772 2 25 0 1
773 1 1 1 2
773 1 2 1 11
773 1 3 1 8
773 1 4 1 1
773 1 5 1 1
773 1 7 1 9
773 1 8 1 7
773 1 10 1 1
773 1 12 1 15
773 1 13 1 7
773 1 15 1 1
773 1 17 1 6
773 1 18 1 9
773 1 19 1 1
773 1 22 1 14
773 1 23 1 7
773 2 1 0 1
773 2 2 0 1
773 2 3 1 1
773 2 4 1 1
773 2 5 0 1
773 2 6 0 1
773 2 7 1 1
773 2 8 0 1
773 2 9 0 1
773 2 10 0 1
773 2 11 0 1
773 2 12 0 1
773 2 13 0 1
773 2 14 0 1
773 2 15 0 1
773 2 16 0 1
773 2 17 0 1
773 2 18 0 1
773 2 19 0 1
773 2 20 0 1
773 2 21 0 1
773 2 22 0 1
773 2 23 1 1
773 2 24 0 1
773 2 25 0 1
774 1 2 1 16
774 1 3 1 1
774 1 7 1 16
774 1 10 1 1
774 1 12 1 22
774 1 13 1 2
774 1 17 1 20
774 1 18 1 1
774 1 19 1 1
774 1 20 1 1
774 1 22 1 17
774 1 23 1 2
774 2 1 0 1
774 2 2 1 1
774 2 3 0 1
774 2 4 0 1
774 2 5 1 1
774 2 6 0 1
774 2 7 1 1
774 2 8 0 1
774 2 9 0 1
774 2 10 0 1
774 2 11 0 1
774 2 12 1 1
774 2 13 0 1
774 2 14 0 1
774 2 15 0 1
774 2 16 0 1
774 2 17 0 1
774 2 18 1 1
774 2 19 0 1
774 2 20 0 1
774 2 21 0 1
774 2 22 1 1
774 2 23 0 1
774 2 24 0 1
774 2 25 0 1
775 1 3 1 11
775 1 4 1 8
775 1 5 1 4
775 1 8 1 10
775 1 9 1 4
775 1 10 1 2
775 1 13 1 13
775 1 14 1 4
775 1 15 1 1
775 1 16 1 1
775 1 18 1 11
775 1 19 1 8
775 1 20 1 7
775 1 23 1 9
775 1 24 1 5
775 1 25 1 2
775 2 1 0 1
775 2 2 0 1
775 2 3 1 1
775 2 4 0 1
775 2 5 0 1
775 2 6 0 1
775 2 7 0 1
775 2 8 0 1
775 2 9 0 1
775 2 10 0 1
775 2 11 0 1
775 2 12 0 1
775 2 13 0 1
775 2 14 0 1
775 2 15 0 1
775 2 16 0 1
775 2 17 0 1
775 2 18 1 1
775 2 19 1 1
775 2 20 0 1
775 2 21 0 1
775 2 22 0 1
775 2 23 0 1
775 2 24 0 1
775 2 25 0 1
776 1 1 1 6
776 1 2 1 10
776 1 3 1 17
776 1 4 1 9
776 1 5 1 7
776 1 6 1 5
776 1 7 1 9
776 1 8 1 11
776 1 9 1 8
776 1 10 1 7
776 1 12 1 2
776 1 17 1 4
776 1 22 1 5
776 2 1 0 1
776 2 2 0 1
776 2 3 0 1
776 2 4 0 1
776 2 5 0 1
776 2 6 1 1
776 2 7 1 1
776 2 8 0 1
776 2 9 1 1
776 2 10 0 1
776 2 11 0 1
776 2 12 0 1
776 2 13 0 1
776 2 14 0 1
776 2 15 0 1
776 2 16 0 1
776 2 17 0 1
776 2 18 0 1
776 2 19 0 1
776 2 20 0 1
776 2 21 0 1
776 2 22 0 1
776 2 23 0 1
776 2 24 0 1
776 2 25 0 1
777 1 1 1 3
777 1 2 1 3
777 1 3 1 4
777 1 4 1 6
777 1 5 1 5
777 1 11 1 2
777 1 12 1 1
777 1 13 1 2
777 1 14 1 1
777 1 15 1 2
777 1 16 1 7
777 1 17 1 14
777 1 18 1 15
777 1 19 1 18
777 1 20 1 17
777 2 1 1 1
777 2 2 1 1
777 2 3 0 1
777 2 4 0 1
777 2 5 1 1
777 2 6 0 1
777 2 7 0 1
777 2 8 0 1
777 2 9 0 1
777 2 10 0 1
777 2 11 0 1
777 2 12 0 1
777 2 13 0 1
777 2 14 0 1
777 2 15 0 1
777 2 16 1 1
777 2 17 0 1
777 2 18 1 1
777 2 19 0 1
777 2 20 1 1
777 2 21 0 1
777 2 22 0 1
777 2 23 0 1
777 2 24 0 1
777 2 25 0 1
778 1 2 1 17
778 1 7 1 14
778 1 12 1 15
778 1 15 1 1
778 1 17 1 27
778 1 22 1 26
778 2 1 0 1
778 2 2 1 1
778 2 3 0 1
778 2 4 0 1
778 2 5 0 1
778 2 6 0 1
778 2 7 1 1
778 2 8 0 1
778 2 9 0 1
778 2 10 0 1
778 2 11 0 1
778 2 12 1 1
778 2 13 0 1
778 2 14 0 1
778 2 15 0 1
778 2 16 0 1
778 2 17 0 1
778 2 18 0 1
778 2 19 0 1
778 2 20 0 1
778 2 21 0 1
778 2 22 1 1
778 2 23 0 1
778 2 24 0 1
778 2 25 0 1
779 1 1 1 10
779 1 2 1 14
779 1 3 1 13
779 1 4 1 14
779 1 5 1 13
779 1 7 1 1
779 1 14 1 1
779 1 16 1 11
779 1 17 1 6
779 1 18 1 4
779 1 19 1 5
779 1 20 1 7
779 1 24 1 1
779 2 1 1 1
779 2 2 0 1
779 2 3 1 1
779 2 4 1 1
779 2 5 1 1
779 2 6 0 1
779 2 7 0 1
779 2 8 0 1
779 2 9 0 1
779 2 10 0 1
779 2 11 0 1
779 2 12 0 1
779 2 13 0 1
779 2 14 0 1
779 2 15 0 1
779 2 16 0 1
779 2 17 1 1
779 2 18 1 1
779 2 19 0 1
779 2 20 1 1
779 2 21 0 1
779 2 22 1 1
779 2 23 0 1
779 2 24 0 1
779 2 25 0 1
780 1 1 1 4
780 1 2 1 19
780 1 3 1 2
780 1 4 1 3
780 1 5 1 4
780 1 7 1 11
780 1 8 1 1
780 1 9 1 1
780 1 10 1 4
780 1 12 1 9
780 1 15 1 1
780 1 17 1 10
780 1 20 1 3
780 1 21 1 1
780 1 22 1 17
780 1 23 1 2
780 1 24 1 3
780 1 25 1 5
780 2 1 0 1
780 2 2 1 1
780 2 3 0 1
780 2 4 1 1
780 2 5 0 1
780 2 6 0 1
780 2 7 1 1
780 2 8 0 1
780 2 9 0 1
780 2 10 0 1
780 2 11 0 1
780 2 12 1 1
780 2 13 0 1
780 2 14 0 1
780 2 15 0 1
780 2 16 0 1
780 2 17 0 1
780 2 18 0 1
780 2 19 0 1
780 2 20 0 1
780 2 21 0 1
780 2 22 0 1
780 2 23 0 1
780 2 24 0 1
780 2 25 0 1
781 1 4 1 6
781 1 5 1 6
781 1 9 1 11
781 1 10 1 11
781 1 14 1 10
781 1 15 1 7
781 1 19 1 19
781 1 20 1 17
781 1 21 1 1
781 1 24 1 6
781 1 25 1 6
781 2 1 0 1
781 2 2 0 1
781 2 3 0 1
781 2 4 0 1
781 2 5 0 1
781 2 6 0 1
781 2 7 0 1
781 2 8 0 1
781 2 9 1 1
781 2 10 0 1
781 2 11 0 1
781 2 12 0 1
781 2 13 0 1
781 2 14 1 1
781 2 15 0 1
781 2 16 0 1
781 2 17 0 1
781 2 18 0 1
781 2 19 1 1
781 2 20 0 1
781 2 21 0 1
781 2 22 0 1
781 2 23 0 1
781 2 24 0 1
781 2 25 0 1
782 1 1 1 17
782 1 2 1 18
782 1 3 1 15
782 1 4 1 17
782 1 5 1 12
782 1 6 1 3
782 1 7 1 1
782 1 8 1 4
782 1 9 1 5
782 1 10 1 3
782 1 11 1 1
782 1 12 1 2
782 1 13 1 1
782 1 21 1 1
782 2 1 1 1
782 2 2 1 1
782 2 3 1 1
782 2 4 1 1
782 2 5 1 1
782 2 6 0 1
782 2 7 0 1
782 2 8 0 1
782 2 9 1 1
782 2 10 0 1
782 2 11 0 1
782 2 12 0 1
782 2 13 0 1
782 2 14 0 1
782 2 15 0 1
782 2 16 0 1
782 2 17 0 1
782 2 18 0 1
782 2 19 0 1
782 2 20 0 1
782 2 21 0 1
782 2 22 0 1
782 2 23 0 1
782 2 24 0 1
782 2 25 0 1
783 1 2 1 4
783 1 3 1 5
783 1 4 1 2
783 1 6 1 3
783 1 7 1 7
783 1 8 1 6
783 1 9 1 2
783 1 12 1 8
783 1 13 1 7
783 1 14 1 1
783 1 16 1 7
783 1 17 1 11
783 1 18 1 7
783 1 19 1 5
783 1 20 1 4
783 1 21 1 2
783 1 22 1 7
783 1 23 1 9
783 1 24 1 2
783 1 25 1 1
783 2 1 0 1
783 2 2 0 1
783 2 3 1 1
783 2 4 0 1
783 2 5 0 1
783 2 6 0 1
783 2 7 1 1
783 2 8 0 1
783 2 9 0 1
783 2 10 0 1
783 2 11 0 1
783 2 12 0 1
783 2 13 1 1
783 2 14 0 1
783 2 15 0 1
783 2 16 0 1
783 2 17 1 1
783 2 18 0 1
783 2 19 1 1
783 2 20 1 1
783 2 21 0 1
783 2 22 1 1
783 2 23 1 1
783 2 24 0 1
783 2 25 0 1
784 1 1 1 2
784 1 2 1 1
784 1 3 1 2
784 1 4 1 2
784 1 5 1 14
784 1 9 1 1
784 1 10 1 14
784 1 14 1 1
784 1 15 1 11
784 1 16 1 4
784 1 17 1 4
784 1 18 1 5
784 1 19 1 3
784 1 20 1 15
784 1 21 1 2
784 1 22 1 2
784 1 24 1 2
784 1 25 1 15
784 2 1 0 1
784 2 2 1 1
784 2 3 0 1
784 2 4 0 1
784 2 5 1 1
784 2 6 0 1
784 2 7 0 1
784 2 8 0 1
784 2 9 1 1
784 2 10 1 1
784 2 11 0 1
784 2 12 0 1
784 2 13 0 1
784 2 14 0 1
784 2 15 1 1
784 2 16 0 1
784 2 17 0 1
784 2 18 0 1
784 2 19 1 1
784 2 20 1 1
784 2 21 0 1
784 2 22 0 1
784 2 23 1 1
784 2 24 1 1
784 2 25 0 1
785 1 1 1 12
785 1 4 1 16
785 1 6 1 12
785 1 9 1 13
785 1 11 1 6
785 1 14 1 8
785 1 15 1 1
785 1 16 1 8
785 1 19 1 11
785 1 21 1 6
785 1 24 1 7
785 2 1 0 1
785 2 2 0 1
785 2 3 0 1
785 2 4 0 1
785 2 5 0 1
785 2 6 0 1
785 2 7 0 1
785 2 8 0 1
785 2 9 0 1
785 2 10 0 1
785 2 11 0 1
785 2 12 0 1
785 2 13 0 1
785 2 14 0 1
785 2 15 0 1
785 2 16 0 1
785 2 17 0 1
785 2 18 0 1
785 2 19 1 1
785 2 20 0 1
785 2 21 0 1
785 2 22 0 1
785 2 23 0 1
785 2 24 1 1
785 2 25 0 1
786 1 3 1 4
786 1 6 1 10
786 1 7 1 9
786 1 8 1 10
786 1 9 1 19
786 1 10 1 16
786 1 13 1 4
786 1 14 1 1
786 1 16 1 5
786 1 18 1 6
786 1 19 1 5
786 1 20 1 2
786 1 21 1 5
786 1 22 1 1
786 1 23 1 3
786 2 1 0 1
786 2 2 0 1
786 2 3 0 1
786 2 4 0 1
786 2 5 0 1
786 2 6 1 1
786 2 7 0 1
786 2 8 0 1
786 2 9 1 1
786 2 10 1 1
786 2 11 0 1
786 2 12 0 1
786 2 13 1 1
786 2 14 0 1
786 2 15 0 1
786 2 16 0 1
786 2 17 0 1
786 2 18 1 1
786 2 19 0 1
786 2 20 0 1
786 2 21 1 1
786 2 22 0 1
786 2 23 0 1
786 2 24 0 1
786 2 25 0 1
787 1 1 1 1
787 1 4 1 2
787 1 6 1 18
787 1 7 1 15
787 1 8 1 22
787 1 9 1 21
787 1 10 1 11
787 1 11 1 2
787 1 14 1 2
787 1 16 1 1
787 1 19 1 3
787 1 24 1 2
787 2 1 0 1
787 2 2 0 1
787 2 3 0 1
787 2 4 0 1
787 2 5 0 1
787 2 6 1 1
787 2 7 1 1
787 2 8 0 1
787 2 9 1 1
787 2 10 1 1
787 2 11 0 1
787 2 12 0 1
787 2 13 0 1
787 2 14 0 1
787 2 15 0 1
787 2 16 0 1
787 2 17 0 1
787 2 18 0 1
787 2 19 0 1
787 2 20 0 1
787 2 21 0 1
787 2 22 0 1
787 2 23 0 1
787 2 24 0 1
787 2 25 0 1
788 1 1 1 1
788 1 2 1 3
788 1 3 1 22
788 1 4 1 2
788 1 5 1 1
788 1 7 1 3
788 1 8 1 17
788 1 9 1 1
788 1 12 1 2
788 1 13 1 16
788 1 17 1 2
788 1 18 1 17
788 1 22 1 4
788 1 23 1 9
788 2 1 0 1
788 2 2 0 1
788 2 3 1 1
788 2 4 0 1
788 2 5 0 1
788 2 6 0 1
788 2 7 0 1
788 2 8 1 1
788 2 9 0 1
788 2 10 0 1
788 2 11 0 1
788 2 12 0 1
788 2 13 1 1
788 2 14 0 1
788 2 15 0 1
788 2 16 0 1
788 2 17 0 1
788 2 18 1 1
788 2 19 0 1
788 2 20 0 1
788 2 21 0 1
788 2 22 0 1
788 2 23 0 1
788 2 24 0 1
788 2 25 0 1
789 1 6 1 17
789 1 7 1 13
789 1 8 1 15
789 1 9 1 20
789 1 10 1 13
789 1 13 1 1
789 1 17 1 4
789 1 18 1 5
789 1 19 1 7
789 1 20 1 3
789 1 23 1 1
789 1 24 1 1
789 2 1 0 1
789 2 2 0 1
789 2 3 0 1
789 2 4 0 1
789 2 5 0 1
789 2 6 1 1
789 2 7 1 1
789 2 8 0 1
789 2 9 1 1
789 2 10 1 1
789 2 11 0 1
789 2 12 0 1
789 2 13 0 1
789 2 14 0 1
789 2 15 0 1
789 2 16 0 1
789 2 17 0 1
789 2 18 0 1
789 2 19 0 1
789 2 20 0 1
789 2 21 0 1
789 2 22 0 1
789 2 23 1 1
789 2 24 0 1
789 2 25 0 1
790 1 2 1 7
790 1 7 1 6
790 1 12 1 5
790 1 16 1 18
790 1 17 1 18
790 1 18 1 8
790 1 19 1 16
790 1 20 1 16
790 1 22 1 6
790 2 1 0 1
790 2 2 0 1
790 2 3 0 1
790 2 4 0 1
790 2 5 0 1
790 2 6 0 1
790 2 7 0 1
790 2 8 0 1
790 2 9 0 1
790 2 10 0 1
790 2 11 0 1
790 2 12 1 1
790 2 13 0 1
790 2 14 0 1
790 2 15 0 1
790 2 16 0 1
790 2 17 1 1
790 2 18 1 1
790 2 19 1 1
790 2 20 1 1
790 2 21 0 1
790 2 22 0 1
790 2 23 0 1
790 2 24 0 1
790 2 25 0 1
791 1 2 1 13
791 1 6 1 4
791 1 7 1 19
791 1 8 1 5
791 1 9 1 8
791 1 10 1 4
791 1 12 1 15
791 1 13 1 1
791 1 17 1 15
791 1 22 1 16
791 2 1 0 1
791 2 2 0 1
791 2 3 0 1
791 2 4 0 1
791 2 5 0 1
791 2 6 0 1
791 2 7 1 1
791 2 8 0 1
791 2 9 0 1
791 2 10 0 1
791 2 11 0 1
791 2 12 1 1
791 2 13 0 1
791 2 14 0 1
791 2 15 0 1
791 2 16 0 1
791 2 17 1 1
791 2 18 0 1
791 2 19 0 1
791 2 20 0 1
791 2 21 0 1
791 2 22 1 1
791 2 23 0 1
791 2 24 0 1
791 2 25 0 1
792 1 4 1 3
792 1 9 1 4
792 1 14 1 3
792 1 16 1 15
792 1 17 1 18
792 1 18 1 19
792 1 19 1 14
792 1 20 1 20
792 1 21 1 1
792 1 24 1 3
792 2 1 0 1
792 2 2 0 1
792 2 3 0 1
792 2 4 1 1
792 2 5 0 1
792 2 6 0 1
792 2 7 0 1
792 2 8 0 1
792 2 9 0 1
792 2 10 0 1
792 2 11 0 1
792 2 12 0 1
792 2 13 0 1
792 2 14 0 1
792 2 15 0 1
792 2 16 1 1
792 2 17 1 1
792 2 18 1 1
792 2 19 1 1
792 2 20 0 1
792 2 21 0 1
792 2 22 0 1
792 2 23 0 1
792 2 24 1 1
792 2 25 0 1
793 1 3 1 1
793 1 4 1 2
793 1 8 1 3
793 1 9 1 2
793 1 11 1 6
793 1 12 1 3
793 1 13 1 7
793 1 14 1 4
793 1 15 1 8
793 1 19 1 3
793 1 21 1 10
793 1 22 1 17
793 1 23 1 14
793 1 24 1 11
793 1 25 1 9
793 2 1 0 1
793 2 2 0 1
793 2 3 0 1
793 2 4 0 1
793 2 5 0 1
793 2 6 0 1
793 2 7 0 1
793 2 8 0 1
793 2 9 0 1
793 2 10 0 1
793 2 11 0 1
793 2 12 0 1
793 2 13 0 1
793 2 14 0 1
793 2 15 0 1
793 2 16 0 1
793 2 17 0 1
793 2 18 0 1
793 2 19 0 1
793 2 20 0 1
793 2 21 1 1
793 2 22 1 1
793 2 23 1 1
793 2 24 1 1
793 2 25 0 1
794 1 1 1 18
794 1 2 1 17
794 1 3 1 23
794 1 4 1 12
794 1 5 1 18
794 1 6 1 2
794 1 7 1 1
794 1 8 1 3
794 1 9 1 3
794 1 13 1 2
794 1 14 1 1
794 2 1 1 1
794 2 2 0 1
794 2 3 1 1
794 2 4 1 1
794 2 5 1 1
794 2 6 1 1
794 2 7 0 1
794 2 8 0 1
794 2 9 1 1
794 2 10 0 1
794 2 11 0 1
794 2 12 0 1
794 2 13 0 1
794 2 14 0 1
794 2 15 0 1
794 2 16 0 1
794 2 17 0 1
794 2 18 0 1
794 2 19 0 1
794 2 20 0 1
794 2 21 0 1
794 2 22 0 1
794 2 23 0 1
794 2 24 0 1
794 2 25 0 1
795 1 1 1 17
795 1 2 1 16
795 1 3 1 12
795 1 4 1 13
795 1 5 1 17
795 1 7 1 5
795 1 12 1 5
795 1 17 1 11
795 1 22 1 4
795 2 1 1 1
795 2 2 1 1
795 2 3 1 1
795 2 4 1 1
795 2 5 1 1
795 2 6 0 1
795 2 7 1 1
795 2 8 0 1
795 2 9 0 1
795 2 10 0 1
795 2 11 0 1
795 2 12 1 1
795 2 13 0 1
795 2 14 0 1
795 2 15 0 1
795 2 16 0 1
795 2 17 0 1
795 2 18 0 1
795 2 19 0 1
795 2 20 0 1
795 2 21 0 1
795 2 22 0 1
795 2 23 0 1
795 2 24 0 1
795 2 25 0 1
796 1 4 1 10
796 1 9 1 11
796 1 14 1 9
796 1 19 1 7
796 1 21 1 12
796 1 22 1 7
796 1 23 1 9
796 1 24 1 24
796 1 25 1 11
796 2 1 0 1
796 2 2 0 1
796 2 3 0 1
796 2 4 0 1
796 2 5 0 1
796 2 6 0 1
796 2 7 0 1
796 2 8 0 1
796 2 9 1 1
796 2 10 0 1
796 2 11 0 1
796 2 12 0 1
796 2 13 0 1
796 2 14 0 1
796 2 15 0 1
796 2 16 0 1
796 2 17 0 1
796 2 18 0 1
796 2 19 1 1
796 2 20 0 1
796 2 21 1 1
796 2 22 0 1
796 2 23 1 1
796 2 24 1 1
796 2 25 1 1
797 1 4 1 1
797 1 6 1 19
797 1 7 1 24
797 1 8 1 13
797 1 9 1 15
797 1 10 1 11
797 1 14 1 2
797 1 16 1 3
797 1 17 1 1
797 1 18 1 2
797 1 19 1 4
797 1 20 1 3
797 1 22 1 1
797 1 25 1 1
797 2 1 0 1
797 2 2 0 1
797 2 3 0 1
797 2 4 0 1
797 2 5 0 1
797 2 6 1 1
797 2 7 0 1
797 2 8 0 1
797 2 9 1 1
797 2 10 1 1
797 2 11 0 1
797 2 12 0 1
797 2 13 0 1
797 2 14 0 1
797 2 15 0 1
797 2 16 0 1
797 2 17 0 1
797 2 18 0 1
797 2 19 0 1
797 2 20 0 1
797 2 21 0 1
797 2 22 0 1
797 2 23 1 1
797 2 24 0 1
797 2 25 0 1
798 1 3 1 8
798 1 4 1 13
798 1 8 1 5
798 1 9 1 10
798 1 10 1 2
798 1 13 1 7
798 1 14 1 10
798 1 18 1 5
798 1 19 1 13
798 1 23 1 11
798 1 24 1 16
798 2 1 0 1
798 2 2 0 1
798 2 3 1 1
798 2 4 0 1
798 2 5 0 1
798 2 6 0 1
798 2 7 0 1
798 2 8 0 1
798 2 9 0 1
798 2 10 0 1
798 2 11 0 1
798 2 12 0 1
798 2 13 0 1
798 2 14 0 1
798 2 15 0 1
798 2 16 0 1
798 2 17 0 1
798 2 18 1 1
798 2 19 1 1
798 2 20 0 1
798 2 21 0 1
798 2 22 0 1
798 2 23 1 1
798 2 24 1 1
798 2 25 0 1
799 1 3 1 13
799 1 8 1 16
799 1 13 1 14
799 1 18 1 14
799 1 21 1 3
799 1 22 1 5
799 1 23 1 30
799 1 24 1 3
799 1 25 1 2
799 2 1 0 1
799 2 2 0 1
799 2 3 1 1
799 2 4 0 1
799 2 5 0 1
799 2 6 0 1
799 2 7 0 1
799 2 8 1 1
799 2 9 0 1
799 2 10 0 1
799 2 11 0 1
799 2 12 0 1
799 2 13 1 1
799 2 14 0 1
799 2 15 0 1
799 2 16 0 1
799 2 17 0 1
799 2 18 1 1
799 2 19 0 1
799 2 20 0 1
799 2 21 0 1
799 2 22 0 1
799 2 23 1 1
799 2 24 1 1
799 2 25 0 1
800 1 1 1 10
800 1 2 1 1
800 1 4 1 2
800 1 6 1 13
800 1 9 1 4
800 1 10 1 1
800 1 11 1 10
800 1 14 1 3
800 1 16 1 18
800 1 17 1 2
800 1 19 1 2
800 1 20 1 3
800 1 21 1 26
800 1 24 1 4
800 1 25 1 1
800 2 1 1 1
800 2 2 0 1
800 2 3 0 1
800 2 4 1 1
800 2 5 0 1
800 2 6 1 1
800 2 7 0 1
800 2 8 0 1
800 2 9 0 1
800 2 10 0 1
800 2 11 1 1
800 2 12 0 1
800 2 13 0 1
800 2 14 0 1
800 2 15 0 1
800 2 16 1 1
800 2 17 0 1
800 2 18 0 1
800 2 19 0 1
800 2 20 0 1
800 2 21 1 1
800 2 22 0 1
800 2 23 0 1
800 2 24 0 1
800 2 25 0 1
801 1 2 1 8
801 1 3 1 10
801 1 7 1 7
801 1 8 1 10
801 1 11 1 3
801 1 12 1 8
801 1 13 1 12
801 1 14 1 6
801 1 15 1 3
801 1 17 1 5
801 1 18 1 13
801 1 22 1 4
801 1 23 1 11
801 2 1 0 1
801 2 2 1 1
801 2 3 0 1
801 2 4 0 1
801 2 5 0 1
801 2 6 0 1
801 2 7 0 1
801 2 8 1 1
801 2 9 0 1
801 2 10 0 1
801 2 11 0 1
801 2 12 1 1
801 2 13 1 1
801 2 14 1 1
801 2 15 1 1
801 2 16 0 1
801 2 17 0 1
801 2 18 1 1
801 2 19 0 1
801 2 20 0 1
801 2 21 0 1
801 2 22 0 1
801 2 23 0 1
801 2 24 0 1
801 2 25 0 1
802 1 1 1 8
802 1 2 1 8
802 1 3 1 10
802 1 4 1 7
802 1 5 1 14
802 1 7 1 3
802 1 10 1 9
802 1 12 1 5
802 1 13 1 2
802 1 14 1 6
802 1 15 1 13
802 1 17 1 2
802 1 20 1 5
802 1 22 1 3
802 1 25 1 5
802 2 1 0 1
802 2 2 1 1
802 2 3 0 1
802 2 4 0 1
802 2 5 1 1
802 2 6 0 1
802 2 7 0 1
802 2 8 0 1
802 2 9 0 1
802 2 10 0 1
802 2 11 1 1
802 2 12 0 1
802 2 13 0 1
802 2 14 0 1
802 2 15 1 1
802 2 16 0 1
802 2 17 0 1
802 2 18 0 1
802 2 19 0 1
802 2 20 1 1
802 2 21 0 1
802 2 22 0 1
802 2 23 0 1
802 2 24 0 1
802 2 25 1 1
803 1 1 1 2
803 1 6 1 3
803 1 11 1 5
803 1 16 1 1
803 1 21 1 16
803 1 22 1 17
803 1 23 1 22
803 1 24 1 15
803 1 25 1 19
803 2 1 0 1
803 2 2 0 1
803 2 3 0 1
803 2 4 0 1
803 2 5 0 1
803 2 6 0 1
803 2 7 0 1
803 2 8 0 1
803 2 9 0 1
803 2 10 0 1
803 2 11 0 1
803 2 12 0 1
803 2 13 0 1
803 2 14 0 1
803 2 15 0 1
803 2 16 0 1
803 2 17 0 1
803 2 18 0 1
803 2 19 0 1
803 2 20 0 1
803 2 21 1 1
803 2 22 1 1
803 2 23 1 1
803 2 24 1 1
803 2 25 1 1
804 1 1 1 6
804 1 2 1 10
804 1 3 1 9
804 1 4 1 19
804 1 5 1 7
804 1 6 1 1
804 1 7 1 1
804 1 9 1 7
804 1 11 1 3
804 1 14 1 11
804 1 16 1 1
804 1 17 1 2
804 1 19 1 12
804 1 24 1 11
804 2 1 0 1
804 2 2 0 1
804 2 3 0 1
804 2 4 1 1
804 2 5 0 1
804 2 6 0 1
804 2 7 0 1
804 2 8 0 1
804 2 9 1 1
804 2 10 0 1
804 2 11 0 1
804 2 12 0 1
804 2 13 0 1
804 2 14 1 1
804 2 15 0 1
804 2 16 0 1
804 2 17 0 1
804 2 18 0 1
804 2 19 0 1
804 2 20 0 1
804 2 21 0 1
804 2 22 0 1
804 2 23 0 1
804 2 24 1 1
804 2 25 0 1
805 1 4 1 11
805 1 6 1 14
805 1 7 1 9
805 1 8 1 7
805 1 9 1 20
805 1 10 1 7
805 1 14 1 6
805 1 16 1 2
805 1 17 1 1
805 1 18 1 6
805 1 19 1 12
805 1 20 1 1
805 1 24 1 4
805 2 1 0 1
805 2 2 0 1
805 2 3 0 1
805 2 4 0 1
805 2 5 0 1
805 2 6 0 1
805 2 7 0 1
805 2 8 1 1
805 2 9 1 1
805 2 10 0 1
805 2 11 0 1
805 2 12 0 1
805 2 13 0 1
805 2 14 1 1
805 2 15 0 1
805 2 16 0 1
805 2 17 0 1
805 2 18 0 1
805 2 19 1 1
805 2 20 0 1
805 2 21 0 1
805 2 22 0 1
805 2 23 0 1
805 2 24 1 1
805 2 25 0 1
806 1 3 1 1
806 1 8 1 1
806 1 16 1 15
806 1 17 1 17
806 1 18 1 13
806 1 19 1 17
806 1 20 1 18
806 1 21 1 2
806 1 22 1 2
806 1 23 1 6
806 1 24 1 4
806 1 25 1 4
806 2 1 0 1
806 2 2 0 1
806 2 3 0 1
806 2 4 0 1
806 2 5 0 1
806 2 6 0 1
806 2 7 0 1
806 2 8 0 1
806 2 9 0 1
806 2 10 0 1
806 2 11 0 1
806 2 12 0 1
806 2 13 0 1
806 2 14 0 1
806 2 15 0 1
806 2 16 0 1
806 2 17 1 1
806 2 18 1 1
806 2 19 0 1
806 2 20 1 1
806 2 21 0 1
806 2 22 0 1
806 2 23 0 1
806 2 24 0 1
806 2 25 0 1
807 1 1 1 17
807 1 6 1 20
807 1 11 1 26
807 1 16 1 18
807 1 21 1 19
807 2 1 1 1
807 2 2 0 1
807 2 3 0 1
807 2 4 0 1
807 2 5 0 1
807 2 6 1 1
807 2 7 0 1
807 2 8 0 1
807 2 9 0 1
807 2 10 0 1
807 2 11 1 1
807 2 12 0 1
807 2 13 0 1
807 2 14 0 1
807 2 15 0 1
807 2 16 1 1
807 2 17 0 1
807 2 18 0 1
807 2 19 0 1
807 2 20 0 1
807 2 21 1 1
807 2 22 0 1
807 2 23 0 1
807 2 24 0 1
807 2 25 0 1
808 1 6 1 17
808 1 7 1 14
808 1 8 1 12
808 1 9 1 18
808 1 10 1 20
808 1 11 1 1
808 1 12 1 4
808 1 13 1 4
808 1 14 1 7
808 1 15 1 3
808 2 1 0 1
808 2 2 0 1
808 2 3 0 1
808 2 4 0 1
808 2 5 0 1
808 2 6 0 1
808 2 7 1 1
808 2 8 0 1
808 2 9 1 1
808 2 10 1 1
808 2 11 0 1
808 2 12 1 1
808 2 13 0 1
808 2 14 0 1
808 2 15 0 1
808 2 16 0 1
808 2 17 0 1
808 2 18 0 1
808 2 19 0 1
808 2 20 0 1
808 2 21 0 1
808 2 22 0 1
808 2 23 0 1
808 2 24 0 1
808 2 25 0 1
809 1 1 1 2
809 1 3 1 3
809 1 6 1 19
809 1 7 1 14
809 1 8 1 14
809 1 9 1 9
809 1 10 1 10
809 1 11 1 3
809 1 12 1 2
809 1 13 1 8
809 1 16 1 3
809 1 17 1 2
809 1 18 1 4
809 1 21 1 6
809 1 23 1 1
809 2 1 0 1
809 2 2 0 1
809 2 3 0 1
809 2 4 0 1
809 2 5 0 1
809 2 6 0 1
809 2 7 0 1
809 2 8 1 1
809 2 9 1 1
809 2 10 1 1
809 2 11 0 1
809 2 12 0 1
809 2 13 0 1
809 2 14 0 1
809 2 15 0 1
809 2 16 0 1
809 2 17 0 1
809 2 18 0 1
809 2 19 0 1
809 2 20 0 1
809 2 21 0 1
809 2 22 0 1
809 2 23 0 1
809 2 24 0 1
809 2 25 0 1
810 1 4 1 6
810 1 7 1 1
810 1 9 1 2
810 1 10 1 1
810 1 12 1 6
810 1 13 1 3
810 1 14 1 6
810 1 15 1 3
810 1 16 1 9
810 1 17 1 5
810 1 18 1 6
810 1 19 1 9
810 1 20 1 6
810 1 21 1 1
810 1 22 1 7
810 1 23 1 11
810 1 24 1 12
810 1 25 1 6
810 2 1 0 1
810 2 2 0 1
810 2 3 0 1
810 2 4 1 1
810 2 5 0 1
810 2 6 0 1
810 2 7 0 1
810 2 8 0 1
810 2 9 0 1
810 2 10 0 1
810 2 11 0 1
810 2 12 0 1
810 2 13 0 1
810 2 14 0 1
810 2 15 0 1
810 2 16 0 1
810 2 17 0 1
810 2 18 0 1
810 2 19 1 1
810 2 20 0 1
810 2 21 0 1
810 2 22 0 1
810 2 23 0 1
810 2 24 1 1
810 2 25 0 1
811 1 2 1 8
811 1 5 1 7
811 1 7 1 16
811 1 8 1 1
811 1 10 1 7
811 1 11 1 2
811 1 12 1 15
811 1 15 1 13
811 1 16 1 1
811 1 17 1 9
811 1 20 1 4
811 1 22 1 8
811 1 25 1 9
811 2 1 0 1
811 2 2 0 1
811 2 3 0 1
811 2 4 0 1
811 2 5 0 1
811 2 6 0 1
811 2 7 1 1
811 2 8 0 1
811 2 9 0 1
811 2 10 0 1
811 2 11 0 1
811 2 12 1 1
811 2 13 0 1
811 2 14 0 1
811 2 15 1 1
811 2 16 0 1
811 2 17 1 1
811 2 18 0 1
811 2 19 0 1
811 2 20 0 1
811 2 21 0 1
811 2 22 0 1
811 2 23 0 1
811 2 24 0 1
811 2 25 0 1
812 1 3 1 1
812 1 4 1 4
812 1 5 1 13
812 1 6 1 1
812 1 7 1 1
812 1 8 1 2
812 1 10 1 18
812 1 14 1 2
812 1 15 1 21
812 1 16 1 1
812 1 19 1 3
812 1 20 1 19
812 1 21 1 1
812 1 24 1 2
812 1 25 1 11
812 2 1 0 1
812 2 2 0 1
812 2 3 0 1
812 2 4 0 1
812 2 5 1 1
812 2 6 0 1
812 2 7 0 1
812 2 8 0 1
812 2 9 0 1
812 2 10 1 1
812 2 11 0 1
812 2 12 0 1
812 2 13 0 1
812 2 14 0 1
812 2 15 1 1
812 2 16 0 1
812 2 17 0 1
812 2 18 0 1
812 2 19 0 1
812 2 20 1 1
812 2 21 0 1
812 2 22 1 1
812 2 23 0 1
812 2 24 0 1
812 2 25 1 1
813 1 2 1 1
813 1 6 1 19
813 1 7 1 14
813 1 8 1 13
813 1 9 1 15
813 1 10 1 10
813 1 11 1 4
813 1 12 1 8
813 1 13 1 1
813 1 14 1 4
813 1 15 1 9
813 1 16 1 1
813 1 20 1 1
813 2 1 0 1
813 2 2 0 1
813 2 3 0 1
813 2 4 0 1
813 2 5 0 1
813 2 6 1 1
813 2 7 0 1
813 2 8 1 1
813 2 9 1 1
813 2 10 1 1
813 2 11 0 1
813 2 12 1 1
813 2 13 0 1
813 2 14 1 1
813 2 15 0 1
813 2 16 0 1
813 2 17 0 1
813 2 18 0 1
813 2 19 0 1
813 2 20 0 1
813 2 21 0 1
813 2 22 0 1
813 2 23 0 1
813 2 24 0 1
813 2 25 0 1
814 1 1 1 2
814 1 3 1 1
814 1 4 1 18
814 1 6 1 5
814 1 9 1 20
814 1 11 1 1
814 1 12 1 1
814 1 14 1 21
814 1 16 1 1
814 1 19 1 13
814 1 21 1 1
814 1 24 1 16
814 2 1 0 1
814 2 2 0 1
814 2 3 0 1
814 2 4 0 1
814 2 5 0 1
814 2 6 0 1
814 2 7 0 1
814 2 8 0 1
814 2 9 1 1
814 2 10 0 1
814 2 11 1 1
814 2 12 0 1
814 2 13 0 1
814 2 14 1 1
814 2 15 0 1
814 2 16 0 1
814 2 17 0 1
814 2 18 0 1
814 2 19 1 1
814 2 20 0 1
814 2 21 0 1
814 2 22 0 1
814 2 23 0 1
814 2 24 1 1
814 2 25 0 1
815 1 3 1 1
815 1 4 1 9
815 1 5 1 6
815 1 9 1 5
815 1 10 1 12
815 1 11 1 5
815 1 12 1 7
815 1 13 1 1
815 1 14 1 8
815 1 15 1 11
815 1 19 1 8
815 1 20 1 11
815 1 24 1 8
815 1 25 1 8
815 2 1 0 1
815 2 2 0 1
815 2 3 0 1
815 2 4 0 1
815 2 5 1 1
815 2 6 0 1
815 2 7 0 1
815 2 8 0 1
815 2 9 1 1
815 2 10 0 1
815 2 11 0 1
815 2 12 0 1
815 2 13 0 1
815 2 14 1 1
815 2 15 1 1
815 2 16 0 1
815 2 17 0 1
815 2 18 0 1
815 2 19 1 1
815 2 20 0 1
815 2 21 0 1
815 2 22 0 1
815 2 23 0 1
815 2 24 0 1
815 2 25 0 1
816 1 1 1 12
816 1 3 1 3
816 1 4 1 3
816 1 6 1 9
816 1 8 1 3
816 1 9 1 4
816 1 10 1 1
816 1 11 1 8
816 1 12 1 6
816 1 13 1 11
816 1 14 1 6
816 1 15 1 7
816 1 16 1 10
816 1 18 1 2
816 1 19 1 3
816 1 21 1 7
816 1 23 1 5
816 2 1 0 1
816 2 2 0 1
816 2 3 0 1
816 2 4 1 1
816 2 5 0 1
816 2 6 1 1
816 2 7 0 1
816 2 8 0 1
816 2 9 0 1
816 2 10 0 1
816 2 11 1 1
816 2 12 0 1
816 2 13 1 1
816 2 14 1 1
816 2 15 1 1
816 2 16 1 1
816 2 17 0 1
816 2 18 0 1
816 2 19 0 1
816 2 20 0 1
816 2 21 1 1
816 2 22 0 1
816 2 23 0 1
816 2 24 0 1
816 2 25 0 1
817 1 2 1 2
817 1 3 1 11
817 1 4 1 3
817 1 7 1 1
817 1 8 1 19
817 1 9 1 3
817 1 12 1 4
817 1 13 1 15
817 1 14 1 6
817 1 18 1 17
817 1 19 1 1
817 1 22 1 1
817 1 23 1 11
817 1 24 1 6
817 2 1 0 1
817 2 2 0 1
817 2 3 1 1
817 2 4 0 1
817 2 5 0 1
817 2 6 1 1
817 2 7 0 1
817 2 8 1 1
817 2 9 1 1
817 2 10 0 1
817 2 11 0 1
817 2 12 0 1
817 2 13 1 1
817 2 14 0 1
817 2 15 0 1
817 2 16 0 1
817 2 17 1 1
817 2 18 1 1
817 2 19 0 1
817 2 20 0 1
817 2 21 0 1
817 2 22 0 1
817 2 23 1 1
817 2 24 0 1
817 2 25 0 1
818 1 4 1 23
818 1 7 1 1
818 1 9 1 24
818 1 11 1 2
818 1 12 1 1
818 1 14 1 16
818 1 17 1 1
818 1 19 1 15
818 1 23 1 2
818 1 24 1 15
818 2 1 0 1
818 2 2 1 1
818 2 3 0 1
818 2 4 1 1
818 2 5 0 1
818 2 6 0 1
818 2 7 0 1
818 2 8 0 1
818 2 9 1 1
818 2 10 0 1
818 2 11 0 1
818 2 12 0 1
818 2 13 0 1
818 2 14 1 1
818 2 15 0 1
818 2 16 0 1
818 2 17 0 1
818 2 18 0 1
818 2 19 1 1
818 2 20 0 1
818 2 21 0 1
818 2 22 0 1
818 2 23 0 1
818 2 24 1 1
818 2 25 0 1
819 1 1 1 20
819 1 5 1 2
819 1 6 1 22
819 1 7 1 2
819 1 8 1 3
819 1 9 1 3
819 1 10 1 2
819 1 11 1 12
819 1 16 1 17
819 1 17 1 2
819 1 21 1 15
819 2 1 1 1
819 2 2 0 1
819 2 3 0 1
819 2 4 0 1
819 2 5 0 1
819 2 6 1 1
819 2 7 0 1
819 2 8 0 1
819 2 9 1 1
819 2 10 1 1
819 2 11 0 1
819 2 12 0 1
819 2 13 0 1
819 2 14 0 1
819 2 15 0 1
819 2 16 1 1
819 2 17 0 1
819 2 18 0 1
819 2 19 0 1
819 2 20 0 1
819 2 21 0 1
819 2 22 0 1
819 2 23 0 1
819 2 24 0 1
819 2 25 0 1
820 1 1 1 9
820 1 2 1 14
820 1 3 1 7
820 1 4 1 14
820 1 5 1 12
820 1 6 1 3
820 1 7 1 3
820 1 8 1 5
820 1 9 1 3
820 1 10 1 10
820 1 12 1 2
820 1 13 1 1
820 1 14 1 1
820 1 16 1 2
820 1 17 1 4
820 1 18 1 2
820 1 19 1 4
820 1 20 1 4
820 2 1 1 1
820 2 2 0 1
820 2 3 1 1
820 2 4 1 1
820 2 5 0 1
820 2 6 0 1
820 2 7 0 1
820 2 8 0 1
820 2 9 0 1
820 2 10 0 1
820 2 11 0 1
820 2 12 0 1
820 2 13 0 1
820 2 14 0 1
820 2 15 0 1
820 2 16 0 1
820 2 17 0 1
820 2 18 1 1
820 2 19 0 1
820 2 20 0 1
820 2 21 0 1
820 2 22 0 1
820 2 23 0 1
820 2 24 0 1
820 2 25 0 1
821 1 3 1 3
821 1 18 1 1
821 1 21 1 18
821 1 22 1 18
821 1 23 1 22
821 1 24 1 21
821 1 25 1 17
821 2 1 0 1
821 2 2 0 1
821 2 3 0 1
821 2 4 0 1
821 2 5 0 1
821 2 6 0 1
821 2 7 0 1
821 2 8 0 1
821 2 9 0 1
821 2 10 0 1
821 2 11 0 1
821 2 12 0 1
821 2 13 0 1
821 2 14 0 1
821 2 15 0 1
821 2 16 0 1
821 2 17 0 1
821 2 18 0 1
821 2 19 0 1
821 2 20 0 1
821 2 21 1 1
821 2 22 1 1
821 2 23 1 1
821 2 24 1 1
821 2 25 1 1
822 1 2 1 5
822 1 3 1 12
822 1 7 1 2
822 1 8 1 9
822 1 11 1 3
822 1 12 1 6
822 1 13 1 14
822 1 14 1 3
822 1 15 1 1
822 1 17 1 7
822 1 18 1 12
822 1 21 1 5
822 1 22 1 6
822 1 23 1 11
822 1 24 1 1
822 1 25 1 3
822 2 1 0 1
822 2 2 0 1
822 2 3 1 1
822 2 4 0 1
822 2 5 0 1
822 2 6 0 1
822 2 7 0 1
822 2 8 1 1
822 2 9 0 1
822 2 10 0 1
822 2 11 0 1
822 2 12 0 1
822 2 13 1 1
822 2 14 1 1
822 2 15 0 1
822 2 16 0 1
822 2 17 0 1
822 2 18 1 1
822 2 19 0 1
822 2 20 0 1
822 2 21 0 1
822 2 22 0 1
822 2 23 0 1
822 2 24 0 1
822 2 25 0 1
823 1 6 1 18
823 1 7 1 23
823 1 8 1 15
823 1 9 1 23
823 1 10 1 21
823 2 1 0 1
823 2 2 0 1
823 2 3 0 1
823 2 4 0 1
823 2 5 0 1
823 2 6 1 1
823 2 7 1 1
823 2 8 1 1
823 2 9 1 1
823 2 10 1 1
823 2 11 0 1
823 2 12 0 1
823 2 13 0 1
823 2 14 0 1
823 2 15 0 1
823 2 16 0 1
823 2 17 0 1
823 2 18 0 1
823 2 19 0 1
823 2 20 0 1
823 2 21 0 1
823 2 22 0 1
823 2 23 0 1
823 2 24 0 1
823 2 25 0 1
824 1 1 1 1
824 1 2 1 1
824 1 5 1 15
824 1 7 1 4
824 1 10 1 17
824 1 11 1 1
824 1 12 1 2
824 1 15 1 17
824 1 16 1 1
824 1 17 1 5
824 1 20 1 18
824 1 22 1 3
824 1 25 1 15
824 2 1 0 1
824 2 2 1 1
824 2 3 0 1
824 2 4 0 1
824 2 5 1 1
824 2 6 0 1
824 2 7 0 1
824 2 8 0 1
824 2 9 0 1
824 2 10 1 1
824 2 11 0 1
824 2 12 0 1
824 2 13 0 1
824 2 14 0 1
824 2 15 1 1
824 2 16 0 1
824 2 17 0 1
824 2 18 0 1
824 2 19 0 1
824 2 20 1 1
824 2 21 0 1
824 2 22 0 1
824 2 23 0 1
824 2 24 0 1
824 2 25 1 1
825 1 4 1 1
825 1 5 1 7
825 1 7 1 1
825 1 9 1 4
825 1 10 1 2
825 1 11 1 4
825 1 12 1 3
825 1 13 1 6
825 1 14 1 3
825 1 15 1 9
825 1 16 1 12
825 1 17 1 11
825 1 18 1 11
825 1 19 1 10
825 1 20 1 14
825 1 24 1 2
825 2 1 0 1
825 2 2 0 1
825 2 3 0 1
825 2 4 1 1
825 2 5 0 1
825 2 6 0 1
825 2 7 0 1
825 2 8 0 1
825 2 9 0 1
825 2 10 1 1
825 2 11 0 1
825 2 12 0 1
825 2 13 1 1
825 2 14 0 1
825 2 15 0 1
825 2 16 0 1
825 2 17 0 1
825 2 18 0 1
825 2 19 0 1
825 2 20 1 1
825 2 21 0 1
825 2 22 0 1
825 2 23 0 1
825 2 24 1 1
825 2 25 1 1
826 1 2 1 10
826 1 7 1 11
826 1 8 1 1
826 1 9 1 2
826 1 10 1 1
826 1 12 1 5
826 1 17 1 7
826 1 21 1 11
826 1 22 1 16
826 1 23 1 21
826 1 24 1 7
826 1 25 1 8
826 2 1 0 1
826 2 2 1 1
826 2 3 0 1
826 2 4 0 1
826 2 5 0 1
826 2 6 0 1
826 2 7 0 1
826 2 8 0 1
826 2 9 0 1
826 2 10 0 1
826 2 11 0 1
826 2 12 1 1
826 2 13 0 1
826 2 14 0 1
826 2 15 0 1
826 2 16 0 1
826 2 17 0 1
826 2 18 0 1
826 2 19 0 1
826 2 20 0 1
826 2 21 0 1
826 2 22 1 1
826 2 23 1 1
826 2 24 0 1
826 2 25 0 1
827 1 3 1 14
827 1 6 1 10
827 1 7 1 8
827 1 8 1 25
827 1 9 1 14
827 1 10 1 9
827 1 13 1 6
827 1 18 1 9
827 1 22 1 1
827 1 23 1 4
827 2 1 0 1
827 2 2 0 1
827 2 3 1 1
827 2 4 0 1
827 2 5 0 1
827 2 6 0 1
827 2 7 0 1
827 2 8 1 1
827 2 9 0 1
827 2 10 0 1
827 2 11 0 1
827 2 12 0 1
827 2 13 0 1
827 2 14 0 1
827 2 15 0 1
827 2 16 0 1
827 2 17 0 1
827 2 18 1 1
827 2 19 0 1
827 2 20 0 1
827 2 21 0 1
827 2 22 0 1
827 2 23 0 1
827 2 24 0 1
827 2 25 0 1
828 1 4 1 20
828 1 9 1 15
828 1 14 1 22
828 1 18 1 1
828 1 19 1 20
828 1 24 1 21
828 1 25 1 1
828 2 1 0 1
828 2 2 0 1
828 2 3 0 1
828 2 4 1 1
828 2 5 0 1
828 2 6 0 1
828 2 7 0 1
828 2 8 0 1
828 2 9 1 1
828 2 10 0 1
828 2 11 0 1
828 2 12 0 1
828 2 13 0 1
828 2 14 1 1
828 2 15 0 1
828 2 16 0 1
828 2 17 0 1
828 2 18 0 1
828 2 19 1 1
828 2 20 0 1
828 2 21 0 1
828 2 22 0 1
828 2 23 0 1
828 2 24 1 1
828 2 25 0 1
829 1 5 1 1
829 1 6 1 26
829 1 7 1 20
829 1 8 1 20
829 1 9 1 19
829 1 10 1 10
829 1 17 1 2
829 1 20 1 1
829 1 25 1 1
829 2 1 0 1
829 2 2 0 1
829 2 3 0 1
829 2 4 0 1
829 2 5 0 1
829 2 6 1 1
829 2 7 1 1
829 2 8 1 1
829 2 9 1 1
829 2 10 1 1
829 2 11 0 1
829 2 12 0 1
829 2 13 0 1
829 2 14 0 1
829 2 15 0 1
829 2 16 0 1
829 2 17 0 1
829 2 18 0 1
829 2 19 0 1
829 2 20 0 1
829 2 21 0 1
829 2 22 0 1
829 2 23 0 1
829 2 24 0 1
829 2 25 0 1
830 1 1 1 1
830 1 3 1 3
830 1 4 1 17
830 1 9 1 13
830 1 11 1 2
830 1 12 1 3
830 1 13 1 4
830 1 14 1 22
830 1 19 1 19
830 1 23 1 1
830 1 24 1 15
830 2 1 0 1
830 2 2 0 1
830 2 3 0 1
830 2 4 1 1
830 2 5 0 1
830 2 6 0 1
830 2 7 0 1
830 2 8 0 1
830 2 9 1 1
830 2 10 0 1
830 2 11 1 1
830 2 12 1 1
830 2 13 0 1
830 2 14 1 1
830 2 15 0 1
830 2 16 0 1
830 2 17 0 1
830 2 18 0 1
830 2 19 0 1
830 2 20 0 1
830 2 21 0 1
830 2 22 0 1
830 2 23 0 1
830 2 24 1 1
830 2 25 0 1
831 1 1 1 3
831 1 2 1 5
831 1 3 1 3
831 1 4 1 4
831 1 5 1 3
831 1 11 1 7
831 1 12 1 10
831 1 13 1 14
831 1 14 1 14
831 1 15 1 12
831 1 16 1 1
831 1 18 1 1
831 1 21 1 4
831 1 22 1 5
831 1 23 1 5
831 1 24 1 5
831 1 25 1 4
831 2 1 0 1
831 2 2 0 1
831 2 3 0 1
831 2 4 0 1
831 2 5 0 1
831 2 6 0 1
831 2 7 0 1
831 2 8 0 1
831 2 9 0 1
831 2 10 0 1
831 2 11 0 1
831 2 12 0 1
831 2 13 0 1
831 2 14 0 1
831 2 15 0 1
831 2 16 0 1
831 2 17 0 1
831 2 18 0 1
831 2 19 0 1
831 2 20 0 1
831 2 21 0 1
831 2 22 1 1
831 2 23 0 1
831 2 24 1 1
831 2 25 0 1
832 1 1 1 17
832 1 5 1 1
832 1 6 1 19
832 1 11 1 11
832 1 16 1 22
832 1 19 1 1
832 1 21 1 20
832 1 22 1 3
832 1 23 1 2
832 1 24 1 3
832 1 25 1 1
832 2 1 1 1
832 2 2 0 1
832 2 3 0 1
832 2 4 1 1
832 2 5 0 1
832 2 6 1 1
832 2 7 0 1
832 2 8 0 1
832 2 9 0 1
832 2 10 0 1
832 2 11 1 1
832 2 12 0 1
832 2 13 0 1
[truncated: 604,590 more chars]
