# Supplementary material for: Inferring multimodal latent topics from electronic health records
Source: Nat Commun. 2020 May 21;11:2536. doi: 10.1038/s41467-020-16378-3 (PMC7242436; doi:10.1038/s41467-020-16378-3)
Supplement: Supplementary file 13 — Supplementary Software 1 [file 41467_2020_16378_MOESM13_ESM.zip › Supplementary_software/mixehr/data/sim123/trainData_nmar.txt]

1 1 5 1 2
1 1 8 1 1
1 1 10 1 6
1 1 15 1 1
1 1 16 1 16
1 1 17 1 25
1 1 18 1 13
1 1 19 1 15
1 1 20 1 17
1 1 25 1 4
1 2 5 1 1
1 2 17 1 1
1 2 19 0 1
1 2 20 1 1
1 2 22 0 1
2 1 2 1 18
2 1 7 1 16
2 1 12 1 19
2 1 17 1 17
2 1 22 1 30
2 2 2 1 1
2 2 5 0 1
2 2 7 1 1
2 2 12 1 1
2 2 15 0 1
2 2 17 1 1
2 2 22 1 1
3 1 1 1 5
3 1 2 1 9
3 1 3 1 6
3 1 4 1 8
3 1 5 1 11
3 1 7 1 1
3 1 14 1 1
3 1 19 1 1
3 1 21 1 15
3 1 22 1 11
3 1 23 1 13
3 1 24 1 8
3 1 25 1 11
3 2 12 0 1
3 2 13 0 1
3 2 14 1 1
3 2 23 1 1
3 2 24 1 1
4 1 1 1 5
4 1 4 1 1
4 1 6 1 17
4 1 7 1 18
4 1 8 1 14
4 1 9 1 21
4 1 10 1 10
4 1 11 1 3
4 1 16 1 4
4 1 21 1 7
4 2 5 0 1
4 2 7 1 1
4 2 8 1 1
4 2 9 0 1
4 2 10 1 1
5 1 1 1 18
5 1 2 1 15
5 1 3 1 11
5 1 4 1 15
5 1 5 1 21
5 1 10 1 3
5 1 13 1 1
5 1 15 1 7
5 1 16 1 1
5 1 18 1 2
5 1 19 1 1
5 1 20 1 2
5 1 25 1 3
5 2 1 1 1
5 2 3 1 1
5 2 4 1 1
5 2 5 1 1
5 2 10 1 1
5 2 20 1 1
6 1 1 1 6
6 1 2 1 13
6 1 3 1 18
6 1 4 1 21
6 1 5 1 8
6 1 8 1 1
6 1 11 1 2
6 1 12 1 2
6 1 13 1 3
6 1 14 1 4
6 1 15 1 4
6 1 20 1 1
6 1 21 1 6
6 1 22 1 4
6 1 23 1 2
6 1 24 1 2
6 1 25 1 3
6 2 1 1 1
6 2 2 1 1
6 2 5 1 1
6 2 7 0 1
6 2 14 1 1
6 2 18 0 1
6 2 22 0 1
6 2 23 1 1
6 2 25 1 1
7 1 1 1 4
7 1 3 1 13
7 1 6 1 5
7 1 7 1 5
7 1 8 1 11
7 1 9 1 3
7 1 10 1 6
7 1 12 1 1
7 1 13 1 13
7 1 14 1 1
7 1 15 1 1
7 1 16 1 2
7 1 18 1 11
7 1 21 1 3
7 1 22 1 4
7 1 23 1 9
7 1 24 1 4
7 1 25 1 4
7 2 2 0 1
7 2 3 1 1
7 2 6 1 1
7 2 23 1 1
7 2 24 1 1
8 1 2 1 14
8 1 4 1 1
8 1 5 1 8
8 1 7 1 14
8 1 10 1 7
8 1 12 1 10
8 1 13 1 1
8 1 15 1 10
8 1 17 1 14
8 1 20 1 9
8 1 22 1 7
8 1 25 1 5
8 2 2 1 1
8 2 5 1 1
8 2 15 0 1
9 1 1 1 1
9 1 5 1 17
9 1 10 1 18
9 1 11 1 1
9 1 15 1 22
9 1 18 1 1
9 1 20 1 21
9 1 25 1 19
9 2 5 1 1
9 2 6 0 1
9 2 10 1 1
9 2 15 1 1
9 2 20 1 1
9 2 25 1 1
10 1 1 1 16
10 1 6 1 17
10 1 7 1 1
10 1 8 1 1
10 1 10 1 3
10 1 11 1 23
10 1 16 1 19
10 1 19 1 1
10 1 21 1 19
10 2 1 1 1
10 2 6 1 1
10 2 7 0 1
10 2 11 1 1
10 2 13 0 1
10 2 16 1 1
10 2 21 1 1
10 2 22 0 1
11 1 1 1 13
11 1 2 1 22
11 1 3 1 15
11 1 4 1 16
11 1 5 1 19
11 1 10 1 1
11 1 11 1 1
11 1 13 1 2
11 1 14 1 1
11 1 15 1 1
11 1 17 1 1
11 1 18 1 4
11 1 20 1 4
11 2 1 1 1
11 2 2 1 1
11 2 4 1 1
11 2 5 1 1
11 2 13 1 1
11 2 15 0 1
12 1 5 1 3
12 1 6 1 1
12 1 7 1 1
12 1 8 1 1
12 1 10 1 1
12 1 15 1 1
12 1 16 1 15
12 1 17 1 17
12 1 18 1 20
12 1 19 1 17
12 1 20 1 22
12 1 25 1 1
12 2 2 0 1
12 2 5 0 1
12 2 17 1 1
12 2 18 1 1
12 2 19 1 1
12 2 20 1 1
13 1 2 1 2
13 1 3 1 13
13 1 6 1 5
13 1 7 1 4
13 1 8 1 19
13 1 9 1 2
13 1 10 1 5
13 1 12 1 4
13 1 13 1 13
13 1 17 1 1
13 1 18 1 9
13 1 22 1 3
13 1 23 1 20
13 2 3 1 1
13 2 8 1 1
13 2 18 0 1
13 2 21 0 1
13 2 23 1 1
14 1 1 1 1
14 1 2 1 18
14 1 5 1 4
14 1 6 1 6
14 1 7 1 8
14 1 10 1 1
14 1 11 1 3
14 1 12 1 12
14 1 15 1 3
14 1 16 1 2
14 1 17 1 21
14 1 20 1 4
14 1 21 1 2
14 1 22 1 12
14 1 25 1 3
14 2 10 0 1
14 2 12 1 1
14 2 13 0 1
14 2 17 1 1
14 2 21 1 1
14 2 22 1 1
15 1 9 1 1
15 1 11 1 22
15 1 12 1 23
15 1 13 1 18
15 1 14 1 22
15 1 15 1 14
15 2 5 0 1
15 2 12 1 1
15 2 13 1 1
15 2 14 1 1
15 2 15 1 1
15 2 22 0 1
16 1 1 1 18
16 1 2 1 14
16 1 3 1 14
16 1 4 1 21
16 1 5 1 12
16 1 6 1 1
16 1 7 1 6
16 1 8 1 5
16 1 9 1 2
16 1 10 1 2
16 1 19 1 2
16 1 24 1 3
16 2 1 1 1
16 2 4 1 1
16 2 5 1 1
16 2 11 0 1
17 1 3 1 2
17 1 8 1 1
17 1 11 1 6
17 1 12 1 8
17 1 13 1 1
17 1 14 1 5
17 1 15 1 9
17 1 18 1 1
17 1 21 1 6
17 1 22 1 21
17 1 23 1 11
17 1 24 1 16
17 1 25 1 13
17 2 3 0 1
17 2 5 0 1
17 2 12 1 1
17 2 15 0 1
17 2 21 1 1
17 2 22 1 1
17 2 23 1 1
17 2 24 1 1
17 2 25 1 1
18 1 4 1 4
18 1 5 1 4
18 1 9 1 8
18 1 10 1 4
18 1 14 1 10
18 1 15 1 2
18 1 19 1 7
18 1 20 1 4
18 1 21 1 9
18 1 22 1 9
18 1 23 1 5
18 1 24 1 21
18 1 25 1 13
18 2 3 0 1
18 2 4 1 1
18 2 12 0 1
18 2 14 1 1
18 2 19 1 1
18 2 22 1 1
18 2 23 1 1
18 2 24 1 1
19 1 13 1 1
19 1 14 1 1
19 1 16 1 18
19 1 17 1 12
19 1 18 1 18
19 1 19 1 14
19 1 20 1 15
19 1 21 1 2
19 1 22 1 3
19 1 23 1 6
19 1 24 1 6
19 1 25 1 4
19 2 18 1 1
19 2 20 1 1
19 2 23 1 1
19 2 24 1 1
20 1 2 1 1
20 1 3 1 13
20 1 5 1 3
20 1 8 1 18
20 1 10 1 7
20 1 13 1 14
20 1 15 1 3
20 1 18 1 16
20 1 20 1 6
20 1 23 1 16
20 1 25 1 3
20 2 3 1 1
20 2 18 1 1
20 2 22 1 1
20 2 23 1 1
20 2 25 1 1
21 1 1 1 1
21 1 3 1 16
21 1 6 1 3
21 1 8 1 18
21 1 11 1 4
21 1 13 1 21
21 1 18 1 18
21 1 21 1 3
21 1 23 1 16
21 2 3 1 1
21 2 6 0 1
21 2 8 1 1
21 2 16 1 1
21 2 23 1 1
22 1 1 1 12
22 1 2 1 4
22 1 3 1 4
22 1 4 1 1
22 1 5 1 4
22 1 6 1 6
22 1 8 1 4
22 1 10 1 1
22 1 11 1 6
22 1 13 1 4
22 1 15 1 3
22 1 16 1 12
22 1 17 1 3
22 1 18 1 6
22 1 19 1 7
22 1 20 1 5
22 1 21 1 11
22 1 22 1 1
22 1 23 1 4
22 1 24 1 1
22 1 25 1 1
22 2 1 1 1
22 2 6 1 1
22 2 15 0 1
22 2 22 0 1
23 1 5 1 1
23 1 6 1 8
23 1 7 1 4
23 1 8 1 2
23 1 9 1 2
23 1 10 1 13
23 1 15 1 3
23 1 20 1 4
23 1 21 1 10
23 1 22 1 15
23 1 23 1 13
23 1 24 1 10
23 1 25 1 15
23 2 8 1 1
23 2 9 1 1
23 2 10 1 1
23 2 12 0 1
23 2 15 0 1
23 2 21 1 1
23 2 23 1 1
23 2 25 1 1
24 1 5 1 10
24 1 6 1 13
24 1 7 1 11
24 1 8 1 4
24 1 9 1 7
24 1 10 1 24
24 1 12 1 1
24 1 15 1 9
24 1 16 1 1
24 1 20 1 7
24 1 25 1 13
24 2 8 1 1
24 2 9 1 1
24 2 12 0 1
24 2 15 1 1
24 2 20 1 1
25 1 3 1 9
25 1 4 1 15
25 1 7 1 2
25 1 8 1 6
25 1 9 1 6
25 1 13 1 7
25 1 14 1 11
25 1 16 1 3
25 1 17 1 1
25 1 18 1 8
25 1 19 1 11
25 1 20 1 4
25 1 23 1 9
25 1 24 1 8
25 2 4 1 1
25 2 8 1 1
25 2 12 0 1
25 2 13 1 1
25 2 14 1 1
25 2 15 0 1
25 2 18 1 1
25 2 24 1 1
26 1 3 1 2
26 1 5 1 6
26 1 8 1 2
26 1 9 1 4
26 1 10 1 4
26 1 11 1 10
26 1 12 1 9
26 1 13 1 5
26 1 14 1 11
26 1 15 1 16
26 1 16 1 5
26 1 17 1 4
26 1 18 1 4
26 1 19 1 4
26 1 20 1 5
26 1 23 1 1
26 1 24 1 1
26 1 25 1 7
26 2 3 0 1
26 2 4 1 1
26 2 12 1 1
26 2 15 0 1
26 2 20 1 1
27 1 5 1 2
27 1 6 1 1
27 1 7 1 2
27 1 8 1 1
27 1 10 1 7
27 1 11 1 19
27 1 12 1 18
27 1 13 1 6
27 1 14 1 14
27 1 15 1 20
27 1 18 1 1
27 1 19 1 1
27 1 22 1 1
27 1 25 1 7
27 2 7 1 1
27 2 11 1 1
27 2 12 1 1
27 2 14 1 1
27 2 15 1 1
27 2 22 0 1
28 1 1 1 15
28 1 6 1 12
28 1 11 1 29
28 1 16 1 15
28 1 20 1 1
28 1 21 1 28
28 2 1 1 1
28 2 6 1 1
28 2 12 0 1
28 2 16 1 1
28 2 21 1 1
29 1 1 1 2
29 1 2 1 5
29 1 3 1 3
29 1 4 1 3
29 1 5 1 2
29 1 6 1 1
29 1 7 1 2
29 1 8 1 1
29 1 9 1 1
29 1 10 1 1
29 1 11 1 1
29 1 16 1 5
29 1 17 1 5
29 1 18 1 5
29 1 19 1 4
29 1 20 1 4
29 1 21 1 12
29 1 22 1 14
29 1 23 1 12
29 1 24 1 10
29 1 25 1 7
29 2 15 0 1
29 2 19 0 1
29 2 23 1 1
30 1 3 1 6
30 1 6 1 1
30 1 7 1 1
30 1 8 1 1
30 1 11 1 15
30 1 12 1 15
30 1 13 1 19
30 1 14 1 18
30 1 15 1 13
30 1 18 1 5
30 1 23 1 6
30 2 7 1 1
30 2 9 0 1
30 2 11 1 1
30 2 12 0 1
30 2 13 1 1
30 2 15 1 1
30 2 18 1 1
31 1 1 1 2
31 1 2 1 5
31 1 3 1 1
31 1 4 1 2
31 1 5 1 10
31 1 10 1 12
31 1 11 1 1
31 1 13 1 5
31 1 14 1 2
31 1 15 1 7
31 1 16 1 7
31 1 17 1 13
31 1 18 1 6
31 1 19 1 4
31 1 20 1 13
31 1 25 1 10
31 2 2 0 1
31 2 18 1 1
31 2 20 1 1
31 2 25 1 1
32 1 1 1 4
32 1 3 1 14
32 1 6 1 10
32 1 8 1 6
32 1 11 1 4
32 1 13 1 8
32 1 16 1 8
32 1 17 1 3
32 1 18 1 17
32 1 19 1 3
32 1 20 1 3
32 1 21 1 8
32 1 22 1 1
32 1 23 1 9
32 1 24 1 1
32 1 25 1 1
32 2 2 0 1
32 2 6 1 1
32 2 13 1 1
32 2 15 0 1
32 2 18 1 1
32 2 19 1 1
32 2 23 1 1
33 1 3 1 14
33 1 5 1 1
33 1 8 1 12
33 1 13 1 11
33 1 16 1 4
33 1 17 1 5
33 1 18 1 19
33 1 19 1 1
33 1 20 1 5
33 1 21 1 4
33 1 22 1 3
33 1 23 1 9
33 1 24 1 5
33 1 25 1 7
33 2 13 1 1
33 2 15 0 1
33 2 18 1 1
33 2 20 1 1
33 2 23 1 1
34 1 2 1 20
34 1 5 1 1
34 1 6 1 2
34 1 7 1 10
34 1 8 1 1
34 1 9 1 1
34 1 10 1 2
34 1 12 1 20
34 1 17 1 17
34 1 20 1 1
34 1 22 1 24
34 1 25 1 1
34 2 2 1 1
34 2 7 1 1
34 2 12 1 1
34 2 18 0 1
34 2 22 1 1
35 1 1 1 11
35 1 2 1 12
35 1 3 1 17
35 1 4 1 11
35 1 5 1 12
35 1 7 1 6
35 1 11 1 1
35 1 12 1 2
35 1 17 1 4
35 1 21 1 4
35 1 22 1 6
35 1 23 1 1
35 1 24 1 6
35 1 25 1 7
35 2 1 1 1
35 2 13 0 1
35 2 23 1 1
35 2 24 1 1
36 1 3 1 15
36 1 8 1 14
36 1 11 1 1
36 1 13 1 17
36 1 18 1 12
36 1 21 1 5
36 1 22 1 9
36 1 23 1 19
36 1 24 1 6
36 1 25 1 2
36 2 3 1 1
36 2 5 0 1
36 2 18 1 1
36 2 21 1 1
36 2 23 1 1
37 1 1 1 22
37 1 2 1 1
37 1 5 1 1
37 1 6 1 18
37 1 11 1 17
37 1 16 1 12
37 1 17 1 4
37 1 18 1 3
37 1 19 1 1
37 1 20 1 2
37 1 21 1 19
37 2 1 1 1
37 2 8 0 1
37 2 11 1 1
37 2 16 1 1
37 2 17 0 1
37 2 20 1 1
38 1 1 1 4
38 1 2 1 6
38 1 3 1 3
38 1 4 1 3
38 1 5 1 5
38 1 7 1 8
38 1 9 1 1
38 1 11 1 5
38 1 12 1 15
38 1 13 1 8
38 1 14 1 9
38 1 15 1 11
38 1 17 1 8
38 1 22 1 9
38 1 23 1 2
38 1 24 1 2
38 1 25 1 1
38 2 4 1 1
38 2 5 1 1
38 2 7 1 1
38 2 11 1 1
39 1 2 1 1
39 1 3 1 19
39 1 5 1 1
39 1 8 1 15
39 1 10 1 1
39 1 12 1 1
39 1 13 1 12
39 1 14 1 1
39 1 15 1 3
39 1 18 1 10
39 1 20 1 8
39 1 23 1 16
39 1 24 1 1
39 1 25 1 11
39 2 11 0 1
39 2 15 0 1
39 2 16 0 1
39 2 18 1 1
39 2 20 1 1
40 1 16 1 25
40 1 17 1 16
40 1 18 1 16
40 1 19 1 18
40 1 20 1 21
40 1 21 1 1
40 1 24 1 3
40 2 2 0 1
40 2 6 0 1
40 2 12 0 1
40 2 16 1 1
40 2 17 1 1
40 2 18 1 1
40 2 20 1 1
41 1 3 1 3
41 1 6 1 14
41 1 7 1 14
41 1 8 1 12
41 1 9 1 5
41 1 10 1 8
41 1 13 1 4
41 1 16 1 12
41 1 17 1 6
41 1 18 1 5
41 1 19 1 7
41 1 20 1 5
41 1 23 1 4
41 1 25 1 1
41 2 8 1 1
41 2 9 1 1
41 2 10 1 1
41 2 15 0 1
41 2 19 1 1
42 1 2 1 1
42 1 3 1 2
42 1 4 1 1
42 1 5 1 6
42 1 8 1 2
42 1 9 1 2
42 1 10 1 8
42 1 11 1 3
42 1 12 1 3
42 1 13 1 10
42 1 14 1 5
42 1 15 1 12
42 1 16 1 6
42 1 18 1 4
42 1 19 1 8
42 1 20 1 10
42 1 23 1 1
42 1 24 1 2
42 1 25 1 14
42 2 10 1 1
42 2 13 0 1
42 2 15 1 1
42 2 16 1 1
42 2 18 1 1
42 2 20 1 1
42 2 25 1 1
43 1 2 1 13
43 1 7 1 26
43 1 12 1 23
43 1 14 1 1
43 1 17 1 16
43 1 22 1 21
43 2 2 1 1
43 2 5 0 1
43 2 7 1 1
43 2 9 0 1
43 2 12 1 1
43 2 15 0 1
43 2 17 1 1
43 2 18 0 1
43 2 22 1 1
44 1 1 1 7
44 1 2 1 2
44 1 4 1 1
44 1 5 1 13
44 1 6 1 5
44 1 7 1 5
44 1 9 1 2
44 1 10 1 15
44 1 11 1 7
44 1 12 1 4
44 1 15 1 7
44 1 16 1 8
44 1 17 1 1
44 1 20 1 10
44 1 21 1 4
44 1 22 1 2
44 1 25 1 7
44 2 3 0 1
44 2 5 1 1
44 2 6 1 1
44 2 11 1 1
44 2 13 0 1
44 2 15 1 1
44 2 25 1 1
45 1 2 1 5
45 1 4 1 2
45 1 7 1 10
45 1 9 1 2
45 1 11 1 1
45 1 12 1 8
45 1 13 1 1
45 1 16 1 9
45 1 17 1 21
45 1 18 1 5
45 1 19 1 14
45 1 20 1 7
45 1 22 1 15
45 2 2 0 1
45 2 12 1 1
45 2 15 0 1
45 2 16 1 1
45 2 17 1 1
45 2 18 1 1
46 1 3 1 1
46 1 4 1 4
46 1 5 1 18
46 1 9 1 6
46 1 10 1 6
46 1 13 1 1
46 1 14 1 9
46 1 15 1 16
46 1 19 1 3
46 1 20 1 14
46 1 24 1 4
46 1 25 1 18
46 2 3 0 1
46 2 5 1 1
46 2 10 1 1
46 2 15 0 1
46 2 20 1 1
46 2 24 1 1
46 2 25 1 1
47 1 3 1 1
47 1 6 1 7
47 1 7 1 18
47 1 8 1 12
47 1 9 1 14
47 1 10 1 10
47 1 16 1 8
47 1 17 1 7
47 1 18 1 6
47 1 19 1 8
47 1 20 1 5
47 1 22 1 1
47 1 23 1 1
47 1 24 1 2
47 2 6 1 1
47 2 7 1 1
47 2 9 1 1
47 2 10 1 1
47 2 12 0 1
47 2 17 1 1
47 2 18 1 1
47 2 25 1 1
48 1 1 1 7
48 1 4 1 2
48 1 6 1 21
48 1 9 1 6
48 1 11 1 14
48 1 14 1 2
48 1 16 1 9
48 1 19 1 5
48 1 21 1 17
48 1 22 1 4
48 1 23 1 1
48 1 24 1 11
48 1 25 1 1
48 2 1 1 1
48 2 4 1 1
48 2 10 0 1
48 2 11 1 1
48 2 12 0 1
48 2 16 1 1
48 2 21 1 1
49 1 1 1 6
49 1 3 1 1
49 1 4 1 17
49 1 6 1 8
49 1 7 1 2
49 1 8 1 3
49 1 9 1 14
49 1 11 1 2
49 1 13 1 1
49 1 14 1 13
49 1 16 1 6
49 1 18 1 1
49 1 19 1 8
49 1 21 1 6
49 1 23 1 1
49 1 24 1 11
49 2 1 1 1
49 2 5 0 1
49 2 6 1 1
49 2 9 1 1
49 2 14 1 1
49 2 16 1 1
49 2 22 0 1
49 2 24 1 1
50 1 3 1 9
50 1 7 1 1
50 1 8 1 6
50 1 11 1 7
50 1 12 1 10
50 1 13 1 26
50 1 14 1 12
50 1 15 1 11
50 1 16 1 1
50 1 18 1 11
50 1 21 1 1
50 1 22 1 1
50 1 23 1 4
50 2 9 0 1
50 2 12 1 1
50 2 23 1 1
51 1 1 1 6
51 1 2 1 4
51 1 3 1 2
51 1 4 1 13
51 1 5 1 4
51 1 9 1 9
51 1 11 1 4
51 1 12 1 5
51 1 13 1 4
51 1 14 1 20
51 1 15 1 12
51 1 19 1 12
51 1 24 1 5
51 2 4 1 1
51 2 9 1 1
51 2 11 1 1
51 2 13 1 1
51 2 14 1 1
51 2 15 1 1
51 2 19 1 1
51 2 24 1 1
52 1 3 1 1
52 1 16 1 11
52 1 17 1 14
52 1 18 1 20
52 1 19 1 24
52 1 20 1 30
52 2 15 0 1
52 2 16 1 1
52 2 17 1 1
52 2 19 1 1
52 2 20 1 1
52 2 22 0 1
53 1 6 1 2
53 1 8 1 3
53 1 10 1 4
53 1 11 1 4
53 1 12 1 3
53 1 13 1 2
53 1 14 1 3
53 1 15 1 7
53 1 16 1 1
53 1 20 1 2
53 1 21 1 12
53 1 22 1 10
53 1 23 1 17
53 1 24 1 16
53 1 25 1 14
53 2 5 0 1
53 2 6 0 1
53 2 8 0 1
53 2 21 1 1
53 2 22 1 1
53 2 24 1 1
53 2 25 1 1
54 1 4 1 1
54 1 6 1 17
54 1 7 1 15
54 1 8 1 14
54 1 9 1 22
54 1 10 1 17
54 1 11 1 1
54 1 14 1 2
54 1 19 1 5
54 1 23 1 1
54 1 24 1 4
54 1 25 1 1
54 2 5 0 1
54 2 7 1 1
54 2 10 1 1
54 2 15 0 1
55 1 1 1 2
55 1 3 1 2
55 1 6 1 13
55 1 7 1 15
55 1 8 1 18
55 1 9 1 16
55 1 10 1 21
55 1 11 1 4
55 1 13 1 1
55 1 14 1 1
55 1 16 1 1
55 1 18 1 2
55 1 21 1 1
55 1 23 1 3
55 2 6 1 1
55 2 7 1 1
55 2 8 1 1
55 2 9 1 1
55 2 10 0 1
55 2 11 1 1
55 2 12 1 1
55 2 15 0 1
56 1 1 1 2
56 1 6 1 3
56 1 11 1 20
56 1 12 1 13
56 1 13 1 16
56 1 14 1 16
56 1 15 1 11
56 1 16 1 6
56 1 21 1 13
56 2 2 0 1
56 2 10 0 1
56 2 11 1 1
56 2 13 1 1
56 2 15 0 1
56 2 16 1 1
57 1 1 1 17
57 1 2 1 8
57 1 3 1 5
57 1 4 1 6
57 1 5 1 6
57 1 6 1 12
57 1 7 1 5
57 1 11 1 5
57 1 12 1 2
57 1 14 1 1
57 1 16 1 5
57 1 17 1 5
57 1 21 1 9
57 1 22 1 4
57 1 23 1 2
57 1 24 1 4
57 1 25 1 4
57 2 1 1 1
57 2 2 1 1
57 2 5 1 1
57 2 15 0 1
57 2 21 1 1
57 2 22 1 1
57 2 24 1 1
58 1 6 1 3
58 1 7 1 7
58 1 8 1 5
58 1 9 1 8
58 1 10 1 2
58 1 16 1 3
58 1 17 1 5
58 1 18 1 2
58 1 19 1 1
58 1 20 1 1
58 1 21 1 16
58 1 22 1 10
58 1 23 1 12
58 1 24 1 13
58 1 25 1 12
58 2 4 0 1
58 2 5 0 1
58 2 7 0 1
58 2 17 1 1
58 2 21 1 1
58 2 22 1 1
58 2 23 1 1
58 2 24 1 1
58 2 25 1 1
59 1 1 1 2
59 1 2 1 24
59 1 3 1 4
59 1 4 1 5
59 1 5 1 2
59 1 7 1 7
59 1 8 1 1
59 1 12 1 11
59 1 16 1 1
59 1 17 1 24
59 1 20 1 2
59 1 22 1 17
59 2 2 1 1
59 2 7 1 1
59 2 12 1 1
59 2 17 1 1
59 2 22 1 1
60 1 11 1 21
60 1 12 1 19
60 1 13 1 17
60 1 14 1 21
60 1 15 1 22
60 2 9 0 1
60 2 13 1 1
60 2 14 1 1
60 2 15 1 1
61 1 1 1 3
61 1 3 1 1
61 1 4 1 1
61 1 5 1 2
61 1 6 1 5
61 1 7 1 3
61 1 8 1 7
61 1 9 1 4
61 1 10 1 4
61 1 11 1 8
61 1 12 1 8
61 1 13 1 7
61 1 14 1 12
61 1 15 1 8
61 1 16 1 1
61 1 18 1 1
61 1 21 1 7
61 1 22 1 5
61 1 23 1 4
61 1 24 1 3
61 1 25 1 6
61 2 11 1 1
61 2 13 1 1
61 2 16 1 1
61 2 24 1 1
62 1 1 1 11
62 1 2 1 7
62 1 5 1 9
62 1 6 1 7
62 1 7 1 5
62 1 10 1 11
62 1 11 1 11
62 1 12 1 5
62 1 15 1 4
62 1 16 1 5
62 1 17 1 4
62 1 20 1 5
62 1 21 1 10
62 1 22 1 2
62 1 25 1 4
62 2 1 1 1
62 2 2 1 1
62 2 6 1 1
62 2 7 1 1
62 2 10 1 1
62 2 15 0 1
62 2 18 0 1
63 1 2 1 3
63 1 3 1 9
63 1 4 1 1
63 1 7 1 12
63 1 8 1 8
63 1 9 1 1
63 1 12 1 8
63 1 13 1 9
63 1 14 1 3
63 1 16 1 1
63 1 17 1 14
63 1 18 1 9
63 1 22 1 13
63 1 23 1 6
63 1 24 1 3
63 2 2 0 1
63 2 8 1 1
63 2 12 1 1
63 2 16 1 1
63 2 19 1 1
64 1 1 1 18
64 1 6 1 24
64 1 11 1 16
64 1 12 1 1
64 1 13 1 3
64 1 16 1 16
64 1 17 1 1
64 1 18 1 2
64 1 20 1 1
64 1 21 1 17
64 1 22 1 1
64 2 5 0 1
64 2 6 1 1
64 2 11 1 1
64 2 16 1 1
64 2 21 1 1
65 1 3 1 2
65 1 8 1 2
65 1 11 1 10
65 1 12 1 11
65 1 13 1 10
65 1 14 1 16
65 1 15 1 15
65 1 16 1 9
65 1 17 1 8
65 1 18 1 5
65 1 19 1 3
65 1 20 1 7
65 1 23 1 2
65 2 7 0 1
65 2 11 1 1
65 2 12 0 1
65 2 14 1 1
65 2 16 1 1
65 2 17 1 1
66 1 3 1 16
66 1 4 1 2
66 1 6 1 1
66 1 8 1 13
66 1 9 1 9
66 1 11 1 2
66 1 12 1 1
66 1 13 1 5
66 1 14 1 11
66 1 15 1 1
66 1 16 1 2
66 1 18 1 10
66 1 19 1 7
66 1 21 1 3
66 1 23 1 11
66 1 24 1 6
66 2 3 1 1
66 2 4 1 1
66 2 8 1 1
66 2 18 1 1
66 2 23 1 1
67 1 1 1 1
67 1 2 1 7
67 1 3 1 1
67 1 5 1 4
67 1 6 1 2
67 1 7 1 7
67 1 8 1 2
67 1 10 1 7
67 1 11 1 4
67 1 12 1 14
67 1 13 1 2
67 1 15 1 12
67 1 16 1 1
67 1 17 1 17
67 1 20 1 2
67 1 21 1 1
67 1 22 1 12
67 1 25 1 4
67 2 5 1 1
67 2 7 1 1
67 2 12 1 1
67 2 16 1 1
67 2 17 1 1
67 2 22 1 1
68 1 2 1 1
68 1 4 1 15
68 1 5 1 2
68 1 6 1 1
68 1 7 1 4
68 1 8 1 2
68 1 9 1 23
68 1 10 1 4
68 1 12 1 4
68 1 14 1 15
68 1 17 1 2
68 1 19 1 17
68 1 20 1 1
68 1 22 1 1
68 1 24 1 8
68 2 12 0 1
68 2 24 1 1
69 1 1 1 1
69 1 3 1 1
69 1 5 1 11
69 1 10 1 8
69 1 15 1 8
69 1 16 1 10
69 1 17 1 11
69 1 18 1 11
69 1 19 1 9
69 1 20 1 19
69 1 25 1 11
69 2 3 0 1
69 2 17 1 1
69 2 19 1 1
69 2 20 1 1
70 1 1 1 1
70 1 6 1 13
70 1 7 1 14
70 1 8 1 27
70 1 9 1 19
70 1 10 1 16
70 1 11 1 5
70 1 14 1 2
70 1 16 1 1
70 1 19 1 1
70 1 24 1 1
70 2 5 0 1
70 2 6 1 1
70 2 7 1 1
70 2 8 1 1
70 2 10 1 1
70 2 12 0 1
70 2 15 0 1
70 2 22 0 1
71 1 1 1 14
71 1 2 1 14
71 1 3 1 15
71 1 4 1 11
71 1 5 1 11
71 1 6 1 3
71 1 8 1 7
71 1 11 1 1
71 1 13 1 6
71 1 16 1 2
71 1 17 1 1
71 1 18 1 10
71 1 21 1 2
71 1 23 1 3
71 2 2 1 1
71 2 6 0 1
71 2 21 1 1
72 1 1 1 17
72 1 2 1 24
72 1 3 1 15
72 1 4 1 19
72 1 5 1 14
72 1 9 1 3
72 1 18 1 3
72 1 19 1 2
72 1 24 1 3
72 2 3 1 1
72 2 4 1 1
73 1 6 1 15
73 1 7 1 20
73 1 8 1 15
73 1 9 1 20
73 1 10 1 24
73 1 14 1 3
73 1 21 1 1
73 1 22 1 1
73 1 23 1 1
73 2 5 0 1
73 2 7 1 1
73 2 8 1 1
73 2 9 1 1
73 2 10 1 1
73 2 19 0 1
74 1 3 1 1
74 1 4 1 21
74 1 9 1 20
74 1 13 1 1
74 1 14 1 8
74 1 18 1 1
74 1 19 1 22
74 1 23 1 1
74 1 24 1 25
74 2 7 0 1
74 2 9 1 1
74 2 14 1 1
74 2 18 0 1
74 2 19 1 1
74 2 24 1 1
75 1 4 1 8
75 1 9 1 9
75 1 13 1 1
75 1 14 1 9
75 1 19 1 10
75 1 21 1 12
75 1 22 1 9
75 1 23 1 6
75 1 24 1 27
75 1 25 1 9
75 2 2 0 1
75 2 4 1 1
75 2 15 0 1
75 2 19 1 1
75 2 24 1 1
75 2 25 1 1
76 1 1 1 8
76 1 2 1 1
76 1 3 1 1
76 1 4 1 2
76 1 6 1 6
76 1 8 1 1
76 1 9 1 1
76 1 10 1 2
76 1 11 1 14
76 1 12 1 1
76 1 13 1 1
76 1 14 1 2
76 1 15 1 3
76 1 16 1 5
76 1 21 1 12
76 1 22 1 11
76 1 23 1 11
76 1 24 1 10
76 1 25 1 8
76 2 2 0 1
76 2 8 1 1
76 2 9 1 1
76 2 11 1 1
76 2 21 1 1
76 2 23 1 1
76 2 24 1 1
77 1 1 1 14
77 1 4 1 2
77 1 6 1 10
77 1 8 1 1
77 1 11 1 21
77 1 13 1 4
77 1 14 1 1
77 1 16 1 17
77 1 18 1 1
77 1 19 1 1
77 1 21 1 22
77 1 22 1 2
77 1 23 1 1
77 1 24 1 3
77 2 1 1 1
77 2 2 0 1
77 2 3 1 1
77 2 5 0 1
77 2 6 1 1
77 2 8 1 1
77 2 15 0 1
77 2 16 1 1
77 2 18 0 1
77 2 21 1 1
77 2 22 0 1
78 1 4 1 1
78 1 6 1 13
78 1 7 1 14
78 1 8 1 14
78 1 9 1 18
78 1 10 1 12
78 1 11 1 3
78 1 12 1 2
78 1 13 1 1
78 1 14 1 6
78 1 15 1 1
78 1 19 1 11
78 1 24 1 4
78 2 3 0 1
78 2 8 1 1
78 2 9 1 1
78 2 10 1 1
78 2 18 0 1
79 1 1 1 18
79 1 4 1 2
79 1 6 1 14
79 1 10 1 1
79 1 11 1 17
79 1 14 1 3
79 1 16 1 25
79 1 19 1 1
79 1 21 1 19
79 2 1 1 1
79 2 11 1 1
79 2 15 0 1
79 2 16 1 1
79 2 21 1 1
80 1 1 1 15
80 1 2 1 24
80 1 3 1 17
80 1 4 1 22
80 1 5 1 11
80 1 7 1 2
80 1 8 1 2
80 1 10 1 1
80 1 12 1 4
80 1 17 1 1
80 1 19 1 1
80 2 1 1 1
80 2 2 1 1
80 2 3 1 1
80 2 4 1 1
80 2 5 1 1
80 2 18 0 1
81 1 1 1 2
81 1 4 1 1
81 1 6 1 1
81 1 8 1 2
81 1 11 1 10
81 1 12 1 19
81 1 13 1 14
81 1 14 1 23
81 1 15 1 7
81 1 16 1 1
81 1 21 1 7
81 1 22 1 3
81 1 23 1 3
81 1 24 1 4
81 1 25 1 3
81 2 9 0 1
81 2 10 1 1
81 2 11 1 1
81 2 12 1 1
81 2 14 1 1
81 2 15 1 1
81 2 21 1 1
82 1 2 1 3
82 1 4 1 11
82 1 5 1 7
82 1 7 1 2
82 1 9 1 8
82 1 10 1 4
82 1 12 1 5
82 1 14 1 9
82 1 15 1 8
82 1 16 1 1
82 1 17 1 1
82 1 19 1 3
82 1 20 1 9
82 1 21 1 1
82 1 22 1 7
82 1 24 1 11
82 1 25 1 10
82 2 8 0 1
82 2 12 0 1
82 2 14 1 1
82 2 20 1 1
82 2 21 1 1
83 1 1 1 3
83 1 2 1 1
83 1 3 1 2
83 1 4 1 16
83 1 5 1 2
83 1 6 1 4
83 1 9 1 9
83 1 11 1 3
83 1 12 1 2
83 1 13 1 3
83 1 14 1 17
83 1 15 1 3
83 1 16 1 4
83 1 19 1 12
83 1 21 1 2
83 1 24 1 17
83 2 12 0 1
83 2 14 1 1
83 2 19 1 1
83 2 24 1 1
84 1 1 1 13
84 1 2 1 9
84 1 3 1 7
84 1 4 1 10
84 1 5 1 19
84 1 6 1 2
84 1 9 1 1
84 1 10 1 7
84 1 11 1 3
84 1 13 1 2
84 1 15 1 8
84 1 16 1 3
84 1 20 1 6
84 1 21 1 2
84 1 25 1 8
84 2 1 1 1
84 2 2 0 1
84 2 3 0 1
84 2 4 0 1
84 2 10 0 1
84 2 16 1 1
84 2 25 1 1
85 1 2 1 1
85 1 6 1 1
85 1 7 1 4
85 1 9 1 1
85 1 16 1 19
85 1 17 1 21
85 1 18 1 18
85 1 19 1 17
85 1 20 1 17
85 1 22 1 1
85 2 8 1 1
85 2 12 0 1
85 2 15 0 1
85 2 16 1 1
85 2 17 1 1
85 2 18 1 1
85 2 19 1 1
85 2 20 1 1
86 1 1 1 20
86 1 6 1 11
86 1 11 1 13
86 1 15 1 1
86 1 16 1 21
86 1 21 1 22
86 1 22 1 2
86 1 23 1 4
86 1 24 1 2
86 1 25 1 4
86 2 1 1 1
86 2 6 1 1
86 2 7 0 1
86 2 11 1 1
86 2 16 1 1
86 2 21 1 1
87 1 2 1 27
87 1 4 1 1
87 1 5 1 2
87 1 7 1 16
87 1 10 1 2
87 1 12 1 12
87 1 15 1 1
87 1 17 1 11
87 1 20 1 1
87 1 22 1 24
87 1 23 1 1
87 1 25 1 2
87 2 2 1 1
87 2 12 1 1
87 2 15 0 1
87 2 17 1 1
87 2 18 0 1
87 2 20 1 1
87 2 22 1 1
88 1 3 1 7
88 1 4 1 6
88 1 6 1 2
88 1 7 1 5
88 1 8 1 10
88 1 9 1 3
88 1 10 1 1
88 1 11 1 6
88 1 12 1 10
88 1 13 1 9
88 1 14 1 14
88 1 15 1 6
88 1 18 1 5
88 1 19 1 4
88 1 23 1 11
88 1 24 1 1
88 2 12 1 1
88 2 13 1 1
88 2 14 1 1
89 1 1 1 6
89 1 2 1 5
89 1 3 1 16
89 1 4 1 2
89 1 5 1 7
89 1 8 1 8
89 1 10 1 10
89 1 13 1 5
89 1 15 1 7
89 1 16 1 4
89 1 17 1 2
89 1 18 1 6
89 1 19 1 3
89 1 20 1 13
89 1 21 1 1
89 1 23 1 2
89 1 25 1 3
89 2 2 1 1
89 2 3 1 1
89 2 5 1 1
89 2 10 1 1
89 2 15 1 1
89 2 17 1 1
90 1 2 1 4
90 1 6 1 12
90 1 7 1 27
90 1 8 1 20
90 1 9 1 9
90 1 10 1 18
90 1 12 1 3
90 1 17 1 3
90 1 22 1 2
90 1 23 1 1
90 1 24 1 1
90 2 2 0 1
90 2 6 1 1
90 2 9 1 1
90 2 10 1 1
90 2 12 1 1
90 2 15 0 1
91 1 2 1 1
91 1 5 1 1
91 1 11 1 2
91 1 21 1 19
91 1 22 1 21
91 1 23 1 16
91 1 24 1 21
91 1 25 1 19
91 2 21 1 1
91 2 22 1 1
91 2 23 1 1
91 2 24 1 1
91 2 25 1 1
92 1 1 1 16
92 1 2 1 6
92 1 3 1 5
92 1 4 1 5
92 1 5 1 9
92 1 6 1 14
92 1 11 1 16
92 1 16 1 17
92 1 21 1 12
92 2 1 1 1
92 2 2 1 1
92 2 5 0 1
92 2 9 0 1
92 2 11 1 1
92 2 16 1 1
92 2 18 0 1
92 2 21 1 1
93 1 1 1 1
93 1 2 1 12
93 1 5 1 10
93 1 7 1 9
93 1 9 1 1
93 1 10 1 5
93 1 12 1 10
93 1 15 1 10
93 1 16 1 1
93 1 17 1 7
93 1 19 1 1
93 1 20 1 10
93 1 21 1 1
93 1 22 1 12
93 1 25 1 10
93 2 2 1 1
93 2 10 1 1
93 2 17 1 1
93 2 22 1 1
93 2 25 1 1
94 1 1 1 1
94 1 5 1 3
94 1 6 1 4
94 1 7 1 3
94 1 8 1 2
94 1 9 1 2
94 1 10 1 3
94 1 11 1 2
94 1 15 1 2
94 1 16 1 14
94 1 17 1 10
94 1 18 1 15
94 1 19 1 16
94 1 20 1 18
94 1 21 1 3
94 1 25 1 2
94 2 5 1 1
94 2 12 0 1
94 2 16 1 1
94 2 18 1 1
94 2 20 1 1
94 2 22 0 1
95 1 1 1 8
95 1 6 1 13
95 1 7 1 6
95 1 8 1 2
95 1 9 1 3
95 1 10 1 3
95 1 11 1 9
95 1 12 1 1
95 1 13 1 2
95 1 14 1 4
95 1 15 1 2
95 1 16 1 8
95 1 17 1 5
95 1 18 1 1
95 1 19 1 4
95 1 20 1 1
95 1 21 1 11
95 1 22 1 6
95 1 23 1 2
95 1 24 1 5
95 1 25 1 4
95 2 1 1 1
95 2 6 1 1
95 2 7 1 1
95 2 9 1 1
95 2 15 0 1
95 2 22 0 1
95 2 24 1 1
96 1 1 1 1
96 1 2 1 11
96 1 7 1 9
96 1 12 1 10
96 1 13 1 1
96 1 16 1 10
96 1 17 1 21
96 1 18 1 6
96 1 19 1 17
96 1 20 1 7
96 1 22 1 6
96 1 25 1 1
96 2 2 1 1
96 2 5 0 1
96 2 12 0 1
96 2 17 1 1
96 2 18 1 1
96 2 19 0 1
96 2 20 1 1
97 1 1 1 9
97 1 2 1 21
97 1 3 1 10
97 1 4 1 15
97 1 5 1 17
97 1 6 1 1
97 1 9 1 3
97 1 10 1 4
97 1 15 1 1
97 1 17 1 3
97 1 18 1 3
97 1 19 1 4
97 1 20 1 6
97 1 24 1 1
97 1 25 1 2
97 2 1 1 1
97 2 3 1 1
97 2 4 1 1
97 2 5 1 1
97 2 15 0 1
97 2 17 1 1
98 1 2 1 4
98 1 4 1 3
98 1 5 1 3
98 1 6 1 6
98 1 7 1 8
98 1 9 1 2
98 1 10 1 6
98 1 12 1 2
98 1 14 1 1
98 1 15 1 1
98 1 16 1 1
98 1 17 1 7
98 1 19 1 2
98 1 20 1 1
98 1 21 1 8
98 1 22 1 11
98 1 23 1 16
98 1 24 1 8
98 1 25 1 10
98 2 6 1 1
98 2 7 1 1
98 2 9 1 1
98 2 12 0 1
98 2 17 1 1
98 2 22 1 1
99 1 5 1 17
99 1 6 1 1
99 1 7 1 2
99 1 8 1 2
99 1 10 1 12
99 1 13 1 1
99 1 15 1 19
99 1 20 1 24
99 1 23 1 1
99 1 25 1 21
99 2 3 0 1
99 2 5 1 1
99 2 10 1 1
99 2 15 1 1
99 2 20 1 1
100 1 1 1 8
100 1 2 1 3
100 1 4 1 5
100 1 5 1 2
100 1 6 1 5
100 1 7 1 2
100 1 8 1 3
100 1 9 1 7
100 1 10 1 4
100 1 11 1 11
100 1 12 1 8
100 1 13 1 6
100 1 14 1 11
100 1 15 1 8
100 1 16 1 1
100 1 17 1 1
100 1 19 1 2
100 1 21 1 4
100 1 24 1 7
100 1 25 1 2
100 2 5 0 1
100 2 6 0 1
100 2 12 1 1
100 2 13 1 1
100 2 14 1 1
100 2 15 1 1
100 2 19 1 1
100 2 24 1 1
101 1 4 1 12
101 1 9 1 11
101 1 11 1 5
101 1 12 1 5
101 1 13 1 6
101 1 14 1 21
101 1 15 1 5
101 1 19 1 24
101 1 24 1 11
101 2 4 1 1
101 2 14 1 1
101 2 15 0 1
101 2 19 1 1
101 2 24 1 1
102 1 1 1 2
102 1 4 1 2
102 1 6 1 4
102 1 7 1 4
102 1 8 1 6
102 1 9 1 14
102 1 10 1 11
102 1 11 1 2
102 1 12 1 1
102 1 13 1 1
102 1 14 1 5
102 1 15 1 2
102 1 16 1 9
102 1 17 1 5
102 1 18 1 5
102 1 19 1 14
102 1 20 1 9
102 1 24 1 4
102 2 5 0 1
102 2 8 1 1
102 2 9 1 1
102 2 13 0 1
102 2 16 0 1
102 2 18 0 1
103 1 1 1 14
103 1 5 1 1
103 1 6 1 10
103 1 10 1 1
103 1 11 1 7
103 1 13 1 1
103 1 15 1 1
103 1 16 1 11
103 1 17 1 5
103 1 18 1 3
103 1 19 1 5
103 1 20 1 1
103 1 21 1 16
103 1 22 1 6
103 1 23 1 5
103 1 24 1 8
103 1 25 1 5
103 2 1 1 1
103 2 5 0 1
103 2 11 1 1
103 2 12 0 1
103 2 15 0 1
103 2 16 1 1
103 2 18 0 1
103 2 19 1 1
103 2 20 1 1
103 2 21 1 1
103 2 22 1 1
103 2 25 1 1
104 1 1 1 20
104 1 2 1 2
104 1 4 1 2
104 1 5 1 1
104 1 6 1 18
104 1 11 1 15
104 1 16 1 13
104 1 21 1 16
104 1 22 1 4
104 1 23 1 3
104 1 24 1 3
104 1 25 1 3
104 2 1 1 1
104 2 7 0 1
104 2 11 1 1
104 2 16 1 1
104 2 21 1 1
104 2 24 1 1
105 1 1 1 1
105 1 3 1 1
105 1 6 1 3
105 1 8 1 2
105 1 9 1 1
105 1 10 1 1
105 1 11 1 3
105 1 13 1 1
105 1 16 1 22
105 1 17 1 20
105 1 18 1 16
105 1 19 1 18
105 1 20 1 11
105 2 8 1 1
105 2 9 0 1
105 2 17 1 1
105 2 19 1 1
106 1 1 1 2
106 1 2 1 4
106 1 3 1 1
106 1 4 1 1
106 1 6 1 5
106 1 7 1 6
106 1 8 1 5
106 1 9 1 5
106 1 10 1 11
106 1 12 1 2
106 1 16 1 13
106 1 17 1 8
106 1 18 1 10
106 1 19 1 10
106 1 20 1 15
106 1 22 1 2
106 2 6 1 1
106 2 7 1 1
106 2 9 1 1
106 2 17 1 1
106 2 25 0 1
107 1 4 1 1
107 1 9 1 1
107 1 14 1 1
107 1 17 1 1
107 1 21 1 23
107 1 22 1 22
107 1 23 1 16
107 1 24 1 15
107 1 25 1 20
107 2 10 0 1
107 2 15 0 1
107 2 21 1 1
107 2 23 1 1
107 2 25 1 1
108 1 1 1 15
108 1 2 1 20
108 1 3 1 18
108 1 4 1 16
108 1 5 1 16
108 1 15 1 4
108 1 17 1 2
108 1 18 1 1
108 1 20 1 4
108 1 22 1 1
108 1 25 1 3
108 2 1 1 1
108 2 4 1 1
108 2 5 1 1
108 2 7 0 1
109 1 3 1 5
109 1 4 1 1
109 1 5 1 2
109 1 6 1 1
109 1 8 1 4
109 1 9 1 1
109 1 10 1 2
109 1 11 1 1
109 1 13 1 1
109 1 15 1 3
109 1 16 1 5
109 1 17 1 11
109 1 18 1 19
109 1 19 1 8
109 1 20 1 24
109 1 23 1 7
109 1 24 1 3
109 1 25 1 2
109 2 3 0 1
109 2 10 1 1
109 2 18 1 1
110 1 1 1 2
110 1 2 1 17
110 1 3 1 2
110 1 6 1 4
110 1 7 1 14
110 1 8 1 5
110 1 10 1 2
110 1 11 1 1
110 1 12 1 13
110 1 13 1 1
110 1 16 1 2
110 1 17 1 9
110 1 18 1 5
110 1 19 1 1
110 1 21 1 3
110 1 22 1 14
110 1 23 1 4
110 1 24 1 1
110 2 2 1 1
110 2 15 0 1
110 2 17 0 1
111 1 3 1 1
111 1 4 1 16
111 1 9 1 15
111 1 12 1 1
111 1 13 1 1
111 1 14 1 25
111 1 19 1 23
111 1 20 1 1
111 1 23 1 1
111 1 24 1 16
111 2 9 1 1
111 2 14 1 1
111 2 19 1 1
111 2 24 1 1
112 1 1 1 11
112 1 2 1 9
112 1 6 1 13
112 1 7 1 8
112 1 11 1 15
112 1 12 1 6
112 1 16 1 11
112 1 17 1 8
112 1 21 1 7
112 1 22 1 12
112 2 1 1 1
112 2 3 0 1
112 2 6 1 1
112 2 12 0 1
112 2 15 0 1
112 2 16 1 1
113 1 1 1 9
113 1 2 1 12
113 1 3 1 4
113 1 4 1 14
113 1 5 1 10
113 1 6 1 5
113 1 7 1 11
113 1 8 1 6
113 1 9 1 4
113 1 10 1 3
113 1 11 1 2
113 1 12 1 7
113 1 13 1 3
113 1 14 1 4
113 1 15 1 2
113 1 17 1 2
113 1 22 1 2
113 2 6 1 1
113 2 8 1 1
113 2 9 1 1
113 2 22 0 1
114 1 5 1 8
114 1 10 1 1
114 1 11 1 7
114 1 12 1 7
114 1 13 1 10
114 1 14 1 5
114 1 15 1 10
114 1 16 1 2
114 1 20 1 7
114 1 21 1 12
114 1 22 1 8
114 1 23 1 5
114 1 24 1 7
114 1 25 1 11
114 2 12 0 1
114 2 13 0 1
114 2 15 1 1
114 2 20 1 1
114 2 23 1 1
114 2 24 1 1
115 1 1 1 11
115 1 2 1 3
115 1 3 1 1
115 1 5 1 5
115 1 6 1 5
115 1 7 1 3
115 1 10 1 4
115 1 11 1 7
115 1 12 1 4
115 1 15 1 3
115 1 16 1 12
115 1 17 1 5
115 1 20 1 3
115 1 21 1 14
115 1 22 1 5
115 1 23 1 2
115 1 24 1 6
115 1 25 1 7
115 2 1 1 1
115 2 6 1 1
115 2 7 1 1
115 2 12 1 1
115 2 22 0 1
115 2 23 1 1
116 1 4 1 1
116 1 6 1 1
116 1 8 1 1
116 1 9 1 2
116 1 11 1 2
116 1 12 1 1
116 1 13 1 1
116 1 16 1 20
116 1 17 1 13
116 1 18 1 16
116 1 19 1 20
116 1 20 1 21
116 1 22 1 1
116 2 11 0 1
116 2 16 1 1
116 2 17 1 1
116 2 18 1 1
116 2 19 1 1
116 2 20 1 1
117 1 2 1 6
117 1 3 1 14
117 1 7 1 9
117 1 8 1 11
117 1 12 1 2
117 1 13 1 15
117 1 17 1 6
117 1 18 1 13
117 1 22 1 9
117 1 23 1 15
117 2 2 1 1
117 2 7 1 1
117 2 8 1 1
117 2 9 0 1
117 2 15 0 1
118 1 1 1 13
118 1 2 1 18
118 1 3 1 16
118 1 4 1 11
118 1 5 1 17
118 1 7 1 10
118 1 10 1 1
118 1 12 1 2
118 1 17 1 9
118 1 22 1 3
118 2 2 1 1
118 2 3 1 1
118 2 5 0 1
118 2 7 1 1
118 2 9 0 1
118 2 12 0 1
118 2 18 0 1
119 1 3 1 23
119 1 8 1 18
119 1 13 1 19
119 1 18 1 19
119 1 21 1 1
119 1 23 1 20
119 2 3 1 1
119 2 8 1 1
119 2 12 0 1
119 2 13 1 1
119 2 17 0 1
119 2 18 1 1
119 2 23 1 1
120 1 1 1 2
120 1 2 1 3
120 1 3 1 3
120 1 4 1 2
120 1 5 1 3
120 1 6 1 4
120 1 7 1 1
120 1 8 1 2
120 1 9 1 1
120 1 11 1 1
120 1 13 1 5
120 1 16 1 1
120 1 18 1 2
120 1 21 1 10
120 1 22 1 16
120 1 23 1 11
120 1 24 1 15
120 1 25 1 18
120 2 2 1 1
120 2 3 0 1
120 2 5 0 1
120 2 6 0 1
120 2 8 1 1
120 2 21 1 1
120 2 22 1 1
120 2 23 1 1
120 2 24 1 1
120 2 25 1 1
121 1 1 1 1
121 1 3 1 4
121 1 5 1 11
121 1 6 1 3
121 1 8 1 7
121 1 10 1 6
121 1 11 1 2
121 1 13 1 7
121 1 15 1 9
121 1 18 1 6
121 1 19 1 2
121 1 20 1 11
121 1 21 1 1
121 1 23 1 9
121 1 24 1 1
121 1 25 1 20
121 2 2 0 1
121 2 5 1 1
121 2 9 0 1
121 2 10 1 1
121 2 20 0 1
121 2 23 1 1
121 2 25 1 1
122 1 1 1 11
122 1 2 1 8
122 1 3 1 13
122 1 4 1 9
122 1 5 1 5
122 1 9 1 1
122 1 14 1 2
122 1 16 1 1
122 1 17 1 3
122 1 18 1 6
122 1 19 1 6
122 1 20 1 4
122 1 21 1 9
122 1 22 1 6
122 1 23 1 2
122 1 24 1 8
122 1 25 1 6
122 2 4 1 1
122 2 17 1 1
122 2 22 1 1
123 1 2 1 21
123 1 7 1 10
123 1 12 1 23
123 1 14 1 1
123 1 17 1 24
123 1 19 1 1
123 1 21 1 2
123 1 22 1 17
123 1 25 1 1
123 2 2 1 1
123 2 5 0 1
123 2 7 1 1
123 2 12 1 1
123 2 15 1 1
123 2 17 1 1
123 2 18 0 1
123 2 22 1 1
124 1 1 1 1
124 1 2 1 1
124 1 4 1 20
124 1 6 1 2
124 1 7 1 1
124 1 9 1 18
124 1 14 1 17
124 1 16 1 2
124 1 19 1 27
124 1 22 1 1
124 1 24 1 10
124 2 2 0 1
124 2 4 1 1
124 2 9 1 1
124 2 14 1 1
124 2 15 0 1
124 2 19 1 1
125 1 2 1 17
125 1 4 1 6
125 1 7 1 16
125 1 9 1 5
125 1 12 1 18
125 1 14 1 2
125 1 17 1 11
125 1 19 1 5
125 1 22 1 12
125 1 24 1 8
125 2 2 1 1
125 2 5 0 1
125 2 7 1 1
125 2 12 1 1
125 2 14 1 1
125 2 15 0 1
125 2 22 1 1
126 1 1 1 1
126 1 2 1 2
126 1 3 1 5
126 1 4 1 2
126 1 6 1 1
126 1 9 1 2
126 1 10 1 2
126 1 11 1 2
126 1 12 1 2
126 1 13 1 3
126 1 14 1 4
126 1 15 1 2
126 1 16 1 7
126 1 17 1 10
126 1 18 1 17
126 1 19 1 20
126 1 20 1 15
126 1 24 1 3
126 2 3 1 1
126 2 15 0 1
126 2 17 1 1
126 2 19 1 1
127 1 1 1 13
127 1 3 1 1
127 1 4 1 1
127 1 6 1 21
127 1 8 1 1
127 1 9 1 2
127 1 11 1 14
127 1 12 1 1
127 1 13 1 1
127 1 14 1 1
127 1 15 1 1
127 1 16 1 15
127 1 18 1 1
127 1 19 1 2
127 1 20 1 1
127 1 21 1 22
127 1 24 1 2
127 2 2 0 1
127 2 6 1 1
127 2 7 0 1
127 2 9 0 1
127 2 11 1 1
127 2 13 1 1
127 2 18 0 1
127 2 21 1 1
128 1 1 1 2
128 1 2 1 13
128 1 3 1 4
128 1 4 1 8
128 1 5 1 4
128 1 7 1 5
128 1 8 1 2
128 1 9 1 7
128 1 12 1 4
128 1 13 1 3
128 1 14 1 3
128 1 17 1 9
128 1 18 1 5
128 1 19 1 5
128 1 20 1 1
128 1 21 1 3
128 1 22 1 7
128 1 23 1 11
128 1 24 1 4
128 2 2 1 1
128 2 7 1 1
128 2 8 1 1
128 2 12 1 1
128 2 17 1 1
128 2 22 0 1
128 2 23 1 1
129 1 2 1 2
129 1 5 1 13
129 1 6 1 7
129 1 7 1 10
129 1 8 1 10
129 1 9 1 7
129 1 10 1 13
129 1 12 1 2
129 1 13 1 1
129 1 15 1 7
129 1 17 1 4
129 1 18 1 1
129 1 20 1 5
129 1 21 1 3
129 1 22 1 4
129 1 23 1 1
129 1 24 1 1
129 1 25 1 9
129 2 5 1 1
129 2 10 1 1
129 2 12 1 1
129 2 19 0 1
129 2 22 1 1
130 1 3 1 1
130 1 8 1 1
130 1 11 1 9
130 1 12 1 11
130 1 13 1 14
130 1 14 1 4
130 1 15 1 11
130 1 16 1 11
130 1 17 1 3
130 1 18 1 9
130 1 19 1 8
130 1 20 1 8
130 1 21 1 2
130 1 22 1 2
130 1 23 1 3
130 1 24 1 1
130 1 25 1 2
130 2 13 1 1
130 2 14 1 1
130 2 15 1 1
130 2 16 1 1
130 2 19 1 1
131 1 3 1 21
131 1 8 1 15
131 1 12 1 1
131 1 13 1 23
131 1 15 1 3
131 1 18 1 13
131 1 23 1 24
131 2 3 1 1
131 2 8 1 1
131 2 13 1 1
131 2 18 1 1
132 1 2 1 5
132 1 4 1 1
132 1 5 1 16
132 1 7 1 7
132 1 10 1 10
132 1 12 1 9
132 1 13 1 1
132 1 14 1 1
132 1 15 1 15
132 1 17 1 8
132 1 19 1 1
132 1 20 1 12
132 1 22 1 4
132 1 25 1 10
132 2 2 1 1
132 2 5 1 1
132 2 7 1 1
132 2 8 0 1
132 2 14 0 1
132 2 20 1 1
133 1 1 1 8
133 1 2 1 12
133 1 3 1 11
133 1 4 1 6
133 1 5 1 15
133 1 6 1 9
133 1 7 1 7
133 1 8 1 4
133 1 9 1 5
133 1 10 1 5
133 1 19 1 1
133 1 20 1 1
133 1 21 1 3
133 1 22 1 7
133 1 23 1 3
133 1 24 1 3
133 2 2 1 1
133 2 3 1 1
133 2 4 1 1
133 2 7 1 1
133 2 8 1 1
133 2 9 1 1
133 2 10 1 1
134 1 1 1 1
134 1 3 1 21
134 1 5 1 3
134 1 8 1 18
134 1 10 1 1
134 1 13 1 11
134 1 16 1 1
134 1 17 1 1
134 1 18 1 18
134 1 19 1 1
134 1 20 1 5
134 1 23 1 16
134 1 25 1 3
134 2 3 1 1
134 2 5 0 1
134 2 8 1 1
134 2 13 1 1
134 2 18 1 1
134 2 20 1 1
134 2 23 1 1
135 1 5 1 12
135 1 10 1 22
135 1 15 1 18
135 1 16 1 1
135 1 17 1 3
135 1 18 1 2
135 1 19 1 2
135 1 20 1 16
135 1 25 1 24
135 2 5 1 1
135 2 10 1 1
135 2 15 1 1
135 2 17 1 1
135 2 18 1 1
135 2 19 1 1
135 2 20 1 1
135 2 25 1 1
136 1 1 1 20
136 1 5 1 1
136 1 6 1 25
136 1 11 1 17
136 1 12 1 2
136 1 14 1 2
136 1 15 1 4
136 1 16 1 13
136 1 21 1 16
136 2 1 1 1
136 2 11 1 1
136 2 13 1 1
136 2 16 1 1
136 2 22 0 1
137 1 3 1 1
137 1 5 1 2
137 1 6 1 1
137 1 8 1 2
137 1 10 1 1
137 1 13 1 1
137 1 16 1 3
137 1 17 1 9
137 1 18 1 2
137 1 19 1 7
137 1 20 1 8
137 1 21 1 9
137 1 22 1 11
137 1 23 1 13
137 1 24 1 14
137 1 25 1 16
137 2 15 0 1
137 2 20 1 1
137 2 22 1 1
137 2 23 1 1
138 1 1 1 10
138 1 5 1 1
138 1 6 1 8
138 1 7 1 2
138 1 8 1 2
138 1 9 1 4
138 1 10 1 4
138 1 11 1 4
138 1 12 1 1
138 1 16 1 19
138 1 17 1 7
138 1 18 1 13
138 1 19 1 8
138 1 20 1 10
138 1 21 1 7
138 2 1 1 1
138 2 6 1 1
138 2 10 1 1
138 2 14 0 1
138 2 21 1 1
138 2 22 0 1
139 1 1 1 1
139 1 4 1 3
139 1 5 1 10
139 1 7 1 1
139 1 9 1 8
139 1 10 1 11
139 1 12 1 3
139 1 14 1 14
139 1 15 1 13
139 1 19 1 7
139 1 20 1 12
139 1 24 1 7
139 1 25 1 10
139 2 5 1 1
139 2 11 1 1
139 2 15 1 1
139 2 19 1 1
139 2 20 1 1
140 1 1 1 1
140 1 2 1 2
140 1 3 1 14
140 1 4 1 5
140 1 5 1 3
140 1 6 1 4
140 1 7 1 1
140 1 8 1 19
140 1 9 1 2
140 1 10 1 4
140 1 13 1 13
140 1 18 1 14
140 1 19 1 1
140 1 20 1 1
140 1 21 1 1
140 1 22 1 1
140 1 23 1 13
140 1 24 1 1
140 2 3 1 1
140 2 8 1 1
140 2 13 1 1
140 2 15 0 1
140 2 18 1 1
141 1 3 1 7
141 1 4 1 2
141 1 5 1 1
141 1 8 1 5
141 1 9 1 3
141 1 11 1 5
141 1 12 1 7
141 1 13 1 19
141 1 14 1 9
141 1 15 1 12
141 1 18 1 10
141 1 19 1 1
141 1 23 1 17
141 1 24 1 2
141 2 3 1 1
141 2 11 1 1
141 2 13 1 1
141 2 14 1 1
141 2 15 1 1
141 2 18 1 1
141 2 24 1 1
142 1 4 1 17
142 1 5 1 1
142 1 9 1 21
142 1 10 1 3
142 1 14 1 9
142 1 15 1 4
142 1 17 1 2
142 1 18 1 2
142 1 19 1 16
142 1 20 1 5
142 1 21 1 1
142 1 24 1 18
142 1 25 1 1
142 2 1 0 1
142 2 2 0 1
142 2 9 1 1
142 2 12 0 1
142 2 18 0 1
142 2 24 1 1
143 1 2 1 4
143 1 7 1 4
143 1 11 1 2
143 1 12 1 7
143 1 13 1 1
143 1 14 1 1
143 1 15 1 5
143 1 16 1 12
143 1 17 1 15
143 1 18 1 15
143 1 19 1 20
143 1 20 1 13
143 1 22 1 1
143 2 12 1 1
143 2 13 1 1
143 2 15 0 1
143 2 16 1 1
143 2 18 1 1
143 2 19 1 1
143 2 22 1 1
144 1 1 1 2
144 1 2 1 1
144 1 4 1 1
144 1 5 1 3
144 1 6 1 16
144 1 7 1 12
144 1 8 1 15
144 1 9 1 13
144 1 10 1 20
144 1 11 1 7
144 1 12 1 1
144 1 16 1 3
144 1 18 1 1
144 1 20 1 1
144 1 21 1 4
144 2 5 0 1
144 2 6 1 1
144 2 7 1 1
144 2 8 1 1
144 2 10 1 1
145 1 3 1 18
145 1 8 1 23
145 1 13 1 15
145 1 18 1 23
145 1 19 1 1
145 1 23 1 20
145 2 3 1 1
145 2 8 1 1
145 2 13 1 1
145 2 15 0 1
145 2 18 1 1
145 2 21 0 1
145 2 23 1 1
146 1 3 1 1
146 1 4 1 2
146 1 5 1 1
146 1 6 1 1
146 1 7 1 2
146 1 10 1 2
146 1 11 1 11
146 1 12 1 9
146 1 13 1 24
146 1 14 1 19
146 1 15 1 17
146 1 18 1 3
146 1 19 1 1
146 1 20 1 1
146 1 23 1 4
146 1 24 1 2
146 2 3 1 1
146 2 6 1 1
146 2 7 0 1
146 2 11 1 1
146 2 13 1 1
146 2 14 1 1
146 2 15 1 1
147 1 1 1 11
147 1 3 1 12
147 1 4 1 1
147 1 6 1 5
147 1 8 1 10
147 1 9 1 5
147 1 11 1 8
147 1 13 1 10
147 1 16 1 8
147 1 18 1 18
147 1 21 1 3
147 1 23 1 9
147 2 3 1 1
147 2 11 1 1
147 2 12 0 1
147 2 13 1 1
147 2 15 0 1
147 2 18 1 1
147 2 19 1 1
147 2 23 1 1
148 1 4 1 21
148 1 9 1 18
148 1 10 1 1
148 1 14 1 11
148 1 17 1 1
148 1 19 1 21
148 1 22 1 1
148 1 24 1 26
148 2 4 1 1
148 2 9 1 1
148 2 14 1 1
148 2 15 0 1
148 2 17 1 1
148 2 19 1 1
148 2 24 1 1
149 1 3 1 4
149 1 4 1 2
149 1 8 1 9
149 1 9 1 5
149 1 13 1 4
149 1 14 1 4
149 1 18 1 9
149 1 19 1 3
149 1 21 1 13
149 1 22 1 13
149 1 23 1 13
149 1 24 1 13
149 1 25 1 8
149 2 3 1 1
149 2 6 0 1
149 2 15 0 1
149 2 21 1 1
149 2 23 1 1
149 2 24 1 1
150 1 1 1 9
150 1 2 1 10
150 1 3 1 10
150 1 4 1 6
150 1 5 1 9
150 1 6 1 8
150 1 7 1 8
150 1 8 1 11
150 1 9 1 13
150 1 10 1 5
150 1 11 1 1
150 1 18 1 4
150 1 19 1 3
150 1 23 1 3
150 2 1 1 1
150 2 2 0 1
150 2 3 0 1
150 2 7 1 1
150 2 9 1 1
150 2 12 0 1
151 1 1 1 6
151 1 2 1 3
151 1 3 1 12
151 1 4 1 7
151 1 5 1 7
151 1 6 1 4
151 1 7 1 2
151 1 8 1 4
151 1 9 1 1
151 1 11 1 4
151 1 13 1 3
151 1 16 1 14
151 1 17 1 4
151 1 18 1 9
151 1 19 1 8
151 1 20 1 6
151 1 21 1 3
151 1 23 1 3
151 2 1 1 1
151 2 2 1 1
151 2 3 1 1
151 2 5 0 1
151 2 18 1 1
152 1 2 1 17
152 1 5 1 3
152 1 7 1 15
152 1 10 1 3
152 1 12 1 15
152 1 17 1 17
152 1 20 1 1
152 1 22 1 27
152 1 25 1 2
152 2 2 1 1
152 2 5 0 1
152 2 7 1 1
152 2 15 0 1
152 2 22 1 1
153 1 1 1 15
153 1 3 1 4
153 1 6 1 16
153 1 7 1 1
153 1 8 1 6
153 1 9 1 2
153 1 10 1 1
153 1 11 1 12
153 1 13 1 9
153 1 16 1 11
153 1 18 1 5
153 1 21 1 12
153 1 23 1 5
153 1 25 1 1
153 2 1 1 1
153 2 5 0 1
153 2 11 1 1
153 2 12 1 1
153 2 13 1 1
153 2 15 0 1
153 2 16 1 1
153 2 18 1 1
153 2 20 0 1
153 2 21 1 1
154 1 1 1 11
154 1 5 1 4
154 1 6 1 16
154 1 10 1 6
154 1 11 1 18
154 1 15 1 2
154 1 16 1 11
154 1 20 1 6
154 1 21 1 17
154 1 22 1 2
154 1 23 1 1
154 1 24 1 1
154 1 25 1 5
154 2 3 0 1
154 2 5 1 1
154 2 15 0 1
154 2 16 1 1
155 1 16 1 11
155 1 17 1 14
155 1 18 1 4
155 1 19 1 9
155 1 20 1 8
155 1 21 1 9
155 1 22 1 12
155 1 23 1 9
155 1 24 1 12
155 1 25 1 12
155 2 5 0 1
155 2 19 1 1
155 2 21 1 1
155 2 22 1 1
155 2 23 1 1
155 2 24 1 1
156 1 1 1 1
156 1 2 1 9
156 1 3 1 1
156 1 4 1 9
156 1 5 1 1
156 1 7 1 6
156 1 9 1 15
156 1 12 1 5
156 1 14 1 12
156 1 16 1 2
156 1 17 1 7
156 1 18 1 1
156 1 19 1 7
156 1 20 1 1
156 1 22 1 6
156 1 24 1 17
156 2 15 0 1
156 2 19 1 1
156 2 24 1 1
157 1 1 1 5
157 1 2 1 5
157 1 3 1 3
157 1 4 1 10
157 1 5 1 1
157 1 6 1 1
157 1 7 1 12
157 1 8 1 2
157 1 9 1 13
157 1 10 1 4
157 1 11 1 2
157 1 12 1 4
157 1 13 1 2
157 1 14 1 4
157 1 17 1 11
157 1 18 1 2
157 1 19 1 7
157 1 22 1 4
157 1 23 1 2
157 1 24 1 5
157 1 25 1 1
157 2 2 0 1
157 2 4 1 1
157 2 9 1 1
157 2 14 1 1
157 2 24 1 1
157 2 25 0 1
158 1 3 1 2
158 1 4 1 4
158 1 6 1 5
158 1 7 1 6
158 1 8 1 2
158 1 9 1 12
158 1 10 1 9
158 1 11 1 8
158 1 12 1 6
158 1 13 1 9
158 1 14 1 11
158 1 15 1 10
158 1 16 1 1
158 1 17 1 2
158 1 19 1 6
158 1 21 1 1
158 1 22 1 1
158 1 24 1 5
158 2 7 1 1
158 2 8 1 1
158 2 9 1 1
158 2 13 1 1
158 2 15 0 1
159 1 1 1 12
159 1 2 1 5
159 1 3 1 15
159 1 4 1 17
159 1 5 1 7
159 1 7 1 2
159 1 8 1 4
159 1 12 1 2
159 1 13 1 3
159 1 16 1 6
159 1 17 1 3
159 1 18 1 7
159 1 19 1 7
159 1 20 1 5
159 1 22 1 1
159 1 23 1 4
159 2 2 1 1
159 2 3 1 1
159 2 5 1 1
159 2 16 1 1
159 2 23 1 1
160 1 1 1 4
160 1 3 1 1
160 1 4 1 1
160 1 6 1 3
160 1 7 1 3
160 1 8 1 3
160 1 9 1 5
160 1 10 1 4
160 1 11 1 4
160 1 16 1 23
160 1 17 1 9
160 1 18 1 14
160 1 19 1 12
160 1 20 1 6
160 1 21 1 4
160 1 22 1 1
160 1 23 1 1
160 1 24 1 1
160 1 25 1 1
160 2 4 1 1
160 2 11 1 1
160 2 15 0 1
160 2 16 1 1
160 2 18 1 1
160 2 19 1 1
160 2 20 1 1
160 2 21 0 1
161 1 1 1 5
161 1 2 1 7
161 1 3 1 10
161 1 4 1 15
161 1 5 1 2
161 1 9 1 11
161 1 10 1 2
161 1 11 1 3
161 1 12 1 3
161 1 13 1 3
161 1 14 1 16
161 1 15 1 4
161 1 19 1 9
161 1 24 1 10
161 2 4 1 1
161 2 5 1 1
161 2 6 1 1
161 2 14 1 1
161 2 16 0 1
161 2 19 1 1
161 2 24 1 1
162 1 1 1 2
162 1 4 1 3
162 1 5 1 1
162 1 11 1 8
162 1 12 1 2
162 1 13 1 5
162 1 14 1 2
162 1 15 1 4
162 1 16 1 17
162 1 17 1 11
162 1 18 1 17
162 1 19 1 14
162 1 20 1 14
162 2 5 1 1
162 2 15 0 1
162 2 17 1 1
162 2 18 1 1
162 2 19 1 1
162 2 25 0 1
163 1 1 1 1
163 1 2 1 3
163 1 6 1 16
163 1 7 1 20
163 1 8 1 18
163 1 9 1 12
163 1 10 1 12
163 1 11 1 2
163 1 12 1 3
163 1 13 1 2
163 1 14 1 1
163 1 17 1 3
163 1 21 1 2
163 1 22 1 3
163 1 23 1 1
163 1 24 1 1
163 2 5 0 1
163 2 6 1 1
163 2 8 1 1
163 2 9 1 1
163 2 15 0 1
163 2 18 0 1
163 2 22 0 1
164 1 1 1 16
164 1 2 1 1
164 1 3 1 2
164 1 4 1 3
164 1 6 1 17
164 1 9 1 1
164 1 11 1 21
164 1 12 1 4
164 1 13 1 5
164 1 14 1 12
164 1 15 1 4
164 1 16 1 9
164 1 19 1 1
164 1 21 1 4
164 2 5 0 1
164 2 11 1 1
164 2 16 1 1
164 2 18 0 1
164 2 21 1 1
165 1 3 1 18
165 1 8 1 11
165 1 13 1 20
165 1 18 1 22
165 1 23 1 29
165 2 3 1 1
165 2 8 1 1
165 2 13 1 1
165 2 18 1 1
166 1 1 1 22
166 1 2 1 21
166 1 3 1 19
166 1 4 1 14
166 1 5 1 24
166 2 1 1 1
166 2 2 1 1
166 2 4 1 1
166 2 5 1 1
167 1 10 1 1
167 1 21 1 22
167 1 22 1 15
167 1 23 1 23
167 1 24 1 20
167 1 25 1 19
167 2 2 0 1
167 2 8 0 1
167 2 15 0 1
167 2 21 1 1
167 2 22 1 1
167 2 23 1 1
167 2 24 1 1
167 2 25 1 1
168 1 2 1 2
168 1 3 1 1
168 1 8 1 1
168 1 12 1 2
168 1 16 1 20
168 1 17 1 18
168 1 18 1 15
168 1 19 1 21
168 1 20 1 19
168 1 22 1 1
168 2 6 0 1
168 2 17 1 1
168 2 18 1 1
169 1 2 1 3
169 1 4 1 4
169 1 5 1 6
169 1 6 1 3
169 1 7 1 6
169 1 8 1 4
169 1 9 1 11
169 1 10 1 16
169 1 11 1 1
169 1 12 1 4
169 1 14 1 5
169 1 15 1 9
169 1 19 1 8
169 1 20 1 9
169 1 24 1 6
169 1 25 1 5
169 2 5 1 1
169 2 7 1 1
169 2 9 1 1
169 2 24 1 1
170 1 1 1 2
170 1 5 1 20
170 1 7 1 1
170 1 9 1 1
170 1 10 1 15
170 1 11 1 1
170 1 15 1 20
170 1 19 1 2
170 1 20 1 18
170 1 25 1 20
170 2 2 1 1
170 2 3 0 1
170 2 5 1 1
170 2 10 1 1
170 2 18 0 1
170 2 19 0 1
170 2 20 1 1
171 1 1 1 16
171 1 2 1 7
171 1 3 1 9
171 1 4 1 6
171 1 5 1 6
171 1 6 1 20
171 1 11 1 12
171 1 16 1 11
171 1 21 1 13
171 2 1 1 1
171 2 6 1 1
171 2 8 0 1
171 2 11 1 1
171 2 16 1 1
171 2 21 1 1
172 1 4 1 18
172 1 9 1 19
172 1 14 1 20
172 1 19 1 21
172 1 24 1 22
172 2 4 1 1
172 2 6 0 1
172 2 9 1 1
172 2 10 0 1
172 2 14 1 1
172 2 19 1 1
172 2 22 0 1
172 2 24 1 1
173 1 1 1 5
173 1 4 1 1
173 1 6 1 23
173 1 7 1 6
173 1 8 1 3
173 1 9 1 10
173 1 10 1 8
173 1 11 1 13
173 1 12 1 5
173 1 13 1 7
173 1 15 1 5
173 1 16 1 8
173 1 17 1 1
173 1 18 1 1
173 1 19 1 1
173 1 21 1 3
173 2 6 1 1
173 2 7 1 1
173 2 8 1 1
173 2 9 1 1
173 2 10 1 1
173 2 11 1 1
173 2 12 0 1
173 2 15 0 1
173 2 21 1 1
174 1 1 1 7
174 1 2 1 3
174 1 4 1 6
174 1 6 1 9
174 1 7 1 7
174 1 9 1 5
174 1 11 1 6
174 1 12 1 6
174 1 14 1 10
174 1 16 1 5
174 1 17 1 12
174 1 19 1 8
174 1 20 1 1
174 1 21 1 1
174 1 22 1 5
174 1 24 1 9
174 2 2 0 1
174 2 3 0 1
174 2 6 1 1
174 2 19 1 1
174 2 21 1 1
174 2 24 1 1
175 1 3 1 2
175 1 4 1 11
175 1 9 1 2
175 1 11 1 5
175 1 12 1 7
175 1 13 1 5
175 1 14 1 12
175 1 15 1 8
175 1 19 1 7
175 1 21 1 4
175 1 22 1 12
175 1 23 1 9
175 1 24 1 12
175 1 25 1 4
175 2 12 1 1
175 2 13 0 1
175 2 14 1 1
175 2 15 1 1
176 1 15 1 1
176 1 16 1 25
176 1 17 1 23
176 1 18 1 17
176 1 19 1 18
176 1 20 1 16
176 2 16 1 1
176 2 17 1 1
176 2 18 1 1
176 2 19 1 1
176 2 20 1 1
177 1 2 1 13
177 1 3 1 6
177 1 7 1 16
177 1 8 1 6
177 1 9 1 1
177 1 12 1 12
177 1 13 1 8
177 1 16 1 1
177 1 17 1 12
177 1 18 1 7
177 1 22 1 9
177 1 23 1 9
177 2 3 1 1
177 2 12 1 1
177 2 13 1 1
177 2 18 0 1
177 2 22 1 1
178 1 3 1 9
178 1 6 1 2
178 1 8 1 8
178 1 9 1 1
178 1 11 1 8
178 1 12 1 18
178 1 13 1 19
178 1 14 1 12
178 1 15 1 9
178 1 18 1 9
178 1 23 1 5
178 2 3 1 1
178 2 11 1 1
178 2 12 0 1
178 2 14 1 1
178 2 15 1 1
179 1 5 1 2
179 1 6 1 13
179 1 7 1 20
179 1 8 1 18
179 1 9 1 14
179 1 10 1 17
179 1 11 1 1
179 1 12 1 1
179 1 14 1 2
179 1 15 1 3
179 1 20 1 5
179 1 21 1 1
179 1 25 1 3
179 2 3 0 1
179 2 6 1 1
179 2 7 1 1
179 2 8 1 1
179 2 9 0 1
179 2 10 1 1
179 2 12 0 1
180 1 1 1 8
180 1 2 1 19
180 1 3 1 13
180 1 4 1 8
180 1 5 1 14
180 1 8 1 1
180 1 10 1 3
180 1 11 1 1
180 1 12 1 1
180 1 14 1 3
180 1 15 1 4
180 1 18 1 1
180 1 20 1 2
180 1 21 1 6
180 1 22 1 2
180 1 23 1 2
180 1 24 1 3
180 1 25 1 9
180 2 1 1 1
180 2 3 1 1
180 2 5 0 1
180 2 8 1 1
180 2 13 0 1
180 2 21 1 1
181 1 1 1 30
181 1 2 1 19
181 1 3 1 15
181 1 4 1 12
181 1 5 1 17
181 1 16 1 5
181 1 21 1 2
181 2 1 1 1
181 2 2 1 1
181 2 3 1 1
181 2 5 1 1
181 2 12 0 1
181 2 22 0 1
182 1 1 1 2
182 1 2 1 5
182 1 3 1 21
182 1 5 1 1
182 1 7 1 4
182 1 8 1 18
182 1 12 1 5
182 1 13 1 14
182 1 17 1 2
182 1 18 1 11
182 1 22 1 10
182 1 23 1 7
182 2 8 1 1
182 2 10 0 1
182 2 12 1 1
182 2 15 0 1
182 2 17 0 1
182 2 18 1 1
182 2 22 1 1
182 2 23 1 1
183 1 2 1 19
183 1 6 1 1
183 1 7 1 17
183 1 10 1 1
183 1 12 1 17
183 1 17 1 12
183 1 21 1 1
183 1 22 1 26
183 1 24 1 3
183 1 25 1 3
183 2 2 1 1
183 2 5 0 1
183 2 6 0 1
183 2 7 1 1
183 2 12 1 1
183 2 15 0 1
183 2 17 1 1
183 2 18 0 1
183 2 21 0 1
183 2 22 1 1
184 1 1 1 6
184 1 2 1 4
184 1 3 1 5
184 1 4 1 18
184 1 5 1 5
184 1 9 1 19
184 1 14 1 14
184 1 19 1 15
184 1 24 1 14
184 2 1 1 1
184 2 3 0 1
184 2 4 1 1
184 2 9 1 1
184 2 10 0 1
184 2 14 1 1
184 2 18 0 1
184 2 19 1 1
185 1 1 1 4
185 1 2 1 3
185 1 3 1 3
185 1 4 1 3
185 1 5 1 12
185 1 6 1 1
185 1 8 1 2
185 1 9 1 2
185 1 10 1 13
185 1 11 1 5
185 1 12 1 1
185 1 13 1 3
185 1 14 1 2
185 1 15 1 9
185 1 16 1 1
185 1 17 1 2
185 1 18 1 3
185 1 19 1 1
185 1 20 1 9
185 1 21 1 1
185 1 22 1 4
185 1 23 1 3
185 1 24 1 3
185 1 25 1 10
185 2 2 0 1
185 2 5 1 1
185 2 10 1 1
185 2 20 1 1
185 2 22 1 1
186 1 1 1 18
186 1 2 1 13
186 1 3 1 20
186 1 4 1 20
186 1 5 1 13
186 1 8 1 2
186 1 11 1 2
186 1 12 1 1
186 1 13 1 2
186 1 14 1 1
186 1 15 1 2
186 1 18 1 2
186 1 23 1 4
186 2 1 1 1
186 2 2 1 1
186 2 3 1 1
186 2 4 1 1
186 2 5 1 1
186 2 14 1 1
186 2 15 0 1
187 1 1 1 2
187 1 4 1 12
187 1 6 1 7
187 1 7 1 5
187 1 8 1 3
187 1 9 1 18
187 1 10 1 3
187 1 11 1 3
187 1 12 1 1
187 1 14 1 10
187 1 16 1 2
187 1 17 1 3
187 1 19 1 18
187 1 21 1 2
187 1 22 1 1
187 1 24 1 10
187 2 8 1 1
187 2 9 1 1
187 2 21 1 1
187 2 24 1 1
188 1 1 1 2
188 1 3 1 5
188 1 4 1 2
188 1 6 1 5
188 1 7 1 5
188 1 8 1 18
188 1 9 1 6
188 1 10 1 3
188 1 11 1 2
188 1 13 1 8
188 1 14 1 3
188 1 16 1 8
188 1 17 1 5
188 1 18 1 7
188 1 19 1 2
188 1 20 1 4
188 1 21 1 2
188 1 22 1 2
188 1 23 1 6
188 1 24 1 4
188 1 25 1 1
188 2 3 1 1
188 2 5 0 1
188 2 8 1 1
188 2 10 1 1
188 2 13 1 1
188 2 18 1 1
189 1 4 1 23
189 1 5 1 1
189 1 9 1 20
189 1 14 1 17
189 1 19 1 21
189 1 24 1 18
189 2 4 1 1
189 2 5 0 1
189 2 7 0 1
189 2 14 1 1
189 2 16 0 1
189 2 17 0 1
189 2 19 1 1
189 2 24 1 1
190 1 1 1 2
190 1 2 1 2
190 1 4 1 5
190 1 6 1 6
190 1 7 1 4
190 1 8 1 10
190 1 9 1 16
190 1 10 1 9
190 1 11 1 8
190 1 14 1 7
190 1 16 1 3
190 1 19 1 13
190 1 21 1 7
190 1 22 1 1
190 1 23 1 1
190 1 24 1 6
190 2 4 1 1
190 2 6 1 1
190 2 7 1 1
190 2 8 1 1
190 2 10 1 1
190 2 14 1 1
190 2 16 0 1
190 2 17 1 1
190 2 19 1 1
190 2 21 1 1
190 2 22 1 1
190 2 24 1 1
191 1 3 1 21
191 1 8 1 23
191 1 13 1 19
191 1 18 1 17
191 1 20 1 1
191 1 23 1 19
191 2 3 1 1
191 2 8 1 1
191 2 13 1 1
191 2 18 1 1
192 1 1 1 1
192 1 6 1 1
192 1 11 1 4
192 1 12 1 1
192 1 13 1 1
192 1 14 1 3
192 1 15 1 3
192 1 16 1 2
192 1 21 1 21
192 1 22 1 23
192 1 23 1 11
192 1 24 1 17
192 1 25 1 12
192 2 12 1 1
192 2 21 1 1
192 2 22 1 1
192 2 23 1 1
192 2 24 1 1
192 2 25 1 1
193 1 1 1 1
193 1 5 1 9
193 1 6 1 3
193 1 9 1 1
193 1 10 1 24
193 1 11 1 1
193 1 14 1 1
193 1 15 1 20
193 1 16 1 1
193 1 19 1 2
193 1 20 1 18
193 1 21 1 2
193 1 25 1 17
193 2 5 1 1
193 2 12 0 1
193 2 15 1 1
193 2 18 0 1
193 2 25 1 1
194 1 1 1 2
194 1 3 1 6
194 1 6 1 2
194 1 8 1 2
194 1 11 1 3
194 1 13 1 2
194 1 16 1 18
194 1 17 1 15
194 1 18 1 16
194 1 19 1 8
194 1 20 1 16
194 1 21 1 5
194 1 23 1 5
194 2 16 1 1
194 2 23 1 1
195 1 1 1 16
195 1 2 1 17
195 1 3 1 7
195 1 4 1 11
195 1 5 1 10
195 1 6 1 9
195 1 7 1 7
195 1 8 1 7
195 1 9 1 5
195 1 10 1 7
195 1 15 1 1
195 1 16 1 1
195 1 20 1 2
195 2 1 1 1
195 2 5 1 1
195 2 10 1 1
195 2 15 0 1
195 2 18 0 1
196 1 2 1 1
196 1 4 1 14
196 1 7 1 2
196 1 8 1 3
196 1 9 1 11
196 1 12 1 1
196 1 14 1 21
196 1 17 1 2
196 1 19 1 22
196 1 22 1 2
196 1 24 1 21
196 2 2 1 1
196 2 4 1 1
196 2 7 1 1
196 2 9 1 1
196 2 12 0 1
196 2 14 1 1
196 2 16 1 1
196 2 19 1 1
196 2 24 1 1
197 1 4 1 5
197 1 6 1 2
197 1 7 1 2
197 1 8 1 4
197 1 9 1 8
197 1 10 1 4
197 1 14 1 6
197 1 16 1 13
197 1 17 1 12
197 1 18 1 10
197 1 19 1 15
197 1 20 1 9
197 1 23 1 1
197 1 24 1 9
197 2 9 0 1
197 2 16 1 1
197 2 17 1 1
197 2 18 1 1
197 2 19 1 1
197 2 20 1 1
198 1 1 1 7
198 1 2 1 10
198 1 3 1 11
198 1 4 1 5
198 1 5 1 7
198 1 7 1 3
198 1 8 1 1
198 1 11 1 1
198 1 12 1 1
198 1 13 1 2
198 1 16 1 8
198 1 17 1 9
198 1 18 1 9
198 1 19 1 8
198 1 20 1 14
198 1 22 1 1
198 1 23 1 3
198 2 2 0 1
198 2 17 1 1
198 2 18 1 1
198 2 19 1 1
199 1 1 1 20
199 1 2 1 17
199 1 3 1 14
199 1 4 1 20
199 1 5 1 20
199 1 7 1 1
199 1 12 1 2
199 1 14 1 1
199 1 22 1 1
199 1 24 1 4
199 2 1 1 1
199 2 3 1 1
199 2 4 1 1
199 2 5 1 1
199 2 9 0 1
199 2 11 0 1
199 2 15 0 1
200 1 16 1 19
200 1 17 1 13
200 1 18 1 11
200 1 19 1 20
200 1 20 1 25
200 1 21 1 3
200 1 22 1 3
200 1 23 1 2
200 1 25 1 4
200 2 3 0 1
200 2 5 0 1
200 2 15 0 1
200 2 16 1 1
200 2 17 1 1
200 2 18 1 1
200 2 19 1 1
200 2 20 1 1
201 1 4 1 8
201 1 6 1 1
201 1 9 1 8
201 1 11 1 13
201 1 12 1 5
201 1 13 1 15
201 1 14 1 20
201 1 15 1 9
201 1 19 1 13
201 1 23 1 1
201 1 24 1 7
201 2 3 0 1
201 2 5 0 1
201 2 9 1 1
201 2 11 1 1
201 2 24 1 1
202 1 4 1 3
202 1 6 1 19
202 1 7 1 26
202 1 8 1 11
202 1 9 1 12
202 1 10 1 15
202 1 14 1 1
202 1 15 1 1
202 1 19 1 7
202 1 24 1 5
202 2 5 0 1
202 2 6 1 1
202 2 7 1 1
202 2 9 1 1
202 2 12 0 1
202 2 14 1 1
203 1 3 1 16
203 1 8 1 13
203 1 11 1 1
203 1 12 1 2
203 1 13 1 18
203 1 14 1 3
203 1 15 1 3
203 1 16 1 3
203 1 17 1 4
203 1 18 1 19
203 1 19 1 2
203 1 20 1 3
203 1 21 1 5
203 1 23 1 8
203 2 7 0 1
203 2 8 1 1
203 2 9 0 1
203 2 13 1 1
203 2 18 1 1
203 2 23 1 1
204 1 1 1 13
204 1 2 1 14
204 1 3 1 21
204 1 4 1 17
204 1 5 1 14
204 1 10 1 1
204 1 15 1 7
204 1 20 1 5
204 1 25 1 8
204 2 2 1 1
204 2 3 1 1
204 2 5 1 1
204 2 8 0 1
204 2 15 0 1
204 2 25 1 1
205 1 1 1 5
205 1 3 1 2
205 1 6 1 4
205 1 8 1 4
205 1 11 1 13
205 1 12 1 16
205 1 13 1 14
205 1 14 1 11
205 1 15 1 16
205 1 16 1 5
205 1 18 1 2
205 1 21 1 6
205 1 23 1 2
205 2 11 1 1
205 2 14 1 1
205 2 15 1 1
205 2 16 1 1
205 2 18 0 1
205 2 22 0 1
206 1 5 1 4
206 1 6 1 20
206 1 7 1 11
206 1 8 1 18
206 1 9 1 8
206 1 10 1 28
206 1 15 1 1
206 1 18 1 1
206 1 19 1 2
206 1 20 1 6
206 1 25 1 1
206 2 7 1 1
206 2 8 1 1
206 2 10 1 1
206 2 15 0 1
206 2 20 0 1
207 1 1 1 1
207 1 2 1 20
207 1 3 1 1
207 1 6 1 1
207 1 7 1 9
207 1 11 1 1
207 1 12 1 18
207 1 13 1 2
207 1 14 1 7
207 1 15 1 3
207 1 17 1 19
207 1 18 1 1
207 1 22 1 15
207 1 23 1 2
207 2 2 1 1
207 2 12 1 1
207 2 17 1 1
207 2 25 1 1
208 1 1 1 7
208 1 6 1 11
208 1 11 1 21
208 1 12 1 8
208 1 13 1 10
208 1 14 1 1
208 1 15 1 12
208 1 16 1 12
208 1 21 1 18
208 2 3 0 1
208 2 6 1 1
208 2 11 1 1
208 2 14 1 1
208 2 15 0 1
208 2 16 1 1
208 2 21 1 1
209 1 4 1 25
209 1 5 1 4
209 1 9 1 11
209 1 10 1 5
209 1 11 1 1
209 1 13 1 1
209 1 14 1 15
209 1 15 1 5
209 1 17 1 1
209 1 19 1 9
209 1 20 1 7
209 1 24 1 15
209 1 25 1 1
209 2 9 1 1
209 2 14 1 1
209 2 21 0 1
209 2 24 1 1
210 1 1 1 3
210 1 2 1 2
210 1 3 1 12
210 1 4 1 2
210 1 5 1 1
210 1 6 1 3
210 1 8 1 12
210 1 9 1 2
210 1 11 1 3
210 1 13 1 4
210 1 16 1 10
210 1 17 1 8
210 1 18 1 11
210 1 19 1 5
210 1 20 1 9
210 1 21 1 3
210 1 22 1 1
210 1 23 1 9
210 2 3 1 1
210 2 5 0 1
210 2 12 0 1
210 2 15 0 1
210 2 16 1 1
210 2 17 1 1
210 2 18 1 1
210 2 19 1 1
210 2 20 1 1
211 1 2 1 4
211 1 4 1 2
211 1 5 1 2
211 1 6 1 1
211 1 7 1 3
211 1 8 1 6
211 1 9 1 1
211 1 10 1 1
211 1 11 1 15
211 1 12 1 13
211 1 13 1 11
211 1 14 1 23
211 1 15 1 17
211 1 17 1 1
211 2 12 1 1
211 2 14 1 1
211 2 15 1 1
211 2 22 0 1
212 1 1 1 1
212 1 2 1 2
212 1 3 1 3
212 1 5 1 6
212 1 6 1 2
212 1 8 1 1
212 1 10 1 2
212 1 11 1 5
212 1 12 1 6
212 1 13 1 4
212 1 14 1 4
212 1 15 1 13
212 1 16 1 1
212 1 17 1 2
212 1 18 1 6
212 1 20 1 6
212 1 21 1 8
212 1 22 1 5
212 1 23 1 8
212 1 24 1 11
212 1 25 1 4
212 2 6 0 1
212 2 10 1 1
212 2 20 1 1
213 1 4 1 6
213 1 6 1 1
213 1 9 1 5
213 1 11 1 9
213 1 12 1 13
213 1 13 1 17
213 1 14 1 19
213 1 15 1 16
213 1 19 1 6
213 1 24 1 8
213 2 4 1 1
213 2 6 0 1
213 2 9 1 1
213 2 11 1 1
213 2 12 1 1
213 2 14 1 1
213 2 15 1 1
214 1 6 1 21
214 1 7 1 18
214 1 8 1 17
214 1 9 1 25
214 1 10 1 19
214 2 6 1 1
214 2 8 1 1
214 2 10 1 1
214 2 22 0 1
214 2 24 1 1
215 1 1 1 2
215 1 2 1 1
215 1 3 1 6
215 1 6 1 13
215 1 7 1 13
215 1 8 1 19
215 1 9 1 11
215 1 10 1 12
215 1 13 1 1
215 1 18 1 5
215 1 21 1 3
215 1 23 1 10
215 1 24 1 2
215 1 25 1 2
215 2 3 1 1
215 2 10 1 1
215 2 15 0 1
215 2 18 1 1
215 2 23 1 1
215 2 24 1 1
216 1 1 1 5
216 1 3 1 3
216 1 5 1 13
216 1 6 1 2
216 1 8 1 3
216 1 10 1 10
216 1 11 1 7
216 1 12 1 2
216 1 13 1 8
216 1 15 1 7
216 1 16 1 3
216 1 17 1 2
216 1 18 1 4
216 1 19 1 1
216 1 20 1 7
216 1 21 1 7
216 1 22 1 1
216 1 23 1 3
216 1 25 1 12
216 2 5 0 1
216 2 11 1 1
216 2 12 0 1
216 2 23 1 1
216 2 25 1 1
217 1 2 1 9
217 1 5 1 7
217 1 6 1 5
217 1 7 1 12
217 1 8 1 5
217 1 9 1 3
217 1 10 1 16
217 1 12 1 7
217 1 15 1 12
217 1 17 1 8
217 1 20 1 5
217 1 22 1 4
217 1 25 1 7
217 2 5 1 1
217 2 7 1 1
217 2 9 1 1
217 2 10 1 1
217 2 13 0 1
217 2 20 1 1
217 2 22 1 1
217 2 25 1 1
218 1 1 1 20
218 1 2 1 1
218 1 3 1 3
218 1 4 1 2
218 1 5 1 3
218 1 6 1 15
218 1 11 1 14
218 1 16 1 20
218 1 21 1 22
218 2 1 1 1
218 2 11 1 1
218 2 16 1 1
218 2 21 1 1
219 1 1 1 3
219 1 4 1 12
219 1 6 1 5
219 1 9 1 19
219 1 11 1 9
219 1 14 1 19
219 1 16 1 4
219 1 19 1 9
219 1 21 1 4
219 1 24 1 16
219 2 1 1 1
219 2 4 1 1
219 2 6 1 1
219 2 9 1 1
219 2 19 1 1
219 2 22 0 1
220 1 1 1 3
220 1 2 1 23
220 1 3 1 1
220 1 5 1 1
220 1 6 1 4
220 1 7 1 9
220 1 8 1 3
220 1 9 1 1
220 1 11 1 2
220 1 12 1 9
220 1 13 1 3
220 1 16 1 2
220 1 17 1 10
220 1 18 1 2
220 1 20 1 4
220 1 21 1 3
220 1 22 1 18
220 1 23 1 2
220 2 2 1 1
220 2 3 1 1
220 2 11 1 1
220 2 15 0 1
220 2 17 1 1
220 2 21 1 1
220 2 22 1 1
220 2 23 1 1
221 1 2 1 9
221 1 7 1 4
221 1 10 1 7
221 1 11 1 7
221 1 12 1 14
221 1 13 1 16
221 1 14 1 9
221 1 15 1 14
221 1 17 1 5
221 1 20 1 3
221 1 22 1 8
221 1 25 1 4
221 2 5 0 1
221 2 14 1 1
222 1 1 1 9
222 1 2 1 2
222 1 3 1 3
222 1 6 1 8
222 1 7 1 5
222 1 8 1 7
222 1 9 1 1
222 1 10 1 3
222 1 11 1 12
222 1 12 1 4
222 1 13 1 6
222 1 15 1 2
222 1 16 1 11
222 1 17 1 3
222 1 18 1 7
222 1 20 1 2
222 1 21 1 12
222 1 22 1 1
222 1 23 1 2
222 2 1 1 1
222 2 5 0 1
222 2 6 1 1
222 2 8 1 1
222 2 11 1 1
222 2 12 0 1
222 2 15 0 1
222 2 16 1 1
222 2 20 1 1
223 1 1 1 13
223 1 2 1 6
223 1 3 1 9
223 1 4 1 9
223 1 5 1 16
223 1 6 1 1
223 1 7 1 4
223 1 8 1 9
223 1 9 1 10
223 1 10 1 7
223 1 11 1 1
223 1 12 1 3
223 1 13 1 5
223 1 14 1 4
223 1 15 1 1
223 1 18 1 1
223 1 20 1 1
223 2 2 1 1
223 2 4 1 1
223 2 9 1 1
223 2 10 1 1
224 1 2 1 19
224 1 3 1 3
224 1 7 1 19
224 1 8 1 3
224 1 12 1 21
224 1 13 1 1
224 1 17 1 14
224 1 18 1 3
224 1 22 1 16
224 1 23 1 1
224 2 2 1 1
224 2 7 1 1
224 2 12 1 1
224 2 15 0 1
224 2 17 1 1
224 2 22 1 1
224 2 23 1 1
225 1 2 1 5
225 1 7 1 6
225 1 10 1 3
225 1 11 1 8
225 1 12 1 19
225 1 13 1 19
225 1 14 1 10
225 1 15 1 17
225 1 17 1 6
225 1 20 1 1
225 1 22 1 6
225 2 7 1 1
225 2 11 1 1
225 2 12 1 1
225 2 13 1 1
225 2 14 1 1
225 2 15 1 1
226 1 1 1 5
226 1 2 1 5
226 1 3 1 15
226 1 4 1 3
226 1 5 1 6
226 1 8 1 10
226 1 9 1 1
226 1 10 1 7
226 1 13 1 6
226 1 15 1 3
226 1 18 1 12
226 1 20 1 6
226 1 21 1 1
226 1 22 1 2
226 1 23 1 13
226 1 24 1 3
226 1 25 1 2
226 2 2 1 1
226 2 3 1 1
226 2 5 0 1
226 2 15 1 1
226 2 23 1 1
227 1 1 1 4
227 1 2 1 1
227 1 3 1 3
227 1 4 1 1
227 1 6 1 3
227 1 7 1 4
227 1 8 1 4
227 1 9 1 7
227 1 16 1 5
227 1 17 1 7
227 1 18 1 5
227 1 19 1 6
227 1 20 1 5
227 1 21 1 10
227 1 22 1 9
227 1 23 1 8
227 1 24 1 8
227 1 25 1 10
227 2 8 1 1
227 2 16 1 1
227 2 23 1 1
227 2 24 1 1
228 1 1 1 9
228 1 2 1 3
228 1 3 1 2
228 1 4 1 2
228 1 5 1 4
228 1 6 1 3
228 1 7 1 2
228 1 9 1 1
228 1 10 1 1
228 1 11 1 8
228 1 12 1 5
228 1 13 1 2
228 1 14 1 1
228 1 16 1 3
228 1 17 1 4
228 1 19 1 1
228 1 20 1 1
228 1 21 1 11
228 1 22 1 9
228 1 23 1 4
228 1 24 1 12
228 1 25 1 12
228 2 2 1 1
228 2 6 1 1
228 2 21 1 1
229 1 1 1 7
229 1 6 1 5
229 1 11 1 6
229 1 12 1 4
229 1 13 1 2
229 1 14 1 4
229 1 15 1 3
229 1 16 1 7
229 1 21 1 22
229 1 22 1 8
229 1 23 1 12
229 1 24 1 10
229 1 25 1 10
229 2 2 0 1
229 2 3 0 1
229 2 6 1 1
229 2 11 1 1
229 2 16 1 1
229 2 21 1 1
229 2 22 1 1
229 2 24 1 1
229 2 25 1 1
230 1 1 1 4
230 1 2 1 13
230 1 6 1 4
230 1 7 1 15
230 1 8 1 2
230 1 10 1 1
230 1 11 1 7
230 1 12 1 14
230 1 13 1 2
230 1 15 1 1
230 1 16 1 6
230 1 17 1 10
230 1 18 1 3
230 1 21 1 4
230 1 22 1 12
230 1 23 1 2
230 2 6 0 1
230 2 7 1 1
230 2 8 1 1
230 2 12 1 1
230 2 13 1 1
231 1 2 1 22
231 1 7 1 21
231 1 12 1 18
231 1 17 1 24
231 1 22 1 15
231 2 2 1 1
231 2 5 0 1
231 2 7 1 1
231 2 12 1 1
231 2 13 0 1
231 2 15 0 1
231 2 17 1 1
231 2 22 1 1
232 1 1 1 3
232 1 2 1 5
232 1 3 1 3
232 1 4 1 2
232 1 5 1 4
232 1 7 1 4
232 1 8 1 1
232 1 9 1 2
232 1 10 1 4
232 1 12 1 1
232 1 15 1 1
232 1 16 1 14
232 1 17 1 12
232 1 18 1 12
232 1 19 1 12
232 1 20 1 19
232 1 25 1 1
232 2 15 0 1
232 2 17 1 1
232 2 18 1 1
232 2 19 1 1
232 2 20 1 1
232 2 25 1 1
233 1 1 1 7
233 1 2 1 6
233 1 3 1 3
233 1 4 1 9
233 1 5 1 12
233 1 16 1 14
233 1 17 1 3
233 1 18 1 17
233 1 19 1 14
233 1 20 1 15
233 2 2 1 1
233 2 17 1 1
233 2 18 1 1
233 2 20 1 1
234 1 1 1 1
234 1 4 1 15
234 1 6 1 1
234 1 8 1 1
234 1 9 1 14
234 1 10 1 1
234 1 11 1 3
234 1 14 1 15
234 1 16 1 3
234 1 18 1 1
234 1 19 1 27
234 1 21 1 1
234 1 24 1 17
234 2 4 1 1
234 2 9 1 1
234 2 14 1 1
234 2 15 0 1
234 2 19 1 1
234 2 24 1 1
235 1 1 1 5
235 1 2 1 4
235 1 3 1 9
235 1 4 1 4
235 1 5 1 16
235 1 6 1 6
235 1 7 1 8
235 1 8 1 11
235 1 9 1 5
235 1 10 1 15
235 1 13 1 2
235 1 15 1 4
235 1 18 1 2
235 1 20 1 4
235 1 24 1 1
235 1 25 1 4
235 2 2 0 1
235 2 4 0 1
235 2 5 1 1
235 2 6 1 1
235 2 9 1 1
235 2 15 0 1
235 2 16 0 1
236 1 2 1 1
236 1 7 1 2
236 1 12 1 5
236 1 13 1 2
236 1 16 1 17
236 1 17 1 25
236 1 18 1 18
236 1 19 1 11
236 1 20 1 16
236 1 22 1 3
236 2 2 0 1
236 2 4 0 1
236 2 13 1 1
236 2 14 1 1
236 2 15 0 1
236 2 16 1 1
236 2 17 1 1
236 2 18 1 1
236 2 19 1 1
236 2 20 1 1
237 1 11 1 1
237 1 13 1 1
237 1 16 1 22
237 1 17 1 15
237 1 18 1 22
237 1 19 1 16
237 1 20 1 23
237 2 2 0 1
237 2 3 0 1
237 2 16 1 1
237 2 17 1 1
237 2 19 1 1
237 2 20 1 1
238 1 5 1 13
238 1 10 1 17
238 1 13 1 1
238 1 15 1 17
238 1 16 1 5
238 1 17 1 8
238 1 18 1 4
238 1 19 1 1
238 1 20 1 16
238 1 25 1 18
238 2 5 1 1
238 2 10 1 1
238 2 15 1 1
238 2 18 1 1
238 2 25 1 1
239 1 1 1 5
239 1 3 1 2
239 1 6 1 19
239 1 8 1 1
239 1 11 1 17
239 1 13 1 4
239 1 14 1 1
239 1 16 1 11
239 1 17 1 5
239 1 18 1 5
239 1 19 1 3
239 1 20 1 4
239 1 21 1 16
239 1 23 1 5
239 1 24 1 2
239 2 1 1 1
239 2 11 1 1
239 2 15 0 1
239 2 16 1 1
239 2 21 1 1
239 2 22 0 1
239 2 23 1 1
240 1 3 1 2
240 1 4 1 1
240 1 6 1 3
240 1 7 1 3
240 1 8 1 6
240 1 9 1 1
240 1 10 1 1
240 1 11 1 2
240 1 13 1 1
240 1 16 1 17
240 1 17 1 23
240 1 18 1 14
240 1 19 1 13
240 1 20 1 11
240 1 23 1 2
240 2 3 0 1
240 2 13 0 1
240 2 15 0 1
240 2 17 1 1
240 2 18 1 1
240 2 19 0 1
241 1 8 1 1
241 1 16 1 7
241 1 17 1 6
241 1 18 1 6
241 1 19 1 6
241 1 20 1 1
241 1 21 1 12
241 1 22 1 12
241 1 23 1 14
241 1 24 1 19
241 1 25 1 16
241 2 2 0 1
241 2 5 0 1
241 2 18 1 1
241 2 21 1 1
241 2 22 1 1
241 2 23 1 1
241 2 24 1 1
242 1 1 1 1
242 1 6 1 1
242 1 11 1 6
242 1 12 1 3
242 1 13 1 2
242 1 14 1 3
242 1 15 1 3
242 1 16 1 13
242 1 17 1 17
242 1 18 1 12
242 1 19 1 19
242 1 20 1 17
242 1 21 1 2
242 1 23 1 1
242 2 1 1 1
242 2 15 0 1
242 2 16 1 1
242 2 17 1 1
242 2 19 1 1
242 2 20 1 1
243 1 3 1 14
243 1 8 1 19
243 1 13 1 12
243 1 16 1 5
243 1 17 1 9
243 1 18 1 23
243 1 19 1 6
243 1 20 1 7
243 1 23 1 5
243 2 3 1 1
243 2 5 0 1
243 2 8 1 1
243 2 13 1 1
243 2 14 0 1
243 2 18 1 1
243 2 23 1 1
244 1 1 1 10
244 1 2 1 1
244 1 4 1 6
244 1 6 1 11
244 1 9 1 9
244 1 10 1 1
244 1 11 1 15
244 1 14 1 9
244 1 16 1 12
244 1 19 1 10
244 1 21 1 9
244 1 24 1 7
244 2 1 1 1
244 2 6 1 1
244 2 16 0 1
245 1 1 1 1
245 1 2 1 11
245 1 3 1 3
245 1 5 1 3
245 1 6 1 1
245 1 7 1 9
245 1 8 1 7
245 1 10 1 2
245 1 11 1 1
245 1 12 1 6
245 1 13 1 5
245 1 15 1 5
245 1 17 1 6
245 1 18 1 2
245 1 20 1 1
245 1 21 1 5
245 1 22 1 10
245 1 23 1 11
245 1 24 1 4
245 1 25 1 7
245 2 5 0 1
245 2 12 1 1
245 2 15 0 1
245 2 20 1 1
245 2 23 1 1
245 2 24 1 1
246 1 3 1 7
246 1 8 1 5
246 1 11 1 6
246 1 12 1 5
246 1 13 1 10
246 1 14 1 3
246 1 15 1 5
246 1 18 1 9
246 1 21 1 12
246 1 22 1 10
246 1 23 1 11
246 1 24 1 10
246 1 25 1 7
246 2 8 0 1
246 2 11 1 1
246 2 15 1 1
246 2 18 1 1
246 2 21 1 1
246 2 22 1 1
246 2 23 1 1
246 2 24 1 1
246 2 25 1 1
247 1 1 1 2
247 1 2 1 17
247 1 6 1 3
247 1 7 1 18
247 1 9 1 1
247 1 11 1 3
247 1 12 1 14
247 1 14 1 2
247 1 17 1 18
247 1 19 1 2
247 1 21 1 1
247 1 22 1 19
247 2 6 0 1
247 2 7 1 1
247 2 12 1 1
247 2 21 1 1
247 2 22 1 1
247 2 24 1 1
248 1 3 1 2
248 1 5 1 4
248 1 8 1 2
248 1 10 1 9
248 1 15 1 13
248 1 16 1 8
248 1 17 1 14
248 1 18 1 11
248 1 19 1 10
248 1 20 1 17
248 1 23 1 1
248 1 25 1 9
248 2 3 0 1
248 2 6 0 1
248 2 10 1 1
248 2 18 1 1
248 2 19 1 1
248 2 20 1 1
249 1 4 1 1
249 1 5 1 16
249 1 8 1 1
249 1 9 1 2
249 1 10 1 22
249 1 13 1 2
249 1 14 1 2
249 1 15 1 15
249 1 18 1 2
249 1 19 1 1
249 1 20 1 14
249 1 23 1 3
249 1 24 1 3
249 1 25 1 16
249 2 5 1 1
249 2 13 1 1
249 2 15 1 1
249 2 20 1 1
250 1 1 1 13
250 1 2 1 9
250 1 6 1 6
250 1 7 1 9
250 1 11 1 7
250 1 12 1 6
250 1 15 1 1
250 1 16 1 11
250 1 17 1 12
250 1 18 1 2
250 1 20 1 1
250 1 21 1 9
250 1 22 1 12
250 1 23 1 2
250 2 1 1 1
250 2 2 1 1
250 2 3 0 1
250 2 7 1 1
250 2 12 1 1
250 2 15 0 1
250 2 16 1 1
250 2 19 0 1
251 1 1 1 7
251 1 2 1 19
251 1 3 1 7
251 1 4 1 12
251 1 5 1 16
251 1 6 1 7
251 1 7 1 4
251 1 8 1 6
251 1 9 1 7
251 1 10 1 7
251 1 15 1 2
251 1 17 1 1
251 1 20 1 2
251 1 22 1 1
251 1 25 1 2
251 2 5 1 1
251 2 7 1 1
251 2 9 0 1
251 2 10 1 1
251 2 12 0 1
252 1 2 1 5
252 1 5 1 2
252 1 6 1 1
252 1 7 1 10
252 1 9 1 1
252 1 10 1 1
252 1 12 1 7
252 1 17 1 8
252 1 21 1 12
252 1 22 1 16
252 1 23 1 9
252 1 24 1 12
252 1 25 1 16
252 2 8 1 1
252 2 9 0 1
252 2 13 0 1
252 2 15 0 1
252 2 16 0 1
252 2 21 1 1
252 2 22 1 1
252 2 23 1 1
253 1 1 1 16
253 1 4 1 1
253 1 6 1 19
253 1 9 1 1
253 1 11 1 21
253 1 15 1 1
253 1 16 1 16
253 1 18 1 1
253 1 20 1 1
253 1 21 1 18
253 1 22 1 2
253 1 23 1 1
253 1 24 1 2
253 2 1 1 1
253 2 3 0 1
253 2 5 0 1
253 2 11 1 1
253 2 16 1 1
253 2 21 1 1
254 1 1 1 23
254 1 2 1 1
254 1 6 1 17
254 1 11 1 17
254 1 12 1 1
254 1 13 1 1
254 1 16 1 10
254 1 21 1 21
254 1 22 1 3
254 1 23 1 2
254 1 24 1 1
254 1 25 1 3
254 2 1 1 1
254 2 6 1 1
254 2 9 0 1
254 2 19 0 1
254 2 20 0 1
254 2 21 1 1
255 1 1 1 2
255 1 2 1 8
255 1 3 1 5
255 1 4 1 4
255 1 5 1 1
255 1 6 1 2
255 1 7 1 5
255 1 8 1 9
255 1 9 1 5
255 1 10 1 1
255 1 12 1 4
255 1 13 1 10
255 1 14 1 1
255 1 17 1 6
255 1 18 1 16
255 1 19 1 3
255 1 21 1 3
255 1 22 1 3
255 1 23 1 7
255 1 24 1 5
255 2 8 1 1
255 2 22 0 1
256 1 1 1 9
256 1 2 1 2
256 1 4 1 9
256 1 5 1 1
256 1 6 1 7
256 1 7 1 3
256 1 8 1 4
256 1 9 1 1
256 1 10 1 2
256 1 11 1 12
256 1 12 1 3
256 1 14 1 6
256 1 15 1 2
256 1 16 1 12
256 1 17 1 5
256 1 18 1 1
256 1 19 1 2
256 1 20 1 1
256 1 21 1 6
256 1 22 1 2
256 1 24 1 4
256 1 25 1 6
256 2 1 1 1
256 2 7 1 1
256 2 9 1 1
256 2 10 1 1
256 2 11 1 1
256 2 16 1 1
256 2 21 1 1
256 2 22 0 1
257 1 1 1 8
257 1 2 1 2
257 1 4 1 3
257 1 5 1 3
257 1 6 1 8
257 1 11 1 9
257 1 13 1 1
257 1 16 1 17
257 1 17 1 8
257 1 18 1 11
257 1 19 1 10
257 1 20 1 10
257 1 21 1 10
257 2 5 0 1
257 2 6 1 1
257 2 11 1 1
257 2 15 0 1
257 2 16 1 1
257 2 17 1 1
257 2 20 1 1
258 1 5 1 1
258 1 6 1 18
258 1 7 1 19
258 1 8 1 17
258 1 9 1 17
258 1 10 1 21
258 1 15 1 1
258 1 17 1 2
258 1 20 1 2
258 1 22 1 2
258 2 7 1 1
258 2 8 1 1
258 2 10 1 1
258 2 16 0 1
259 1 1 1 9
259 1 2 1 4
259 1 3 1 9
259 1 4 1 2
259 1 5 1 1
259 1 6 1 8
259 1 7 1 2
259 1 8 1 9
259 1 9 1 2
259 1 10 1 5
259 1 11 1 7
259 1 13 1 11
259 1 16 1 10
259 1 18 1 7
259 1 21 1 9
259 1 23 1 5
259 2 8 1 1
259 2 16 1 1
259 2 21 1 1
259 2 22 0 1
260 1 4 1 21
260 1 9 1 17
260 1 10 1 3
260 1 14 1 18
260 1 19 1 24
260 1 21 1 1
260 1 24 1 16
260 2 4 1 1
260 2 5 0 1
260 2 6 0 1
260 2 12 0 1
260 2 14 1 1
260 2 15 0 1
260 2 18 0 1
260 2 24 1 1
261 1 2 1 2
261 1 3 1 1
261 1 4 1 2
261 1 9 1 4
261 1 11 1 1
261 1 13 1 2
261 1 14 1 2
261 1 15 1 2
261 1 16 1 11
261 1 17 1 11
261 1 18 1 6
261 1 19 1 5
261 1 20 1 8
261 1 21 1 10
261 1 22 1 5
261 1 23 1 7
261 1 24 1 7
261 1 25 1 14
261 2 4 1 1
261 2 6 0 1
261 2 11 0 1
261 2 12 0 1
261 2 13 1 1
261 2 22 1 1
261 2 24 1 1
262 1 1 1 1
262 1 4 1 1
262 1 5 1 5
262 1 10 1 3
262 1 11 1 3
262 1 13 1 1
262 1 14 1 2
262 1 15 1 5
262 1 20 1 1
262 1 21 1 12
262 1 22 1 17
262 1 23 1 17
262 1 24 1 14
262 1 25 1 18
262 2 9 0 1
262 2 17 0 1
262 2 21 1 1
262 2 22 1 1
262 2 23 1 1
262 2 24 1 1
262 2 25 1 1
263 1 1 1 2
263 1 2 1 2
263 1 3 1 7
263 1 4 1 5
263 1 5 1 3
263 1 10 1 1
263 1 12 1 2
263 1 13 1 1
263 1 14 1 1
263 1 15 1 1
263 1 16 1 11
263 1 17 1 14
263 1 18 1 8
263 1 19 1 8
263 1 20 1 14
263 1 22 1 5
263 1 23 1 4
263 1 24 1 5
263 1 25 1 6
263 2 3 0 1
263 2 14 0 1
263 2 15 0 1
263 2 16 1 1
263 2 18 0 1
263 2 19 1 1
263 2 20 1 1
263 2 25 1 1
264 1 1 1 11
264 1 2 1 4
264 1 3 1 9
264 1 4 1 10
264 1 5 1 8
264 1 7 1 2
264 1 9 1 1
264 1 10 1 3
264 1 15 1 2
264 1 16 1 5
264 1 17 1 9
264 1 18 1 14
264 1 19 1 6
264 1 20 1 15
264 1 22 1 1
264 2 1 1 1
264 2 2 1 1
264 2 5 1 1
264 2 10 1 1
264 2 17 1 1
264 2 19 1 1
265 1 3 1 10
265 1 4 1 1
265 1 5 1 1
265 1 6 1 2
265 1 7 1 2
265 1 8 1 4
265 1 9 1 3
265 1 10 1 1
265 1 13 1 8
265 1 14 1 1
265 1 15 1 1
265 1 16 1 9
265 1 17 1 10
265 1 18 1 17
265 1 19 1 14
265 1 20 1 12
265 1 23 1 4
265 2 3 1 1
265 2 15 0 1
265 2 16 1 1
265 2 17 1 1
265 2 19 1 1
265 2 20 1 1
265 2 21 0 1
266 1 1 1 2
266 1 2 1 18
266 1 3 1 3
266 1 5 1 3
266 1 7 1 17
266 1 10 1 1
266 1 12 1 15
266 1 13 1 1
266 1 15 1 2
266 1 17 1 15
266 1 18 1 4
266 1 22 1 17
266 1 23 1 2
266 2 5 0 1
266 2 7 1 1
266 2 10 1 1
266 2 15 0 1
266 2 17 1 1
266 2 18 1 1
266 2 22 1 1
267 1 1 1 1
267 1 3 1 4
267 1 5 1 12
267 1 8 1 5
267 1 10 1 18
267 1 11 1 5
267 1 12 1 6
267 1 13 1 7
267 1 14 1 6
267 1 15 1 15
267 1 16 1 3
267 1 18 1 1
267 1 20 1 6
267 1 21 1 2
267 1 23 1 2
267 1 25 1 7
267 2 2 0 1
267 2 6 1 1
267 2 10 1 1
267 2 15 1 1
267 2 19 0 1
267 2 23 1 1
268 1 1 1 1
268 1 2 1 1
268 1 4 1 2
268 1 5 1 3
268 1 6 1 13
268 1 7 1 13
268 1 8 1 11
268 1 9 1 18
268 1 10 1 6
268 1 11 1 1
268 1 14 1 7
268 1 16 1 2
268 1 19 1 7
268 1 20 1 2
268 1 21 1 2
268 1 24 1 4
268 1 25 1 7
268 2 5 0 1
268 2 6 1 1
268 2 7 1 1
268 2 9 1 1
269 1 6 1 13
269 1 7 1 13
269 1 8 1 15
269 1 9 1 12
269 1 10 1 20
269 1 21 1 12
269 1 22 1 3
269 1 23 1 2
269 1 24 1 3
269 1 25 1 7
269 2 7 1 1
269 2 10 1 1
269 2 12 0 1
269 2 15 0 1
269 2 23 1 1
270 1 1 1 4
270 1 2 1 2
270 1 3 1 10
270 1 4 1 1
270 1 5 1 5
270 1 7 1 3
270 1 8 1 13
270 1 9 1 2
270 1 10 1 1
270 1 13 1 11
270 1 14 1 2
270 1 16 1 3
270 1 17 1 3
270 1 18 1 14
270 1 19 1 3
270 1 20 1 5
270 1 22 1 3
270 1 23 1 14
270 1 25 1 1
270 2 2 1 1
270 2 3 1 1
270 2 8 1 1
270 2 20 1 1
270 2 22 1 1
271 1 1 1 19
271 1 2 1 3
271 1 3 1 14
271 1 4 1 13
271 1 6 1 4
271 1 9 1 6
271 1 11 1 2
271 1 14 1 9
271 1 16 1 6
271 1 19 1 9
271 1 21 1 5
271 1 24 1 10
271 2 1 1 1
271 2 2 1 1
271 2 3 1 1
271 2 4 1 1
271 2 5 0 1
271 2 6 1 1
271 2 9 0 1
271 2 10 0 1
271 2 14 1 1
271 2 20 0 1
271 2 21 1 1
272 1 5 1 4
272 1 10 1 2
272 1 16 1 18
272 1 17 1 11
272 1 18 1 12
272 1 19 1 27
272 1 20 1 24
272 1 25 1 2
272 2 2 0 1
272 2 10 1 1
272 2 15 0 1
272 2 16 1 1
272 2 18 1 1
272 2 19 1 1
272 2 20 1 1
273 1 2 1 2
273 1 3 1 6
273 1 8 1 6
273 1 11 1 15
273 1 12 1 13
273 1 13 1 20
273 1 14 1 12
273 1 15 1 12
273 1 16 1 1
273 1 17 1 2
273 1 18 1 5
273 1 22 1 1
273 1 23 1 5
273 2 11 1 1
273 2 12 1 1
273 2 13 1 1
273 2 14 1 1
273 2 15 1 1
273 2 22 0 1
274 1 1 1 4
274 1 2 1 3
274 1 3 1 10
274 1 4 1 1
274 1 5 1 4
274 1 6 1 1
274 1 8 1 14
274 1 11 1 1
274 1 13 1 17
274 1 14 1 1
274 1 16 1 2
274 1 18 1 19
274 1 21 1 2
274 1 23 1 21
274 2 3 1 1
274 2 8 1 1
274 2 10 0 1
274 2 13 1 1
274 2 18 1 1
274 2 23 1 1
275 1 3 1 25
275 1 6 1 1
275 1 8 1 19
275 1 13 1 14
275 1 14 1 1
275 1 16 1 3
275 1 18 1 22
275 1 21 1 1
275 1 23 1 13
275 1 25 1 1
275 2 3 1 1
275 2 5 0 1
275 2 8 1 1
275 2 13 1 1
275 2 18 0 1
275 2 23 1 1
276 1 1 1 9
276 1 4 1 4
276 1 6 1 6
276 1 9 1 9
276 1 10 1 3
276 1 11 1 3
276 1 14 1 5
276 1 16 1 8
276 1 19 1 3
276 1 21 1 14
276 1 22 1 8
276 1 23 1 11
276 1 24 1 9
276 1 25 1 8
276 2 10 0 1
276 2 11 0 1
276 2 15 0 1
276 2 16 1 1
276 2 19 0 1
276 2 21 1 1
276 2 24 1 1
277 1 2 1 1
277 1 5 1 3
277 1 6 1 1
277 1 7 1 1
277 1 15 1 1
277 1 16 1 21
277 1 17 1 21
277 1 18 1 17
277 1 19 1 17
277 1 20 1 13
277 1 21 1 1
277 1 25 1 3
277 2 2 0 1
277 2 10 1 1
277 2 16 1 1
277 2 17 1 1
277 2 18 1 1
277 2 19 1 1
277 2 20 1 1
278 1 1 1 18
278 1 2 1 18
278 1 3 1 15
278 1 4 1 14
278 1 5 1 13
278 1 6 1 6
278 1 7 1 1
278 1 11 1 3
278 1 16 1 5
278 1 19 1 1
278 1 20 1 2
278 1 21 1 3
278 1 24 1 1
278 2 1 1 1
278 2 2 1 1
278 2 5 1 1
278 2 14 0 1
279 1 1 1 9
279 1 2 1 5
279 1 3 1 19
279 1 4 1 2
279 1 5 1 3
279 1 6 1 3
279 1 7 1 7
279 1 8 1 4
279 1 11 1 6
279 1 12 1 3
279 1 13 1 6
279 1 14 1 1
279 1 16 1 4
279 1 17 1 2
279 1 18 1 12
279 1 21 1 7
279 1 22 1 1
279 1 23 1 6
279 2 1 1 1
279 2 4 1 1
279 2 11 1 1
279 2 15 0 1
279 2 18 1 1
280 1 2 1 8
280 1 3 1 2
280 1 4 1 16
280 1 7 1 11
280 1 9 1 7
280 1 12 1 6
280 1 14 1 15
280 1 17 1 10
280 1 19 1 5
280 1 22 1 13
280 1 24 1 7
280 2 2 1 1
280 2 3 1 1
280 2 6 0 1
280 2 12 1 1
280 2 14 1 1
280 2 24 1 1
281 1 1 1 2
281 1 3 1 5
281 1 4 1 24
281 1 5 1 3
281 1 9 1 15
281 1 14 1 16
281 1 19 1 15
281 1 24 1 20
281 2 2 1 1
281 2 4 1 1
281 2 12 0 1
281 2 14 1 1
281 2 15 0 1
281 2 19 1 1
281 2 24 1 1
282 1 1 1 17
282 1 2 1 18
282 1 3 1 12
282 1 4 1 14
282 1 5 1 12
282 1 6 1 2
282 1 7 1 2
282 1 8 1 3
282 1 9 1 5
282 1 10 1 1
282 1 12 1 1
282 1 13 1 1
282 1 14 1 2
282 1 15 1 4
282 1 21 1 1
282 1 22 1 1
282 1 23 1 1
282 1 24 1 1
282 1 25 1 2
282 2 1 1 1
282 2 4 1 1
282 2 5 1 1
282 2 13 1 1
282 2 14 1 1
283 1 2 1 1
283 1 4 1 2
283 1 6 1 17
283 1 7 1 16
283 1 8 1 20
283 1 9 1 15
283 1 10 1 14
283 1 12 1 3
283 1 14 1 3
283 1 17 1 2
283 1 19 1 2
283 1 22 1 1
283 1 24 1 4
283 2 7 1 1
283 2 9 1 1
283 2 10 1 1
284 1 3 1 2
284 1 6 1 14
284 1 7 1 18
284 1 8 1 11
284 1 9 1 23
284 1 10 1 18
284 1 11 1 1
284 1 12 1 1
284 1 13 1 3
284 1 15 1 1
284 1 18 1 2
284 1 21 1 1
284 1 23 1 5
284 2 10 1 1
284 2 15 0 1
284 2 22 0 1
285 1 1 1 18
285 1 2 1 5
285 1 3 1 6
285 1 4 1 3
285 1 5 1 4
285 1 6 1 14
285 1 10 1 1
285 1 11 1 16
285 1 13 1 1
285 1 14 1 1
285 1 15 1 2
285 1 16 1 10
285 1 18 1 1
285 1 20 1 3
285 1 21 1 14
285 1 25 1 1
285 2 1 1 1
285 2 11 1 1
285 2 15 1 1
285 2 16 1 1
285 2 21 1 1
285 2 22 0 1
286 1 1 1 4
286 1 3 1 1
286 1 4 1 1
286 1 6 1 2
286 1 9 1 1
286 1 11 1 1
286 1 14 1 1
286 1 16 1 1
286 1 17 1 3
286 1 19 1 3
286 1 21 1 14
286 1 22 1 18
286 1 23 1 14
286 1 24 1 18
286 1 25 1 18
286 2 2 0 1
286 2 15 0 1
286 2 22 1 1
286 2 23 1 1
286 2 24 1 1
287 1 4 1 1
287 1 5 1 3
287 1 10 1 3
287 1 15 1 2
287 1 16 1 16
287 1 17 1 17
287 1 18 1 10
287 1 19 1 23
287 1 20 1 17
287 1 21 1 1
287 1 24 1 3
287 1 25 1 4
287 2 14 1 1
287 2 16 1 1
287 2 17 1 1
287 2 18 1 1
287 2 19 1 1
287 2 20 1 1
288 1 1 1 8
288 1 4 1 2
288 1 6 1 7
288 1 7 1 1
288 1 9 1 1
288 1 11 1 9
288 1 14 1 2
288 1 16 1 6
288 1 19 1 2
288 1 21 1 16
288 1 22 1 11
288 1 23 1 10
288 1 24 1 13
288 1 25 1 12
288 2 9 1 1
288 2 15 0 1
288 2 16 1 1
288 2 22 1 1
289 1 4 1 22
289 1 5 1 1
289 1 9 1 22
289 1 10 1 2
289 1 14 1 9
289 1 19 1 23
289 1 21 1 1
289 1 24 1 17
289 1 25 1 3
289 2 5 0 1
289 2 9 1 1
289 2 15 0 1
289 2 18 1 1
289 2 19 1 1
289 2 22 0 1
289 2 24 1 1
290 1 16 1 19
290 1 17 1 27
290 1 18 1 16
290 1 19 1 20
290 1 20 1 18
290 2 6 0 1
290 2 16 1 1
290 2 17 1 1
290 2 18 1 1
290 2 19 1 1
290 2 20 1 1
291 1 3 1 13
291 1 6 1 9
291 1 7 1 5
291 1 8 1 19
291 1 9 1 2
291 1 10 1 7
291 1 13 1 12
291 1 15 1 1
291 1 18 1 13
291 1 20 1 1
291 1 23 1 18
291 2 7 1 1
291 2 8 1 1
291 2 10 1 1
291 2 15 0 1
291 2 18 1 1
291 2 23 1 1
292 1 1 1 9
292 1 2 1 9
292 1 3 1 7
292 1 4 1 15
292 1 5 1 6
292 1 7 1 2
292 1 12 1 4
292 1 16 1 7
292 1 17 1 15
292 1 18 1 7
292 1 19 1 10
292 1 20 1 7
292 1 22 1 2
292 2 2 1 1
292 2 3 1 1
292 2 4 1 1
292 2 12 1 1
292 2 16 1 1
292 2 18 1 1
293 1 1 1 3
293 1 2 1 4
293 1 3 1 7
293 1 4 1 11
293 1 5 1 8
293 1 9 1 10
293 1 12 1 1
293 1 14 1 11
293 1 19 1 10
293 1 20 1 1
293 1 21 1 4
293 1 22 1 3
293 1 23 1 7
293 1 24 1 16
293 1 25 1 4
293 2 2 0 1
293 2 4 1 1
293 2 9 1 1
293 2 12 0 1
293 2 14 1 1
293 2 19 1 1
293 2 21 1 1
293 2 24 1 1
293 2 25 1 1
294 1 1 1 9
294 1 2 1 2
294 1 3 1 4
294 1 6 1 11
294 1 7 1 2
294 1 8 1 3
294 1 11 1 6
294 1 12 1 2
294 1 13 1 5
294 1 16 1 13
294 1 18 1 4
294 1 21 1 19
294 1 22 1 5
294 1 23 1 5
294 1 24 1 7
294 1 25 1 3
294 2 6 1 1
294 2 8 1 1
294 2 10 0 1
294 2 11 1 1
294 2 15 0 1
294 2 16 1 1
294 2 23 1 1
294 2 25 0 1
295 1 2 1 17
295 1 7 1 15
295 1 8 1 1
295 1 10 1 1
295 1 12 1 15
295 1 16 1 2
295 1 17 1 26
295 1 20 1 1
295 1 22 1 22
295 2 2 1 1
295 2 3 0 1
295 2 5 0 1
295 2 7 1 1
295 2 12 1 1
295 2 17 1 1
295 2 22 1 1
296 1 1 1 2
296 1 2 1 3
296 1 4 1 18
296 1 5 1 5
296 1 9 1 17
296 1 10 1 4
296 1 14 1 16
296 1 15 1 1
296 1 19 1 19
296 1 20 1 2
296 1 24 1 12
296 1 25 1 1
296 2 4 1 1
296 2 9 1 1
296 2 14 1 1
296 2 19 1 1
296 2 24 1 1
297 1 1 1 12
297 1 3 1 1
297 1 5 1 11
297 1 6 1 7
297 1 7 1 2
297 1 8 1 1
297 1 9 1 1
297 1 10 1 5
297 1 11 1 11
297 1 13 1 1
297 1 15 1 5
297 1 16 1 12
297 1 20 1 7
297 1 21 1 15
297 1 22 1 2
297 1 23 1 1
297 1 25 1 6
297 2 3 0 1
297 2 11 1 1
297 2 15 0 1
297 2 21 1 1
297 2 22 0 1
298 1 1 1 4
298 1 6 1 1
298 1 11 1 2
298 1 16 1 5
298 1 19 1 1
298 1 21 1 18
298 1 22 1 20
298 1 23 1 15
298 1 24 1 11
298 1 25 1 23
298 2 1 1 1
298 2 5 0 1
298 2 9 0 1
298 2 16 0 1
298 2 21 1 1
298 2 22 1 1
298 2 24 1 1
299 1 3 1 4
299 1 8 1 5
299 1 11 1 1
299 1 13 1 5
299 1 16 1 16
299 1 17 1 12
299 1 18 1 15
299 1 19 1 18
299 1 20 1 16
299 1 23 1 8
299 2 14 0 1
299 2 18 1 1
299 2 20 1 1
300 1 6 1 18
300 1 7 1 18
300 1 8 1 22
300 1 9 1 17
300 1 10 1 16
300 1 12 1 3
300 1 17 1 4
300 1 22 1 2
300 2 8 1 1
300 2 9 1 1
300 2 10 1 1
301 1 2 1 13
301 1 4 1 1
301 1 7 1 6
301 1 9 1 2
301 1 12 1 21
301 1 16 1 6
301 1 17 1 23
301 1 18 1 4
301 1 19 1 9
301 1 20 1 3
301 1 22 1 11
301 1 24 1 1
301 2 2 1 1
301 2 10 0 1
301 2 12 1 1
301 2 20 1 1
301 2 22 1 1
302 1 2 1 19
302 1 4 1 3
302 1 6 1 1
302 1 7 1 15
302 1 9 1 3
302 1 12 1 12
302 1 14 1 6
302 1 17 1 16
302 1 19 1 7
302 1 22 1 12
302 1 24 1 5
302 1 25 1 1
302 2 2 1 1
302 2 7 1 1
302 2 12 1 1
302 2 22 1 1
303 1 1 1 17
303 1 2 1 8
303 1 3 1 2
303 1 4 1 4
303 1 5 1 6
303 1 6 1 10
303 1 11 1 14
303 1 12 1 1
303 1 16 1 16
303 1 17 1 3
303 1 18 1 1
303 1 19 1 3
303 1 20 1 1
303 1 21 1 10
303 1 22 1 3
303 1 25 1 1
303 2 1 1 1
303 2 2 1 1
303 2 3 1 1
303 2 5 1 1
303 2 6 1 1
303 2 11 1 1
303 2 15 0 1
303 2 21 1 1
304 1 1 1 4
304 1 2 1 3
304 1 4 1 5
304 1 6 1 12
304 1 7 1 11
304 1 8 1 10
304 1 9 1 20
304 1 10 1 9
304 1 11 1 4
304 1 12 1 1
304 1 14 1 5
304 1 16 1 2
304 1 19 1 4
304 1 21 1 4
304 1 24 1 6
304 2 3 0 1
304 2 4 1 1
304 2 5 0 1
304 2 7 1 1
304 2 9 0 1
304 2 11 1 1
304 2 14 1 1
304 2 16 1 1
304 2 24 1 1
305 1 1 1 18
305 1 2 1 14
305 1 3 1 11
305 1 4 1 17
305 1 5 1 18
305 1 6 1 1
305 1 10 1 4
305 1 11 1 2
305 1 12 1 1
305 1 15 1 3
305 1 16 1 2
305 1 20 1 6
305 1 21 1 1
305 1 25 1 2
305 2 1 1 1
305 2 3 1 1
305 2 5 1 1
305 2 10 0 1
305 2 15 1 1
305 2 22 0 1
306 1 1 1 26
306 1 2 1 20
306 1 3 1 9
306 1 4 1 12
306 1 5 1 13
306 1 15 1 1
306 1 16 1 7
306 1 17 1 2
306 1 18 1 2
306 1 19 1 3
306 1 20 1 2
306 1 21 1 2
306 1 24 1 1
306 2 2 1 1
306 2 3 1 1
306 2 5 1 1
306 2 18 0 1
306 2 19 1 1
306 2 21 1 1
307 1 1 1 1
307 1 4 1 16
307 1 6 1 2
307 1 9 1 22
307 1 11 1 1
307 1 14 1 16
307 1 16 1 2
307 1 17 1 5
307 1 19 1 17
307 1 20 1 2
307 1 21 1 2
307 1 24 1 14
307 2 4 1 1
307 2 9 1 1
307 2 14 1 1
307 2 19 1 1
307 2 24 1 1
308 1 1 1 3
308 1 2 1 9
308 1 3 1 4
308 1 4 1 17
308 1 5 1 5
308 1 6 1 1
308 1 7 1 5
308 1 9 1 16
308 1 10 1 2
308 1 12 1 1
308 1 14 1 9
308 1 17 1 1
308 1 18 1 1
308 1 19 1 12
308 1 24 1 14
308 2 1 1 1
308 2 2 1 1
308 2 4 1 1
308 2 5 0 1
308 2 14 1 1
308 2 15 0 1
308 2 19 1 1
309 1 1 1 2
309 1 2 1 1
309 1 3 1 11
309 1 4 1 3
309 1 5 1 2
309 1 6 1 9
309 1 7 1 9
309 1 8 1 13
309 1 9 1 7
309 1 10 1 8
309 1 13 1 8
309 1 15 1 4
309 1 18 1 10
309 1 19 1 1
309 1 20 1 2
309 1 21 1 1
309 1 23 1 9
309 2 3 1 1
309 2 6 1 1
309 2 8 1 1
309 2 9 1 1
309 2 18 1 1
310 1 1 1 1
310 1 2 1 17
310 1 3 1 2
310 1 7 1 17
310 1 8 1 3
310 1 11 1 1
310 1 12 1 14
310 1 13 1 5
310 1 15 1 1
310 1 17 1 16
310 1 22 1 19
310 1 23 1 4
310 2 2 1 1
310 2 7 1 1
310 2 16 0 1
310 2 17 1 1
310 2 22 1 1
311 1 1 1 17
311 1 2 1 1
311 1 5 1 5
311 1 6 1 17
311 1 10 1 7
311 1 11 1 12
311 1 12 1 2
311 1 15 1 3
311 1 16 1 11
311 1 17 1 1
311 1 20 1 8
311 1 21 1 8
311 1 22 1 2
311 1 25 1 6
311 2 11 1 1
311 2 16 1 1
312 1 5 1 4
312 1 10 1 13
312 1 15 1 14
312 1 16 1 4
312 1 17 1 5
312 1 18 1 4
312 1 19 1 4
312 1 20 1 10
312 1 21 1 11
312 1 22 1 7
312 1 23 1 13
312 1 24 1 5
312 1 25 1 6
312 2 10 1 1
312 2 16 0 1
312 2 21 1 1
312 2 22 0 1
313 1 1 1 2
313 1 5 1 14
313 1 6 1 1
313 1 7 1 1
313 1 8 1 3
313 1 9 1 1
313 1 10 1 12
313 1 11 1 4
313 1 13 1 2
313 1 15 1 16
313 1 16 1 3
313 1 20 1 11
313 1 21 1 8
313 1 23 1 1
313 1 25 1 21
313 2 5 1 1
313 2 6 1 1
313 2 15 1 1
313 2 20 1 1
314 1 1 1 1
314 1 4 1 1
314 1 5 1 13
314 1 9 1 2
314 1 10 1 11
314 1 14 1 1
314 1 15 1 12
314 1 16 1 6
314 1 17 1 8
314 1 18 1 9
314 1 19 1 9
314 1 20 1 14
314 1 21 1 1
314 1 22 1 1
314 1 23 1 2
314 1 25 1 9
314 2 25 1 1
315 1 4 1 13
315 1 6 1 1
315 1 8 1 2
315 1 9 1 18
315 1 10 1 2
315 1 14 1 11
315 1 16 1 1
315 1 17 1 1
315 1 18 1 2
315 1 19 1 7
315 1 20 1 3
315 1 21 1 3
315 1 22 1 6
315 1 23 1 5
315 1 24 1 18
315 1 25 1 7
315 2 5 0 1
315 2 7 1 1
315 2 9 1 1
315 2 15 0 1
315 2 24 1 1
316 1 11 1 1
316 1 12 1 1
316 1 13 1 1
316 1 14 1 1
316 1 15 1 1
316 1 21 1 19
316 1 22 1 12
316 1 23 1 28
316 1 24 1 12
316 1 25 1 24
316 2 7 0 1
316 2 21 1 1
316 2 22 1 1
316 2 23 1 1
316 2 24 1 1
316 2 25 1 1
317 1 1 1 9
317 1 2 1 16
317 1 3 1 6
317 1 4 1 9
317 1 5 1 10
317 1 7 1 6
317 1 8 1 2
317 1 11 1 4
317 1 12 1 5
317 1 13 1 6
317 1 14 1 5
317 1 15 1 2
317 1 17 1 9
317 1 20 1 3
317 1 22 1 5
317 1 23 1 1
317 1 25 1 2
317 2 1 1 1
317 2 2 1 1
317 2 3 1 1
317 2 9 0 1
317 2 11 0 1
317 2 12 1 1
317 2 19 0 1
318 1 4 1 5
318 1 9 1 3
318 1 11 1 24
318 1 12 1 13
318 1 13 1 18
318 1 14 1 14
318 1 15 1 17
318 1 19 1 2
318 1 24 1 4
318 2 5 0 1
318 2 7 0 1
318 2 11 1 1
318 2 12 1 1
318 2 13 1 1
318 2 14 1 1
318 2 15 1 1
319 1 3 1 26
319 1 4 1 1
319 1 8 1 23
319 1 13 1 13
319 1 17 1 2
319 1 18 1 20
319 1 23 1 15
319 2 3 1 1
319 2 8 1 1
319 2 13 1 1
319 2 18 1 1
319 2 22 0 1
320 1 1 1 3
320 1 2 1 1
320 1 5 1 17
320 1 6 1 2
320 1 7 1 3
320 1 10 1 9
320 1 11 1 5
320 1 12 1 2
320 1 15 1 10
320 1 16 1 4
320 1 17 1 2
320 1 18 1 2
320 1 20 1 18
320 1 21 1 5
320 1 22 1 2
320 1 23 1 1
320 1 25 1 14
320 2 5 1 1
320 2 10 1 1
320 2 14 0 1
320 2 15 1 1
320 2 20 1 1
320 2 25 1 1
321 1 1 1 2
321 1 2 1 4
321 1 3 1 1
321 1 4 1 2
321 1 5 1 1
321 1 6 1 14
321 1 7 1 5
321 1 8 1 6
321 1 9 1 13
321 1 10 1 8
321 1 14 1 1
321 1 16 1 5
321 1 17 1 6
321 1 18 1 4
321 1 19 1 11
321 1 20 1 8
321 1 21 1 2
321 1 22 1 2
321 1 23 1 3
321 1 24 1 2
321 2 8 1 1
321 2 9 1 1
321 2 10 1 1
322 1 5 1 1
322 1 6 1 2
322 1 7 1 4
322 1 9 1 1
322 1 10 1 1
322 1 11 1 3
322 1 12 1 7
322 1 13 1 7
322 1 14 1 3
322 1 15 1 12
322 1 16 1 11
322 1 17 1 9
322 1 18 1 15
322 1 19 1 12
322 1 20 1 9
322 1 22 1 1
322 1 25 1 2
322 2 3 0 1
322 2 5 0 1
322 2 12 1 1
322 2 14 0 1
322 2 16 1 1
322 2 17 1 1
322 2 18 1 1
323 1 1 1 3
323 1 2 1 1
323 1 3 1 3
323 1 4 1 9
323 1 5 1 2
323 1 6 1 3
323 1 8 1 1
323 1 9 1 8
323 1 11 1 8
323 1 12 1 3
323 1 13 1 6
323 1 14 1 15
323 1 15 1 4
323 1 16 1 2
323 1 17 1 1
323 1 18 1 3
323 1 19 1 10
323 1 21 1 2
323 1 22 1 2
323 1 23 1 2
323 1 24 1 11
323 1 25 1 1
323 2 20 1 1
323 2 22 0 1
323 2 24 1 1
324 1 3 1 1
324 1 4 1 3
324 1 5 1 12
324 1 6 1 2
324 1 7 1 3
324 1 8 1 4
324 1 9 1 9
324 1 10 1 14
324 1 14 1 1
324 1 15 1 13
324 1 18 1 3
324 1 19 1 1
324 1 20 1 13
324 1 23 1 1
324 1 24 1 2
324 1 25 1 18
324 2 5 1 1
324 2 6 0 1
324 2 8 1 1
324 2 20 1 1
325 1 1 1 7
325 1 2 1 5
325 1 4 1 1
325 1 5 1 4
325 1 6 1 7
325 1 7 1 4
325 1 8 1 1
325 1 9 1 4
325 1 10 1 2
325 1 11 1 7
325 1 12 1 12
325 1 13 1 13
325 1 14 1 7
325 1 15 1 11
325 1 16 1 4
325 1 17 1 1
325 1 20 1 1
325 1 21 1 3
325 1 22 1 1
325 1 25 1 5
325 2 5 1 1
325 2 10 1 1
325 2 11 1 1
325 2 14 1 1
325 2 15 1 1
325 2 20 1 1
326 1 1 1 2
326 1 3 1 1
326 1 5 1 11
326 1 8 1 1
326 1 10 1 13
326 1 11 1 3
326 1 12 1 4
326 1 13 1 2
326 1 14 1 4
326 1 15 1 14
326 1 16 1 8
326 1 17 1 3
326 1 18 1 4
326 1 19 1 2
326 1 20 1 15
326 1 25 1 13
326 2 2 0 1
326 2 11 1 1
326 2 15 1 1
326 2 16 1 1
327 1 1 1 2
327 1 2 1 16
327 1 3 1 6
327 1 4 1 5
327 1 5 1 7
327 1 7 1 13
327 1 12 1 16
327 1 17 1 18
327 1 22 1 17
327 2 2 1 1
327 2 3 1 1
327 2 5 0 1
327 2 7 1 1
327 2 12 1 1
327 2 17 1 1
327 2 22 1 1
328 1 4 1 1
328 1 8 1 3
328 1 10 1 1
328 1 11 1 7
328 1 12 1 11
328 1 13 1 10
328 1 14 1 11
328 1 15 1 8
328 1 21 1 9
328 1 22 1 12
328 1 23 1 9
328 1 24 1 9
328 1 25 1 9
328 2 2 0 1
328 2 13 1 1
328 2 14 1 1
328 2 15 1 1
328 2 21 0 1
328 2 23 1 1
328 2 24 1 1
329 1 2 1 1
329 1 4 1 2
329 1 9 1 4
329 1 12 1 2
329 1 14 1 6
329 1 16 1 18
329 1 17 1 9
329 1 18 1 9
329 1 19 1 22
329 1 20 1 16
329 1 22 1 2
329 1 23 1 2
329 1 24 1 6
329 1 25 1 1
329 2 3 0 1
329 2 5 0 1
329 2 7 1 1
329 2 9 1 1
329 2 15 0 1
329 2 17 1 1
329 2 18 1 1
329 2 19 1 1
329 2 20 1 1
329 2 24 1 1
330 1 2 1 2
330 1 3 1 13
330 1 5 1 1
330 1 6 1 7
330 1 7 1 7
330 1 8 1 28
330 1 9 1 10
330 1 10 1 6
330 1 13 1 7
330 1 17 1 4
330 1 18 1 8
330 1 23 1 7
330 2 3 0 1
330 2 8 1 1
330 2 9 1 1
330 2 10 1 1
330 2 13 1 1
330 2 15 0 1
330 2 22 0 1
330 2 23 1 1
331 1 1 1 1
331 1 2 1 4
331 1 3 1 5
331 1 4 1 9
331 1 5 1 3
331 1 8 1 5
331 1 9 1 13
331 1 13 1 5
331 1 14 1 6
331 1 16 1 1
331 1 17 1 3
331 1 18 1 3
331 1 19 1 17
331 1 20 1 1
331 1 21 1 3
331 1 22 1 4
331 1 23 1 7
331 1 24 1 8
331 1 25 1 2
331 2 3 1 1
331 2 4 1 1
331 2 9 1 1
331 2 15 0 1
331 2 18 1 1
331 2 19 1 1
331 2 24 1 1
331 2 25 0 1
332 1 3 1 6
332 1 8 1 6
332 1 13 1 9
332 1 18 1 8
332 1 20 1 1
332 1 21 1 10
332 1 22 1 17
332 1 23 1 17
332 1 24 1 11
332 1 25 1 15
332 2 13 1 1
332 2 18 1 1
332 2 21 1 1
332 2 23 1 1
332 2 24 1 1
332 2 25 1 1
333 1 16 1 17
333 1 17 1 21
333 1 18 1 16
333 1 19 1 23
333 1 20 1 23
333 2 5 1 1
333 2 12 0 1
333 2 17 1 1
333 2 18 1 1
333 2 19 1 1
333 2 20 1 1
334 1 1 1 10
334 1 2 1 19
334 1 3 1 19
334 1 4 1 18
334 1 5 1 19
334 1 7 1 1
334 1 8 1 1
334 1 12 1 3
334 1 16 1 1
334 1 17 1 3
334 1 19 1 2
334 1 20 1 1
334 1 22 1 2
334 1 25 1 1
334 2 1 1 1
334 2 2 1 1
334 2 3 1 1
334 2 5 1 1
334 2 13 0 1
334 2 19 1 1
334 2 22 1 1
335 1 2 1 3
335 1 3 1 13
335 1 6 1 1
335 1 7 1 4
335 1 8 1 13
335 1 11 1 4
335 1 12 1 5
335 1 13 1 16
335 1 14 1 2
335 1 15 1 3
335 1 17 1 5
335 1 18 1 11
335 1 22 1 5
335 1 23 1 15
335 2 3 0 1
335 2 5 0 1
335 2 8 1 1
335 2 15 0 1
335 2 17 1 1
335 2 18 1 1
335 2 22 0 1
335 2 23 1 1
336 1 1 1 18
336 1 2 1 3
336 1 3 1 5
336 1 4 1 10
336 1 5 1 3
336 1 6 1 10
336 1 8 1 1
336 1 9 1 1
336 1 11 1 11
336 1 14 1 6
336 1 16 1 15
336 1 19 1 6
336 1 21 1 8
336 1 24 1 2
336 1 25 1 1
336 2 1 1 1
336 2 3 1 1
336 2 4 1 1
336 2 5 1 1
336 2 9 1 1
336 2 11 1 1
336 2 16 1 1
336 2 21 1 1
337 1 4 1 18
337 1 9 1 20
337 1 14 1 18
337 1 16 1 1
337 1 17 1 2
337 1 18 1 1
337 1 19 1 19
337 1 20 1 2
337 1 24 1 19
337 2 3 0 1
337 2 4 1 1
337 2 14 1 1
337 2 19 1 1
337 2 24 1 1
338 1 1 1 8
338 1 2 1 6
338 1 3 1 18
338 1 4 1 9
338 1 5 1 9
338 1 6 1 8
338 1 9 1 2
338 1 11 1 5
338 1 16 1 7
338 1 17 1 11
338 1 18 1 3
338 1 19 1 4
338 1 20 1 5
338 1 21 1 2
338 1 24 1 1
338 1 25 1 2
338 2 1 1 1
338 2 2 1 1
338 2 3 1 1
338 2 4 0 1
338 2 5 1 1
338 2 9 0 1
338 2 19 1 1
338 2 20 1 1
338 2 21 1 1
339 1 2 1 2
339 1 3 1 14
339 1 6 1 2
339 1 7 1 2
339 1 8 1 17
339 1 9 1 1
339 1 10 1 1
339 1 13 1 19
339 1 18 1 22
339 1 23 1 20
339 2 3 1 1
339 2 8 1 1
339 2 12 0 1
339 2 23 1 1
340 1 1 1 5
340 1 2 1 4
340 1 3 1 16
340 1 4 1 2
340 1 5 1 5
340 1 8 1 8
340 1 13 1 12
340 1 16 1 8
340 1 17 1 6
340 1 18 1 13
340 1 19 1 6
340 1 20 1 8
340 1 23 1 7
340 2 2 1 1
340 2 3 1 1
340 2 5 0 1
340 2 8 1 1
340 2 10 0 1
340 2 12 0 1
340 2 13 1 1
340 2 17 0 1
340 2 21 0 1
340 2 23 1 1
341 1 6 1 14
341 1 7 1 13
341 1 8 1 5
341 1 9 1 12
341 1 10 1 11
341 1 16 1 1
341 1 17 1 2
341 1 18 1 3
341 1 19 1 3
341 1 20 1 3
341 1 21 1 4
341 1 22 1 5
341 1 23 1 10
341 1 24 1 7
341 1 25 1 7
341 2 5 0 1
341 2 6 1 1
341 2 8 1 1
341 2 20 1 1
341 2 21 1 1
341 2 24 1 1
342 1 1 1 21
342 1 2 1 15
342 1 3 1 26
342 1 4 1 13
342 1 5 1 22
342 1 11 1 1
342 1 12 1 1
342 1 13 1 1
342 2 1 1 1
342 2 2 1 1
342 2 3 1 1
342 2 4 1 1
342 2 5 1 1
342 2 8 0 1
342 2 25 0 1
343 1 1 1 9
343 1 2 1 8
343 1 3 1 19
343 1 4 1 18
343 1 5 1 7
343 1 9 1 7
343 1 14 1 12
343 1 19 1 9
343 1 23 1 1
343 1 24 1 8
343 1 25 1 2
343 2 2 0 1
343 2 4 1 1
343 2 5 1 1
343 2 21 1 1
344 1 5 1 1
344 1 11 1 7
344 1 12 1 3
344 1 13 1 6
344 1 14 1 4
344 1 15 1 3
344 1 16 1 11
344 1 17 1 10
344 1 18 1 21
344 1 19 1 17
344 1 20 1 17
344 2 16 1 1
344 2 17 1 1
344 2 18 1 1
344 2 19 1 1
344 2 20 1 1
344 2 21 0 1
344 2 22 0 1
345 1 1 1 10
345 1 2 1 10
345 1 3 1 8
345 1 4 1 15
345 1 5 1 7
345 1 9 1 5
345 1 14 1 9
345 1 15 1 5
345 1 19 1 13
345 1 20 1 4
345 1 21 1 1
345 1 24 1 12
345 1 25 1 1
345 2 2 1 1
345 2 4 1 1
345 2 14 1 1
345 2 15 0 1
345 2 18 0 1
346 1 1 1 17
346 1 6 1 17
346 1 10 1 1
346 1 11 1 24
346 1 16 1 18
346 1 20 1 1
346 1 21 1 22
346 2 1 1 1
346 2 6 1 1
346 2 10 0 1
346 2 11 1 1
346 2 12 0 1
346 2 16 1 1
346 2 18 0 1
346 2 21 1 1
347 1 1 1 9
347 1 4 1 6
347 1 6 1 5
347 1 9 1 5
347 1 11 1 5
347 1 12 1 2
347 1 13 1 1
347 1 16 1 4
347 1 18 1 3
347 1 19 1 1
347 1 21 1 12
347 1 22 1 11
347 1 23 1 15
347 1 24 1 14
347 1 25 1 7
347 2 9 1 1
347 2 19 0 1
347 2 21 1 1
347 2 22 1 1
347 2 23 1 1
348 1 2 1 3
348 1 4 1 1
348 1 5 1 12
348 1 7 1 7
348 1 9 1 3
348 1 10 1 14
348 1 12 1 4
348 1 13 1 2
348 1 14 1 5
348 1 15 1 5
348 1 16 1 3
348 1 17 1 5
348 1 18 1 6
348 1 19 1 11
348 1 20 1 4
348 1 22 1 6
348 1 24 1 2
348 1 25 1 7
348 2 3 1 1
348 2 5 1 1
348 2 7 1 1
348 2 9 0 1
348 2 10 1 1
348 2 12 0 1
348 2 14 1 1
348 2 19 1 1
348 2 20 1 1
348 2 25 1 1
349 1 1 1 9
349 1 2 1 3
349 1 3 1 10
349 1 4 1 10
349 1 5 1 7
349 1 8 1 1
349 1 9 1 7
349 1 10 1 1
349 1 13 1 1
349 1 14 1 7
349 1 15 1 1
349 1 16 1 2
349 1 17 1 5
349 1 18 1 10
349 1 19 1 10
349 1 20 1 7
349 1 24 1 9
349 2 4 1 1
350 1 2 1 3
350 1 3 1 4
350 1 5 1 14
350 1 6 1 2
350 1 7 1 4
350 1 8 1 1
350 1 9 1 2
350 1 10 1 15
350 1 11 1 1
350 1 12 1 4
350 1 13 1 2
350 1 15 1 13
350 1 17 1 3
350 1 18 1 1
350 1 20 1 14
350 1 22 1 2
350 1 23 1 2
350 1 25 1 13
350 2 8 1 1
350 2 10 1 1
350 2 13 1 1
350 2 14 0 1
350 2 20 1 1
350 2 22 0 1
351 1 1 1 1
351 1 2 1 1
351 1 3 1 5
351 1 4 1 2
351 1 7 1 2
351 1 16 1 2
351 1 17 1 3
351 1 18 1 5
351 1 19 1 8
351 1 20 1 9
351 1 21 1 15
351 1 22 1 15
351 1 23 1 6
351 1 24 1 12
351 1 25 1 14
351 2 3 0 1
351 2 15 0 1
351 2 22 1 1
351 2 25 1 1
352 1 1 1 1
352 1 2 1 1
352 1 3 1 1
352 1 4 1 14
352 1 5 1 2
352 1 8 1 1
352 1 9 1 20
352 1 14 1 16
352 1 16 1 1
352 1 17 1 1
352 1 19 1 16
352 1 20 1 1
352 1 22 1 2
352 1 23 1 1
352 1 24 1 22
352 2 9 1 1
352 2 19 1 1
352 2 22 0 1
353 1 1 1 1
353 1 2 1 4
353 1 3 1 6
353 1 4 1 1
353 1 5 1 1
353 1 6 1 8
353 1 7 1 13
353 1 8 1 18
353 1 9 1 7
353 1 10 1 13
353 1 12 1 4
353 1 13 1 5
353 1 14 1 1
353 1 17 1 3
353 1 18 1 5
353 1 22 1 2
353 1 23 1 8
353 2 3 0 1
353 2 7 1 1
353 2 9 1 1
353 2 10 1 1
353 2 13 1 1
353 2 15 0 1
353 2 18 1 1
354 1 1 1 15
354 1 3 1 1
354 1 6 1 21
354 1 7 1 2
354 1 8 1 2
354 1 9 1 7
354 1 10 1 4
354 1 11 1 26
354 1 16 1 12
354 1 21 1 10
354 2 1 1 1
354 2 6 1 1
354 2 8 1 1
354 2 9 1 1
354 2 11 1 1
354 2 18 0 1
355 1 1 1 5
355 1 2 1 5
355 1 3 1 3
355 1 4 1 6
355 1 5 1 5
355 1 6 1 18
355 1 7 1 10
355 1 8 1 15
355 1 9 1 14
355 1 10 1 15
355 1 17 1 1
355 1 18 1 1
355 1 23 1 2
355 2 1 1 1
355 2 6 1 1
355 2 8 1 1
355 2 9 1 1
355 2 20 0 1
356 1 1 1 1
356 1 5 1 1
356 1 6 1 4
356 1 7 1 3
356 1 8 1 5
356 1 9 1 6
356 1 10 1 11
356 1 11 1 1
356 1 13 1 1
356 1 15 1 1
356 1 16 1 9
356 1 17 1 7
356 1 18 1 5
356 1 19 1 10
356 1 20 1 11
356 1 21 1 7
356 1 22 1 3
356 1 23 1 5
356 1 24 1 2
356 1 25 1 7
356 2 1 1 1
356 2 2 0 1
356 2 5 1 1
356 2 15 1 1
356 2 18 1 1
356 2 19 1 1
356 2 20 1 1
357 1 1 1 22
357 1 2 1 14
357 1 3 1 14
357 1 4 1 17
357 1 5 1 13
357 1 8 1 2
357 1 11 1 4
357 1 12 1 2
357 1 13 1 6
357 1 15 1 6
357 2 4 1 1
357 2 5 1 1
357 2 12 0 1
357 2 13 0 1
358 1 4 1 22
358 1 5 1 7
358 1 7 1 1
358 1 9 1 6
358 1 10 1 3
358 1 14 1 12
358 1 15 1 12
358 1 19 1 23
358 1 20 1 3
358 1 24 1 7
358 1 25 1 4
358 2 9 1 1
358 2 14 1 1
358 2 19 1 1
358 2 24 1 1
358 2 25 1 1
359 1 1 1 1
359 1 12 1 2
359 1 16 1 27
359 1 17 1 16
359 1 18 1 12
359 1 19 1 18
359 1 20 1 21
359 1 21 1 1
359 1 22 1 1
359 1 25 1 1
359 2 7 0 1
359 2 12 0 1
359 2 16 1 1
359 2 18 1 1
359 2 19 1 1
360 1 1 1 6
360 1 2 1 4
360 1 3 1 2
360 1 4 1 1
360 1 5 1 2
360 1 6 1 3
360 1 7 1 5
360 1 11 1 5
360 1 12 1 10
360 1 14 1 1
360 1 16 1 3
360 1 17 1 6
360 1 21 1 13
360 1 22 1 8
360 1 23 1 9
360 1 24 1 16
360 1 25 1 6
360 2 2 1 1
360 2 22 1 1
360 2 24 1 1
361 1 1 1 3
361 1 3 1 1
361 1 4 1 1
361 1 5 1 11
361 1 10 1 12
361 1 11 1 5
361 1 12 1 5
361 1 13 1 3
361 1 14 1 3
361 1 15 1 19
361 1 20 1 20
361 1 24 1 2
361 1 25 1 15
361 2 5 1 1
361 2 10 1 1
361 2 11 1 1
361 2 12 0 1
362 1 3 1 10
362 1 4 1 8
362 1 5 1 1
362 1 7 1 1
362 1 8 1 7
362 1 9 1 6
362 1 10 1 1
362 1 13 1 16
362 1 14 1 11
362 1 18 1 7
362 1 19 1 5
362 1 20 1 1
362 1 23 1 13
362 1 24 1 13
362 2 3 1 1
362 2 8 1 1
362 2 9 0 1
362 2 12 0 1
362 2 13 1 1
362 2 15 0 1
362 2 19 1 1
362 2 22 0 1
362 2 24 1 1
363 1 2 1 1
363 1 3 1 13
363 1 8 1 11
363 1 11 1 6
363 1 12 1 10
363 1 13 1 20
363 1 14 1 8
363 1 15 1 7
363 1 18 1 12
363 1 23 1 12
363 2 3 1 1
363 2 5 0 1
363 2 8 1 1
363 2 13 1 1
363 2 18 1 1
363 2 22 0 1
364 1 4 1 2
364 1 6 1 2
364 1 7 1 2
364 1 8 1 2
364 1 9 1 2
364 1 14 1 2
364 1 15 1 2
364 1 16 1 13
364 1 17 1 16
364 1 18 1 15
364 1 19 1 23
364 1 20 1 12
364 1 24 1 5
364 1 25 1 2
364 2 6 1 1
364 2 12 0 1
364 2 15 0 1
364 2 17 1 1
364 2 18 1 1
364 2 19 1 1
364 2 20 1 1
364 2 25 1 1
365 1 21 1 21
365 1 22 1 20
365 1 23 1 24
365 1 24 1 16
365 1 25 1 19
365 2 13 0 1
365 2 15 0 1
365 2 17 1 1
365 2 22 1 1
365 2 23 1 1
365 2 24 1 1
365 2 25 1 1
366 1 3 1 2
366 1 6 1 15
366 1 7 1 16
366 1 8 1 11
366 1 9 1 16
366 1 10 1 19
366 1 12 1 1
366 1 13 1 3
366 1 14 1 1
366 1 16 1 3
366 1 17 1 5
366 1 18 1 2
366 1 19 1 4
366 1 20 1 1
366 1 23 1 1
366 2 7 1 1
366 2 8 1 1
366 2 15 0 1
367 1 1 1 7
367 1 3 1 8
367 1 6 1 4
367 1 8 1 4
367 1 10 1 1
367 1 11 1 13
367 1 12 1 5
367 1 13 1 12
367 1 14 1 6
367 1 15 1 2
367 1 16 1 9
367 1 18 1 4
367 1 21 1 6
367 1 22 1 2
367 1 23 1 12
367 1 24 1 2
367 1 25 1 3
367 2 3 0 1
367 2 6 1 1
367 2 13 1 1
367 2 15 1 1
367 2 18 1 1
367 2 23 1 1
368 1 5 1 18
368 1 10 1 20
368 1 15 1 22
368 1 20 1 23
368 1 25 1 17
368 2 10 1 1
368 2 20 1 1
369 1 21 1 20
369 1 22 1 29
369 1 23 1 13
369 1 24 1 16
369 1 25 1 22
369 2 3 0 1
369 2 5 0 1
369 2 21 1 1
369 2 22 1 1
369 2 23 1 1
369 2 24 1 1
369 2 25 1 1
370 1 3 1 11
370 1 5 1 9
370 1 8 1 6
370 1 10 1 12
370 1 12 1 1
370 1 13 1 8
370 1 15 1 15
370 1 16 1 1
370 1 18 1 8
370 1 20 1 12
370 1 23 1 5
370 1 25 1 12
370 2 5 1 1
370 2 11 1 1
370 2 13 1 1
370 2 14 0 1
370 2 15 0 1
370 2 16 0 1
370 2 18 0 1
370 2 25 1 1
371 1 1 1 4
371 1 2 1 12
371 1 6 1 6
371 1 7 1 16
371 1 8 1 5
371 1 9 1 1
371 1 10 1 1
371 1 11 1 13
371 1 12 1 6
371 1 16 1 5
371 1 17 1 12
371 1 19 1 2
371 1 21 1 6
371 1 22 1 8
371 1 24 1 3
371 2 6 1 1
371 2 11 1 1
371 2 12 1 1
371 2 16 1 1
371 2 22 1 1
372 1 4 1 3
372 1 9 1 6
372 1 11 1 15
372 1 12 1 20
372 1 13 1 14
372 1 14 1 16
372 1 15 1 9
372 1 19 1 2
372 1 21 1 4
372 1 22 1 1
372 1 23 1 3
372 1 24 1 6
372 1 25 1 1
372 2 2 0 1
372 2 3 0 1
372 2 12 1 1
372 2 13 1 1
372 2 14 1 1
372 2 19 1 1
372 2 22 1 1
373 1 1 1 1
373 1 2 1 2
373 1 3 1 15
373 1 4 1 5
373 1 5 1 2
373 1 7 1 3
373 1 8 1 8
373 1 9 1 1
373 1 13 1 11
373 1 14 1 1
373 1 15 1 2
373 1 18 1 18
373 1 19 1 3
373 1 20 1 1
373 1 21 1 2
373 1 22 1 2
373 1 23 1 16
373 1 24 1 4
373 1 25 1 3
373 2 3 1 1
373 2 13 1 1
373 2 19 1 1
373 2 22 1 1
373 2 23 1 1
374 1 16 1 6
374 1 17 1 3
374 1 18 1 6
374 1 19 1 5
374 1 20 1 7
374 1 21 1 13
374 1 22 1 15
374 1 23 1 10
374 1 24 1 21
374 1 25 1 14
374 2 5 0 1
374 2 15 0 1
374 2 17 1 1
374 2 21 1 1
374 2 23 1 1
374 2 25 1 1
375 1 1 1 5
375 1 6 1 6
375 1 7 1 3
375 1 8 1 1
375 1 9 1 1
375 1 10 1 1
375 1 11 1 2
375 1 12 1 1
375 1 16 1 18
375 1 17 1 10
375 1 18 1 13
375 1 19 1 19
375 1 20 1 16
375 1 21 1 3
375 1 22 1 1
375 2 7 1 1
375 2 8 0 1
375 2 10 1 1
375 2 11 1 1
375 2 15 0 1
375 2 16 1 1
375 2 17 1 1
375 2 19 1 1
375 2 20 1 1
376 1 4 1 1
376 1 5 1 3
376 1 6 1 1
376 1 8 1 1
376 1 9 1 1
376 1 10 1 7
376 1 14 1 2
376 1 15 1 5
376 1 16 1 14
376 1 17 1 17
376 1 18 1 11
376 1 19 1 13
376 1 20 1 17
376 1 24 1 3
376 1 25 1 4
376 2 4 1 1
376 2 10 1 1
376 2 12 0 1
376 2 15 0 1
376 2 17 1 1
376 2 18 1 1
376 2 19 1 1
376 2 20 1 1
376 2 25 1 1
377 1 1 1 9
377 1 2 1 13
377 1 3 1 7
377 1 4 1 5
377 1 5 1 11
377 1 7 1 3
377 1 12 1 4
377 1 17 1 4
377 1 21 1 7
377 1 22 1 17
377 1 23 1 8
377 1 24 1 2
377 1 25 1 10
377 2 3 1 1
377 2 11 0 1
377 2 12 0 1
377 2 21 1 1
378 1 1 1 1
378 1 4 1 5
378 1 9 1 6
378 1 11 1 12
378 1 12 1 12
378 1 13 1 16
378 1 14 1 22
378 1 15 1 18
378 1 19 1 5
378 1 20 1 1
378 1 24 1 2
378 2 4 1 1
378 2 11 1 1
378 2 15 1 1
378 2 19 1 1
378 2 22 1 1
379 1 1 1 7
379 1 2 1 3
379 1 3 1 15
379 1 4 1 3
379 1 5 1 16
379 1 6 1 2
379 1 8 1 7
379 1 10 1 6
379 1 13 1 7
379 1 15 1 4
379 1 16 1 2
379 1 18 1 5
379 1 20 1 11
379 1 21 1 4
379 1 23 1 2
379 1 25 1 6
379 2 1 1 1
379 2 2 1 1
379 2 5 1 1
379 2 8 1 1
379 2 10 1 1
379 2 18 0 1
380 1 2 1 1
380 1 4 1 1
380 1 5 1 1
380 1 7 1 1
380 1 9 1 1
380 1 12 1 3
380 1 14 1 1
380 1 15 1 1
380 1 16 1 17
380 1 17 1 22
380 1 18 1 18
380 1 19 1 14
380 1 20 1 17
380 1 22 1 1
380 1 24 1 1
380 2 9 0 1
380 2 15 0 1
380 2 16 1 1
380 2 17 1 1
380 2 19 1 1
381 1 1 1 7
381 1 2 1 9
381 1 3 1 7
381 1 4 1 5
381 1 5 1 20
381 1 10 1 13
381 1 15 1 13
381 1 20 1 16
381 1 25 1 10
381 2 2 1 1
381 2 3 1 1
381 2 4 1 1
381 2 5 1 1
381 2 15 1 1
381 2 17 0 1
381 2 25 1 1
382 1 1 1 11
382 1 2 1 7
382 1 6 1 14
382 1 7 1 5
382 1 11 1 19
382 1 12 1 1
382 1 16 1 14
382 1 17 1 4
382 1 18 1 1
382 1 19 1 2
382 1 20 1 4
382 1 21 1 15
382 1 22 1 2
382 1 24 1 1
382 2 1 1 1
382 2 2 0 1
382 2 5 0 1
382 2 6 1 1
382 2 11 1 1
382 2 16 1 1
382 2 17 1 1
382 2 22 0 1
383 1 3 1 2
383 1 4 1 13
383 1 5 1 1
383 1 8 1 7
383 1 9 1 18
383 1 13 1 5
383 1 14 1 17
383 1 16 1 3
383 1 17 1 3
383 1 18 1 9
383 1 19 1 7
383 1 20 1 1
383 1 22 1 2
383 1 23 1 3
383 1 24 1 7
383 1 25 1 2
383 2 3 1 1
383 2 5 0 1
383 2 9 1 1
383 2 13 1 1
383 2 14 1 1
383 2 15 0 1
383 2 19 1 1
383 2 24 1 1
384 1 1 1 26
384 1 2 1 17
384 1 3 1 15
384 1 4 1 19
384 1 5 1 15
384 1 15 1 3
384 1 20 1 3
384 1 25 1 2
384 2 1 1 1
384 2 3 1 1
384 2 4 1 1
384 2 5 1 1
384 2 9 0 1
385 1 1 1 14
385 1 2 1 6
385 1 3 1 12
385 1 4 1 6
385 1 5 1 14
385 1 6 1 9
385 1 8 1 3
385 1 11 1 6
385 1 13 1 4
385 1 14 1 2
385 1 15 1 2
385 1 16 1 8
385 1 18 1 2
385 1 21 1 8
385 1 23 1 4
385 2 11 1 1
385 2 12 0 1
385 2 15 0 1
385 2 21 1 1
386 1 1 1 2
386 1 3 1 12
386 1 6 1 5
386 1 7 1 2
386 1 8 1 20
386 1 9 1 1
386 1 10 1 1
386 1 13 1 14
386 1 16 1 3
386 1 17 1 3
386 1 18 1 12
386 1 19 1 3
386 1 20 1 4
386 1 21 1 1
386 1 22 1 1
386 1 23 1 12
386 1 24 1 2
386 1 25 1 2
386 2 2 0 1
386 2 5 0 1
386 2 8 1 1
386 2 9 0 1
386 2 12 0 1
387 1 2 1 7
387 1 7 1 12
387 1 9 1 1
387 1 12 1 17
387 1 15 1 1
387 1 16 1 11
387 1 17 1 19
387 1 18 1 5
387 1 19 1 5
387 1 20 1 11
387 1 22 1 11
387 2 8 1 1
387 2 11 0 1
387 2 12 1 1
387 2 15 0 1
387 2 17 1 1
387 2 18 1 1
387 2 22 1 1
388 1 1 1 2
388 1 2 1 2
388 1 4 1 2
388 1 6 1 3
388 1 9 1 2
388 1 15 1 1
388 1 16 1 2
388 1 19 1 1
388 1 21 1 21
388 1 22 1 8
388 1 23 1 14
388 1 24 1 22
388 1 25 1 20
388 2 13 0 1
388 2 21 1 1
388 2 22 1 1
388 2 23 1 1
389 1 2 1 5
389 1 6 1 1
389 1 7 1 8
389 1 8 1 3
389 1 9 1 2
389 1 10 1 5
389 1 12 1 4
389 1 17 1 3
389 1 21 1 10
389 1 22 1 17
389 1 23 1 15
389 1 24 1 13
389 1 25 1 14
389 2 6 1 1
389 2 18 0 1
389 2 21 1 1
389 2 23 1 1
389 2 24 1 1
390 1 1 1 10
390 1 2 1 4
390 1 3 1 11
390 1 4 1 18
390 1 5 1 9
390 1 6 1 4
390 1 8 1 2
390 1 9 1 6
390 1 11 1 1
390 1 13 1 2
390 1 14 1 4
390 1 15 1 1
390 1 16 1 3
390 1 18 1 5
390 1 19 1 8
390 1 21 1 4
390 1 22 1 1
390 1 23 1 1
390 1 24 1 6
390 2 2 1 1
390 2 3 1 1
390 2 5 0 1
390 2 7 0 1
390 2 8 1 1
390 2 14 1 1
390 2 21 1 1
391 1 3 1 6
391 1 4 1 1
391 1 8 1 4
391 1 12 1 1
391 1 13 1 11
391 1 14 1 1
391 1 15 1 1
391 1 16 1 17
391 1 17 1 9
391 1 18 1 14
391 1 19 1 15
391 1 20 1 15
391 1 23 1 5
391 2 8 1 1
391 2 12 0 1
391 2 14 1 1
391 2 16 1 1
391 2 18 1 1
391 2 19 1 1
391 2 20 1 1
392 1 3 1 5
392 1 4 1 7
392 1 8 1 8
392 1 9 1 7
392 1 13 1 6
392 1 14 1 13
392 1 18 1 13
392 1 19 1 9
392 1 21 1 2
392 1 22 1 4
392 1 23 1 8
392 1 24 1 16
392 1 25 1 2
392 2 3 1 1
392 2 4 1 1
392 2 14 0 1
392 2 15 0 1
392 2 18 1 1
392 2 23 1 1
393 1 1 1 1
393 1 2 1 2
393 1 6 1 10
393 1 7 1 19
393 1 8 1 9
393 1 9 1 13
393 1 10 1 16
393 1 11 1 5
393 1 12 1 2
393 1 13 1 4
393 1 14 1 1
393 1 15 1 6
393 1 16 1 5
393 1 17 1 2
393 1 18 1 2
393 1 19 1 2
393 1 20 1 1
393 2 6 1 1
393 2 7 1 1
393 2 11 1 1
393 2 12 1 1
393 2 14 1 1
393 2 15 0 1
394 1 2 1 22
394 1 3 1 1
394 1 7 1 12
394 1 12 1 17
394 1 16 1 2
394 1 17 1 25
394 1 18 1 1
394 1 21 1 1
394 1 22 1 19
394 2 2 1 1
394 2 6 0 1
394 2 7 1 1
394 2 17 1 1
394 2 22 1 1
395 1 1 1 1
395 1 2 1 1
395 1 9 1 1
395 1 11 1 8
395 1 12 1 7
395 1 13 1 5
395 1 14 1 7
395 1 15 1 4
395 1 16 1 12
395 1 17 1 11
395 1 18 1 15
395 1 19 1 14
395 1 20 1 14
395 2 3 0 1
395 2 15 0 1
395 2 17 1 1
395 2 20 1 1
396 1 1 1 5
396 1 2 1 1
396 1 3 1 3
396 1 6 1 5
396 1 7 1 3
396 1 8 1 1
396 1 11 1 6
396 1 13 1 2
396 1 16 1 16
396 1 17 1 13
396 1 18 1 12
396 1 19 1 12
396 1 20 1 12
396 1 21 1 6
396 1 22 1 1
396 1 23 1 2
396 2 1 1 1
396 2 3 0 1
396 2 12 0 1
396 2 13 1 1
396 2 16 0 1
396 2 18 1 1
396 2 19 1 1
396 2 21 1 1
397 1 1 1 15
397 1 2 1 5
397 1 6 1 21
397 1 11 1 16
397 1 12 1 3
397 1 16 1 19
397 1 17 1 3
397 1 21 1 15
397 1 22 1 3
397 2 6 1 1
397 2 11 1 1
397 2 16 1 1
397 2 17 1 1
397 2 21 1 1
397 2 22 1 1
398 1 2 1 18
398 1 4 1 2
398 1 5 1 6
398 1 7 1 19
398 1 10 1 5
398 1 12 1 14
398 1 15 1 5
398 1 17 1 7
398 1 20 1 2
398 1 22 1 12
398 1 23 1 3
398 1 24 1 1
398 1 25 1 6
398 2 10 1 1
398 2 13 0 1
398 2 15 1 1
398 2 17 1 1
398 2 21 0 1
398 2 22 1 1
398 2 24 1 1
399 1 2 1 1
399 1 3 1 1
399 1 5 1 18
399 1 10 1 12
399 1 13 1 3
399 1 15 1 19
399 1 20 1 19
399 1 22 1 4
399 1 23 1 7
399 1 25 1 16
399 2 4 0 1
399 2 5 1 1
399 2 10 1 1
399 2 15 1 1
399 2 20 1 1
399 2 22 0 1
399 2 25 1 1
400 1 1 1 11
400 1 2 1 17
400 1 3 1 8
400 1 4 1 10
400 1 5 1 10
400 1 7 1 9
400 1 10 1 1
400 1 12 1 11
400 1 17 1 8
400 1 18 1 1
400 1 20 1 4
400 1 22 1 9
400 1 25 1 1
400 2 2 1 1
400 2 7 1 1
400 2 17 0 1
400 2 22 1 1
401 1 2 1 15
401 1 5 1 1
401 1 7 1 15
401 1 8 1 3
401 1 12 1 18
401 1 13 1 1
401 1 15 1 2
401 1 17 1 18
401 1 20 1 1
401 1 21 1 4
401 1 22 1 10
401 1 23 1 1
401 1 24 1 5
401 1 25 1 6
401 2 2 1 1
401 2 3 0 1
401 2 7 1 1
401 2 12 1 1
401 2 17 1 1
402 1 1 1 1
402 1 2 1 4
402 1 4 1 1
402 1 7 1 5
402 1 12 1 8
402 1 14 1 4
402 1 16 1 13
402 1 17 1 25
402 1 18 1 6
402 1 19 1 11
402 1 20 1 11
402 1 22 1 8
402 1 24 1 3
402 2 2 1 1
402 2 3 0 1
402 2 7 1 1
402 2 8 0 1
402 2 12 1 1
402 2 13 0 1
402 2 15 0 1
402 2 16 1 1
402 2 17 1 1
402 2 18 1 1
402 2 19 1 1
402 2 20 1 1
402 2 22 1 1
403 1 1 1 3
403 1 2 1 6
403 1 3 1 3
403 1 4 1 1
403 1 5 1 5
403 1 6 1 2
403 1 7 1 14
403 1 8 1 8
403 1 9 1 3
403 1 10 1 7
403 1 11 1 2
403 1 12 1 12
403 1 13 1 2
403 1 14 1 1
403 1 15 1 4
403 1 16 1 2
403 1 17 1 11
403 1 20 1 1
403 1 22 1 13
403 2 2 1 1
403 2 3 1 1
403 2 9 1 1
403 2 12 0 1
403 2 17 1 1
403 2 18 0 1
404 1 1 1 7
404 1 2 1 2
404 1 3 1 6
404 1 4 1 7
404 1 5 1 6
404 1 6 1 6
404 1 8 1 1
404 1 9 1 3
404 1 11 1 11
404 1 14 1 1
404 1 16 1 17
404 1 17 1 3
404 1 18 1 6
404 1 19 1 8
404 1 20 1 1
404 1 21 1 13
404 1 24 1 1
404 1 25 1 1
404 2 1 1 1
404 2 2 0 1
404 2 9 0 1
404 2 11 1 1
404 2 13 0 1
404 2 17 1 1
404 2 19 1 1
405 1 1 1 7
405 1 2 1 5
405 1 3 1 3
405 1 4 1 2
405 1 5 1 2
405 1 6 1 7
405 1 10 1 1
405 1 11 1 13
405 1 12 1 13
405 1 13 1 16
405 1 14 1 16
405 1 15 1 8
405 1 16 1 2
405 1 21 1 3
405 1 22 1 2
405 2 1 1 1
405 2 2 0 1
405 2 6 0 1
405 2 13 1 1
405 2 14 1 1
405 2 15 1 1
405 2 16 1 1
405 2 20 0 1
405 2 22 0 1
406 1 1 1 4
406 1 2 1 13
406 1 3 1 3
406 1 4 1 3
406 1 5 1 4
406 1 6 1 1
406 1 7 1 13
406 1 11 1 2
406 1 12 1 12
406 1 13 1 1
406 1 14 1 2
406 1 16 1 4
406 1 17 1 14
406 1 18 1 4
406 1 19 1 2
406 1 20 1 2
406 1 21 1 2
406 1 22 1 14
406 2 2 1 1
406 2 12 1 1
406 2 15 0 1
406 2 17 1 1
406 2 18 1 1
407 1 1 1 3
407 1 2 1 5
407 1 3 1 8
407 1 4 1 3
407 1 5 1 4
407 1 8 1 2
407 1 11 1 9
407 1 12 1 12
407 1 13 1 18
407 1 14 1 14
407 1 15 1 20
407 1 18 1 1
407 1 23 1 1
407 2 2 1 1
407 2 5 0 1
407 2 6 0 1
407 2 14 1 1
407 2 15 1 1
407 2 22 0 1
408 1 1 1 16
408 1 2 1 16
408 1 3 1 15
408 1 4 1 13
408 1 5 1 13
408 1 6 1 3
408 1 8 1 1
408 1 9 1 2
408 1 11 1 4
408 1 12 1 4
408 1 13 1 3
408 1 14 1 1
408 1 15 1 2
408 1 16 1 2
408 1 21 1 5
408 2 1 1 1
408 2 5 0 1
408 2 8 0 1
408 2 13 0 1
409 1 1 1 1
409 1 2 1 19
409 1 3 1 1
409 1 6 1 1
409 1 7 1 17
409 1 10 1 2
409 1 12 1 18
409 1 13 1 1
409 1 16 1 3
409 1 17 1 16
409 1 18 1 3
409 1 19 1 1
409 1 20 1 1
409 1 22 1 16
409 2 2 1 1
409 2 7 1 1
409 2 15 0 1
409 2 17 1 1
410 1 1 1 1
410 1 2 1 1
410 1 3 1 6
410 1 4 1 10
410 1 8 1 6
410 1 9 1 16
410 1 13 1 3
410 1 14 1 8
410 1 16 1 1
410 1 17 1 1
410 1 18 1 10
410 1 19 1 10
410 1 21 1 2
410 1 22 1 5
410 1 23 1 8
410 1 24 1 12
410 2 13 1 1
410 2 14 1 1
410 2 24 1 1
411 1 1 1 16
411 1 6 1 22
411 1 11 1 13
411 1 12 1 1
411 1 13 1 1
411 1 15 1 2
411 1 16 1 20
411 1 21 1 15
411 1 22 1 2
411 1 23 1 3
411 1 24 1 3
411 1 25 1 2
411 2 2 0 1
411 2 3 0 1
411 2 9 0 1
411 2 11 1 1
411 2 16 1 1
411 2 21 1 1
411 2 25 1 1
412 1 2 1 1
412 1 4 1 1
412 1 7 1 1
412 1 11 1 10
412 1 12 1 16
412 1 13 1 21
412 1 14 1 14
412 1 15 1 21
412 1 21 1 3
412 1 22 1 2
412 1 23 1 3
412 1 24 1 5
412 1 25 1 2
412 2 7 1 1
412 2 10 0 1
412 2 12 1 1
412 2 14 1 1
412 2 15 1 1
412 2 22 1 1
413 1 3 1 1
413 1 4 1 1
413 1 6 1 12
413 1 7 1 17
413 1 8 1 15
413 1 9 1 21
413 1 10 1 15
413 1 13 1 5
413 1 14 1 1
413 1 18 1 1
413 1 19 1 2
413 1 21 1 1
413 1 23 1 5
413 1 24 1 3
413 2 3 1 1
413 2 6 1 1
413 2 7 1 1
413 2 8 1 1
413 2 10 1 1
413 2 11 0 1
413 2 15 0 1
413 2 22 0 1
413 2 24 1 1
414 1 1 1 3
414 1 3 1 1
414 1 6 1 2
414 1 7 1 1
414 1 8 1 6
414 1 11 1 18
414 1 12 1 12
414 1 13 1 15
414 1 14 1 15
414 1 15 1 14
414 1 16 1 1
414 1 17 1 1
414 1 18 1 4
414 1 21 1 1
414 1 22 1 3
414 1 23 1 3
414 2 2 0 1
414 2 8 1 1
414 2 9 0 1
414 2 12 1 1
414 2 13 1 1
414 2 14 1 1
414 2 15 1 1
414 2 18 1 1
414 2 22 0 1
415 1 2 1 1
415 1 6 1 13
415 1 7 1 17
415 1 8 1 21
415 1 9 1 23
415 1 10 1 11
415 1 12 1 2
415 1 13 1 1
415 1 16 1 2
415 1 17 1 2
415 1 19 1 1
415 1 22 1 3
415 1 23 1 3
415 2 2 1 1
415 2 6 1 1
415 2 9 1 1
415 2 10 1 1
415 2 14 0 1
415 2 18 0 1
415 2 23 1 1
416 1 2 1 1
416 1 12 1 7
416 1 17 1 2
416 1 21 1 17
416 1 22 1 15
416 1 23 1 20
416 1 24 1 25
416 1 25 1 13
416 2 12 1 1
416 2 18 0 1
416 2 22 1 1
416 2 23 1 1
416 2 24 1 1
416 2 25 1 1
417 1 2 1 1
417 1 4 1 1
417 1 7 1 1
417 1 9 1 1
417 1 12 1 1
417 1 16 1 20
417 1 17 1 24
417 1 18 1 19
417 1 19 1 21
417 1 20 1 10
417 1 22 1 1
417 2 2 1 1
417 2 15 0 1
417 2 16 1 1
417 2 17 1 1
417 2 18 1 1
417 2 19 1 1
417 2 20 1 1
417 2 22 0 1
418 1 2 1 1
418 1 6 1 24
418 1 7 1 17
418 1 8 1 20
418 1 9 1 12
418 1 10 1 21
418 1 16 1 1
418 1 17 1 1
418 1 18 1 1
418 1 19 1 1
418 1 22 1 1
418 2 8 1 1
418 2 9 1 1
418 2 10 1 1
418 2 15 0 1
419 1 3 1 11
419 1 5 1 10
419 1 8 1 9
419 1 10 1 4
419 1 13 1 12
419 1 15 1 11
419 1 18 1 14
419 1 20 1 7
419 1 23 1 16
419 1 25 1 6
419 2 3 1 1
419 2 5 1 1
419 2 8 1 1
419 2 10 1 1
419 2 13 1 1
419 2 15 0 1
419 2 20 1 1
419 2 23 1 1
419 2 25 1 1
420 1 1 1 2
420 1 2 1 1
420 1 3 1 2
420 1 11 1 3
420 1 14 1 3
420 1 15 1 2
420 1 21 1 14
420 1 22 1 19
420 1 23 1 17
420 1 24 1 18
420 1 25 1 19
420 2 5 1 1
420 2 15 0 1
420 2 21 1 1
420 2 22 1 1
420 2 23 1 1
420 2 24 1 1
420 2 25 1 1
421 1 6 1 9
421 1 7 1 8
421 1 8 1 7
421 1 9 1 8
421 1 10 1 7
421 1 11 1 12
421 1 12 1 7
421 1 13 1 12
421 1 14 1 8
421 1 15 1 16
421 1 16 1 1
421 1 17 1 1
421 1 18 1 2
421 1 19 1 1
421 1 25 1 1
421 2 8 1 1
421 2 9 1 1
421 2 12 1 1
421 2 15 1 1
421 2 18 0 1
422 1 6 1 1
422 1 7 1 3
422 1 8 1 3
422 1 9 1 3
422 1 10 1 3
422 1 11 1 21
422 1 12 1 21
422 1 13 1 16
422 1 14 1 15
422 1 15 1 13
422 1 17 1 1
422 2 3 0 1
422 2 6 1 1
422 2 9 0 1
422 2 12 1 1
422 2 13 1 1
422 2 15 1 1
422 2 22 0 1
423 1 1 1 2
423 1 2 1 2
423 1 3 1 3
423 1 4 1 2
423 1 5 1 1
423 1 11 1 1
423 1 12 1 7
423 1 13 1 1
423 1 14 1 6
423 1 15 1 3
423 1 16 1 9
423 1 17 1 22
423 1 18 1 16
423 1 19 1 13
423 1 20 1 12
423 2 3 0 1
423 2 5 0 1
423 2 15 0 1
423 2 17 1 1
423 2 18 1 1
423 2 19 1 1
423 2 20 1 1
424 1 2 1 1
424 1 4 1 1
424 1 8 1 1
424 1 10 1 1
424 1 13 1 5
424 1 16 1 7
424 1 17 1 5
424 1 18 1 9
424 1 19 1 3
424 1 20 1 7
424 1 21 1 9
424 1 22 1 13
424 1 23 1 19
424 1 24 1 8
424 1 25 1 11
424 2 5 0 1
424 2 19 1 1
424 2 22 1 1
424 2 23 1 1
424 2 24 1 1
424 2 25 1 1
425 1 2 1 1
425 1 3 1 1
425 1 5 1 18
425 1 8 1 1
425 1 10 1 16
425 1 12 1 1
425 1 15 1 18
425 1 17 1 1
425 1 20 1 13
425 1 22 1 1
425 1 25 1 29
425 2 10 1 1
425 2 15 1 1
425 2 20 1 1
425 2 25 1 1
426 1 1 1 1
426 1 4 1 4
426 1 6 1 2
426 1 9 1 10
426 1 11 1 12
426 1 12 1 11
426 1 13 1 10
426 1 14 1 21
426 1 15 1 11
426 1 19 1 8
426 1 21 1 1
426 1 22 1 1
426 1 24 1 8
426 2 14 1 1
426 2 15 0 1
426 2 18 0 1
426 2 19 1 1
427 1 1 1 3
427 1 3 1 15
427 1 6 1 3
427 1 7 1 1
427 1 8 1 13
427 1 11 1 3
427 1 13 1 9
427 1 16 1 11
427 1 17 1 5
427 1 18 1 20
427 1 19 1 5
427 1 20 1 2
427 1 21 1 3
427 1 23 1 7
427 2 3 1 1
427 2 5 0 1
427 2 18 1 1
427 2 19 1 1
427 2 20 1 1
428 1 2 1 1
428 1 3 1 1
428 1 4 1 13
428 1 5 1 3
428 1 6 1 4
428 1 7 1 5
428 1 8 1 5
428 1 9 1 17
428 1 10 1 3
428 1 14 1 14
428 1 19 1 19
428 1 24 1 15
428 2 2 0 1
428 2 4 1 1
428 2 6 1 1
428 2 7 1 1
428 2 9 1 1
428 2 14 1 1
428 2 19 1 1
428 2 24 1 1
429 1 1 1 1
429 1 2 1 19
429 1 4 1 1
429 1 6 1 10
429 1 7 1 13
429 1 11 1 4
429 1 12 1 11
429 1 16 1 6
429 1 17 1 10
429 1 21 1 6
429 1 22 1 19
429 2 2 1 1
429 2 3 0 1
429 2 12 1 1
429 2 13 0 1
429 2 22 1 1
430 1 1 1 16
430 1 6 1 12
430 1 11 1 17
430 1 16 1 21
430 1 21 1 26
430 1 22 1 1
430 1 23 1 3
430 1 24 1 2
430 1 25 1 2
430 2 1 1 1
430 2 6 1 1
430 2 11 1 1
430 2 15 0 1
430 2 16 1 1
430 2 21 1 1
431 1 4 1 1
431 1 6 1 3
431 1 8 1 2
431 1 14 1 1
431 1 19 1 2
431 1 21 1 9
431 1 22 1 24
431 1 23 1 21
431 1 24 1 23
431 1 25 1 14
431 2 5 0 1
431 2 9 1 1
431 2 20 1 1
431 2 23 1 1
431 2 24 1 1
431 2 25 1 1
432 1 1 1 5
432 1 2 1 2
432 1 3 1 2
432 1 4 1 7
432 1 5 1 6
432 1 6 1 10
432 1 7 1 4
432 1 8 1 5
432 1 9 1 6
432 1 10 1 11
432 1 11 1 2
432 1 12 1 1
432 1 13 1 1
432 1 20 1 5
432 1 21 1 6
432 1 22 1 1
432 1 23 1 5
432 1 24 1 4
432 1 25 1 17
432 2 3 1 1
432 2 4 1 1
432 2 7 1 1
432 2 14 0 1
432 2 20 1 1
433 1 1 1 1
433 1 3 1 3
433 1 5 1 20
433 1 8 1 2
433 1 10 1 13
433 1 13 1 1
433 1 15 1 13
433 1 18 1 2
433 1 20 1 18
433 1 21 1 3
433 1 22 1 2
433 1 23 1 6
433 1 24 1 1
433 1 25 1 15
433 2 5 1 1
433 2 15 0 1
433 2 17 1 1
433 2 20 1 1
433 2 21 1 1
434 1 4 1 11
434 1 5 1 4
434 1 6 1 5
434 1 7 1 2
434 1 8 1 6
434 1 9 1 13
434 1 10 1 11
434 1 11 1 1
434 1 12 1 3
434 1 13 1 3
434 1 14 1 11
434 1 15 1 6
434 1 19 1 7
434 1 20 1 5
434 1 24 1 5
434 1 25 1 7
434 2 5 1 1
434 2 7 1 1
434 2 14 1 1
434 2 18 0 1
435 1 3 1 11
435 1 4 1 4
435 1 5 1 3
435 1 8 1 8
435 1 9 1 8
435 1 10 1 1
435 1 13 1 12
435 1 14 1 5
435 1 15 1 2
435 1 16 1 2
435 1 18 1 13
435 1 19 1 11
435 1 23 1 16
435 1 24 1 4
436 1 10 1 1
436 1 17 1 1
436 1 19 1 1
436 1 20 1 1
436 1 21 1 20
436 1 22 1 22
436 1 23 1 19
436 1 24 1 16
436 1 25 1 19
436 2 15 0 1
436 2 18 0 1
436 2 21 1 1
436 2 22 1 1
436 2 23 1 1
436 2 24 1 1
436 2 25 1 1
437 1 1 1 7
437 1 5 1 1
437 1 6 1 25
437 1 7 1 7
437 1 8 1 5
437 1 9 1 15
437 1 10 1 3
437 1 11 1 11
437 1 16 1 7
437 1 21 1 15
437 1 22 1 3
437 1 24 1 1
437 2 1 1 1
437 2 6 1 1
437 2 9 1 1
437 2 10 0 1
437 2 18 0 1
437 2 21 1 1
438 1 1 1 1
438 1 5 1 10
438 1 6 1 1
438 1 10 1 12
438 1 11 1 3
438 1 12 1 1
438 1 13 1 1
438 1 15 1 13
438 1 16 1 2
438 1 20 1 13
438 1 21 1 6
438 1 22 1 6
438 1 23 1 6
438 1 24 1 9
438 1 25 1 16
438 2 5 1 1
438 2 10 1 1
438 2 20 1 1
438 2 25 1 1
439 1 2 1 5
439 1 5 1 16
439 1 7 1 4
439 1 10 1 7
439 1 11 1 4
439 1 12 1 9
439 1 13 1 2
439 1 14 1 8
439 1 15 1 14
439 1 17 1 5
439 1 20 1 7
439 1 22 1 6
439 1 25 1 13
439 2 5 1 1
439 2 8 0 1
439 2 14 1 1
439 2 15 1 1
439 2 17 1 1
439 2 18 0 1
439 2 20 1 1
440 1 1 1 5
440 1 2 1 11
440 1 3 1 8
440 1 4 1 8
440 1 5 1 11
440 1 12 1 2
440 1 13 1 2
440 1 14 1 1
440 1 16 1 7
440 1 17 1 7
440 1 18 1 4
440 1 19 1 11
440 1 20 1 6
440 1 21 1 4
440 1 22 1 3
440 1 23 1 4
440 1 24 1 2
440 1 25 1 4
440 2 9 0 1
440 2 17 1 1
441 1 2 1 1
441 1 3 1 8
441 1 7 1 3
441 1 8 1 10
441 1 13 1 4
441 1 16 1 14
441 1 17 1 10
441 1 18 1 25
441 1 19 1 6
441 1 20 1 9
441 1 22 1 2
441 1 23 1 8
441 2 9 0 1
441 2 13 1 1
441 2 16 0 1
441 2 18 1 1
441 2 19 1 1
441 2 20 1 1
441 2 23 1 1
442 1 2 1 12
442 1 6 1 3
442 1 7 1 20
442 1 8 1 2
442 1 9 1 1
442 1 10 1 2
442 1 11 1 1
442 1 12 1 9
442 1 16 1 8
442 1 17 1 14
442 1 18 1 7
442 1 19 1 5
442 1 20 1 4
442 1 22 1 12
442 2 5 0 1
442 2 7 1 1
442 2 22 1 1
443 1 3 1 19
443 1 7 1 1
443 1 8 1 19
443 1 13 1 22
443 1 16 1 1
443 1 17 1 2
443 1 18 1 18
443 1 20 1 2
443 1 23 1 16
443 2 3 1 1
443 2 10 0 1
443 2 18 1 1
443 2 23 1 1
444 1 2 1 1
444 1 3 1 2
444 1 5 1 10
444 1 8 1 1
444 1 10 1 18
444 1 11 1 2
444 1 12 1 5
444 1 13 1 7
444 1 14 1 5
444 1 15 1 18
444 1 16 1 2
444 1 17 1 2
444 1 18 1 5
444 1 19 1 1
444 1 20 1 9
444 1 23 1 3
444 1 25 1 9
444 2 11 1 1
444 2 12 1 1
444 2 13 1 1
444 2 17 0 1
444 2 22 0 1
445 1 1 1 3
445 1 6 1 1
445 1 11 1 1
445 1 21 1 29
445 1 22 1 19
445 1 23 1 15
445 1 24 1 13
445 1 25 1 19
445 2 18 0 1
445 2 21 1 1
445 2 23 1 1
445 2 24 1 1
446 1 3 1 8
446 1 8 1 6
446 1 13 1 3
446 1 15 1 1
446 1 18 1 7
446 1 20 1 1
446 1 21 1 11
446 1 22 1 14
446 1 23 1 21
446 1 24 1 14
446 1 25 1 14
446 2 2 0 1
446 2 3 1 1
446 2 14 0 1
446 2 15 0 1
446 2 21 1 1
446 2 23 1 1
446 2 24 1 1
446 2 25 1 1
447 1 2 1 1
447 1 4 1 14
447 1 5 1 2
447 1 6 1 5
447 1 7 1 6
447 1 8 1 5
447 1 9 1 11
447 1 10 1 6
447 1 14 1 16
447 1 19 1 16
447 1 24 1 18
447 2 4 1 1
447 2 8 1 1
447 2 9 1 1
447 2 14 1 1
447 2 24 1 1
448 1 4 1 2
448 1 5 1 14
448 1 6 1 2
448 1 7 1 3
448 1 8 1 3
448 1 9 1 2
448 1 10 1 19
448 1 15 1 22
448 1 18 1 1
448 1 20 1 14
448 1 24 1 1
448 1 25 1 17
448 2 7 1 1
448 2 10 1 1
448 2 15 1 1
448 2 22 0 1
448 2 25 1 1
449 1 4 1 4
449 1 6 1 6
449 1 7 1 10
449 1 8 1 4
449 1 9 1 12
449 1 10 1 12
449 1 13 1 1
449 1 14 1 4
449 1 16 1 6
449 1 17 1 9
449 1 18 1 6
449 1 19 1 18
449 1 20 1 5
449 1 22 1 1
449 1 24 1 2
449 2 7 1 1
449 2 8 1 1
449 2 15 0 1
449 2 16 1 1
449 2 17 1 1
449 2 20 1 1
450 1 1 1 1
450 1 2 1 1
450 1 4 1 2
450 1 5 1 2
450 1 6 1 9
450 1 7 1 15
450 1 8 1 14
450 1 9 1 13
450 1 10 1 12
450 1 11 1 2
450 1 13 1 1
450 1 14 1 2
450 1 20 1 2
450 1 21 1 3
450 1 22 1 6
450 1 23 1 6
450 1 24 1 5
450 1 25 1 4
450 2 3 1 1
450 2 7 1 1
450 2 9 1 1
450 2 10 1 1
450 2 22 1 1
450 2 23 1 1
451 1 2 1 14
451 1 3 1 7
451 1 4 1 2
451 1 5 1 4
451 1 7 1 12
451 1 8 1 5
451 1 10 1 4
451 1 12 1 8
451 1 13 1 5
451 1 15 1 1
451 1 17 1 16
451 1 18 1 9
451 1 20 1 1
451 1 22 1 6
451 1 23 1 5
451 1 25 1 1
451 2 2 1 1
451 2 3 0 1
451 2 5 0 1
451 2 7 1 1
451 2 15 1 1
451 2 20 0 1
451 2 22 1 1
451 2 23 1 1
452 1 2 1 3
452 1 3 1 1
452 1 4 1 1
452 1 5 1 17
452 1 7 1 1
452 1 10 1 9
452 1 15 1 8
452 1 16 1 7
452 1 17 1 4
452 1 18 1 8
452 1 19 1 6
452 1 20 1 24
452 1 25 1 11
452 2 6 0 1
452 2 10 1 1
452 2 19 1 1
452 2 25 1 1
453 1 2 1 11
453 1 3 1 2
453 1 5 1 1
453 1 7 1 17
453 1 12 1 16
453 1 17 1 30
453 1 22 1 22
453 1 24 1 1
453 2 2 1 1
453 2 5 1 1
453 2 7 1 1
453 2 12 1 1
453 2 17 1 1
453 2 22 1 1
454 1 11 1 14
454 1 12 1 22
454 1 13 1 23
454 1 14 1 17
454 1 15 1 23
454 1 22 1 1
454 2 3 0 1
454 2 11 1 1
454 2 12 1 1
454 2 13 1 1
454 2 14 1 1
454 2 15 1 1
455 1 2 1 21
455 1 4 1 2
455 1 7 1 20
455 1 8 1 1
455 1 9 1 1
455 1 10 1 2
455 1 12 1 20
455 1 15 1 1
455 1 17 1 13
455 1 22 1 18
455 1 25 1 1
455 2 2 1 1
455 2 7 1 1
455 2 12 1 1
455 2 17 1 1
456 1 1 1 2
456 1 2 1 1
456 1 3 1 2
456 1 5 1 1
456 1 6 1 16
456 1 7 1 13
456 1 8 1 22
456 1 9 1 19
456 1 10 1 14
456 1 13 1 2
456 1 16 1 1
456 1 18 1 3
456 1 19 1 1
456 1 20 1 2
456 1 23 1 1
456 2 2 0 1
456 2 6 1 1
456 2 7 1 1
456 2 8 1 1
456 2 9 1 1
456 2 10 1 1
456 2 13 0 1
456 2 16 0 1
457 1 3 1 8
457 1 8 1 14
457 1 11 1 1
457 1 13 1 19
457 1 15 1 1
457 1 18 1 19
457 1 21 1 1
457 1 22 1 3
457 1 23 1 28
457 1 24 1 3
457 1 25 1 3
457 2 3 1 1
457 2 8 1 1
457 2 12 1 1
457 2 13 1 1
457 2 14 0 1
457 2 15 0 1
457 2 18 1 1
457 2 22 1 1
457 2 23 1 1
458 1 4 1 5
458 1 5 1 3
458 1 9 1 6
458 1 10 1 4
458 1 11 1 13
458 1 12 1 8
458 1 13 1 9
458 1 14 1 17
458 1 15 1 14
458 1 19 1 2
458 1 20 1 5
458 1 21 1 2
458 1 24 1 6
458 1 25 1 6
458 2 5 0 1
458 2 13 1 1
458 2 14 1 1
458 2 15 1 1
458 2 22 0 1
459 1 4 1 1
459 1 5 1 20
459 1 9 1 1
459 1 10 1 21
459 1 14 1 1
459 1 15 1 16
459 1 17 1 1
459 1 19 1 1
459 1 20 1 22
459 1 25 1 16
459 2 3 0 1
459 2 5 1 1
459 2 10 1 1
459 2 15 1 1
459 2 25 1 1
460 1 1 1 8
460 1 2 1 13
460 1 3 1 12
460 1 4 1 12
460 1 5 1 13
460 1 6 1 2
460 1 7 1 7
460 1 8 1 7
460 1 9 1 12
460 1 10 1 6
460 1 14 1 2
460 1 19 1 1
460 1 20 1 2
460 1 24 1 2
460 1 25 1 1
460 2 1 1 1
460 2 6 1 1
460 2 10 1 1
460 2 12 1 1
460 2 14 1 1
461 1 6 1 1
461 1 7 1 1
461 1 8 1 2
461 1 9 1 3
461 1 14 1 1
461 1 16 1 21
461 1 17 1 8
461 1 18 1 18
461 1 19 1 21
461 1 20 1 24
461 2 2 0 1
461 2 15 0 1
461 2 16 1 1
461 2 17 1 1
461 2 18 1 1
461 2 19 1 1
461 2 20 1 1
462 1 1 1 5
462 1 2 1 7
462 1 3 1 2
462 1 4 1 14
462 1 5 1 5
462 1 6 1 3
462 1 7 1 2
462 1 8 1 3
462 1 9 1 15
462 1 10 1 4
462 1 14 1 8
462 1 19 1 9
462 1 21 1 8
462 1 22 1 2
462 1 23 1 5
462 1 24 1 7
462 1 25 1 1
462 2 1 1 1
462 2 2 1 1
462 2 7 0 1
462 2 14 1 1
462 2 15 0 1
462 2 24 1 1
463 1 1 1 19
463 1 2 1 18
463 1 3 1 13
463 1 4 1 11
463 1 5 1 13
463 1 11 1 4
463 1 12 1 1
463 1 13 1 4
463 1 14 1 3
463 1 15 1 3
463 1 18 1 1
463 1 21 1 3
463 1 23 1 3
463 1 24 1 2
463 1 25 1 2
463 2 2 0 1
463 2 3 1 1
463 2 4 1 1
463 2 15 0 1
464 1 2 1 11
464 1 3 1 2
464 1 4 1 11
464 1 7 1 9
464 1 8 1 2
464 1 9 1 7
464 1 10 1 1
464 1 12 1 17
464 1 14 1 10
464 1 17 1 9
464 1 19 1 4
464 1 22 1 8
464 1 24 1 9
464 2 5 0 1
464 2 10 1 1
464 2 22 1 1
465 1 1 1 18
465 1 2 1 19
465 1 3 1 25
465 1 4 1 17
465 1 5 1 17
465 1 8 1 1
465 1 13 1 1
465 1 18 1 1
465 1 23 1 1
465 2 1 1 1
465 2 2 1 1
465 2 3 1 1
465 2 5 1 1
466 1 1 1 12
466 1 2 1 9
466 1 3 1 2
466 1 4 1 1
466 1 5 1 2
466 1 6 1 11
466 1 7 1 4
466 1 8 1 2
466 1 9 1 3
466 1 10 1 4
466 1 11 1 2
466 1 12 1 3
466 1 13 1 1
466 1 14 1 2
466 1 16 1 2
466 1 17 1 3
466 1 21 1 9
466 1 22 1 12
466 1 23 1 4
466 1 24 1 8
466 1 25 1 4
466 2 1 1 1
466 2 3 0 1
466 2 23 1 1
467 1 5 1 17
467 1 10 1 18
467 1 15 1 14
467 1 16 1 3
467 1 20 1 24
467 1 21 1 3
467 1 24 1 1
467 1 25 1 20
467 2 3 1 1
467 2 5 1 1
467 2 6 0 1
467 2 7 0 1
467 2 15 1 1
467 2 20 1 1
467 2 22 0 1
467 2 25 1 1
468 1 1 1 4
468 1 2 1 9
468 1 3 1 1
468 1 4 1 7
468 1 5 1 3
468 1 7 1 4
468 1 12 1 4
468 1 16 1 7
468 1 17 1 9
468 1 18 1 6
468 1 19 1 9
468 1 20 1 4
468 1 21 1 7
468 1 22 1 11
468 1 23 1 4
468 1 24 1 6
468 1 25 1 5
469 1 1 1 15
469 1 2 1 20
469 1 3 1 22
469 1 4 1 26
469 1 5 1 17
469 2 1 1 1
469 2 2 1 1
469 2 3 1 1
469 2 4 1 1
469 2 5 1 1
469 2 7 0 1
469 2 15 0 1
470 1 4 1 23
470 1 9 1 16
470 1 10 1 1
470 1 14 1 16
470 1 15 1 3
470 1 19 1 15
470 1 20 1 2
470 1 24 1 23
470 1 25 1 1
470 2 4 1 1
470 2 5 0 1
470 2 9 1 1
470 2 14 1 1
470 2 15 0 1
470 2 19 1 1
471 1 1 1 17
471 1 2 1 8
471 1 3 1 10
471 1 4 1 9
471 1 5 1 11
471 1 6 1 11
471 1 11 1 14
471 1 16 1 11
471 1 21 1 9
471 2 1 1 1
471 2 4 1 1
471 2 6 1 1
471 2 10 0 1
471 2 11 1 1
471 2 15 0 1
471 2 16 1 1
471 2 18 0 1
471 2 21 1 1
472 1 1 1 8
472 1 2 1 17
472 1 3 1 7
472 1 4 1 8
472 1 5 1 6
472 1 7 1 11
472 1 10 1 1
472 1 12 1 13
472 1 15 1 1
472 1 17 1 15
472 1 20 1 1
472 1 21 1 1
472 1 22 1 10
472 1 25 1 1
472 2 2 1 1
472 2 5 1 1
472 2 12 1 1
472 2 14 0 1
472 2 17 1 1
473 1 1 1 5
473 1 2 1 11
473 1 3 1 5
473 1 4 1 11
473 1 5 1 9
473 1 6 1 9
473 1 7 1 11
473 1 8 1 12
473 1 9 1 7
473 1 10 1 17
473 1 13 1 2
473 1 15 1 1
473 2 3 1 1
473 2 4 1 1
473 2 5 0 1
473 2 6 1 1
473 2 7 1 1
473 2 18 0 1
474 1 2 1 13
474 1 5 1 1
474 1 7 1 20
474 1 12 1 23
474 1 17 1 21
474 1 18 1 1
474 1 20 1 1
474 1 22 1 20
474 2 2 1 1
474 2 7 1 1
474 2 12 1 1
474 2 17 1 1
474 2 22 1 1
475 1 1 1 5
475 1 2 1 6
475 1 3 1 12
475 1 4 1 4
475 1 5 1 1
475 1 6 1 13
475 1 7 1 6
475 1 8 1 3
475 1 10 1 1
475 1 11 1 12
475 1 12 1 4
475 1 16 1 6
475 1 17 1 2
475 1 18 1 5
475 1 19 1 2
475 1 20 1 2
475 1 21 1 8
475 1 22 1 4
475 1 23 1 4
475 2 1 1 1
475 2 3 0 1
475 2 4 1 1
475 2 16 0 1
475 2 17 1 1
475 2 18 1 1
475 2 22 0 1
476 1 3 1 1
476 1 4 1 15
476 1 5 1 1
476 1 9 1 16
476 1 10 1 1
476 1 14 1 27
476 1 18 1 1
476 1 19 1 27
476 1 20 1 1
476 1 24 1 10
476 2 3 0 1
476 2 4 1 1
476 2 12 0 1
476 2 14 1 1
476 2 19 1 1
476 2 24 1 1
477 1 1 1 12
477 1 2 1 7
477 1 3 1 10
477 1 4 1 5
477 1 5 1 1
477 1 6 1 5
477 1 8 1 7
477 1 11 1 11
477 1 12 1 1
477 1 13 1 9
477 1 14 1 1
477 1 15 1 2
477 1 16 1 9
477 1 18 1 7
477 1 21 1 4
477 1 23 1 7
477 1 24 1 1
477 1 25 1 1
477 2 1 1 1
477 2 2 0 1
477 2 3 1 1
477 2 14 0 1
477 2 15 1 1
477 2 21 1 1
478 1 1 1 1
478 1 2 1 2
478 1 3 1 4
478 1 4 1 3
478 1 5 1 6
478 1 6 1 3
478 1 7 1 8
478 1 8 1 5
478 1 9 1 8
478 1 10 1 3
478 1 11 1 7
478 1 12 1 3
478 1 13 1 4
478 1 14 1 5
478 1 15 1 10
478 1 16 1 1
478 1 20 1 2
478 1 21 1 2
478 1 22 1 3
478 1 23 1 4
478 1 24 1 6
478 1 25 1 10
478 2 1 0 1
478 2 5 1 1
478 2 8 0 1
478 2 9 0 1
478 2 10 1 1
478 2 12 0 1
478 2 14 1 1
478 2 19 0 1
478 2 20 1 1
479 1 1 1 9
479 1 2 1 9
479 1 3 1 6
479 1 4 1 9
479 1 5 1 9
479 1 7 1 4
479 1 10 1 1
479 1 11 1 1
479 1 12 1 7
479 1 13 1 8
479 1 14 1 11
479 1 15 1 9
479 1 16 1 1
479 1 17 1 3
479 1 19 1 1
479 1 20 1 4
479 1 22 1 3
479 1 25 1 5
479 2 3 1 1
479 2 7 1 1
479 2 11 0 1
480 1 1 1 1
480 1 2 1 10
480 1 4 1 2
480 1 5 1 2
480 1 6 1 1
480 1 7 1 10
480 1 9 1 5
480 1 10 1 3
480 1 11 1 8
480 1 12 1 12
480 1 13 1 2
480 1 14 1 8
480 1 15 1 5
480 1 17 1 13
480 1 19 1 1
480 1 21 1 1
480 1 22 1 9
480 1 24 1 3
480 1 25 1 4
480 2 2 0 1
480 2 7 1 1
480 2 15 0 1
480 2 22 1 1
480 2 25 1 1
481 1 1 1 1
481 1 2 1 22
481 1 4 1 2
481 1 7 1 24
481 1 12 1 18
481 1 14 1 1
481 1 17 1 12
481 1 22 1 17
481 1 24 1 3
481 2 12 1 1
481 2 17 1 1
482 1 2 1 19
482 1 7 1 19
482 1 12 1 22
482 1 13 1 1
482 1 17 1 20
482 1 22 1 18
482 1 23 1 1
482 2 2 1 1
482 2 6 0 1
482 2 7 1 1
482 2 12 1 1
482 2 15 0 1
482 2 17 1 1
482 2 22 1 1
483 1 2 1 12
483 1 3 1 4
483 1 7 1 14
483 1 8 1 3
483 1 12 1 3
483 1 13 1 2
483 1 17 1 12
483 1 18 1 1
483 1 21 1 9
483 1 22 1 18
483 1 23 1 8
483 1 24 1 7
483 1 25 1 7
483 2 17 1 1
483 2 22 1 1
483 2 25 1 1
484 1 1 1 1
484 1 2 1 13
484 1 4 1 1
484 1 7 1 11
484 1 11 1 1
484 1 12 1 12
484 1 17 1 9
484 1 21 1 7
484 1 22 1 24
484 1 23 1 10
484 1 24 1 9
484 1 25 1 2
484 2 8 0 1
484 2 12 1 1
484 2 15 0 1
484 2 21 1 1
484 2 22 1 1
484 2 23 1 1
484 2 25 1 1
485 1 21 1 14
485 1 22 1 19
485 1 23 1 25
485 1 24 1 17
485 1 25 1 25
485 2 15 0 1
485 2 17 0 1
485 2 18 0 1
485 2 22 1 1
485 2 23 1 1
485 2 24 1 1
485 2 25 1 1
486 1 1 1 1
486 1 4 1 1
486 1 6 1 19
486 1 7 1 18
486 1 8 1 15
486 1 9 1 18
486 1 10 1 14
486 1 14 1 1
486 1 16 1 1
486 1 19 1 1
486 1 21 1 5
486 1 22 1 1
486 1 23 1 2
486 1 24 1 2
486 1 25 1 1
486 2 3 0 1
486 2 10 1 1
486 2 15 0 1
487 1 5 1 2
487 1 10 1 1
487 1 15 1 1
487 1 21 1 21
487 1 22 1 20
487 1 23 1 18
487 1 24 1 17
487 1 25 1 20
487 2 3 0 1
487 2 10 1 1
487 2 21 1 1
487 2 22 1 1
487 2 23 1 1
487 2 24 1 1
487 2 25 1 1
488 1 3 1 12
488 1 8 1 12
488 1 9 1 3
488 1 13 1 9
488 1 14 1 3
488 1 17 1 3
488 1 18 1 20
488 1 19 1 1
488 1 20 1 1
488 1 21 1 7
488 1 22 1 1
488 1 23 1 21
488 1 24 1 4
488 1 25 1 3
488 2 3 1 1
488 2 13 1 1
488 2 17 0 1
488 2 21 1 1
488 2 23 1 1
488 2 24 1 1
489 1 4 1 4
489 1 6 1 6
489 1 8 1 1
489 1 9 1 5
489 1 11 1 4
489 1 12 1 2
489 1 13 1 1
489 1 14 1 10
489 1 15 1 1
489 1 16 1 2
489 1 19 1 3
489 1 21 1 13
489 1 22 1 8
489 1 23 1 10
489 1 24 1 19
489 1 25 1 11
489 2 12 0 1
489 2 22 1 1
489 2 25 1 1
490 1 5 1 2
490 1 7 1 4
490 1 8 1 1
490 1 9 1 1
490 1 10 1 5
490 1 16 1 12
490 1 17 1 18
490 1 18 1 14
490 1 19 1 19
490 1 20 1 23
490 1 25 1 1
490 2 9 1 1
490 2 12 0 1
490 2 16 1 1
490 2 18 1 1
490 2 19 1 1
490 2 20 1 1
491 1 1 1 4
491 1 2 1 15
491 1 3 1 1
491 1 4 1 6
491 1 5 1 6
491 1 7 1 17
491 1 10 1 2
491 1 11 1 2
491 1 12 1 8
491 1 13 1 2
491 1 15 1 2
491 1 17 1 16
491 1 22 1 19
491 2 2 1 1
491 2 7 1 1
491 2 17 1 1
491 2 22 1 1
492 1 1 1 2
492 1 2 1 1
492 1 3 1 2
492 1 4 1 4
492 1 5 1 6
492 1 6 1 4
492 1 7 1 4
492 1 9 1 6
492 1 10 1 6
492 1 11 1 4
492 1 12 1 2
492 1 13 1 1
492 1 14 1 9
492 1 15 1 1
492 1 16 1 5
492 1 18 1 4
492 1 19 1 7
492 1 20 1 1
492 1 21 1 15
492 1 22 1 5
492 1 23 1 2
492 1 24 1 7
492 1 25 1 2
492 2 4 1 1
492 2 5 1 1
492 2 6 0 1
492 2 8 1 1
492 2 9 0 1
492 2 15 0 1
492 2 17 1 1
492 2 18 1 1
492 2 20 1 1
493 1 1 1 9
493 1 3 1 1
493 1 5 1 1
493 1 6 1 20
493 1 7 1 5
493 1 8 1 15
493 1 9 1 7
493 1 10 1 8
493 1 11 1 4
493 1 13 1 4
493 1 16 1 8
493 1 18 1 7
493 1 20 1 2
493 1 21 1 4
493 1 23 1 5
493 2 1 1 1
493 2 3 1 1
493 2 6 1 1
493 2 7 1 1
493 2 13 1 1
493 2 23 1 1
494 1 1 1 15
494 1 2 1 7
494 1 3 1 6
494 1 4 1 12
494 1 5 1 5
494 1 6 1 8
494 1 7 1 1
494 1 11 1 16
494 1 15 1 1
494 1 16 1 14
494 1 21 1 12
494 1 22 1 3
494 2 1 1 1
494 2 3 0 1
494 2 4 1 1
494 2 11 1 1
494 2 15 0 1
494 2 21 1 1
495 1 3 1 10
495 1 7 1 1
495 1 8 1 7
495 1 12 1 1
495 1 13 1 5
495 1 16 1 18
495 1 17 1 12
495 1 18 1 20
495 1 19 1 14
495 1 20 1 10
495 1 23 1 2
495 2 2 0 1
495 2 12 0 1
495 2 15 0 1
495 2 18 1 1
495 2 20 1 1
496 1 1 1 1
496 1 2 1 3
496 1 4 1 16
496 1 9 1 18
496 1 11 1 3
496 1 12 1 4
496 1 13 1 4
496 1 14 1 16
496 1 15 1 4
496 1 16 1 1
496 1 17 1 1
496 1 19 1 11
496 1 21 1 1
496 1 22 1 3
496 1 24 1 14
496 2 13 1 1
496 2 20 0 1
496 2 24 1 1
497 1 3 1 3
497 1 4 1 6
497 1 8 1 3
497 1 9 1 5
497 1 13 1 6
497 1 14 1 3
497 1 16 1 12
497 1 17 1 8
497 1 18 1 14
497 1 19 1 13
497 1 20 1 15
497 1 23 1 8
497 1 24 1 2
497 1 25 1 2
497 2 3 0 1
497 2 5 0 1
497 2 15 0 1
497 2 24 1 1
498 1 1 1 1
498 1 5 1 9
498 1 6 1 1
498 1 7 1 1
498 1 9 1 3
498 1 10 1 4
498 1 11 1 2
498 1 12 1 3
498 1 13 1 2
498 1 14 1 2
498 1 15 1 15
498 1 16 1 8
498 1 17 1 5
498 1 18 1 3
498 1 19 1 13
498 1 20 1 16
498 1 21 1 2
498 1 24 1 2
498 1 25 1 8
498 2 3 0 1
498 2 5 1 1
498 2 11 1 1
498 2 12 0 1
499 1 2 1 10
499 1 3 1 6
499 1 5 1 3
499 1 6 1 1
499 1 7 1 9
499 1 8 1 13
499 1 10 1 3
499 1 11 1 2
499 1 12 1 8
499 1 13 1 6
499 1 15 1 4
499 1 17 1 8
499 1 18 1 1
499 1 20 1 4
499 1 22 1 12
499 1 23 1 7
499 1 25 1 3
499 2 13 1 1
499 2 15 0 1
499 2 18 1 1
500 1 1 1 9
500 1 2 1 8
500 1 3 1 11
500 1 4 1 16
500 1 5 1 6
500 1 11 1 11
500 1 12 1 10
500 1 13 1 14
500 1 14 1 9
500 1 15 1 5
500 1 18 1 1
500 2 11 1 1
500 2 12 1 1
501 1 3 1 5
501 1 4 1 17
501 1 8 1 7
501 1 9 1 14
501 1 13 1 5
501 1 14 1 10
501 1 15 1 1
501 1 18 1 3
501 1 19 1 11
501 1 20 1 1
501 1 23 1 6
501 1 24 1 15
501 1 25 1 5
501 2 3 1 1
501 2 4 1 1
501 2 5 0 1
501 2 9 1 1
501 2 13 1 1
501 2 22 0 1
501 2 23 1 1
502 1 1 1 2
502 1 2 1 2
502 1 3 1 1
502 1 4 1 1
502 1 5 1 14
502 1 8 1 2
502 1 10 1 10
502 1 11 1 4
502 1 12 1 5
502 1 13 1 9
502 1 14 1 8
502 1 15 1 22
502 1 20 1 11
502 1 22 1 1
502 1 23 1 1
502 1 25 1 7
502 2 5 1 1
502 2 10 1 1
502 2 15 1 1
502 2 25 1 1
503 1 1 1 12
503 1 2 1 10
503 1 3 1 21
503 1 4 1 21
503 1 5 1 12
503 1 10 1 1
503 1 13 1 1
503 1 15 1 2
503 1 16 1 2
503 1 17 1 1
503 1 18 1 4
503 1 19 1 3
503 1 20 1 7
503 1 22 1 1
503 1 25 1 2
503 2 3 1 1
503 2 4 1 1
503 2 5 1 1
503 2 15 1 1
503 2 25 1 1
504 1 1 1 5
504 1 2 1 2
504 1 5 1 3
504 1 6 1 15
504 1 7 1 10
504 1 8 1 10
504 1 9 1 13
504 1 10 1 13
504 1 11 1 3
504 1 12 1 1
504 1 15 1 6
504 1 16 1 3
504 1 20 1 8
504 1 21 1 2
504 1 25 1 6
504 2 2 0 1
504 2 5 0 1
504 2 6 1 1
504 2 9 1 1
504 2 15 0 1
504 2 16 1 1
504 2 22 0 1
504 2 25 1 1
505 1 1 1 18
505 1 6 1 26
505 1 11 1 23
505 1 16 1 21
505 1 21 1 11
505 1 25 1 1
505 2 6 1 1
505 2 11 1 1
505 2 16 1 1
505 2 21 1 1
506 1 1 1 16
506 1 2 1 17
506 1 3 1 17
506 1 4 1 13
506 1 5 1 19
506 1 16 1 1
506 1 21 1 2
506 1 22 1 3
506 1 23 1 3
506 1 24 1 5
506 1 25 1 4
506 2 1 1 1
506 2 2 1 1
506 2 3 1 1
506 2 4 1 1
506 2 5 1 1
506 2 6 0 1
506 2 10 0 1
506 2 18 0 1
506 2 22 0 1
507 1 4 1 8
507 1 6 1 11
507 1 7 1 15
507 1 8 1 16
507 1 9 1 21
507 1 10 1 11
507 1 11 1 2
507 1 13 1 1
507 1 14 1 5
507 1 19 1 3
507 1 24 1 7
507 2 4 1 1
507 2 8 1 1
507 2 9 1 1
507 2 10 1 1
507 2 17 0 1
508 1 4 1 26
508 1 5 1 2
508 1 9 1 20
508 1 10 1 3
508 1 14 1 9
508 1 15 1 2
508 1 19 1 17
508 1 20 1 2
508 1 24 1 16
508 1 25 1 3
508 2 4 1 1
508 2 9 1 1
508 2 12 0 1
508 2 14 1 1
508 2 19 1 1
508 2 22 0 1
508 2 24 1 1
509 1 3 1 2
509 1 6 1 4
509 1 7 1 2
509 1 8 1 6
509 1 9 1 5
509 1 10 1 2
509 1 11 1 22
509 1 12 1 10
509 1 13 1 15
509 1 14 1 15
509 1 15 1 9
509 1 18 1 1
509 1 20 1 1
509 1 23 1 4
509 1 24 1 1
509 1 25 1 1
509 2 3 1 1
509 2 5 0 1
509 2 8 1 1
509 2 12 1 1
509 2 13 1 1
509 2 14 1 1
509 2 15 1 1
510 1 3 1 14
510 1 5 1 6
510 1 8 1 23
510 1 10 1 5
510 1 13 1 15
510 1 15 1 3
510 1 18 1 11
510 1 20 1 4
510 1 23 1 15
510 1 25 1 4
510 2 3 1 1
510 2 8 1 1
510 2 13 1 1
510 2 23 1 1
511 1 6 1 11
511 1 7 1 12
511 1 8 1 10
511 1 9 1 11
511 1 10 1 17
511 1 12 1 1
511 1 14 1 1
511 1 16 1 6
511 1 17 1 10
511 1 18 1 7
511 1 19 1 9
511 1 20 1 5
511 2 7 1 1
511 2 8 1 1
511 2 9 1 1
511 2 10 1 1
511 2 12 0 1
511 2 13 0 1
511 2 16 1 1
511 2 19 1 1
511 2 21 0 1
512 1 2 1 8
512 1 3 1 10
512 1 7 1 6
512 1 8 1 14
512 1 12 1 3
512 1 13 1 10
512 1 17 1 2
512 1 18 1 15
512 1 21 1 3
512 1 22 1 12
512 1 23 1 12
512 1 24 1 2
512 1 25 1 3
512 2 3 1 1
512 2 5 0 1
512 2 7 0 1
512 2 10 0 1
512 2 13 0 1
512 2 18 1 1
512 2 23 1 1
513 1 4 1 1
513 1 6 1 4
513 1 7 1 3
513 1 8 1 2
513 1 9 1 2
513 1 10 1 3
513 1 11 1 7
513 1 12 1 11
513 1 13 1 5
513 1 14 1 3
513 1 15 1 8
513 1 21 1 10
513 1 22 1 12
513 1 23 1 10
513 1 24 1 8
513 1 25 1 11
513 2 5 0 1
513 2 13 1 1
513 2 22 1 1
513 2 23 1 1
514 1 1 1 6
514 1 2 1 7
514 1 3 1 5
514 1 4 1 5
514 1 5 1 4
514 1 6 1 2
514 1 11 1 3
514 1 16 1 13
514 1 17 1 6
514 1 18 1 11
514 1 19 1 20
514 1 20 1 14
514 1 21 1 4
514 2 1 1 1
514 2 15 0 1
514 2 16 1 1
514 2 20 1 1
515 1 1 1 17
515 1 3 1 1
515 1 6 1 17
515 1 8 1 7
515 1 9 1 1
515 1 10 1 1
515 1 11 1 22
515 1 13 1 2
515 1 16 1 17
515 1 18 1 1
515 1 21 1 14
515 2 1 1 1
515 2 6 1 1
515 2 11 1 1
515 2 15 0 1
515 2 16 1 1
515 2 21 1 1
515 2 22 0 1
516 1 4 1 14
516 1 7 1 2
516 1 8 1 1
516 1 9 1 20
516 1 12 1 1
516 1 14 1 18
516 1 15 1 3
516 1 19 1 19
516 1 24 1 22
516 2 3 0 1
516 2 4 1 1
516 2 7 1 1
516 2 9 1 1
516 2 15 0 1
516 2 19 1 1
516 2 24 1 1
517 1 1 1 2
517 1 3 1 4
517 1 4 1 15
517 1 5 1 2
517 1 6 1 2
517 1 8 1 5
517 1 9 1 12
517 1 11 1 2
517 1 13 1 3
517 1 14 1 14
517 1 15 1 1
517 1 16 1 4
517 1 18 1 5
517 1 19 1 13
517 1 21 1 2
517 1 23 1 2
517 1 24 1 11
517 1 25 1 1
517 2 5 0 1
517 2 9 1 1
517 2 13 0 1
517 2 14 1 1
517 2 15 0 1
517 2 19 1 1
517 2 24 1 1
518 1 1 1 15
518 1 2 1 1
518 1 3 1 3
518 1 4 1 2
518 1 6 1 10
518 1 8 1 5
518 1 9 1 2
518 1 11 1 16
518 1 12 1 2
518 1 13 1 5
518 1 14 1 5
518 1 15 1 3
518 1 16 1 11
518 1 18 1 1
518 1 19 1 5
518 1 21 1 10
518 1 23 1 2
518 1 24 1 2
518 2 6 1 1
518 2 8 1 1
518 2 21 1 1
519 1 1 1 1
519 1 2 1 2
519 1 3 1 1
519 1 4 1 3
519 1 5 1 3
519 1 6 1 12
519 1 7 1 16
519 1 8 1 8
519 1 9 1 15
519 1 10 1 9
519 1 12 1 5
519 1 14 1 3
519 1 15 1 2
519 1 19 1 2
519 1 20 1 3
519 1 21 1 3
519 1 22 1 4
519 1 23 1 4
519 1 24 1 3
519 1 25 1 1
519 2 1 1 1
519 2 2 1 1
519 2 10 1 1
519 2 12 0 1
519 2 15 0 1
519 2 21 0 1
519 2 23 1 1
519 2 25 1 1
520 1 2 1 18
520 1 7 1 19
520 1 12 1 19
520 1 17 1 23
520 1 22 1 21
520 2 2 1 1
520 2 7 1 1
520 2 12 1 1
520 2 14 0 1
520 2 17 1 1
520 2 22 1 1
521 1 1 1 7
521 1 2 1 5
521 1 3 1 5
521 1 4 1 6
521 1 5 1 5
521 1 10 1 1
521 1 11 1 1
521 1 12 1 1
521 1 16 1 2
521 1 17 1 1
521 1 18 1 1
521 1 21 1 9
521 1 22 1 12
521 1 23 1 11
521 1 24 1 21
521 1 25 1 12
521 2 2 0 1
521 2 24 1 1
521 2 25 1 1
522 1 3 1 16
522 1 5 1 3
522 1 6 1 3
522 1 7 1 4
522 1 8 1 17
522 1 9 1 4
522 1 10 1 5
522 1 13 1 13
522 1 15 1 4
522 1 16 1 1
522 1 17 1 1
522 1 18 1 12
522 1 20 1 3
522 1 23 1 12
522 1 25 1 2
522 2 3 1 1
522 2 8 1 1
522 2 18 1 1
522 2 25 1 1
523 1 3 1 1
523 1 4 1 1
523 1 5 1 23
523 1 6 1 2
523 1 7 1 3
523 1 8 1 1
523 1 9 1 1
523 1 10 1 24
523 1 15 1 16
523 1 20 1 11
523 1 21 1 1
523 1 22 1 3
523 1 24 1 2
523 1 25 1 11
523 2 5 1 1
523 2 10 0 1
523 2 15 1 1
524 1 5 1 2
524 1 6 1 17
524 1 7 1 11
524 1 8 1 20
524 1 9 1 13
524 1 10 1 22
524 1 11 1 2
524 1 12 1 1
524 1 13 1 2
524 1 14 1 3
524 1 15 1 2
524 1 18 1 1
524 1 20 1 2
524 1 25 1 2
524 2 5 0 1
524 2 8 1 1
524 2 10 1 1
524 2 15 1 1
524 2 18 0 1
525 1 2 1 1
525 1 11 1 2
525 1 12 1 6
525 1 13 1 4
525 1 14 1 1
525 1 15 1 1
525 1 18 1 1
525 1 21 1 23
525 1 22 1 13
525 1 23 1 15
525 1 24 1 19
525 1 25 1 14
525 2 15 0 1
525 2 21 1 1
525 2 23 1 1
525 2 24 1 1
526 1 9 1 2
526 1 10 1 1
526 1 13 1 1
526 1 14 1 3
526 1 21 1 21
526 1 22 1 25
526 1 23 1 18
526 1 24 1 14
526 1 25 1 15
526 2 2 0 1
526 2 15 0 1
526 2 21 1 1
526 2 22 1 1
526 2 24 1 1
526 2 25 1 1
527 1 2 1 2
527 1 4 1 7
527 1 5 1 1
527 1 7 1 3
527 1 10 1 1
527 1 11 1 1
527 1 12 1 3
527 1 13 1 2
527 1 14 1 2
527 1 15 1 2
527 1 16 1 12
527 1 17 1 9
527 1 18 1 9
527 1 19 1 13
527 1 20 1 6
527 1 21 1 10
527 1 22 1 5
527 1 23 1 3
527 1 24 1 3
527 1 25 1 6
527 2 7 1 1
527 2 15 0 1
527 2 19 1 1
528 1 1 1 6
528 1 2 1 14
528 1 3 1 4
528 1 4 1 20
528 1 5 1 11
528 1 9 1 5
528 1 14 1 11
528 1 15 1 4
528 1 16 1 2
528 1 17 1 1
528 1 18 1 2
528 1 19 1 7
528 1 20 1 3
528 1 24 1 7
528 1 25 1 3
528 2 1 1 1
528 2 4 1 1
528 2 6 0 1
528 2 12 0 1
528 2 16 1 1
528 2 18 1 1
528 2 24 1 1
528 2 25 1 1
529 1 1 1 17
529 1 2 1 11
529 1 3 1 21
529 1 4 1 25
529 1 5 1 23
529 1 22 1 1
529 1 24 1 2
529 2 3 1 1
529 2 4 1 1
529 2 5 1 1
530 1 1 1 15
530 1 2 1 19
530 1 3 1 20
530 1 4 1 14
530 1 5 1 16
530 1 6 1 2
530 1 9 1 4
530 1 10 1 1
530 1 14 1 5
530 1 19 1 3
530 1 24 1 1
530 2 4 1 1
530 2 5 1 1
530 2 8 0 1
530 2 14 1 1
530 2 18 0 1
530 2 19 1 1
531 1 1 1 21
531 1 6 1 17
531 1 8 1 1
531 1 11 1 25
531 1 16 1 16
531 1 18 1 2
531 1 21 1 18
531 2 2 0 1
531 2 16 1 1
531 2 18 0 1
531 2 20 0 1
531 2 21 1 1
532 1 1 1 4
532 1 2 1 6
532 1 3 1 9
532 1 4 1 3
532 1 5 1 3
532 1 6 1 12
532 1 7 1 4
532 1 8 1 9
532 1 9 1 6
532 1 10 1 9
532 1 13 1 5
532 1 17 1 2
532 1 18 1 6
532 1 19 1 1
532 1 21 1 5
532 1 22 1 5
532 1 23 1 8
532 1 24 1 1
532 1 25 1 2
532 2 3 1 1
532 2 6 1 1
532 2 19 0 1
532 2 24 1 1
533 1 4 1 5
533 1 6 1 11
533 1 7 1 13
533 1 8 1 14
533 1 9 1 13
533 1 10 1 20
533 1 11 1 1
533 1 12 1 1
533 1 14 1 4
533 1 15 1 1
533 1 16 1 3
533 1 17 1 2
533 1 18 1 2
533 1 19 1 5
533 1 20 1 2
533 1 24 1 3
533 2 3 0 1
533 2 5 0 1
533 2 6 1 1
533 2 7 1 1
533 2 8 1 1
533 2 9 1 1
533 2 10 1 1
533 2 15 0 1
534 1 1 1 2
534 1 2 1 3
534 1 3 1 1
534 1 4 1 3
534 1 5 1 3
534 1 6 1 1
534 1 9 1 4
534 1 11 1 9
534 1 12 1 19
534 1 13 1 10
534 1 14 1 14
534 1 15 1 18
534 1 19 1 4
534 1 21 1 1
534 1 22 1 1
534 1 24 1 4
534 1 25 1 3
534 2 3 0 1
534 2 11 1 1
534 2 12 0 1
534 2 14 1 1
534 2 15 1 1
534 2 21 1 1
534 2 24 1 1
535 1 1 1 16
535 1 2 1 20
535 1 3 1 13
535 1 4 1 18
535 1 5 1 19
535 1 7 1 1
535 1 12 1 7
535 1 13 1 1
535 1 17 1 2
535 1 22 1 1
535 1 23 1 1
535 1 25 1 1
535 2 2 1 1
535 2 3 1 1
535 2 5 1 1
535 2 12 0 1
535 2 18 0 1
536 1 3 1 2
536 1 5 1 19
536 1 8 1 2
536 1 10 1 10
536 1 12 1 1
536 1 13 1 3
536 1 14 1 3
536 1 15 1 16
536 1 16 1 1
536 1 18 1 3
536 1 20 1 24
536 1 25 1 16
536 2 5 1 1
536 2 20 1 1
536 2 22 0 1
536 2 25 1 1
537 1 1 1 3
537 1 6 1 2
537 1 11 1 3
537 1 12 1 3
537 1 14 1 2
537 1 15 1 4
537 1 16 1 16
537 1 17 1 21
537 1 18 1 15
537 1 19 1 17
537 1 20 1 12
537 1 21 1 1
537 1 23 1 1
537 2 16 1 1
537 2 19 1 1
537 2 20 1 1
537 2 22 0 1
538 1 1 1 28
538 1 2 1 14
538 1 3 1 13
538 1 4 1 15
538 1 5 1 17
538 1 11 1 2
538 1 12 1 2
538 1 13 1 4
538 1 14 1 1
538 1 15 1 4
538 2 1 1 1
538 2 2 1 1
538 2 3 1 1
538 2 4 1 1
538 2 5 1 1
538 2 15 0 1
539 1 2 1 18
539 1 3 1 3
539 1 7 1 11
539 1 8 1 1
539 1 12 1 4
539 1 13 1 4
539 1 17 1 9
539 1 18 1 3
539 1 21 1 9
539 1 22 1 21
539 1 23 1 4
539 1 24 1 7
539 1 25 1 6
539 2 18 0 1
539 2 21 1 1
539 2 22 1 1
539 2 23 1 1
540 1 1 1 8
540 1 2 1 7
540 1 3 1 16
540 1 4 1 13
540 1 5 1 16
540 1 8 1 7
540 1 10 1 1
540 1 13 1 9
540 1 18 1 8
540 1 23 1 15
540 2 1 1 1
540 2 3 1 1
540 2 7 0 1
540 2 23 1 1
541 1 3 1 1
541 1 4 1 1
541 1 5 1 4
541 1 6 1 2
541 1 8 1 3
541 1 9 1 1
541 1 10 1 6
541 1 11 1 6
541 1 12 1 5
541 1 13 1 9
541 1 14 1 7
541 1 15 1 11
541 1 16 1 4
541 1 17 1 4
541 1 18 1 5
541 1 19 1 8
541 1 20 1 7
541 1 21 1 2
541 1 22 1 2
541 1 23 1 2
541 1 24 1 5
541 1 25 1 5
541 2 5 1 1
541 2 7 1 1
541 2 14 1 1
542 1 1 1 6
542 1 4 1 1
542 1 5 1 10
542 1 6 1 14
542 1 7 1 1
542 1 9 1 2
542 1 10 1 3
542 1 11 1 13
542 1 13 1 1
542 1 14 1 3
542 1 15 1 10
542 1 16 1 12
542 1 19 1 1
542 1 20 1 7
542 1 21 1 11
542 1 25 1 5
542 2 1 1 1
542 2 2 0 1
542 2 5 1 1
542 2 6 1 1
542 2 11 1 1
542 2 13 1 1
542 2 18 0 1
542 2 21 1 1
542 2 22 0 1
543 1 1 1 1
543 1 5 1 1
543 1 6 1 17
543 1 7 1 14
543 1 8 1 14
543 1 9 1 10
543 1 10 1 15
543 1 12 1 1
543 1 15 1 2
543 1 21 1 2
543 1 22 1 4
543 1 23 1 3
543 1 24 1 8
543 1 25 1 8
543 2 9 1 1
543 2 10 1 1
543 2 15 0 1
543 2 19 0 1
543 2 20 0 1
543 2 22 0 1
544 1 1 1 10
544 1 2 1 9
544 1 3 1 12
544 1 4 1 25
544 1 5 1 9
544 1 6 1 3
544 1 7 1 1
544 1 8 1 4
544 1 9 1 2
544 1 10 1 9
544 1 13 1 1
544 1 14 1 3
544 1 15 1 1
544 1 19 1 1
544 1 20 1 5
544 1 24 1 2
544 1 25 1 3
544 2 1 1 1
544 2 2 1 1
544 2 5 1 1
544 2 6 1 1
544 2 10 1 1
544 2 12 0 1
544 2 22 0 1
544 2 24 1 1
545 1 1 1 15
545 1 2 1 15
545 1 3 1 12
545 1 4 1 13
545 1 5 1 15
545 1 10 1 5
545 1 11 1 2
545 1 13 1 3
545 1 15 1 4
545 1 16 1 3
545 1 20 1 5
545 1 23 1 1
545 1 25 1 7
545 2 1 1 1
545 2 3 1 1
545 2 15 1 1
545 2 25 1 1
546 1 1 1 15
546 1 5 1 8
546 1 6 1 9
546 1 8 1 1
546 1 9 1 1
546 1 10 1 10
546 1 11 1 15
546 1 15 1 6
546 1 16 1 16
546 1 20 1 5
546 1 21 1 11
546 1 25 1 3
546 2 10 1 1
546 2 20 1 1
547 1 2 1 2
547 1 3 1 3
547 1 5 1 13
547 1 6 1 4
547 1 7 1 3
547 1 8 1 5
547 1 9 1 1
547 1 10 1 15
547 1 13 1 1
547 1 15 1 14
547 1 20 1 19
547 1 22 1 1
547 1 25 1 19
547 2 5 1 1
547 2 10 1 1
547 2 15 1 1
547 2 17 0 1
547 2 20 1 1
547 2 22 0 1
548 1 1 1 13
548 1 2 1 13
548 1 3 1 11
548 1 4 1 7
548 1 5 1 6
548 1 6 1 4
548 1 11 1 4
548 1 16 1 3
548 1 17 1 1
548 1 21 1 10
548 1 22 1 10
548 1 23 1 2
548 1 24 1 8
548 1 25 1 8
548 2 1 1 1
548 2 3 0 1
548 2 11 1 1
548 2 13 0 1
548 2 21 1 1
548 2 24 1 1
549 1 5 1 6
549 1 6 1 1
549 1 7 1 3
549 1 8 1 1
549 1 9 1 4
549 1 10 1 3
549 1 11 1 7
549 1 12 1 12
549 1 13 1 16
549 1 14 1 20
549 1 15 1 14
549 1 19 1 3
549 1 20 1 6
549 1 24 1 2
549 1 25 1 2
549 2 5 1 1
549 2 8 1 1
549 2 11 1 1
549 2 12 1 1
549 2 13 1 1
549 2 14 1 1
549 2 15 1 1
549 2 22 0 1
550 1 1 1 14
550 1 2 1 2
550 1 6 1 17
550 1 7 1 1
550 1 11 1 22
550 1 12 1 4
550 1 13 1 5
550 1 14 1 2
550 1 15 1 3
550 1 16 1 14
550 1 17 1 1
550 1 21 1 15
550 2 1 1 1
550 2 3 0 1
550 2 6 1 1
550 2 12 0 1
550 2 14 0 1
550 2 16 1 1
551 1 3 1 13
551 1 4 1 10
551 1 5 1 1
551 1 6 1 2
551 1 8 1 9
551 1 9 1 3
551 1 11 1 2
551 1 13 1 8
551 1 14 1 7
551 1 16 1 2
551 1 18 1 12
551 1 19 1 7
551 1 21 1 5
551 1 23 1 14
551 1 24 1 5
551 2 1 1 1
551 2 3 0 1
551 2 5 0 1
551 2 8 1 1
551 2 9 1 1
551 2 15 0 1
551 2 22 0 1
551 2 24 1 1
552 1 1 1 5
552 1 4 1 17
552 1 5 1 5
552 1 7 1 1
552 1 9 1 13
552 1 10 1 4
552 1 11 1 1
552 1 12 1 2
552 1 14 1 9
552 1 15 1 2
552 1 16 1 3
552 1 17 1 5
552 1 19 1 12
552 1 20 1 1
552 1 21 1 2
552 1 24 1 14
552 1 25 1 4
552 2 4 1 1
552 2 9 1 1
552 2 12 0 1
552 2 17 1 1
552 2 18 0 1
552 2 19 1 1
552 2 24 1 1
553 1 2 1 1
553 1 5 1 4
553 1 6 1 12
553 1 7 1 11
553 1 8 1 12
553 1 9 1 20
553 1 10 1 15
553 1 12 1 1
553 1 15 1 2
553 1 17 1 5
553 1 18 1 1
553 1 20 1 5
553 1 21 1 1
553 1 22 1 1
553 1 23 1 1
553 1 25 1 8
553 2 5 0 1
553 2 6 1 1
553 2 7 1 1
553 2 9 1 1
553 2 12 0 1
553 2 15 0 1
553 2 18 0 1
553 2 24 0 1
554 1 1 1 3
554 1 2 1 1
554 1 6 1 18
554 1 7 1 12
554 1 8 1 11
554 1 9 1 11
554 1 10 1 19
554 1 11 1 6
554 1 16 1 7
554 1 20 1 3
554 1 21 1 7
554 1 25 1 2
554 2 1 1 1
554 2 9 1 1
554 2 10 1 1
554 2 15 0 1
555 1 1 1 1
555 1 2 1 2
555 1 3 1 3
555 1 4 1 3
555 1 5 1 2
555 1 6 1 22
555 1 7 1 19
555 1 8 1 22
555 1 9 1 15
555 1 10 1 10
555 1 21 1 1
555 2 7 1 1
555 2 8 1 1
555 2 10 1 1
555 2 12 0 1
555 2 22 0 1
556 1 4 1 1
556 1 5 1 15
556 1 6 1 8
556 1 10 1 10
556 1 11 1 8
556 1 14 1 1
556 1 15 1 18
556 1 16 1 5
556 1 17 1 1
556 1 19 1 1
556 1 20 1 7
556 1 21 1 8
556 1 22 1 1
556 1 24 1 4
556 1 25 1 12
556 2 4 1 1
556 2 7 1 1
556 2 11 1 1
556 2 20 1 1
556 2 22 0 1
557 1 1 1 9
557 1 2 1 7
557 1 3 1 5
557 1 4 1 7
557 1 5 1 9
557 1 6 1 1
557 1 11 1 4
557 1 12 1 8
557 1 13 1 6
557 1 14 1 7
557 1 15 1 6
557 1 16 1 1
557 1 17 1 1
557 1 18 1 1
557 1 19 1 2
557 1 20 1 2
557 1 21 1 1
557 1 22 1 6
557 1 23 1 8
557 1 24 1 5
557 1 25 1 4
557 2 11 1 1
557 2 13 1 1
557 2 14 0 1
557 2 17 1 1
557 2 18 1 1
557 2 21 1 1
557 2 22 0 1
558 1 1 1 2
558 1 4 1 1
558 1 6 1 2
558 1 10 1 1
558 1 11 1 24
558 1 12 1 12
558 1 13 1 18
558 1 14 1 16
558 1 15 1 21
558 1 18 1 1
558 1 19 1 1
558 1 20 1 1
558 2 3 0 1
558 2 5 0 1
558 2 11 1 1
558 2 12 1 1
558 2 13 1 1
558 2 14 1 1
558 2 15 1 1
559 1 1 1 7
559 1 2 1 7
559 1 3 1 6
559 1 4 1 22
559 1 5 1 7
559 1 9 1 9
559 1 14 1 10
559 1 19 1 6
559 1 21 1 4
559 1 22 1 2
559 1 23 1 3
559 1 24 1 14
559 1 25 1 3
559 2 2 1 1
559 2 4 1 1
559 2 9 0 1
559 2 10 0 1
559 2 15 0 1
560 1 4 1 13
560 1 5 1 5
560 1 9 1 14
560 1 10 1 6
560 1 12 1 1
560 1 14 1 13
560 1 15 1 4
560 1 19 1 17
560 1 20 1 7
560 1 22 1 1
560 1 24 1 12
560 1 25 1 7
560 2 4 1 1
560 2 7 0 1
560 2 16 0 1
560 2 18 0 1
560 2 19 1 1
560 2 24 1 1
560 2 25 1 1
561 1 1 1 8
561 1 2 1 5
561 1 3 1 2
561 1 4 1 19
561 1 5 1 4
561 1 6 1 3
561 1 8 1 1
561 1 9 1 11
561 1 10 1 1
561 1 11 1 2
561 1 12 1 6
561 1 13 1 3
561 1 14 1 6
561 1 15 1 3
561 1 16 1 8
561 1 19 1 7
561 1 20 1 1
561 1 21 1 3
561 1 24 1 7
561 2 4 1 1
561 2 9 1 1
561 2 14 1 1
561 2 15 0 1
561 2 19 1 1
561 2 24 1 1
562 1 1 1 9
562 1 2 1 12
562 1 3 1 6
562 1 6 1 3
562 1 7 1 12
562 1 8 1 7
562 1 11 1 7
562 1 12 1 6
562 1 13 1 5
562 1 14 1 1
562 1 16 1 2
562 1 17 1 8
562 1 18 1 2
562 1 21 1 3
562 1 22 1 13
562 1 23 1 4
562 2 1 1 1
562 2 5 0 1
562 2 7 1 1
562 2 11 1 1
562 2 15 0 1
562 2 22 1 1
563 1 2 1 17
563 1 7 1 23
563 1 9 1 1
563 1 10 1 1
563 1 12 1 13
563 1 17 1 18
563 1 19 1 1
563 1 21 1 3
563 1 22 1 15
563 1 23 1 2
563 1 24 1 2
563 1 25 1 4
563 2 2 1 1
563 2 5 0 1
563 2 7 1 1
563 2 14 1 1
563 2 15 0 1
563 2 22 1 1
563 2 23 1 1
564 1 1 1 1
564 1 2 1 1
564 1 3 1 10
564 1 8 1 21
564 1 12 1 3
564 1 13 1 21
564 1 14 1 2
564 1 15 1 2
564 1 17 1 2
564 1 18 1 19
564 1 23 1 18
564 2 3 1 1
564 2 6 0 1
564 2 8 1 1
564 2 13 1 1
564 2 14 0 1
564 2 15 1 1
564 2 23 1 1
565 1 2 1 1
565 1 4 1 1
565 1 5 1 20
565 1 7 1 2
565 1 8 1 2
565 1 9 1 1
565 1 10 1 17
565 1 12 1 2
565 1 14 1 1
565 1 15 1 13
565 1 20 1 19
565 1 22 1 1
565 1 25 1 20
565 2 5 1 1
565 2 10 0 1
565 2 14 1 1
565 2 15 1 1
565 2 18 0 1
566 1 4 1 11
566 1 6 1 8
566 1 7 1 8
566 1 8 1 7
566 1 9 1 14
566 1 10 1 4
566 1 14 1 6
566 1 16 1 2
566 1 17 1 5
566 1 18 1 2
566 1 19 1 13
566 1 20 1 5
566 1 24 1 15
566 2 4 1 1
566 2 6 1 1
566 2 10 1 1
566 2 14 1 1
566 2 19 1 1
567 1 3 1 4
567 1 6 1 9
567 1 7 1 4
567 1 8 1 13
567 1 9 1 7
567 1 10 1 13
567 1 11 1 6
567 1 12 1 9
567 1 13 1 9
567 1 14 1 5
567 1 15 1 11
567 1 18 1 2
567 1 19 1 3
567 1 20 1 3
567 1 23 1 2
567 2 6 1 1
567 2 7 0 1
567 2 12 1 1
568 1 1 1 6
568 1 2 1 1
568 1 3 1 3
568 1 5 1 3
568 1 6 1 21
568 1 7 1 11
568 1 8 1 11
568 1 9 1 18
568 1 10 1 14
568 1 11 1 4
568 1 15 1 4
568 1 16 1 3
568 1 20 1 1
568 2 5 1 1
568 2 6 1 1
568 2 9 1 1
568 2 10 1 1
568 2 15 0 1
569 1 1 1 9
569 1 2 1 12
569 1 3 1 18
569 1 4 1 13
569 1 5 1 11
569 1 6 1 4
569 1 7 1 3
569 1 8 1 6
569 1 9 1 4
569 1 10 1 6
569 1 13 1 5
569 1 18 1 6
569 1 23 1 3
569 2 1 1 1
569 2 2 1 1
569 2 3 1 1
569 2 4 1 1
569 2 8 1 1
569 2 18 1 1
570 1 1 1 1
570 1 3 1 17
570 1 8 1 16
570 1 13 1 12
570 1 16 1 2
570 1 18 1 17
570 1 20 1 1
570 1 21 1 2
570 1 22 1 5
570 1 23 1 21
570 1 24 1 2
570 1 25 1 4
570 2 3 1 1
570 2 5 0 1
570 2 8 1 1
570 2 13 1 1
570 2 18 1 1
570 2 20 1 1
570 2 22 0 1
570 2 23 1 1
571 1 2 1 2
571 1 4 1 1
571 1 5 1 1
571 1 6 1 2
571 1 7 1 6
571 1 8 1 7
571 1 9 1 6
571 1 10 1 14
571 1 11 1 1
571 1 12 1 10
571 1 13 1 18
571 1 14 1 4
571 1 15 1 9
571 1 18 1 2
571 1 20 1 5
571 1 22 1 1
571 1 23 1 5
571 1 25 1 6
571 2 4 0 1
571 2 5 0 1
571 2 8 1 1
571 2 9 1 1
571 2 13 1 1
571 2 15 1 1
572 1 16 1 20
572 1 17 1 21
572 1 18 1 18
572 1 19 1 19
572 1 20 1 22
572 2 9 0 1
572 2 16 1 1
572 2 17 1 1
572 2 18 1 1
572 2 19 1 1
572 2 20 1 1
572 2 25 0 1
573 1 1 1 5
573 1 2 1 4
573 1 3 1 3
573 1 4 1 3
573 1 10 1 3
573 1 17 1 1
573 1 18 1 1
573 1 20 1 5
573 1 21 1 18
573 1 22 1 20
573 1 23 1 8
573 1 24 1 14
573 1 25 1 15
573 2 3 1 1
573 2 5 0 1
573 2 21 1 1
573 2 22 1 1
573 2 23 1 1
573 2 25 1 1
574 1 1 1 4
574 1 3 1 1
574 1 4 1 3
574 1 6 1 5
574 1 7 1 1
574 1 8 1 5
574 1 9 1 5
574 1 11 1 11
574 1 12 1 3
574 1 13 1 6
574 1 14 1 15
574 1 15 1 8
574 1 16 1 2
574 1 18 1 2
574 1 19 1 6
574 1 21 1 3
574 1 22 1 1
574 1 23 1 3
574 1 24 1 15
574 1 25 1 1
574 2 5 0 1
574 2 9 1 1
574 2 11 1 1
574 2 13 1 1
574 2 14 1 1
574 2 15 0 1
574 2 22 0 1
574 2 24 1 1
575 1 4 1 2
575 1 9 1 2
575 1 14 1 3
575 1 16 1 25
575 1 17 1 10
575 1 18 1 16
575 1 19 1 19
575 1 20 1 23
575 2 17 1 1
575 2 18 1 1
575 2 19 1 1
576 1 2 1 4
576 1 5 1 1
576 1 7 1 2
576 1 12 1 6
576 1 16 1 16
576 1 17 1 24
576 1 18 1 13
576 1 19 1 18
576 1 20 1 13
576 1 22 1 2
576 1 23 1 1
576 2 2 0 1
576 2 6 0 1
576 2 7 1 1
576 2 12 1 1
576 2 16 1 1
576 2 18 1 1
576 2 19 1 1
576 2 20 1 1
577 1 1 1 8
577 1 3 1 3
577 1 6 1 18
577 1 7 1 2
577 1 8 1 5
577 1 9 1 3
577 1 10 1 3
577 1 11 1 9
577 1 12 1 4
577 1 13 1 2
577 1 14 1 1
577 1 15 1 1
577 1 16 1 15
577 1 18 1 6
577 1 21 1 17
577 1 23 1 3
577 2 3 1 1
577 2 6 0 1
577 2 7 1 1
577 2 9 0 1
577 2 11 1 1
577 2 14 0 1
577 2 21 1 1
578 1 1 1 1
578 1 3 1 3
578 1 4 1 3
578 1 5 1 5
578 1 8 1 1
578 1 10 1 11
578 1 15 1 7
578 1 20 1 7
578 1 21 1 15
578 1 22 1 9
578 1 23 1 4
578 1 24 1 8
578 1 25 1 26
578 2 4 1 1
578 2 5 0 1
578 2 13 0 1
578 2 15 1 1
578 2 18 0 1
578 2 21 1 1
578 2 22 1 1
579 1 1 1 2
579 1 2 1 3
579 1 3 1 1
579 1 4 1 1
579 1 7 1 4
579 1 11 1 2
579 1 12 1 5
579 1 13 1 4
579 1 14 1 5
579 1 15 1 7
579 1 16 1 9
579 1 17 1 12
579 1 18 1 6
579 1 19 1 19
579 1 20 1 8
579 1 21 1 3
579 1 22 1 5
579 1 23 1 2
579 1 24 1 1
579 1 25 1 1
579 2 7 1 1
579 2 12 1 1
579 2 16 1 1
579 2 17 1 1
580 1 3 1 7
580 1 6 1 9
580 1 7 1 20
580 1 8 1 17
580 1 9 1 14
580 1 10 1 16
580 1 13 1 3
580 1 18 1 8
580 1 23 1 6
580 2 6 1 1
580 2 7 1 1
580 2 8 1 1
580 2 9 1 1
580 2 10 1 1
580 2 13 0 1
580 2 18 1 1
580 2 23 1 1
581 1 2 1 5
581 1 6 1 1
581 1 7 1 4
581 1 12 1 5
581 1 16 1 8
581 1 17 1 26
581 1 18 1 8
581 1 19 1 10
581 1 20 1 14
581 1 21 1 2
581 1 22 1 8
581 1 23 1 2
581 1 24 1 5
581 1 25 1 2
581 2 3 0 1
581 2 7 1 1
581 2 12 1 1
581 2 16 1 1
581 2 18 1 1
581 2 19 1 1
581 2 22 1 1
582 1 1 1 3
582 1 2 1 1
582 1 3 1 1
582 1 5 1 1
582 1 6 1 20
582 1 7 1 19
582 1 8 1 16
582 1 9 1 17
582 1 10 1 16
582 1 11 1 3
582 1 14 1 1
582 1 16 1 2
582 2 2 0 1
582 2 6 1 1
582 2 7 1 1
582 2 8 1 1
582 2 9 1 1
582 2 10 1 1
582 2 19 1 1
582 2 20 1 1
583 1 1 1 1
583 1 4 1 3
583 1 6 1 5
583 1 9 1 3
583 1 11 1 5
583 1 14 1 1
583 1 16 1 23
583 1 17 1 13
583 1 18 1 17
583 1 19 1 8
583 1 20 1 8
583 1 21 1 9
583 1 22 1 2
583 1 23 1 1
583 1 24 1 1
583 2 2 0 1
583 2 9 0 1
583 2 15 0 1
583 2 16 1 1
583 2 24 1 1
584 1 2 1 22
584 1 7 1 25
584 1 12 1 18
584 1 14 1 2
584 1 17 1 14
584 1 20 1 1
584 1 21 1 1
584 1 22 1 17
584 2 2 1 1
584 2 3 0 1
584 2 7 1 1
584 2 12 1 1
584 2 15 0 1
584 2 17 1 1
584 2 18 0 1
584 2 22 1 1
585 1 1 1 1
585 1 2 1 9
585 1 3 1 2
585 1 4 1 10
585 1 5 1 2
585 1 6 1 5
585 1 7 1 14
585 1 8 1 7
585 1 9 1 13
585 1 10 1 9
585 1 12 1 3
585 1 14 1 5
585 1 17 1 4
585 1 19 1 7
585 1 22 1 2
585 1 24 1 7
585 2 6 1 1
585 2 7 1 1
585 2 9 1 1
585 2 10 1 1
585 2 12 1 1
586 1 8 1 1
586 1 11 1 17
586 1 12 1 13
586 1 13 1 21
586 1 14 1 24
586 1 15 1 18
586 1 17 1 2
586 1 18 1 2
586 1 19 1 1
586 1 23 1 1
586 2 3 1 1
586 2 11 1 1
586 2 12 1 1
586 2 13 1 1
586 2 14 1 1
586 2 15 1 1
586 2 20 0 1
587 1 1 1 11
587 1 2 1 13
587 1 3 1 16
587 1 4 1 14
587 1 5 1 11
587 1 21 1 10
587 1 22 1 4
587 1 23 1 6
587 1 24 1 9
587 1 25 1 6
587 2 1 1 1
587 2 2 1 1
587 2 3 1 1
587 2 4 1 1
587 2 5 1 1
588 1 6 1 22
588 1 7 1 23
588 1 8 1 18
588 1 9 1 18
588 1 10 1 13
588 1 16 1 3
588 1 17 1 1
588 1 19 1 1
588 1 20 1 1
588 2 3 1 1
588 2 6 1 1
588 2 7 1 1
588 2 9 1 1
588 2 10 1 1
589 1 1 1 13
589 1 2 1 9
589 1 3 1 10
589 1 4 1 9
589 1 5 1 12
589 1 6 1 11
589 1 11 1 9
589 1 14 1 1
589 1 16 1 11
589 1 17 1 2
589 1 19 1 1
589 1 21 1 11
589 1 24 1 1
589 2 1 1 1
589 2 4 1 1
589 2 5 1 1
589 2 6 1 1
589 2 9 0 1
589 2 15 0 1
589 2 21 1 1
590 1 2 1 5
590 1 3 1 12
590 1 4 1 1
590 1 7 1 1
590 1 8 1 11
590 1 10 1 1
590 1 12 1 4
590 1 13 1 11
590 1 14 1 1
590 1 16 1 5
590 1 17 1 5
590 1 18 1 15
590 1 19 1 3
590 1 20 1 10
590 1 22 1 2
590 1 23 1 13
590 2 2 1 1
590 2 3 1 1
590 2 12 1 1
590 2 13 1 1
590 2 17 1 1
590 2 25 0 1
591 1 2 1 9
591 1 3 1 9
591 1 5 1 1
591 1 7 1 13
591 1 8 1 4
591 1 12 1 10
591 1 13 1 5
591 1 16 1 2
591 1 17 1 12
591 1 18 1 12
591 1 19 1 1
591 1 20 1 2
591 1 22 1 11
591 1 23 1 6
591 1 24 1 1
591 1 25 1 2
591 2 3 1 1
591 2 7 1 1
592 1 6 1 1
592 1 8 1 4
592 1 11 1 17
592 1 12 1 17
592 1 13 1 21
592 1 14 1 20
592 1 15 1 16
592 1 18 1 3
592 1 23 1 1
592 2 12 1 1
592 2 13 1 1
593 1 2 1 19
593 1 7 1 13
593 1 10 1 1
593 1 12 1 14
593 1 16 1 7
593 1 17 1 21
593 1 18 1 3
593 1 19 1 6
593 1 20 1 5
593 1 22 1 10
593 1 24 1 1
593 2 2 1 1
593 2 7 1 1
593 2 15 0 1
593 2 16 1 1
593 2 20 1 1
593 2 22 1 1
594 1 1 1 1
594 1 2 1 3
594 1 3 1 15
594 1 4 1 4
594 1 5 1 1
594 1 6 1 2
594 1 8 1 17
594 1 9 1 1
594 1 10 1 1
594 1 13 1 17
594 1 18 1 20
594 1 22 1 1
594 1 23 1 17
594 2 8 1 1
594 2 13 1 1
594 2 15 0 1
594 2 18 1 1
594 2 23 1 1
595 1 1 1 9
595 1 2 1 4
595 1 4 1 1
595 1 6 1 6
595 1 7 1 1
595 1 11 1 14
595 1 12 1 1
595 1 16 1 6
595 1 21 1 17
595 1 22 1 10
595 1 23 1 12
595 1 24 1 10
595 1 25 1 9
595 2 11 1 1
595 2 15 0 1
595 2 16 1 1
595 2 18 0 1
595 2 21 1 1
595 2 24 1 1
596 1 1 1 10
596 1 2 1 13
596 1 3 1 25
596 1 4 1 17
596 1 5 1 11
596 1 6 1 6
596 1 7 1 4
596 1 8 1 9
596 1 9 1 2
596 1 10 1 2
596 1 23 1 1
596 2 1 1 1
596 2 3 1 1
596 2 5 1 1
596 2 7 1 1
596 2 10 0 1
596 2 15 0 1
596 2 16 0 1
597 1 13 1 2
597 1 15 1 1
597 1 16 1 18
597 1 17 1 19
597 1 18 1 20
597 1 19 1 20
597 1 20 1 18
597 1 23 1 1
597 1 25 1 1
597 2 15 0 1
597 2 16 1 1
597 2 18 1 1
597 2 19 1 1
597 2 20 1 1
597 2 22 0 1
598 1 1 1 6
598 1 2 1 2
598 1 3 1 10
598 1 4 1 1
598 1 5 1 8
598 1 6 1 6
598 1 7 1 8
598 1 8 1 13
598 1 9 1 11
598 1 10 1 11
598 1 13 1 8
598 1 14 1 2
598 1 17 1 1
598 1 18 1 5
598 1 19 1 1
598 1 23 1 5
598 1 24 1 2
598 2 8 1 1
598 2 13 1 1
599 1 1 1 9
599 1 2 1 2
599 1 3 1 1
599 1 5 1 2
599 1 6 1 4
599 1 11 1 4
599 1 16 1 14
599 1 17 1 8
599 1 18 1 15
599 1 19 1 15
599 1 20 1 14
599 1 21 1 10
599 1 23 1 1
599 1 25 1 1
599 2 1 1 1
599 2 2 0 1
599 2 5 0 1
599 2 15 0 1
599 2 17 1 1
600 1 1 1 3
600 1 2 1 2
600 1 3 1 4
600 1 4 1 4
600 1 5 1 8
600 1 6 1 14
600 1 7 1 8
600 1 8 1 11
600 1 9 1 11
600 1 10 1 8
600 1 16 1 4
600 1 17 1 1
600 1 18 1 6
600 1 19 1 7
600 1 20 1 7
600 1 22 1 1
600 1 25 1 1
600 2 6 1 1
600 2 12 0 1
600 2 13 0 1
600 2 15 0 1
600 2 16 1 1
600 2 18 1 1
601 1 1 1 13
601 1 3 1 1
601 1 6 1 18
601 1 7 1 6
601 1 8 1 6
601 1 10 1 2
601 1 11 1 18
601 1 12 1 1
601 1 13 1 1
601 1 14 1 1
601 1 16 1 10
601 1 18 1 3
601 1 21 1 19
601 1 23 1 1
601 2 1 1 1
601 2 16 1 1
602 1 1 1 11
602 1 2 1 5
602 1 6 1 16
602 1 7 1 5
602 1 11 1 13
602 1 12 1 1
602 1 16 1 19
602 1 17 1 3
602 1 18 1 4
602 1 19 1 4
602 1 20 1 1
602 1 21 1 14
602 1 22 1 4
602 2 1 1 1
602 2 10 0 1
602 2 11 1 1
602 2 15 0 1
602 2 16 1 1
602 2 21 1 1
603 1 2 1 18
603 1 5 1 1
603 1 7 1 23
603 1 10 1 1
603 1 12 1 11
603 1 17 1 22
603 1 20 1 1
603 1 22 1 22
603 1 25 1 1
603 2 2 1 1
603 2 7 1 1
603 2 12 1 1
603 2 15 0 1
603 2 17 1 1
603 2 20 1 1
604 1 6 1 1
604 1 21 1 28
604 1 22 1 22
604 1 23 1 13
604 1 24 1 22
604 1 25 1 14
604 2 15 0 1
604 2 21 1 1
604 2 22 1 1
604 2 23 1 1
604 2 24 1 1
604 2 25 1 1
605 1 11 1 3
605 1 12 1 7
605 1 13 1 7
605 1 14 1 4
605 1 15 1 1
605 1 21 1 16
605 1 22 1 13
605 1 23 1 17
605 1 24 1 23
605 1 25 1 9
605 2 13 1 1
605 2 15 0 1
605 2 21 1 1
605 2 22 1 1
605 2 23 1 1
605 2 24 1 1
605 2 25 1 1
606 1 2 1 13
606 1 3 1 1
606 1 5 1 3
606 1 7 1 24
606 1 10 1 2
606 1 12 1 15
606 1 17 1 18
606 1 20 1 1
606 1 22 1 20
606 1 23 1 3
606 2 2 1 1
606 2 5 0 1
606 2 6 0 1
606 2 7 1 1
606 2 12 0 1
606 2 17 1 1
606 2 22 1 1
607 1 8 1 1
607 1 18 1 2
607 1 21 1 25
607 1 22 1 21
607 1 23 1 21
607 1 24 1 17
607 1 25 1 13
607 2 9 0 1
607 2 15 0 1
607 2 21 1 1
607 2 22 1 1
607 2 24 1 1
607 2 25 1 1
608 1 3 1 13
608 1 4 1 7
608 1 8 1 18
608 1 9 1 3
608 1 13 1 17
608 1 14 1 2
608 1 17 1 1
608 1 18 1 12
608 1 19 1 3
608 1 20 1 1
608 1 22 1 2
608 1 23 1 17
608 1 24 1 2
608 1 25 1 2
608 2 3 1 1
608 2 7 0 1
608 2 8 1 1
608 2 18 1 1
608 2 19 1 1
609 1 2 1 1
609 1 3 1 1
609 1 4 1 7
609 1 6 1 6
609 1 7 1 12
609 1 8 1 12
609 1 9 1 14
609 1 10 1 11
609 1 14 1 14
609 1 19 1 8
609 1 24 1 13
609 1 25 1 1
609 2 6 1 1
609 2 8 1 1
609 2 12 0 1
609 2 14 0 1
609 2 18 0 1
609 2 23 1 1
610 1 3 1 18
610 1 5 1 1
610 1 8 1 21
610 1 10 1 1
610 1 13 1 20
610 1 16 1 4
610 1 17 1 2
610 1 18 1 16
610 1 19 1 2
610 1 23 1 15
610 2 3 1 1
610 2 5 0 1
610 2 16 1 1
610 2 18 1 1
610 2 23 1 1
611 1 1 1 1
611 1 2 1 2
611 1 4 1 1
611 1 5 1 16
611 1 10 1 17
611 1 15 1 21
611 1 17 1 2
611 1 20 1 22
611 1 25 1 18
611 2 5 1 1
611 2 10 1 1
611 2 20 1 1
611 2 25 1 1
612 1 4 1 2
612 1 5 1 16
612 1 9 1 2
612 1 10 1 15
612 1 11 1 4
612 1 12 1 6
612 1 13 1 7
612 1 14 1 13
612 1 15 1 12
612 1 20 1 11
612 1 24 1 2
612 1 25 1 10
612 2 3 0 1
612 2 11 0 1
612 2 13 1 1
612 2 15 1 1
612 2 25 1 1
613 1 2 1 1
613 1 4 1 1
613 1 9 1 7
613 1 11 1 14
613 1 12 1 21
613 1 13 1 9
613 1 14 1 16
613 1 15 1 18
613 1 17 1 1
613 1 19 1 6
613 1 24 1 6
613 2 11 1 1
613 2 12 1 1
613 2 14 1 1
614 1 5 1 7
614 1 8 1 1
614 1 10 1 6
614 1 15 1 12
614 1 16 1 1
614 1 18 1 1
614 1 19 1 1
614 1 20 1 12
614 1 21 1 9
614 1 22 1 9
614 1 23 1 13
614 1 24 1 10
614 1 25 1 18
614 2 5 1 1
614 2 10 1 1
614 2 12 0 1
614 2 20 1 1
614 2 23 1 1
614 2 24 1 1
614 2 25 1 1
615 1 6 1 25
615 1 7 1 21
615 1 8 1 15
615 1 9 1 18
615 1 10 1 21
615 2 7 1 1
615 2 8 1 1
615 2 9 1 1
615 2 10 1 1
615 2 12 0 1
615 2 18 0 1
616 1 2 1 2
616 1 3 1 9
616 1 4 1 11
616 1 6 1 1
616 1 8 1 8
616 1 9 1 17
616 1 13 1 6
616 1 14 1 17
616 1 18 1 5
616 1 19 1 9
616 1 23 1 3
616 1 24 1 12
616 2 2 0 1
616 2 3 1 1
616 2 4 1 1
616 2 6 1 1
616 2 8 1 1
616 2 9 1 1
616 2 14 1 1
616 2 15 0 1
616 2 23 1 1
616 2 24 1 1
617 1 1 1 2
617 1 2 1 5
617 1 3 1 16
617 1 4 1 5
617 1 5 1 2
617 1 8 1 8
617 1 13 1 10
617 1 16 1 2
617 1 17 1 1
617 1 18 1 2
617 1 19 1 1
617 1 21 1 7
617 1 22 1 13
617 1 23 1 16
617 1 24 1 6
617 1 25 1 4
617 2 2 1 1
617 2 4 1 1
617 2 5 0 1
617 2 7 0 1
617 2 10 0 1
617 2 13 1 1
617 2 15 0 1
617 2 16 1 1
617 2 18 0 1
617 2 23 1 1
617 2 25 1 1
618 1 1 1 1
618 1 2 1 8
618 1 3 1 2
618 1 4 1 8
618 1 6 1 1
618 1 7 1 13
618 1 8 1 6
618 1 9 1 3
618 1 10 1 1
618 1 12 1 12
618 1 13 1 1
618 1 14 1 4
618 1 17 1 11
618 1 18 1 2
618 1 19 1 4
618 1 21 1 2
618 1 22 1 10
618 1 23 1 7
618 1 24 1 4
618 2 2 1 1
618 2 4 1 1
618 2 7 1 1
618 2 17 1 1
618 2 18 1 1
618 2 22 1 1
619 1 2 1 4
619 1 5 1 1
619 1 6 1 15
619 1 7 1 17
619 1 8 1 18
619 1 9 1 14
619 1 10 1 10
619 1 11 1 2
619 1 12 1 5
619 1 13 1 1
619 1 17 1 3
619 1 21 1 3
619 1 22 1 4
619 1 23 1 1
619 1 24 1 1
619 1 25 1 1
619 2 2 1 1
619 2 9 1 1
619 2 15 0 1
619 2 19 0 1
619 2 21 1 1
619 2 22 0 1
620 1 1 1 2
620 1 2 1 7
620 1 6 1 11
620 1 7 1 20
620 1 8 1 8
620 1 9 1 9
620 1 10 1 12
620 1 11 1 1
620 1 12 1 7
620 1 17 1 12
620 1 18 1 1
620 1 21 1 1
620 1 22 1 7
620 1 24 1 1
620 1 25 1 1
620 2 7 1 1
620 2 9 1 1
620 2 15 0 1
620 2 17 1 1
620 2 22 1 1
621 1 1 1 9
621 1 2 1 1
621 1 5 1 6
621 1 6 1 12
621 1 7 1 3
621 1 8 1 2
621 1 9 1 2
621 1 10 1 7
621 1 11 1 7
621 1 15 1 10
621 1 16 1 14
621 1 20 1 11
621 1 21 1 8
621 1 25 1 8
621 2 1 1 1
621 2 2 0 1
621 2 9 1 1
621 2 10 1 1
621 2 15 0 1
622 1 1 1 20
622 1 2 1 13
622 1 3 1 20
622 1 4 1 11
622 1 5 1 17
622 1 9 1 5
622 1 14 1 3
622 1 15 1 1
622 1 19 1 1
622 1 20 1 3
622 1 21 1 2
622 1 24 1 2
622 1 25 1 2
622 2 1 1 1
622 2 2 1 1
622 2 4 1 1
622 2 5 1 1
622 2 12 0 1
622 2 16 0 1
622 2 18 0 1
623 1 1 1 3
623 1 2 1 1
623 1 3 1 4
623 1 6 1 1
623 1 7 1 3
623 1 8 1 2
623 1 11 1 1
623 1 12 1 6
623 1 13 1 5
623 1 14 1 5
623 1 15 1 5
623 1 16 1 14
623 1 17 1 13
623 1 18 1 9
623 1 19 1 12
623 1 20 1 13
623 1 23 1 3
623 2 14 1 1
623 2 15 0 1
623 2 18 1 1
623 2 19 1 1
623 2 20 1 1
623 2 23 1 1
624 1 1 1 2
624 1 3 1 1
624 1 4 1 8
624 1 6 1 13
624 1 7 1 3
624 1 8 1 6
624 1 9 1 18
624 1 10 1 7
624 1 11 1 6
624 1 14 1 7
624 1 16 1 8
624 1 17 1 1
624 1 19 1 5
624 1 21 1 5
624 1 24 1 10
624 2 4 1 1
624 2 5 0 1
624 2 8 1 1
624 2 18 0 1
624 2 19 1 1
624 2 24 1 1
625 1 4 1 7
625 1 9 1 7
625 1 12 1 1
625 1 14 1 7
625 1 19 1 3
625 1 21 1 11
625 1 22 1 13
625 1 23 1 11
625 1 24 1 20
625 1 25 1 20
625 2 5 0 1
625 2 14 1 1
625 2 16 0 1
625 2 19 1 1
625 2 21 1 1
625 2 22 1 1
625 2 23 1 1
625 2 25 1 1
626 1 4 1 4
626 1 5 1 1
626 1 9 1 3
626 1 14 1 4
626 1 15 1 4
626 1 16 1 1
626 1 18 1 1
626 1 19 1 7
626 1 20 1 3
626 1 21 1 10
626 1 22 1 18
626 1 23 1 11
626 1 24 1 16
626 1 25 1 17
626 2 3 0 1
626 2 5 0 1
626 2 21 1 1
626 2 22 1 1
626 2 23 1 1
627 1 4 1 15
627 1 9 1 28
627 1 14 1 16
627 1 19 1 22
627 1 22 1 2
627 1 24 1 17
627 2 4 1 1
627 2 5 0 1
627 2 7 0 1
627 2 9 1 1
627 2 14 1 1
627 2 15 0 1
627 2 19 1 1
627 2 24 1 1
628 1 2 1 2
628 1 4 1 1
628 1 5 1 12
628 1 10 1 13
628 1 15 1 23
628 1 16 1 2
628 1 17 1 2
628 1 18 1 1
628 1 19 1 3
628 1 20 1 24
628 1 21 1 1
628 1 22 1 2
628 1 24 1 1
628 1 25 1 13
628 2 5 1 1
628 2 13 0 1
628 2 20 1 1
628 2 25 1 1
629 1 1 1 4
629 1 2 1 3
629 1 3 1 1
629 1 4 1 4
629 1 5 1 2
629 1 6 1 1
629 1 11 1 15
629 1 12 1 6
629 1 13 1 15
629 1 14 1 11
629 1 15 1 14
629 1 16 1 1
629 1 21 1 8
629 1 22 1 9
629 1 23 1 1
629 1 24 1 2
629 1 25 1 3
629 2 11 1 1
629 2 12 1 1
629 2 14 1 1
629 2 22 1 1
629 2 23 1 1
629 2 24 1 1
630 1 1 1 18
630 1 2 1 21
630 1 3 1 15
630 1 4 1 22
630 1 5 1 21
630 1 20 1 2
630 1 25 1 1
630 2 1 1 1
630 2 2 1 1
630 2 3 1 1
630 2 4 1 1
630 2 5 1 1
630 2 25 0 1
631 1 1 1 2
631 1 3 1 9
631 1 4 1 2
631 1 5 1 1
631 1 6 1 8
631 1 7 1 8
631 1 8 1 16
631 1 9 1 9
631 1 10 1 7
631 1 11 1 1
631 1 13 1 13
631 1 18 1 7
631 1 21 1 3
631 1 23 1 10
631 1 24 1 1
631 1 25 1 3
631 2 3 0 1
631 2 6 1 1
631 2 8 1 1
631 2 12 0 1
631 2 16 0 1
632 1 11 1 18
632 1 12 1 15
632 1 13 1 22
632 1 14 1 24
632 1 15 1 17
632 1 17 1 1
632 1 18 1 2
632 1 19 1 1
632 2 2 0 1
632 2 5 0 1
632 2 13 1 1
632 2 14 1 1
632 2 20 0 1
632 2 22 0 1
633 1 1 1 5
633 1 2 1 7
633 1 3 1 9
633 1 4 1 25
633 1 5 1 2
633 1 9 1 17
633 1 12 1 1
633 1 14 1 9
633 1 16 1 1
633 1 19 1 10
633 1 24 1 14
633 2 1 1 1
633 2 3 1 1
633 2 9 1 1
633 2 14 1 1
633 2 15 0 1
633 2 19 1 1
633 2 24 1 1
634 1 2 1 14
634 1 7 1 21
634 1 12 1 17
634 1 17 1 24
634 1 21 1 1
634 1 22 1 20
634 1 24 1 1
634 1 25 1 2
634 2 2 1 1
634 2 7 1 1
634 2 12 1 1
634 2 13 0 1
634 2 17 1 1
634 2 22 1 1
635 1 1 1 2
635 1 2 1 16
635 1 4 1 1
635 1 6 1 11
635 1 7 1 5
635 1 8 1 4
635 1 9 1 5
635 1 10 1 4
635 1 11 1 4
635 1 12 1 11
635 1 14 1 1
635 1 16 1 3
635 1 17 1 10
635 1 19 1 1
635 1 21 1 3
635 1 22 1 15
635 1 23 1 1
635 1 24 1 1
635 1 25 1 2
635 2 7 1 1
635 2 10 1 1
635 2 11 1 1
635 2 12 1 1
635 2 17 1 1
635 2 22 1 1
636 1 1 1 18
636 1 2 1 16
636 1 3 1 10
636 1 4 1 28
636 1 5 1 22
636 1 15 1 3
636 1 25 1 3
636 2 1 1 1
636 2 3 1 1
636 2 4 1 1
636 2 9 0 1
637 1 2 1 1
637 1 3 1 13
637 1 4 1 10
637 1 7 1 1
637 1 8 1 12
637 1 9 1 5
637 1 13 1 14
637 1 14 1 6
637 1 15 1 1
637 1 18 1 9
637 1 19 1 6
637 1 22 1 1
637 1 23 1 13
637 1 24 1 7
637 1 25 1 1
637 2 3 1 1
637 2 12 0 1
637 2 13 1 1
637 2 14 1 1
637 2 15 0 1
637 2 19 1 1
637 2 23 1 1
637 2 24 1 1
638 1 4 1 23
638 1 7 1 2
638 1 8 1 1
638 1 9 1 19
638 1 12 1 1
638 1 14 1 4
638 1 16 1 2
638 1 17 1 4
638 1 19 1 12
638 1 20 1 1
638 1 21 1 2
638 1 22 1 5
638 1 23 1 6
638 1 24 1 15
638 1 25 1 3
638 2 4 1 1
638 2 15 0 1
638 2 17 1 1
638 2 19 1 1
638 2 24 1 1
639 1 2 1 3
639 1 3 1 4
639 1 7 1 4
639 1 8 1 3
639 1 9 1 1
639 1 10 1 1
639 1 11 1 4
639 1 12 1 11
639 1 13 1 10
639 1 15 1 3
639 1 17 1 3
639 1 18 1 4
639 1 21 1 8
639 1 22 1 9
639 1 23 1 10
639 1 24 1 15
639 1 25 1 7
639 2 2 0 1
639 2 3 0 1
639 2 5 0 1
639 2 7 0 1
639 2 8 1 1
639 2 11 0 1
639 2 13 1 1
639 2 15 0 1
639 2 23 1 1
639 2 24 1 1
640 1 1 1 1
640 1 2 1 12
640 1 3 1 6
640 1 4 1 4
640 1 5 1 1
640 1 6 1 1
640 1 7 1 7
640 1 11 1 2
640 1 12 1 13
640 1 14 1 1
640 1 15 1 1
640 1 16 1 2
640 1 17 1 15
640 1 18 1 2
640 1 19 1 8
640 1 20 1 4
640 1 21 1 5
640 1 22 1 13
640 1 24 1 2
640 2 1 1 1
640 2 4 1 1
640 2 5 0 1
640 2 7 1 1
640 2 14 1 1
640 2 17 1 1
640 2 22 1 1
641 1 1 1 3
641 1 3 1 1
641 1 4 1 2
641 1 5 1 14
641 1 6 1 1
641 1 7 1 3
641 1 8 1 4
641 1 9 1 1
641 1 10 1 17
641 1 11 1 1
641 1 15 1 17
641 1 20 1 15
641 1 25 1 21
641 2 5 1 1
641 2 10 1 1
641 2 15 1 1
641 2 16 0 1
641 2 18 0 1
641 2 20 1 1
641 2 25 1 1
642 1 2 1 3
642 1 3 1 1
642 1 4 1 1
642 1 5 1 4
642 1 6 1 22
642 1 7 1 14
642 1 8 1 22
642 1 9 1 15
642 1 10 1 18
642 2 1 1 1
642 2 3 0 1
642 2 6 1 1
642 2 8 1 1
642 2 9 1 1
642 2 15 0 1
643 1 1 1 5
643 1 3 1 3
643 1 5 1 6
643 1 6 1 2
643 1 10 1 12
643 1 11 1 8
643 1 13 1 3
643 1 15 1 16
643 1 16 1 7
643 1 17 1 2
643 1 18 1 2
643 1 20 1 10
643 1 21 1 7
643 1 23 1 1
643 1 24 1 2
643 1 25 1 14
643 2 1 1 1
643 2 5 1 1
643 2 15 1 1
643 2 25 1 1
644 1 1 1 1
644 1 2 1 5
644 1 3 1 2
644 1 4 1 2
644 1 5 1 1
644 1 7 1 3
644 1 8 1 1
644 1 11 1 4
644 1 12 1 5
644 1 13 1 6
644 1 14 1 5
644 1 15 1 5
644 1 17 1 4
644 1 18 1 1
644 1 19 1 2
644 1 21 1 11
644 1 22 1 8
644 1 23 1 11
644 1 24 1 10
644 1 25 1 13
644 2 2 1 1
644 2 15 0 1
644 2 22 1 1
644 2 24 1 1
645 1 4 1 8
645 1 9 1 4
645 1 12 1 1
645 1 14 1 6
645 1 16 1 15
645 1 17 1 13
645 1 18 1 12
645 1 19 1 15
645 1 20 1 13
645 1 22 1 1
645 1 24 1 11
645 1 25 1 1
645 2 5 0 1
645 2 17 1 1
645 2 18 1 1
645 2 20 1 1
645 2 24 1 1
646 1 2 1 1
646 1 5 1 10
646 1 6 1 2
646 1 7 1 2
646 1 8 1 4
646 1 9 1 8
646 1 10 1 20
646 1 14 1 1
646 1 15 1 20
646 1 19 1 2
646 1 20 1 14
646 1 25 1 16
646 2 5 1 1
646 2 7 1 1
646 2 10 1 1
646 2 15 1 1
646 2 22 0 1
646 2 25 1 1
647 1 2 1 4
647 1 3 1 1
647 1 7 1 1
647 1 10 1 1
647 1 12 1 2
647 1 16 1 3
647 1 17 1 3
647 1 19 1 1
647 1 20 1 1
647 1 21 1 16
647 1 22 1 22
647 1 23 1 16
647 1 24 1 12
647 1 25 1 17
647 2 15 0 1
647 2 18 0 1
647 2 19 0 1
647 2 21 1 1
647 2 22 1 1
647 2 23 1 1
647 2 24 1 1
647 2 25 1 1
648 1 2 1 3
648 1 7 1 5
648 1 12 1 6
648 1 17 1 2
648 1 21 1 14
648 1 22 1 21
648 1 23 1 16
648 1 24 1 14
648 1 25 1 19
648 2 7 1 1
648 2 12 0 1
648 2 17 1 1
648 2 20 1 1
648 2 22 1 1
648 2 23 1 1
648 2 24 1 1
648 2 25 0 1
649 1 2 1 2
649 1 4 1 15
649 1 7 1 1
649 1 9 1 14
649 1 12 1 3
649 1 14 1 15
649 1 17 1 1
649 1 18 1 1
649 1 19 1 18
649 1 20 1 1
649 1 21 1 3
649 1 22 1 5
649 1 23 1 2
649 1 24 1 17
649 1 25 1 2
649 2 7 0 1
649 2 9 1 1
649 2 11 0 1
649 2 13 0 1
649 2 14 1 1
649 2 19 1 1
649 2 22 1 1
649 2 24 1 1
649 2 25 1 1
650 1 1 1 4
650 1 2 1 1
650 1 5 1 5
650 1 6 1 10
650 1 7 1 6
650 1 8 1 7
650 1 9 1 3
650 1 10 1 14
650 1 11 1 2
650 1 12 1 3
650 1 15 1 4
650 1 16 1 3
650 1 17 1 5
650 1 19 1 1
650 1 20 1 10
650 1 21 1 9
650 1 22 1 2
650 1 23 1 1
650 1 24 1 2
650 1 25 1 8
650 2 1 1 1
650 2 3 0 1
650 2 5 0 1
650 2 8 0 1
650 2 11 1 1
650 2 15 0 1
650 2 21 1 1
651 1 2 1 21
651 1 4 1 5
651 1 7 1 8
651 1 9 1 7
651 1 12 1 11
651 1 14 1 4
651 1 15 1 1
651 1 17 1 14
651 1 19 1 8
651 1 22 1 12
651 1 24 1 9
651 2 2 1 1
651 2 12 1 1
651 2 14 1 1
651 2 17 1 1
651 2 19 1 1
651 2 24 1 1
652 1 2 1 5
652 1 3 1 17
652 1 7 1 3
652 1 8 1 9
652 1 12 1 4
652 1 13 1 10
652 1 17 1 6
652 1 18 1 17
652 1 22 1 9
652 1 23 1 20
652 2 3 1 1
652 2 7 1 1
652 2 11 0 1
652 2 13 1 1
652 2 18 1 1
652 2 23 1 1
653 1 1 1 16
653 1 6 1 15
653 1 7 1 3
653 1 8 1 3
653 1 9 1 1
653 1 10 1 3
653 1 11 1 15
653 1 16 1 15
653 1 18 1 1
653 1 20 1 1
653 1 21 1 15
653 1 22 1 2
653 1 23 1 4
653 1 24 1 5
653 1 25 1 1
653 2 1 1 1
653 2 5 0 1
653 2 6 1 1
653 2 7 0 1
653 2 11 1 1
653 2 16 1 1
654 1 1 1 1
654 1 3 1 26
654 1 4 1 1
654 1 5 1 1
654 1 8 1 10
654 1 10 1 1
654 1 13 1 19
654 1 16 1 2
654 1 18 1 18
654 1 20 1 2
654 1 23 1 19
654 2 8 1 1
654 2 13 1 1
654 2 15 0 1
654 2 19 0 1
654 2 23 1 1
655 1 1 1 14
655 1 2 1 12
655 1 3 1 9
655 1 4 1 13
655 1 5 1 11
655 1 16 1 4
655 1 17 1 4
655 1 18 1 10
655 1 19 1 4
655 1 20 1 7
655 1 21 1 4
655 1 22 1 3
655 1 23 1 1
655 1 24 1 2
655 1 25 1 2
655 2 1 1 1
655 2 2 1 1
655 2 3 1 1
655 2 4 1 1
655 2 12 0 1
655 2 18 1 1
656 1 1 1 10
656 1 4 1 5
656 1 6 1 15
656 1 7 1 1
656 1 8 1 2
656 1 9 1 5
656 1 10 1 2
656 1 11 1 11
656 1 13 1 2
656 1 14 1 7
656 1 16 1 15
656 1 19 1 6
656 1 20 1 1
656 1 21 1 11
656 1 22 1 1
656 1 24 1 3
656 1 25 1 3
656 2 1 1 1
656 2 3 0 1
656 2 5 0 1
656 2 11 1 1
656 2 14 1 1
656 2 15 0 1
656 2 22 1 1
656 2 24 1 1
657 1 2 1 4
657 1 4 1 15
657 1 6 1 2
657 1 7 1 7
657 1 8 1 3
657 1 9 1 15
657 1 12 1 4
657 1 14 1 10
657 1 15 1 1
657 1 16 1 2
657 1 17 1 4
657 1 18 1 3
657 1 19 1 14
657 1 20 1 3
657 1 22 1 6
657 1 24 1 7
657 2 2 1 1
657 2 4 1 1
657 2 14 1 1
657 2 18 0 1
657 2 19 1 1
657 2 22 1 1
657 2 24 1 1
658 1 1 1 10
658 1 2 1 3
658 1 6 1 24
658 1 7 1 4
658 1 11 1 14
658 1 12 1 4
658 1 13 1 2
658 1 14 1 3
658 1 15 1 1
658 1 16 1 12
658 1 17 1 2
658 1 21 1 19
658 1 22 1 2
658 2 1 1 1
658 2 11 1 1
658 2 21 1 1
659 1 3 1 14
659 1 6 1 2
659 1 8 1 10
659 1 9 1 1
659 1 10 1 1
659 1 11 1 9
659 1 12 1 8
659 1 13 1 12
659 1 14 1 8
659 1 18 1 19
659 1 23 1 16
659 2 2 0 1
659 2 3 1 1
659 2 8 1 1
659 2 14 0 1
659 2 15 0 1
659 2 18 1 1
660 1 3 1 1
660 1 5 1 2
660 1 10 1 4
660 1 11 1 13
660 1 12 1 15
660 1 13 1 7
660 1 14 1 7
660 1 15 1 11
660 1 18 1 1
660 1 20 1 2
660 1 21 1 12
660 1 22 1 9
660 1 23 1 5
660 1 24 1 3
660 1 25 1 8
660 2 11 1 1
660 2 12 1 1
660 2 14 1 1
660 2 15 1 1
660 2 23 1 1
661 1 1 1 10
661 1 2 1 6
661 1 3 1 3
661 1 4 1 10
661 1 5 1 3
661 1 6 1 8
661 1 7 1 1
661 1 8 1 1
661 1 9 1 8
661 1 11 1 3
661 1 12 1 2
661 1 14 1 4
661 1 16 1 5
661 1 17 1 2
661 1 18 1 5
661 1 19 1 9
661 1 20 1 2
661 1 21 1 5
661 1 22 1 1
661 1 23 1 1
661 1 24 1 11
661 2 2 0 1
661 2 3 0 1
661 2 4 1 1
661 2 9 1 1
661 2 15 0 1
661 2 16 1 1
661 2 21 1 1
662 1 2 1 11
662 1 6 1 2
662 1 7 1 11
662 1 8 1 5
662 1 9 1 4
662 1 10 1 2
662 1 12 1 6
662 1 16 1 3
662 1 17 1 12
662 1 18 1 3
662 1 19 1 4
662 1 20 1 4
662 1 21 1 4
662 1 22 1 16
662 1 23 1 5
662 1 24 1 6
662 1 25 1 2
662 2 3 0 1
662 2 5 0 1
662 2 7 1 1
662 2 12 1 1
662 2 15 0 1
662 2 17 1 1
662 2 19 1 1
662 2 24 1 1
662 2 25 1 1
663 1 1 1 1
663 1 5 1 18
663 1 10 1 28
663 1 15 1 16
663 1 18 1 1
663 1 20 1 17
663 1 25 1 19
663 2 5 1 1
663 2 10 1 1
663 2 12 0 1
663 2 18 0 1
663 2 20 1 1
664 1 11 1 13
664 1 12 1 18
664 1 13 1 12
664 1 14 1 15
664 1 15 1 10
664 1 21 1 9
664 1 22 1 9
664 1 23 1 5
664 1 24 1 5
664 1 25 1 4
664 2 10 0 1
664 2 13 1 1
664 2 23 1 1
665 1 2 1 9
665 1 3 1 6
665 1 6 1 3
665 1 7 1 15
665 1 8 1 9
665 1 9 1 3
665 1 10 1 5
665 1 12 1 11
665 1 13 1 3
665 1 17 1 10
665 1 18 1 8
665 1 22 1 15
665 1 23 1 3
665 2 5 0 1
665 2 7 1 1
665 2 10 1 1
665 2 15 0 1
665 2 18 1 1
666 1 2 1 1
666 1 5 1 17
666 1 6 1 1
666 1 7 1 2
666 1 8 1 6
666 1 9 1 1
666 1 10 1 22
666 1 15 1 22
666 1 20 1 18
666 1 25 1 10
666 2 5 1 1
666 2 9 1 1
666 2 10 1 1
666 2 20 1 1
667 1 1 1 14
667 1 4 1 1
667 1 6 1 18
667 1 11 1 16
667 1 16 1 15
667 1 17 1 5
667 1 18 1 6
667 1 19 1 2
667 1 20 1 3
667 1 21 1 20
667 2 1 1 1
667 2 14 0 1
667 2 15 0 1
667 2 16 1 1
667 2 20 1 1
667 2 21 1 1
668 1 2 1 1
668 1 3 1 2
668 1 4 1 1
668 1 5 1 2
668 1 6 1 15
668 1 7 1 16
668 1 8 1 12
668 1 9 1 8
668 1 10 1 6
668 1 13 1 3
668 1 14 1 1
668 1 18 1 1
668 1 21 1 4
668 1 22 1 10
668 1 23 1 9
668 1 24 1 6
668 1 25 1 3
668 2 7 1 1
668 2 25 1 1
669 1 5 1 1
669 1 6 1 19
669 1 7 1 20
669 1 8 1 28
669 1 9 1 7
669 1 10 1 22
669 1 12 1 1
669 1 23 1 1
669 1 25 1 1
669 2 6 1 1
669 2 7 1 1
669 2 8 1 1
669 2 9 1 1
669 2 15 0 1
670 1 1 1 21
670 1 2 1 18
670 1 3 1 17
670 1 4 1 16
670 1 5 1 27
670 1 8 1 1
670 2 2 1 1
670 2 3 1 1
670 2 4 1 1
670 2 12 0 1
671 1 11 1 18
671 1 12 1 22
671 1 13 1 26
671 1 14 1 16
671 1 15 1 18
671 2 8 0 1
671 2 11 1 1
671 2 12 1 1
671 2 13 1 1
671 2 14 1 1
671 2 15 1 1
671 2 16 0 1
671 2 18 0 1
672 1 1 1 14
672 1 5 1 2
672 1 6 1 19
672 1 10 1 2
672 1 11 1 20
672 1 15 1 4
672 1 16 1 23
672 1 20 1 6
672 1 21 1 8
672 1 25 1 2
672 2 1 1 1
672 2 9 0 1
672 2 11 1 1
672 2 18 0 1
672 2 21 1 1
673 1 1 1 8
673 1 2 1 1
673 1 3 1 13
673 1 4 1 4
673 1 5 1 6
673 1 8 1 12
673 1 9 1 1
673 1 10 1 1
673 1 13 1 5
673 1 18 1 8
673 1 21 1 6
673 1 22 1 7
673 1 23 1 19
673 1 24 1 3
673 1 25 1 6
673 2 3 1 1
673 2 12 0 1
673 2 13 1 1
673 2 19 0 1
674 1 1 1 2
674 1 5 1 1
674 1 6 1 12
674 1 7 1 17
674 1 8 1 24
674 1 9 1 17
674 1 10 1 13
674 1 11 1 1
674 1 15 1 3
674 1 20 1 1
674 1 21 1 1
674 1 23 1 2
674 1 24 1 1
674 1 25 1 5
674 2 6 1 1
674 2 8 1 1
674 2 9 0 1
674 2 10 1 1
674 2 15 0 1
675 1 6 1 1
675 1 7 1 1
675 1 8 1 2
675 1 9 1 1
675 1 11 1 2
675 1 12 1 2
675 1 14 1 2
675 1 15 1 1
675 1 21 1 20
675 1 22 1 13
675 1 23 1 19
675 1 24 1 15
675 1 25 1 21
675 2 12 1 1
675 2 14 0 1
675 2 15 0 1
675 2 21 1 1
675 2 22 1 1
675 2 23 1 1
675 2 24 1 1
675 2 25 1 1
676 1 1 1 1
676 1 2 1 26
676 1 7 1 17
676 1 11 1 1
676 1 12 1 17
676 1 17 1 23
676 1 22 1 15
676 2 7 1 1
676 2 12 1 1
676 2 17 1 1
677 1 3 1 16
677 1 4 1 2
677 1 7 1 1
677 1 8 1 13
677 1 9 1 2
677 1 10 1 1
677 1 13 1 9
677 1 14 1 1
677 1 16 1 4
677 1 17 1 7
677 1 18 1 18
677 1 19 1 1
677 1 20 1 5
677 1 21 1 1
677 1 22 1 3
677 1 23 1 9
677 1 24 1 3
677 1 25 1 4
677 2 8 1 1
677 2 14 0 1
677 2 18 1 1
677 2 19 1 1
677 2 23 1 1
677 2 24 1 1
678 1 1 1 1
678 1 2 1 20
678 1 4 1 1
678 1 7 1 19
678 1 9 1 1
678 1 12 1 15
678 1 16 1 1
678 1 17 1 22
678 1 22 1 20
678 2 3 0 1
678 2 4 1 1
678 2 5 0 1
678 2 7 1 1
678 2 12 1 1
678 2 18 0 1
678 2 22 1 1
679 1 1 1 1
679 1 2 1 1
679 1 3 1 4
679 1 4 1 1
679 1 6 1 6
679 1 7 1 2
679 1 8 1 3
679 1 9 1 2
679 1 10 1 2
679 1 12 1 2
679 1 13 1 3
679 1 17 1 1
679 1 18 1 6
679 1 21 1 15
679 1 22 1 14
679 1 23 1 16
679 1 24 1 9
679 1 25 1 12
679 2 7 1 1
679 2 10 0 1
679 2 12 0 1
679 2 21 1 1
679 2 22 1 1
679 2 23 1 1
679 2 24 1 1
680 1 1 1 13
680 1 2 1 2
680 1 3 1 4
680 1 4 1 3
680 1 5 1 3
680 1 6 1 16
680 1 8 1 1
680 1 10 1 1
680 1 11 1 7
680 1 13 1 2
680 1 16 1 18
680 1 21 1 21
680 1 22 1 1
680 1 23 1 6
680 1 24 1 2
680 2 1 1 1
680 2 6 1 1
680 2 14 0 1
680 2 16 1 1
680 2 21 1 1
680 2 22 1 1
680 2 25 1 1
681 1 1 1 17
681 1 2 1 15
681 1 3 1 15
681 1 4 1 13
681 1 5 1 24
681 1 8 1 6
681 1 10 1 1
681 1 13 1 2
681 1 18 1 2
681 1 21 1 1
681 1 23 1 3
681 1 25 1 1
681 2 1 1 1
681 2 5 1 1
681 2 7 0 1
681 2 12 0 1
681 2 15 0 1
681 2 23 1 1
682 1 4 1 17
682 1 9 1 12
682 1 11 1 2
682 1 12 1 3
682 1 13 1 4
682 1 14 1 24
682 1 15 1 3
682 1 19 1 19
682 1 24 1 16
682 2 4 1 1
682 2 7 0 1
682 2 9 1 1
682 2 11 1 1
682 2 14 1 1
682 2 18 0 1
682 2 24 1 1
683 1 2 1 1
683 1 3 1 2
683 1 4 1 25
683 1 9 1 16
683 1 12 1 5
683 1 13 1 2
683 1 14 1 21
683 1 15 1 2
683 1 19 1 12
683 1 24 1 14
683 2 3 0 1
683 2 4 1 1
683 2 14 1 1
683 2 19 1 1
684 1 1 1 9
684 1 2 1 5
684 1 3 1 6
684 1 4 1 5
684 1 5 1 6
684 1 6 1 5
684 1 7 1 4
684 1 8 1 6
684 1 9 1 8
684 1 10 1 6
684 1 11 1 6
684 1 12 1 3
684 1 13 1 3
684 1 14 1 4
684 1 20 1 1
684 1 21 1 14
684 1 22 1 1
684 1 23 1 3
684 1 24 1 3
684 1 25 1 2
684 2 1 1 1
684 2 2 1 1
684 2 5 0 1
684 2 6 0 1
684 2 9 1 1
684 2 10 1 1
684 2 11 1 1
684 2 13 1 1
684 2 15 1 1
685 1 1 1 1
685 1 2 1 1
685 1 3 1 2
685 1 8 1 2
685 1 13 1 2
685 1 17 1 1
685 1 18 1 4
685 1 20 1 1
685 1 21 1 22
685 1 22 1 13
685 1 23 1 19
685 1 24 1 12
685 1 25 1 20
685 2 2 0 1
685 2 3 1 1
685 2 15 0 1
685 2 16 0 1
685 2 21 1 1
685 2 22 1 1
685 2 24 1 1
685 2 25 1 1
686 1 3 1 5
686 1 4 1 1
686 1 8 1 17
686 1 10 1 2
686 1 11 1 1
686 1 12 1 1
686 1 13 1 9
686 1 17 1 2
686 1 18 1 17
686 1 21 1 4
686 1 22 1 8
686 1 23 1 24
686 1 24 1 5
686 1 25 1 4
686 2 13 1 1
686 2 18 0 1
686 2 23 1 1
686 2 24 1 1
687 1 5 1 5
687 1 6 1 13
687 1 7 1 9
687 1 8 1 16
687 1 9 1 24
687 1 10 1 15
687 1 13 1 1
687 1 15 1 2
687 1 16 1 1
687 1 18 1 4
687 1 19 1 2
687 1 20 1 4
687 1 23 1 1
687 1 25 1 3
687 2 6 1 1
687 2 7 1 1
687 2 18 1 1
687 2 22 0 1
688 1 5 1 2
688 1 7 1 2
688 1 8 1 2
688 1 10 1 4
688 1 11 1 8
688 1 12 1 9
688 1 13 1 13
688 1 14 1 17
688 1 15 1 19
688 1 16 1 3
688 1 17 1 3
688 1 18 1 5
688 1 19 1 6
688 1 20 1 3
688 1 25 1 4
688 2 3 0 1
688 2 12 1 1
688 2 14 1 1
688 2 25 0 1
689 1 4 1 18
689 1 9 1 22
689 1 11 1 2
689 1 13 1 1
689 1 14 1 12
689 1 15 1 1
689 1 16 1 1
689 1 19 1 23
689 1 24 1 20
689 2 4 1 1
689 2 9 1 1
689 2 10 0 1
689 2 14 1 1
689 2 19 1 1
689 2 24 1 1
690 1 4 1 7
690 1 9 1 6
690 1 14 1 7
690 1 15 1 1
690 1 16 1 15
690 1 17 1 7
690 1 18 1 9
690 1 19 1 18
690 1 20 1 10
690 1 22 1 1
690 1 23 1 1
690 1 24 1 17
690 1 25 1 1
690 2 2 0 1
690 2 10 0 1
690 2 19 1 1
690 2 20 1 1
690 2 24 1 1
691 1 1 1 4
691 1 2 1 2
691 1 3 1 10
691 1 4 1 12
691 1 5 1 2
691 1 6 1 3
691 1 7 1 1
691 1 8 1 7
691 1 9 1 15
691 1 10 1 4
691 1 13 1 3
691 1 14 1 7
691 1 18 1 2
691 1 19 1 15
691 1 23 1 4
691 1 24 1 9
691 2 3 1 1
691 2 4 1 1
691 2 8 1 1
691 2 14 1 1
691 2 19 0 1
691 2 23 1 1
691 2 24 1 1
692 1 3 1 10
692 1 5 1 7
692 1 8 1 8
692 1 10 1 11
692 1 13 1 7
692 1 15 1 13
692 1 18 1 10
692 1 20 1 12
692 1 23 1 13
692 1 25 1 9
692 2 10 1 1
692 2 12 0 1
692 2 15 1 1
692 2 18 1 1
692 2 20 1 1
692 2 23 1 1
693 1 4 1 5
693 1 9 1 5
693 1 14 1 5
693 1 16 1 6
693 1 17 1 16
693 1 18 1 15
693 1 19 1 22
693 1 20 1 18
693 1 24 1 8
693 2 2 0 1
693 2 11 0 1
693 2 12 0 1
693 2 17 1 1
693 2 19 1 1
693 2 22 0 1
694 1 4 1 9
694 1 6 1 17
694 1 7 1 6
694 1 8 1 15
694 1 9 1 12
694 1 10 1 10
694 1 14 1 4
694 1 19 1 4
694 1 21 1 1
694 1 22 1 5
694 1 23 1 3
694 1 24 1 9
694 1 25 1 5
694 2 5 0 1
694 2 7 1 1
694 2 9 1 1
694 2 11 0 1
694 2 15 0 1
695 1 1 1 1
695 1 2 1 3
695 1 5 1 10
695 1 6 1 4
695 1 7 1 8
695 1 8 1 3
695 1 9 1 6
695 1 10 1 13
695 1 12 1 1
695 1 15 1 18
695 1 16 1 1
695 1 17 1 2
695 1 20 1 11
695 1 21 1 2
695 1 22 1 2
695 1 23 1 1
695 1 25 1 14
695 2 2 1 1
695 2 5 1 1
695 2 7 1 1
695 2 10 1 1
695 2 12 1 1
695 2 15 0 1
695 2 25 1 1
696 1 5 1 21
696 1 9 1 2
696 1 10 1 21
696 1 14 1 1
696 1 15 1 22
696 1 19 1 3
696 1 20 1 14
696 1 25 1 16
696 2 2 0 1
696 2 4 1 1
696 2 5 1 1
696 2 10 1 1
696 2 14 0 1
696 2 20 1 1
696 2 22 0 1
697 1 2 1 10
697 1 3 1 6
697 1 4 1 8
697 1 6 1 1
697 1 7 1 2
697 1 8 1 2
697 1 9 1 4
697 1 12 1 7
697 1 13 1 3
697 1 14 1 11
697 1 17 1 8
697 1 18 1 6
697 1 19 1 11
697 1 22 1 8
697 1 23 1 5
697 1 24 1 7
697 1 25 1 1
697 2 5 0 1
697 2 15 0 1
697 2 17 1 1
697 2 19 1 1
697 2 22 0 1
698 1 2 1 1
698 1 16 1 20
698 1 17 1 18
698 1 18 1 22
698 1 19 1 19
698 1 20 1 19
698 1 24 1 1
698 2 15 0 1
698 2 16 1 1
698 2 17 1 1
698 2 18 1 1
698 2 19 1 1
698 2 20 1 1
698 2 22 0 1
699 1 1 1 1
699 1 3 1 1
699 1 5 1 15
699 1 6 1 3
699 1 10 1 17
699 1 11 1 1
699 1 13 1 1
699 1 15 1 19
699 1 16 1 2
699 1 20 1 23
699 1 21 1 3
699 1 23 1 1
699 1 25 1 13
699 2 5 1 1
699 2 8 1 1
699 2 15 1 1
699 2 20 1 1
699 2 22 0 1
700 1 2 1 8
700 1 3 1 3
700 1 4 1 4
700 1 5 1 2
700 1 6 1 2
700 1 7 1 7
700 1 8 1 1
700 1 9 1 6
700 1 10 1 2
700 1 11 1 4
700 1 12 1 18
700 1 13 1 7
700 1 14 1 8
700 1 15 1 2
700 1 17 1 5
700 1 19 1 4
700 1 22 1 9
700 1 24 1 8
700 2 7 1 1
700 2 11 1 1
700 2 12 0 1
700 2 14 1 1
700 2 22 0 1
701 1 2 1 14
701 1 3 1 1
701 1 5 1 5
701 1 7 1 9
701 1 10 1 6
701 1 12 1 11
701 1 15 1 7
701 1 16 1 1
701 1 17 1 12
701 1 20 1 4
701 1 21 1 1
701 1 22 1 20
701 1 25 1 9
701 2 2 1 1
701 2 5 1 1
701 2 10 1 1
701 2 12 1 1
701 2 17 1 1
701 2 21 0 1
701 2 22 1 1
702 1 3 1 19
702 1 7 1 1
702 1 8 1 24
702 1 12 1 1
702 1 13 1 16
702 1 17 1 2
702 1 18 1 20
702 1 22 1 2
702 1 23 1 15
702 2 3 1 1
702 2 8 1 1
702 2 13 1 1
702 2 17 1 1
702 2 18 1 1
702 2 22 0 1
702 2 23 1 1
703 1 1 1 6
703 1 2 1 7
703 1 3 1 6
703 1 4 1 22
703 1 5 1 2
703 1 9 1 11
703 1 11 1 2
703 1 12 1 1
703 1 13 1 1
703 1 14 1 10
703 1 15 1 5
703 1 19 1 8
703 1 23 1 1
703 1 24 1 18
703 2 1 1 1
703 2 3 0 1
703 2 4 1 1
703 2 9 1 1
703 2 11 1 1
703 2 14 1 1
703 2 15 0 1
703 2 22 0 1
704 1 2 1 1
704 1 4 1 12
704 1 5 1 2
704 1 9 1 24
704 1 10 1 3
704 1 13 1 1
704 1 14 1 14
704 1 15 1 5
704 1 19 1 15
704 1 20 1 8
704 1 24 1 12
704 1 25 1 3
704 2 2 0 1
704 2 14 1 1
704 2 15 1 1
704 2 24 1 1
705 1 1 1 18
705 1 2 1 2
705 1 3 1 1
705 1 4 1 4
705 1 5 1 4
705 1 6 1 19
705 1 9 1 1
705 1 11 1 14
705 1 14 1 2
705 1 16 1 18
705 1 21 1 17
705 2 1 1 1
705 2 6 1 1
705 2 11 1 1
705 2 15 0 1
705 2 16 1 1
705 2 19 1 1
705 2 21 1 1
706 1 13 1 4
706 1 16 1 18
706 1 17 1 18
706 1 18 1 26
706 1 19 1 19
706 1 20 1 11
706 1 23 1 3
706 1 25 1 1
706 2 16 1 1
706 2 17 1 1
706 2 18 1 1
706 2 19 1 1
706 2 20 1 1
707 1 5 1 13
707 1 6 1 14
707 1 7 1 4
707 1 8 1 5
707 1 9 1 7
707 1 10 1 12
707 1 11 1 4
707 1 12 1 9
707 1 13 1 4
707 1 14 1 6
707 1 15 1 13
707 1 20 1 3
707 1 25 1 6
707 2 6 1 1
707 2 10 1 1
708 1 1 1 1
708 1 4 1 1
708 1 5 1 9
708 1 6 1 3
708 1 7 1 4
708 1 8 1 2
708 1 9 1 3
708 1 10 1 11
708 1 11 1 1
708 1 12 1 1
708 1 14 1 1
708 1 15 1 10
708 1 19 1 1
708 1 20 1 5
708 1 21 1 8
708 1 22 1 12
708 1 23 1 9
708 1 24 1 6
708 1 25 1 12
708 2 5 1 1
708 2 20 1 1
708 2 21 1 1
708 2 22 0 1
709 1 1 1 3
709 1 4 1 12
709 1 6 1 5
709 1 9 1 8
709 1 11 1 7
709 1 14 1 12
709 1 16 1 13
709 1 17 1 2
709 1 19 1 14
709 1 20 1 7
709 1 21 1 6
709 1 24 1 11
709 2 1 1 1
709 2 7 0 1
709 2 9 1 1
709 2 10 0 1
709 2 13 0 1
709 2 20 1 1
709 2 21 1 1
710 1 1 1 15
710 1 2 1 1
710 1 4 1 1
710 1 6 1 20
710 1 7 1 5
710 1 8 1 4
710 1 9 1 4
710 1 10 1 7
710 1 11 1 6
710 1 16 1 12
710 1 21 1 13
710 1 23 1 3
710 1 24 1 4
710 1 25 1 5
710 2 2 0 1
710 2 8 1 1
710 2 10 1 1
710 2 12 0 1
710 2 15 0 1
710 2 16 0 1
710 2 22 1 1
711 1 1 1 14
711 1 2 1 19
711 1 3 1 13
711 1 4 1 16
711 1 5 1 13
711 1 6 1 4
711 1 8 1 1
711 1 9 1 2
711 1 10 1 3
711 1 11 1 3
711 1 16 1 3
711 1 18 1 2
711 1 19 1 2
711 1 20 1 2
711 1 21 1 2
711 1 23 1 1
711 2 1 1 1
711 2 2 1 1
711 2 3 1 1
711 2 5 1 1
711 2 13 0 1
711 2 16 1 1
712 1 1 1 5
712 1 2 1 6
712 1 3 1 8
712 1 4 1 12
712 1 5 1 8
712 1 12 1 1
712 1 16 1 13
712 1 17 1 11
712 1 18 1 12
712 1 19 1 7
712 1 20 1 15
712 1 21 1 1
712 1 25 1 1
712 2 1 1 1
712 2 3 1 1
712 2 4 1 1
712 2 16 1 1
712 2 17 1 1
712 2 19 1 1
713 1 2 1 23
713 1 7 1 19
713 1 12 1 23
713 1 17 1 15
713 1 22 1 20
713 2 2 1 1
713 2 7 1 1
713 2 12 1 1
713 2 16 0 1
713 2 17 1 1
713 2 22 1 1
714 1 2 1 1
714 1 5 1 4
714 1 6 1 10
714 1 7 1 13
714 1 8 1 13
714 1 9 1 16
714 1 10 1 20
714 1 15 1 3
714 1 17 1 1
714 1 20 1 6
714 1 22 1 4
714 1 23 1 1
714 1 25 1 8
714 2 6 1 1
714 2 20 1 1
715 1 1 1 15
715 1 2 1 10
715 1 3 1 14
715 1 4 1 20
715 1 5 1 13
715 1 6 1 3
715 1 8 1 2
715 1 9 1 3
715 1 11 1 2
715 1 13 1 2
715 1 14 1 4
715 1 18 1 1
715 1 19 1 2
715 1 21 1 1
715 1 23 1 4
715 1 24 1 4
715 2 4 1 1
715 2 5 1 1
715 2 7 0 1
715 2 9 0 1
715 2 18 1 1
716 1 3 1 1
716 1 14 1 1
716 1 21 1 16
716 1 22 1 17
716 1 23 1 18
716 1 24 1 20
716 1 25 1 27
716 2 12 0 1
716 2 18 0 1
716 2 21 1 1
716 2 22 1 1
716 2 23 1 1
716 2 24 1 1
716 2 25 1 1
717 1 1 1 20
717 1 2 1 3
717 1 3 1 3
717 1 4 1 5
717 1 5 1 7
717 1 6 1 21
717 1 7 1 3
717 1 8 1 2
717 1 9 1 4
717 1 10 1 3
717 1 11 1 10
717 1 16 1 12
717 1 21 1 6
717 1 22 1 1
717 2 1 1 1
717 2 3 1 1
717 2 10 1 1
717 2 11 1 1
717 2 13 0 1
717 2 16 1 1
717 2 21 1 1
718 1 1 1 16
718 1 6 1 17
718 1 7 1 1
718 1 8 1 4
718 1 9 1 2
718 1 11 1 9
718 1 16 1 21
718 1 17 1 1
718 1 21 1 15
718 1 22 1 4
718 1 23 1 4
718 1 24 1 4
718 1 25 1 2
718 2 1 1 1
718 2 6 1 1
718 2 7 1 1
718 2 11 1 1
718 2 16 1 1
718 2 17 1 1
718 2 21 1 1
719 1 3 1 1
719 1 4 1 2
719 1 8 1 1
719 1 9 1 2
719 1 12 1 2
719 1 13 1 1
719 1 14 1 6
719 1 15 1 2
719 1 16 1 12
719 1 17 1 9
719 1 18 1 8
719 1 19 1 9
719 1 20 1 7
719 1 21 1 5
719 1 22 1 10
719 1 23 1 9
719 1 24 1 5
719 1 25 1 9
719 2 14 1 1
719 2 18 1 1
720 1 2 1 15
720 1 4 1 5
720 1 6 1 4
720 1 7 1 7
720 1 8 1 2
720 1 9 1 10
720 1 10 1 3
720 1 12 1 11
720 1 14 1 5
720 1 17 1 9
720 1 19 1 5
720 1 22 1 15
720 1 24 1 9
720 2 2 1 1
720 2 13 0 1
720 2 15 0 1
720 2 18 0 1
721 1 1 1 19
721 1 2 1 13
721 1 3 1 10
721 1 4 1 15
721 1 5 1 16
721 1 9 1 1
721 1 10 1 4
721 1 13 1 2
721 1 16 1 1
721 1 18 1 1
721 1 19 1 4
721 1 20 1 2
721 1 21 1 1
721 1 22 1 4
721 1 23 1 2
721 1 24 1 3
721 1 25 1 2
721 2 1 1 1
721 2 15 0 1
721 2 21 1 1
722 1 5 1 4
722 1 10 1 5
722 1 11 1 21
722 1 12 1 15
722 1 13 1 14
722 1 14 1 14
722 1 15 1 19
722 1 17 1 1
722 1 20 1 5
722 1 25 1 2
722 2 12 1 1
722 2 13 1 1
722 2 14 1 1
722 2 15 1 1
723 1 1 1 14
723 1 2 1 11
723 1 3 1 12
723 1 4 1 5
723 1 5 1 13
723 1 6 1 1
723 1 7 1 3
723 1 10 1 3
723 1 11 1 1
723 1 12 1 3
723 1 15 1 5
723 1 16 1 2
723 1 17 1 2
723 1 20 1 12
723 1 21 1 2
723 1 22 1 3
723 1 25 1 8
723 2 1 1 1
723 2 2 1 1
723 2 15 0 1
723 2 18 0 1
723 2 22 1 1
724 1 4 1 7
724 1 5 1 1
724 1 7 1 6
724 1 8 1 5
724 1 9 1 16
724 1 10 1 5
724 1 11 1 1
724 1 12 1 3
724 1 13 1 5
724 1 14 1 11
724 1 15 1 4
724 1 17 1 4
724 1 19 1 10
724 1 21 1 1
724 1 22 1 4
724 1 23 1 2
724 1 24 1 12
724 1 25 1 3
724 2 6 1 1
724 2 9 1 1
724 2 15 0 1
724 2 17 1 1
724 2 22 0 1
724 2 25 1 1
725 1 1 1 1
725 1 3 1 2
725 1 6 1 6
725 1 11 1 2
725 1 16 1 9
725 1 17 1 6
725 1 18 1 5
725 1 19 1 2
725 1 20 1 1
725 1 21 1 20
725 1 22 1 10
725 1 23 1 19
725 1 24 1 9
725 1 25 1 8
725 2 2 0 1
725 2 6 1 1
725 2 12 0 1
725 2 16 1 1
725 2 20 0 1
725 2 22 1 1
725 2 23 1 1
725 2 24 1 1
725 2 25 1 1
726 1 2 1 1
726 1 3 1 7
726 1 5 1 2
726 1 6 1 1
726 1 7 1 2
726 1 8 1 12
726 1 9 1 1
726 1 10 1 5
726 1 11 1 1
726 1 12 1 2
726 1 13 1 8
726 1 14 1 1
726 1 15 1 10
726 1 16 1 4
726 1 17 1 8
726 1 18 1 11
726 1 19 1 2
726 1 20 1 4
726 1 23 1 16
726 1 25 1 2
726 2 8 1 1
726 2 15 0 1
726 2 18 1 1
727 1 4 1 9
727 1 5 1 5
727 1 6 1 2
727 1 8 1 2
727 1 9 1 7
727 1 10 1 4
727 1 13 1 2
727 1 14 1 12
727 1 15 1 5
727 1 16 1 5
727 1 17 1 9
727 1 18 1 8
727 1 19 1 8
727 1 20 1 9
727 1 24 1 9
727 1 25 1 4
727 2 7 0 1
727 2 9 0 1
727 2 15 1 1
727 2 18 1 1
728 1 3 1 24
728 1 8 1 19
728 1 13 1 23
728 1 18 1 11
728 1 23 1 23
728 2 3 1 1
728 2 5 0 1
728 2 8 1 1
728 2 13 1 1
728 2 15 0 1
728 2 18 1 1
728 2 22 0 1
729 1 2 1 2
729 1 7 1 5
729 1 11 1 5
729 1 12 1 3
729 1 13 1 11
729 1 14 1 6
729 1 15 1 12
729 1 17 1 3
729 1 21 1 3
729 1 22 1 18
729 1 23 1 13
729 1 24 1 15
729 1 25 1 4
729 2 3 0 1
729 2 21 1 1
729 2 25 1 1
730 1 1 1 2
730 1 3 1 1
730 1 4 1 8
730 1 6 1 3
730 1 8 1 1
730 1 9 1 9
730 1 11 1 10
730 1 12 1 11
730 1 13 1 11
730 1 14 1 16
730 1 15 1 9
730 1 16 1 2
730 1 19 1 8
730 1 21 1 2
730 1 24 1 7
730 2 5 0 1
730 2 11 1 1
730 2 12 1 1
730 2 13 1 1
730 2 14 1 1
730 2 15 1 1
730 2 22 0 1
731 1 1 1 3
731 1 3 1 1
731 1 4 1 2
731 1 5 1 3
731 1 16 1 13
731 1 17 1 19
731 1 18 1 14
731 1 19 1 8
731 1 20 1 17
731 1 21 1 4
731 1 22 1 6
731 1 23 1 1
731 1 24 1 4
731 1 25 1 5
731 2 3 0 1
731 2 12 0 1
731 2 16 1 1
731 2 17 0 1
731 2 18 1 1
731 2 19 1 1
731 2 20 1 1
731 2 24 1 1
732 1 1 1 2
732 1 3 1 14
732 1 4 1 7
732 1 8 1 7
732 1 9 1 9
732 1 11 1 4
732 1 12 1 1
732 1 13 1 6
732 1 14 1 4
732 1 16 1 2
732 1 18 1 14
732 1 19 1 2
732 1 21 1 3
732 1 22 1 2
732 1 23 1 8
732 1 24 1 12
732 1 25 1 3
732 2 2 0 1
732 2 3 1 1
732 2 7 0 1
732 2 13 1 1
732 2 18 0 1
732 2 23 1 1
732 2 25 1 1
733 1 1 1 12
733 1 2 1 7
733 1 3 1 15
733 1 4 1 11
733 1 5 1 6
733 1 8 1 11
733 1 13 1 16
733 1 18 1 13
733 1 23 1 9
733 2 2 1 1
734 1 1 1 8
734 1 2 1 1
734 1 3 1 3
734 1 4 1 2
734 1 5 1 2
734 1 6 1 14
734 1 7 1 15
734 1 8 1 19
734 1 9 1 12
734 1 10 1 19
734 1 11 1 3
734 1 16 1 2
734 2 6 1 1
734 2 7 1 1
734 2 8 1 1
734 2 9 1 1
734 2 10 1 1
735 1 1 1 1
735 1 2 1 3
735 1 6 1 1
735 1 7 1 1
735 1 11 1 22
735 1 12 1 8
735 1 13 1 17
735 1 14 1 11
735 1 15 1 16
735 1 16 1 5
735 1 17 1 4
735 1 18 1 2
735 1 19 1 3
735 1 20 1 5
735 1 22 1 1
735 2 7 0 1
735 2 11 1 1
735 2 12 1 1
735 2 13 1 1
735 2 14 1 1
735 2 15 1 1
735 2 19 0 1
735 2 22 0 1
736 1 2 1 15
736 1 4 1 1
736 1 6 1 1
736 1 7 1 17
736 1 9 1 1
736 1 12 1 16
736 1 13 1 2
736 1 14 1 1
736 1 17 1 22
736 1 22 1 22
736 1 24 1 2
736 2 2 1 1
736 2 7 1 1
736 2 12 1 1
736 2 17 1 1
736 2 18 0 1
736 2 22 1 1
737 1 2 1 5
737 1 5 1 6
737 1 7 1 5
737 1 8 1 1
737 1 9 1 1
737 1 10 1 4
737 1 12 1 4
737 1 13 1 3
737 1 15 1 6
737 1 16 1 5
737 1 17 1 12
737 1 18 1 9
737 1 19 1 5
737 1 20 1 18
737 1 21 1 1
737 1 22 1 3
737 1 23 1 2
737 1 25 1 10
737 2 2 1 1
737 2 5 0 1
737 2 22 0 1
738 1 1 1 1
738 1 2 1 2
738 1 3 1 15
738 1 4 1 2
738 1 5 1 3
738 1 6 1 1
738 1 7 1 2
738 1 8 1 20
738 1 9 1 3
738 1 13 1 14
738 1 15 1 4
738 1 18 1 14
738 1 19 1 1
738 1 23 1 18
738 2 2 0 1
738 2 5 1 1
738 2 8 1 1
738 2 10 1 1
739 1 2 1 1
739 1 3 1 15
739 1 7 1 1
739 1 8 1 14
739 1 13 1 24
739 1 16 1 2
739 1 17 1 2
739 1 18 1 22
739 1 19 1 1
739 1 20 1 2
739 1 22 1 3
739 1 23 1 13
739 2 8 1 1
739 2 10 0 1
739 2 13 1 1
739 2 23 1 1
740 1 1 1 22
740 1 2 1 1
740 1 3 1 1
740 1 4 1 3
740 1 5 1 6
740 1 6 1 19
740 1 11 1 9
740 1 16 1 21
740 1 21 1 18
740 2 2 1 1
740 2 3 0 1
740 2 6 1 1
740 2 11 1 1
740 2 13 0 1
740 2 21 1 1
741 1 1 1 7
741 1 2 1 12
741 1 3 1 6
741 1 4 1 5
741 1 5 1 10
741 1 6 1 1
741 1 7 1 3
741 1 8 1 1
741 1 9 1 1
741 1 10 1 1
741 1 12 1 4
741 1 16 1 7
741 1 17 1 15
741 1 18 1 3
741 1 19 1 6
741 1 20 1 7
741 1 22 1 7
741 1 24 1 1
741 1 25 1 3
741 2 7 0 1
741 2 15 0 1
741 2 17 1 1
741 2 18 1 1
741 2 21 0 1
742 1 4 1 14
742 1 5 1 1
742 1 6 1 7
742 1 7 1 7
742 1 8 1 6
742 1 9 1 18
742 1 10 1 9
742 1 13 1 1
742 1 14 1 13
742 1 19 1 13
742 1 23 1 1
742 1 24 1 10
742 2 8 1 1
742 2 9 1 1
742 2 10 1 1
742 2 19 1 1
742 2 24 1 1
743 1 3 1 1
743 1 16 1 25
743 1 17 1 15
743 1 18 1 25
743 1 19 1 14
743 1 20 1 16
743 1 21 1 3
743 1 23 1 1
743 2 5 0 1
743 2 16 1 1
743 2 18 1 1
743 2 19 1 1
743 2 20 1 1
744 1 5 1 1
744 1 11 1 20
744 1 12 1 22
744 1 13 1 21
744 1 14 1 18
744 1 15 1 17
744 1 17 1 1
744 2 3 0 1
744 2 11 1 1
744 2 12 1 1
744 2 13 1 1
744 2 14 1 1
744 2 15 1 1
745 1 6 1 5
745 1 7 1 3
745 1 8 1 3
745 1 9 1 7
745 1 10 1 3
745 1 14 1 1
745 1 15 1 1
745 1 21 1 19
745 1 22 1 19
745 1 23 1 8
745 1 24 1 18
745 1 25 1 13
745 2 15 0 1
745 2 21 1 1
745 2 23 1 1
745 2 24 1 1
745 2 25 1 1
746 1 2 1 22
746 1 7 1 19
746 1 12 1 16
746 1 16 1 1
746 1 17 1 18
746 1 21 1 4
746 1 22 1 18
746 1 24 1 1
746 1 25 1 1
746 2 2 1 1
746 2 9 0 1
746 2 12 1 1
746 2 15 0 1
746 2 17 1 1
747 1 3 1 15
747 1 5 1 2
747 1 6 1 2
747 1 8 1 10
747 1 9 1 1
747 1 10 1 2
747 1 11 1 4
747 1 12 1 7
747 1 13 1 15
747 1 14 1 4
747 1 15 1 11
747 1 18 1 10
747 1 20 1 2
747 1 21 1 1
747 1 23 1 10
747 1 25 1 4
747 2 2 0 1
747 2 3 1 1
747 2 5 1 1
747 2 6 1 1
747 2 18 1 1
747 2 23 1 1
748 1 1 1 1
748 1 3 1 11
748 1 4 1 1
748 1 5 1 7
748 1 6 1 1
748 1 8 1 11
748 1 10 1 4
748 1 13 1 13
748 1 15 1 9
748 1 16 1 1
748 1 18 1 14
748 1 19 1 2
748 1 20 1 6
748 1 21 1 1
748 1 23 1 10
748 1 25 1 8
748 2 3 0 1
748 2 6 0 1
748 2 8 1 1
748 2 15 1 1
748 2 18 1 1
748 2 21 1 1
749 1 2 1 1
749 1 4 1 12
749 1 6 1 3
749 1 8 1 5
749 1 9 1 9
749 1 10 1 2
749 1 13 1 3
749 1 14 1 14
749 1 15 1 1
749 1 16 1 2
749 1 18 1 3
749 1 19 1 12
749 1 20 1 4
749 1 21 1 2
749 1 22 1 1
749 1 23 1 3
749 1 24 1 22
749 1 25 1 1
749 2 5 0 1
749 2 9 1 1
749 2 15 0 1
749 2 18 0 1
749 2 24 1 1
749 2 25 0 1
750 1 1 1 14
750 1 2 1 12
750 1 3 1 18
750 1 4 1 13
750 1 5 1 13
750 1 6 1 1
750 1 7 1 4
750 1 8 1 3
750 1 12 1 4
750 1 16 1 1
750 1 17 1 5
750 1 18 1 2
750 1 20 1 2
750 1 21 1 2
750 1 22 1 6
750 2 2 1 1
750 2 3 1 1
750 2 4 1 1
750 2 5 1 1
750 2 7 1 1
750 2 12 1 1
750 2 18 0 1
751 1 3 1 2
751 1 4 1 1
751 1 14 1 1
751 1 16 1 18
751 1 17 1 18
751 1 18 1 17
751 1 19 1 15
751 1 20 1 24
751 1 24 1 4
751 2 5 0 1
751 2 15 0 1
751 2 16 1 1
751 2 17 1 1
751 2 18 1 1
751 2 19 1 1
751 2 20 1 1
752 1 6 1 7
752 1 7 1 9
752 1 8 1 4
752 1 9 1 7
752 1 10 1 4
752 1 12 1 1
752 1 14 1 4
752 1 15 1 2
752 1 16 1 9
752 1 17 1 10
752 1 18 1 17
752 1 19 1 14
752 1 20 1 12
752 2 12 0 1
752 2 15 0 1
752 2 16 1 1
752 2 18 1 1
752 2 19 1 1
752 2 20 1 1
753 1 2 1 12
753 1 6 1 4
753 1 7 1 11
753 1 10 1 1
753 1 11 1 10
753 1 12 1 17
753 1 13 1 5
753 1 14 1 5
753 1 15 1 10
753 1 17 1 13
753 1 22 1 12
753 2 7 1 1
753 2 12 1 1
753 2 17 1 1
753 2 22 1 1
754 1 1 1 3
754 1 5 1 6
754 1 6 1 4
754 1 9 1 1
754 1 10 1 3
754 1 11 1 3
754 1 14 1 1
754 1 15 1 7
754 1 16 1 13
754 1 17 1 15
754 1 18 1 13
754 1 19 1 12
754 1 20 1 15
754 1 24 1 3
754 1 25 1 1
754 2 18 1 1
754 2 19 1 1
754 2 22 0 1
755 1 5 1 14
755 1 10 1 14
755 1 15 1 15
755 1 16 1 4
755 1 17 1 7
755 1 18 1 9
755 1 19 1 5
755 1 20 1 18
755 1 23 1 1
755 1 25 1 13
755 2 10 1 1
755 2 12 0 1
755 2 15 0 1
755 2 18 1 1
755 2 25 1 1
756 1 1 1 1
756 1 2 1 1
756 1 3 1 5
756 1 4 1 1
756 1 5 1 15
756 1 6 1 1
756 1 8 1 3
756 1 10 1 15
756 1 11 1 4
756 1 12 1 2
756 1 13 1 3
756 1 14 1 3
756 1 15 1 15
756 1 18 1 1
756 1 20 1 9
756 1 22 1 1
756 1 23 1 4
756 1 24 1 1
756 1 25 1 15
756 2 2 1 1
756 2 3 1 1
756 2 5 1 1
756 2 10 1 1
756 2 15 1 1
756 2 16 0 1
756 2 20 1 1
756 2 22 0 1
756 2 25 1 1
757 1 1 1 2
757 1 2 1 2
757 1 3 1 2
757 1 4 1 1
757 1 5 1 15
757 1 6 1 14
757 1 7 1 8
757 1 8 1 6
757 1 9 1 12
757 1 10 1 12
757 1 12 1 4
757 1 15 1 6
757 1 17 1 2
757 1 20 1 6
757 1 22 1 2
757 1 25 1 6
757 2 3 0 1
757 2 9 1 1
757 2 15 0 1
757 2 20 1 1
757 2 22 1 1
758 1 5 1 18
758 1 7 1 5
758 1 8 1 1
758 1 9 1 1
758 1 10 1 16
758 1 11 1 2
758 1 12 1 5
758 1 13 1 2
758 1 15 1 24
758 1 20 1 8
758 1 21 1 1
758 1 23 1 1
758 1 24 1 2
758 1 25 1 14
758 2 5 0 1
758 2 9 0 1
758 2 16 0 1
758 2 17 1 1
758 2 18 0 1
758 2 20 1 1
758 2 25 1 1
759 1 2 1 23
759 1 7 1 26
759 1 12 1 20
759 1 17 1 17
759 1 22 1 14
759 2 2 1 1
759 2 7 1 1
759 2 12 1 1
759 2 15 0 1
759 2 17 1 1
759 2 18 0 1
759 2 22 1 1
760 1 5 1 9
760 1 10 1 14
760 1 11 1 3
760 1 13 1 2
760 1 14 1 3
760 1 15 1 10
760 1 16 1 3
760 1 17 1 7
760 1 18 1 8
760 1 19 1 9
760 1 20 1 18
760 1 21 1 2
760 1 25 1 12
760 2 10 1 1
760 2 13 1 1
760 2 16 1 1
760 2 17 1 1
760 2 18 0 1
760 2 20 1 1
760 2 25 0 1
761 1 4 1 8
761 1 5 1 7
761 1 6 1 2
761 1 7 1 1
761 1 9 1 12
761 1 10 1 8
761 1 12 1 2
761 1 13 1 3
761 1 14 1 12
761 1 15 1 6
761 1 16 1 2
761 1 19 1 10
761 1 20 1 8
761 1 24 1 10
761 1 25 1 9
761 2 4 1 1
761 2 9 1 1
761 2 10 1 1
761 2 15 0 1
761 2 18 0 1
761 2 24 1 1
762 1 3 1 6
762 1 6 1 6
762 1 7 1 9
762 1 8 1 18
762 1 9 1 5
762 1 10 1 11
762 1 13 1 10
762 1 18 1 16
762 1 23 1 19
762 2 7 1 1
762 2 10 1 1
762 2 15 0 1
762 2 18 1 1
762 2 23 1 1
763 1 1 1 6
763 1 2 1 5
763 1 3 1 13
763 1 4 1 16
763 1 5 1 2
763 1 6 1 4
763 1 7 1 2
763 1 8 1 1
763 1 9 1 18
763 1 14 1 13
763 1 16 1 1
763 1 19 1 15
763 1 24 1 4
763 2 1 1 1
763 2 2 1 1
763 2 5 1 1
763 2 14 1 1
763 2 15 0 1
763 2 24 1 1
764 1 1 1 2
764 1 2 1 3
764 1 3 1 3
764 1 4 1 28
764 1 5 1 4
764 1 9 1 17
764 1 10 1 1
764 1 11 1 2
764 1 12 1 2
764 1 13 1 1
764 1 14 1 15
764 1 19 1 6
764 1 20 1 1
764 1 24 1 12
764 1 25 1 3
764 2 4 1 1
764 2 5 1 1
764 2 7 0 1
764 2 12 0 1
764 2 14 1 1
764 2 15 0 1
764 2 18 0 1
764 2 19 1 1
764 2 24 1 1
765 1 1 1 16
765 1 2 1 10
765 1 3 1 23
765 1 4 1 16
765 1 5 1 13
765 1 8 1 6
765 1 13 1 8
765 1 16 1 1
765 1 18 1 2
765 1 20 1 1
765 1 23 1 4
765 2 2 1 1
765 2 3 1 1
765 2 5 1 1
765 2 15 0 1
765 2 18 0 1
765 2 19 1 1
765 2 22 0 1
765 2 23 1 1
766 1 1 1 4
766 1 3 1 2
766 1 4 1 4
766 1 5 1 11
766 1 10 1 11
766 1 11 1 7
766 1 12 1 7
766 1 13 1 4
766 1 14 1 5
766 1 15 1 18
766 1 20 1 13
766 1 25 1 14
766 2 6 0 1
766 2 8 0 1
766 2 10 1 1
766 2 14 1 1
766 2 17 0 1
766 2 20 1 1
766 2 25 1 1
767 1 1 1 4
767 1 5 1 3
767 1 6 1 13
767 1 10 1 7
767 1 11 1 8
767 1 15 1 9
767 1 16 1 17
767 1 17 1 1
767 1 18 1 1
767 1 19 1 6
767 1 20 1 11
767 1 21 1 14
767 1 25 1 6
767 2 5 0 1
767 2 6 1 1
767 2 11 1 1
767 2 16 1 1
768 1 2 1 1
768 1 3 1 3
768 1 8 1 5
768 1 9 1 1
768 1 13 1 1
768 1 16 1 3
768 1 17 1 2
768 1 18 1 8
768 1 19 1 1
768 1 20 1 1
768 1 21 1 16
768 1 22 1 11
768 1 23 1 15
768 1 24 1 10
768 1 25 1 22
768 2 5 0 1
768 2 8 1 1
768 2 13 0 1
768 2 21 1 1
768 2 22 1 1
768 2 23 1 1
768 2 24 1 1
769 1 2 1 1
769 1 4 1 22
769 1 5 1 1
769 1 9 1 12
769 1 12 1 1
769 1 14 1 16
769 1 19 1 21
769 1 24 1 26
769 2 2 0 1
769 2 4 1 1
769 2 9 1 1
769 2 14 1 1
769 2 15 0 1
769 2 19 1 1
769 2 22 0 1
769 2 24 1 1
770 1 1 1 8
770 1 2 1 8
770 1 3 1 3
770 1 4 1 10
770 1 5 1 16
770 1 6 1 3
770 1 7 1 6
770 1 8 1 5
770 1 9 1 5
770 1 10 1 12
770 1 15 1 7
770 1 20 1 10
770 1 25 1 7
770 2 2 1 1
770 2 4 1 1
770 2 5 1 1
770 2 7 1 1
770 2 8 1 1
770 2 12 0 1
770 2 15 1 1
770 2 20 1 1
770 2 25 1 1
771 1 1 1 13
771 1 4 1 2
771 1 6 1 17
771 1 10 1 2
771 1 11 1 12
771 1 14 1 1
771 1 15 1 3
771 1 16 1 14
771 1 19 1 1
771 1 20 1 2
771 1 21 1 24
771 1 22 1 1
771 1 23 1 2
771 1 24 1 4
771 1 25 1 2
771 2 1 1 1
771 2 6 1 1
771 2 16 1 1
771 2 21 1 1
772 1 4 1 1
772 1 5 1 2
772 1 7 1 5
772 1 12 1 3
772 1 16 1 17
772 1 17 1 13
772 1 18 1 26
772 1 19 1 13
772 1 20 1 17
772 1 22 1 1
772 1 24 1 2
772 2 5 0 1
772 2 12 1 1
772 2 15 0 1
772 2 16 1 1
772 2 17 1 1
772 2 19 1 1
773 1 1 1 2
773 1 2 1 11
773 1 3 1 8
773 1 4 1 1
773 1 5 1 1
773 1 7 1 9
773 1 8 1 7
773 1 10 1 1
773 1 12 1 15
773 1 13 1 7
773 1 15 1 1
773 1 17 1 6
773 1 18 1 9
773 1 19 1 1
773 1 22 1 14
773 1 23 1 7
773 2 3 1 1
773 2 7 1 1
773 2 13 0 1
773 2 23 1 1
774 1 2 1 16
774 1 3 1 1
774 1 7 1 16
774 1 10 1 1
774 1 12 1 22
774 1 13 1 2
774 1 17 1 20
774 1 18 1 1
774 1 19 1 1
774 1 20 1 1
774 1 22 1 17
774 1 23 1 2
774 2 2 1 1
774 2 5 1 1
774 2 7 1 1
774 2 12 1 1
774 2 15 0 1
774 2 18 1 1
774 2 22 1 1
775 1 3 1 11
775 1 4 1 8
775 1 5 1 4
775 1 8 1 10
775 1 9 1 4
775 1 10 1 2
775 1 13 1 13
775 1 14 1 4
775 1 15 1 1
775 1 16 1 1
775 1 18 1 11
775 1 19 1 8
775 1 20 1 7
775 1 23 1 9
775 1 24 1 5
775 1 25 1 2
775 2 3 1 1
775 2 8 0 1
775 2 18 1 1
775 2 19 1 1
775 2 21 0 1
776 1 1 1 6
776 1 2 1 10
776 1 3 1 17
776 1 4 1 9
776 1 5 1 7
776 1 6 1 5
776 1 7 1 9
776 1 8 1 11
776 1 9 1 8
776 1 10 1 7
776 1 12 1 2
776 1 17 1 4
776 1 22 1 5
776 2 2 0 1
776 2 6 1 1
776 2 7 1 1
776 2 9 1 1
776 2 22 0 1
777 1 1 1 3
777 1 2 1 3
777 1 3 1 4
777 1 4 1 6
777 1 5 1 5
777 1 11 1 2
777 1 12 1 1
777 1 13 1 2
777 1 14 1 1
777 1 15 1 2
777 1 16 1 7
777 1 17 1 14
777 1 18 1 15
777 1 19 1 18
777 1 20 1 17
777 2 1 1 1
777 2 2 1 1
777 2 5 1 1
777 2 15 0 1
777 2 16 1 1
777 2 18 1 1
777 2 20 1 1
777 2 22 0 1
778 1 2 1 17
778 1 7 1 14
778 1 12 1 15
778 1 15 1 1
778 1 17 1 27
778 1 22 1 26
778 2 2 1 1
778 2 12 1 1
778 2 15 0 1
778 2 18 0 1
778 2 22 1 1
779 1 1 1 10
779 1 2 1 14
779 1 3 1 13
779 1 4 1 14
779 1 5 1 13
779 1 7 1 1
779 1 14 1 1
779 1 16 1 11
779 1 17 1 6
779 1 18 1 4
779 1 19 1 5
779 1 20 1 7
779 1 24 1 1
779 2 1 1 1
779 2 3 1 1
779 2 4 1 1
779 2 5 1 1
779 2 10 0 1
779 2 13 0 1
779 2 17 1 1
779 2 22 1 1
780 1 1 1 4
780 1 2 1 19
780 1 3 1 2
780 1 4 1 3
780 1 5 1 4
780 1 7 1 11
780 1 8 1 1
780 1 9 1 1
780 1 10 1 4
780 1 12 1 9
780 1 15 1 1
780 1 17 1 10
780 1 20 1 3
780 1 21 1 1
780 1 22 1 17
780 1 23 1 2
780 1 24 1 3
780 1 25 1 5
780 2 4 1 1
780 2 5 0 1
780 2 7 1 1
780 2 10 0 1
780 2 15 0 1
780 2 22 0 1
781 1 4 1 6
781 1 5 1 6
781 1 9 1 11
781 1 10 1 11
781 1 14 1 10
781 1 15 1 7
781 1 19 1 19
781 1 20 1 17
781 1 21 1 1
781 1 24 1 6
781 1 25 1 6
781 2 9 1 1
781 2 14 1 1
781 2 17 0 1
781 2 19 1 1
781 2 22 0 1
782 1 1 1 17
782 1 2 1 18
782 1 3 1 15
782 1 4 1 17
782 1 5 1 12
782 1 6 1 3
782 1 7 1 1
782 1 8 1 4
782 1 9 1 5
782 1 10 1 3
782 1 11 1 1
782 1 12 1 2
782 1 13 1 1
782 1 21 1 1
782 2 4 1 1
782 2 5 1 1
782 2 9 1 1
783 1 2 1 4
783 1 3 1 5
783 1 4 1 2
783 1 6 1 3
783 1 7 1 7
783 1 8 1 6
783 1 9 1 2
783 1 12 1 8
783 1 13 1 7
783 1 14 1 1
783 1 16 1 7
783 1 17 1 11
783 1 18 1 7
783 1 19 1 5
783 1 20 1 4
783 1 21 1 2
783 1 22 1 7
783 1 23 1 9
783 1 24 1 2
783 1 25 1 1
783 2 3 1 1
783 2 7 1 1
783 2 12 0 1
783 2 13 1 1
783 2 17 1 1
783 2 19 1 1
783 2 20 1 1
783 2 22 1 1
783 2 23 1 1
784 1 1 1 2
784 1 2 1 1
784 1 3 1 2
784 1 4 1 2
784 1 5 1 14
784 1 9 1 1
784 1 10 1 14
784 1 14 1 1
784 1 15 1 11
784 1 16 1 4
784 1 17 1 4
784 1 18 1 5
784 1 19 1 3
784 1 20 1 15
784 1 21 1 2
784 1 22 1 2
784 1 24 1 2
784 1 25 1 15
784 2 2 1 1
784 2 10 1 1
784 2 15 1 1
784 2 23 1 1
784 2 24 1 1
785 1 1 1 12
785 1 4 1 16
785 1 6 1 12
785 1 9 1 13
785 1 11 1 6
785 1 14 1 8
785 1 15 1 1
785 1 16 1 8
785 1 19 1 11
785 1 21 1 6
785 1 24 1 7
785 2 19 1 1
786 1 3 1 4
786 1 6 1 10
786 1 7 1 9
786 1 8 1 10
786 1 9 1 19
786 1 10 1 16
786 1 13 1 4
786 1 14 1 1
786 1 16 1 5
786 1 18 1 6
786 1 19 1 5
786 1 20 1 2
786 1 21 1 5
786 1 22 1 1
786 1 23 1 3
786 2 6 1 1
786 2 7 0 1
786 2 9 1 1
786 2 13 1 1
786 2 18 1 1
786 2 21 1 1
786 2 22 0 1
787 1 1 1 1
787 1 4 1 2
787 1 6 1 18
787 1 7 1 15
787 1 8 1 22
787 1 9 1 21
787 1 10 1 11
787 1 11 1 2
787 1 14 1 2
787 1 16 1 1
787 1 19 1 3
787 1 24 1 2
787 2 3 0 1
787 2 7 1 1
787 2 10 1 1
788 1 1 1 1
788 1 2 1 3
788 1 3 1 22
788 1 4 1 2
788 1 5 1 1
788 1 7 1 3
788 1 8 1 17
788 1 9 1 1
788 1 12 1 2
788 1 13 1 16
788 1 17 1 2
788 1 18 1 17
788 1 22 1 4
788 1 23 1 9
788 2 3 1 1
788 2 13 1 1
788 2 16 0 1
788 2 18 1 1
789 1 6 1 17
789 1 7 1 13
789 1 8 1 15
789 1 9 1 20
789 1 10 1 13
789 1 13 1 1
789 1 17 1 4
789 1 18 1 5
789 1 19 1 7
789 1 20 1 3
789 1 23 1 1
789 1 24 1 1
789 2 5 0 1
789 2 7 1 1
789 2 9 1 1
789 2 10 1 1
789 2 12 0 1
789 2 14 0 1
789 2 23 1 1
790 1 2 1 7
790 1 7 1 6
790 1 12 1 5
790 1 16 1 18
790 1 17 1 18
790 1 18 1 8
790 1 19 1 16
790 1 20 1 16
790 1 22 1 6
790 2 7 0 1
790 2 12 1 1
790 2 15 0 1
790 2 17 1 1
790 2 18 1 1
790 2 19 1 1
790 2 20 1 1
791 1 2 1 13
791 1 6 1 4
791 1 7 1 19
791 1 8 1 5
791 1 9 1 8
791 1 10 1 4
791 1 12 1 15
791 1 13 1 1
791 1 17 1 15
791 1 22 1 16
791 2 7 1 1
791 2 12 1 1
791 2 15 0 1
791 2 17 1 1
791 2 22 1 1
792 1 4 1 3
792 1 9 1 4
792 1 14 1 3
792 1 16 1 15
792 1 17 1 18
792 1 18 1 19
792 1 19 1 14
792 1 20 1 20
792 1 21 1 1
792 1 24 1 3
792 2 2 0 1
792 2 16 1 1
792 2 18 1 1
792 2 24 1 1
793 1 3 1 1
793 1 4 1 2
793 1 8 1 3
793 1 9 1 2
793 1 11 1 6
793 1 12 1 3
793 1 13 1 7
793 1 14 1 4
793 1 15 1 8
793 1 19 1 3
793 1 21 1 10
793 1 22 1 17
793 1 23 1 14
793 1 24 1 11
793 1 25 1 9
793 2 5 0 1
793 2 21 1 1
793 2 22 1 1
793 2 23 1 1
793 2 24 1 1
794 1 1 1 18
794 1 2 1 17
794 1 3 1 23
794 1 4 1 12
794 1 5 1 18
794 1 6 1 2
794 1 7 1 1
794 1 8 1 3
794 1 9 1 3
794 1 13 1 2
794 1 14 1 1
794 2 1 1 1
794 2 3 1 1
794 2 4 1 1
794 2 5 1 1
794 2 6 1 1
794 2 9 1 1
794 2 12 0 1
794 2 15 0 1
794 2 18 0 1
795 1 1 1 17
795 1 2 1 16
795 1 3 1 12
795 1 4 1 13
795 1 5 1 17
795 1 7 1 5
795 1 12 1 5
795 1 17 1 11
795 1 22 1 4
795 2 2 1 1
795 2 3 1 1
795 2 4 1 1
795 2 5 1 1
795 2 12 1 1
796 1 4 1 10
796 1 9 1 11
796 1 14 1 9
796 1 19 1 7
796 1 21 1 12
796 1 22 1 7
796 1 23 1 9
796 1 24 1 24
796 1 25 1 11
796 2 2 0 1
796 2 5 0 1
796 2 9 1 1
796 2 15 0 1
796 2 19 1 1
796 2 21 1 1
796 2 23 1 1
796 2 24 1 1
796 2 25 1 1
797 1 4 1 1
797 1 6 1 19
797 1 7 1 24
797 1 8 1 13
797 1 9 1 15
797 1 10 1 11
797 1 14 1 2
797 1 16 1 3
797 1 17 1 1
797 1 18 1 2
797 1 19 1 4
797 1 20 1 3
797 1 22 1 1
797 1 25 1 1
797 2 9 1 1
797 2 10 1 1
797 2 12 0 1
797 2 23 1 1
798 1 3 1 8
798 1 4 1 13
798 1 8 1 5
798 1 9 1 10
798 1 10 1 2
798 1 13 1 7
798 1 14 1 10
798 1 18 1 5
798 1 19 1 13
798 1 23 1 11
798 1 24 1 16
798 2 3 1 1
798 2 18 1 1
798 2 19 1 1
798 2 23 1 1
799 1 3 1 13
799 1 8 1 16
799 1 13 1 14
799 1 18 1 14
799 1 21 1 3
799 1 22 1 5
799 1 23 1 30
799 1 24 1 3
799 1 25 1 2
799 2 2 0 1
799 2 3 1 1
799 2 4 0 1
799 2 8 1 1
799 2 13 1 1
799 2 15 0 1
799 2 18 1 1
799 2 24 1 1
800 1 1 1 10
800 1 2 1 1
800 1 4 1 2
800 1 6 1 13
800 1 9 1 4
800 1 10 1 1
800 1 11 1 10
800 1 14 1 3
800 1 16 1 18
800 1 17 1 2
800 1 19 1 2
800 1 20 1 3
800 1 21 1 26
800 1 24 1 4
800 1 25 1 1
800 2 4 1 1
800 2 6 1 1
800 2 11 1 1
800 2 13 0 1
800 2 20 0 1
800 2 21 1 1
801 1 2 1 8
801 1 3 1 10
801 1 7 1 7
801 1 8 1 10
801 1 11 1 3
801 1 12 1 8
801 1 13 1 12
801 1 14 1 6
801 1 15 1 3
801 1 17 1 5
801 1 18 1 13
801 1 22 1 4
801 1 23 1 11
801 2 2 1 1
801 2 8 1 1
801 2 10 0 1
801 2 12 1 1
801 2 13 1 1
801 2 15 1 1
801 2 18 1 1
801 2 19 0 1
802 1 1 1 8
802 1 2 1 8
802 1 3 1 10
802 1 4 1 7
802 1 5 1 14
802 1 7 1 3
802 1 10 1 9
802 1 12 1 5
802 1 13 1 2
802 1 14 1 6
802 1 15 1 13
802 1 17 1 2
802 1 20 1 5
802 1 22 1 3
802 1 25 1 5
802 2 5 1 1
802 2 11 1 1
802 2 20 1 1
803 1 1 1 2
803 1 6 1 3
803 1 11 1 5
803 1 16 1 1
803 1 21 1 16
803 1 22 1 17
803 1 23 1 22
803 1 24 1 15
803 1 25 1 19
803 2 5 0 1
803 2 8 0 1
803 2 15 0 1
803 2 21 1 1
803 2 22 1 1
803 2 23 1 1
803 2 24 1 1
803 2 25 1 1
804 1 1 1 6
804 1 2 1 10
804 1 3 1 9
804 1 4 1 19
804 1 5 1 7
804 1 6 1 1
804 1 7 1 1
804 1 9 1 7
804 1 11 1 3
804 1 14 1 11
804 1 16 1 1
804 1 17 1 2
804 1 19 1 12
804 1 24 1 11
804 2 2 0 1
804 2 4 1 1
804 2 6 0 1
804 2 14 1 1
804 2 24 1 1
804 2 25 0 1
805 1 4 1 11
805 1 6 1 14
805 1 7 1 9
805 1 8 1 7
805 1 9 1 20
805 1 10 1 7
805 1 14 1 6
805 1 16 1 2
805 1 17 1 1
805 1 18 1 6
805 1 19 1 12
805 1 20 1 1
805 1 24 1 4
805 2 2 0 1
805 2 8 1 1
805 2 9 1 1
805 2 12 0 1
805 2 14 1 1
805 2 15 0 1
805 2 24 1 1
806 1 3 1 1
806 1 8 1 1
806 1 16 1 15
806 1 17 1 17
806 1 18 1 13
806 1 19 1 17
806 1 20 1 18
806 1 21 1 2
806 1 22 1 2
806 1 23 1 6
806 1 24 1 4
806 1 25 1 4
806 2 13 0 1
806 2 17 1 1
806 2 18 1 1
806 2 19 0 1
806 2 20 1 1
807 1 1 1 17
807 1 6 1 20
807 1 11 1 26
807 1 16 1 18
807 1 21 1 19
807 2 1 1 1
807 2 6 1 1
807 2 11 1 1
807 2 16 1 1
807 2 21 1 1
808 1 6 1 17
808 1 7 1 14
808 1 8 1 12
808 1 9 1 18
808 1 10 1 20
808 1 11 1 1
808 1 12 1 4
808 1 13 1 4
808 1 14 1 7
808 1 15 1 3
808 2 5 0 1
808 2 7 1 1
808 2 9 1 1
808 2 12 1 1
808 2 15 0 1
808 2 18 0 1
809 1 1 1 2
809 1 3 1 3
809 1 6 1 19
809 1 7 1 14
809 1 8 1 14
809 1 9 1 9
809 1 10 1 10
809 1 11 1 3
809 1 12 1 2
809 1 13 1 8
809 1 16 1 3
809 1 17 1 2
809 1 18 1 4
809 1 21 1 6
809 1 23 1 1
809 2 8 1 1
809 2 10 1 1
809 2 22 0 1
810 1 4 1 6
810 1 7 1 1
810 1 9 1 2
810 1 10 1 1
810 1 12 1 6
810 1 13 1 3
810 1 14 1 6
810 1 15 1 3
810 1 16 1 9
810 1 17 1 5
810 1 18 1 6
810 1 19 1 9
810 1 20 1 6
810 1 21 1 1
810 1 22 1 7
810 1 23 1 11
810 1 24 1 12
810 1 25 1 6
810 2 5 0 1
810 2 12 0 1
810 2 19 1 1
810 2 24 1 1
811 1 2 1 8
811 1 5 1 7
811 1 7 1 16
811 1 8 1 1
811 1 10 1 7
811 1 11 1 2
811 1 12 1 15
811 1 15 1 13
811 1 16 1 1
811 1 17 1 9
811 1 20 1 4
811 1 22 1 8
811 1 25 1 9
811 2 3 0 1
811 2 7 1 1
811 2 10 0 1
811 2 14 0 1
811 2 15 1 1
811 2 17 1 1
811 2 19 0 1
812 1 3 1 1
812 1 4 1 4
812 1 5 1 13
812 1 6 1 1
812 1 7 1 1
812 1 8 1 2
812 1 10 1 18
812 1 14 1 2
812 1 15 1 21
812 1 16 1 1
812 1 19 1 3
812 1 20 1 19
812 1 21 1 1
812 1 24 1 2
812 1 25 1 11
812 2 5 1 1
812 2 12 0 1
812 2 15 1 1
812 2 20 1 1
812 2 22 1 1
812 2 25 1 1
813 1 2 1 1
813 1 6 1 19
813 1 7 1 14
813 1 8 1 13
813 1 9 1 15
813 1 10 1 10
813 1 11 1 4
813 1 12 1 8
813 1 13 1 1
813 1 14 1 4
813 1 15 1 9
813 1 16 1 1
813 1 20 1 1
813 2 3 0 1
813 2 8 1 1
813 2 10 1 1
813 2 12 1 1
813 2 14 1 1
814 1 1 1 2
814 1 3 1 1
814 1 4 1 18
814 1 6 1 5
814 1 9 1 20
814 1 11 1 1
814 1 12 1 1
814 1 14 1 21
814 1 16 1 1
814 1 19 1 13
814 1 21 1 1
814 1 24 1 16
814 2 5 0 1
814 2 9 1 1
814 2 14 1 1
814 2 15 0 1
814 2 19 1 1
815 1 3 1 1
815 1 4 1 9
815 1 5 1 6
815 1 9 1 5
815 1 10 1 12
815 1 11 1 5
815 1 12 1 7
815 1 13 1 1
815 1 14 1 8
815 1 15 1 11
815 1 19 1 8
815 1 20 1 11
815 1 24 1 8
815 1 25 1 8
815 2 5 1 1
815 2 9 1 1
815 2 14 1 1
815 2 15 1 1
815 2 17 0 1
815 2 19 1 1
816 1 1 1 12
816 1 3 1 3
816 1 4 1 3
816 1 6 1 9
816 1 8 1 3
816 1 9 1 4
816 1 10 1 1
816 1 11 1 8
816 1 12 1 6
816 1 13 1 11
816 1 14 1 6
816 1 15 1 7
816 1 16 1 10
816 1 18 1 2
816 1 19 1 3
816 1 21 1 7
816 1 23 1 5
816 2 4 1 1
816 2 6 1 1
816 2 11 1 1
816 2 13 1 1
816 2 14 1 1
816 2 15 1 1
816 2 16 1 1
816 2 21 1 1
817 1 2 1 2
817 1 3 1 11
817 1 4 1 3
817 1 7 1 1
817 1 8 1 19
817 1 9 1 3
817 1 12 1 4
817 1 13 1 15
817 1 14 1 6
817 1 18 1 17
817 1 19 1 1
817 1 22 1 1
817 1 23 1 11
817 1 24 1 6
817 2 3 1 1
817 2 6 1 1
817 2 7 0 1
817 2 8 1 1
817 2 12 0 1
817 2 13 1 1
817 2 17 1 1
817 2 18 1 1
818 1 4 1 23
818 1 7 1 1
818 1 9 1 24
818 1 11 1 2
818 1 12 1 1
818 1 14 1 16
818 1 17 1 1
818 1 19 1 15
818 1 23 1 2
818 1 24 1 15
818 2 4 1 1
818 2 9 1 1
818 2 14 1 1
818 2 19 1 1
819 1 1 1 20
819 1 5 1 2
819 1 6 1 22
819 1 7 1 2
819 1 8 1 3
819 1 9 1 3
819 1 10 1 2
819 1 11 1 12
819 1 16 1 17
819 1 17 1 2
819 1 21 1 15
819 2 1 1 1
819 2 5 0 1
819 2 6 1 1
819 2 9 1 1
819 2 10 1 1
819 2 15 0 1
819 2 16 1 1
819 2 22 0 1
820 1 1 1 9
820 1 2 1 14
820 1 3 1 7
820 1 4 1 14
820 1 5 1 12
820 1 6 1 3
820 1 7 1 3
820 1 8 1 5
820 1 9 1 3
820 1 10 1 10
820 1 12 1 2
820 1 13 1 1
820 1 14 1 1
820 1 16 1 2
820 1 17 1 4
820 1 18 1 2
820 1 19 1 4
820 1 20 1 4
820 2 1 1 1
820 2 3 1 1
820 2 18 1 1
821 1 3 1 3
821 1 18 1 1
821 1 21 1 18
821 1 22 1 18
821 1 23 1 22
821 1 24 1 21
821 1 25 1 17
821 2 12 0 1
821 2 21 1 1
821 2 22 1 1
821 2 23 1 1
821 2 24 1 1
821 2 25 1 1
822 1 2 1 5
822 1 3 1 12
822 1 7 1 2
822 1 8 1 9
822 1 11 1 3
822 1 12 1 6
822 1 13 1 14
822 1 14 1 3
822 1 15 1 1
822 1 17 1 7
822 1 18 1 12
822 1 21 1 5
822 1 22 1 6
822 1 23 1 11
822 1 24 1 1
822 1 25 1 3
822 2 3 1 1
822 2 8 1 1
822 2 10 0 1
822 2 11 0 1
822 2 13 1 1
822 2 14 1 1
823 1 6 1 18
823 1 7 1 23
823 1 8 1 15
823 1 9 1 23
823 1 10 1 21
823 2 7 1 1
823 2 8 1 1
823 2 9 1 1
823 2 10 1 1
824 1 1 1 1
824 1 2 1 1
824 1 5 1 15
824 1 7 1 4
824 1 10 1 17
824 1 11 1 1
824 1 12 1 2
824 1 15 1 17
824 1 16 1 1
824 1 17 1 5
824 1 20 1 18
824 1 22 1 3
824 1 25 1 15
824 2 2 1 1
824 2 5 1 1
824 2 10 1 1
824 2 15 1 1
824 2 20 1 1
824 2 25 1 1
825 1 4 1 1
825 1 5 1 7
825 1 7 1 1
825 1 9 1 4
825 1 10 1 2
825 1 11 1 4
825 1 12 1 3
825 1 13 1 6
825 1 14 1 3
825 1 15 1 9
825 1 16 1 12
825 1 17 1 11
825 1 18 1 11
825 1 19 1 10
825 1 20 1 14
825 1 24 1 2
825 2 6 0 1
825 2 9 0 1
825 2 10 1 1
825 2 20 1 1
825 2 24 1 1
825 2 25 1 1
826 1 2 1 10
826 1 7 1 11
826 1 8 1 1
826 1 9 1 2
826 1 10 1 1
826 1 12 1 5
826 1 17 1 7
826 1 21 1 11
826 1 22 1 16
826 1 23 1 21
826 1 24 1 7
826 1 25 1 8
826 2 2 1 1
826 2 5 0 1
826 2 12 1 1
826 2 17 0 1
826 2 23 1 1
826 2 24 0 1
827 1 3 1 14
827 1 6 1 10
827 1 7 1 8
827 1 8 1 25
827 1 9 1 14
827 1 10 1 9
827 1 13 1 6
827 1 18 1 9
827 1 22 1 1
827 1 23 1 4
827 2 3 1 1
827 2 8 1 1
827 2 18 1 1
828 1 4 1 20
828 1 9 1 15
828 1 14 1 22
828 1 18 1 1
828 1 19 1 20
828 1 24 1 21
828 1 25 1 1
828 2 2 0 1
828 2 3 0 1
828 2 4 1 1
828 2 5 0 1
828 2 9 1 1
828 2 19 1 1
828 2 24 1 1
829 1 5 1 1
829 1 6 1 26
829 1 7 1 20
829 1 8 1 20
829 1 9 1 19
829 1 10 1 10
829 1 17 1 2
829 1 20 1 1
829 1 25 1 1
829 2 2 0 1
829 2 3 0 1
829 2 6 1 1
829 2 7 1 1
829 2 8 1 1
829 2 9 1 1
829 2 10 1 1
829 2 20 0 1
830 1 1 1 1
830 1 3 1 3
830 1 4 1 17
830 1 9 1 13
830 1 11 1 2
830 1 12 1 3
830 1 13 1 4
830 1 14 1 22
830 1 19 1 19
830 1 23 1 1
830 1 24 1 15
830 2 9 1 1
830 2 12 1 1
830 2 14 1 1
830 2 15 0 1
830 2 24 1 1
831 1 1 1 3
831 1 2 1 5
831 1 3 1 3
831 1 4 1 4
831 1 5 1 3
831 1 11 1 7
831 1 12 1 10
831 1 13 1 14
831 1 14 1 14
831 1 15 1 12
831 1 16 1 1
831 1 18 1 1
831 1 21 1 4
831 1 22 1 5
831 1 23 1 5
831 1 24 1 5
831 1 25 1 4
831 2 7 0 1
831 2 19 0 1
831 2 22 1 1
831 2 24 1 1
832 1 1 1 17
832 1 5 1 1
832 1 6 1 19
832 1 11 1 11
832 1 16 1 22
832 1 19 1 1
832 1 21 1 20
832 1 22 1 3
832 1 23 1 2
832 1 24 1 3
832 1 25 1 1
832 2 4 1 1
832 2 6 1 1
832 2 10 0 1
832 2 16 1 1
832 2 21 1 1
833 1 1 1 21
833 1 4 1 1
833 1 6 1 20
833 1 9 1 2
833 1 11 1 19
833 1 16 1 18
833 1 21 1 16
833 1 24 1 3
833 2 5 0 1
833 2 6 1 1
833 2 11 1 1
833 2 14 1 1
833 2 21 1 1
834 1 1 1 12
834 1 2 1 15
834 1 3 1 16
834 1 4 1 17
834 1 5 1 21
834 1 10 1 3
834 1 15 1 7
834 1 20 1 3
834 1 25 1 6
834 2 1 1 1
834 2 2 1 1
834 2 3 1 1
834 2 4 1 1
834 2 5 1 1
834 2 10 0 1
834 2 15 1 1
834 2 22 0 1
835 1 5 1 28
835 1 6 1 2
835 1 10 1 16
835 1 15 1 19
835 1 16 1 1
835 1 20 1 16
835 1 21 1 1
835 1 24 1 1
835 1 25 1 16
835 2 5 1 1
835 2 10 1 1
835 2 15 1 1
835 2 18 0 1
835 2 20 1 1
835 2 25 1 1
836 1 1 1 2
836 1 4 1 1
836 1 5 1 19
836 1 9 1 1
836 1 10 1 17
836 1 11 1 3
836 1 12 1 1
836 1 13 1 2
836 1 14 1 2
836 1 15 1 20
836 1 18 1 1
836 1 20 1 15
836 1 22 1 2
836 1 24 1 1
836 1 25 1 13
836 2 3 0 1
836 2 5 1 1
836 2 10 1 1
836 2 11 0 1
836 2 20 1 1
837 1 4 1 13
837 1 6 1 10
837 1 7 1 15
837 1 8 1 13
837 1 9 1 18
837 1 10 1 11
837 1 14 1 6
837 1 19 1 9
837 1 23 1 1
837 1 24 1 4
837 2 4 1 1
837 2 8 1 1
837 2 9 1 1
837 2 10 1 1
837 2 14 1 1
838 1 2 1 1
838 1 5 1 2
838 1 6 1 3
838 1 11 1 1
838 1 12 1 2
838 1 16 1 2
838 1 17 1 1
838 1 20 1 1
838 1 21 1 25
838 1 22 1 11
838 1 23 1 15
838 1 24 1 14
838 1 25 1 22
838 2 5 0 1
838 2 15 0 1
838 2 21 1 1
838 2 22 1 1
838 2 23 1 1
838 2 24 1 1
838 2 25 1 1
839 1 2 1 8
839 1 4 1 1
839 1 6 1 7
839 1 7 1 17
839 1 8 1 10
839 1 9 1 10
839 1 10 1 13
839 1 12 1 7
839 1 16 1 1
839 1 17 1 11
839 1 19 1 2
839 1 22 1 9
839 1 23 1 3
839 1 24 1 1
839 2 2 1 1
839 2 7 1 1
839 2 15 0 1
839 2 18 0 1
840 1 1 1 1
840 1 4 1 21
840 1 9 1 23
840 1 14 1 24
840 1 19 1 18
840 1 24 1 13
840 2 4 1 1
840 2 9 1 1
840 2 14 1 1
840 2 19 1 1
840 2 24 1 1
841 1 3 1 12
841 1 5 1 4
841 1 8 1 16
841 1 10 1 4
841 1 13 1 15
841 1 15 1 8
841 1 18 1 11
841 1 20 1 4
841 1 23 1 18
841 1 25 1 8
841 2 3 1 1
841 2 10 1 1
841 2 15 0 1
841 2 20 1 1
841 2 23 1 1
842 1 2 1 8
842 1 4 1 5
842 1 7 1 11
842 1 8 1 3
842 1 9 1 16
842 1 10 1 1
842 1 12 1 6
842 1 14 1 12
842 1 17 1 11
842 1 19 1 11
842 1 22 1 6
842 1 24 1 10
842 2 2 1 1
842 2 7 1 1
842 2 15 0 1
842 2 17 0 1
843 1 3 1 10
843 1 8 1 4
843 1 11 1 2
843 1 13 1 6
843 1 14 1 2
843 1 16 1 10
843 1 17 1 13
843 1 18 1 12
843 1 19 1 13
843 1 20 1 15
843 1 21 1 1
843 1 22 1 2
843 1 23 1 8
843 1 24 1 1
843 1 25 1 1
843 2 3 1 1
843 2 16 1 1
843 2 18 1 1
843 2 20 1 1
843 2 21 1 1
843 2 22 0 1
844 1 1 1 1
844 1 3 1 5
844 1 4 1 1
844 1 6 1 11
844 1 7 1 9
844 1 8 1 15
844 1 9 1 7
844 1 10 1 12
844 1 13 1 12
844 1 18 1 13
844 1 19 1 1
844 1 22 1 1
844 1 23 1 8
844 1 24 1 4
844 2 3 1 1
844 2 6 1 1
844 2 7 1 1
844 2 8 1 1
844 2 9 1 1
844 2 13 0 1
844 2 15 0 1
844 2 19 1 1
845 1 1 1 4
845 1 2 1 2
845 1 3 1 2
845 1 4 1 7
845 1 5 1 2
845 1 9 1 2
845 1 11 1 15
845 1 12 1 13
845 1 13 1 16
845 1 14 1 12
845 1 15 1 12
845 1 16 1 1
845 1 18 1 2
845 1 19 1 5
845 1 20 1 1
845 1 24 1 4
845 2 9 1 1
845 2 12 1 1
845 2 14 0 1
845 2 15 0 1
845 2 18 0 1
845 2 19 1 1
846 1 1 1 3
846 1 3 1 10
846 1 5 1 11
846 1 6 1 5
846 1 8 1 4
846 1 10 1 11
846 1 11 1 5
846 1 13 1 2
846 1 14 1 1
846 1 15 1 11
846 1 16 1 7
846 1 18 1 4
846 1 20 1 11
846 1 21 1 5
846 1 23 1 7
846 1 25 1 3
846 2 3 1 1
846 2 5 1 1
846 2 6 1 1
846 2 11 1 1
846 2 12 0 1
846 2 15 1 1
846 2 20 1 1
846 2 23 1 1
847 1 7 1 1
847 1 11 1 17
847 1 12 1 11
847 1 13 1 14
847 1 14 1 18
847 1 15 1 12
847 1 16 1 1
847 1 17 1 6
847 1 18 1 3
847 1 19 1 5
847 1 20 1 6
847 1 21 1 2
847 1 24 1 1
847 1 25 1 3
847 2 5 0 1
847 2 13 1 1
847 2 15 1 1
847 2 24 1 1
848 1 5 1 2
848 1 7 1 1
848 1 11 1 1
848 1 12 1 1
848 1 13 1 1
848 1 14 1 3
848 1 15 1 2
848 1 16 1 17
848 1 17 1 14
848 1 18 1 21
848 1 19 1 24
848 1 20 1 13
848 2 3 0 1
848 2 12 1 1
848 2 18 1 1
848 2 20 1 1
849 1 5 1 21
849 1 10 1 16
849 1 11 1 2
849 1 12 1 2
849 1 13 1 1
849 1 15 1 22
849 1 20 1 15
849 1 22 1 1
849 1 24 1 1
849 1 25 1 19
849 2 5 1 1
849 2 10 1 1
849 2 15 1 1
849 2 20 1 1
849 2 22 0 1
849 2 25 1 1
850 1 3 1 1
850 1 4 1 1
850 1 6 1 18
850 1 7 1 21
850 1 8 1 15
850 1 9 1 16
850 1 10 1 21
850 1 14 1 2
850 1 18 1 1
850 1 19 1 3
850 1 24 1 1
850 2 5 0 1
850 2 6 1 1
850 2 7 1 1
850 2 9 1 1
850 2 14 1 1
851 1 1 1 1
851 1 2 1 10
851 1 5 1 3
851 1 6 1 7
851 1 7 1 12
851 1 8 1 10
851 1 9 1 5
851 1 10 1 13
851 1 12 1 9
851 1 15 1 1
851 1 17 1 8
851 1 20 1 5
851 1 21 1 1
851 1 22 1 9
851 1 24 1 1
851 1 25 1 5
851 2 2 0 1
851 2 9 1 1
851 2 12 1 1
852 1 4 1 16
852 1 9 1 23
852 1 11 1 8
852 1 12 1 4
852 1 13 1 2
852 1 14 1 15
852 1 15 1 2
852 1 17 1 5
852 1 19 1 9
852 1 20 1 1
852 1 24 1 15
852 2 4 1 1
852 2 10 0 1
852 2 14 1 1
852 2 24 1 1
853 1 1 1 3
853 1 3 1 8
853 1 6 1 2
853 1 8 1 2
853 1 11 1 3
853 1 13 1 1
853 1 16 1 2
853 1 18 1 3
853 1 21 1 20
853 1 22 1 15
853 1 23 1 18
853 1 24 1 7
853 1 25 1 16
853 2 6 0 1
853 2 7 0 1
853 2 11 1 1
853 2 15 0 1
853 2 21 1 1
853 2 22 1 1
853 2 23 1 1
854 1 4 1 14
854 1 9 1 22
854 1 14 1 22
854 1 16 1 1
854 1 17 1 2
854 1 18 1 1
854 1 19 1 15
854 1 20 1 3
854 1 22 1 1
854 1 23 1 1
854 1 24 1 18
854 2 12 0 1
854 2 18 1 1
854 2 19 1 1
854 2 24 1 1
855 1 2 1 19
855 1 7 1 26
855 1 12 1 25
855 1 17 1 10
855 1 21 1 2
855 1 22 1 17
855 1 23 1 1
855 2 5 0 1
855 2 7 1 1
855 2 12 1 1
855 2 17 1 1
855 2 22 1 1
856 1 1 1 14
856 1 2 1 15
856 1 3 1 14
856 1 4 1 17
856 1 5 1 20
856 1 9 1 3
856 1 10 1 2
856 1 11 1 2
856 1 12 1 1
856 1 14 1 2
856 1 15 1 1
856 1 17 1 1
856 1 19 1 3
856 1 20 1 3
856 1 24 1 2
856 2 1 1 1
856 2 2 1 1
856 2 3 1 1
856 2 4 1 1
856 2 7 0 1
856 2 14 1 1
857 1 2 1 8
857 1 5 1 1
857 1 6 1 11
857 1 7 1 15
857 1 8 1 10
857 1 9 1 19
857 1 10 1 14
857 1 12 1 7
857 1 15 1 3
857 1 16 1 1
857 1 17 1 6
857 1 20 1 2
857 1 22 1 3
857 2 6 1 1
857 2 7 1 1
857 2 17 1 1
857 2 18 1 1
857 2 22 0 1
858 1 1 1 21
858 1 6 1 11
858 1 11 1 19
858 1 16 1 24
858 1 18 1 1
858 1 20 1 1
858 1 21 1 23
858 2 1 1 1
858 2 6 1 1
858 2 11 1 1
858 2 16 1 1
858 2 20 1 1
858 2 21 1 1
859 1 16 1 18
859 1 17 1 16
859 1 18 1 22
859 1 19 1 25
859 1 20 1 19
859 2 16 1 1
859 2 17 1 1
859 2 18 1 1
859 2 19 1 1
859 2 20 1 1
860 1 1 1 4
860 1 2 1 5
860 1 3 1 7
860 1 4 1 2
860 1 5 1 7
860 1 7 1 6
860 1 8 1 5
860 1 9 1 1
860 1 10 1 7
860 1 12 1 3
860 1 16 1 11
860 1 17 1 12
860 1 18 1 7
860 1 19 1 10
860 1 20 1 6
860 1 22 1 3
860 1 25 1 4
860 2 8 1 1
860 2 12 0 1
860 2 15 0 1
860 2 22 1 1
861 1 1 1 14
861 1 3 1 3
861 1 6 1 12
861 1 8 1 4
861 1 11 1 25
861 1 13 1 3
861 1 16 1 15
861 1 18 1 3
861 1 19 1 1
861 1 21 1 15
861 1 23 1 5
861 2 1 1 1
861 2 6 1 1
861 2 9 0 1
861 2 11 1 1
861 2 16 1 1
861 2 19 1 1
861 2 21 1 1
862 1 11 1 15
862 1 12 1 18
862 1 13 1 22
862 1 14 1 23
862 1 15 1 22
862 2 2 0 1
862 2 3 0 1
862 2 5 0 1
862 2 12 1 1
862 2 13 1 1
862 2 14 1 1
862 2 15 1 1
863 1 12 1 1
863 1 16 1 22
863 1 17 1 22
863 1 18 1 22
863 1 19 1 14
863 1 20 1 18
863 1 23 1 1
863 2 5 0 1
863 2 12 0 1
863 2 16 1 1
863 2 18 1 1
863 2 19 1 1
863 2 20 1 1
863 2 21 1 1
864 1 3 1 1
864 1 6 1 7
864 1 7 1 4
864 1 8 1 4
864 1 9 1 4
864 1 10 1 1
864 1 11 1 8
864 1 12 1 12
864 1 13 1 12
864 1 14 1 9
864 1 15 1 14
864 1 16 1 3
864 1 17 1 2
864 1 18 1 4
864 1 19 1 4
864 1 20 1 1
864 1 22 1 4
864 1 23 1 2
864 1 24 1 1
864 1 25 1 3
864 2 11 1 1
864 2 12 0 1
864 2 13 1 1
864 2 15 1 1
864 2 18 1 1
864 2 20 1 1
865 1 12 1 2
865 1 13 1 1
865 1 21 1 24
865 1 22 1 24
865 1 23 1 21
865 1 24 1 13
865 1 25 1 15
865 2 5 0 1
865 2 21 1 1
865 2 22 1 1
865 2 23 1 1
865 2 25 1 1
866 1 4 1 10
866 1 6 1 23
866 1 7 1 14
866 1 8 1 17
866 1 9 1 14
866 1 10 1 8
866 1 11 1 1
866 1 13 1 1
866 1 14 1 3
866 1 15 1 1
866 1 19 1 5
866 1 24 1 3
866 2 6 1 1
866 2 7 1 1
866 2 8 1 1
866 2 9 1 1
866 2 12 0 1
866 2 24 1 1
867 1 1 1 24
867 1 2 1 2
867 1 3 1 2
867 1 4 1 3
867 1 5 1 1
867 1 6 1 19
867 1 11 1 18
867 1 16 1 13
867 1 21 1 17
867 1 25 1 1
867 2 1 1 1
867 2 11 1 1
867 2 21 1 1
868 1 2 1 10
868 1 4 1 2
868 1 7 1 14
868 1 9 1 2
868 1 11 1 2
868 1 12 1 14
868 1 13 1 3
868 1 14 1 7
868 1 15 1 1
868 1 17 1 16
868 1 19 1 11
868 1 21 1 1
868 1 22 1 11
868 1 24 1 6
868 2 2 1 1
868 2 7 1 1
868 2 12 1 1
868 2 17 1 1
868 2 18 0 1
869 1 1 1 15
869 1 2 1 23
869 1 3 1 9
869 1 4 1 9
869 1 5 1 10
869 1 7 1 10
869 1 12 1 9
869 1 16 1 1
869 1 17 1 8
869 1 18 1 1
869 1 22 1 4
869 1 25 1 1
869 2 2 1 1
869 2 3 0 1
869 2 4 1 1
869 2 5 1 1
869 2 12 1 1
869 2 20 0 1
869 2 22 1 1
869 2 25 1 1
870 1 2 1 2
870 1 6 1 7
870 1 7 1 3
870 1 8 1 2
870 1 9 1 3
870 1 10 1 2
870 1 11 1 2
870 1 12 1 4
870 1 15 1 1
870 1 16 1 4
870 1 17 1 5
870 1 18 1 4
870 1 19 1 2
870 1 20 1 4
870 1 21 1 7
870 1 22 1 16
870 1 23 1 8
870 1 24 1 12
870 1 25 1 12
870 2 8 1 1
870 2 12 0 1
870 2 17 1 1
870 2 21 1 1
870 2 25 1 1
871 1 1 1 3
871 1 5 1 22
871 1 6 1 4
871 1 10 1 10
871 1 11 1 2
871 1 15 1 13
871 1 16 1 2
871 1 20 1 15
871 1 21 1 3
871 1 25 1 26
871 2 5 1 1
871 2 6 1 1
871 2 12 0 1
871 2 21 1 1
871 2 25 1 1
872 1 1 1 14
872 1 2 1 6
872 1 3 1 3
872 1 5 1 3
872 1 6 1 9
872 1 11 1 17
872 1 12 1 4
872 1 13 1 7
872 1 14 1 5
872 1 15 1 5
872 1 16 1 8
872 1 17 1 1
872 1 21 1 9
872 1 22 1 3
872 1 23 1 1
872 1 24 1 2
872 1 25 1 3
872 2 5 0 1
872 2 7 0 1
872 2 11 1 1
872 2 12 0 1
872 2 14 1 1
872 2 21 1 1
873 1 1 1 1
873 1 3 1 10
873 1 5 1 4
873 1 6 1 3
873 1 8 1 15
873 1 10 1 4
873 1 13 1 13
873 1 15 1 3
873 1 16 1 5
873 1 17 1 1
873 1 18 1 19
873 1 20 1 9
873 1 23 1 10
873 1 25 1 3
873 2 3 1 1
873 2 8 1 1
873 2 9 0 1
873 2 14 0 1
873 2 18 1 1
873 2 23 1 1
873 2 25 1 1
874 1 2 1 1
874 1 7 1 4
874 1 9 1 3
874 1 12 1 1
874 1 14 1 1
874 1 16 1 13
874 1 17 1 16
874 1 18 1 19
874 1 19 1 24
874 1 20 1 18
874 2 16 1 1
874 2 18 1 1
874 2 20 1 1
875 1 1 1 3
875 1 2 1 11
875 1 3 1 5
875 1 4 1 29
875 1 5 1 3
875 1 9 1 9
875 1 14 1 12
875 1 19 1 17
875 1 24 1 11
875 2 2 1 1
875 2 12 0 1
875 2 14 1 1
875 2 19 1 1
875 2 24 1 1
876 1 1 1 16
876 1 2 1 16
876 1 3 1 15
876 1 4 1 13
876 1 5 1 11
876 1 7 1 1
876 1 12 1 4
876 1 17 1 1
876 1 19 1 2
876 1 21 1 8
876 1 22 1 3
876 1 23 1 6
876 1 24 1 1
876 1 25 1 3
876 2 1 1 1
876 2 5 1 1
876 2 14 0 1
876 2 16 0 1
876 2 22 0 1
877 1 6 1 12
877 1 7 1 18
877 1 8 1 12
877 1 9 1 9
877 1 10 1 13
877 1 16 1 3
877 1 17 1 9
877 1 18 1 10
877 1 19 1 6
877 1 20 1 8
877 2 7 1 1
877 2 9 1 1
877 2 12 0 1
877 2 18 0 1
878 1 4 1 3
878 1 5 1 24
878 1 9 1 1
878 1 10 1 14
878 1 14 1 2
878 1 15 1 24
878 1 20 1 14
878 1 25 1 18
878 2 5 1 1
878 2 8 0 1
878 2 10 1 1
878 2 15 1 1
878 2 20 1 1
878 2 25 1 1
879 1 3 1 15
879 1 8 1 17
879 1 13 1 16
879 1 16 1 5
879 1 17 1 3
879 1 18 1 22
879 1 19 1 4
879 1 20 1 4
879 1 23 1 14
879 2 3 1 1
879 2 8 1 1
879 2 13 1 1
879 2 15 0 1
879 2 18 1 1
879 2 23 1 1
880 1 1 1 1
880 1 2 1 1
880 1 4 1 11
880 1 5 1 8
880 1 9 1 13
880 1 10 1 3
880 1 11 1 2
880 1 12 1 1
880 1 14 1 8
880 1 15 1 7
880 1 16 1 3
880 1 19 1 9
880 1 20 1 10
880 1 21 1 4
880 1 24 1 13
880 1 25 1 6
880 2 12 0 1
880 2 15 0 1
881 1 7 1 1
881 1 14 1 1
881 1 15 1 1
881 1 16 1 26
881 1 17 1 16
881 1 18 1 17
881 1 19 1 17
881 1 20 1 19
881 1 25 1 2
881 2 5 0 1
881 2 12 0 1
881 2 14 0 1
881 2 15 0 1
881 2 16 1 1
881 2 17 1 1
881 2 18 1 1
881 2 19 1 1
881 2 20 1 1
882 1 1 1 4
882 1 5 1 11
882 1 6 1 15
882 1 7 1 5
882 1 8 1 5
882 1 9 1 9
882 1 10 1 13
882 1 11 1 3
882 1 14 1 1
882 1 15 1 8
882 1 16 1 7
882 1 17 1 2
882 1 19 1 1
882 1 20 1 9
882 1 21 1 1
882 1 24 1 1
882 1 25 1 5
882 2 5 1 1
882 2 9 1 1
882 2 11 1 1
882 2 19 0 1
882 2 25 1 1
883 1 1 1 23
883 1 2 1 14
883 1 3 1 20
883 1 4 1 18
883 1 5 1 17
883 1 11 1 1
883 1 16 1 1
883 1 17 1 1
883 1 19 1 3
883 1 21 1 2
883 2 1 1 1
883 2 2 1 1
883 2 3 0 1
883 2 5 1 1
883 2 18 0 1
884 1 3 1 13
884 1 5 1 5
884 1 6 1 1
884 1 8 1 25
884 1 10 1 3
884 1 13 1 17
884 1 15 1 2
884 1 18 1 19
884 1 20 1 3
884 1 23 1 9
884 1 25 1 3
884 2 3 1 1
884 2 5 0 1
884 2 8 1 1
884 2 13 1 1
884 2 15 0 1
884 2 18 1 1
884 2 23 1 1
885 1 2 1 1
885 1 3 1 5
885 1 4 1 1
885 1 5 1 15
885 1 7 1 1
885 1 8 1 3
885 1 10 1 12
885 1 12 1 3
885 1 13 1 5
885 1 15 1 12
885 1 16 1 1
885 1 17 1 6
885 1 18 1 5
885 1 19 1 1
885 1 20 1 8
885 1 23 1 9
885 1 24 1 2
885 1 25 1 10
885 2 5 1 1
885 2 17 1 1
885 2 20 1 1
886 1 3 1 12
886 1 4 1 2
886 1 8 1 7
886 1 11 1 11
886 1 12 1 6
886 1 13 1 20
886 1 14 1 8
886 1 15 1 7
886 1 18 1 9
886 1 19 1 3
886 1 23 1 13
886 1 24 1 2
886 2 3 1 1
886 2 9 1 1
886 2 12 1 1
886 2 14 1 1
886 2 18 0 1
886 2 21 0 1
886 2 23 1 1
887 1 6 1 20
887 1 7 1 24
887 1 8 1 14
887 1 9 1 17
887 1 10 1 20
887 1 15 1 1
887 1 17 1 1
887 1 18 1 1
887 1 25 1 2
887 2 5 0 1
887 2 7 1 1
887 2 9 1 1
888 1 1 1 5
888 1 2 1 8
888 1 3 1 5
888 1 4 1 5
888 1 5 1 8
888 1 6 1 7
888 1 7 1 9
888 1 8 1 5
888 1 9 1 6
888 1 10 1 7
888 1 11 1 2
888 1 12 1 3
888 1 13 1 4
888 1 14 1 1
888 1 16 1 3
888 1 17 1 7
888 1 18 1 5
888 1 19 1 2
888 1 20 1 3
888 1 21 1 1
888 1 22 1 2
888 1 23 1 1
888 1 25 1 1
888 2 2 1 1
888 2 5 1 1
888 2 9 1 1
888 2 10 0 1
888 2 12 1 1
888 2 15 0 1
889 1 6 1 12
889 1 7 1 10
889 1 8 1 10
889 1 9 1 13
889 1 10 1 18
889 1 21 1 8
889 1 22 1 12
889 1 23 1 8
889 1 24 1 7
889 1 25 1 2
889 2 6 1 1
889 2 8 1 1
889 2 9 0 1
889 2 10 1 1
889 2 21 1 1
890 1 4 1 1
890 1 5 1 1
890 1 6 1 14
890 1 7 1 13
890 1 8 1 19
890 1 9 1 22
890 1 10 1 18
890 1 11 1 1
890 1 15 1 4
890 1 18 1 2
890 1 19 1 2
890 1 24 1 1
890 1 25 1 2
890 2 6 1 1
890 2 7 1 1
890 2 8 1 1
890 2 9 1 1
890 2 10 1 1
890 2 22 0 1
891 1 11 1 12
891 1 12 1 8
891 1 13 1 14
891 1 14 1 14
891 1 15 1 17
891 1 16 1 7
891 1 17 1 2
891 1 18 1 12
891 1 19 1 7
891 1 20 1 6
891 1 23 1 1
891 2 12 1 1
891 2 13 1 1
891 2 18 0 1
891 2 20 1 1
891 2 22 0 1
892 1 1 1 1
892 1 2 1 4
892 1 4 1 2
892 1 5 1 5
892 1 9 1 1
892 1 11 1 14
892 1 12 1 18
892 1 13 1 18
892 1 14 1 19
892 1 15 1 17
892 1 24 1 1
892 2 1 1 1
892 2 5 0 1
892 2 12 1 1
892 2 13 1 1
892 2 14 1 1
892 2 15 1 1
893 1 1 1 1
893 1 2 1 2
893 1 3 1 4
893 1 4 1 2
893 1 5 1 1
893 1 6 1 3
893 1 7 1 5
893 1 8 1 6
893 1 9 1 8
893 1 10 1 6
893 1 13 1 2
893 1 14 1 1
893 1 15 1 1
893 1 16 1 13
893 1 17 1 7
893 1 18 1 11
893 1 19 1 15
893 1 20 1 11
893 1 24 1 1
893 2 2 0 1
893 2 3 0 1
893 2 7 1 1
893 2 8 1 1
893 2 10 0 1
893 2 11 0 1
893 2 12 1 1
893 2 16 1 1
893 2 17 1 1
893 2 18 1 1
893 2 20 1 1
894 1 3 1 14
894 1 4 1 6
894 1 8 1 20
894 1 9 1 1
894 1 11 1 3
894 1 12 1 2
894 1 13 1 15
894 1 14 1 3
894 1 15 1 1
894 1 18 1 11
894 1 19 1 3
894 1 23 1 20
894 1 24 1 1
894 2 2 0 1
894 2 3 1 1
894 2 8 1 1
894 2 13 1 1
894 2 14 1 1
894 2 23 1 1
895 1 1 1 12
895 1 3 1 4
895 1 5 1 4
895 1 6 1 11
895 1 10 1 7
895 1 11 1 6
895 1 16 1 18
895 1 17 1 3
895 1 18 1 5
895 1 19 1 4
895 1 20 1 6
895 1 21 1 13
895 1 23 1 5
895 1 25 1 2
895 2 1 1 1
895 2 2 0 1
895 2 6 1 1
895 2 11 1 1
895 2 13 0 1
895 2 16 1 1
895 2 20 1 1
896 1 2 1 5
896 1 4 1 2
896 1 7 1 7
896 1 9 1 3
896 1 12 1 4
896 1 14 1 4
896 1 17 1 8
896 1 19 1 3
896 1 21 1 14
896 1 22 1 18
896 1 23 1 10
896 1 24 1 8
896 1 25 1 14
896 2 2 1 1
896 2 7 1 1
896 2 12 1 1
896 2 15 0 1
896 2 17 1 1
896 2 21 1 1
896 2 22 1 1
896 2 23 1 1
896 2 24 1 1
896 2 25 1 1
897 1 1 1 2
897 1 2 1 1
897 1 3 1 6
897 1 4 1 2
897 1 5 1 6
897 1 6 1 15
897 1 7 1 11
897 1 8 1 8
897 1 9 1 10
897 1 10 1 16
897 1 11 1 1
897 1 13 1 3
897 1 15 1 3
897 1 16 1 3
897 1 17 1 1
897 1 18 1 2
897 1 19 1 1
897 1 20 1 3
897 1 21 1 1
897 1 23 1 2
897 1 25 1 3
897 2 5 1 1
897 2 7 1 1
897 2 12 0 1
897 2 17 0 1
898 1 2 1 1
898 1 5 1 1
898 1 7 1 5
898 1 10 1 2
898 1 11 1 11
898 1 12 1 21
898 1 13 1 14
898 1 14 1 20
898 1 15 1 21
898 1 17 1 1
898 1 23 1 2
898 1 24 1 1
898 2 5 1 1
898 2 11 1 1
898 2 12 1 1
898 2 14 1 1
898 2 17 1 1
899 1 1 1 6
899 1 2 1 6
899 1 3 1 11
899 1 4 1 8
899 1 5 1 6
899 1 9 1 1
899 1 11 1 2
899 1 12 1 1
899 1 13 1 2
899 1 15 1 2
899 1 16 1 4
899 1 17 1 2
899 1 18 1 7
899 1 19 1 6
899 1 20 1 5
899 1 21 1 4
899 1 22 1 6
899 1 23 1 8
899 1 24 1 6
899 1 25 1 7
899 2 18 0 1
899 2 22 1 1
899 2 24 1 1
900 1 2 1 2
900 1 4 1 4
900 1 6 1 2
900 1 7 1 7
900 1 8 1 1
900 1 9 1 8
900 1 11 1 3
900 1 12 1 7
900 1 13 1 5
900 1 14 1 7
900 1 15 1 3
900 1 17 1 1
900 1 21 1 8
900 1 22 1 16
900 1 23 1 7
900 1 24 1 16
900 1 25 1 3
900 2 5 0 1
900 2 12 1 1
900 2 14 1 1
900 2 15 1 1
900 2 21 1 1
900 2 23 1 1
900 2 24 1 1
901 1 4 1 3
901 1 7 1 1
901 1 8 1 1
901 1 9 1 1
901 1 10 1 1
901 1 11 1 7
901 1 12 1 7
901 1 13 1 7
901 1 14 1 16
901 1 15 1 3
901 1 16 1 1
901 1 17 1 1
901 1 18 1 5
901 1 19 1 3
901 1 21 1 2
901 1 22 1 10
901 1 23 1 8
901 1 24 1 12
901 1 25 1 11
901 2 9 1 1
901 2 12 1 1
902 1 1 1 15
902 1 2 1 2
902 1 3 1 1
902 1 5 1 3
902 1 6 1 14
902 1 7 1 4
902 1 10 1 2
902 1 11 1 20
902 1 12 1 3
902 1 16 1 21
902 1 17 1 4
902 1 21 1 10
902 1 22 1 1
902 2 1 1 1
902 2 6 1 1
902 2 9 0 1
902 2 11 1 1
902 2 21 1 1
903 1 3 1 4
903 1 4 1 3
903 1 5 1 2
903 1 8 1 3
903 1 9 1 3
903 1 10 1 2
903 1 13 1 3
903 1 14 1 6
903 1 15 1 6
903 1 16 1 1
903 1 18 1 9
903 1 19 1 7
903 1 20 1 4
903 1 21 1 5
903 1 22 1 11
903 1 23 1 5
903 1 24 1 11
903 1 25 1 15
903 2 10 1 1
904 1 3 1 3
904 1 5 1 4
904 1 8 1 2
904 1 10 1 4
904 1 11 1 10
904 1 12 1 16
904 1 13 1 16
904 1 14 1 3
904 1 15 1 15
904 1 18 1 6
904 1 19 1 1
904 1 20 1 7
904 1 23 1 6
904 1 25 1 7
904 2 3 0 1
904 2 7 0 1
904 2 8 1 1
904 2 11 1 1
904 2 13 1 1
904 2 15 1 1
904 2 23 1 1
905 1 1 1 12
905 1 2 1 19
905 1 3 1 19
905 1 4 1 22
905 1 5 1 14
905 1 15 1 1
905 1 21 1 2
905 1 22 1 4
905 1 23 1 2
905 1 24 1 3
905 1 25 1 2
905 2 1 1 1
905 2 5 1 1
905 2 6 0 1
905 2 15 0 1
906 1 21 1 24
906 1 22 1 26
906 1 23 1 22
906 1 24 1 15
906 1 25 1 13
906 2 19 0 1
906 2 21 1 1
906 2 24 1 1
906 2 25 1 1
907 1 1 1 14
907 1 2 1 8
907 1 6 1 16
907 1 7 1 7
907 1 11 1 14
907 1 12 1 6
907 1 15 1 1
907 1 16 1 9
907 1 17 1 8
907 1 21 1 15
907 1 22 1 2
907 2 1 1 1
907 2 2 0 1
907 2 3 0 1
907 2 6 1 1
908 1 1 1 1
908 1 3 1 1
908 1 4 1 5
908 1 5 1 18
908 1 9 1 1
908 1 10 1 11
908 1 11 1 1
908 1 14 1 2
908 1 15 1 14
908 1 16 1 1
908 1 17 1 1
908 1 18 1 1
908 1 19 1 5
908 1 20 1 17
908 1 24 1 3
908 1 25 1 18
908 2 2 0 1
908 2 4 1 1
908 2 5 1 1
908 2 7 0 1
908 2 10 1 1
908 2 12 1 1
908 2 20 1 1
909 1 3 1 1
909 1 4 1 2
909 1 5 1 15
909 1 8 1 1
909 1 9 1 2
909 1 10 1 13
909 1 13 1 6
909 1 14 1 1
909 1 15 1 19
909 1 18 1 3
909 1 20 1 14
909 1 23 1 2
909 1 25 1 21
909 2 5 1 1
909 2 10 1 1
909 2 13 1 1
909 2 15 1 1
909 2 18 1 1
909 2 23 1 1
909 2 25 1 1
910 1 1 1 8
910 1 2 1 8
910 1 3 1 1
910 1 5 1 1
910 1 6 1 6
910 1 7 1 10
910 1 11 1 10
910 1 12 1 18
910 1 13 1 2
910 1 14 1 3
910 1 15 1 5
910 1 16 1 9
910 1 17 1 6
910 1 20 1 1
910 1 21 1 4
910 1 22 1 8
910 2 2 1 1
910 2 3 0 1
910 2 7 1 1
910 2 10 1 1
910 2 11 1 1
910 2 15 0 1
911 1 1 1 5
911 1 2 1 14
911 1 3 1 5
911 1 4 1 3
911 1 5 1 4
911 1 7 1 8
911 1 11 1 5
911 1 12 1 15
911 1 14 1 4
911 1 15 1 4
911 1 17 1 6
911 1 21 1 3
911 1 22 1 9
911 1 23 1 6
911 1 24 1 4
911 1 25 1 5
911 2 2 1 1
911 2 8 0 1
911 2 12 1 1
911 2 15 1 1
911 2 17 1 1
912 1 1 1 1
912 1 2 1 17
912 1 3 1 3
912 1 4 1 2
912 1 7 1 20
912 1 9 1 2
912 1 12 1 17
912 1 13 1 1
912 1 14 1 1
912 1 17 1 12
912 1 19 1 1
912 1 21 1 4
912 1 22 1 18
912 1 24 1 1
912 2 2 1 1
912 2 7 1 1
912 2 9 0 1
912 2 15 0 1
912 2 18 1 1
912 2 22 1 1
913 1 3 1 5
913 1 8 1 17
913 1 13 1 10
913 1 18 1 15
913 1 21 1 8
913 1 22 1 9
913 1 23 1 20
913 1 24 1 6
913 1 25 1 10
913 2 3 1 1
913 2 8 1 1
913 2 9 0 1
913 2 13 1 1
913 2 14 0 1
913 2 18 1 1
913 2 21 1 1
913 2 22 1 1
913 2 23 1 1
913 2 24 1 1
913 2 25 1 1
914 1 1 1 19
914 1 6 1 19
914 1 11 1 23
914 1 12 1 2
914 1 13 1 1
914 1 15 1 2
914 1 16 1 21
914 1 21 1 13
914 2 1 1 1
914 2 6 1 1
914 2 15 0 1
914 2 16 1 1
914 2 21 1 1
915 1 3 1 11
915 1 6 1 2
915 1 7 1 1
915 1 8 1 14
915 1 9 1 2
915 1 10 1 1
915 1 13 1 9
915 1 15 1 1
915 1 16 1 6
915 1 17 1 15
915 1 18 1 18
915 1 19 1 6
915 1 20 1 8
915 1 23 1 6
915 2 2 0 1
915 2 7 0 1
915 2 8 1 1
915 2 11 0 1
915 2 15 0 1
915 2 18 1 1
916 1 1 1 4
916 1 3 1 3
916 1 6 1 6
916 1 8 1 3
916 1 10 1 1
916 1 11 1 10
916 1 12 1 7
916 1 13 1 12
916 1 14 1 14
916 1 15 1 9
916 1 16 1 5
916 1 18 1 2
916 1 19 1 2
916 1 21 1 10
916 1 22 1 1
916 1 23 1 2
916 1 24 1 5
916 1 25 1 4
916 2 3 0 1
916 2 6 1 1
916 2 11 1 1
916 2 12 0 1
916 2 22 0 1
917 1 1 1 1
917 1 3 1 3
917 1 4 1 7
917 1 6 1 9
917 1 7 1 6
917 1 8 1 17
917 1 9 1 11
917 1 10 1 3
917 1 13 1 4
917 1 14 1 6
917 1 16 1 1
917 1 18 1 10
917 1 19 1 4
917 1 20 1 1
917 1 21 1 1
917 1 22 1 2
917 1 23 1 5
917 1 24 1 8
917 1 25 1 1
917 2 8 1 1
917 2 15 0 1
917 2 24 1 1
918 1 2 1 8
918 1 3 1 1
918 1 5 1 4
918 1 6 1 1
918 1 7 1 9
918 1 8 1 4
918 1 10 1 9
918 1 11 1 1
918 1 12 1 6
918 1 13 1 1
918 1 15 1 2
918 1 16 1 11
918 1 17 1 12
918 1 18 1 8
918 1 19 1 10
918 1 20 1 6
918 1 22 1 6
918 1 25 1 1
918 2 5 0 1
918 2 6 0 1
918 2 7 1 1
918 2 9 0 1
918 2 11 0 1
918 2 15 0 1
918 2 17 1 1
918 2 18 0 1
918 2 20 1 1
919 1 1 1 1
919 1 2 1 2
919 1 3 1 2
919 1 4 1 5
919 1 5 1 2
919 1 9 1 8
919 1 10 1 1
919 1 11 1 9
919 1 12 1 6
919 1 13 1 11
919 1 14 1 18
919 1 15 1 12
919 1 19 1 7
919 1 20 1 4
919 1 22 1 1
919 1 24 1 10
919 1 25 1 1
919 2 4 1 1
919 2 11 1 1
919 2 14 1 1
919 2 16 1 1
919 2 24 1 1
920 1 2 1 6
920 1 4 1 8
920 1 5 1 1
920 1 7 1 8
920 1 9 1 6
920 1 12 1 11
920 1 14 1 6
920 1 16 1 4
920 1 17 1 16
920 1 18 1 5
920 1 19 1 10
920 1 20 1 3
920 1 22 1 9
920 1 24 1 7
920 2 15 0 1
920 2 17 1 1
920 2 20 0 1
921 1 3 1 3
921 1 4 1 3
921 1 6 1 7
921 1 7 1 7
921 1 8 1 8
921 1 9 1 14
921 1 10 1 11
921 1 11 1 1
921 1 13 1 7
921 1 14 1 13
921 1 18 1 8
921 1 19 1 5
921 1 21 1 1
921 1 23 1 5
921 1 24 1 7
921 2 3 1 1
921 2 7 1 1
921 2 12 0 1
921 2 13 1 1
921 2 17 0 1
921 2 23 1 1
921 2 24 1 1
922 1 3 1 2
922 1 8 1 1
922 1 9 1 1
922 1 11 1 17
922 1 12 1 18
922 1 13 1 20
922 1 14 1 15
922 1 15 1 19
922 1 18 1 3
922 1 22 1 1
922 1 23 1 3
922 2 5 0 1
922 2 9 0 1
922 2 11 1 1
922 2 12 1 1
922 2 13 1 1
922 2 14 1 1
922 2 22 0 1
923 1 3 1 5
923 1 5 1 12
923 1 6 1 2
923 1 8 1 8
923 1 10 1 14
923 1 11 1 2
923 1 13 1 8
923 1 15 1 14
923 1 16 1 1
923 1 18 1 3
923 1 20 1 15
923 1 21 1 1
923 1 23 1 8
923 1 25 1 7
923 2 5 1 1
923 2 12 0 1
923 2 13 1 1
923 2 25 1 1
924 1 3 1 3
924 1 6 1 12
924 1 7 1 19
924 1 8 1 26
924 1 9 1 10
924 1 10 1 8
924 1 13 1 3
924 1 16 1 1
924 1 17 1 3
924 1 18 1 6
924 1 19 1 2
924 1 23 1 7
924 2 5 0 1
924 2 8 1 1
924 2 9 1 1
924 2 10 1 1
924 2 12 0 1
924 2 15 0 1
924 2 18 0 1
924 2 20 1 1
925 1 3 1 11
925 1 5 1 1
925 1 8 1 23
925 1 13 1 17
925 1 15 1 1
925 1 16 1 4
925 1 17 1 3
925 1 18 1 20
925 1 19 1 2
925 1 20 1 3
925 1 23 1 15
925 2 1 1 1
925 2 3 1 1
925 2 8 1 1
925 2 11 0 1
925 2 13 1 1
925 2 15 0 1
925 2 22 0 1
925 2 23 1 1
926 1 6 1 5
926 1 7 1 12
926 1 8 1 9
926 1 9 1 10
926 1 10 1 10
926 1 16 1 7
926 1 17 1 9
926 1 18 1 16
926 1 19 1 10
926 1 20 1 11
926 1 23 1 1
926 2 2 0 1
926 2 7 1 1
926 2 9 1 1
926 2 15 0 1
926 2 16 1 1
926 2 18 1 1
926 2 19 1 1
926 2 20 1 1
927 1 3 1 16
927 1 8 1 17
927 1 13 1 21
927 1 15 1 2
927 1 16 1 2
927 1 17 1 2
927 1 18 1 13
927 1 19 1 1
927 1 20 1 3
927 1 23 1 23
927 2 3 1 1
927 2 10 0 1
927 2 11 0 1
927 2 13 1 1
927 2 18 1 1
928 1 16 1 6
928 1 17 1 6
928 1 18 1 7
928 1 19 1 6
928 1 20 1 3
928 1 21 1 18
928 1 22 1 13
928 1 23 1 16
928 1 24 1 12
928 1 25 1 13
928 2 5 0 1
928 2 7 0 1
928 2 20 1 1
928 2 21 1 1
928 2 23 1 1
928 2 24 1 1
928 2 25 1 1
929 1 1 1 18
929 1 2 1 21
929 1 3 1 20
929 1 4 1 19
929 1 5 1 14
929 1 7 1 1
929 1 11 1 1
929 1 12 1 1
929 1 13 1 2
929 1 15 1 3
929 2 2 1 1
929 2 4 1 1
929 2 5 1 1
929 2 8 0 1
929 2 12 1 1
929 2 13 1 1
929 2 15 0 1
930 1 5 1 15
930 1 10 1 15
930 1 15 1 14
930 1 16 1 1
930 1 17 1 5
930 1 18 1 2
930 1 19 1 4
930 1 20 1 23
930 1 21 1 1
930 1 22 1 1
930 1 25 1 19
930 2 3 0 1
930 2 10 1 1
930 2 12 0 1
930 2 15 1 1
930 2 20 1 1
930 2 25 1 1
931 1 1 1 1
931 1 4 1 1
931 1 5 1 1
931 1 6 1 1
931 1 7 1 3
931 1 8 1 2
931 1 9 1 2
931 1 11 1 18
931 1 12 1 22
931 1 13 1 11
931 1 14 1 21
931 1 15 1 15
931 1 19 1 1
931 1 24 1 1
931 2 6 0 1
931 2 11 1 1
931 2 12 1 1
931 2 13 1 1
931 2 14 1 1
932 1 2 1 11
932 1 7 1 4
932 1 8 1 2
932 1 10 1 2
932 1 12 1 7
932 1 13 1 2
932 1 15 1 1
932 1 17 1 14
932 1 18 1 3
932 1 20 1 1
932 1 21 1 5
932 1 22 1 13
932 1 23 1 18
932 1 24 1 8
932 1 25 1 9
932 2 9 0 1
932 2 12 1 1
932 2 17 1 1
932 2 22 1 1
932 2 24 1 1
932 2 25 1 1
933 1 2 1 6
933 1 4 1 15
933 1 6 1 2
933 1 7 1 11
933 1 9 1 12
933 1 10 1 2
933 1 12 1 5
933 1 14 1 7
933 1 17 1 6
933 1 19 1 6
933 1 21 1 3
933 1 22 1 14
933 1 24 1 9
933 1 25 1 2
933 2 4 1 1
933 2 7 1 1
933 2 8 1 1
933 2 9 1 1
933 2 10 0 1
933 2 12 1 1
933 2 14 1 1
933 2 15 0 1
933 2 24 1 1
934 1 3 1 11
934 1 8 1 9
934 1 9 1 4
934 1 13 1 5
934 1 18 1 9
934 1 21 1 9
934 1 22 1 11
934 1 23 1 17
934 1 24 1 11
934 1 25 1 14
934 2 13 1 1
934 2 18 1 1
934 2 22 0 1
934 2 23 1 1
934 2 24 1 1
935 1 1 1 5
935 1 2 1 2
935 1 3 1 5
935 1 4 1 4
935 1 5 1 16
935 1 9 1 1
935 1 10 1 8
935 1 11 1 3
935 1 12 1 2
935 1 13 1 7
935 1 14 1 6
935 1 15 1 11
935 1 18 1 4
935 1 20 1 9
935 1 22 1 1
935 1 23 1 6
935 1 24 1 1
935 1 25 1 9
935 2 5 1 1
935 2 9 0 1
935 2 10 1 1
935 2 12 0 1
935 2 20 1 1
935 2 25 1 1
936 1 1 1 12
936 1 2 1 16
936 1 3 1 22
936 1 4 1 12
936 1 5 1 21
936 1 8 1 5
936 1 13 1 5
936 1 18 1 2
936 1 21 1 1
936 1 23 1 4
936 2 2 1 1
936 2 3 1 1
936 2 4 1 1
936 2 9 0 1
936 2 18 1 1
937 1 1 1 1
937 1 3 1 3
937 1 4 1 3
937 1 5 1 3
937 1 6 1 16
937 1 7 1 21
937 1 8 1 13
937 1 9 1 22
937 1 10 1 14
937 1 13 1 1
937 1 18 1 3
937 2 3 1 1
937 2 6 1 1
937 2 7 1 1
937 2 9 0 1
937 2 10 1 1
938 1 1 1 28
938 1 2 1 15
938 1 3 1 19
938 1 4 1 21
938 1 5 1 17
938 2 1 1 1
938 2 3 1 1
938 2 4 1 1
938 2 5 1 1
938 2 15 0 1
939 1 2 1 7
939 1 5 1 1
939 1 6 1 2
939 1 7 1 21
939 1 8 1 2
939 1 9 1 2
939 1 10 1 1
939 1 11 1 1
939 1 12 1 10
939 1 17 1 23
939 1 20 1 1
939 1 22 1 18
939 1 23 1 1
939 1 24 1 2
939 1 25 1 8
939 2 5 0 1
939 2 7 1 1
939 2 15 1 1
939 2 22 1 1
940 1 9 1 1
940 1 11 1 2
940 1 12 1 2
940 1 14 1 5
940 1 15 1 2
940 1 19 1 1
940 1 21 1 16
940 1 22 1 21
940 1 23 1 18
940 1 24 1 19
940 1 25 1 13
940 2 12 1 1
940 2 13 0 1
940 2 15 0 1
940 2 21 1 1
940 2 22 1 1
940 2 23 1 1
940 2 24 1 1
940 2 25 1 1
941 1 4 1 9
941 1 6 1 2
941 1 8 1 1
941 1 9 1 10
941 1 10 1 1
941 1 14 1 15
941 1 16 1 2
941 1 18 1 1
941 1 19 1 11
941 1 20 1 2
941 1 21 1 10
941 1 22 1 5
941 1 23 1 6
941 1 24 1 22
941 1 25 1 3
941 2 4 1 1
941 2 9 1 1
941 2 14 1 1
941 2 18 1 1
941 2 20 1 1
941 2 22 1 1
942 1 1 1 20
942 1 2 1 1
942 1 5 1 2
942 1 6 1 15
942 1 7 1 2
942 1 11 1 22
942 1 12 1 1
942 1 14 1 1
942 1 16 1 15
942 1 21 1 20
942 1 22 1 1
942 2 1 1 1
942 2 5 0 1
942 2 10 0 1
942 2 11 1 1
942 2 16 1 1
942 2 21 1 1
943 1 3 1 6
943 1 7 1 1
943 1 8 1 12
943 1 11 1 15
943 1 12 1 19
943 1 13 1 17
943 1 14 1 8
943 1 15 1 9
943 1 18 1 6
943 1 22 1 2
943 1 23 1 5
943 2 10 0 1
943 2 11 1 1
943 2 12 1 1
943 2 13 1 1
943 2 14 1 1
943 2 23 1 1
944 1 5 1 27
944 1 10 1 11
944 1 15 1 23
944 1 20 1 24
944 1 25 1 15
944 2 10 1 1
944 2 15 1 1
944 2 16 0 1
944 2 20 1 1
944 2 25 1 1
945 1 3 1 5
945 1 4 1 1
945 1 5 1 11
945 1 6 1 2
945 1 8 1 6
945 1 9 1 1
945 1 10 1 13
945 1 11 1 1
945 1 13 1 2
945 1 14 1 1
945 1 15 1 14
945 1 18 1 8
945 1 20 1 10
945 1 21 1 1
945 1 22 1 2
945 1 23 1 5
945 1 24 1 2
945 1 25 1 15
945 2 5 1 1
945 2 9 0 1
945 2 17 0 1
945 2 18 1 1
945 2 20 1 1
945 2 25 1 1
946 1 1 1 4
946 1 4 1 5
946 1 6 1 4
946 1 9 1 4
946 1 11 1 12
946 1 12 1 10
946 1 13 1 7
946 1 14 1 10
946 1 15 1 14
946 1 16 1 10
946 1 17 1 4
946 1 18 1 1
946 1 19 1 2
946 1 20 1 2
946 1 21 1 5
946 1 22 1 3
946 1 23 1 2
946 1 24 1 1
946 2 3 0 1
946 2 6 1 1
946 2 11 1 1
946 2 12 1 1
946 2 13 1 1
946 2 14 1 1
946 2 21 1 1
947 1 1 1 17
947 1 2 1 9
947 1 3 1 4
947 1 4 1 5
947 1 5 1 7
947 1 6 1 3
947 1 9 1 2
947 1 11 1 4
947 1 14 1 8
947 1 15 1 1
947 1 16 1 9
947 1 17 1 10
947 1 18 1 1
947 1 19 1 10
947 1 20 1 3
947 1 21 1 3
947 1 24 1 4
947 2 5 0 1
947 2 11 1 1
947 2 17 1 1
947 2 18 1 1
947 2 19 1 1
947 2 25 0 1
948 1 1 1 6
948 1 2 1 5
948 1 3 1 7
948 1 4 1 9
948 1 5 1 4
948 1 6 1 2
948 1 8 1 1
948 1 9 1 2
948 1 10 1 1
948 1 16 1 4
948 1 17 1 6
948 1 18 1 5
948 1 19 1 7
948 1 20 1 5
948 1 21 1 6
948 1 22 1 11
948 1 23 1 4
948 1 24 1 10
948 1 25 1 5
948 2 1 1 1
948 2 2 1 1
948 2 5 0 1
948 2 7 0 1
948 2 23 1 1
949 1 2 1 1
949 1 4 1 12
949 1 7 1 3
949 1 8 1 6
949 1 9 1 15
949 1 12 1 4
949 1 13 1 5
949 1 14 1 13
949 1 17 1 3
949 1 18 1 3
949 1 19 1 15
949 1 23 1 4
949 1 24 1 16
949 2 9 1 1
949 2 12 1 1
949 2 14 1 1
949 2 18 1 1
949 2 24 1 1
950 1 1 1 6
950 1 2 1 19
950 1 6 1 1
950 1 7 1 10
950 1 9 1 1
950 1 11 1 7
950 1 12 1 16
950 1 16 1 2
950 1 17 1 17
950 1 21 1 5
950 1 22 1 15
950 1 24 1 1
950 2 2 1 1
950 2 4 1 1
950 2 7 1 1
950 2 17 1 1
950 2 21 1 1
951 1 3 1 5
951 1 5 1 14
951 1 6 1 2
951 1 7 1 1
951 1 8 1 10
951 1 10 1 8
951 1 13 1 11
951 1 15 1 7
951 1 18 1 9
951 1 19 1 1
951 1 20 1 17
951 1 23 1 5
951 1 25 1 10
951 2 3 1 1
951 2 10 1 1
951 2 13 1 1
951 2 15 1 1
951 2 23 1 1
952 1 3 1 17
952 1 4 1 2
952 1 8 1 23
952 1 9 1 1
952 1 13 1 15
952 1 18 1 26
952 1 23 1 16
952 2 2 0 1
952 2 8 1 1
952 2 13 1 1
952 2 15 0 1
952 2 18 1 1
952 2 23 1 1
953 1 3 1 7
953 1 4 1 4
953 1 5 1 13
953 1 8 1 4
953 1 9 1 5
953 1 10 1 12
953 1 13 1 5
953 1 14 1 3
953 1 15 1 6
953 1 17 1 3
953 1 18 1 6
953 1 19 1 6
953 1 20 1 7
953 1 23 1 7
953 1 24 1 4
953 1 25 1 8
953 2 12 0 1
953 2 14 1 1
953 2 19 0 1
953 2 20 1 1
953 2 22 0 1
953 2 25 1 1
954 1 2 1 19
954 1 3 1 1
954 1 4 1 4
954 1 7 1 21
954 1 9 1 3
954 1 12 1 17
954 1 17 1 16
954 1 19 1 1
954 1 22 1 16
954 1 24 1 2
954 2 2 1 1
954 2 7 1 1
954 2 12 1 1
954 2 22 1 1
955 1 1 1 6
955 1 2 1 1
955 1 6 1 12
955 1 7 1 4
955 1 8 1 2
955 1 9 1 1
955 1 11 1 6
955 1 12 1 2
955 1 16 1 8
955 1 21 1 15
955 1 22 1 16
955 1 23 1 6
955 1 24 1 13
955 1 25 1 8
955 2 5 0 1
955 2 6 1 1
955 2 7 1 1
955 2 8 1 1
955 2 15 0 1
955 2 21 1 1
955 2 22 1 1
955 2 23 1 1
955 2 25 1 1
956 1 1 1 7
956 1 2 1 1
956 1 3 1 2
956 1 5 1 6
956 1 6 1 13
956 1 7 1 2
956 1 8 1 1
956 1 9 1 4
956 1 10 1 5
956 1 11 1 16
956 1 12 1 1
956 1 13 1 1
956 1 14 1 1
956 1 15 1 9
956 1 16 1 9
956 1 18 1 2
956 1 20 1 5
956 1 21 1 7
956 1 23 1 1
956 1 25 1 7
956 2 15 1 1
956 2 18 0 1
956 2 21 1 1
957 1 1 1 3
957 1 2 1 1
957 1 3 1 4
957 1 4 1 4
957 1 5 1 1
957 1 6 1 10
957 1 7 1 14
957 1 8 1 9
957 1 9 1 10
957 1 10 1 9
957 1 11 1 6
957 1 12 1 6
957 1 13 1 7
957 1 14 1 8
957 1 15 1 8
957 2 4 1 1
957 2 6 1 1
957 2 7 1 1
957 2 9 1 1
957 2 12 1 1
958 1 1 1 18
958 1 2 1 1
958 1 3 1 6
958 1 4 1 1
958 1 6 1 24
958 1 8 1 2
958 1 9 1 1
958 1 11 1 16
958 1 13 1 6
958 1 16 1 5
958 1 18 1 5
958 1 21 1 11
958 1 23 1 4
958 2 1 1 1
958 2 5 0 1
958 2 6 1 1
958 2 16 1 1
958 2 21 1 1
959 1 2 1 6
959 1 4 1 1
959 1 5 1 6
959 1 7 1 4
959 1 9 1 7
959 1 10 1 7
959 1 12 1 3
959 1 13 1 1
959 1 14 1 7
959 1 15 1 4
959 1 17 1 7
959 1 18 1 1
959 1 19 1 9
959 1 20 1 4
959 1 21 1 1
959 1 22 1 7
959 1 23 1 4
959 1 24 1 10
959 1 25 1 11
959 2 10 1 1
959 2 19 1 1
959 2 22 1 1
960 1 1 1 4
960 1 2 1 6
960 1 3 1 11
960 1 4 1 1
960 1 6 1 5
960 1 7 1 3
960 1 8 1 5
960 1 9 1 1
960 1 11 1 2
960 1 12 1 3
960 1 13 1 13
960 1 14 1 2
960 1 17 1 1
960 1 18 1 17
960 1 21 1 10
960 1 22 1 3
960 1 23 1 11
960 1 24 1 2
960 2 9 1 1
960 2 11 1 1
960 2 13 1 1
960 2 18 1 1
961 1 1 1 15
961 1 2 1 1
961 1 5 1 4
961 1 6 1 10
961 1 10 1 6
961 1 11 1 12
961 1 12 1 2
961 1 13 1 2
961 1 15 1 10
961 1 16 1 13
961 1 20 1 5
961 1 21 1 14
961 1 25 1 6
961 2 1 1 1
961 2 6 1 1
961 2 10 1 1
961 2 11 1 1
961 2 15 0 1
961 2 20 1 1
961 2 21 1 1
962 1 1 1 20
962 1 2 1 5
962 1 3 1 5
962 1 4 1 4
962 1 5 1 2
962 1 6 1 17
962 1 10 1 1
962 1 11 1 9
962 1 15 1 1
962 1 16 1 15
962 1 20 1 2
962 1 21 1 14
962 1 24 1 1
962 1 25 1 4
962 2 1 1 1
962 2 5 0 1
962 2 6 1 1
962 2 12 0 1
962 2 21 1 1
962 2 25 1 1
963 1 5 1 21
963 1 7 1 1
963 1 10 1 21
963 1 15 1 21
963 1 20 1 19
963 1 25 1 17
963 2 2 0 1
963 2 5 1 1
963 2 10 1 1
963 2 15 1 1
963 2 18 0 1
963 2 22 0 1
963 2 25 1 1
964 1 16 1 18
964 1 17 1 19
964 1 18 1 21
964 1 19 1 17
964 1 20 1 25
964 2 10 0 1
964 2 16 1 1
964 2 17 1 1
964 2 18 1 1
964 2 19 1 1
964 2 20 1 1
965 1 3 1 18
965 1 8 1 24
965 1 13 1 18
965 1 18 1 16
965 1 23 1 24
965 2 2 0 1
965 2 3 1 1
965 2 8 1 1
965 2 9 0 1
965 2 13 1 1
965 2 15 1 1
965 2 18 1 1
965 2 23 1 1
966 1 2 1 20
966 1 6 1 1
966 1 7 1 22
966 1 12 1 24
966 1 17 1 17
966 1 22 1 16
966 2 3 0 1
966 2 5 0 1
966 2 7 1 1
966 2 12 1 1
966 2 15 0 1
966 2 22 1 1
967 1 2 1 15
967 1 5 1 8
967 1 6 1 1
967 1 7 1 15
967 1 8 1 1
967 1 10 1 4
967 1 12 1 14
967 1 15 1 6
967 1 17 1 10
967 1 20 1 10
967 1 22 1 10
967 1 25 1 6
967 2 2 1 1
967 2 7 1 1
967 2 9 1 1
967 2 12 1 1
967 2 13 0 1
967 2 15 0 1
967 2 17 1 1
967 2 25 0 1
968 1 1 1 3
968 1 2 1 9
968 1 3 1 11
968 1 4 1 2
968 1 5 1 4
968 1 6 1 1
968 1 7 1 7
968 1 8 1 10
968 1 12 1 5
968 1 13 1 12
968 1 17 1 6
968 1 18 1 15
968 1 21 1 2
968 1 22 1 1
968 1 23 1 8
968 1 24 1 1
968 1 25 1 3
968 2 3 1 1
968 2 8 1 1
968 2 10 0 1
968 2 22 1 1
969 1 16 1 3
969 1 17 1 3
969 1 18 1 5
969 1 19 1 3
969 1 20 1 3
969 1 21 1 18
969 1 22 1 19
969 1 23 1 15
969 1 24 1 14
969 1 25 1 17
969 2 10 0 1
969 2 15 0 1
969 2 18 1 1
969 2 19 0 1
969 2 21 1 1
969 2 22 1 1
969 2 23 1 1
969 2 24 1 1
969 2 25 1 1
970 1 1 1 8
970 1 2 1 3
970 1 3 1 1
970 1 4 1 9
970 1 5 1 4
970 1 6 1 8
970 1 7 1 4
970 1 8 1 13
970 1 9 1 11
970 1 10 1 10
970 1 11 1 1
970 1 12 1 2
970 1 13 1 3
970 1 14 1 3
970 1 15 1 1
970 1 18 1 1
970 1 19 1 7
970 1 22 1 2
970 1 23 1 2
970 1 24 1 7
970 2 8 1 1
970 2 9 1 1
970 2 15 0 1
971 1 1 1 4
971 1 2 1 1
971 1 3 1 1
971 1 4 1 2
971 1 5 1 1
971 1 11 1 1
971 1 16 1 19
971 1 17 1 14
971 1 18 1 14
971 1 19 1 11
971 1 20 1 13
971 1 21 1 7
971 1 22 1 5
971 1 23 1 6
971 1 25 1 1
971 2 2 1 1
971 2 3 1 1
971 2 12 0 1
971 2 15 0 1
971 2 16 1 1
971 2 17 1 1
971 2 18 1 1
971 2 20 1 1
972 1 2 1 1
972 1 11 1 13
972 1 12 1 17
972 1 13 1 19
972 1 14 1 17
972 1 15 1 15
972 1 16 1 2
972 1 17 1 6
972 1 18 1 4
972 1 19 1 2
972 1 21 1 2
972 1 23 1 1
972 1 25 1 1
972 2 3 0 1
972 2 9 0 1
972 2 12 1 1
972 2 13 1 1
972 2 15 1 1
973 1 1 1 13
973 1 2 1 3
973 1 3 1 4
973 1 5 1 6
973 1 6 1 14
973 1 10 1 14
973 1 11 1 15
973 1 15 1 6
973 1 16 1 5
973 1 20 1 4
973 1 21 1 13
973 1 25 1 3
973 2 2 1 1
973 2 13 0 1
973 2 15 0 1
973 2 16 1 1
973 2 17 0 1
973 2 21 1 1
973 2 23 1 1
974 1 5 1 14
974 1 8 1 2
974 1 10 1 17
974 1 13 1 1
974 1 15 1 12
974 1 16 1 5
974 1 17 1 10
974 1 18 1 4
974 1 19 1 8
974 1 20 1 17
974 1 23 1 2
974 1 25 1 8
974 2 13 1 1
974 2 15 0 1
974 2 16 1 1
974 2 17 1 1
974 2 18 1 1
974 2 20 1 1
975 1 1 1 14
975 1 3 1 1
975 1 6 1 19
975 1 11 1 21
975 1 12 1 2
975 1 13 1 4
975 1 14 1 2
975 1 15 1 1
975 1 16 1 15
975 1 21 1 21
975 2 1 1 1
975 2 6 1 1
975 2 16 1 1
976 1 1 1 13
976 1 2 1 17
976 1 3 1 4
976 1 4 1 2
976 1 5 1 2
976 1 6 1 8
976 1 7 1 7
976 1 8 1 2
976 1 11 1 9
976 1 12 1 3
976 1 13 1 1
976 1 16 1 4
976 1 17 1 4
976 1 18 1 2
976 1 21 1 8
976 1 22 1 13
976 1 23 1 1
976 2 1 1 1
976 2 6 1 1
976 2 10 0 1
976 2 18 0 1
976 2 21 1 1
976 2 22 1 1
977 1 3 1 30
977 1 8 1 19
977 1 13 1 18
977 1 18 1 21
977 1 23 1 12
977 2 3 1 1
977 2 5 0 1
977 2 6 0 1
977 2 8 1 1
977 2 18 1 1
977 2 23 1 1
978 1 6 1 2
978 1 11 1 21
978 1 12 1 17
978 1 13 1 14
978 1 14 1 11
978 1 15 1 27
978 1 21 1 3
978 1 22 1 2
978 1 24 1 1
978 1 25 1 2
978 2 11 1 1
978 2 12 1 1
978 2 14 1 1
978 2 15 1 1
978 2 18 0 1
978 2 23 1 1
979 1 2 1 4
979 1 3 1 1
979 1 4 1 1
979 1 6 1 13
979 1 7 1 19
979 1 8 1 21
979 1 9 1 16
979 1 10 1 17
979 1 12 1 1
979 1 17 1 3
979 1 22 1 4
979 2 6 1 1
979 2 7 1 1
979 2 9 1 1
979 2 12 1 1
979 2 18 0 1
979 2 22 0 1
980 1 2 1 16
980 1 7 1 18
980 1 11 1 1
980 1 12 1 26
980 1 17 1 20
980 1 22 1 19
980 2 2 1 1
980 2 6 0 1
980 2 7 1 1
980 2 9 1 1
980 2 12 1 1
980 2 17 1 1
980 2 22 1 1
981 1 1 1 17
981 1 2 1 19
981 1 3 1 18
981 1 4 1 18
981 1 5 1 16
981 1 6 1 1
981 1 7 1 2
981 1 8 1 1
981 1 9 1 3
981 1 10 1 3
981 1 23 1 1
981 1 25 1 1
981 2 1 1 1
981 2 3 1 1
981 2 4 1 1
981 2 9 1 1
981 2 14 0 1
981 2 15 0 1
981 2 22 0 1
982 1 6 1 18
982 1 7 1 21
982 1 8 1 10
982 1 9 1 18
982 1 10 1 29
982 1 13 1 2
982 1 23 1 2
982 2 2 0 1
982 2 8 1 1
982 2 9 1 1
982 2 10 1 1
982 2 15 0 1
982 2 18 0 1
983 1 1 1 1
983 1 2 1 15
983 1 3 1 2
983 1 4 1 5
983 1 5 1 3
983 1 7 1 21
983 1 10 1 2
983 1 12 1 15
983 1 15 1 1
983 1 16 1 1
983 1 17 1 14
983 1 20 1 2
983 1 22 1 17
983 1 25 1 1
983 2 2 1 1
983 2 5 0 1
983 2 7 1 1
983 2 12 1 1
983 2 22 1 1
984 1 4 1 9
984 1 6 1 1
984 1 9 1 12
984 1 14 1 10
984 1 15 1 1
984 1 19 1 9
984 1 21 1 8
984 1 22 1 9
984 1 23 1 13
984 1 24 1 14
984 1 25 1 14
984 2 4 1 1
984 2 22 1 1
984 2 23 1 1
985 1 1 1 1
985 1 2 1 1
985 1 3 1 1
985 1 4 1 2
985 1 5 1 2
985 1 6 1 10
985 1 7 1 11
985 1 8 1 15
985 1 9 1 4
985 1 10 1 8
985 1 13 1 5
985 1 18 1 4
985 1 21 1 7
985 1 22 1 7
985 1 23 1 13
985 1 24 1 2
985 1 25 1 7
986 1 2 1 2
986 1 6 1 13
986 1 7 1 19
986 1 8 1 18
986 1 9 1 16
986 1 10 1 8
986 1 12 1 6
986 1 17 1 11
986 1 22 1 7
986 2 7 1 1
986 2 8 1 1
986 2 9 1 1
986 2 10 1 1
986 2 12 1 1
986 2 13 0 1
986 2 14 0 1
986 2 18 0 1
986 2 21 0 1
986 2 22 0 1
987 1 3 1 2
987 1 4 1 1
987 1 8 1 1
987 1 11 1 2
987 1 13 1 4
987 1 14 1 1
987 1 16 1 9
987 1 17 1 17
987 1 18 1 25
987 1 19 1 21
987 1 20 1 14
987 1 23 1 2
987 1 24 1 1
987 2 3 0 1
987 2 5 0 1
987 2 9 0 1
987 2 13 1 1
987 2 16 1 1
987 2 19 1 1
987 2 20 1 1
987 2 23 1 1
988 1 1 1 15
988 1 2 1 7
988 1 3 1 2
988 1 4 1 6
988 1 5 1 3
988 1 6 1 11
988 1 7 1 4
988 1 9 1 6
988 1 11 1 6
988 1 12 1 3
988 1 14 1 7
988 1 16 1 6
988 1 17 1 3
988 1 19 1 6
988 1 21 1 5
988 1 22 1 3
988 1 24 1 7
988 2 1 1 1
988 2 6 1 1
988 2 12 1 1
988 2 15 0 1
988 2 17 1 1
988 2 22 0 1
988 2 24 1 1
989 1 4 1 17
989 1 5 1 3
989 1 7 1 2
989 1 9 1 13
989 1 10 1 1
989 1 12 1 2
989 1 14 1 19
989 1 15 1 4
989 1 17 1 1
989 1 19 1 16
989 1 20 1 3
989 1 22 1 1
989 1 24 1 14
989 1 25 1 4
989 2 4 1 1
989 2 5 0 1
989 2 9 1 1
989 2 14 1 1
989 2 24 1 1
990 1 2 1 20
990 1 3 1 1
990 1 7 1 32
990 1 12 1 10
990 1 13 1 1
990 1 17 1 21
990 1 21 1 1
990 1 22 1 12
990 1 23 1 1
990 1 25 1 1
990 2 2 1 1
990 2 7 1 1
990 2 12 1 1
990 2 17 1 1
990 2 22 1 1
991 1 3 1 7
991 1 8 1 4
991 1 11 1 11
991 1 12 1 14
991 1 13 1 15
991 1 14 1 11
991 1 15 1 14
991 1 18 1 4
991 1 21 1 4
991 1 23 1 9
991 1 24 1 4
991 1 25 1 3
991 2 2 0 1
991 2 8 1 1
991 2 10 0 1
991 2 11 1 1
991 2 12 1 1
991 2 13 1 1
991 2 14 1 1
991 2 15 1 1
991 2 24 1 1
992 1 8 1 1
992 1 18 1 1
992 1 19 1 1
992 1 20 1 2
992 1 21 1 17
992 1 22 1 12
992 1 23 1 22
992 1 24 1 21
992 1 25 1 23
992 2 12 0 1
992 2 21 1 1
992 2 22 1 1
992 2 23 1 1
992 2 24 1 1
992 2 25 1 1
993 1 1 1 9
993 1 2 1 15
993 1 3 1 10
993 1 4 1 7
993 1 5 1 7
993 1 7 1 3
993 1 11 1 10
993 1 12 1 8
993 1 13 1 13
993 1 14 1 7
993 1 15 1 6
993 1 17 1 4
993 1 22 1 1
993 2 2 1 1
993 2 14 1 1
993 2 15 1 1
993 2 22 1 1
994 1 2 1 15
994 1 5 1 1
994 1 7 1 18
994 1 8 1 1
994 1 9 1 2
994 1 12 1 22
994 1 17 1 20
994 1 22 1 21
994 2 2 1 1
994 2 7 1 1
994 2 12 1 1
994 2 17 1 1
994 2 22 1 1
995 1 1 1 21
995 1 3 1 1
995 1 5 1 1
995 1 6 1 18
995 1 8 1 1
995 1 11 1 21
995 1 13 1 1
995 1 16 1 17
995 1 18 1 1
995 1 21 1 13
995 1 24 1 2
995 1 25 1 3
995 2 1 1 1
995 2 6 1 1
995 2 11 1 1
995 2 12 0 1
995 2 15 0 1
995 2 21 1 1
996 1 5 1 16
996 1 10 1 12
996 1 15 1 19
996 1 16 1 4
996 1 17 1 4
996 1 18 1 3
996 1 19 1 5
996 1 20 1 22
996 1 25 1 15
996 2 9 0 1
996 2 10 1 1
996 2 13 0 1
996 2 17 1 1
996 2 18 0 1
997 1 1 1 10
997 1 3 1 2
997 1 4 1 17
997 1 5 1 1
997 1 6 1 6
997 1 9 1 10
997 1 11 1 7
997 1 14 1 10
997 1 16 1 8
997 1 19 1 8
997 1 20 1 3
997 1 21 1 6
997 1 24 1 12
997 2 2 0 1
997 2 4 1 1
997 2 5 0 1
997 2 11 1 1
997 2 13 0 1
997 2 19 1 1
997 2 20 1 1
998 1 1 1 2
998 1 6 1 5
998 1 7 1 2
998 1 8 1 3
998 1 9 1 3
998 1 10 1 4
998 1 11 1 17
998 1 12 1 16
998 1 13 1 12
998 1 14 1 11
998 1 15 1 18
998 1 16 1 4
998 1 21 1 3
998 2 6 1 1
998 2 11 1 1
998 2 12 1 1
998 2 13 1 1
998 2 14 1 1
999 1 1 1 17
999 1 4 1 1
999 1 6 1 13
999 1 11 1 24
999 1 14 1 1
999 1 15 1 2
999 1 16 1 19
999 1 19 1 4
999 1 21 1 18
999 1 24 1 1
999 2 1 1 1
999 2 6 1 1
999 2 11 1 1
999 2 15 1 1
999 2 21 1 1
1000 1 3 1 2
1000 1 6 1 11
1000 1 7 1 12
1000 1 8 1 18
1000 1 9 1 5
1000 1 10 1 6
1000 1 11 1 4
1000 1 12 1 7
1000 1 13 1 11
1000 1 14 1 6
1000 1 15 1 5
1000 1 16 1 1
1000 1 18 1 6
1000 1 19 1 3
1000 1 20 1 1
1000 1 23 1 2
1000 2 8 1 1
1000 2 9 1 1
1000 2 11 1 1
1000 2 12 1 1
1000 2 13 1 1
1000 2 22 0 1
1001 1 3 1 10
1001 1 6 1 5
1001 1 7 1 7
1001 1 8 1 17
1001 1 9 1 9
1001 1 10 1 8
1001 1 11 1 5
1001 1 12 1 1
1001 1 13 1 16
1001 1 15 1 1
1001 1 18 1 11
1001 1 23 1 9
1001 1 25 1 1
1001 2 3 1 1
1001 2 7 1 1
1001 2 8 1 1
1001 2 9 1 1
1001 2 13 1 1
1001 2 15 0 1
1002 1 1 1 19
1002 1 2 1 17
1002 1 3 1 17
1002 1 4 1 25
1002 1 5 1 20
1002 1 9 1 1
1002 1 19 1 1
1002 2 1 1 1
1002 2 2 1 1
1002 2 4 1 1
1002 2 5 1 1
1002 2 6 0 1
1002 2 20 0 1
1003 1 2 1 1
1003 1 3 1 13
1003 1 4 1 1
1003 1 8 1 22
1003 1 10 1 1
1003 1 12 1 1
1003 1 13 1 15
1003 1 15 1 2
1003 1 16 1 4
1003 1 17 1 2
1003 1 18 1 20
1003 1 19 1 1
1003 1 20 1 2
1003 1 23 1 14
1003 1 25 1 1
1003 2 3 1 1
1003 2 8 1 1
1003 2 13 1 1
1003 2 18 1 1
1003 2 19 1 1
1004 1 1 1 1
1004 1 5 1 20
1004 1 9 1 2
1004 1 10 1 11
1004 1 11 1 1
1004 1 14 1 1
1004 1 15 1 14
1004 1 16 1 7
1004 1 17 1 6
1004 1 18 1 3
1004 1 19 1 1
1004 1 20 1 19
1004 1 25 1 14
1004 2 10 1 1
1004 2 15 1 1
1004 2 20 1 1
1005 1 1 1 3
1005 1 3 1 1
1005 1 5 1 14
1005 1 6 1 1
1005 1 8 1 1
1005 1 10 1 16
1005 1 11 1 1
1005 1 13 1 1
1005 1 15 1 18
1005 1 16 1 1
1005 1 20 1 19
1005 1 21 1 1
1005 1 23 1 1
1005 1 25 1 22
1005 2 5 1 1
1005 2 13 0 1
1005 2 15 1 1
1005 2 25 1 1
1006 1 1 1 23
1006 1 2 1 1
1006 1 4 1 1
1006 1 6 1 10
1006 1 11 1 18
1006 1 12 1 3
1006 1 14 1 8
1006 1 15 1 6
1006 1 16 1 17
1006 1 21 1 13
1006 2 1 1 1
1006 2 3 0 1
1006 2 6 1 1
1006 2 11 1 1
1006 2 15 0 1
1006 2 16 1 1
1006 2 21 1 1
1007 1 3 1 24
1007 1 8 1 22
1007 1 13 1 18
1007 1 18 1 17
1007 1 23 1 18
1007 1 25 1 1
1007 2 3 1 1
1007 2 5 0 1
1007 2 8 1 1
1007 2 13 1 1
1007 2 15 0 1
1007 2 18 1 1
1007 2 23 1 1
1008 1 3 1 3
1008 1 6 1 10
1008 1 7 1 8
1008 1 8 1 20
1008 1 9 1 12
1008 1 10 1 18
1008 1 13 1 3
1008 1 16 1 7
1008 1 17 1 1
1008 1 18 1 8
1008 1 19 1 2
1008 1 20 1 5
1008 1 23 1 2
1008 1 25 1 1
1008 2 6 1 1
1008 2 8 1 1
1008 2 9 0 1
1008 2 10 1 1
1008 2 15 0 1
1008 2 18 1 1
1008 2 20 1 1
1009 1 2 1 5
1009 1 3 1 13
1009 1 4 1 3
1009 1 7 1 11
1009 1 8 1 10
1009 1 10 1 3
1009 1 12 1 13
1009 1 13 1 6
1009 1 16 1 1
1009 1 17 1 7
1009 1 18 1 7
1009 1 19 1 5
1009 1 20 1 2
1009 1 22 1 6
1009 1 23 1 8
1009 2 5 1 1
1009 2 7 1 1
1009 2 8 0 1
1009 2 12 1 1
1009 2 13 1 1
1009 2 17 1 1
1009 2 18 1 1
1010 1 2 1 10
1010 1 6 1 1
1010 1 7 1 22
1010 1 9 1 1
1010 1 12 1 20
1010 1 14 1 1
1010 1 17 1 26
1010 1 22 1 19
1010 2 5 0 1
1010 2 7 1 1
1010 2 12 1 1
1010 2 15 0 1
1010 2 17 1 1
1010 2 21 0 1
1011 1 4 1 5
1011 1 5 1 4
1011 1 7 1 4
1011 1 9 1 6
1011 1 10 1 3
1011 1 12 1 1
1011 1 14 1 3
1011 1 15 1 3
1011 1 16 1 8
1011 1 17 1 12
1011 1 18 1 9
1011 1 19 1 12
1011 1 20 1 17
1011 1 22 1 1
1011 1 24 1 10
1011 1 25 1 2
1011 2 10 1 1
1011 2 14 1 1
1011 2 17 1 1
1011 2 19 1 1
1011 2 20 1 1
1012 1 6 1 1
1012 1 8 1 1
1012 1 9 1 1
1012 1 11 1 18
1012 1 12 1 11
1012 1 13 1 19
1012 1 14 1 27
1012 1 15 1 22
1012 2 11 1 1
1012 2 13 1 1
1012 2 14 1 1
1012 2 15 1 1
1013 1 1 1 1
1013 1 2 1 14
1013 1 6 1 3
1013 1 7 1 20
1013 1 8 1 1
1013 1 9 1 2
1013 1 10 1 1
1013 1 11 1 3
1013 1 12 1 9
1013 1 13 1 1
1013 1 16 1 4
1013 1 17 1 20
1013 1 21 1 1
1013 1 22 1 20
1013 2 3 0 1
1013 2 7 1 1
1013 2 14 0 1
1013 2 22 1 1
1014 1 1 1 1
1014 1 3 1 7
1014 1 7 1 1
1014 1 8 1 8
1014 1 11 1 3
1014 1 13 1 7
1014 1 14 1 2
1014 1 16 1 8
1014 1 17 1 16
1014 1 18 1 12
1014 1 19 1 9
1014 1 20 1 14
1014 1 21 1 2
1014 1 23 1 8
1014 1 24 1 1
1014 1 25 1 1
1014 2 2 0 1
1014 2 5 0 1
1014 2 16 1 1
1014 2 17 1 1
1014 2 18 1 1
1014 2 19 1 1
1014 2 20 1 1
1014 2 23 1 1
1015 1 2 1 16
1015 1 3 1 1
1015 1 7 1 21
1015 1 8 1 2
1015 1 10 1 1
1015 1 12 1 10
1015 1 13 1 2
1015 1 17 1 10
1015 1 18 1 2
1015 1 20 1 1
1015 1 21 1 4
1015 1 22 1 17
1015 1 23 1 5
1015 1 24 1 2
1015 1 25 1 6
1015 2 6 0 1
1015 2 7 1 1
1015 2 10 0 1
1015 2 12 1 1
1015 2 13 1 1
1015 2 15 0 1
1016 1 1 1 1
1016 1 5 1 6
1016 1 6 1 18
1016 1 7 1 11
1016 1 8 1 11
1016 1 9 1 17
1016 1 10 1 21
1016 1 11 1 1
1016 1 12 1 3
1016 1 13 1 3
1016 1 14 1 4
1016 1 15 1 3
1016 1 17 1 1
1016 2 7 0 1
1016 2 10 1 1
1016 2 15 1 1
1016 2 18 0 1
1016 2 22 0 1
1017 1 1 1 16
1017 1 2 1 15
1017 1 3 1 12
1017 1 4 1 13
1017 1 5 1 16
1017 1 7 1 1
1017 1 9 1 3
1017 1 11 1 5
1017 1 12 1 2
1017 1 13 1 3
1017 1 14 1 2
1017 1 15 1 4
1017 1 17 1 1
1017 1 19 1 3
1017 1 22 1 1
1017 1 24 1 3
1017 2 1 1 1
1017 2 3 1 1
1017 2 4 1 1
1017 2 5 1 1
1017 2 13 1 1
1017 2 14 1 1
1017 2 19 1 1
1017 2 20 0 1
1017 2 22 0 1
1018 1 1 1 1
1018 1 2 1 2
1018 1 3 1 15
1018 1 5 1 2
1018 1 6 1 8
1018 1 7 1 7
1018 1 8 1 17
1018 1 9 1 6
1018 1 10 1 2
1018 1 11 1 3
1018 1 12 1 3
1018 1 13 1 13
1018 1 14 1 3
1018 1 15 1 2
1018 1 18 1 8
1018 1 23 1 8
1018 2 4 1 1
1018 2 8 1 1
1018 2 10 1 1
1018 2 21 1 1
1019 1 4 1 30
1019 1 6 1 1
1019 1 9 1 14
1019 1 10 1 1
1019 1 14 1 14
1019 1 19 1 21
1019 1 24 1 19
1019 2 4 1 1
1019 2 9 1 1
1019 2 14 1 1
1019 2 19 1 1
1019 2 24 1 1
1020 1 3 1 8
1020 1 6 1 11
1020 1 7 1 5
1020 1 8 1 16
1020 1 9 1 11
1020 1 10 1 10
1020 1 11 1 2
1020 1 13 1 8
1020 1 18 1 18
1020 1 23 1 11
1020 2 8 1 1
1020 2 10 1 1
1020 2 23 1 1
1020 2 24 0 1
1021 1 1 1 8
1021 1 2 1 15
1021 1 3 1 15
1021 1 4 1 9
1021 1 5 1 6
1021 1 7 1 6
1021 1 8 1 1
1021 1 11 1 3
1021 1 12 1 13
1021 1 13 1 3
1021 1 14 1 8
1021 1 15 1 4
1021 1 17 1 5
1021 1 22 1 4
1021 2 1 1 1
1021 2 2 1 1
1021 2 7 1 1
1021 2 12 1 1
1021 2 15 1 1
1021 2 17 1 1
1021 2 22 1 1
1022 1 1 1 4
1022 1 2 1 2
1022 1 3 1 12
1022 1 6 1 10
1022 1 7 1 3
1022 1 8 1 15
1022 1 11 1 4
1022 1 12 1 1
1022 1 13 1 14
1022 1 16 1 1
1022 1 17 1 2
1022 1 18 1 19
1022 1 20 1 1
1022 1 21 1 2
1022 1 23 1 9
1022 1 25 1 1
1022 2 6 0 1
1022 2 7 0 1
1022 2 12 0 1
1022 2 13 1 1
1023 1 1 1 1
1023 1 2 1 2
1023 1 3 1 4
1023 1 4 1 5
1023 1 5 1 3
1023 1 6 1 10
1023 1 7 1 10
1023 1 8 1 12
1023 1 9 1 7
1023 1 10 1 7
1023 1 13 1 3
1023 1 16 1 4
1023 1 17 1 7
1023 1 18 1 9
1023 1 19 1 9
1023 1 20 1 5
1023 1 23 1 1
1023 1 24 1 1
1023 2 6 1 1
1023 2 15 0 1
1023 2 16 1 1
1023 2 17 1 1
1023 2 20 1 1
1024 1 1 1 4
1024 1 2 1 1
1024 1 3 1 4
1024 1 6 1 3
1024 1 7 1 1
1024 1 8 1 3
1024 1 9 1 1
1024 1 11 1 8
1024 1 12 1 1
1024 1 13 1 5
1024 1 16 1 12
1024 1 17 1 9
1024 1 18 1 13
1024 1 19 1 8
1024 1 20 1 13
1024 1 21 1 2
1024 1 22 1 1
1024 1 23 1 11
1024 2 2 1 1
1024 2 6 1 1
1024 2 12 0 1
1024 2 15 0 1
1024 2 16 1 1
1024 2 17 1 1
1024 2 20 1 1
1024 2 22 1 1
1025 1 1 1 10
1025 1 2 1 13
1025 1 3 1 12
1025 1 4 1 7
1025 1 5 1 11
1025 1 6 1 7
1025 1 7 1 2
1025 1 8 1 6
1025 1 10 1 3
1025 1 11 1 2
1025 1 12 1 9
1025 1 13 1 4
1025 1 14 1 4
1025 1 15 1 7
1025 1 16 1 2
1025 1 17 1 1
1025 2 1 1 1
1025 2 2 1 1
1025 2 3 1 1
1025 2 4 1 1
1025 2 5 1 1
1025 2 11 1 1
1025 2 15 1 1
1025 2 16 1 1
1025 2 20 0 1
1026 1 1 1 22
1026 1 2 1 1
1026 1 5 1 1
1026 1 6 1 12
1026 1 11 1 27
1026 1 13 1 1
1026 1 14 1 1
1026 1 16 1 18
1026 1 21 1 17
1026 2 1 1 1
1026 2 5 1 1
1026 2 6 1 1
1026 2 10 0 1
1026 2 11 1 1
1026 2 13 0 1
1026 2 16 1 1
1026 2 21 1 1
1026 2 22 0 1
1027 1 1 1 11
1027 1 2 1 8
1027 1 6 1 11
1027 1 7 1 2
1027 1 11 1 20
1027 1 12 1 9
1027 1 13 1 3
1027 1 14 1 1
1027 1 15 1 3
1027 1 16 1 13
1027 1 17 1 6
1027 1 21 1 10
1027 1 22 1 3
1027 2 6 1 1
1027 2 11 1 1
1027 2 13 0 1
1027 2 15 0 1
1027 2 16 1 1
1027 2 21 1 1
1028 1 1 1 9
1028 1 6 1 14
1028 1 7 1 6
1028 1 8 1 7
1028 1 9 1 4
1028 1 10 1 4
1028 1 11 1 14
1028 1 13 1 3
1028 1 16 1 16
1028 1 17 1 1
1028 1 18 1 3
1028 1 20 1 1
1028 1 21 1 14
1028 1 23 1 4
1028 2 5 0 1
1028 2 11 1 1
1028 2 14 0 1
1028 2 16 1 1
1028 2 17 1 1
1029 1 2 1 12
1029 1 4 1 3
1029 1 5 1 2
1029 1 7 1 14
1029 1 9 1 2
1029 1 12 1 14
1029 1 16 1 4
1029 1 17 1 18
1029 1 18 1 9
1029 1 19 1 5
1029 1 20 1 2
1029 1 22 1 14
1029 1 25 1 1
1029 2 2 1 1
1029 2 5 0 1
1029 2 7 1 1
1029 2 12 1 1
1029 2 17 1 1
1029 2 18 1 1
1029 2 19 1 1
1029 2 22 1 1
1030 1 3 1 15
1030 1 4 1 1
1030 1 8 1 18
1030 1 13 1 13
1030 1 18 1 17
1030 1 21 1 7
1030 1 22 1 4
1030 1 23 1 14
1030 1 24 1 6
1030 1 25 1 5
1030 2 8 1 1
1030 2 13 1 1
1030 2 18 1 1
1030 2 22 0 1
1030 2 23 1 1
1031 1 1 1 10
1031 1 2 1 9
1031 1 3 1 17
1031 1 4 1 10
1031 1 5 1 11
1031 1 7 1 2
1031 1 11 1 9
1031 1 12 1 6
1031 1 13 1 5
1031 1 14 1 11
1031 1 15 1 4
1031 1 17 1 2
1031 1 20 1 1
1031 1 21 1 1
1031 1 22 1 1
1031 1 23 1 1
1031 2 1 1 1
1031 2 3 1 1
1031 2 5 1 1
1031 2 11 1 1
1031 2 12 1 1
1031 2 14 1 1
1031 2 22 0 1
1032 1 1 1 12
1032 1 2 1 4
1032 1 4 1 1
1032 1 6 1 10
1032 1 7 1 10
1032 1 11 1 11
1032 1 12 1 7
1032 1 16 1 7
1032 1 17 1 6
1032 1 19 1 1
1032 1 21 1 12
1032 1 22 1 10
1032 1 23 1 2
1032 1 24 1 5
1032 1 25 1 2
1032 2 2 1 1
1032 2 7 1 1
1032 2 11 1 1
1032 2 17 1 1
1033 1 4 1 23
1033 1 9 1 19
1033 1 14 1 11
1033 1 19 1 23
1033 1 24 1 24
1033 2 3 0 1
1033 2 4 1 1
1033 2 9 1 1
1033 2 14 1 1
1033 2 15 0 1
1033 2 19 1 1
1033 2 24 1 1
1034 1 2 1 16
1034 1 4 1 2
1034 1 5 1 1
1034 1 7 1 16
1034 1 9 1 3
1034 1 12 1 12
1034 1 14 1 7
1034 1 17 1 15
1034 1 19 1 3
1034 1 20 1 1
1034 1 21 1 1
1034 1 22 1 17
1034 1 23 1 1
1034 1 24 1 5
1034 2 2 1 1
1034 2 4 1 1
1034 2 7 1 1
1034 2 10 0 1
1034 2 12 1 1
1034 2 13 0 1
1034 2 17 1 1
1034 2 22 1 1
1035 1 3 1 5
1035 1 5 1 3
1035 1 6 1 7
1035 1 7 1 5
1035 1 8 1 16
1035 1 9 1 4
1035 1 10 1 8
1035 1 11 1 3
1035 1 12 1 4
1035 1 13 1 12
1035 1 14 1 3
1035 1 15 1 7
1035 1 18 1 9
1035 1 19 1 1
1035 1 20 1 1
1035 1 21 1 1
1035 1 23 1 9
1035 1 25 1 2
1035 2 2 0 1
1035 2 3 0 1
1035 2 8 1 1
1035 2 13 0 1
1035 2 15 1 1
1035 2 18 1 1
1036 1 1 1 1
1036 1 2 1 10
1036 1 4 1 7
1036 1 6 1 1
1036 1 7 1 10
1036 1 8 1 1
1036 1 9 1 8
1036 1 12 1 3
1036 1 14 1 19
1036 1 17 1 7
1036 1 19 1 11
1036 1 21 1 1
1036 1 22 1 10
1036 1 24 1 11
1036 2 2 1 1
1036 2 7 1 1
1036 2 9 1 1
1036 2 15 0 1
1036 2 19 1 1
1036 2 22 1 1
1037 1 1 1 1
1037 1 2 1 2
1037 1 7 1 2
1037 1 12 1 2
1037 1 17 1 4
1037 1 21 1 19
1037 1 22 1 16
1037 1 23 1 14
1037 1 24 1 16
1037 1 25 1 24
1037 2 7 0 1
1037 2 22 1 1
1037 2 23 1 1
1037 2 24 1 1
1037 2 25 1 1
1038 1 1 1 8
1038 1 4 1 1
1038 1 6 1 6
1038 1 8 1 1
1038 1 9 1 1
1038 1 11 1 20
1038 1 12 1 12
1038 1 13 1 14
1038 1 14 1 13
1038 1 15 1 9
1038 1 16 1 6
1038 1 19 1 1
1038 1 21 1 6
1038 1 24 1 2
1038 2 5 0 1
1038 2 13 1 1
1039 1 2 1 12
1039 1 7 1 21
1039 1 12 1 15
1039 1 17 1 12
1039 1 21 1 6
1039 1 22 1 16
1039 1 23 1 8
1039 1 24 1 6
1039 1 25 1 4
1039 2 7 1 1
1039 2 15 0 1
1039 2 17 1 1
1039 2 18 0 1
1039 2 22 1 1
1040 1 4 1 12
1040 1 5 1 1
1040 1 6 1 1
1040 1 7 1 1
1040 1 9 1 10
1040 1 10 1 3
1040 1 14 1 11
1040 1 19 1 17
1040 1 20 1 1
1040 1 21 1 5
1040 1 22 1 9
1040 1 23 1 7
1040 1 24 1 20
1040 1 25 1 2
1040 2 4 1 1
1040 2 5 0 1
1040 2 9 1 1
1040 2 14 1 1
1040 2 15 0 1
1040 2 18 0 1
1040 2 22 0 1
1040 2 24 1 1
1040 2 25 1 1
1041 1 3 1 5
1041 1 5 1 15
1041 1 8 1 3
1041 1 10 1 16
1041 1 13 1 4
1041 1 15 1 20
1041 1 18 1 3
1041 1 20 1 17
1041 1 25 1 17
1041 2 2 0 1
1041 2 5 1 1
1041 2 15 1 1
1041 2 16 0 1
1041 2 20 1 1
1041 2 25 1 1
1042 1 3 1 14
1042 1 8 1 20
1042 1 11 1 2
1042 1 13 1 23
1042 1 15 1 2
1042 1 16 1 1
1042 1 17 1 1
1042 1 18 1 16
1042 1 19 1 1
1042 1 20 1 2
1042 1 23 1 17
1042 1 24 1 1
1042 2 2 0 1
1042 2 3 1 1
1042 2 13 1 1
1043 1 5 1 21
1043 1 8 1 1
1043 1 10 1 25
1043 1 13 1 1
1043 1 15 1 15
1043 1 18 1 1
1043 1 20 1 14
1043 1 25 1 22
1043 2 2 0 1
1043 2 5 1 1
1043 2 10 1 1
1043 2 15 1 1
1043 2 19 0 1
1043 2 20 1 1
1043 2 25 1 1
1044 1 1 1 16
1044 1 2 1 1
1044 1 3 1 4
1044 1 5 1 1
1044 1 6 1 9
1044 1 8 1 13
1044 1 11 1 8
1044 1 12 1 1
1044 1 13 1 9
1044 1 16 1 14
1044 1 18 1 7
1044 1 21 1 11
1044 1 23 1 6
1044 2 5 0 1
1044 2 8 1 1
1044 2 14 0 1
1044 2 15 0 1
1044 2 18 1 1
1044 2 21 1 1
1045 1 3 1 1
1045 1 6 1 1
1045 1 8 1 1
1045 1 18 1 1
1045 1 21 1 18
1045 1 22 1 16
1045 1 23 1 25
1045 1 24 1 18
1045 1 25 1 19
1045 2 20 1 1
1045 2 22 1 1
1045 2 23 1 1
1045 2 24 1 1
1046 1 1 1 2
1046 1 2 1 3
1046 1 3 1 4
1046 1 4 1 6
1046 1 5 1 10
1046 1 8 1 3
1046 1 9 1 2
1046 1 10 1 8
1046 1 13 1 5
1046 1 14 1 1
1046 1 15 1 13
1046 1 18 1 2
1046 1 19 1 5
1046 1 20 1 11
1046 1 21 1 2
1046 1 22 1 2
1046 1 23 1 4
1046 1 24 1 3
1046 1 25 1 14
1046 2 8 0 1
1046 2 10 1 1
1046 2 18 1 1
1046 2 21 1 1
1046 2 24 1 1
1047 1 2 1 14
1047 1 3 1 5
1047 1 7 1 8
1047 1 8 1 9
1047 1 9 1 3
1047 1 12 1 14
1047 1 13 1 12
1047 1 17 1 6
1047 1 18 1 5
1047 1 21 1 1
1047 1 22 1 13
1047 1 23 1 9
1047 1 24 1 1
1047 2 2 1 1
1047 2 5 0 1
1047 2 17 1 1
1047 2 18 1 1
1048 1 2 1 3
1048 1 6 1 13
1048 1 7 1 9
1048 1 8 1 12
1048 1 9 1 13
1048 1 10 1 8
1048 1 11 1 3
1048 1 12 1 7
1048 1 13 1 7
1048 1 14 1 11
1048 1 15 1 3
1048 1 16 1 3
1048 1 18 1 1
1048 1 19 1 1
1048 1 20 1 2
1048 1 22 1 1
1048 1 23 1 3
1048 2 3 0 1
1048 2 5 0 1
1048 2 7 1 1
1048 2 9 1 1
1048 2 16 0 1
1048 2 18 0 1
1049 1 4 1 23
1049 1 5 1 1
1049 1 9 1 16
1049 1 14 1 21
1049 1 19 1 21
1049 1 24 1 18
1049 2 3 0 1
1049 2 4 1 1
1049 2 9 1 1
1049 2 14 1 1
1049 2 19 1 1
1049 2 24 1 1
1050 1 1 1 12
1050 1 2 1 16
1050 1 3 1 8
1050 1 4 1 17
1050 1 5 1 22
1050 1 10 1 7
1050 1 15 1 7
1050 1 20 1 5
1050 1 25 1 6
1050 2 2 1 1
1050 2 4 1 1
1050 2 5 1 1
1050 2 10 1 1
1050 2 12 0 1
1050 2 20 1 1
1050 2 25 1 1
1051 1 4 1 1
1051 1 5 1 1
1051 1 6 1 25
1051 1 7 1 23
1051 1 8 1 17
1051 1 9 1 12
1051 1 10 1 15
1051 1 21 1 2
1051 1 22 1 2
1051 1 24 1 2
1051 2 6 1 1
1051 2 8 1 1
1051 2 9 1 1
1051 2 12 0 1
1051 2 15 0 1
1052 1 1 1 17
1052 1 2 1 16
1052 1 3 1 13
1052 1 4 1 14
1052 1 5 1 17
1052 1 6 1 2
1052 1 8 1 3
1052 1 9 1 2
1052 1 10 1 1
1052 1 21 1 2
1052 1 22 1 3
1052 1 23 1 1
1052 1 24 1 4
1052 1 25 1 5
1052 2 1 1 1
1052 2 2 1 1
1052 2 15 0 1
1053 1 1 1 9
1053 1 2 1 7
1053 1 3 1 12
1053 1 4 1 5
1053 1 5 1 9
1053 1 8 1 4
1053 1 9 1 6
1053 1 10 1 10
1053 1 13 1 9
1053 1 14 1 3
1053 1 15 1 4
1053 1 18 1 5
1053 1 19 1 1
1053 1 20 1 4
1053 1 22 1 1
1053 1 23 1 3
1053 1 24 1 4
1053 1 25 1 4
1053 2 2 1 1
1053 2 11 0 1
1053 2 13 0 1
1053 2 15 1 1
1053 2 20 1 1
1054 1 4 1 23
1054 1 9 1 26
1054 1 12 1 1
1054 1 14 1 15
1054 1 16 1 1
1054 1 19 1 16
1054 1 20 1 1
1054 1 24 1 17
1054 2 9 1 1
1054 2 14 1 1
1054 2 15 0 1
1054 2 18 0 1
1054 2 19 1 1
1054 2 24 1 1
1055 1 4 1 3
1055 1 9 1 1
1055 1 11 1 1
1055 1 12 1 3
1055 1 14 1 2
1055 1 15 1 2
1055 1 16 1 15
1055 1 17 1 18
1055 1 18 1 17
1055 1 19 1 14
1055 1 20 1 19
1055 1 24 1 5
1055 2 9 0 1
1055 2 12 0 1
1055 2 14 1 1
1055 2 16 1 1
1055 2 17 1 1
1055 2 19 1 1
1055 2 20 1 1
1056 1 1 1 2
1056 1 3 1 8
1056 1 6 1 3
1056 1 8 1 5
1056 1 11 1 18
1056 1 12 1 7
1056 1 13 1 19
1056 1 14 1 10
1056 1 15 1 9
1056 1 16 1 1
1056 1 18 1 7
1056 1 21 1 1
1056 1 23 1 4
1056 1 24 1 2
1056 1 25 1 4
1056 2 11 1 1
1056 2 12 1 1
1056 2 13 1 1
1056 2 14 1 1
1057 1 1 1 18
1057 1 2 1 20
1057 1 3 1 15
1057 1 4 1 26
1057 1 5 1 21
1057 2 1 1 1
1057 2 2 1 1
1057 2 3 1 1
1057 2 4 1 1
1058 1 2 1 13
1058 1 3 1 4
1058 1 7 1 10
1058 1 11 1 4
1058 1 12 1 17
1058 1 13 1 8
1058 1 14 1 6
1058 1 15 1 5
1058 1 16 1 1
1058 1 17 1 10
1058 1 18 1 5
1058 1 19 1 1
1058 1 22 1 13
1058 1 23 1 3
1058 2 5 0 1
1058 2 6 0 1
1058 2 12 0 1
1058 2 14 1 1
1058 2 15 1 1
1058 2 16 0 1
1059 1 2 1 1
1059 1 5 1 2
1059 1 10 1 3
1059 1 11 1 18
1059 1 12 1 21
1059 1 13 1 14
1059 1 14 1 13
1059 1 15 1 21
1059 1 17 1 2
1059 1 20 1 4
1059 1 25 1 1
1059 2 7 0 1
1059 2 11 1 1
1059 2 12 1 1
1059 2 13 1 1
1059 2 14 1 1
1059 2 22 0 1
1060 1 6 1 20
1060 1 7 1 13
1060 1 8 1 24
1060 1 9 1 29
1060 1 10 1 14
1060 2 6 1 1
1060 2 7 1 1
1060 2 8 1 1
1060 2 9 1 1
1060 2 10 1 1
1061 1 5 1 21
1061 1 10 1 17
1061 1 15 1 25
1061 1 20 1 19
1061 1 25 1 18
1061 2 2 0 1
1061 2 5 1 1
1061 2 15 1 1
1061 2 16 0 1
1061 2 20 1 1
1061 2 25 1 1
1062 1 3 1 1
1062 1 4 1 1
1062 1 5 1 1
1062 1 10 1 1
1062 1 11 1 7
1062 1 12 1 3
1062 1 13 1 4
1062 1 14 1 2
1062 1 15 1 16
1062 1 20 1 1
1062 1 21 1 10
1062 1 22 1 6
1062 1 23 1 13
1062 1 24 1 15
1062 1 25 1 19
1062 2 5 0 1
1062 2 14 1 1
1062 2 21 1 1
1062 2 22 1 1
1062 2 23 1 1
1062 2 24 1 1
1062 2 25 1 1
1063 1 2 1 10
1063 1 3 1 1
1063 1 7 1 6
1063 1 12 1 5
1063 1 17 1 8
1063 1 21 1 13
1063 1 22 1 20
1063 1 23 1 12
1063 1 24 1 10
1063 1 25 1 15
1063 2 5 0 1
1063 2 14 0 1
1063 2 15 0 1
1063 2 21 1 1
1063 2 22 1 1
1063 2 25 1 1
1064 1 1 1 14
1064 1 5 1 2
1064 1 6 1 22
1064 1 10 1 1
1064 1 11 1 19
1064 1 15 1 2
1064 1 16 1 17
1064 1 20 1 2
1064 1 21 1 21
1064 2 1 1 1
1064 2 6 1 1
1064 2 11 1 1
1064 2 16 1 1
1064 2 20 0 1
1064 2 21 1 1
1065 1 1 1 23
1065 1 4 1 1
1065 1 6 1 15
1065 1 11 1 27
1065 1 14 1 1
1065 1 16 1 14
1065 1 21 1 19
1065 2 1 1 1
1065 2 2 0 1
1065 2 11 1 1
1065 2 15 0 1
1065 2 16 1 1
1066 1 3 1 9
1066 1 8 1 8
1066 1 13 1 10
1066 1 16 1 7
1066 1 17 1 5
1066 1 18 1 12
1066 1 19 1 6
1066 1 20 1 4
1066 1 21 1 3
1066 1 22 1 8
1066 1 23 1 17
1066 1 24 1 7
1066 1 25 1 4
1066 2 3 1 1
1066 2 13 1 1
1066 2 15 0 1
1066 2 18 1 1
1066 2 19 1 1
1066 2 20 1 1
1066 2 21 0 1
1066 2 22 0 1
1067 1 8 1 1
1067 1 16 1 20
1067 1 17 1 21
1067 1 18 1 18
1067 1 19 1 18
1067 1 20 1 20
1067 1 22 1 1
1067 1 25 1 1
1067 2 16 1 1
1067 2 17 1 1
1067 2 18 1 1
1067 2 19 1 1
1068 1 2 1 6
1068 1 3 1 10
1068 1 7 1 9
1068 1 8 1 7
1068 1 12 1 9
1068 1 13 1 10
1068 1 17 1 10
1068 1 18 1 14
1068 1 21 1 1
1068 1 22 1 11
1068 1 23 1 12
1068 1 25 1 1
1068 2 5 0 1
1068 2 7 1 1
1068 2 8 0 1
1068 2 11 0 1
1068 2 12 1 1
1068 2 15 0 1
1068 2 17 1 1
1068 2 18 1 1
1068 2 23 1 1
1069 1 2 1 3
1069 1 4 1 10
1069 1 6 1 6
1069 1 7 1 10
1069 1 8 1 3
1069 1 9 1 12
1069 1 10 1 1
1069 1 12 1 4
1069 1 14 1 17
1069 1 15 1 1
1069 1 17 1 6
1069 1 19 1 10
1069 1 22 1 4
1069 1 23 1 1
1069 1 24 1 12
1069 2 3 0 1
1069 2 4 1 1
1069 2 9 1 1
1069 2 19 1 1
1069 2 24 1 1
1070 1 3 1 11
1070 1 8 1 3
1070 1 13 1 6
1070 1 16 1 6
1070 1 18 1 9
1070 1 19 1 4
1070 1 20 1 4
1070 1 21 1 6
1070 1 22 1 9
1070 1 23 1 21
1070 1 24 1 15
1070 1 25 1 6
1070 2 7 0 1
1070 2 8 1 1
1070 2 9 0 1
1070 2 13 1 1
1070 2 20 1 1
1070 2 21 1 1
1070 2 23 1 1
1070 2 25 1 1
1071 1 7 1 4
1071 1 8 1 3
1071 1 9 1 2
1071 1 10 1 5
1071 1 11 1 4
1071 1 12 1 3
1071 1 13 1 3
1071 1 14 1 11
1071 1 15 1 5
1071 1 21 1 12
1071 1 22 1 12
1071 1 23 1 12
1071 1 24 1 11
1071 1 25 1 13
1071 2 2 0 1
1071 2 12 1 1
1071 2 22 1 1
1071 2 23 1 1
1071 2 24 1 1
1071 2 25 1 1
1072 1 1 1 7
1072 1 2 1 2
1072 1 3 1 1
1072 1 4 1 1
1072 1 5 1 2
1072 1 6 1 1
1072 1 11 1 14
1072 1 12 1 17
1072 1 13 1 13
1072 1 14 1 10
1072 1 15 1 13
1072 1 16 1 1
1072 1 21 1 3
1072 1 22 1 3
1072 1 23 1 4
1072 1 24 1 5
1072 1 25 1 3
1072 2 13 1 1
1072 2 14 1 1
1072 2 15 1 1
1073 1 3 1 2
1073 1 4 1 1
1073 1 8 1 3
1073 1 13 1 1
1073 1 16 1 5
1073 1 17 1 7
1073 1 18 1 7
1073 1 19 1 5
1073 1 20 1 4
1073 1 21 1 13
1073 1 22 1 18
1073 1 23 1 18
1073 1 24 1 9
1073 1 25 1 7
1073 2 5 0 1
1073 2 17 1 1
1073 2 18 1 1
1073 2 21 1 1
1073 2 22 1 1
1073 2 25 1 1
1074 1 2 1 1
1074 1 4 1 1
1074 1 11 1 30
1074 1 12 1 14
1074 1 13 1 15
1074 1 14 1 16
1074 1 15 1 17
1074 1 16 1 1
1074 1 17 1 1
1074 1 18 1 1
1074 1 19 1 2
1074 1 20 1 1
1074 2 8 0 1
1074 2 9 0 1
1074 2 10 0 1
1074 2 11 1 1
1074 2 12 1 1
1074 2 13 1 1
1074 2 17 1 1
1075 1 5 1 22
1075 1 6 1 4
1075 1 7 1 2
1075 1 8 1 1
1075 1 9 1 1
1075 1 10 1 15
1075 1 11 1 2
1075 1 15 1 17
1075 1 20 1 12
1075 1 21 1 1
1075 1 25 1 23
1075 2 3 0 1
1075 2 5 1 1
1075 2 8 1 1
1075 2 9 0 1
1075 2 11 1 1
1075 2 15 1 1
1075 2 20 1 1
1075 2 25 1 1
1076 1 1 1 1
1076 1 4 1 8
1076 1 6 1 2
1076 1 9 1 17
1076 1 11 1 2
1076 1 14 1 19
1076 1 16 1 2
1076 1 19 1 15
1076 1 20 1 1
1076 1 21 1 5
1076 1 22 1 1
1076 1 23 1 3
1076 1 24 1 23
1076 1 25 1 1
1076 2 4 1 1
1076 2 9 1 1
1076 2 14 1 1
1076 2 19 1 1
1076 2 22 0 1
1076 2 24 1 1
1077 1 1 1 1
1077 1 2 1 1
1077 1 4 1 1
1077 1 6 1 1
1077 1 9 1 2
1077 1 11 1 9
1077 1 12 1 15
1077 1 13 1 15
1077 1 14 1 16
1077 1 15 1 9
1077 1 21 1 6
1077 1 22 1 5
1077 1 23 1 2
1077 1 24 1 13
1077 1 25 1 4
1077 2 2 0 1
1077 2 6 0 1
1077 2 12 1 1
1077 2 14 1 1
1077 2 17 0 1
1077 2 23 1 1
1078 1 1 1 3
1078 1 2 1 2
1078 1 4 1 5
1078 1 5 1 3
1078 1 9 1 5
1078 1 14 1 4
1078 1 16 1 6
1078 1 17 1 12
1078 1 18 1 12
1078 1 19 1 10
1078 1 20 1 10
1078 1 21 1 5
1078 1 22 1 7
1078 1 23 1 6
1078 1 24 1 7
1078 1 25 1 3
1078 2 1 0 1
1078 2 15 0 1
1078 2 18 1 1
1079 1 2 1 15
1079 1 3 1 3
1079 1 7 1 17
1079 1 8 1 4
1079 1 11 1 1
1079 1 12 1 11
1079 1 13 1 7
1079 1 17 1 15
1079 1 18 1 4
1079 1 22 1 17
1079 1 23 1 5
1079 1 24 1 1
1079 2 3 1 1
1079 2 7 1 1
1079 2 12 1 1
1079 2 17 1 1
1080 1 6 1 18
1080 1 7 1 16
1080 1 8 1 23
1080 1 9 1 21
1080 1 10 1 21
1080 1 24 1 1
1080 2 5 0 1
1080 2 7 1 1
1080 2 8 1 1
1080 2 9 1 1
1080 2 10 1 1
1080 2 12 0 1
1081 1 4 1 1
1081 1 5 1 14
1081 1 9 1 2
1081 1 10 1 17
1081 1 11 1 3
1081 1 14 1 4
1081 1 15 1 23
1081 1 20 1 16
1081 1 25 1 20
1081 2 5 1 1
1081 2 20 1 1
1081 2 23 1 1
1081 2 25 1 1
1082 1 2 1 2
1082 1 5 1 17
1082 1 7 1 1
1082 1 10 1 25
1082 1 12 1 1
1082 1 15 1 18
1082 1 20 1 23
1082 1 25 1 13
1082 2 5 1 1
1082 2 10 1 1
1082 2 13 0 1
1082 2 15 1 1
1082 2 20 1 1
1082 2 22 0 1
1082 2 25 1 1
1083 1 3 1 20
1083 1 4 1 2
1083 1 8 1 22
1083 1 13 1 15
1083 1 18 1 19
1083 1 19 1 1
1083 1 23 1 19
1083 1 24 1 2
1083 2 3 1 1
1083 2 5 0 1
1083 2 8 1 1
1083 2 22 0 1
1083 2 23 1 1
1084 1 1 1 7
1084 1 6 1 4
1084 1 11 1 10
1084 1 12 1 5
1084 1 13 1 14
1084 1 14 1 10
1084 1 15 1 12
1084 1 16 1 6
1084 1 21 1 8
1084 1 22 1 6
1084 1 23 1 8
1084 1 24 1 6
1084 1 25 1 4
1084 2 9 0 1
1084 2 12 1 1
1084 2 13 0 1
1084 2 14 1 1
1084 2 15 0 1
1084 2 16 0 1
1085 1 2 1 2
1085 1 3 1 1
1085 1 4 1 2
1085 1 5 1 3
1085 1 6 1 29
1085 1 7 1 13
1085 1 8 1 17
1085 1 9 1 21
1085 1 10 1 12
1085 2 6 1 1
1085 2 7 1 1
1085 2 9 1 1
1085 2 10 1 1
1085 2 18 0 1
1086 1 1 1 16
1086 1 2 1 18
1086 1 3 1 15
1086 1 4 1 20
1086 1 5 1 15
1086 1 6 1 2
1086 1 7 1 1
1086 1 12 1 1
1086 1 16 1 1
1086 1 17 1 1
1086 1 18 1 1
1086 1 21 1 3
1086 1 22 1 3
1086 1 23 1 1
1086 1 25 1 2
1086 2 1 1 1
1086 2 3 1 1
1086 2 4 1 1
1086 2 5 1 1
1086 2 7 0 1
1086 2 21 1 1
1087 1 1 1 3
1087 1 6 1 14
1087 1 7 1 17
1087 1 8 1 13
1087 1 9 1 18
1087 1 10 1 15
1087 1 12 1 1
1087 1 15 1 2
1087 1 16 1 4
1087 1 17 1 3
1087 1 18 1 6
1087 1 19 1 1
1087 1 20 1 3
1087 2 1 1 1
1087 2 6 1 1
1087 2 9 1 1
1087 2 10 1 1
1088 1 2 1 15
1088 1 6 1 5
1088 1 7 1 21
1088 1 8 1 5
1088 1 9 1 5
1088 1 10 1 6
1088 1 12 1 13
1088 1 17 1 15
1088 1 22 1 15
1088 2 2 1 1
1088 2 3 0 1
1088 2 7 1 1
1088 2 10 1 1
1088 2 12 1 1
1088 2 17 1 1
1088 2 18 0 1
1088 2 22 1 1
1089 1 9 1 1
1089 1 11 1 1
1089 1 12 1 2
1089 1 13 1 2
1089 1 14 1 3
1089 1 16 1 16
1089 1 17 1 13
1089 1 18 1 17
1089 1 19 1 10
1089 1 20 1 11
1089 1 21 1 6
1089 1 22 1 3
1089 1 23 1 3
1089 1 24 1 7
1089 1 25 1 5
1089 2 16 1 1
1089 2 17 1 1
1089 2 20 1 1
1089 2 25 1 1
1090 1 4 1 23
1090 1 9 1 20
1090 1 14 1 22
1090 1 19 1 18
1090 1 22 1 1
1090 1 24 1 16
1090 2 4 1 1
1090 2 5 0 1
1090 2 9 1 1
1090 2 14 1 1
1090 2 18 0 1
1090 2 19 1 1
1090 2 24 1 1
1091 1 5 1 9
1091 1 8 1 2
1091 1 10 1 9
1091 1 15 1 9
1091 1 16 1 4
1091 1 17 1 5
1091 1 18 1 7
1091 1 19 1 11
1091 1 20 1 22
1091 1 21 1 2
1091 1 22 1 1
1091 1 23 1 2
1091 1 24 1 4
1091 1 25 1 13
1091 2 3 0 1
1091 2 7 1 1
1091 2 12 0 1
1091 2 16 1 1
1091 2 17 1 1
1091 2 18 1 1
1091 2 19 1 1
1091 2 20 1 1
1092 1 4 1 10
1092 1 9 1 7
1092 1 14 1 11
1092 1 16 1 6
1092 1 17 1 6
1092 1 18 1 9
1092 1 19 1 26
1092 1 20 1 13
1092 1 24 1 12
1092 2 3 0 1
1092 2 4 1 1
1092 2 9 1 1
1092 2 14 0 1
1092 2 16 1 1
1092 2 18 1 1
1092 2 24 1 1
1093 1 2 1 1
1093 1 6 1 19
1093 1 7 1 21
1093 1 8 1 13
1093 1 9 1 18
1093 1 10 1 11
1093 1 16 1 6
1093 1 17 1 3
1093 1 18 1 2
1093 1 19 1 2
1093 1 20 1 4
1093 2 6 1 1
1093 2 7 1 1
1093 2 10 1 1
1093 2 15 0 1
1094 1 1 1 1
1094 1 6 1 11
1094 1 7 1 11
1094 1 8 1 5
1094 1 9 1 8
1094 1 10 1 12
1094 1 11 1 1
1094 1 12 1 2
1094 1 15 1 4
1094 1 16 1 2
1094 1 21 1 11
1094 1 22 1 10
1094 1 23 1 6
1094 1 24 1 10
1094 1 25 1 6
1094 2 5 0 1
1094 2 9 1 1
1094 2 14 0 1
1094 2 20 0 1
1094 2 21 1 1
1094 2 22 1 1
1094 2 23 1 1
1094 2 25 1 1
1095 1 1 1 14
1095 1 2 1 2
1095 1 3 1 4
1095 1 6 1 12
1095 1 7 1 1
1095 1 8 1 2
1095 1 11 1 12
1095 1 12 1 1
1095 1 13 1 2
1095 1 16 1 22
1095 1 17 1 2
1095 1 18 1 1
1095 1 21 1 18
1095 1 22 1 1
1095 1 23 1 6
1095 2 1 1 1
1095 2 6 1 1
1095 2 11 1 1
1095 2 15 0 1
1095 2 16 1 1
1095 2 18 0 1
1095 2 23 1 1
1096 1 1 1 1
1096 1 6 1 16
1096 1 7 1 18
1096 1 8 1 20
1096 1 9 1 22
1096 1 10 1 20
1096 1 11 1 1
1096 1 20 1 1
1096 1 21 1 1
1096 2 6 1 1
1096 2 7 1 1
1096 2 9 1 1
1096 2 10 1 1
1097 1 2 1 1
1097 1 4 1 24
1097 1 7 1 1
1097 1 9 1 11
1097 1 12 1 2
1097 1 13 1 2
1097 1 14 1 24
1097 1 15 1 1
1097 1 16 1 2
1097 1 17 1 1
1097 1 18 1 1
1097 1 19 1 19
1097 1 24 1 11
1097 2 3 0 1
1097 2 4 1 1
1097 2 14 1 1
1097 2 19 1 1
1097 2 24 1 1
1098 1 4 1 14
1098 1 5 1 2
1098 1 9 1 16
1098 1 10 1 1
1098 1 11 1 9
1098 1 12 1 3
1098 1 13 1 1
1098 1 14 1 17
1098 1 15 1 6
1098 1 16 1 1
1098 1 19 1 11
1098 1 21 1 1
1098 1 24 1 16
1098 1 25 1 2
1098 2 4 1 1
1098 2 9 1 1
1098 2 12 1 1
1098 2 13 1 1
1098 2 14 1 1
1098 2 15 1 1
1098 2 19 1 1
1099 1 1 1 1
1099 1 2 1 3
1099 1 4 1 1
1099 1 6 1 3
1099 1 7 1 7
1099 1 8 1 1
1099 1 12 1 5
1099 1 17 1 2
1099 1 21 1 16
1099 1 22 1 16
1099 1 23 1 10
1099 1 24 1 26
1099 1 25 1 9
1099 2 2 1 1
1099 2 7 0 1
1099 2 9 0 1
1099 2 17 1 1
1099 2 18 0 1
1099 2 22 1 1
1099 2 23 1 1
1099 2 24 1 1
1099 2 25 1 1
1100 1 3 1 1
1100 1 4 1 8
1100 1 5 1 2
1100 1 8 1 3
1100 1 9 1 8
1100 1 10 1 3
1100 1 11 1 4
1100 1 13 1 8
1100 1 14 1 11
1100 1 15 1 19
1100 1 16 1 1
1100 1 18 1 3
1100 1 19 1 5
1100 1 20 1 7
1100 1 21 1 2
1100 1 23 1 1
1100 1 24 1 9
1100 1 25 1 5
1100 2 15 0 1
1100 2 23 1 1
1101 1 4 1 1
1101 1 9 1 1
1101 1 11 1 15
1101 1 12 1 23
1101 1 13 1 22
1101 1 14 1 19
1101 1 15 1 18
1101 1 20 1 1
1101 2 11 1 1
1101 2 12 1 1
1102 1 1 1 9
1102 1 2 1 11
1102 1 3 1 17
1102 1 4 1 8
1102 1 5 1 17
1102 1 7 1 3
1102 1 10 1 3
1102 1 11 1 1
1102 1 12 1 3
1102 1 14 1 2
1102 1 15 1 4
1102 1 17 1 6
1102 1 19 1 3
1102 1 20 1 2
1102 1 22 1 4
1102 1 24 1 2
1102 1 25 1 5
1102 2 1 1 1
1102 2 3 1 1
1102 2 5 1 1
1102 2 19 1 1
1102 2 22 0 1
1103 1 1 1 16
1103 1 2 1 5
1103 1 3 1 2
1103 1 4 1 4
1103 1 5 1 2
1103 1 6 1 14
1103 1 11 1 21
1103 1 13 1 1
1103 1 16 1 16
1103 1 18 1 1
1103 1 20 1 3
1103 1 21 1 14
1103 1 25 1 1
1103 2 1 1 1
1103 2 3 1 1
1103 2 6 1 1
1103 2 11 1 1
1103 2 16 1 1
1103 2 17 0 1
1103 2 19 0 1
1103 2 21 1 1
1103 2 25 0 1
1104 1 1 1 5
1104 1 4 1 1
1104 1 5 1 4
1104 1 6 1 9
1104 1 9 1 1
1104 1 10 1 11
1104 1 11 1 5
1104 1 15 1 10
1104 1 16 1 3
1104 1 19 1 2
1104 1 20 1 14
1104 1 21 1 14
1104 1 22 1 2
1104 1 23 1 2
1104 1 24 1 2
1104 1 25 1 15
1104 2 5 1 1
1104 2 11 1 1
1104 2 12 0 1
1104 2 25 1 1
1105 1 1 1 10
1105 1 6 1 13
1105 1 7 1 12
1105 1 8 1 8
1105 1 9 1 12
1105 1 10 1 16
1105 1 11 1 7
1105 1 12 1 3
1105 1 13 1 2
1105 1 14 1 2
1105 1 15 1 3
1105 1 16 1 5
1105 1 21 1 7
1105 2 1 1 1
1105 2 6 1 1
1105 2 8 1 1
1105 2 15 0 1
1105 2 22 0 1
1106 1 1 1 2
1106 1 2 1 2
1106 1 4 1 13
1106 1 5 1 6
1106 1 6 1 4
1106 1 7 1 2
1106 1 8 1 3
1106 1 9 1 12
1106 1 10 1 8
1106 1 12 1 2
1106 1 14 1 7
1106 1 15 1 3
1106 1 17 1 3
1106 1 19 1 15
1106 1 20 1 3
1106 1 22 1 4
1106 1 24 1 11
1106 2 2 1 1
1106 2 3 0 1
1106 2 4 1 1
1106 2 6 0 1
1106 2 14 0 1
1106 2 22 0 1
1106 2 24 1 1
1107 1 1 1 16
1107 1 5 1 1
1107 1 6 1 16
1107 1 10 1 1
1107 1 11 1 19
1107 1 12 1 7
1107 1 13 1 2
1107 1 14 1 5
1107 1 15 1 6
1107 1 16 1 18
1107 1 20 1 3
1107 1 21 1 6
1107 2 1 1 1
1107 2 6 1 1
1107 2 11 1 1
1107 2 14 1 1
1107 2 18 1 1
1108 1 1 1 6
1108 1 2 1 2
1108 1 3 1 1
1108 1 4 1 2
1108 1 5 1 1
1108 1 6 1 7
1108 1 7 1 1
1108 1 9 1 6
1108 1 11 1 24
1108 1 12 1 7
1108 1 13 1 5
1108 1 14 1 4
1108 1 15 1 1
1108 1 16 1 14
1108 1 17 1 2
1108 1 19 1 3
1108 1 21 1 8
1108 1 24 1 6
1108 2 6 1 1
1108 2 14 1 1
1108 2 21 1 1
1109 1 11 1 21
1109 1 12 1 20
1109 1 13 1 19
1109 1 14 1 16
1109 1 15 1 23
1109 1 21 1 1
1109 2 11 1 1
1109 2 12 1 1
1109 2 13 1 1
1109 2 14 1 1
1109 2 15 1 1
1110 1 2 1 4
1110 1 3 1 1
1110 1 6 1 1
1110 1 7 1 7
1110 1 8 1 1
1110 1 9 1 3
1110 1 11 1 7
1110 1 12 1 12
1110 1 13 1 13
1110 1 14 1 19
1110 1 15 1 12
1110 1 17 1 3
1110 1 18 1 6
1110 1 22 1 8
1110 1 23 1 3
1110 2 6 0 1
1110 2 12 1 1
1110 2 14 1 1
1111 1 1 1 2
1111 1 2 1 16
1111 1 3 1 9
1111 1 4 1 8
1111 1 5 1 9
1111 1 7 1 10
1111 1 12 1 9
1111 1 13 1 1
1111 1 17 1 8
1111 1 18 1 4
1111 1 22 1 20
1111 1 23 1 4
1111 2 1 1 1
1111 2 2 1 1
1111 2 8 1 1
1111 2 12 1 1
1111 2 13 1 1
1111 2 17 1 1
1111 2 22 1 1
1112 1 2 1 2
1112 1 6 1 4
1112 1 7 1 2
1112 1 8 1 8
1112 1 9 1 8
1112 1 10 1 7
1112 1 17 1 1
1112 1 21 1 15
1112 1 22 1 14
1112 1 23 1 14
1112 1 24 1 15
1112 1 25 1 10
1112 2 2 0 1
1112 2 3 0 1
1112 2 7 1 1
1112 2 10 1 1
1112 2 14 0 1
1113 1 1 1 4
1113 1 3 1 7
1113 1 5 1 1
1113 1 6 1 5
1113 1 7 1 1
1113 1 8 1 2
1113 1 10 1 3
1113 1 11 1 5
1113 1 12 1 2
1113 1 13 1 5
1113 1 14 1 1
1113 1 15 1 1
1113 1 16 1 11
1113 1 17 1 10
1113 1 18 1 16
1113 1 19 1 7
1113 1 20 1 9
1113 1 21 1 5
1113 1 23 1 5
1113 2 1 0 1
1113 2 6 1 1
1113 2 11 0 1
1113 2 12 1 1
1113 2 13 1 1
1113 2 16 1 1
1113 2 18 1 1
1114 1 2 1 26
1114 1 4 1 1
1114 1 7 1 15
1114 1 12 1 11
1114 1 17 1 24
1114 1 22 1 23
1114 2 2 1 1
1114 2 7 1 1
1114 2 12 1 1
1114 2 17 1 1
1114 2 19 0 1
1114 2 22 1 1
1115 1 1 1 1
1115 1 2 1 17
1115 1 7 1 18
1115 1 11 1 1
1115 1 12 1 20
1115 1 17 1 21
1115 1 22 1 22
1115 2 2 1 1
1115 2 7 1 1
1115 2 10 0 1
1115 2 12 1 1
1115 2 17 1 1
1115 2 22 1 1
1116 1 2 1 20
1116 1 5 1 1
1116 1 7 1 20
1116 1 10 1 1
1116 1 11 1 2
1116 1 12 1 17
1116 1 13 1 4
1116 1 14 1 2
1116 1 15 1 1
1116 1 17 1 16
1116 1 20 1 2
1116 1 22 1 13
1116 1 25 1 1
1116 2 2 1 1
1116 2 7 1 1
1116 2 12 1 1
1116 2 17 1 1
1116 2 18 0 1
1116 2 22 1 1
1117 1 1 1 5
1117 1 2 1 10
1117 1 3 1 1
1117 1 5 1 3
1117 1 6 1 4
1117 1 7 1 11
1117 1 8 1 1
1117 1 10 1 3
1117 1 11 1 5
1117 1 12 1 12
1117 1 16 1 4
1117 1 17 1 15
1117 1 18 1 3
1117 1 20 1 4
1117 1 21 1 5
1117 1 22 1 13
1117 1 25 1 1
1117 2 2 1 1
1117 2 5 0 1
1117 2 6 1 1
1117 2 11 0 1
1117 2 17 1 1
1117 2 22 1 1
1118 1 1 1 26
1118 1 2 1 15
1118 1 3 1 12
1118 1 4 1 15
1118 1 5 1 16
1118 1 6 1 1
1118 1 11 1 4
1118 1 16 1 7
1118 1 21 1 4
1118 2 1 1 1
1118 2 4 1 1
1118 2 6 1 1
1118 2 16 1 1
1118 2 18 0 1
1118 2 20 0 1
1119 1 3 1 19
1119 1 8 1 9
1119 1 13 1 16
1119 1 16 1 3
1119 1 17 1 3
1119 1 18 1 23
1119 1 19 1 1
1119 1 20 1 1
1119 1 21 1 1
1119 1 23 1 24
1119 2 3 1 1
1119 2 6 0 1
1119 2 7 0 1
1119 2 8 1 1
1119 2 18 1 1
1120 1 2 1 1
1120 1 3 1 9
1120 1 8 1 5
1120 1 11 1 1
1120 1 12 1 1
1120 1 13 1 5
1120 1 16 1 5
1120 1 17 1 9
1120 1 18 1 11
1120 1 19 1 10
1120 1 20 1 4
1120 1 21 1 10
1120 1 22 1 6
1120 1 23 1 7
1120 1 24 1 7
1120 1 25 1 9
1120 2 12 1 1
1120 2 13 1 1
1120 2 16 1 1
1120 2 18 1 1
1120 2 19 1 1
1120 2 21 1 1
1120 2 23 1 1
1120 2 25 1 1
1121 1 1 1 6
1121 1 5 1 3
1121 1 6 1 13
1121 1 7 1 7
1121 1 8 1 6
1121 1 9 1 11
1121 1 10 1 13
1121 1 11 1 1
1121 1 14 1 1
1121 1 15 1 3
1121 1 16 1 4
1121 1 17 1 2
1121 1 18 1 6
1121 1 19 1 3
1121 1 20 1 10
1121 1 21 1 7
1121 1 25 1 4
1121 2 3 1 1
1121 2 6 1 1
1121 2 8 1 1
1121 2 10 1 1
1121 2 15 0 1
1121 2 24 1 1
1122 1 2 1 9
1122 1 3 1 6
1122 1 7 1 12
1122 1 8 1 9
1122 1 12 1 16
1122 1 13 1 5
1122 1 17 1 12
1122 1 18 1 4
1122 1 22 1 17
1122 1 23 1 10
1122 2 2 1 1
1122 2 7 1 1
1122 2 8 1 1
1122 2 17 1 1
1122 2 18 0 1
1122 2 22 1 1
1123 1 2 1 2
1123 1 3 1 1
1123 1 8 1 1
1123 1 12 1 2
1123 1 13 1 2
1123 1 16 1 1
1123 1 17 1 6
1123 1 18 1 3
1123 1 19 1 4
1123 1 20 1 1
1123 1 21 1 16
1123 1 22 1 17
1123 1 23 1 16
1123 1 24 1 10
1123 1 25 1 18
1123 2 4 0 1
1123 2 5 0 1
1123 2 10 0 1
1123 2 16 0 1
1123 2 20 0 1
1123 2 21 1 1
1123 2 22 1 1
1123 2 23 1 1
1124 1 11 1 2
1124 1 12 1 2
1124 1 14 1 1
1124 1 16 1 20
1124 1 17 1 19
1124 1 18 1 20
1124 1 19 1 14
1124 1 20 1 22
1124 2 17 1 1
1124 2 18 1 1
1124 2 19 1 1
1124 2 20 1 1
1125 1 2 1 2
1125 1 3 1 20
1125 1 4 1 2
1125 1 6 1 1
1125 1 7 1 1
1125 1 8 1 16
1125 1 9 1 3
1125 1 10 1 2
1125 1 11 1 1
1125 1 12 1 2
1125 1 13 1 14
1125 1 15 1 3
1125 1 18 1 12
1125 1 19 1 1
1125 1 20 1 1
1125 1 21 1 2
1125 1 22 1 1
1125 1 23 1 14
1125 1 24 1 2
1125 2 3 1 1
1125 2 7 0 1
1125 2 8 1 1
1125 2 13 1 1
1125 2 14 0 1
1125 2 18 1 1
1125 2 20 1 1
1125 2 22 0 1
1125 2 23 1 1
1126 1 1 1 1
1126 1 2 1 4
1126 1 3 1 1
1126 1 4 1 2
1126 1 5 1 1
1126 1 6 1 13
1126 1 7 1 8
1126 1 8 1 13
1126 1 9 1 17
1126 1 10 1 13
1126 1 16 1 6
1126 1 17 1 4
1126 1 18 1 6
1126 1 19 1 3
1126 1 20 1 8
1126 2 6 1 1
1126 2 7 1 1
1126 2 10 1 1
1126 2 13 0 1
1127 1 1 1 10
1127 1 6 1 18
1127 1 7 1 9
1127 1 8 1 11
1127 1 9 1 9
1127 1 10 1 12
1127 1 11 1 12
1127 1 16 1 6
1127 1 21 1 13
1127 2 6 1 1
1127 2 7 1 1
1127 2 8 1 1
1127 2 9 1 1
1127 2 22 0 1
1128 1 1 1 1
1128 1 2 1 1
1128 1 3 1 17
1128 1 4 1 7
1128 1 5 1 2
1128 1 6 1 1
1128 1 8 1 19
1128 1 9 1 1
1128 1 10 1 1
1128 1 13 1 17
1128 1 14 1 2
1128 1 17 1 1
1128 1 18 1 15
1128 1 20 1 1
1128 1 22 1 1
1128 1 23 1 13
1128 2 3 1 1
1128 2 8 1 1
1128 2 13 1 1
1128 2 14 0 1
1128 2 18 0 1
1128 2 23 1 1
1129 1 4 1 11
1129 1 6 1 3
1129 1 9 1 10
1129 1 11 1 1
1129 1 14 1 6
1129 1 19 1 10
1129 1 21 1 13
1129 1 22 1 5
1129 1 23 1 4
1129 1 24 1 25
1129 1 25 1 12
1129 2 4 1 1
1129 2 6 0 1
1129 2 21 1 1
1129 2 22 1 1
1129 2 23 1 1
1129 2 25 1 1
1130 1 1 1 5
1130 1 2 1 9
1130 1 3 1 8
1130 1 4 1 9
1130 1 5 1 3
1130 1 6 1 1
1130 1 7 1 12
1130 1 9 1 4
1130 1 10 1 2
1130 1 12 1 7
1130 1 14 1 4
1130 1 15 1 1
1130 1 17 1 16
1130 1 19 1 5
1130 1 20 1 2
1130 1 21 1 2
1130 1 22 1 5
1130 1 24 1 5
1130 2 1 1 1
1130 2 2 1 1
1130 2 4 1 1
1130 2 6 0 1
1130 2 19 1 1
1130 2 22 1 1
1131 1 1 1 2
1131 1 3 1 1
1131 1 6 1 1
1131 1 8 1 1
1131 1 11 1 22
1131 1 12 1 17
1131 1 13 1 17
1131 1 14 1 16
1131 1 15 1 12
1131 1 16 1 5
1131 1 18 1 1
1131 1 20 1 1
1131 1 21 1 3
1131 1 23 1 1
1131 2 6 1 1
1131 2 11 1 1
1131 2 13 1 1
1131 2 14 1 1
1132 1 2 1 1
1132 1 4 1 11
1132 1 5 1 4
1132 1 7 1 3
1132 1 9 1 13
1132 1 10 1 7
1132 1 12 1 1
1132 1 13 1 1
1132 1 14 1 11
1132 1 15 1 9
1132 1 19 1 10
1132 1 20 1 3
1132 1 22 1 5
1132 1 24 1 11
1132 1 25 1 10
1132 2 3 0 1
1132 2 12 1 1
1132 2 20 1 1
1132 2 22 0 1
1132 2 23 1 1
1132 2 24 1 1
1132 2 25 1 1
1133 1 3 1 2
1133 1 5 1 8
1133 1 6 1 2
1133 1 8 1 7
1133 1 9 1 1
1133 1 10 1 13
1133 1 13 1 8
1133 1 15 1 5
1133 1 16 1 7
1133 1 17 1 4
1133 1 18 1 6
1133 1 19 1 6
1133 1 20 1 20
1133 1 23 1 2
1133 1 25 1 9
1133 2 5 0 1
1133 2 10 1 1
1133 2 13 0 1
1133 2 15 0 1
1133 2 19 1 1
1133 2 20 1 1
1133 2 22 0 1
1133 2 23 1 1
1134 1 4 1 13
1134 1 9 1 8
1134 1 14 1 12
1134 1 16 1 9
1134 1 17 1 7
1134 1 18 1 7
1134 1 19 1 20
1134 1 20 1 6
1134 1 24 1 18
1134 2 19 1 1
1134 2 24 1 1
1135 1 1 1 17
1135 1 2 1 21
1135 1 3 1 24
1135 1 4 1 17
1135 1 5 1 18
1135 1 17 1 1
1135 1 20 1 1
1135 1 25 1 1
1135 2 1 1 1
1135 2 2 1 1
1135 2 3 1 1
1135 2 4 1 1
1135 2 5 1 1
1135 2 18 0 1
1136 1 1 1 12
1136 1 2 1 5
1136 1 3 1 14
1136 1 4 1 10
1136 1 5 1 14
1136 1 6 1 2
1136 1 7 1 11
1136 1 8 1 1
1136 1 9 1 6
1136 1 10 1 4
1136 1 12 1 4
1136 1 15 1 3
1136 1 17 1 4
1136 1 20 1 1
1136 1 22 1 6
1136 1 25 1 3
1136 2 1 1 1
1136 2 2 1 1
1136 2 3 1 1
1136 2 5 1 1
1136 2 7 1 1
1136 2 15 0 1
1136 2 25 1 1
1137 1 2 1 6
1137 1 3 1 7
1137 1 5 1 6
1137 1 7 1 5
1137 1 8 1 9
1137 1 10 1 2
1137 1 11 1 4
1137 1 12 1 6
1137 1 13 1 10
1137 1 14 1 2
1137 1 15 1 11
1137 1 17 1 3
1137 1 18 1 5
1137 1 20 1 5
1137 1 22 1 3
1137 1 23 1 5
1137 1 24 1 2
1137 1 25 1 9
1137 2 5 0 1
1137 2 8 1 1
1137 2 18 1 1
1137 2 20 1 1
1137 2 23 1 1
1138 1 1 1 12
1138 1 2 1 4
1138 1 3 1 3
1138 1 4 1 3
1138 1 5 1 2
1138 1 6 1 10
1138 1 7 1 2
1138 1 11 1 9
1138 1 12 1 1
1138 1 16 1 6
1138 1 17 1 2
1138 1 21 1 10
1138 1 22 1 16
1138 1 23 1 4
1138 1 24 1 8
1138 1 25 1 8
1138 2 16 1 1
1138 2 22 1 1
1138 2 23 1 1
1139 1 3 1 23
1139 1 5 1 1
1139 1 8 1 21
1139 1 13 1 16
1139 1 16 1 1
1139 1 18 1 19
1139 1 23 1 19
1139 2 3 1 1
1139 2 8 1 1
1139 2 15 0 1
1139 2 18 1 1
1139 2 23 1 1
1140 1 4 1 1
1140 1 6 1 18
1140 1 7 1 16
1140 1 8 1 15
1140 1 9 1 20
1140 1 10 1 15
1140 1 11 1 1
1140 1 12 1 3
1140 1 13 1 1
1140 1 14 1 3
1140 1 15 1 3
1140 1 16 1 1
1140 1 17 1 1
1140 1 18 1 1
1140 1 21 1 1
1140 2 9 1 1
1140 2 11 1 1
1140 2 21 0 1
1141 1 4 1 3
1141 1 5 1 16
1141 1 6 1 6
1141 1 7 1 6
1141 1 8 1 5
1141 1 9 1 10
1141 1 10 1 16
1141 1 14 1 1
1141 1 15 1 13
1141 1 19 1 2
1141 1 20 1 9
1141 1 21 1 1
1141 1 24 1 3
1141 1 25 1 9
1141 2 6 1 1
1141 2 10 1 1
1141 2 15 1 1
1141 2 20 1 1
1142 1 1 1 5
1142 1 2 1 5
1142 1 3 1 9
1142 1 4 1 7
1142 1 6 1 5
1142 1 9 1 4
1142 1 10 1 1
1142 1 11 1 5
1142 1 12 1 3
1142 1 13 1 2
1142 1 14 1 11
1142 1 15 1 4
1142 1 16 1 2
1142 1 19 1 1
1142 1 21 1 8
1142 1 22 1 9
1142 1 23 1 4
1142 1 24 1 9
1142 1 25 1 6
1142 2 3 1 1
1142 2 5 1 1
1142 2 16 1 1
1142 2 22 0 1
1142 2 24 1 1
1142 2 25 1 1
1143 1 2 1 6
1143 1 6 1 7
1143 1 7 1 16
1143 1 8 1 8
1143 1 9 1 9
1143 1 10 1 8
1143 1 11 1 3
1143 1 12 1 11
1143 1 13 1 7
1143 1 14 1 3
1143 1 15 1 2
1143 1 16 1 1
1143 1 17 1 6
1143 1 19 1 1
1143 1 20 1 1
1143 1 22 1 11
1143 2 2 1 1
1143 2 6 0 1
1143 2 7 1 1
1143 2 11 1 1
1143 2 12 1 1
1143 2 18 0 1
1143 2 21 0 1
1143 2 22 1 1
1144 1 1 1 13
1144 1 2 1 11
1144 1 3 1 11
1144 1 4 1 10
1144 1 5 1 10
1144 1 7 1 4
1144 1 8 1 1
1144 1 9 1 1
1144 1 10 1 5
1144 1 12 1 1
1144 1 13 1 1
1144 1 14 1 1
1144 1 15 1 7
1144 1 19 1 1
1144 1 20 1 5
1144 1 21 1 3
1144 1 22 1 4
1144 1 23 1 1
1144 1 24 1 6
1144 1 25 1 4
1144 2 3 1 1
1144 2 4 1 1
1144 2 7 1 1
1144 2 9 1 1
1144 2 13 0 1
1145 1 1 1 2
1145 1 5 1 22
1145 1 10 1 16
1145 1 11 1 1
1145 1 15 1 16
1145 1 16 1 2
1145 1 20 1 16
1145 1 21 1 4
1145 1 25 1 21
1145 2 1 1 1
1145 2 10 1 1
1145 2 15 1 1
1145 2 20 1 1
1145 2 25 1 1
1146 1 6 1 8
1146 1 7 1 13
1146 1 8 1 12
1146 1 9 1 6
1146 1 10 1 7
1146 1 11 1 14
1146 1 12 1 7
1146 1 13 1 6
1146 1 14 1 8
1146 1 15 1 19
1146 2 6 1 1
1146 2 8 1 1
1146 2 11 1 1
1146 2 14 1 1
1147 1 1 1 13
1147 1 6 1 11
1147 1 7 1 2
1147 1 11 1 15
1147 1 12 1 2
1147 1 16 1 18
1147 1 17 1 10
1147 1 18 1 6
1147 1 19 1 7
1147 1 20 1 5
1147 1 21 1 11
1147 2 1 1 1
1147 2 2 0 1
1147 2 6 1 1
1147 2 15 0 1
1147 2 16 1 1
1147 2 18 1 1
1147 2 20 1 1
1147 2 21 1 1
1147 2 22 0 1
1148 1 21 1 19
1148 1 22 1 20
1148 1 23 1 15
1148 1 24 1 26
1148 1 25 1 20
1148 2 5 0 1
1148 2 15 0 1
1148 2 21 1 1
1148 2 22 1 1
1148 2 23 1 1
1149 1 1 1 3
1149 1 2 1 3
1149 1 4 1 17
1149 1 5 1 2
1149 1 9 1 15
1149 1 12 1 1
1149 1 14 1 20
1149 1 19 1 22
1149 1 24 1 17
1149 2 4 1 1
1149 2 14 1 1
1149 2 15 0 1
1149 2 19 1 1
1149 2 24 1 1
1150 1 2 1 6
1150 1 5 1 14
1150 1 7 1 5
1150 1 10 1 8
1150 1 11 1 2
1150 1 12 1 12
1150 1 15 1 16
1150 1 17 1 4
1150 1 20 1 10
1150 1 22 1 9
1150 1 25 1 14
1150 2 5 1 1
1150 2 6 0 1
1150 2 10 1 1
1150 2 12 1 1
1150 2 15 0 1
1150 2 20 1 1
1150 2 22 1 1
1150 2 25 1 1
1151 1 1 1 5
1151 1 2 1 9
1151 1 3 1 9
1151 1 4 1 10
1151 1 5 1 13
1151 1 7 1 1
1151 1 10 1 3
1151 1 12 1 1
1151 1 15 1 2
1151 1 16 1 9
1151 1 17 1 2
1151 1 18 1 8
1151 1 19 1 5
1151 1 20 1 11
1151 1 22 1 3
1151 1 25 1 9
1151 2 1 1 1
1151 2 2 1 1
1151 2 5 0 1
1151 2 12 1 1
1151 2 15 0 1
1151 2 25 1 1
1152 1 1 1 1
1152 1 2 1 5
1152 1 3 1 1
1152 1 4 1 2
1152 1 6 1 1
1152 1 7 1 8
1152 1 11 1 13
1152 1 12 1 16
1152 1 13 1 13
1152 1 14 1 12
1152 1 15 1 12
1152 1 16 1 1
1152 1 17 1 9
1152 1 21 1 2
1152 1 22 1 4
1152 2 11 1 1
1152 2 12 1 1
1152 2 14 1 1
1152 2 15 1 1
1152 2 22 0 1
1153 1 4 1 1
1153 1 6 1 22
1153 1 7 1 20
1153 1 8 1 19
1153 1 9 1 18
1153 1 10 1 7
1153 1 16 1 1
1153 1 17 1 1
1153 1 19 1 1
1153 1 21 1 2
1153 1 22 1 3
1153 1 23 1 3
1153 1 24 1 1
1153 1 25 1 1
1153 2 3 0 1
1153 2 7 1 1
1153 2 8 1 1
1153 2 9 1 1
1153 2 10 1 1
1153 2 12 0 1
1153 2 15 0 1
1153 2 21 1 1
1154 1 1 1 1
1154 1 2 1 15
1154 1 7 1 14
1154 1 11 1 1
1154 1 12 1 27
1154 1 16 1 5
1154 1 17 1 12
1154 1 18 1 4
1154 1 19 1 1
1154 1 20 1 1
1154 1 21 1 2
1154 1 22 1 17
1154 2 2 1 1
1154 2 3 0 1
1154 2 7 1 1
1154 2 12 1 1
1154 2 17 1 1
1154 2 19 0 1
1154 2 22 1 1
1154 2 25 0 1
1155 1 5 1 8
1155 1 9 1 1
1155 1 10 1 11
1155 1 11 1 5
1155 1 12 1 6
1155 1 13 1 2
1155 1 14 1 2
1155 1 15 1 17
1155 1 20 1 11
1155 1 21 1 3
1155 1 22 1 4
1155 1 23 1 7
1155 1 24 1 6
1155 1 25 1 17
1155 2 3 0 1
1155 2 5 1 1
1155 2 10 1 1
1155 2 11 1 1
1155 2 14 1 1
1155 2 18 0 1
1155 2 21 1 1
1155 2 25 1 1
1156 1 5 1 8
1156 1 10 1 18
1156 1 11 1 6
1156 1 12 1 7
1156 1 13 1 8
1156 1 14 1 15
1156 1 15 1 13
1156 1 16 1 1
1156 1 20 1 11
1156 1 25 1 13
1156 2 10 1 1
1156 2 11 1 1
1156 2 14 1 1
1156 2 15 1 1
1156 2 18 0 1
1156 2 20 1 1
1157 1 3 1 19
1157 1 4 1 3
1157 1 8 1 19
1157 1 9 1 1
1157 1 13 1 15
1157 1 16 1 1
1157 1 18 1 22
1157 1 19 1 2
1157 1 23 1 18
1157 2 2 0 1
1157 2 5 0 1
1157 2 8 1 1
1157 2 10 0 1
1157 2 18 1 1
1157 2 23 1 1
1158 1 2 1 16
1158 1 4 1 1
1158 1 5 1 11
1158 1 7 1 9
1158 1 9 1 1
1158 1 10 1 4
1158 1 12 1 13
1158 1 14 1 1
1158 1 15 1 5
1158 1 17 1 13
1158 1 19 1 4
1158 1 20 1 6
1158 1 22 1 9
1158 1 25 1 7
1158 2 2 1 1
1158 2 9 0 1
1158 2 15 1 1
1158 2 18 0 1
1158 2 25 1 1
1159 1 1 1 1
1159 1 2 1 1
1159 1 3 1 1
1159 1 6 1 5
1159 1 8 1 1
1159 1 9 1 1
1159 1 11 1 1
1159 1 12 1 2
1159 1 13 1 2
1159 1 16 1 9
1159 1 17 1 10
1159 1 18 1 11
1159 1 19 1 12
1159 1 20 1 9
1159 1 21 1 7
1159 1 22 1 4
1159 1 23 1 12
1159 1 24 1 7
1159 1 25 1 4
1159 2 15 0 1
1159 2 16 1 1
1159 2 18 1 1
1159 2 19 1 1
1159 2 21 1 1
1159 2 24 1 1
1160 1 1 1 4
1160 1 2 1 2
1160 1 3 1 3
1160 1 4 1 2
1160 1 5 1 2
1160 1 6 1 13
1160 1 7 1 18
1160 1 8 1 20
1160 1 9 1 15
1160 1 10 1 11
1160 1 11 1 4
1160 1 14 1 1
1160 1 19 1 2
1160 1 21 1 3
1160 2 3 1 1
1160 2 5 0 1
1160 2 7 1 1
1160 2 8 1 1
1160 2 9 1 1
1160 2 10 1 1
1161 1 1 1 16
1161 1 2 1 1
1161 1 4 1 2
1161 1 6 1 18
1161 1 10 1 1
1161 1 11 1 15
1161 1 13 1 2
1161 1 15 1 2
1161 1 16 1 15
1161 1 18 1 1
1161 1 21 1 25
1161 1 23 1 2
1161 2 1 1 1
1161 2 4 1 1
1161 2 6 1 1
1161 2 10 0 1
1161 2 11 1 1
1161 2 12 0 1
1161 2 15 0 1
1162 1 1 1 8
1162 1 2 1 9
1162 1 3 1 9
1162 1 4 1 14
1162 1 5 1 17
1162 1 9 1 3
1162 1 10 1 6
1162 1 14 1 3
1162 1 15 1 7
1162 1 19 1 7
1162 1 20 1 8
1162 1 24 1 6
1162 1 25 1 3
1162 2 1 1 1
1162 2 2 1 1
1162 2 3 0 1
1162 2 4 1 1
1162 2 5 1 1
1162 2 7 0 1
1162 2 9 1 1
1162 2 10 0 1
1163 1 2 1 1
1163 1 4 1 16
1163 1 9 1 10
1163 1 14 1 12
1163 1 16 1 1
1163 1 17 1 1
1163 1 18 1 1
1163 1 19 1 13
1163 1 21 1 5
1163 1 22 1 8
1163 1 23 1 5
1163 1 24 1 20
1163 1 25 1 7
1163 2 4 1 1
1163 2 9 1 1
1163 2 13 1 1
1163 2 14 1 1
1163 2 15 0 1
1163 2 19 1 1
1163 2 21 0 1
1163 2 24 1 1
1164 1 3 1 16
1164 1 6 1 3
1164 1 7 1 1
1164 1 8 1 14
1164 1 10 1 1
1164 1 11 1 4
1164 1 13 1 23
1164 1 16 1 2
1164 1 18 1 17
1164 1 21 1 3
1164 1 23 1 16
1164 2 5 0 1
1164 2 8 1 1
1164 2 11 1 1
1164 2 13 1 1
1164 2 18 1 1
1165 1 2 1 16
1165 1 7 1 20
1165 1 11 1 3
1165 1 12 1 18
1165 1 13 1 3
1165 1 14 1 5
1165 1 15 1 6
1165 1 17 1 16
1165 1 22 1 13
1165 2 5 0 1
1165 2 7 1 1
1165 2 12 1 1
1165 2 14 1 1
1165 2 18 0 1
1165 2 22 1 1
1166 1 1 1 19
1166 1 2 1 8
1166 1 3 1 2
1166 1 4 1 2
1166 1 6 1 10
1166 1 7 1 6
1166 1 11 1 10
1166 1 12 1 4
1166 1 14 1 1
1166 1 16 1 8
1166 1 17 1 5
1166 1 19 1 2
1166 1 21 1 18
1166 1 22 1 5
1166 2 17 1 1
1167 1 1 1 9
1167 1 6 1 22
1167 1 7 1 9
1167 1 8 1 11
1167 1 9 1 10
1167 1 10 1 6
1167 1 11 1 10
1167 1 12 1 1
1167 1 13 1 1
1167 1 14 1 1
1167 1 16 1 11
1167 1 21 1 8
1167 1 24 1 1
1167 2 1 1 1
1167 2 6 1 1
1167 2 7 1 1
1167 2 11 1 1
1167 2 12 0 1
1167 2 15 0 1
1167 2 16 1 1
1167 2 21 0 1
1168 1 1 1 1
1168 1 4 1 1
1168 1 5 1 15
1168 1 10 1 19
1168 1 11 1 1
1168 1 12 1 1
1168 1 14 1 2
1168 1 15 1 19
1168 1 18 1 1
1168 1 20 1 20
1168 1 25 1 20
1168 2 5 1 1
1168 2 12 1 1
1168 2 18 1 1
1168 2 20 1 1
1169 1 1 1 5
1169 1 3 1 10
1169 1 6 1 4
1169 1 8 1 8
1169 1 9 1 1
1169 1 11 1 8
1169 1 12 1 4
1169 1 13 1 18
1169 1 14 1 3
1169 1 15 1 3
1169 1 16 1 5
1169 1 18 1 11
1169 1 21 1 5
1169 1 23 1 15
1169 2 1 1 1
1169 2 7 0 1
1169 2 11 1 1
1169 2 12 0 1
1169 2 13 1 1
1169 2 17 0 1
1169 2 18 1 1
1169 2 23 1 1
1170 1 3 1 1
1170 1 4 1 5
1170 1 5 1 21
1170 1 6 1 1
1170 1 7 1 1
1170 1 9 1 6
1170 1 10 1 13
1170 1 14 1 5
1170 1 15 1 13
1170 1 18 1 2
1170 1 19 1 3
1170 1 20 1 12
1170 1 24 1 2
1170 1 25 1 15
1170 2 7 0 1
1170 2 10 1 1
1170 2 15 1 1
1170 2 18 0 1
1170 2 20 1 1
1170 2 24 1 1
1171 1 1 1 1
1171 1 4 1 13
1171 1 9 1 26
1171 1 14 1 23
1171 1 16 1 1
1171 1 19 1 21
1171 1 24 1 15
1171 2 3 0 1
1171 2 4 1 1
1171 2 7 0 1
1171 2 9 1 1
1171 2 14 1 1
1171 2 19 1 1
1171 2 24 1 1
1172 1 1 1 9
1172 1 6 1 23
1172 1 7 1 9
1172 1 8 1 13
1172 1 9 1 10
1172 1 10 1 10
1172 1 11 1 7
1172 1 16 1 12
1172 1 21 1 7
1172 2 3 0 1
1172 2 5 0 1
1172 2 7 1 1
1172 2 9 1 1
1172 2 11 1 1
1172 2 12 0 1
1172 2 13 0 1
1172 2 14 0 1
1172 2 21 1 1
1173 1 2 1 1
1173 1 5 1 21
1173 1 7 1 1
1173 1 10 1 18
1173 1 15 1 24
1173 1 20 1 11
1173 1 22 1 1
1173 1 25 1 23
1173 2 5 1 1
1173 2 10 1 1
1173 2 14 0 1
1173 2 19 0 1
1173 2 20 1 1
1174 1 3 1 4
1174 1 4 1 5
1174 1 6 1 7
1174 1 7 1 4
1174 1 8 1 4
1174 1 9 1 9
1174 1 10 1 1
1174 1 11 1 5
1174 1 12 1 4
1174 1 13 1 8
1174 1 14 1 23
1174 1 15 1 4
1174 1 18 1 2
1174 1 19 1 10
1174 1 24 1 10
1174 2 2 0 1
1174 2 3 0 1
1174 2 6 0 1
1174 2 7 1 1
1174 2 14 1 1
1174 2 19 1 1
1174 2 22 0 1
1175 1 1 1 1
1175 1 2 1 2
1175 1 3 1 9
1175 1 4 1 4
1175 1 5 1 4
1175 1 16 1 1
1175 1 17 1 3
1175 1 18 1 4
1175 1 19 1 2
1175 1 21 1 18
1175 1 22 1 17
1175 1 23 1 12
1175 1 24 1 14
1175 1 25 1 9
1175 2 19 0 1
1175 2 21 1 1
1175 2 22 1 1
1175 2 23 1 1
1175 2 24 1 1
1175 2 25 1 1
1176 1 2 1 4
1176 1 4 1 5
1176 1 6 1 3
1176 1 7 1 4
1176 1 8 1 2
1176 1 9 1 7
1176 1 10 1 1
1176 1 12 1 6
1176 1 14 1 6
1176 1 16 1 4
1176 1 17 1 11
1176 1 18 1 7
1176 1 19 1 11
1176 1 20 1 13
1176 1 22 1 9
1176 1 24 1 7
1176 2 5 0 1
1176 2 9 1 1
1176 2 14 1 1
1176 2 15 0 1
1176 2 16 1 1
1177 1 1 1 13
1177 1 2 1 6
1177 1 3 1 6
1177 1 4 1 11
1177 1 5 1 13
1177 1 15 1 3
1177 1 16 1 1
1177 1 18 1 1
1177 1 20 1 2
1177 1 21 1 8
1177 1 22 1 6
1177 1 23 1 12
1177 1 24 1 5
1177 1 25 1 13
1177 2 1 1 1
1177 2 3 1 1
1177 2 12 0 1
1177 2 15 0 1
1178 1 1 1 4
1178 1 2 1 10
1178 1 3 1 1
1178 1 5 1 2
1178 1 6 1 3
1178 1 7 1 10
1178 1 8 1 1
1178 1 10 1 4
1178 1 11 1 1
1178 1 12 1 20
1178 1 15 1 3
1178 1 16 1 2
1178 1 17 1 21
1178 1 20 1 2
1178 1 22 1 16
1178 2 2 1 1
1178 2 3 0 1
1178 2 10 0 1
1178 2 12 1 1
1178 2 22 1 1
1179 1 1 1 6
1179 1 2 1 1
1179 1 3 1 2
1179 1 4 1 4
1179 1 5 1 7
1179 1 10 1 7
1179 1 15 1 4
1179 1 20 1 2
1179 1 21 1 11
1179 1 22 1 15
1179 1 23 1 12
1179 1 24 1 13
1179 1 25 1 16
1179 2 1 1 1
1179 2 5 1 1
1179 2 15 0 1
1179 2 21 1 1
1179 2 24 1 1
1179 2 25 1 1
1180 1 2 1 2
1180 1 3 1 6
1180 1 4 1 2
1180 1 5 1 1
1180 1 8 1 5
1180 1 13 1 6
1180 1 18 1 13
1180 1 21 1 9
1180 1 22 1 12
1180 1 23 1 22
1180 1 24 1 12
1180 1 25 1 10
1180 2 6 0 1
1180 2 9 0 1
1180 2 10 0 1
1180 2 15 0 1
1180 2 18 1 1
1180 2 22 1 1
1180 2 23 1 1
1180 2 25 1 1
1181 1 1 1 11
1181 1 2 1 1
1181 1 3 1 1
1181 1 4 1 1
1181 1 6 1 20
1181 1 11 1 23
1181 1 16 1 29
1181 1 21 1 14
1181 2 1 1 1
1181 2 5 0 1
1181 2 6 1 1
1181 2 7 0 1
1181 2 11 1 1
1181 2 15 0 1
1181 2 16 1 1
1181 2 21 1 1
1182 1 1 1 3
1182 1 2 1 7
1182 1 3 1 4
1182 1 4 1 7
1182 1 5 1 25
1182 1 7 1 4
1182 1 10 1 1
1182 1 12 1 3
1182 1 15 1 10
1182 1 17 1 2
1182 1 20 1 12
1182 1 21 1 3
1182 1 22 1 4
1182 1 23 1 3
1182 1 24 1 1
1182 1 25 1 11
1182 2 2 1 1
1182 2 4 1 1
1182 2 5 1 1
1182 2 19 0 1
1182 2 20 1 1
1182 2 25 1 1
1183 1 1 1 16
1183 1 2 1 27
1183 1 3 1 21
1183 1 4 1 18
1183 1 5 1 10
1183 1 7 1 1
1183 1 8 1 2
1183 1 10 1 1
1183 1 18 1 3
1183 1 23 1 1
1183 2 1 1 1
1183 2 2 1 1
1183 2 3 1 1
1183 2 5 1 1
1183 2 7 1 1
1183 2 12 0 1
1183 2 15 0 1
1184 1 1 1 12
1184 1 2 1 2
1184 1 3 1 3
1184 1 4 1 1
1184 1 5 1 2
1184 1 6 1 12
1184 1 11 1 17
1184 1 16 1 9
1184 1 19 1 1
1184 1 21 1 18
1184 1 22 1 2
1184 1 23 1 5
1184 1 24 1 5
1184 1 25 1 11
1184 2 1 1 1
1184 2 10 0 1
1184 2 11 1 1
1184 2 12 0 1
1184 2 21 1 1
1184 2 22 1 1
1185 1 1 1 6
1185 1 2 1 11
1185 1 3 1 6
1185 1 4 1 7
1185 1 5 1 7
1185 1 6 1 2
1185 1 7 1 11
1185 1 8 1 2
1185 1 10 1 3
1185 1 12 1 20
1185 1 17 1 17
1185 1 22 1 8
1185 2 2 1 1
1185 2 3 1 1
1185 2 7 1 1
1185 2 10 0 1
1185 2 12 1 1
1185 2 15 0 1
1185 2 16 1 1
1186 1 5 1 1
1186 1 6 1 9
1186 1 7 1 13
1186 1 8 1 6
1186 1 9 1 26
1186 1 10 1 13
1186 1 11 1 7
1186 1 12 1 7
1186 1 13 1 4
1186 1 14 1 8
1186 1 15 1 4
1186 1 25 1 2
1186 2 8 1 1
1186 2 9 1 1
1186 2 10 0 1
1186 2 12 1 1
1186 2 15 0 1
1187 1 11 1 18
1187 1 12 1 23
1187 1 13 1 17
1187 1 14 1 13
1187 1 15 1 20
1187 1 16 1 1
1187 1 17 1 1
1187 1 18 1 2
1187 1 19 1 2
1187 1 20 1 3
1187 2 11 1 1
1187 2 12 1 1
1187 2 13 1 1
1187 2 14 1 1
1187 2 15 1 1
1187 2 17 0 1
1188 1 1 1 5
1188 1 2 1 10
1188 1 3 1 6
1188 1 4 1 6
1188 1 5 1 10
1188 1 7 1 2
1188 1 11 1 9
1188 1 12 1 16
1188 1 13 1 8
1188 1 14 1 4
1188 1 15 1 8
1188 1 17 1 10
1188 1 22 1 6
1188 2 5 1 1
1188 2 7 1 1
1188 2 12 0 1
1188 2 15 0 1
1188 2 17 1 1
1189 1 1 1 4
1189 1 5 1 12
1189 1 6 1 4
1189 1 7 1 2
1189 1 10 1 18
1189 1 11 1 6
1189 1 15 1 15
1189 1 16 1 3
1189 1 17 1 3
1189 1 20 1 7
1189 1 21 1 3
1189 1 22 1 1
1189 1 25 1 22
1189 2 2 0 1
1189 2 10 1 1
1189 2 12 0 1
1189 2 16 1 1
1189 2 20 1 1
1190 1 1 1 7
1190 1 4 1 13
1190 1 6 1 3
1190 1 9 1 27
1190 1 11 1 3
1190 1 14 1 18
1190 1 16 1 2
1190 1 19 1 11
1190 1 21 1 3
1190 1 24 1 13
1190 2 4 1 1
1190 2 5 0 1
1190 2 9 1 1
1190 2 12 0 1
1190 2 18 0 1
1190 2 19 1 1
1190 2 21 1 1
1190 2 24 1 1
1191 1 4 1 1
1191 1 5 1 6
1191 1 10 1 8
1191 1 11 1 12
1191 1 12 1 12
1191 1 13 1 5
1191 1 14 1 8
1191 1 15 1 18
1191 1 19 1 1
1191 1 20 1 10
1191 1 23 1 1
1191 1 24 1 3
1191 1 25 1 15
1191 2 12 1 1
1191 2 14 1 1
1191 2 18 0 1
1191 2 20 0 1
1192 1 1 1 3
1192 1 3 1 9
1192 1 4 1 1
1192 1 6 1 6
1192 1 7 1 1
1192 1 8 1 10
1192 1 9 1 3
1192 1 10 1 1
1192 1 11 1 2
1192 1 13 1 10
1192 1 16 1 5
1192 1 17 1 1
1192 1 18 1 18
1192 1 19 1 1
1192 1 20 1 2
1192 1 21 1 6
1192 1 22 1 3
1192 1 23 1 13
1192 1 24 1 2
1192 1 25 1 3
1192 2 2 0 1
1192 2 3 1 1
1192 2 6 1 1
1192 2 8 1 1
1192 2 11 0 1
1192 2 18 1 1
1192 2 22 1 1
1193 1 2 1 10
1193 1 3 1 1
1193 1 7 1 10
1193 1 9 1 3
1193 1 10 1 2
1193 1 11 1 1
1193 1 12 1 14
1193 1 14 1 5
1193 1 16 1 6
1193 1 17 1 23
1193 1 18 1 3
1193 1 19 1 6
1193 1 20 1 5
1193 1 22 1 10
1193 1 24 1 1
1193 2 6 0 1
1193 2 9 1 1
1193 2 15 0 1
1193 2 17 1 1
1193 2 18 1 1
1193 2 19 1 1
1193 2 22 1 1
1194 1 1 1 2
1194 1 2 1 1
1194 1 4 1 7
1194 1 5 1 12
1194 1 7 1 2
1194 1 9 1 3
1194 1 10 1 12
1194 1 11 1 2
1194 1 12 1 2
1194 1 14 1 8
1194 1 15 1 12
1194 1 16 1 5
1194 1 17 1 2
1194 1 19 1 5
1194 1 20 1 7
1194 1 21 1 2
1194 1 22 1 2
1194 1 24 1 2
1194 1 25 1 12
1194 2 5 1 1
1194 2 6 0 1
1194 2 14 0 1
1194 2 15 1 1
1194 2 19 1 1
1194 2 22 0 1
1195 1 1 1 11
1195 1 2 1 2
1195 1 3 1 10
1195 1 4 1 8
1195 1 5 1 11
1195 1 6 1 7
1195 1 8 1 6
1195 1 9 1 1
1195 1 11 1 4
1195 1 13 1 4
1195 1 16 1 7
1195 1 17 1 1
1195 1 18 1 10
1195 1 19 1 2
1195 1 20 1 2
1195 1 21 1 7
1195 1 23 1 7
1195 2 1 1 1
1195 2 3 1 1
1195 2 4 1 1
1195 2 5 1 1
1195 2 6 1 1
1195 2 8 1 1
1195 2 9 1 1
1195 2 11 1 1
1195 2 13 0 1
1195 2 16 1 1
1195 2 21 1 1
1196 1 4 1 19
1196 1 9 1 22
1196 1 14 1 16
1196 1 19 1 22
1196 1 24 1 21
1196 2 4 1 1
1196 2 5 0 1
1196 2 9 1 1
1196 2 14 1 1
1196 2 19 1 1
1196 2 24 1 1
1197 1 1 1 19
1197 1 6 1 21
1197 1 11 1 17
1197 1 16 1 11
1197 1 17 1 4
1197 1 18 1 1
1197 1 19 1 4
1197 1 20 1 6
1197 1 21 1 17
1197 2 1 1 1
1197 2 3 0 1
1197 2 5 0 1
1197 2 6 1 1
1197 2 11 1 1
1198 1 1 1 9
1198 1 2 1 6
1198 1 3 1 2
1198 1 6 1 7
1198 1 7 1 4
1198 1 9 1 1
1198 1 10 1 2
1198 1 11 1 9
1198 1 12 1 13
1198 1 13 1 11
1198 1 14 1 6
1198 1 15 1 8
1198 1 16 1 5
1198 1 17 1 6
1198 1 20 1 1
1198 1 21 1 5
1198 1 22 1 2
1198 1 23 1 1
1198 1 25 1 2
1198 2 2 0 1
1198 2 6 1 1
1198 2 7 1 1
1198 2 11 1 1
1198 2 12 1 1
1198 2 21 1 1
1198 2 23 1 1
1199 1 1 1 10
1199 1 2 1 3
1199 1 3 1 14
1199 1 4 1 9
1199 1 5 1 17
1199 1 6 1 6
1199 1 7 1 15
1199 1 8 1 5
1199 1 9 1 5
1199 1 10 1 9
1199 1 18 1 4
1199 1 21 1 1
1199 1 23 1 1
1199 1 25 1 1
1199 2 2 1 1
1199 2 4 1 1
1199 2 8 1 1
1200 1 4 1 1
1200 1 5 1 8
1200 1 7 1 4
1200 1 8 1 1
1200 1 9 1 1
1200 1 10 1 14
1200 1 15 1 21
1200 1 16 1 4
1200 1 17 1 5
1200 1 18 1 2
1200 1 19 1 3
1200 1 20 1 24
1200 1 25 1 12
1200 2 10 1 1
1200 2 11 0 1
1200 2 15 1 1
1200 2 20 1 1
1200 2 25 1 1
1201 1 3 1 12
1201 1 8 1 13
1201 1 13 1 15
1201 1 18 1 17
1201 1 21 1 7
1201 1 22 1 6
1201 1 23 1 21
1201 1 24 1 5
1201 1 25 1 4
1201 2 2 0 1
1201 2 3 1 1
1201 2 5 0 1
1201 2 7 0 1
1201 2 15 0 1
1201 2 18 1 1
1201 2 22 1 1
1201 2 23 1 1
1202 1 2 1 11
1202 1 7 1 11
1202 1 11 1 11
1202 1 12 1 24
1202 1 13 1 12
1202 1 14 1 14
1202 1 15 1 10
1202 1 17 1 2
1202 1 19 1 1
1202 1 22 1 4
1202 2 2 1 1
1202 2 3 0 1
1202 2 7 0 1
1202 2 13 1 1
1202 2 15 1 1
1203 1 1 1 6
1203 1 2 1 11
1203 1 3 1 9
1203 1 4 1 9
1203 1 5 1 30
1203 1 10 1 7
1203 1 12 1 1
1203 1 15 1 8
1203 1 20 1 6
1203 1 21 1 2
1203 1 23 1 1
1203 1 25 1 10
1203 2 2 1 1
1203 2 4 1 1
1203 2 5 1 1
1203 2 6 0 1
1203 2 20 1 1
1203 2 25 1 1
1204 1 1 1 2
1204 1 2 1 1
1204 1 4 1 18
1204 1 5 1 3
1204 1 8 1 1
1204 1 9 1 18
1204 1 10 1 6
1204 1 14 1 13
1204 1 15 1 3
1204 1 19 1 13
1204 1 20 1 1
1204 1 24 1 19
1204 1 25 1 2
1204 2 2 0 1
1204 2 13 0 1
1204 2 14 1 1
1204 2 19 1 1
1204 2 24 1 1
1205 1 4 1 12
1205 1 6 1 4
1205 1 7 1 5
1205 1 8 1 2
1205 1 9 1 15
1205 1 10 1 5
1205 1 11 1 1
1205 1 14 1 12
1205 1 19 1 15
1205 1 21 1 3
1205 1 22 1 2
1205 1 23 1 5
1205 1 24 1 16
1205 1 25 1 3
1205 2 5 0 1
1205 2 9 1 1
1205 2 14 1 1
1205 2 15 0 1
1205 2 16 0 1
1205 2 22 1 1
1205 2 24 1 1
1206 1 2 1 1
1206 1 4 1 7
1206 1 9 1 15
1206 1 11 1 7
1206 1 12 1 5
1206 1 13 1 9
1206 1 14 1 15
1206 1 15 1 7
1206 1 16 1 2
1206 1 17 1 3
1206 1 18 1 3
1206 1 19 1 13
1206 1 20 1 5
1206 1 24 1 8
1206 2 3 0 1
1206 2 5 0 1
1206 2 10 0 1
1206 2 13 0 1
1206 2 14 1 1
1206 2 15 0 1
1206 2 17 1 1
1206 2 19 1 1
1206 2 24 1 1
1207 1 1 1 12
1207 1 2 1 20
1207 1 3 1 11
1207 1 4 1 12
1207 1 5 1 9
1207 1 6 1 1
1207 1 7 1 7
1207 1 8 1 1
1207 1 10 1 1
1207 1 12 1 5
1207 1 14 1 2
1207 1 16 1 2
1207 1 17 1 4
1207 1 18 1 4
1207 1 19 1 1
1207 1 21 1 1
1207 1 22 1 4
1207 1 24 1 3
1207 2 2 1 1
1207 2 3 1 1
1207 2 5 1 1
1207 2 12 0 1
1207 2 18 0 1
1208 1 3 1 1
1208 1 5 1 16
1208 1 6 1 3
1208 1 7 1 1
1208 1 10 1 20
1208 1 12 1 2
1208 1 13 1 3
1208 1 14 1 2
1208 1 15 1 16
1208 1 16 1 1
1208 1 18 1 1
1208 1 20 1 14
1208 1 21 1 2
1208 1 25 1 18
1208 2 15 1 1
1208 2 20 1 1
1209 1 4 1 19
1209 1 5 1 2
1209 1 6 1 1
1209 1 8 1 1
1209 1 9 1 18
1209 1 10 1 2
1209 1 11 1 2
1209 1 12 1 3
1209 1 13 1 1
1209 1 14 1 14
1209 1 16 1 2
1209 1 17 1 1
1209 1 18 1 1
1209 1 19 1 14
1209 1 20 1 3
1209 1 24 1 15
1209 1 25 1 1
1209 2 3 0 1
1209 2 4 1 1
1209 2 9 1 1
1209 2 17 1 1
1209 2 18 0 1
1209 2 19 1 1
1209 2 24 1 1
1210 1 5 1 13
1210 1 10 1 11
1210 1 11 1 2
1210 1 13 1 3
1210 1 14 1 6
1210 1 15 1 21
1210 1 18 1 1
1210 1 20 1 18
1210 1 21 1 1
1210 1 22 1 2
1210 1 24 1 1
1210 1 25 1 21
1210 2 5 1 1
1210 2 6 0 1
1210 2 10 1 1
1210 2 15 1 1
1210 2 20 1 1
1210 2 25 1 1
1211 1 1 1 6
1211 1 2 1 3
1211 1 3 1 8
1211 1 4 1 11
1211 1 5 1 5
1211 1 9 1 6
1211 1 10 1 1
1211 1 11 1 4
1211 1 12 1 6
1211 1 13 1 2
1211 1 14 1 7
1211 1 15 1 3
1211 1 16 1 6
1211 1 17 1 2
1211 1 18 1 3
1211 1 19 1 11
1211 1 20 1 3
1211 1 21 1 4
1211 1 22 1 1
1211 1 23 1 1
1211 1 24 1 5
1211 1 25 1 2
1211 2 2 1 1
1211 2 5 1 1
1211 2 11 1 1
1211 2 12 0 1
1211 2 13 0 1
1211 2 15 0 1
1211 2 17 1 1
1211 2 19 1 1
1212 1 2 1 1
1212 1 3 1 7
1212 1 5 1 8
1212 1 6 1 5
1212 1 7 1 1
1212 1 8 1 11
1212 1 9 1 3
1212 1 10 1 6
1212 1 12 1 3
1212 1 13 1 14
1212 1 15 1 9
1212 1 17 1 1
1212 1 18 1 3
1212 1 20 1 10
1212 1 23 1 6
1212 1 25 1 12
1212 2 5 1 1
1212 2 6 1 1
1212 2 8 1 1
1212 2 10 1 1
1212 2 13 1 1
1212 2 15 0 1
1212 2 18 1 1
1212 2 22 0 1
1212 2 23 1 1
1213 1 2 1 20
1213 1 3 1 1
1213 1 7 1 24
1213 1 12 1 19
1213 1 17 1 15
1213 1 22 1 21
1213 2 2 1 1
1213 2 3 0 1
1213 2 4 0 1
1213 2 7 1 1
1213 2 10 0 1
1213 2 12 1 1
1214 1 11 1 1
1214 1 15 1 2
1214 1 16 1 2
1214 1 18 1 3
1214 1 20 1 2
1214 1 21 1 15
1214 1 22 1 19
1214 1 23 1 23
1214 1 24 1 16
1214 1 25 1 17
1214 2 10 0 1
1214 2 21 1 1
1214 2 22 1 1
1214 2 23 1 1
1214 2 24 1 1
1214 2 25 1 1
1215 1 1 1 13
1215 1 2 1 16
1215 1 3 1 17
1215 1 4 1 11
1215 1 5 1 9
1215 1 8 1 1
1215 1 9 1 7
1215 1 13 1 4
1215 1 14 1 4
1215 1 18 1 5
1215 1 19 1 4
1215 1 23 1 4
1215 1 24 1 5
1215 2 1 1 1
1215 2 2 1 1
1215 2 4 1 1
1215 2 5 1 1
1215 2 6 0 1
1215 2 10 0 1
1215 2 19 1 1
1216 1 11 1 15
1216 1 12 1 21
1216 1 13 1 18
1216 1 14 1 23
1216 1 15 1 23
1216 2 3 0 1
1216 2 11 1 1
1216 2 12 1 1
1216 2 13 1 1
1217 1 3 1 3
1217 1 4 1 14
1217 1 8 1 4
1217 1 9 1 12
1217 1 11 1 8
1217 1 12 1 6
1217 1 13 1 8
1217 1 14 1 13
1217 1 15 1 5
1217 1 18 1 4
1217 1 19 1 10
1217 1 23 1 5
1217 1 24 1 8
1217 2 4 1 1
1217 2 9 1 1
1217 2 12 0 1
1217 2 14 1 1
1217 2 15 1 1
1217 2 19 1 1
1218 1 3 1 17
1218 1 8 1 20
1218 1 13 1 23
1218 1 16 1 1
1218 1 18 1 16
1218 1 19 1 1
1218 1 23 1 22
1218 2 3 1 1
1218 2 8 1 1
1218 2 13 1 1
1218 2 15 0 1
1218 2 22 0 1
1218 2 23 1 1
1219 1 1 1 5
1219 1 2 1 4
1219 1 3 1 8
1219 1 4 1 11
1219 1 5 1 8
1219 1 6 1 10
1219 1 7 1 9
1219 1 8 1 11
1219 1 9 1 16
1219 1 10 1 10
1219 1 11 1 2
1219 1 16 1 2
1219 1 18 1 1
1219 1 20 1 1
1219 1 21 1 1
1219 1 25 1 1
1219 2 3 1 1
1219 2 5 1 1
1219 2 6 1 1
1219 2 7 1 1
1219 2 8 1 1
1219 2 16 0 1
1220 1 1 1 1
1220 1 6 1 1
1220 1 11 1 14
1220 1 12 1 26
1220 1 13 1 20
1220 1 14 1 18
1220 1 15 1 20
1220 2 1 1 1
1220 2 4 0 1
1220 2 11 1 1
1220 2 12 1 1
1220 2 13 1 1
1220 2 18 0 1
1221 1 4 1 1
1221 1 9 1 1
1221 1 11 1 17
1221 1 12 1 24
1221 1 13 1 18
1221 1 14 1 17
1221 1 15 1 18
1221 1 24 1 4
1221 2 11 1 1
1221 2 12 1 1
1221 2 13 1 1
1221 2 14 1 1
1221 2 15 1 1
1222 1 1 1 18
1222 1 2 1 16
1222 1 3 1 13
1222 1 4 1 15
1222 1 5 1 11
1222 1 6 1 7
1222 1 7 1 1
1222 1 10 1 1
1222 1 11 1 5
1222 1 16 1 7
1222 1 17 1 1
1222 1 21 1 5
1222 2 1 1 1
1222 2 5 1 1
1222 2 7 0 1
1222 2 11 1 1
1222 2 16 1 1
1223 1 1 1 16
1223 1 2 1 22
1223 1 3 1 14
1223 1 4 1 18
1223 1 5 1 11
1223 1 6 1 2
1223 1 7 1 4
1223 1 8 1 2
1223 1 9 1 6
1223 1 10 1 1
1223 1 12 1 1
1223 1 17 1 1
1223 1 22 1 2
1223 2 1 1 1
1223 2 2 1 1
1223 2 4 1 1
1223 2 16 0 1
1224 1 1 1 4
1224 1 2 1 6
1224 1 3 1 5
1224 1 4 1 1
1224 1 5 1 4
1224 1 6 1 1
1224 1 7 1 5
1224 1 8 1 10
1224 1 9 1 1
1224 1 10 1 2
1224 1 11 1 1
1224 1 12 1 9
1224 1 13 1 11
1224 1 14 1 3
1224 1 15 1 1
1224 1 17 1 4
1224 1 18 1 5
1224 1 20 1 5
1224 1 21 1 2
1224 1 22 1 6
1224 1 23 1 6
1224 1 24 1 2
1224 1 25 1 6
1224 2 3 0 1
1224 2 6 1 1
1224 2 8 1 1
1224 2 21 1 1
1225 1 11 1 1
1225 1 13 1 1
1225 1 14 1 1
1225 1 21 1 16
1225 1 22 1 20
1225 1 23 1 21
1225 1 24 1 20
1225 1 25 1 20
1225 2 2 0 1
1225 2 8 0 1
1225 2 14 0 1
1225 2 21 1 1
1225 2 22 1 1
1225 2 23 1 1
1225 2 24 1 1
1225 2 25 1 1
1226 1 5 1 17
1226 1 8 1 2
1226 1 9 1 1
1226 1 10 1 17
1226 1 15 1 19
1226 1 19 1 1
1226 1 20 1 16
1226 1 21 1 1
1226 1 22 1 6
1226 1 23 1 2
1226 1 24 1 2
1226 1 25 1 16
1226 2 5 1 1
1226 2 10 1 1
1226 2 11 0 1
1226 2 12 0 1
1226 2 20 1 1
1226 2 25 1 1
1227 1 1 1 17
1227 1 2 1 11
1227 1 3 1 21
1227 1 4 1 12
1227 1 5 1 14
1227 1 7 1 2
1227 1 9 1 2
1227 1 12 1 7
1227 1 14 1 1
1227 1 17 1 6
1227 1 19 1 1
1227 1 21 1 1
1227 1 22 1 4
1227 1 24 1 1
1227 2 1 1 1
1227 2 3 1 1
1227 2 4 1 1
1227 2 5 1 1
1227 2 7 1 1
1227 2 12 0 1
1227 2 14 1 1
1228 1 1 1 1
1228 1 2 1 9
1228 1 3 1 1
1228 1 5 1 1
1228 1 6 1 8
1228 1 7 1 13
1228 1 8 1 7
1228 1 9 1 6
1228 1 10 1 6
1228 1 11 1 2
1228 1 12 1 11
1228 1 13 1 1
1228 1 17 1 6
1228 1 19 1 1
1228 1 21 1 5
1228 1 22 1 16
1228 1 23 1 3
1228 1 24 1 1
1228 1 25 1 2
1228 2 3 1 1
1228 2 4 1 1
1228 2 9 0 1
1228 2 11 1 1
1228 2 12 1 1
1228 2 22 0 1
1229 1 1 1 7
1229 1 2 1 2
1229 1 6 1 3
1229 1 7 1 1
1229 1 11 1 8
1229 1 12 1 2
1229 1 13 1 1
1229 1 14 1 2
1229 1 16 1 17
1229 1 17 1 19
1229 1 18 1 15
1229 1 19 1 10
1229 1 20 1 6
1229 1 21 1 5
1229 1 22 1 2
1229 2 11 0 1
1229 2 16 1 1
1229 2 17 1 1
1229 2 20 1 1
1230 1 1 1 1
1230 1 2 1 20
1230 1 3 1 3
1230 1 4 1 2
1230 1 7 1 16
1230 1 12 1 17
1230 1 17 1 23
1230 1 22 1 18
1230 2 2 1 1
1230 2 7 1 1
1230 2 12 1 1
1230 2 17 1 1
1231 1 1 1 3
1231 1 2 1 6
1231 1 3 1 9
1231 1 4 1 9
1231 1 5 1 19
1231 1 9 1 1
1231 1 10 1 10
1231 1 14 1 3
1231 1 15 1 13
1231 1 17 1 1
1231 1 18 1 1
1231 1 19 1 1
1231 1 20 1 12
1231 1 24 1 1
1231 1 25 1 11
1231 2 2 1 1
1231 2 3 1 1
1231 2 4 1 1
1231 2 5 1 1
1231 2 9 0 1
1231 2 15 1 1
1231 2 17 1 1
1231 2 20 1 1
1231 2 22 0 1
1232 1 5 1 8
1232 1 10 1 10
1232 1 15 1 8
1232 1 20 1 6
1232 1 21 1 4
1232 1 22 1 18
1232 1 23 1 9
1232 1 24 1 9
1232 1 25 1 28
1232 2 10 1 1
1232 2 12 0 1
1232 2 15 1 1
1232 2 16 0 1
1232 2 21 1 1
1232 2 22 1 1
1232 2 25 1 1
1233 1 2 1 9
1233 1 4 1 1
1233 1 5 1 7
1233 1 7 1 16
1233 1 9 1 2
1233 1 10 1 3
1233 1 11 1 1
1233 1 12 1 18
1233 1 13 1 1
1233 1 14 1 1
1233 1 15 1 6
1233 1 16 1 1
1233 1 17 1 14
1233 1 18 1 1
1233 1 19 1 1
1233 1 20 1 1
1233 1 22 1 9
1233 1 24 1 2
1233 1 25 1 6
1233 2 2 1 1
1233 2 5 1 1
1233 2 12 1 1
1233 2 15 0 1
1233 2 17 1 1
1233 2 25 1 1
1234 1 1 1 12
1234 1 2 1 7
1234 1 3 1 1
1234 1 4 1 3
1234 1 5 1 6
1234 1 6 1 7
1234 1 8 1 3
1234 1 9 1 4
1234 1 10 1 2
1234 1 11 1 10
1234 1 16 1 10
1234 1 20 1 1
1234 1 21 1 17
1234 1 22 1 6
1234 1 23 1 7
1234 1 24 1 2
1234 1 25 1 2
1234 2 1 1 1
1234 2 3 1 1
1234 2 5 1 1
1234 2 19 0 1
1235 1 1 1 9
1235 1 2 1 2
1235 1 5 1 8
1235 1 6 1 8
1235 1 7 1 1
1235 1 8 1 4
1235 1 10 1 8
1235 1 11 1 13
1235 1 12 1 1
1235 1 15 1 4
1235 1 16 1 11
1235 1 20 1 3
1235 1 21 1 8
1235 1 22 1 2
1235 1 23 1 4
1235 1 24 1 2
1235 1 25 1 12
1235 2 1 1 1
1235 2 3 0 1
1235 2 15 0 1
1235 2 20 1 1
1236 1 1 1 5
1236 1 2 1 14
1236 1 3 1 5
1236 1 4 1 13
1236 1 5 1 5
1236 1 7 1 11
1236 1 8 1 3
1236 1 12 1 11
1236 1 13 1 4
1236 1 17 1 11
1236 1 18 1 2
1236 1 22 1 12
1236 1 23 1 4
1236 2 1 1 1
1236 2 7 1 1
1236 2 8 1 1
1236 2 12 0 1
1236 2 13 0 1
1236 2 18 1 1
1237 1 1 1 1
1237 1 2 1 4
1237 1 3 1 2
1237 1 4 1 4
1237 1 5 1 3
1237 1 7 1 1
1237 1 10 1 3
1237 1 11 1 1
1237 1 12 1 3
1237 1 13 1 5
1237 1 14 1 2
1237 1 15 1 6
1237 1 16 1 12
1237 1 17 1 7
1237 1 18 1 9
1237 1 19 1 10
1237 1 20 1 22
1237 1 25 1 5
1237 2 3 0 1
1237 2 12 0 1
1237 2 16 1 1
1237 2 18 1 1
1237 2 20 1 1
1238 1 1 1 10
1238 1 2 1 3
1238 1 3 1 9
1238 1 4 1 4
1238 1 5 1 1
1238 1 6 1 8
1238 1 7 1 1
1238 1 8 1 1
1238 1 9 1 12
1238 1 10 1 1
1238 1 11 1 7
1238 1 13 1 2
1238 1 14 1 11
1238 1 16 1 8
1238 1 17 1 1
1238 1 18 1 4
1238 1 19 1 4
1238 1 20 1 2
1238 1 21 1 6
1238 1 23 1 1
1238 1 24 1 4
1238 2 8 1 1
1238 2 14 0 1
1238 2 18 0 1
1238 2 19 1 1
1238 2 24 1 1
1239 1 3 1 15
1239 1 4 1 3
1239 1 6 1 4
1239 1 7 1 1
1239 1 8 1 18
1239 1 9 1 2
1239 1 10 1 4
1239 1 13 1 20
1239 1 15 1 1
1239 1 18 1 15
1239 1 20 1 1
1239 1 23 1 16
1239 2 3 1 1
1239 2 5 0 1
1239 2 6 0 1
1239 2 7 0 1
1239 2 8 1 1
1239 2 10 1 1
1239 2 13 1 1
1239 2 15 0 1
1239 2 18 1 1
1239 2 23 1 1
1240 1 5 1 10
1240 1 9 1 1
1240 1 10 1 14
1240 1 11 1 2
1240 1 13 1 5
1240 1 14 1 2
1240 1 15 1 17
1240 1 16 1 5
1240 1 17 1 4
1240 1 18 1 1
1240 1 19 1 2
1240 1 20 1 15
1240 1 21 1 1
1240 1 22 1 1
1240 1 24 1 3
1240 1 25 1 17
1240 2 3 0 1
1240 2 5 1 1
1240 2 15 1 1
1240 2 17 0 1
1240 2 20 1 1
1241 1 5 1 22
1241 1 10 1 27
1241 1 15 1 22
1241 1 20 1 12
1241 1 25 1 17
1241 2 5 1 1
1241 2 10 1 1
1241 2 15 1 1
1241 2 20 1 1
1242 1 2 1 10
1242 1 3 1 1
1242 1 4 1 1
1242 1 5 1 7
1242 1 6 1 1
1242 1 7 1 14
1242 1 10 1 7
1242 1 12 1 12
1242 1 15 1 8
1242 1 17 1 9
1242 1 20 1 8
1242 1 22 1 16
1242 1 25 1 6
1242 2 12 1 1
1242 2 17 0 1
1242 2 22 1 1
1243 1 2 1 11
1243 1 6 1 1
1243 1 7 1 5
1243 1 11 1 1
1243 1 12 1 9
1243 1 13 1 2
1243 1 15 1 2
1243 1 16 1 3
1243 1 17 1 8
1243 1 19 1 2
1243 1 21 1 12
1243 1 22 1 20
1243 1 23 1 7
1243 1 24 1 11
1243 1 25 1 6
1243 2 11 0 1
1243 2 23 1 1
1243 2 24 1 1
1243 2 25 1 1
1244 1 1 1 7
1244 1 3 1 3
1244 1 5 1 2
1244 1 6 1 12
1244 1 8 1 5
1244 1 11 1 16
1244 1 12 1 7
1244 1 13 1 12
1244 1 14 1 6
1244 1 15 1 2
1244 1 16 1 10
1244 1 18 1 2
1244 1 21 1 12
1244 1 23 1 3
1244 1 25 1 1
1244 2 6 1 1
1244 2 13 1 1
1244 2 15 0 1
1244 2 16 1 1
1244 2 21 1 1
1245 1 4 1 23
1245 1 9 1 18
1245 1 14 1 16
1245 1 19 1 20
1245 1 24 1 23
1245 2 6 0 1
1245 2 7 0 1
1245 2 9 1 1
1245 2 19 1 1
1245 2 24 1 1
1246 1 1 1 11
1246 1 2 1 6
1246 1 6 1 15
1246 1 7 1 11
1246 1 8 1 4
1246 1 9 1 2
1246 1 10 1 6
1246 1 11 1 10
1246 1 12 1 6
1246 1 13 1 1
1246 1 14 1 1
1246 1 15 1 2
1246 1 16 1 4
1246 1 17 1 6
1246 1 20 1 1
1246 1 21 1 8
1246 1 22 1 5
1246 1 25 1 1
1246 2 6 1 1
1246 2 16 1 1
1246 2 21 1 1
1246 2 22 1 1
1247 1 3 1 2
1247 1 5 1 9
1247 1 8 1 1
1247 1 10 1 7
1247 1 11 1 5
1247 1 12 1 7
1247 1 13 1 6
1247 1 14 1 13
1247 1 15 1 24
1247 1 19 1 2
1247 1 20 1 11
1247 1 24 1 1
1247 1 25 1 12
1247 2 10 1 1
1247 2 14 1 1
1247 2 15 1 1
1247 2 18 0 1
1247 2 20 1 1
1247 2 22 0 1
1248 1 1 1 1
1248 1 2 1 1
1248 1 3 1 3
1248 1 4 1 15
1248 1 9 1 17
1248 1 11 1 3
1248 1 12 1 1
1248 1 13 1 2
1248 1 14 1 20
1248 1 15 1 2
1248 1 19 1 18
1248 1 21 1 1
1248 1 22 1 1
1248 1 24 1 15
1248 2 4 1 1
1248 2 6 0 1
1248 2 9 1 1
1248 2 12 0 1
1248 2 14 1 1
1248 2 19 1 1
1248 2 22 0 1
1248 2 24 1 1
1249 1 1 1 32
1249 1 2 1 16
1249 1 3 1 13
1249 1 4 1 20
1249 1 5 1 19
1249 2 1 1 1
1249 2 2 1 1
1249 2 3 1 1
1249 2 10 0 1
1249 2 19 0 1
1250 1 8 1 2
1250 1 11 1 3
1250 1 12 1 3
1250 1 13 1 3
1250 1 14 1 3
1250 1 15 1 2
1250 1 18 1 3
1250 1 21 1 22
1250 1 22 1 14
1250 1 23 1 17
1250 1 24 1 16
1250 1 25 1 12
1250 2 7 0 1
1250 2 13 1 1
1250 2 18 0 1
1250 2 23 1 1
1250 2 24 1 1
1251 1 1 1 1
1251 1 2 1 2
1251 1 3 1 17
1251 1 5 1 1
1251 1 6 1 1
1251 1 8 1 20
1251 1 11 1 1
1251 1 13 1 22
1251 1 18 1 16
1251 1 23 1 15
1251 1 25 1 4
1251 2 3 1 1
1251 2 8 1 1
1251 2 13 1 1
1251 2 15 0 1
1251 2 18 1 1
1251 2 19 0 1
1252 1 1 1 3
1252 1 2 1 4
1252 1 3 1 2
1252 1 4 1 18
1252 1 5 1 4
1252 1 9 1 19
1252 1 14 1 13
1252 1 15 1 1
1252 1 19 1 19
1252 1 20 1 1
1252 1 24 1 14
1252 1 25 1 2
1252 2 1 1 1
1252 2 4 1 1
1252 2 5 1 1
1252 2 9 1 1
1252 2 10 0 1
1252 2 14 1 1
1252 2 18 0 1
1252 2 19 1 1
1253 1 1 1 2
1253 1 2 1 5
1253 1 3 1 3
1253 1 4 1 8
1253 1 5 1 2
1253 1 9 1 1
1253 1 11 1 12
1253 1 12 1 26
1253 1 13 1 11
1253 1 14 1 14
1253 1 15 1 11
1253 1 17 1 1
1253 1 21 1 1
1253 1 24 1 3
1253 2 3 0 1
1253 2 4 1 1
1253 2 5 1 1
1253 2 9 0 1
1253 2 11 1 1
1253 2 14 1 1
1253 2 15 1 1
1253 2 19 1 1
1254 1 2 1 1
1254 1 3 1 1
1254 1 6 1 13
1254 1 7 1 16
1254 1 8 1 11
1254 1 9 1 14
1254 1 10 1 11
1254 1 12 1 1
1254 1 14 1 1
1254 1 15 1 1
1254 1 16 1 4
1254 1 17 1 5
1254 1 18 1 6
1254 1 19 1 7
1254 1 20 1 3
1254 1 23 1 1
1254 1 24 1 4
1254 2 5 1 1
1254 2 6 1 1
1254 2 7 1 1
1254 2 8 1 1
1254 2 16 0 1
1255 1 6 1 2
1255 1 8 1 1
1255 1 10 1 3
1255 1 12 1 3
1255 1 13 1 2
1255 1 14 1 1
1255 1 15 1 2
1255 1 21 1 17
1255 1 22 1 19
1255 1 23 1 15
1255 1 24 1 23
1255 1 25 1 12
1255 2 11 0 1
1255 2 13 0 1
1255 2 22 1 1
1255 2 23 1 1
1255 2 24 1 1
1255 2 25 1 1
1256 1 4 1 1
1256 1 5 1 15
1256 1 10 1 17
1256 1 11 1 1
1256 1 12 1 2
1256 1 13 1 2
1256 1 15 1 22
1256 1 16 1 1
1256 1 17 1 1
1256 1 20 1 16
1256 1 24 1 2
1256 1 25 1 20
1256 2 5 1 1
1256 2 8 0 1
1256 2 10 1 1
1256 2 15 1 1
1257 1 8 1 3
1257 1 13 1 1
1257 1 16 1 22
1257 1 17 1 15
1257 1 18 1 24
1257 1 19 1 17
1257 1 20 1 17
1257 1 22 1 1
1257 2 3 0 1
1257 2 5 0 1
1257 2 12 0 1
1257 2 16 1 1
1257 2 19 1 1
1258 1 2 1 1
1258 1 4 1 20
1258 1 7 1 1
1258 1 9 1 20
1258 1 14 1 22
1258 1 17 1 1
1258 1 19 1 13
1258 1 24 1 22
1258 2 4 1 1
1258 2 9 1 1
1258 2 14 1 1
1258 2 15 0 1
1258 2 19 1 1
1258 2 24 1 1
1259 1 1 1 1
1259 1 4 1 7
1259 1 9 1 4
1259 1 14 1 2
1259 1 16 1 19
1259 1 17 1 12
1259 1 18 1 19
1259 1 19 1 18
1259 1 20 1 13
1259 1 24 1 5
1259 2 2 0 1
1259 2 4 1 1
1259 2 7 0 1
1259 2 16 1 1
1259 2 18 1 1
1259 2 19 1 1
1259 2 24 0 1
1260 1 4 1 5
1260 1 9 1 6
1260 1 11 1 6
1260 1 12 1 2
1260 1 14 1 12
1260 1 15 1 2
1260 1 19 1 6
1260 1 20 1 1
1260 1 21 1 7
1260 1 22 1 11
1260 1 23 1 10
1260 1 24 1 21
1260 1 25 1 11
1260 2 3 0 1
1260 2 9 1 1
1260 2 14 1 1
1260 2 21 1 1
1260 2 24 1 1
1260 2 25 1 1
1261 1 2 1 1
1261 1 5 1 4
1261 1 8 1 1
1261 1 10 1 1
1261 1 12 1 1
1261 1 16 1 20
1261 1 17 1 17
1261 1 18 1 15
1261 1 19 1 13
1261 1 20 1 25
1261 1 25 1 2
1261 2 2 0 1
1261 2 18 1 1
1261 2 20 1 1
1262 1 1 1 6
1262 1 2 1 15
1262 1 3 1 8
1262 1 4 1 4
1262 1 5 1 4
1262 1 6 1 1
1262 1 7 1 2
1262 1 8 1 1
1262 1 9 1 4
1262 1 10 1 2
1262 1 14 1 1
1262 1 15 1 1
1262 1 21 1 12
1262 1 22 1 12
1262 1 23 1 8
1262 1 24 1 7
1262 1 25 1 12
1262 2 9 0 1
1262 2 15 1 1
1262 2 23 1 1
1262 2 24 1 1
1262 2 25 1 1
1263 1 1 1 21
1263 1 2 1 1
1263 1 6 1 19
1263 1 7 1 3
1263 1 11 1 14
1263 1 12 1 2
1263 1 15 1 1
1263 1 16 1 16
1263 1 17 1 4
1263 1 21 1 19
1263 2 1 1 1
1263 2 11 1 1
1263 2 14 0 1
1263 2 16 1 1
1263 2 21 1 1
1264 1 1 1 15
1264 1 5 1 1
1264 1 6 1 14
1264 1 11 1 15
1264 1 12 1 1
1264 1 14 1 2
1264 1 16 1 19
1264 1 17 1 2
1264 1 18 1 3
1264 1 19 1 1
1264 1 20 1 4
1264 1 21 1 22
1264 1 23 1 1
1264 2 1 1 1
1264 2 6 1 1
1264 2 15 0 1
1264 2 16 1 1
1264 2 18 0 1
1264 2 19 1 1
1264 2 22 0 1
1265 1 1 1 10
1265 1 3 1 1
1265 1 4 1 4
1265 1 5 1 4
1265 1 6 1 20
1265 1 7 1 1
1265 1 8 1 2
1265 1 9 1 3
1265 1 10 1 1
1265 1 11 1 15
1265 1 13 1 1
1265 1 14 1 2
1265 1 15 1 2
1265 1 16 1 19
1265 1 20 1 2
1265 1 21 1 10
1265 1 23 1 2
1265 1 25 1 1
1265 2 5 1 1
1265 2 6 1 1
1265 2 11 1 1
1265 2 15 0 1
1265 2 16 1 1
1265 2 19 1 1
1266 1 2 1 2
1266 1 3 1 19
1266 1 4 1 7
1266 1 8 1 12
1266 1 9 1 2
1266 1 13 1 13
1266 1 16 1 2
1266 1 17 1 1
1266 1 18 1 25
1266 1 19 1 2
1266 1 20 1 1
1266 1 21 1 1
1266 1 23 1 13
1266 2 3 1 1
1266 2 8 1 1
1266 2 13 1 1
1267 1 4 1 19
1267 1 6 1 6
1267 1 7 1 11
1267 1 8 1 6
1267 1 9 1 16
1267 1 10 1 6
1267 1 14 1 11
1267 1 16 1 2
1267 1 17 1 1
1267 1 18 1 1
1267 1 19 1 11
1267 1 20 1 1
1267 1 24 1 9
1267 2 6 1 1
1267 2 7 1 1
1267 2 14 1 1
1267 2 16 0 1
1267 2 22 0 1
1268 1 1 1 6
1268 1 2 1 5
1268 1 3 1 5
1268 1 5 1 2
1268 1 6 1 3
1268 1 7 1 2
1268 1 8 1 5
1268 1 10 1 1
1268 1 11 1 6
1268 1 12 1 10
1268 1 13 1 8
1268 1 16 1 7
1268 1 17 1 9
1268 1 18 1 6
1268 1 21 1 9
1268 1 22 1 6
1268 1 23 1 9
1268 1 25 1 1
1268 2 1 1 1
1268 2 8 1 1
1268 2 9 0 1
1268 2 10 0 1
1268 2 11 1 1
1268 2 12 1 1
1268 2 18 1 1
1268 2 22 1 1
1268 2 23 1 1
1269 1 3 1 9
1269 1 6 1 3
1269 1 7 1 4
1269 1 8 1 12
1269 1 9 1 6
1269 1 10 1 3
1269 1 12 1 1
1269 1 13 1 12
1269 1 14 1 1
1269 1 17 1 1
1269 1 18 1 8
1269 1 21 1 9
1269 1 22 1 6
1269 1 23 1 14
1269 1 24 1 6
1269 1 25 1 5
1269 2 2 0 1
1269 2 5 0 1
1269 2 7 1 1
1269 2 8 1 1
1269 2 21 1 1
1269 2 23 1 1
1270 1 2 1 8
1270 1 5 1 1
1270 1 6 1 4
1270 1 7 1 13
1270 1 8 1 5
1270 1 9 1 3
1270 1 10 1 7
1270 1 12 1 13
1270 1 15 1 1
1270 1 17 1 17
1270 1 20 1 3
1270 1 22 1 16
1270 1 23 1 1
1270 1 24 1 3
1270 1 25 1 5
1270 2 2 1 1
1270 2 5 0 1
1270 2 6 1 1
1270 2 7 1 1
1270 2 12 1 1
1270 2 15 0 1
1270 2 18 0 1
1270 2 20 1 1
1270 2 22 1 1
1270 2 25 1 1
1271 1 1 1 15
1271 1 5 1 2
1271 1 6 1 28
1271 1 11 1 19
1271 1 14 1 1
1271 1 16 1 22
1271 1 19 1 2
1271 1 21 1 10
1271 1 24 1 1
1271 2 1 1 1
1271 2 21 1 1
1272 1 1 1 2
1272 1 5 1 1
1272 1 6 1 14
1272 1 7 1 5
1272 1 8 1 12
1272 1 9 1 9
1272 1 10 1 8
1272 1 11 1 2
1272 1 12 1 3
1272 1 15 1 1
1272 1 16 1 1
1272 1 17 1 2
1272 1 20 1 1
1272 1 21 1 8
1272 1 22 1 10
1272 1 23 1 9
1272 1 24 1 4
1272 1 25 1 8
1272 2 2 1 1
1272 2 6 1 1
1272 2 10 1 1
1272 2 11 1 1
1272 2 15 0 1
1272 2 22 0 1
1272 2 23 1 1
1273 1 1 1 11
1273 1 2 1 9
1273 1 3 1 10
1273 1 4 1 13
1273 1 5 1 9
1273 1 7 1 2
1273 1 9 1 7
1273 1 10 1 2
1273 1 12 1 1
1273 1 13 1 2
1273 1 14 1 5
1273 1 15 1 5
1273 1 17 1 6
1273 1 19 1 5
1273 1 20 1 2
1273 1 24 1 6
1273 1 25 1 5
1273 2 1 1 1
1273 2 2 0 1
1273 2 3 1 1
1274 1 3 1 7
1274 1 8 1 6
1274 1 11 1 14
1274 1 12 1 10
1274 1 13 1 23
1274 1 14 1 16
1274 1 15 1 14
1274 1 18 1 6
1274 1 23 1 4
1274 2 7 0 1
1274 2 12 1 1
1274 2 13 1 1
1274 2 14 1 1
1274 2 15 1 1
1275 1 1 1 15
1275 1 2 1 14
1275 1 3 1 17
1275 1 4 1 23
1275 1 5 1 22
1275 1 6 1 2
1275 1 10 1 3
1275 1 11 1 1
1275 1 16 1 1
1275 1 21 1 1
1275 1 25 1 1
1275 2 1 1 1
1275 2 2 1 1
1275 2 3 1 1
1275 2 4 1 1
1275 2 5 1 1
1275 2 12 0 1
1275 2 15 0 1
1275 2 25 0 1
1276 1 6 1 18
1276 1 7 1 19
1276 1 8 1 19
1276 1 9 1 20
1276 1 10 1 24
1276 2 7 1 1
1276 2 8 1 1
1276 2 10 1 1
1276 2 15 0 1
1276 2 22 0 1
1277 1 1 1 6
1277 1 2 1 1
1277 1 3 1 2
1277 1 4 1 8
1277 1 6 1 15
1277 1 9 1 9
1277 1 11 1 12
1277 1 14 1 8
1277 1 16 1 11
1277 1 19 1 3
1277 1 21 1 19
1277 1 24 1 6
1277 2 1 1 1
1277 2 4 1 1
1277 2 6 1 1
1277 2 11 1 1
1277 2 15 0 1
1277 2 18 0 1
1277 2 19 1 1
1277 2 21 1 1
1278 1 1 1 6
1278 1 2 1 17
1278 1 3 1 1
1278 1 4 1 2
1278 1 5 1 4
1278 1 6 1 2
1278 1 7 1 19
1278 1 8 1 3
1278 1 11 1 3
1278 1 12 1 11
1278 1 13 1 5
1278 1 16 1 2
1278 1 17 1 12
1278 1 21 1 1
1278 1 22 1 12
1278 2 1 1 1
1278 2 7 1 1
1278 2 9 1 1
1278 2 12 1 1
1278 2 13 1 1
1278 2 14 0 1
1278 2 17 1 1
1279 1 1 1 7
1279 1 2 1 3
1279 1 3 1 6
1279 1 4 1 3
1279 1 5 1 16
1279 1 10 1 23
1279 1 11 1 2
1279 1 15 1 11
1279 1 20 1 15
1279 1 25 1 14
1279 2 4 1 1
1279 2 5 1 1
1279 2 10 1 1
1279 2 12 0 1
1279 2 15 1 1
1279 2 20 1 1
1279 2 25 1 1
1280 1 1 1 1
1280 1 2 1 1
1280 1 5 1 1
1280 1 6 1 1
1280 1 7 1 1
1280 1 11 1 2
1280 1 12 1 1
1280 1 13 1 1
1280 1 16 1 2
1280 1 17 1 1
1280 1 21 1 6
1280 1 22 1 21
1280 1 23 1 20
1280 1 24 1 20
1280 1 25 1 21
1280 2 2 0 1
1280 2 9 0 1
1280 2 11 1 1
1280 2 15 0 1
1280 2 22 1 1
1280 2 23 1 1
1280 2 24 1 1
1280 2 25 1 1
1281 1 2 1 1
1281 1 4 1 13
1281 1 6 1 5
1281 1 7 1 1
1281 1 8 1 3
1281 1 9 1 23
1281 1 10 1 6
1281 1 11 1 1
1281 1 13 1 1
1281 1 14 1 17
1281 1 17 1 2
1281 1 18 1 1
1281 1 19 1 12
1281 1 20 1 1
1281 1 24 1 13
1281 2 3 0 1
1281 2 4 1 1
1281 2 6 1 1
1281 2 9 1 1
1281 2 14 1 1
1281 2 15 0 1
1281 2 22 0 1
1282 1 2 1 1
1282 1 6 1 17
1282 1 7 1 20
1282 1 8 1 25
1282 1 9 1 15
1282 1 10 1 20
1282 1 24 1 1
1282 1 25 1 1
1282 2 2 0 1
1282 2 6 1 1
1282 2 7 1 1
1282 2 8 1 1
1282 2 10 1 1
1282 2 12 0 1
1283 1 2 1 7
1283 1 3 1 14
1283 1 7 1 6
1283 1 8 1 11
1283 1 12 1 5
1283 1 13 1 16
1283 1 17 1 4
1283 1 18 1 19
1283 1 22 1 6
1283 1 23 1 12
1283 2 7 1 1
1283 2 10 0 1
1283 2 12 1 1
1283 2 15 0 1
1283 2 18 1 1
1283 2 22 1 1
1284 1 2 1 5
1284 1 6 1 8
1284 1 7 1 14
1284 1 8 1 11
1284 1 9 1 11
1284 1 10 1 10
1284 1 11 1 4
1284 1 12 1 9
1284 1 13 1 5
1284 1 14 1 3
1284 1 15 1 2
1284 1 16 1 3
1284 1 17 1 2
1284 1 18 1 5
1284 1 19 1 3
1284 1 20 1 1
1284 1 22 1 3
1284 1 23 1 1
1284 2 3 0 1
1284 2 5 0 1
1284 2 6 1 1
1284 2 10 1 1
1284 2 15 1 1
1284 2 22 1 1
1285 1 2 1 1
1285 1 4 1 1
1285 1 5 1 1
1285 1 7 1 3
1285 1 12 1 1
1285 1 13 1 2
1285 1 16 1 17
1285 1 17 1 15
1285 1 18 1 23
1285 1 19 1 19
1285 1 20 1 17
1285 2 14 1 1
1285 2 15 0 1
1285 2 17 1 1
1285 2 18 1 1
1285 2 19 1 1
1286 1 2 1 22
1286 1 7 1 15
1286 1 12 1 22
1286 1 16 1 2
1286 1 17 1 20
1286 1 19 1 1
1286 1 21 1 1
1286 1 22 1 17
1286 2 2 1 1
1286 2 7 1 1
1286 2 12 1 1
1286 2 15 0 1
1286 2 17 1 1
1286 2 19 1 1
1286 2 22 1 1
1287 1 1 1 2
1287 1 3 1 15
1287 1 4 1 7
1287 1 5 1 3
1287 1 8 1 10
1287 1 9 1 7
1287 1 13 1 4
1287 1 14 1 4
1287 1 16 1 5
1287 1 17 1 6
1287 1 18 1 11
1287 1 19 1 6
1287 1 20 1 7
1287 1 23 1 7
1287 1 24 1 6
1287 2 2 0 1
1287 2 8 1 1
1287 2 15 0 1
1287 2 17 0 1
1287 2 18 1 1
1287 2 19 1 1
1287 2 20 1 1
1287 2 23 1 1
1288 1 1 1 1
1288 1 3 1 11
1288 1 5 1 2
1288 1 8 1 19
1288 1 10 1 3
1288 1 11 1 1
1288 1 12 1 2
1288 1 13 1 16
1288 1 15 1 2
1288 1 16 1 2
1288 1 17 1 2
1288 1 18 1 18
1288 1 20 1 3
1288 1 23 1 17
1288 1 25 1 1
1288 2 3 1 1
1288 2 8 1 1
1288 2 13 1 1
1288 2 14 0 1
1288 2 15 1 1
1288 2 16 1 1
1288 2 18 1 1
1288 2 23 1 1
1289 1 1 1 7
1289 1 3 1 2
1289 1 5 1 1
1289 1 6 1 14
1289 1 8 1 4
1289 1 10 1 1
1289 1 11 1 22
1289 1 15 1 1
1289 1 16 1 18
1289 1 18 1 3
1289 1 20 1 3
1289 1 21 1 16
1289 1 23 1 5
1289 1 25 1 3
1289 2 1 1 1
1289 2 5 0 1
1289 2 6 1 1
1289 2 11 1 1
1290 1 1 1 1
1290 1 6 1 3
1290 1 7 1 4
1290 1 8 1 6
1290 1 9 1 3
1290 1 10 1 1
1290 1 11 1 2
1290 1 12 1 2
1290 1 13 1 3
1290 1 15 1 1
1290 1 16 1 17
1290 1 17 1 17
1290 1 18 1 10
1290 1 19 1 10
1290 1 20 1 14
1290 1 22 1 4
1290 1 23 1 2
1290 2 5 0 1
1290 2 16 1 1
1290 2 17 1 1
1291 1 4 1 9
1291 1 9 1 11
1291 1 14 1 2
1291 1 19 1 4
1291 1 21 1 13
1291 1 22 1 13
1291 1 23 1 15
1291 1 24 1 22
1291 1 25 1 11
1291 2 4 1 1
1291 2 5 0 1
1291 2 19 1 1
1291 2 22 1 1
1291 2 23 1 1
1291 2 24 1 1
1291 2 25 1 1
1292 1 1 1 9
1292 1 2 1 5
1292 1 6 1 14
1292 1 7 1 11
1292 1 11 1 11
1292 1 12 1 5
1292 1 16 1 10
1292 1 17 1 8
1292 1 21 1 14
1292 1 22 1 10
1292 1 23 1 2
1292 1 25 1 1
1292 2 3 0 1
1292 2 6 1 1
1292 2 7 1 1
1292 2 13 0 1
1292 2 15 0 1
1292 2 16 1 1
1292 2 17 1 1
1292 2 21 1 1
1293 1 1 1 3
1293 1 2 1 1
1293 1 5 1 2
1293 1 6 1 5
1293 1 7 1 1
1293 1 10 1 4
1293 1 11 1 11
1293 1 12 1 9
1293 1 13 1 17
1293 1 14 1 15
1293 1 15 1 16
1293 1 16 1 3
1293 1 17 1 1
1293 1 19 1 2
1293 1 20 1 3
1293 1 21 1 7
1293 2 6 1 1
1293 2 13 1 1
1293 2 15 1 1
1293 2 16 1 1
1294 1 1 1 20
1294 1 6 1 9
1294 1 11 1 23
1294 1 12 1 2
1294 1 14 1 1
1294 1 15 1 1
1294 1 16 1 25
1294 1 17 1 1
1294 1 18 1 3
1294 1 19 1 2
1294 1 20 1 2
1294 1 21 1 11
1294 2 1 1 1
1294 2 15 0 1
1294 2 16 1 1
1294 2 21 1 1
1295 1 1 1 8
1295 1 6 1 6
1295 1 11 1 13
1295 1 12 1 1
1295 1 13 1 1
1295 1 16 1 11
1295 1 17 1 1
1295 1 18 1 1
1295 1 21 1 16
1295 1 22 1 13
1295 1 23 1 11
1295 1 24 1 9
1295 1 25 1 9
1295 2 5 0 1
1295 2 21 1 1
1295 2 25 1 1
1296 1 1 1 9
1296 1 2 1 10
1296 1 3 1 7
1296 1 4 1 4
1296 1 5 1 14
1296 1 11 1 5
1296 1 12 1 5
1296 1 13 1 6
1296 1 14 1 4
1296 1 15 1 9
1296 1 16 1 3
1296 1 17 1 1
1296 1 18 1 5
1296 1 19 1 1
1296 1 20 1 2
1296 1 21 1 3
1296 1 22 1 2
1296 1 24 1 4
1296 1 25 1 6
1296 2 1 1 1
1296 2 5 0 1
1296 2 15 0 1
1296 2 19 1 1
1296 2 21 1 1
1297 1 1 1 5
1297 1 2 1 16
1297 1 6 1 9
1297 1 7 1 15
1297 1 8 1 1
1297 1 9 1 4
1297 1 10 1 2
1297 1 11 1 4
1297 1 12 1 10
1297 1 16 1 9
1297 1 17 1 14
1297 1 21 1 6
1297 1 22 1 5
1297 2 12 1 1
1297 2 17 1 1
1297 2 22 1 1
1298 1 1 1 11
1298 1 2 1 12
1298 1 3 1 18
1298 1 4 1 20
1298 1 5 1 6
1298 1 9 1 3
1298 1 11 1 3
1298 1 14 1 10
1298 1 16 1 1
1298 1 19 1 9
1298 1 20 1 1
1298 1 21 1 1
1298 1 24 1 5
1298 2 1 1 1
1298 2 2 1 1
1298 2 4 1 1
1298 2 5 1 1
1298 2 9 0 1
1298 2 14 1 1
1298 2 15 0 1
1299 1 11 1 1
1299 1 12 1 3
1299 1 13 1 1
1299 1 14 1 3
1299 1 15 1 6
1299 1 16 1 12
1299 1 17 1 22
1299 1 18 1 12
1299 1 19 1 22
1299 1 20 1 18
1299 2 9 0 1
1299 2 16 1 1
1299 2 18 1 1
1299 2 19 0 1
1299 2 20 1 1
1300 1 5 1 14
1300 1 10 1 15
1300 1 15 1 15
1300 1 16 1 2
1300 1 17 1 2
1300 1 18 1 4
1300 1 19 1 5
1300 1 20 1 25
1300 1 21 1 1
1300 1 23 1 1
1300 1 25 1 16
1300 2 10 1 1
1300 2 13 0 1
1300 2 15 0 1
1300 2 16 1 1
1300 2 18 1 1
1300 2 20 1 1
1300 2 23 1 1
1301 1 1 1 3
1301 1 4 1 3
1301 1 6 1 4
1301 1 9 1 6
1301 1 11 1 6
1301 1 14 1 4
1301 1 16 1 19
1301 1 17 1 12
1301 1 18 1 11
1301 1 19 1 12
1301 1 20 1 13
1301 1 21 1 7
1301 2 4 1 1
1301 2 12 0 1
1301 2 14 1 1
1301 2 16 1 1
1301 2 18 1 1
1301 2 19 1 1
1302 1 2 1 1
1302 1 7 1 1
1302 1 11 1 17
1302 1 12 1 18
1302 1 13 1 24
1302 1 14 1 14
1302 1 15 1 18
1302 1 22 1 5
1302 1 23 1 2
1302 2 10 0 1
1302 2 11 1 1
1302 2 12 1 1
1302 2 13 1 1
1302 2 14 1 1
1302 2 15 1 1
1303 1 1 1 14
1303 1 2 1 4
1303 1 3 1 4
1303 1 4 1 1
1303 1 5 1 5
1303 1 6 1 19
1303 1 7 1 2
1303 1 8 1 3
1303 1 9 1 1
1303 1 10 1 1
1303 1 11 1 15
1303 1 14 1 1
1303 1 16 1 10
1303 1 18 1 2
1303 1 19 1 5
1303 1 20 1 3
1303 1 21 1 10
1303 2 1 1 1
1303 2 6 1 1
1303 2 8 0 1
1303 2 11 1 1
1303 2 17 1 1
1303 2 18 0 1
1303 2 22 0 1
1304 1 6 1 2
1304 1 10 1 1
1304 1 15 1 3
1304 1 20 1 1
1304 1 21 1 9
1304 1 22 1 21
1304 1 23 1 19
1304 1 24 1 16
1304 1 25 1 28
1304 2 15 0 1
1304 2 21 1 1
1304 2 22 1 1
1304 2 25 1 1
1305 1 4 1 11
1305 1 5 1 1
1305 1 9 1 7
1305 1 10 1 1
1305 1 14 1 7
1305 1 15 1 3
1305 1 16 1 8
1305 1 17 1 9
1305 1 18 1 12
1305 1 19 1 21
1305 1 20 1 13
1305 1 24 1 7
1305 2 5 1 1
1305 2 7 1 1
1305 2 9 1 1
1305 2 16 1 1
1305 2 17 1 1
1305 2 20 1 1
1306 1 1 1 10
1306 1 2 1 1
1306 1 4 1 5
1306 1 5 1 4
1306 1 6 1 6
1306 1 7 1 2
1306 1 8 1 3
1306 1 9 1 2
1306 1 10 1 4
1306 1 11 1 7
1306 1 14 1 6
1306 1 15 1 4
1306 1 16 1 8
1306 1 17 1 1
1306 1 19 1 6
1306 1 20 1 5
1306 1 21 1 13
1306 1 22 1 2
1306 1 24 1 4
1306 1 25 1 7
1306 2 3 0 1
1306 2 12 0 1
1306 2 13 0 1
1306 2 14 0 1
1306 2 19 0 1
1306 2 20 0 1
1306 2 21 1 1
1307 1 1 1 5
1307 1 2 1 7
1307 1 3 1 14
1307 1 4 1 3
1307 1 5 1 3
1307 1 8 1 19
1307 1 13 1 18
1307 1 17 1 1
1307 1 18 1 23
1307 1 22 1 2
1307 1 23 1 5
1307 2 2 0 1
1307 2 3 1 1
1307 2 8 1 1
1307 2 15 0 1
1307 2 16 0 1
1307 2 18 1 1
1308 1 1 1 18
1308 1 2 1 23
1308 1 3 1 20
1308 1 4 1 12
1308 1 5 1 16
1308 1 6 1 1
1308 1 8 1 1
1308 1 9 1 1
1308 1 14 1 3
1308 1 19 1 3
1308 1 24 1 2
1308 2 1 1 1
1308 2 2 1 1
1308 2 3 1 1
1308 2 4 1 1
1308 2 5 1 1
1308 2 9 0 1
1308 2 13 0 1
1308 2 14 0 1
1308 2 15 0 1
1309 1 1 1 8
1309 1 2 1 6
1309 1 5 1 1
1309 1 6 1 3
1309 1 7 1 15
1309 1 9 1 1
1309 1 11 1 10
1309 1 12 1 8
1309 1 13 1 1
1309 1 14 1 3
1309 1 15 1 2
1309 1 16 1 6
1309 1 17 1 13
1309 1 21 1 7
1309 1 22 1 15
1309 1 25 1 1
1309 2 2 1 1
1309 2 3 0 1
1309 2 12 1 1
1309 2 21 0 1
1309 2 22 1 1
1310 1 1 1 22
1310 1 2 1 17
1310 1 3 1 23
1310 1 4 1 17
1310 1 5 1 18
1310 1 11 1 1
1310 1 13 1 2
1310 2 1 1 1
1310 2 3 1 1
1310 2 4 1 1
1310 2 13 1 1
1310 2 15 0 1
1311 1 1 1 12
1311 1 2 1 1
1311 1 3 1 3
1311 1 5 1 5
1311 1 6 1 16
1311 1 10 1 5
1311 1 11 1 16
1311 1 15 1 6
1311 1 16 1 15
1311 1 18 1 2
1311 1 20 1 1
1311 1 21 1 15
1311 1 25 1 3
1311 2 4 0 1
1311 2 5 0 1
1311 2 11 1 1
1311 2 16 1 1
1311 2 20 1 1
1311 2 21 1 1
1311 2 22 0 1
1312 1 4 1 2
1312 1 6 1 7
1312 1 7 1 3
1312 1 8 1 8
1312 1 9 1 4
1312 1 10 1 3
1312 1 11 1 5
1312 1 14 1 2
1312 1 16 1 1
1312 1 19 1 3
1312 1 21 1 14
1312 1 22 1 15
1312 1 23 1 7
1312 1 24 1 20
1312 1 25 1 6
1312 2 9 1 1
1312 2 10 1 1
1312 2 21 1 1
1312 2 22 1 1
1312 2 24 1 1
1312 2 25 1 1
1313 1 1 1 6
1313 1 4 1 14
1313 1 5 1 2
1313 1 6 1 5
1313 1 9 1 7
1313 1 10 1 2
1313 1 11 1 6
1313 1 14 1 10
1313 1 15 1 5
1313 1 16 1 3
1313 1 19 1 11
1313 1 20 1 5
1313 1 21 1 7
1313 1 24 1 12
1313 1 25 1 5
1313 2 4 1 1
1313 2 24 1 1
1314 1 1 1 3
1314 1 2 1 4
1314 1 3 1 10
1314 1 4 1 3
1314 1 5 1 5
1314 1 11 1 2
1314 1 12 1 1
1314 1 13 1 2
1314 1 14 1 2
1314 1 21 1 9
1314 1 22 1 12
1314 1 23 1 21
1314 1 24 1 18
1314 1 25 1 8
1314 2 3 0 1
1314 2 8 1 1
1314 2 9 0 1
1314 2 14 1 1
1314 2 21 1 1
1314 2 23 1 1
1314 2 24 1 1
1315 1 5 1 17
1315 1 8 1 1
1315 1 9 1 1
1315 1 10 1 27
1315 1 15 1 18
1315 1 20 1 16
1315 1 21 1 2
1315 1 25 1 18
1315 2 2 0 1
1315 2 10 1 1
1315 2 15 1 1
1315 2 18 0 1
1315 2 20 1 1
1315 2 22 0 1
1315 2 25 1 1
1316 1 1 1 1
1316 1 2 1 1
1316 1 4 1 12
1316 1 5 1 2
1316 1 6 1 1
1316 1 9 1 8
1316 1 11 1 5
1316 1 12 1 6
1316 1 13 1 5
1316 1 14 1 13
1316 1 15 1 2
1316 1 16 1 9
1316 1 17 1 5
1316 1 18 1 3
1316 1 19 1 12
1316 1 20 1 6
1316 1 22 1 1
1316 1 23 1 1
1316 1 24 1 7
1316 2 11 1 1
1316 2 12 1 1
1316 2 13 1 1
1316 2 14 1 1
1316 2 15 1 1
1316 2 24 1 1
1317 1 3 1 1
1317 1 4 1 7
1317 1 6 1 15
1317 1 7 1 8
1317 1 8 1 8
1317 1 9 1 17
1317 1 10 1 13
1317 1 12 1 1
1317 1 14 1 5
1317 1 17 1 1
1317 1 19 1 11
1317 1 24 1 13
1317 2 4 1 1
1317 2 9 1 1
1317 2 10 1 1
1317 2 15 0 1
1318 1 1 1 3
1318 1 2 1 4
1318 1 3 1 13
1318 1 4 1 1
1318 1 5 1 9
1318 1 6 1 4
1318 1 7 1 4
1318 1 8 1 8
1318 1 9 1 4
1318 1 10 1 16
1318 1 12 1 1
1318 1 13 1 5
1318 1 15 1 4
1318 1 18 1 4
1318 1 20 1 7
1318 1 23 1 6
1318 1 25 1 7
1318 2 3 1 1
1318 2 5 1 1
1318 2 8 1 1
1318 2 18 1 1
1318 2 22 0 1
1319 1 4 1 12
1319 1 6 1 2
1319 1 7 1 2
1319 1 8 1 3
1319 1 9 1 17
1319 1 10 1 3
1319 1 14 1 26
1319 1 15 1 2
1319 1 19 1 13
1319 1 24 1 20
1319 2 2 0 1
1319 2 4 1 1
1319 2 5 0 1
1319 2 9 1 1
1319 2 14 1 1
1319 2 15 0 1
1319 2 19 1 1
1319 2 24 1 1
1320 1 3 1 1
1320 1 8 1 4
1320 1 9 1 1
1320 1 11 1 17
1320 1 12 1 17
1320 1 13 1 16
1320 1 14 1 14
1320 1 15 1 19
1320 1 16 1 1
1320 1 17 1 1
1320 1 18 1 2
1320 1 19 1 2
1320 1 20 1 4
1320 1 23 1 1
1320 2 3 0 1
1320 2 12 1 1
1320 2 14 1 1
1320 2 15 1 1
1320 2 17 0 1
1320 2 18 1 1
1320 2 20 1 1
1320 2 22 0 1
1321 1 6 1 12
1321 1 7 1 10
1321 1 8 1 7
1321 1 9 1 11
1321 1 10 1 13
1321 1 16 1 12
1321 1 17 1 8
1321 1 18 1 8
1321 1 19 1 10
1321 1 20 1 7
1321 1 21 1 1
1321 1 22 1 1
1321 2 3 0 1
1321 2 5 0 1
1321 2 7 1 1
1321 2 8 1 1
1321 2 10 1 1
1321 2 16 1 1
1322 1 3 1 1
1322 1 4 1 18
1322 1 8 1 2
1322 1 9 1 29
1322 1 10 1 1
1322 1 11 1 1
1322 1 12 1 3
1322 1 13 1 1
1322 1 14 1 15
1322 1 15 1 1
1322 1 18 1 1
1322 1 19 1 11
1322 1 23 1 1
1322 1 24 1 15
1322 2 2 0 1
1322 2 4 1 1
1322 2 5 0 1
1322 2 9 1 1
1322 2 14 1 1
1322 2 19 1 1
1323 1 1 1 17
1323 1 2 1 4
1323 1 3 1 5
1323 1 4 1 3
1323 1 5 1 10
1323 1 6 1 14
1323 1 11 1 12
1323 1 12 1 1
1323 1 13 1 1
1323 1 14 1 1
1323 1 15 1 1
1323 1 16 1 19
1323 1 19 1 1
1323 1 21 1 11
1323 2 1 1 1
1323 2 2 1 1
1323 2 5 1 1
1323 2 6 1 1
1323 2 11 1 1
1323 2 15 0 1
1324 1 5 1 11
1324 1 8 1 1
1324 1 9 1 1
1324 1 10 1 22
1324 1 11 1 3
1324 1 12 1 1
1324 1 13 1 4
1324 1 15 1 22
1324 1 20 1 18
1324 1 25 1 17
1324 2 10 1 1
1324 2 20 1 1
1325 1 3 1 1
1325 1 5 1 16
1325 1 7 1 1
1325 1 8 1 2
1325 1 9 1 1
1325 1 10 1 11
1325 1 11 1 4
1325 1 12 1 6
1325 1 13 1 2
1325 1 14 1 8
1325 1 15 1 19
1325 1 20 1 16
1325 1 25 1 13
1325 2 10 1 1
1325 2 20 1 1
1325 2 25 1 1
1326 1 5 1 6
1326 1 10 1 5
1326 1 11 1 10
1326 1 12 1 13
1326 1 13 1 14
1326 1 14 1 11
1326 1 15 1 22
1326 1 20 1 5
1326 1 21 1 2
1326 1 22 1 1
1326 1 23 1 2
1326 1 24 1 1
1326 1 25 1 8
1326 2 10 1 1
1326 2 11 1 1
1326 2 12 1 1
1326 2 13 1 1
1326 2 16 0 1
1326 2 21 1 1
1326 2 22 1 1
1327 1 1 1 8
1327 1 3 1 8
1327 1 6 1 9
1327 1 8 1 11
1327 1 11 1 12
1327 1 13 1 9
1327 1 16 1 14
1327 1 18 1 12
1327 1 21 1 13
1327 1 23 1 4
1327 2 1 1 1
1327 2 6 1 1
1327 2 15 0 1
1327 2 21 1 1
1328 1 2 1 8
1328 1 4 1 13
1328 1 7 1 3
1328 1 8 1 2
1328 1 9 1 9
1328 1 12 1 2
1328 1 13 1 1
1328 1 14 1 14
1328 1 16 1 1
1328 1 17 1 9
1328 1 18 1 2
1328 1 19 1 14
1328 1 22 1 4
1328 1 24 1 17
1328 1 25 1 1
1328 2 3 0 1
1328 2 4 1 1
1328 2 5 0 1
1328 2 9 1 1
1328 2 14 1 1
1328 2 18 0 1
1328 2 19 1 1
1329 1 2 1 2
1329 1 4 1 2
1329 1 5 1 19
1329 1 9 1 3
1329 1 10 1 14
1329 1 11 1 2
1329 1 12 1 4
1329 1 13 1 10
1329 1 14 1 4
1329 1 15 1 18
1329 1 19 1 1
1329 1 20 1 11
1329 1 25 1 10
1329 2 3 0 1
1329 2 5 1 1
1329 2 9 0 1
1329 2 12 0 1
1329 2 14 1 1
1330 1 2 1 2
1330 1 3 1 18
1330 1 7 1 3
1330 1 8 1 9
1330 1 12 1 4
1330 1 13 1 13
1330 1 16 1 4
1330 1 17 1 5
1330 1 18 1 20
1330 1 19 1 2
1330 1 20 1 2
1330 1 22 1 1
1330 1 23 1 16
1330 1 24 1 1
1330 2 2 0 1
1330 2 3 1 1
1330 2 8 1 1
1330 2 18 1 1
1331 1 3 1 2
1331 1 6 1 1
1331 1 7 1 6
1331 1 8 1 5
1331 1 9 1 2
1331 1 10 1 1
1331 1 12 1 1
1331 1 13 1 4
1331 1 16 1 17
1331 1 17 1 12
1331 1 18 1 17
1331 1 19 1 10
1331 1 20 1 14
1331 1 23 1 7
1331 1 25 1 1
1331 2 3 0 1
1331 2 8 1 1
1331 2 10 0 1
1331 2 12 0 1
1331 2 19 1 1
1332 1 3 1 3
1332 1 4 1 14
1332 1 8 1 3
1332 1 9 1 21
1332 1 13 1 1
1332 1 14 1 19
1332 1 18 1 1
1332 1 19 1 16
1332 1 23 1 1
1332 1 24 1 21
1332 2 9 1 1
1332 2 13 0 1
1332 2 18 1 1
1332 2 19 1 1
1332 2 22 0 1
1332 2 24 1 1
1333 1 1 1 1
1333 1 3 1 11
1333 1 6 1 1
1333 1 7 1 1
1333 1 8 1 17
1333 1 9 1 1
1333 1 11 1 1
1333 1 12 1 4
1333 1 13 1 7
1333 1 14 1 4
1333 1 15 1 7
1333 1 18 1 10
1333 1 21 1 2
1333 1 22 1 2
1333 1 23 1 24
1333 1 24 1 3
1333 1 25 1 4
1333 2 2 0 1
1333 2 3 1 1
1333 2 5 0 1
1333 2 7 0 1
1333 2 11 1 1
1333 2 12 1 1
1333 2 13 1 1
1333 2 19 0 1
1333 2 23 1 1
1334 1 1 1 20
1334 1 3 1 1
1334 1 6 1 18
1334 1 7 1 5
1334 1 8 1 10
1334 1 9 1 6
1334 1 10 1 5
1334 1 11 1 13
1334 1 16 1 9
1334 1 21 1 12
1334 1 23 1 1
1334 2 2 0 1
1334 2 6 1 1
1334 2 7 1 1
1334 2 8 1 1
1334 2 9 1 1
1334 2 11 1 1
1334 2 15 0 1
1334 2 16 1 1
1334 2 22 0 1
1335 1 6 1 21
1335 1 7 1 25
1335 1 8 1 13
1335 1 9 1 17
1335 1 10 1 17
1335 1 15 1 1
1335 1 20 1 3
1335 1 25 1 3
1335 2 5 0 1
1335 2 6 1 1
1335 2 7 1 1
1335 2 8 1 1
1335 2 9 1 1
1335 2 15 0 1
1335 2 25 0 1
1336 1 1 1 7
1336 1 2 1 4
1336 1 3 1 4
1336 1 4 1 7
1336 1 5 1 4
1336 1 7 1 2
1336 1 8 1 2
1336 1 9 1 1
1336 1 12 1 3
1336 1 16 1 1
1336 1 17 1 1
1336 1 18 1 1
1336 1 21 1 11
1336 1 22 1 19
1336 1 23 1 10
1336 1 24 1 11
1336 1 25 1 12
1336 2 20 0 1
1336 2 22 1 1
1337 1 1 1 16
1337 1 2 1 19
1337 1 3 1 28
1337 1 4 1 19
1337 1 5 1 14
1337 1 10 1 2
1337 1 15 1 1
1337 1 20 1 1
1337 2 1 1 1
1337 2 2 1 1
1337 2 3 1 1
1337 2 4 1 1
1337 2 5 1 1
1337 2 9 0 1
1337 2 12 0 1
1338 1 1 1 24
1338 1 2 1 18
1338 1 3 1 18
1338 1 4 1 20
1338 1 5 1 15
1338 1 14 1 1
1338 1 16 1 1
1338 1 18 1 1
1338 1 20 1 1
1338 1 24 1 1
1338 2 1 1 1
1338 2 2 1 1
1338 2 5 1 1
1338 2 11 0 1
1338 2 14 1 1
1338 2 16 1 1
1339 1 2 1 1
1339 1 5 1 13
1339 1 10 1 25
1339 1 15 1 14
1339 1 17 1 1
1339 1 20 1 19
1339 1 21 1 1
1339 1 25 1 26
1339 2 5 1 1
1339 2 10 1 1
1339 2 14 0 1
1339 2 18 0 1
1339 2 20 1 1
1339 2 22 0 1
1339 2 25 1 1
1340 1 3 1 1
1340 1 11 1 10
1340 1 12 1 18
1340 1 13 1 23
1340 1 14 1 19
1340 1 15 1 20
1340 1 16 1 2
1340 1 18 1 1
1340 1 19 1 2
1340 1 20 1 2
1340 1 23 1 2
1340 2 12 0 1
1340 2 14 1 1
1340 2 15 1 1
1341 1 1 1 1
1341 1 3 1 9
1341 1 4 1 4
1341 1 5 1 2
1341 1 8 1 9
1341 1 9 1 5
1341 1 10 1 1
1341 1 11 1 8
1341 1 12 1 8
1341 1 13 1 10
1341 1 14 1 11
1341 1 15 1 7
1341 1 16 1 1
1341 1 17 1 3
1341 1 18 1 6
1341 1 19 1 2
1341 1 20 1 3
1341 1 23 1 6
1341 1 24 1 2
1341 1 25 1 2
1341 2 3 1 1
1341 2 8 1 1
1341 2 18 1 1
1341 2 21 0 1
1341 2 23 1 1
1342 1 2 1 1
1342 1 4 1 1
1342 1 7 1 2
1342 1 12 1 1
1342 1 13 1 1
1342 1 16 1 7
1342 1 17 1 10
1342 1 18 1 7
1342 1 19 1 11
1342 1 20 1 15
1342 1 21 1 14
1342 1 22 1 8
1342 1 23 1 4
1342 1 24 1 10
1342 1 25 1 8
1342 2 2 0 1
1342 2 3 0 1
1342 2 5 0 1
1342 2 7 1 1
1342 2 8 0 1
1342 2 12 0 1
1342 2 16 1 1
1342 2 22 1 1
1342 2 23 1 1
1343 1 1 1 3
1343 1 3 1 15
1343 1 4 1 5
1343 1 5 1 4
1343 1 7 1 2
1343 1 8 1 10
1343 1 11 1 5
1343 1 12 1 3
1343 1 13 1 15
1343 1 14 1 6
1343 1 15 1 6
1343 1 17 1 1
1343 1 18 1 13
1343 1 22 1 1
1343 1 23 1 11
1343 2 2 0 1
1343 2 3 1 1
1343 2 5 0 1
1343 2 7 0 1
1343 2 8 1 1
1343 2 11 1 1
1343 2 12 0 1
1343 2 15 0 1
1343 2 23 1 1
1344 1 3 1 2
1344 1 4 1 11
1344 1 5 1 2
1344 1 9 1 7
1344 1 10 1 3
1344 1 13 1 3
1344 1 14 1 10
1344 1 15 1 1
1344 1 16 1 9
1344 1 17 1 6
1344 1 18 1 10
1344 1 19 1 19
1344 1 20 1 7
1344 1 23 1 1
1344 1 24 1 7
1344 1 25 1 2
1344 2 4 1 1
1344 2 7 0 1
1344 2 9 1 1
1344 2 12 0 1
1344 2 14 1 1
1344 2 15 0 1
1344 2 19 1 1
1344 2 24 1 1
1344 2 25 1 1
1345 1 1 1 10
1345 1 2 1 10
1345 1 3 1 6
1345 1 4 1 8
1345 1 5 1 9
1345 1 7 1 2
1345 1 8 1 1
1345 1 10 1 1
1345 1 11 1 7
1345 1 12 1 7
1345 1 13 1 8
1345 1 14 1 11
1345 1 15 1 5
1345 1 18 1 1
1345 1 21 1 1
1345 1 22 1 2
1345 1 23 1 4
1345 1 24 1 4
1345 1 25 1 3
1345 2 1 1 1
1345 2 3 1 1
1345 2 5 1 1
1345 2 6 1 1
1345 2 7 1 1
1345 2 11 1 1
1345 2 12 1 1
1345 2 13 1 1
1345 2 18 0 1
1346 1 2 1 4
1346 1 5 1 3
1346 1 7 1 5
1346 1 10 1 6
1346 1 11 1 11
1346 1 12 1 9
1346 1 13 1 5
1346 1 14 1 5
1346 1 15 1 13
1346 1 17 1 5
1346 1 20 1 13
1346 1 22 1 5
1346 1 25 1 16
1346 2 2 1 1
1346 2 7 1 1
1346 2 10 1 1
1346 2 11 1 1
1346 2 12 1 1
1346 2 13 0 1
1346 2 15 1 1
1346 2 17 1 1
1346 2 22 1 1
1346 2 25 1 1
1347 1 5 1 5
1347 1 10 1 7
1347 1 15 1 3
1347 1 16 1 16
1347 1 17 1 11
1347 1 18 1 21
1347 1 19 1 12
1347 1 20 1 20
1347 1 25 1 5
1347 2 17 1 1
1347 2 18 1 1
1347 2 19 1 1
1347 2 20 1 1
1348 1 3 1 7
1348 1 6 1 1
1348 1 8 1 8
1348 1 11 1 1
1348 1 13 1 11
1348 1 14 1 2
1348 1 15 1 3
1348 1 16 1 8
1348 1 17 1 4
1348 1 18 1 24
1348 1 19 1 7
1348 1 20 1 9
1348 1 22 1 1
1348 1 23 1 11
1348 1 24 1 2
1348 1 25 1 1
1348 2 3 1 1
1348 2 5 0 1
1348 2 7 0 1
1348 2 13 1 1
1348 2 14 0 1
1348 2 16 1 1
1348 2 18 1 1
1348 2 22 0 1
1348 2 23 1 1
1349 1 6 1 11
1349 1 7 1 3
1349 1 8 1 6
1349 1 9 1 4
1349 1 10 1 3
1349 1 12 1 1
1349 1 14 1 1
1349 1 16 1 5
1349 1 17 1 7
1349 1 18 1 7
1349 1 19 1 5
1349 1 20 1 15
1349 1 21 1 3
1349 1 22 1 10
1349 1 23 1 9
1349 1 24 1 5
1349 1 25 1 5
1349 2 3 0 1
1349 2 6 1 1
1349 2 7 0 1
1349 2 10 1 1
1349 2 21 1 1
1350 1 3 1 15
1350 1 4 1 1
1350 1 8 1 24
1350 1 11 1 2
1350 1 13 1 20
1350 1 14 1 1
1350 1 17 1 1
1350 1 18 1 12
1350 1 19 1 1
1350 1 23 1 21
1350 1 24 1 2
1350 2 1 0 1
1350 2 3 1 1
1350 2 8 1 1
1350 2 9 0 1
1350 2 15 0 1
1350 2 18 1 1
1350 2 22 0 1
1351 1 1 1 1
1351 1 2 1 1
1351 1 3 1 2
1351 1 4 1 4
1351 1 5 1 28
1351 1 10 1 17
1351 1 14 1 3
1351 1 15 1 14
1351 1 19 1 1
1351 1 20 1 20
1351 1 25 1 9
1351 2 5 1 1
1351 2 10 1 1
1351 2 15 1 1
1351 2 20 1 1
1351 2 24 1 1
1351 2 25 1 1
1352 1 3 1 11
1352 1 8 1 12
1352 1 9 1 2
1352 1 11 1 1
1352 1 12 1 5
1352 1 13 1 17
1352 1 14 1 7
1352 1 15 1 7
1352 1 18 1 10
1352 1 21 1 2
1352 1 22 1 4
1352 1 23 1 17
1352 1 24 1 4
1352 1 25 1 1
1352 2 11 1 1
1352 2 12 0 1
1352 2 13 1 1
1352 2 17 1 1
1352 2 22 1 1
1352 2 23 1 1
1353 1 1 1 1
1353 1 6 1 15
1353 1 7 1 20
1353 1 8 1 16
1353 1 9 1 24
1353 1 10 1 21
1353 1 17 1 1
1353 1 20 1 1
1353 1 21 1 1
1353 2 6 1 1
1353 2 7 1 1
1353 2 8 1 1
1353 2 9 1 1
1353 2 12 0 1
1353 2 14 0 1
1354 1 4 1 1
1354 1 5 1 12
1354 1 6 1 1
1354 1 8 1 2
1354 1 9 1 6
1354 1 10 1 20
1354 1 14 1 2
1354 1 15 1 18
1354 1 19 1 4
1354 1 20 1 18
1354 1 24 1 7
1354 1 25 1 9
1354 2 2 0 1
1354 2 10 1 1
1354 2 15 1 1
1354 2 20 1 1
1354 2 22 0 1
1355 1 4 1 11
1355 1 5 1 2
1355 1 8 1 1
1355 1 9 1 14
1355 1 10 1 9
1355 1 14 1 17
1355 1 15 1 2
1355 1 19 1 16
1355 1 20 1 1
1355 1 21 1 1
1355 1 23 1 3
1355 1 24 1 18
1355 1 25 1 5
1355 2 4 1 1
1355 2 12 0 1
1355 2 14 1 1
1355 2 19 1 1
1355 2 22 0 1
1355 2 24 1 1
1356 1 1 1 11
1356 1 2 1 13
1356 1 3 1 11
1356 1 4 1 10
1356 1 5 1 6
1356 1 6 1 7
1356 1 7 1 2
1356 1 8 1 6
1356 1 9 1 6
1356 1 10 1 3
1356 1 14 1 2
1356 1 16 1 4
1356 1 17 1 2
1356 1 18 1 6
1356 1 19 1 3
1356 1 20 1 7
1356 1 24 1 1
1356 2 2 1 1
1356 2 5 1 1
1356 2 6 1 1
1356 2 7 1 1
1356 2 22 0 1
1357 1 3 1 1
1357 1 4 1 5
1357 1 5 1 1
1357 1 6 1 12
1357 1 7 1 12
1357 1 8 1 12
1357 1 9 1 22
1357 1 10 1 11
1357 1 14 1 8
1357 1 19 1 7
1357 1 20 1 1
1357 1 24 1 8
1357 2 6 1 1
1357 2 7 1 1
1357 2 9 1 1
1357 2 15 0 1
1358 1 1 1 6
1358 1 6 1 21
1358 1 7 1 14
1358 1 8 1 12
1358 1 9 1 11
1358 1 10 1 18
1358 1 11 1 2
1358 1 16 1 7
1358 1 17 1 1
1358 1 18 1 1
1358 1 20 1 1
1358 1 21 1 5
1358 1 22 1 1
1358 2 6 1 1
1358 2 10 1 1
1358 2 16 1 1
1359 1 3 1 12
1359 1 5 1 14
1359 1 8 1 4
1359 1 10 1 11
1359 1 13 1 11
1359 1 15 1 11
1359 1 18 1 4
1359 1 20 1 19
1359 1 23 1 10
1359 1 25 1 4
1359 2 3 1 1
1359 2 5 1 1
1359 2 7 0 1
1359 2 10 1 1
1359 2 22 0 1
1360 1 11 1 14
1360 1 12 1 16
1360 1 13 1 19
1360 1 14 1 19
1360 1 15 1 13
1360 1 17 1 1
1360 1 18 1 1
1360 1 20 1 2
1360 1 21 1 1
1360 1 22 1 4
1360 1 23 1 2
1360 1 24 1 6
1360 1 25 1 2
1360 2 11 1 1
1360 2 12 1 1
1360 2 13 1 1
1360 2 15 0 1
1360 2 23 1 1
1360 2 24 1 1
1361 1 1 1 2
1361 1 5 1 7
1361 1 6 1 7
1361 1 10 1 10
1361 1 11 1 5
1361 1 15 1 14
1361 1 16 1 3
1361 1 20 1 11
1361 1 21 1 10
1361 1 22 1 4
1361 1 23 1 3
1361 1 24 1 8
1361 1 25 1 16
1361 2 6 1 1
1361 2 15 0 1
1361 2 20 1 1
1361 2 21 1 1
1361 2 23 1 1
1361 2 24 1 1
1361 2 25 1 1
1362 1 1 1 8
1362 1 2 1 5
1362 1 3 1 2
1362 1 4 1 1
1362 1 5 1 1
1362 1 6 1 19
1362 1 7 1 16
1362 1 8 1 6
1362 1 9 1 11
1362 1 10 1 12
1362 1 11 1 7
1362 1 14 1 2
1362 1 16 1 1
1362 1 18 1 1
1362 1 19 1 2
1362 1 21 1 2
1362 1 24 1 4
1362 2 5 1 1
1362 2 7 1 1
1362 2 9 1 1
1362 2 19 0 1
1362 2 24 1 1
1363 1 1 1 1
1363 1 7 1 2
1363 1 8 1 2
1363 1 9 1 1
1363 1 10 1 3
1363 1 16 1 10
1363 1 17 1 11
1363 1 18 1 19
1363 1 19 1 13
1363 1 20 1 17
1363 1 21 1 3
1363 1 22 1 1
1363 1 23 1 4
1363 1 24 1 4
1363 1 25 1 9
1363 2 8 1 1
1363 2 12 0 1
1363 2 15 0 1
1363 2 17 1 1
1363 2 18 1 1
1363 2 19 1 1
1364 1 3 1 13
1364 1 4 1 4
1364 1 7 1 1
1364 1 8 1 9
1364 1 9 1 6
1364 1 13 1 8
1364 1 14 1 10
1364 1 18 1 6
1364 1 19 1 4
1364 1 21 1 4
1364 1 22 1 5
1364 1 23 1 16
1364 1 24 1 10
1364 1 25 1 4
1364 2 2 0 1
1364 2 3 1 1
1364 2 5 0 1
1364 2 9 1 1
1364 2 10 0 1
1364 2 13 1 1
1364 2 14 1 1
1364 2 18 1 1
1364 2 21 1 1
1364 2 23 1 1
1365 1 1 1 6
1365 1 2 1 1
1365 1 3 1 7
1365 1 6 1 3
1365 1 7 1 4
1365 1 8 1 6
1365 1 11 1 4
1365 1 12 1 5
1365 1 13 1 7
1365 1 16 1 3
1365 1 17 1 7
1365 1 18 1 1
1365 1 21 1 12
1365 1 22 1 8
1365 1 23 1 14
1365 1 24 1 6
1365 1 25 1 6
1365 2 10 0 1
1365 2 15 0 1
1365 2 16 1 1
1365 2 21 1 1
1365 2 22 1 1
1365 2 23 1 1
1365 2 24 1 1
1365 2 25 1 1
1366 1 1 1 6
1366 1 2 1 8
1366 1 3 1 10
1366 1 4 1 2
1366 1 5 1 4
1366 1 6 1 2
1366 1 7 1 2
1366 1 8 1 12
1366 1 9 1 1
1366 1 10 1 2
1366 1 11 1 2
1366 1 12 1 5
1366 1 13 1 9
1366 1 14 1 3
1366 1 15 1 4
1366 1 18 1 8
1366 1 20 1 1
1366 1 23 1 19
1366 2 3 1 1
1366 2 5 1 1
1366 2 6 0 1
1366 2 8 1 1
1366 2 13 1 1
1366 2 14 1 1
1366 2 23 1 1
1367 1 2 1 1
1367 1 7 1 1
1367 1 16 1 5
1367 1 17 1 7
1367 1 18 1 11
1367 1 19 1 5
1367 1 20 1 4
1367 1 21 1 12
1367 1 22 1 16
1367 1 23 1 11
1367 1 24 1 14
1367 1 25 1 13
1367 2 6 0 1
1367 2 21 1 1
1367 2 22 1 1
1367 2 24 1 1
1368 1 1 1 8
1368 1 2 1 2
1368 1 3 1 1
1368 1 4 1 1
1368 1 6 1 18
1368 1 7 1 10
1368 1 8 1 11
1368 1 9 1 10
1368 1 10 1 5
1368 1 11 1 7
1368 1 12 1 1
1368 1 13 1 1
1368 1 14 1 2
1368 1 15 1 3
1368 1 16 1 5
1368 1 17 1 1
1368 1 18 1 2
1368 1 20 1 1
1368 1 21 1 4
1368 1 22 1 2
1368 1 23 1 3
1368 1 24 1 1
1368 1 25 1 1
1368 2 5 0 1
1368 2 7 1 1
1368 2 8 1 1
1368 2 9 1 1
1368 2 12 0 1
1368 2 17 1 1
1369 1 2 1 6
1369 1 4 1 2
1369 1 5 1 2
1369 1 7 1 5
1369 1 12 1 5
1369 1 13 1 4
1369 1 14 1 2
1369 1 15 1 1
1369 1 16 1 13
1369 1 17 1 16
1369 1 18 1 12
1369 1 19 1 9
1369 1 20 1 11
1369 1 22 1 11
1369 1 24 1 1
1369 2 2 1 1
1369 2 9 0 1
1369 2 12 1 1
1369 2 15 1 1
1369 2 20 1 1
1369 2 22 1 1
1370 1 1 1 17
1370 1 2 1 11
1370 1 3 1 21
1370 1 4 1 21
1370 1 5 1 17
1370 1 10 1 2
1370 1 13 1 1
1370 1 20 1 1
1370 1 21 1 2
1370 1 22 1 1
1370 1 23 1 1
1370 1 24 1 2
1370 1 25 1 3
1370 2 1 1 1
1370 2 2 1 1
1370 2 5 1 1
1370 2 10 0 1
1370 2 15 1 1
1370 2 20 1 1
1371 1 1 1 11
1371 1 2 1 13
1371 1 3 1 7
1371 1 4 1 9
1371 1 5 1 13
1371 1 6 1 2
1371 1 7 1 1
1371 1 8 1 1
1371 1 9 1 6
1371 1 10 1 3
1371 1 11 1 4
1371 1 12 1 2
1371 1 14 1 3
1371 1 15 1 5
1371 1 16 1 3
1371 1 17 1 2
1371 1 19 1 3
1371 1 20 1 4
1371 1 21 1 2
1371 1 22 1 2
1371 1 24 1 3
1371 1 25 1 1
1371 2 1 1 1
1371 2 2 1 1
1371 2 3 1 1
1371 2 5 1 1
1371 2 10 1 1
1371 2 12 0 1
1372 1 1 1 1
1372 1 5 1 23
1372 1 6 1 2
1372 1 10 1 13
1372 1 11 1 3
1372 1 15 1 24
1372 1 20 1 18
1372 1 21 1 2
1372 1 25 1 14
1372 2 5 1 1
1372 2 10 1 1
1372 2 15 1 1
1372 2 20 1 1
1372 2 25 1 1
1373 1 2 1 2
1373 1 6 1 10
1373 1 7 1 6
1373 1 8 1 13
1373 1 9 1 13
1373 1 10 1 14
1373 1 12 1 5
1373 1 16 1 6
1373 1 17 1 13
1373 1 18 1 2
1373 1 19 1 4
1373 1 20 1 8
1373 1 22 1 4
1373 2 7 1 1
1373 2 9 1 1
1373 2 10 1 1
1373 2 14 0 1
1373 2 16 1 1
1373 2 20 1 1
1374 1 5 1 20
1374 1 10 1 15
1374 1 11 1 5
1374 1 12 1 2
1374 1 13 1 5
1374 1 14 1 4
1374 1 15 1 18
1374 1 20 1 19
1374 1 25 1 12
1374 2 5 1 1
1374 2 6 0 1
1374 2 10 1 1
1374 2 15 1 1
1374 2 18 0 1
1374 2 20 1 1
1374 2 25 1 1
1375 1 2 1 2
1375 1 4 1 7
1375 1 6 1 7
1375 1 7 1 16
1375 1 8 1 12
1375 1 9 1 14
1375 1 10 1 22
1375 1 12 1 2
1375 1 14 1 3
1375 1 17 1 3
1375 1 19 1 5
1375 1 22 1 3
1375 1 24 1 4
1375 2 6 1 1
1375 2 7 1 1
1375 2 8 1 1
1375 2 9 1 1
1375 2 17 1 1
1375 2 24 0 1
1376 1 6 1 1
1376 1 8 1 4
1376 1 11 1 2
1376 1 14 1 1
1376 1 16 1 12
1376 1 17 1 12
1376 1 18 1 13
1376 1 19 1 11
1376 1 20 1 16
1376 1 21 1 10
1376 1 22 1 4
1376 1 23 1 3
1376 1 24 1 6
1376 1 25 1 5
1376 2 15 0 1
1376 2 18 1 1
1376 2 20 1 1
1376 2 21 1 1
1376 2 22 1 1
1376 2 24 1 1
1377 1 1 1 5
1377 1 4 1 15
1377 1 6 1 4
1377 1 7 1 1
1377 1 9 1 12
1377 1 11 1 4
1377 1 14 1 14
1377 1 16 1 8
1377 1 17 1 1
1377 1 18 1 1
1377 1 19 1 17
1377 1 21 1 7
1377 1 22 1 1
1377 1 24 1 10
1377 2 4 1 1
1377 2 9 1 1
1377 2 14 1 1
1377 2 19 1 1
1377 2 21 1 1
1378 1 5 1 1
1378 1 6 1 1
1378 1 7 1 3
1378 1 8 1 2
1378 1 9 1 1
1378 1 12 1 2
1378 1 13 1 1
1378 1 15 1 1
1378 1 17 1 6
1378 1 18 1 1
1378 1 21 1 17
1378 1 22 1 21
1378 1 23 1 11
1378 1 24 1 13
1378 1 25 1 19
1378 2 17 0 1
1378 2 18 0 1
1378 2 21 1 1
1378 2 23 1 1
1378 2 24 1 1
1379 1 1 1 10
1379 1 6 1 19
1379 1 7 1 7
1379 1 8 1 7
1379 1 9 1 10
1379 1 10 1 8
1379 1 11 1 10
1379 1 16 1 14
1379 1 20 1 1
1379 1 21 1 12
1379 1 24 1 2
1379 2 1 1 1
1379 2 6 1 1
1379 2 7 1 1
1379 2 12 0 1
1379 2 15 0 1
1379 2 16 1 1
1379 2 23 0 1
1380 1 1 1 9
1380 1 3 1 4
1380 1 6 1 20
1380 1 8 1 2
1380 1 9 1 1
1380 1 11 1 18
1380 1 13 1 4
1380 1 16 1 14
1380 1 18 1 2
1380 1 21 1 21
1380 1 23 1 5
1380 2 1 1 1
1380 2 3 0 1
1380 2 11 1 1
1380 2 15 0 1
1380 2 16 1 1
1380 2 21 1 1
1380 2 22 0 1
1381 1 1 1 1
1381 1 3 1 14
1381 1 6 1 1
1381 1 8 1 28
1381 1 11 1 2
1381 1 13 1 12
1381 1 16 1 1
1381 1 18 1 23
1381 1 23 1 18
1381 2 3 1 1
1381 2 5 0 1
1381 2 7 0 1
1381 2 8 1 1
1381 2 13 1 1
1381 2 14 0 1
1381 2 15 0 1
1381 2 18 1 1
1381 2 23 1 1
1382 1 1 1 1
1382 1 2 1 1
1382 1 6 1 11
1382 1 7 1 14
1382 1 8 1 17
1382 1 9 1 18
1382 1 10 1 11
1382 1 16 1 6
1382 1 17 1 8
1382 1 18 1 4
1382 1 19 1 3
1382 1 20 1 5
1382 1 22 1 1
1382 2 6 1 1
1382 2 7 1 1
1382 2 8 1 1
1382 2 15 0 1
1382 2 19 1 1
1382 2 20 1 1
1382 2 22 0 1
1383 1 4 1 14
1383 1 9 1 24
1383 1 14 1 20
1383 1 19 1 20
1383 1 21 1 2
1383 1 23 1 3
1383 1 24 1 17
1383 2 3 0 1
1383 2 4 1 1
1383 2 14 1 1
1383 2 19 1 1
1383 2 24 1 1
1384 1 1 1 1
1384 1 2 1 16
1384 1 3 1 1
1384 1 4 1 1
1384 1 5 1 2
1384 1 7 1 9
1384 1 11 1 6
1384 1 12 1 25
1384 1 13 1 4
1384 1 14 1 5
1384 1 15 1 6
1384 1 17 1 9
1384 1 20 1 1
1384 1 22 1 14
1384 2 2 1 1
1384 2 7 1 1
1384 2 11 1 1
1384 2 12 1 1
1384 2 14 1 1
1384 2 17 1 1
1384 2 22 1 1
1385 1 1 1 2
1385 1 2 1 3
1385 1 3 1 5
1385 1 4 1 5
1385 1 5 1 13
1385 1 6 1 5
1385 1 7 1 2
1385 1 8 1 3
1385 1 9 1 5
1385 1 10 1 15
1385 1 15 1 8
1385 1 16 1 2
1385 1 17 1 4
1385 1 18 1 5
1385 1 19 1 4
1385 1 20 1 12
1385 1 21 1 1
1385 1 25 1 6
1385 2 2 1 1
1385 2 7 1 1
1385 2 8 1 1
1385 2 9 0 1
1385 2 17 1 1
1385 2 20 1 1
1386 1 2 1 15
1386 1 3 1 2
1386 1 7 1 15
1386 1 8 1 1
1386 1 12 1 18
1386 1 13 1 4
1386 1 17 1 22
1386 1 18 1 2
1386 1 22 1 20
1386 1 23 1 1
1386 2 7 1 1
1386 2 12 1 1
1387 1 4 1 14
1387 1 6 1 1
1387 1 7 1 2
1387 1 8 1 1
1387 1 9 1 16
1387 1 10 1 1
1387 1 12 1 2
1387 1 13 1 1
1387 1 14 1 15
1387 1 15 1 2
1387 1 16 1 4
1387 1 17 1 1
1387 1 18 1 1
1387 1 19 1 13
1387 1 20 1 2
1387 1 21 1 1
1387 1 23 1 1
1387 1 24 1 20
1387 1 25 1 2
1387 2 4 1 1
1387 2 9 1 1
1387 2 12 1 1
1387 2 15 0 1
1387 2 17 1 1
1387 2 24 1 1
1388 1 1 1 5
1388 1 2 1 15
1388 1 3 1 3
1388 1 4 1 5
1388 1 5 1 1
1388 1 7 1 18
1388 1 10 1 1
1388 1 12 1 19
1388 1 15 1 1
1388 1 17 1 12
1388 1 22 1 20
1388 2 2 1 1
1388 2 5 0 1
1388 2 7 1 1
1388 2 12 1 1
1388 2 17 1 1
1389 1 3 1 1
1389 1 5 1 23
1389 1 10 1 18
1389 1 15 1 15
1389 1 20 1 24
1389 1 21 1 2
1389 1 23 1 2
1389 1 24 1 2
1389 1 25 1 13
1389 2 5 1 1
1389 2 7 0 1
1389 2 12 0 1
1389 2 14 0 1
1389 2 15 1 1
1389 2 20 1 1
1389 2 25 1 1
1390 1 1 1 7
1390 1 2 1 1
1390 1 3 1 11
1390 1 4 1 2
1390 1 5 1 4
1390 1 6 1 6
1390 1 7 1 7
1390 1 8 1 20
1390 1 9 1 4
1390 1 10 1 6
1390 1 13 1 8
1390 1 18 1 9
1390 1 23 1 15
1390 2 2 1 1
1390 2 5 0 1
1390 2 7 1 1
1390 2 8 1 1
1390 2 13 1 1
1390 2 14 0 1
1390 2 23 1 1
1391 1 2 1 1
1391 1 5 1 5
1391 1 7 1 1
1391 1 9 1 1
1391 1 10 1 8
1391 1 14 1 1
1391 1 15 1 7
1391 1 16 1 2
1391 1 18 1 2
1391 1 19 1 1
1391 1 20 1 8
1391 1 21 1 13
1391 1 22 1 11
1391 1 23 1 15
1391 1 24 1 12
1391 1 25 1 12
1391 2 2 0 1
1391 2 15 1 1
1391 2 21 1 1
1391 2 24 1 1
1392 1 1 1 22
1392 1 2 1 9
1392 1 3 1 8
1392 1 4 1 13
1392 1 5 1 10
1392 1 6 1 9
1392 1 7 1 3
1392 1 8 1 2
1392 1 9 1 1
1392 1 10 1 1
1392 1 11 1 5
1392 1 12 1 1
1392 1 13 1 1
1392 1 14 1 1
1392 1 16 1 5
1392 1 18 1 1
1392 1 21 1 8
1392 2 2 1 1
1392 2 3 1 1
1392 2 6 0 1
1392 2 13 1 1
1392 2 15 0 1
1392 2 21 1 1
1393 1 1 1 4
1393 1 2 1 9
1393 1 3 1 4
1393 1 4 1 4
1393 1 5 1 6
1393 1 6 1 2
1393 1 7 1 3
1393 1 9 1 2
1393 1 10 1 5
1393 1 11 1 7
1393 1 12 1 15
1393 1 13 1 6
1393 1 14 1 6
1393 1 15 1 7
1393 1 16 1 3
1393 1 17 1 6
1393 1 18 1 5
1393 1 19 1 2
1393 1 20 1 2
1393 1 22 1 1
1393 1 25 1 1
1393 2 5 0 1
1393 2 6 0 1
1393 2 12 0 1
1393 2 15 1 1
1393 2 19 0 1
1394 1 1 1 8
1394 1 2 1 16
1394 1 3 1 14
1394 1 4 1 16
1394 1 5 1 23
1394 1 16 1 1
1394 1 17 1 4
1394 1 18 1 3
1394 1 19 1 4
1394 1 20 1 4
1394 1 22 1 1
1394 1 23 1 3
1394 1 24 1 1
1394 1 25 1 2
1394 2 1 1 1
1394 2 3 1 1
1394 2 4 1 1
1395 1 6 1 17
1395 1 7 1 17
1395 1 8 1 26
1395 1 9 1 19
1395 1 10 1 18
1395 1 15 1 1
1395 1 25 1 2
1395 2 6 1 1
1395 2 8 1 1
1395 2 9 1 1
1395 2 10 1 1
1395 2 15 0 1
1396 1 1 1 8
1396 1 2 1 4
1396 1 3 1 13
1396 1 4 1 7
1396 1 5 1 9
1396 1 6 1 1
1396 1 7 1 1
1396 1 8 1 10
1396 1 10 1 1
1396 1 11 1 2
1396 1 13 1 11
1396 1 15 1 1
1396 1 16 1 2
1396 1 18 1 15
1396 1 21 1 1
1396 1 23 1 12
1396 1 25 1 2
1396 2 3 1 1
1396 2 5 0 1
1396 2 10 0 1
1396 2 15 0 1
1396 2 18 1 1
1396 2 23 1 1
1397 1 1 1 1
1397 1 2 1 2
1397 1 3 1 3
1397 1 4 1 3
1397 1 5 1 3
1397 1 6 1 11
1397 1 7 1 5
1397 1 8 1 3
1397 1 9 1 7
1397 1 10 1 7
1397 1 16 1 6
1397 1 17 1 10
1397 1 18 1 13
1397 1 19 1 14
1397 1 20 1 12
1397 2 17 1 1
1397 2 20 1 1
1398 1 1 1 2
1398 1 2 1 2
1398 1 3 1 2
1398 1 4 1 4
1398 1 6 1 3
1398 1 7 1 9
1398 1 9 1 10
1398 1 10 1 1
1398 1 11 1 7
1398 1 12 1 9
1398 1 13 1 3
1398 1 14 1 3
1398 1 16 1 4
1398 1 17 1 5
1398 1 19 1 2
1398 1 21 1 8
1398 1 22 1 12
1398 1 23 1 3
1398 1 24 1 6
1398 1 25 1 5
1398 2 8 1 1
1398 2 14 1 1
1398 2 16 1 1
1398 2 18 0 1
1399 1 1 1 21
1399 1 2 1 2
1399 1 3 1 5
1399 1 4 1 4
1399 1 5 1 1
1399 1 6 1 18
1399 1 8 1 1
1399 1 9 1 1
1399 1 10 1 3
1399 1 11 1 18
1399 1 16 1 15
1399 1 21 1 11
1399 2 1 1 1
1399 2 2 0 1
1399 2 11 1 1
1399 2 21 1 1
1400 1 5 1 5
1400 1 6 1 1
1400 1 7 1 3
1400 1 8 1 3
1400 1 9 1 1
1400 1 10 1 5
1400 1 11 1 6
1400 1 12 1 8
1400 1 13 1 6
1400 1 14 1 10
1400 1 15 1 12
1400 1 20 1 1
1400 1 21 1 7
1400 1 22 1 8
1400 1 23 1 5
1400 1 24 1 10
1400 1 25 1 9
1400 2 7 0 1
1400 2 10 1 1
1400 2 12 1 1
1400 2 14 1 1
1400 2 15 1 1
1400 2 18 0 1
1400 2 23 1 1
1401 1 1 1 5
1401 1 2 1 16
1401 1 6 1 1
1401 1 7 1 12
1401 1 9 1 1
1401 1 11 1 1
1401 1 12 1 13
1401 1 13 1 1
1401 1 14 1 1
1401 1 16 1 4
1401 1 17 1 20
1401 1 18 1 2
1401 1 19 1 3
1401 1 20 1 1
1401 1 21 1 3
1401 1 22 1 16
1401 2 2 1 1
1401 2 5 0 1
1401 2 10 0 1
1401 2 12 1 1
1401 2 15 0 1
1401 2 19 0 1
1401 2 22 1 1
1402 1 1 1 15
1402 1 2 1 3
1402 1 3 1 8
1402 1 4 1 5
1402 1 5 1 1
1402 1 6 1 15
1402 1 11 1 14
1402 1 12 1 3
1402 1 13 1 4
1402 1 14 1 2
1402 1 15 1 4
1402 1 16 1 14
1402 1 18 1 1
1402 1 20 1 1
1402 1 21 1 10
1402 2 1 1 1
1402 2 11 1 1
1402 2 18 0 1
1402 2 21 1 1
1403 1 1 1 4
1403 1 3 1 3
1403 1 6 1 11
1403 1 8 1 3
1403 1 11 1 20
1403 1 12 1 10
1403 1 13 1 9
1403 1 14 1 14
1403 1 15 1 9
1403 1 16 1 9
1403 1 18 1 1
1403 1 21 1 5
1403 1 23 1 1
1403 1 25 1 1
1403 2 5 0 1
1403 2 7 0 1
1403 2 11 1 1
1403 2 12 1 1
1403 2 13 1 1
1403 2 16 1 1
1403 2 21 1 1
1404 1 4 1 18
1404 1 9 1 18
1404 1 14 1 22
1404 1 19 1 25
1404 1 24 1 17
1404 2 2 0 1
1404 2 4 1 1
1404 2 9 1 1
1404 2 14 1 1
1404 2 19 1 1
1404 2 24 1 1
1405 1 3 1 21
1405 1 7 1 1
1405 1 8 1 13
1405 1 11 1 1
1405 1 12 1 1
1405 1 13 1 20
1405 1 14 1 1
1405 1 18 1 21
1405 1 23 1 20
1405 1 25 1 1
1405 2 2 0 1
1405 2 3 1 1
1405 2 5 0 1
1405 2 8 1 1
1405 2 23 1 1
1406 1 5 1 16
1406 1 9 1 2
1406 1 10 1 12
1406 1 11 1 1
1406 1 12 1 7
1406 1 13 1 6
1406 1 14 1 1
1406 1 15 1 23
1406 1 20 1 12
1406 1 24 1 4
1406 1 25 1 16
1406 2 5 1 1
1406 2 10 0 1
1406 2 15 1 1
1406 2 21 0 1
1407 1 1 1 14
1407 1 2 1 17
1407 1 3 1 17
1407 1 4 1 15
1407 1 5 1 15
1407 1 11 1 6
1407 1 12 1 3
1407 1 13 1 5
1407 1 14 1 4
1407 1 15 1 4
1407 2 1 1 1
1407 2 2 1 1
1407 2 3 1 1
1407 2 4 1 1
1407 2 5 1 1
1408 1 1 1 1
1408 1 6 1 2
1408 1 8 1 1
1408 1 11 1 15
1408 1 12 1 18
1408 1 13 1 19
1408 1 14 1 17
1408 1 15 1 20
1408 1 18 1 1
1408 1 21 1 3
1408 1 23 1 2
1408 1 25 1 1
1408 2 11 1 1
1408 2 13 1 1
1408 2 14 1 1
1408 2 15 1 1
1408 2 18 0 1
1408 2 22 0 1
1409 1 4 1 5
1409 1 5 1 9
1409 1 9 1 5
1409 1 10 1 11
1409 1 14 1 3
1409 1 15 1 19
1409 1 17 1 2
1409 1 18 1 1
1409 1 19 1 2
1409 1 20 1 16
1409 1 24 1 3
1409 1 25 1 24
1409 2 4 1 1
1409 2 5 1 1
1409 2 10 1 1
1409 2 12 0 1
1409 2 19 0 1
1409 2 20 0 1
1409 2 25 1 1
1410 1 5 1 4
1410 1 10 1 6
1410 1 11 1 11
1410 1 12 1 17
1410 1 13 1 17
1410 1 14 1 7
1410 1 15 1 23
1410 1 20 1 10
1410 1 25 1 5
1410 2 2 0 1
1410 2 10 1 1
1410 2 11 1 1
1410 2 12 0 1
1410 2 13 1 1
1410 2 15 1 1
1410 2 20 1 1
1411 1 1 1 3
1411 1 2 1 1
1411 1 3 1 9
1411 1 4 1 3
1411 1 5 1 7
1411 1 6 1 5
1411 1 8 1 11
1411 1 10 1 4
1411 1 11 1 2
1411 1 13 1 3
1411 1 15 1 3
1411 1 16 1 4
1411 1 18 1 7
1411 1 20 1 6
1411 1 21 1 4
1411 1 22 1 5
1411 1 23 1 13
1411 1 24 1 2
1411 1 25 1 8
1411 2 2 0 1
1411 2 3 1 1
1411 2 12 0 1
1411 2 15 1 1
1411 2 16 1 1
1411 2 18 1 1
1412 1 1 1 1
1412 1 2 1 13
1412 1 3 1 1
1412 1 5 1 14
1412 1 7 1 9
1412 1 10 1 4
1412 1 12 1 7
1412 1 15 1 5
1412 1 16 1 3
1412 1 17 1 8
1412 1 18 1 2
1412 1 19 1 2
1412 1 20 1 9
1412 1 22 1 11
1412 1 25 1 11
1412 2 2 1 1
1412 2 5 1 1
1412 2 7 1 1
1412 2 10 1 1
1412 2 15 1 1
1412 2 18 1 1
1412 2 19 1 1
1413 1 1 1 6
1413 1 2 1 2
1413 1 3 1 6
1413 1 4 1 5
1413 1 5 1 3
1413 1 6 1 14
1413 1 7 1 8
1413 1 8 1 17
1413 1 9 1 13
1413 1 10 1 15
1413 1 11 1 1
1413 1 12 1 1
1413 1 13 1 1
1413 1 14 1 1
1413 1 15 1 1
1413 1 17 1 3
1413 1 18 1 1
1413 1 19 1 1
1413 1 20 1 1
1413 2 6 1 1
1413 2 7 1 1
1413 2 10 0 1
1414 1 2 1 13
1414 1 5 1 5
1414 1 7 1 8
1414 1 10 1 4
1414 1 11 1 6
1414 1 12 1 11
1414 1 13 1 6
1414 1 14 1 4
1414 1 15 1 12
1414 1 17 1 14
1414 1 18 1 1
1414 1 20 1 5
1414 1 21 1 1
1414 1 22 1 6
1414 1 25 1 4
1414 2 3 0 1
1414 2 11 0 1
1414 2 12 1 1
1414 2 15 1 1
1415 1 4 1 15
1415 1 9 1 11
1415 1 14 1 16
1415 1 16 1 7
1415 1 17 1 5
1415 1 18 1 4
1415 1 19 1 16
1415 1 20 1 4
1415 1 22 1 1
1415 1 24 1 21
1415 2 4 1 1
1415 2 5 0 1
1415 2 9 1 1
1415 2 12 0 1
1415 2 14 1 1
1415 2 15 0 1
1415 2 22 0 1
1416 1 1 1 8
1416 1 2 1 2
1416 1 3 1 5
1416 1 4 1 9
1416 1 5 1 4
1416 1 16 1 13
1416 1 17 1 17
1416 1 18 1 13
1416 1 19 1 15
1416 1 20 1 14
1416 2 2 1 1
1416 2 4 1 1
1416 2 5 1 1
1416 2 15 0 1
1416 2 16 1 1
1416 2 17 1 1
1416 2 18 1 1
1416 2 19 1 1
1416 2 20 1 1
1417 1 1 1 21
1417 1 2 1 7
1417 1 3 1 11
1417 1 4 1 4
1417 1 5 1 9
1417 1 6 1 13
1417 1 7 1 1
1417 1 11 1 10
1417 1 16 1 10
1417 1 21 1 10
1417 1 22 1 1
1417 1 23 1 1
1417 1 24 1 2
1417 2 1 1 1
1417 2 5 1 1
1417 2 15 0 1
1417 2 19 0 1
1417 2 22 0 1
1418 1 8 1 1
1418 1 13 1 3
1418 1 18 1 5
1418 1 21 1 21
1418 1 22 1 14
1418 1 23 1 16
1418 1 24 1 12
1418 1 25 1 28
1418 2 2 0 1
1418 2 3 1 1
1418 2 5 0 1
1418 2 18 0 1
1418 2 21 1 1
1418 2 22 1 1
1418 2 23 1 1
1418 2 24 1 1
1419 1 2 1 1
1419 1 4 1 1
1419 1 9 1 1
1419 1 11 1 7
1419 1 12 1 2
1419 1 13 1 3
1419 1 14 1 5
1419 1 15 1 7
1419 1 19 1 1
1419 1 21 1 18
1419 1 22 1 12
1419 1 23 1 17
1419 1 24 1 12
1419 1 25 1 13
1419 2 5 0 1
1419 2 21 1 1
1419 2 23 1 1
1419 2 24 1 1
1419 2 25 1 1
1420 1 4 1 26
1420 1 5 1 1
1420 1 7 1 1
1420 1 9 1 14
1420 1 12 1 2
1420 1 13 1 2
1420 1 14 1 15
1420 1 15 1 3
1420 1 19 1 15
1420 1 20 1 1
1420 1 23 1 2
1420 1 24 1 18
1420 2 4 1 1
1420 2 5 1 1
1420 2 9 1 1
1420 2 14 1 1
1420 2 15 1 1
1420 2 19 1 1
1421 1 6 1 3
1421 1 7 1 13
1421 1 8 1 6
1421 1 9 1 5
1421 1 10 1 7
1421 1 17 1 2
1421 1 21 1 12
1421 1 22 1 9
1421 1 23 1 10
1421 1 24 1 16
1421 1 25 1 17
1421 2 5 0 1
1421 2 8 1 1
1421 2 10 1 1
1421 2 21 1 1
1421 2 23 1 1
1421 2 24 1 1
1421 2 25 1 1
1422 1 1 1 7
1422 1 2 1 16
1422 1 3 1 3
1422 1 4 1 5
1422 1 5 1 7
1422 1 6 1 3
1422 1 7 1 7
1422 1 8 1 1
1422 1 11 1 5
1422 1 12 1 14
1422 1 13 1 4
1422 1 15 1 3
1422 1 16 1 6
1422 1 17 1 5
1422 1 21 1 4
1422 1 22 1 10
1422 2 2 1 1
1422 2 11 0 1
1422 2 14 1 1
1422 2 15 0 1
1422 2 16 1 1
1422 2 17 1 1
1422 2 22 1 1
1423 1 1 1 8
1423 1 2 1 9
1423 1 3 1 13
1423 1 4 1 9
1423 1 5 1 16
1423 1 6 1 4
1423 1 7 1 2
1423 1 9 1 2
1423 1 10 1 2
1423 1 11 1 2
1423 1 12 1 1
1423 1 16 1 7
1423 1 17 1 5
1423 1 18 1 4
1423 1 19 1 3
1423 1 20 1 2
1423 1 21 1 3
1423 1 22 1 2
1423 1 23 1 1
1423 1 24 1 1
1423 1 25 1 4
1423 2 1 1 1
1423 2 5 1 1
1423 2 15 0 1
1423 2 18 0 1
1423 2 19 1 1
1424 1 1 1 2
1424 1 2 1 2
1424 1 3 1 1
1424 1 4 1 21
1424 1 5 1 1
1424 1 6 1 5
1424 1 9 1 14
1424 1 10 1 2
1424 1 11 1 7
1424 1 13 1 1
1424 1 14 1 13
1424 1 15 1 2
1424 1 16 1 1
1424 1 19 1 12
1424 1 20 1 1
1424 1 21 1 3
1424 1 24 1 10
1424 1 25 1 2
1424 2 2 0 1
1424 2 12 0 1
1424 2 13 0 1
1424 2 14 1 1
1424 2 18 0 1
1424 2 19 1 1
1424 2 21 0 1
1424 2 22 0 1
1424 2 24 1 1
1425 1 5 1 17
1425 1 6 1 14
1425 1 7 1 9
1425 1 8 1 9
1425 1 9 1 4
1425 1 10 1 12
1425 1 15 1 12
1425 1 20 1 14
1425 1 25 1 9
1425 2 5 1 1
1425 2 8 1 1
1425 2 10 1 1
1425 2 15 1 1
1425 2 20 1 1
1426 1 1 1 19
1426 1 2 1 25
1426 1 3 1 21
1426 1 4 1 18
1426 1 5 1 17
1426 2 1 1 1
1426 2 2 1 1
1426 2 3 1 1
1426 2 4 1 1
1426 2 5 1 1
1426 2 9 0 1
1426 2 18 0 1
1427 1 2 1 1
1427 1 6 1 11
1427 1 7 1 6
1427 1 8 1 19
1427 1 9 1 15
1427 1 10 1 15
1427 1 11 1 2
1427 1 13 1 1
1427 1 14 1 5
1427 1 15 1 5
1427 1 21 1 4
1427 1 22 1 3
1427 1 23 1 3
1427 1 24 1 6
1427 1 25 1 4
1427 2 9 1 1
1427 2 14 1 1
1427 2 15 0 1
1427 2 25 1 1
1428 1 1 1 21
1428 1 2 1 1
1428 1 4 1 1
1428 1 6 1 23
1428 1 7 1 2
1428 1 9 1 1
1428 1 11 1 14
1428 1 12 1 1
1428 1 14 1 1
1428 1 16 1 14
1428 1 17 1 3
1428 1 19 1 1
1428 1 21 1 13
1428 1 22 1 3
1428 1 24 1 1
1428 2 1 1 1
1428 2 5 0 1
1428 2 6 1 1
1428 2 15 0 1
1428 2 16 1 1
1428 2 21 1 1
1429 1 1 1 2
1429 1 8 1 5
1429 1 11 1 2
1429 1 13 1 2
1429 1 15 1 1
1429 1 16 1 20
1429 1 17 1 15
1429 1 18 1 11
1429 1 19 1 15
1429 1 20 1 21
1429 1 21 1 2
1429 1 23 1 4
1429 2 5 0 1
1429 2 11 1 1
1429 2 15 0 1
1429 2 17 1 1
1429 2 18 1 1
1429 2 20 1 1
1429 2 23 1 1
1430 1 1 1 10
1430 1 2 1 15
1430 1 3 1 12
1430 1 4 1 13
1430 1 5 1 13
1430 1 7 1 3
1430 1 11 1 4
1430 1 12 1 9
1430 1 13 1 6
1430 1 14 1 6
1430 1 15 1 7
1430 1 17 1 1
1430 1 22 1 1
1430 2 1 1 1
1430 2 3 1 1
1430 2 4 1 1
1430 2 14 1 1
1430 2 17 1 1
1430 2 18 0 1
1430 2 21 0 1
1430 2 22 0 1
1431 1 1 1 4
1431 1 2 1 4
1431 1 3 1 2
1431 1 4 1 1
1431 1 5 1 5
1431 1 6 1 6
1431 1 7 1 8
1431 1 8 1 9
1431 1 9 1 3
1431 1 10 1 16
1431 1 11 1 4
1431 1 12 1 10
1431 1 13 1 4
1431 1 14 1 3
1431 1 15 1 5
1431 1 17 1 4
1431 1 18 1 2
1431 1 20 1 4
1431 1 25 1 6
1431 2 2 1 1
1431 2 5 1 1
1431 2 6 1 1
1431 2 8 1 1
1431 2 9 1 1
1431 2 16 0 1
1431 2 20 1 1
1432 1 1 1 17
1432 1 2 1 18
1432 1 3 1 21
1432 1 4 1 21
1432 1 5 1 23
1432 2 1 1 1
1432 2 3 1 1
1432 2 5 1 1
1432 2 15 0 1
1432 2 22 0 1
1432 2 25 0 1
1433 1 1 1 6
1433 1 6 1 1
1433 1 9 1 1
1433 1 11 1 1
1433 1 14 1 1
1433 1 16 1 11
1433 1 17 1 15
1433 1 18 1 11
1433 1 19 1 17
1433 1 20 1 14
1433 1 21 1 10
1433 1 22 1 3
1433 1 23 1 5
1433 1 24 1 2
1433 1 25 1 2
1433 2 9 0 1
1433 2 15 0 1
1433 2 16 1 1
1433 2 18 1 1
1433 2 23 1 1
1433 2 25 1 1
1434 1 1 1 2
1434 1 2 1 4
1434 1 3 1 9
1434 1 4 1 4
1434 1 5 1 7
1434 1 6 1 1
1434 1 7 1 6
1434 1 8 1 8
1434 1 9 1 2
1434 1 10 1 8
1434 1 11 1 1
1434 1 13 1 13
1434 1 14 1 1
1434 1 15 1 6
1434 1 18 1 6
1434 1 19 1 3
1434 1 20 1 4
1434 1 21 1 1
1434 1 23 1 7
1434 1 24 1 1
1434 1 25 1 6
1434 2 2 1 1
1434 2 4 1 1
1434 2 5 1 1
1434 2 10 0 1
1434 2 13 1 1
1434 2 15 0 1
1434 2 18 1 1
1434 2 25 1 1
1435 1 1 1 26
1435 1 2 1 15
1435 1 3 1 17
1435 1 4 1 10
1435 1 5 1 21
1435 1 6 1 3
1435 1 7 1 3
1435 1 8 1 2
1435 1 11 1 1
1435 1 16 1 1
1435 1 21 1 1
1435 2 1 1 1
1435 2 2 1 1
1435 2 3 1 1
1435 2 4 1 1
1435 2 5 1 1
1436 1 1 1 1
1436 1 2 1 1
1436 1 6 1 4
1436 1 7 1 10
1436 1 8 1 7
1436 1 9 1 10
1436 1 10 1 9
1436 1 11 1 7
1436 1 12 1 13
1436 1 13 1 13
1436 1 14 1 8
1436 1 15 1 10
1436 1 17 1 5
1436 1 22 1 2
1436 2 10 1 1
1436 2 14 1 1
1436 2 15 0 1
1436 2 16 0 1
1436 2 20 0 1
1437 1 1 1 12
1437 1 2 1 8
1437 1 3 1 5
1437 1 4 1 10
1437 1 5 1 11
1437 1 6 1 3
1437 1 7 1 2
1437 1 8 1 2
1437 1 9 1 1
1437 1 10 1 7
1437 1 11 1 3
1437 1 12 1 1
1437 1 13 1 1
1437 1 14 1 1
1437 1 15 1 3
1437 1 16 1 2
1437 1 17 1 2
1437 1 20 1 8
1437 1 21 1 3
1437 1 22 1 4
1437 1 23 1 2
1437 1 24 1 5
1437 1 25 1 4
1437 2 1 1 1
1437 2 2 1 1
1437 2 5 1 1
1437 2 6 0 1
1437 2 8 0 1
1437 2 15 1 1
1437 2 18 0 1
1437 2 21 1 1
1437 2 22 1 1
1438 1 1 1 2
1438 1 2 1 2
1438 1 3 1 3
1438 1 4 1 16
1438 1 5 1 3
1438 1 8 1 2
1438 1 9 1 19
1438 1 14 1 21
1438 1 19 1 14
1438 1 23 1 1
1438 1 24 1 17
1438 2 4 1 1
1438 2 9 1 1
1438 2 12 0 1
1438 2 16 0 1
1438 2 19 1 1
1439 1 2 1 6
1439 1 3 1 8
1439 1 5 1 7
1439 1 7 1 3
1439 1 8 1 1
1439 1 9 1 1
1439 1 10 1 15
1439 1 11 1 1
1439 1 12 1 4
1439 1 13 1 4
1439 1 15 1 8
1439 1 16 1 2
1439 1 17 1 5
1439 1 18 1 5
1439 1 19 1 3
1439 1 20 1 12
1439 1 22 1 6
1439 1 25 1 9
1439 2 2 0 1
1439 2 7 1 1
1439 2 8 1 1
1439 2 10 1 1
1439 2 13 1 1
1439 2 15 0 1
1439 2 17 1 1
1439 2 19 1 1
1439 2 20 1 1
1439 2 22 0 1
1439 2 23 1 1
1439 2 25 1 1
1440 1 2 1 8
1440 1 3 1 1
1440 1 4 1 14
1440 1 7 1 7
1440 1 9 1 17
1440 1 10 1 1
1440 1 12 1 2
1440 1 13 1 1
1440 1 14 1 10
1440 1 17 1 6
1440 1 18 1 1
1440 1 19 1 12
1440 1 22 1 5
1440 1 24 1 14
1440 1 25 1 1
1440 2 2 1 1
1440 2 4 1 1
1440 2 5 0 1
1440 2 14 1 1
1440 2 18 0 1
1440 2 19 1 1
1441 1 18 1 1
1441 1 21 1 15
1441 1 22 1 22
1441 1 23 1 19
1441 1 24 1 19
1441 1 25 1 24
1441 2 2 0 1
1441 2 3 0 1
1441 2 7 0 1
1441 2 21 1 1
1441 2 22 1 1
1441 2 23 1 1
1441 2 25 1 1
1442 1 1 1 16
1442 1 2 1 12
1442 1 3 1 12
1442 1 4 1 20
1442 1 5 1 15
1442 1 8 1 1
1442 1 9 1 5
1442 1 13 1 1
1442 1 14 1 2
1442 1 19 1 5
1442 1 20 1 3
1442 1 24 1 5
1442 1 25 1 3
1442 2 1 1 1
1442 2 2 1 1
1442 2 4 1 1
1442 2 6 1 1
1443 1 2 1 2
1443 1 4 1 1
1443 1 5 1 4
1443 1 6 1 7
1443 1 7 1 9
1443 1 8 1 6
1443 1 9 1 11
1443 1 10 1 5
1443 1 12 1 5
1443 1 14 1 4
1443 1 15 1 5
1443 1 17 1 3
1443 1 20 1 8
1443 1 21 1 4
1443 1 22 1 9
1443 1 23 1 6
1443 1 24 1 4
1443 1 25 1 7
1443 2 6 0 1
1443 2 7 0 1
1443 2 15 0 1
1443 2 22 0 1
1443 2 25 1 1
1444 1 1 1 4
1444 1 2 1 1
1444 1 4 1 5
1444 1 6 1 8
1444 1 7 1 6
1444 1 8 1 5
1444 1 9 1 3
1444 1 10 1 6
1444 1 11 1 9
1444 1 12 1 12
1444 1 13 1 10
1444 1 14 1 9
1444 1 15 1 9
1444 1 16 1 4
1444 1 17 1 1
1444 1 19 1 3
1444 1 21 1 2
1444 1 22 1 1
1444 1 24 1 1
1444 1 25 1 1
1444 2 1 1 1
1444 2 3 0 1
1444 2 6 1 1
1444 2 9 1 1
1444 2 11 1 1
1444 2 19 1 1
1444 2 20 1 1
1444 2 24 1 1
1445 1 4 1 1
1445 1 5 1 17
1445 1 6 1 2
1445 1 9 1 3
1445 1 10 1 12
1445 1 14 1 2
1445 1 15 1 18
1445 1 16 1 1
1445 1 19 1 4
1445 1 20 1 23
1445 1 24 1 1
1445 1 25 1 16
1445 2 5 1 1
1445 2 12 0 1
1445 2 20 1 1
1445 2 25 1 1
1446 1 1 1 4
1446 1 4 1 12
1446 1 6 1 4
1446 1 9 1 12
1446 1 10 1 1
1446 1 11 1 7
1446 1 14 1 11
1446 1 15 1 1
1446 1 16 1 4
1446 1 19 1 15
1446 1 21 1 11
1446 1 24 1 17
1446 1 25 1 1
1446 2 1 1 1
1446 2 4 1 1
1446 2 12 0 1
1446 2 14 1 1
1446 2 17 0 1
1447 1 1 1 9
1447 1 2 1 12
1447 1 3 1 12
1447 1 4 1 8
1447 1 5 1 11
1447 1 7 1 7
1447 1 11 1 10
1447 1 12 1 10
1447 1 13 1 6
1447 1 14 1 5
1447 1 15 1 6
1447 1 17 1 2
1447 1 22 1 1
1447 1 25 1 1
1447 2 2 1 1
1447 2 3 1 1
1447 2 4 1 1
1447 2 11 0 1
1447 2 12 1 1
1447 2 13 0 1
1447 2 15 0 1
1448 1 3 1 1
1448 1 4 1 6
1448 1 6 1 1
1448 1 7 1 2
1448 1 8 1 1
1448 1 9 1 12
1448 1 10 1 2
1448 1 11 1 13
1448 1 12 1 5
1448 1 13 1 13
1448 1 14 1 15
1448 1 15 1 7
1448 1 16 1 2
1448 1 17 1 4
1448 1 18 1 2
1448 1 19 1 10
1448 1 24 1 4
1448 2 3 0 1
1448 2 9 0 1
1448 2 14 1 1
1448 2 19 1 1
1448 2 24 1 1
1449 1 1 1 12
1449 1 5 1 2
1449 1 6 1 7
1449 1 10 1 1
1449 1 11 1 11
1449 1 12 1 1
1449 1 13 1 2
1449 1 14 1 4
1449 1 15 1 1
1449 1 16 1 8
1449 1 20 1 2
1449 1 21 1 24
1449 1 22 1 11
1449 1 23 1 3
1449 1 24 1 6
1449 1 25 1 5
1449 2 3 0 1
1449 2 8 0 1
1449 2 9 0 1
1449 2 21 1 1
1449 2 24 1 1
1449 2 25 1 1
1450 1 1 1 2
1450 1 2 1 2
1450 1 4 1 1
1450 1 5 1 16
1450 1 10 1 21
1450 1 15 1 16
1450 1 20 1 25
1450 1 25 1 17
1450 2 5 1 1
1450 2 10 1 1
1450 2 15 1 1
1450 2 20 1 1
1451 1 1 1 17
1451 1 2 1 18
1451 1 3 1 22
1451 1 4 1 16
1451 1 5 1 16
1451 1 6 1 2
1451 1 7 1 1
1451 1 8 1 4
1451 1 9 1 2
1451 1 14 1 1
1451 1 15 1 1
1451 2 1 1 1
1451 2 2 1 1
1451 2 3 1 1
1451 2 5 1 1
1451 2 10 1 1
1451 2 15 0 1
1451 2 25 1 1
1452 1 1 1 4
1452 1 6 1 1
1452 1 8 1 3
1452 1 9 1 3
1452 1 10 1 4
1452 1 11 1 1
1452 1 16 1 4
1452 1 17 1 1
1452 1 18 1 3
1452 1 19 1 3
1452 1 20 1 1
1452 1 21 1 16
1452 1 22 1 18
1452 1 23 1 12
1452 1 24 1 15
1452 1 25 1 11
1452 2 4 0 1
1452 2 6 0 1
1452 2 15 0 1
1452 2 21 1 1
1452 2 22 0 1
1452 2 23 1 1
1452 2 25 1 1
1453 1 2 1 2
1453 1 6 1 1
1453 1 7 1 1
1453 1 9 1 2
1453 1 10 1 1
1453 1 11 1 4
1453 1 12 1 7
1453 1 13 1 7
1453 1 14 1 4
1453 1 15 1 6
1453 1 16 1 5
1453 1 17 1 2
1453 1 18 1 1
1453 1 19 1 3
1453 1 20 1 5
1453 1 21 1 11
1453 1 22 1 10
1453 1 23 1 8
1453 1 24 1 10
1453 1 25 1 10
1453 2 12 1 1
1453 2 13 0 1
1453 2 21 1 1
1454 1 3 1 2
1454 1 4 1 13
1454 1 5 1 11
1454 1 8 1 1
1454 1 9 1 13
1454 1 10 1 7
1454 1 11 1 1
1454 1 13 1 4
1454 1 14 1 10
1454 1 15 1 2
1454 1 17 1 1
1454 1 18 1 1
1454 1 19 1 8
1454 1 20 1 9
1454 1 23 1 1
1454 1 24 1 12
1454 1 25 1 4
1454 2 4 1 1
1454 2 5 1 1
1454 2 6 0 1
1454 2 9 1 1
1454 2 14 1 1
1454 2 19 1 1
1455 1 1 1 1
1455 1 3 1 4
1455 1 4 1 1
1455 1 6 1 2
1455 1 8 1 7
1455 1 11 1 2
1455 1 13 1 6
1455 1 16 1 1
1455 1 18 1 3
1455 1 21 1 20
1455 1 22 1 12
1455 1 23 1 17
1455 1 24 1 12
1455 1 25 1 12
1455 2 3 0 1
1455 2 8 1 1
1455 2 18 0 1
1455 2 21 1 1
1455 2 22 1 1
1455 2 23 1 1
1455 2 25 1 1
1456 1 1 1 7
1456 1 3 1 9
1456 1 5 1 1
1456 1 6 1 6
1456 1 8 1 7
1456 1 11 1 6
1456 1 13 1 9
1456 1 16 1 7
1456 1 18 1 18
1456 1 19 1 1
1456 1 21 1 8
1456 1 23 1 21
1456 2 10 0 1
1456 2 11 1 1
1456 2 13 1 1
1456 2 15 0 1
1456 2 18 1 1
1456 2 21 1 1
1456 2 22 0 1
1457 1 1 1 11
1457 1 3 1 1
1457 1 6 1 20
1457 1 7 1 4
1457 1 8 1 3
1457 1 9 1 4
1457 1 11 1 16
1457 1 13 1 2
1457 1 15 1 3
1457 1 16 1 15
1457 1 21 1 15
1457 1 22 1 1
1457 1 23 1 1
1457 1 24 1 1
1457 1 25 1 3
1457 2 1 1 1
1457 2 6 1 1
1457 2 8 1 1
1457 2 16 1 1
1457 2 21 1 1
1458 1 3 1 19
1458 1 8 1 14
1458 1 13 1 28
1458 1 18 1 19
1458 1 20 1 2
1458 1 22 1 1
1458 1 23 1 15
1458 1 24 1 1
1458 1 25 1 1
1458 2 3 1 1
1458 2 6 0 1
1458 2 8 1 1
1458 2 13 1 1
1458 2 15 0 1
1458 2 18 1 1
1458 2 23 1 1
1459 1 3 1 1
1459 1 6 1 19
1459 1 7 1 18
1459 1 8 1 16
1459 1 9 1 16
1459 1 10 1 22
1459 1 12 1 1
1459 1 13 1 1
1459 1 14 1 3
1459 1 17 1 1
1459 1 22 1 1
1459 1 24 1 1
1459 2 7 1 1
1459 2 8 1 1
1459 2 10 0 1
1459 2 12 0 1
1459 2 15 0 1
1460 1 1 1 1
1460 1 2 1 1
1460 1 3 1 6
1460 1 4 1 8
1460 1 5 1 2
1460 1 6 1 8
1460 1 7 1 6
1460 1 8 1 9
1460 1 9 1 7
1460 1 10 1 4
1460 1 13 1 6
1460 1 14 1 3
1460 1 15 1 3
1460 1 18 1 12
1460 1 19 1 1
1460 1 20 1 2
1460 1 21 1 1
1460 1 22 1 2
1460 1 23 1 7
1460 1 24 1 7
1460 1 25 1 4
1460 2 3 0 1
1460 2 5 0 1
1460 2 7 1 1
1460 2 14 1 1
1460 2 19 1 1
1460 2 20 1 1
1460 2 23 1 1
1461 1 2 1 25
1461 1 7 1 21
1461 1 12 1 13
1461 1 17 1 24
1461 1 20 1 2
1461 1 22 1 15
1461 2 2 1 1
1461 2 7 1 1
1461 2 9 0 1
1461 2 10 1 1
1461 2 12 1 1
1461 2 17 1 1
1461 2 22 1 1
1462 1 1 1 1
1462 1 2 1 1
1462 1 4 1 2
1462 1 6 1 15
1462 1 7 1 12
1462 1 8 1 15
1462 1 9 1 13
1462 1 10 1 18
1462 1 11 1 1
1462 1 12 1 4
1462 1 13 1 4
1462 1 14 1 2
1462 1 16 1 1
1462 1 21 1 2
1462 1 22 1 5
1462 1 24 1 4
1462 2 7 1 1
1462 2 8 1 1
1462 2 9 1 1
1462 2 10 1 1
1462 2 18 0 1
1463 1 1 1 2
1463 1 2 1 6
1463 1 6 1 5
1463 1 7 1 4
1463 1 11 1 1
1463 1 12 1 4
1463 1 13 1 1
1463 1 16 1 3
1463 1 17 1 12
1463 1 19 1 3
1463 1 20 1 1
1463 1 21 1 10
1463 1 22 1 16
1463 1 23 1 12
1463 1 24 1 8
1463 1 25 1 12
1463 2 7 1 1
1463 2 10 0 1
1463 2 12 1 1
1463 2 15 0 1
1463 2 18 1 1
1463 2 24 1 1
1463 2 25 1 1
1464 1 3 1 1
1464 1 5 1 8
1464 1 7 1 1
1464 1 8 1 2
1464 1 10 1 12
1464 1 13 1 5
1464 1 15 1 10
1464 1 16 1 9
1464 1 17 1 8
1464 1 18 1 10
1464 1 19 1 11
1464 1 20 1 11
1464 1 23 1 1
1464 1 25 1 11
1464 2 9 0 1
1464 2 10 1 1
1464 2 13 0 1
1464 2 15 0 1
1464 2 18 1 1
1464 2 20 1 1
1465 1 1 1 1
1465 1 2 1 7
1465 1 3 1 4
1465 1 5 1 8
1465 1 7 1 9
1465 1 8 1 3
1465 1 10 1 8
1465 1 11 1 1
1465 1 12 1 6
1465 1 13 1 3
1465 1 15 1 12
1465 1 16 1 1
1465 1 17 1 8
1465 1 18 1 1
1465 1 20 1 14
1465 1 22 1 8
1465 1 25 1 6
1465 2 2 1 1
1465 2 7 1 1
1465 2 15 1 1
1466 1 1 1 20
1466 1 2 1 12
1466 1 3 1 19
1466 1 4 1 18
1466 1 5 1 17
1466 1 6 1 4
1466 1 8 1 1
1466 1 11 1 4
1466 1 16 1 1
1466 1 18 1 2
1466 1 21 1 1
1466 1 23 1 1
1466 2 1 1 1
1466 2 2 1 1
1466 2 3 1 1
1466 2 5 1 1
1466 2 11 0 1
1467 1 2 1 1
1467 1 6 1 1
1467 1 11 1 5
1467 1 12 1 8
1467 1 13 1 4
1467 1 14 1 1
1467 1 15 1 7
1467 1 16 1 11
1467 1 17 1 16
1467 1 18 1 14
1467 1 19 1 19
1467 1 20 1 13
1467 2 3 0 1
1467 2 5 1 1
1467 2 12 1 1
1467 2 14 1 1
1467 2 15 1 1
1467 2 16 1 1
1467 2 17 1 1
1467 2 18 1 1
1468 1 1 1 1
1468 1 6 1 2
1468 1 8 1 1
1468 1 11 1 6
1468 1 12 1 3
1468 1 13 1 1
1468 1 14 1 2
1468 1 15 1 2
1468 1 16 1 16
1468 1 17 1 14
1468 1 18 1 12
1468 1 19 1 18
1468 1 20 1 20
1468 1 21 1 2
1468 2 2 0 1
1468 2 15 0 1
1468 2 16 1 1
1468 2 17 1 1
1468 2 22 0 1
1469 1 1 1 1
1469 1 2 1 2
1469 1 4 1 20
1469 1 5 1 1
1469 1 6 1 2
1469 1 7 1 2
1469 1 8 1 1
1469 1 9 1 21
1469 1 10 1 1
1469 1 14 1 14
1469 1 16 1 1
1469 1 19 1 12
1469 1 23 1 1
1469 1 24 1 21
1469 2 9 1 1
1469 2 14 1 1
1469 2 16 0 1
1469 2 24 1 1
1470 1 2 1 6
1470 1 5 1 3
1470 1 6 1 10
1470 1 7 1 9
1470 1 8 1 6
1470 1 9 1 6
1470 1 10 1 6
1470 1 11 1 7
1470 1 12 1 10
1470 1 13 1 5
1470 1 14 1 7
1470 1 15 1 8
1470 1 17 1 6
1470 1 20 1 2
1470 1 21 1 1
1470 1 22 1 5
1470 1 25 1 3
1470 2 3 0 1
1470 2 6 1 1
1470 2 7 0 1
1470 2 10 1 1
1470 2 11 1 1
1470 2 14 1 1
1470 2 15 1 1
1471 1 1 1 1
1471 1 2 1 1
1471 1 3 1 2
1471 1 4 1 1
1471 1 5 1 18
1471 1 8 1 1
1471 1 10 1 21
1471 1 13 1 1
1471 1 15 1 19
1471 1 20 1 16
1471 1 25 1 19
1471 2 5 1 1
1471 2 10 1 1
1471 2 12 0 1
1471 2 15 1 1
1471 2 17 0 1
1471 2 20 1 1
1471 2 25 1 1
1472 1 4 1 1
1472 1 6 1 6
1472 1 7 1 4
1472 1 8 1 8
1472 1 9 1 8
1472 1 10 1 5
1472 1 11 1 10
1472 1 12 1 9
1472 1 13 1 15
1472 1 14 1 14
1472 1 15 1 13
1472 1 19 1 5
1472 1 24 1 2
1472 2 3 0 1
1472 2 6 1 1
1472 2 9 1 1
1472 2 12 1 1
1472 2 14 1 1
1472 2 17 0 1
1473 1 3 1 9
1473 1 4 1 4
1473 1 5 1 4
1473 1 7 1 1
1473 1 8 1 10
1473 1 9 1 6
1473 1 10 1 2
1473 1 11 1 2
1473 1 12 1 1
1473 1 13 1 10
1473 1 14 1 6
1473 1 15 1 6
1473 1 18 1 12
1473 1 19 1 6
1473 1 20 1 1
1473 1 23 1 5
1473 1 24 1 6
1473 1 25 1 9
1473 2 9 1 1
1473 2 10 1 1
1473 2 18 1 1
1474 1 1 1 10
1474 1 2 1 1
1474 1 3 1 1
1474 1 6 1 6
1474 1 7 1 4
1474 1 10 1 1
1474 1 11 1 8
1474 1 12 1 1
1474 1 16 1 7
1474 1 17 1 6
1474 1 18 1 1
1474 1 19 1 3
1474 1 20 1 3
1474 1 21 1 12
1474 1 22 1 10
1474 1 23 1 9
1474 1 24 1 9
1474 1 25 1 8
1474 2 11 1 1
1474 2 15 0 1
1474 2 16 1 1
1474 2 21 1 1
1474 2 22 1 1
1474 2 25 1 1
1475 1 1 1 25
1475 1 2 1 13
1475 1 3 1 11
1475 1 4 1 22
1475 1 5 1 26
1475 1 10 1 1
1475 1 11 1 1
1475 1 20 1 1
1475 2 1 1 1
1475 2 2 1 1
1475 2 4 1 1
1475 2 5 1 1
1476 1 1 1 1
1476 1 3 1 1
1476 1 5 1 11
1476 1 6 1 1
1476 1 7 1 2
1476 1 8 1 1
1476 1 10 1 13
1476 1 11 1 8
1476 1 12 1 7
1476 1 13 1 5
1476 1 14 1 16
1476 1 15 1 15
1476 1 16 1 2
1476 1 20 1 8
1476 1 21 1 1
1476 1 25 1 8
1476 2 5 1 1
1477 1 3 1 1
1477 1 8 1 5
1477 1 13 1 1
1477 1 16 1 9
1477 1 17 1 10
1477 1 18 1 12
1477 1 19 1 8
1477 1 20 1 9
1477 1 21 1 4
1477 1 22 1 10
1477 1 23 1 12
1477 1 24 1 8
1477 1 25 1 11
1477 2 7 0 1
1477 2 12 0 1
1477 2 15 0 1
1477 2 18 1 1
1477 2 20 1 1
1477 2 21 1 1
1477 2 23 1 1
1477 2 24 1 1
1478 1 3 1 3
1478 1 8 1 3
1478 1 11 1 1
1478 1 12 1 2
1478 1 13 1 1
1478 1 14 1 1
1478 1 15 1 2
1478 1 16 1 8
1478 1 17 1 6
1478 1 18 1 1
1478 1 19 1 3
1478 1 20 1 6
1478 1 21 1 10
1478 1 22 1 19
1478 1 23 1 13
1478 1 24 1 13
1478 1 25 1 8
1478 2 2 0 1
1478 2 10 0 1
1478 2 16 1 1
1478 2 18 1 1
1478 2 20 1 1
1478 2 22 1 1
1478 2 23 1 1
1478 2 25 1 1
1479 1 2 1 1
1479 1 3 1 16
1479 1 5 1 1
1479 1 6 1 1
1479 1 8 1 14
1479 1 9 1 1
1479 1 10 1 1
1479 1 13 1 21
1479 1 15 1 1
1479 1 18 1 10
1479 1 20 1 3
1479 1 23 1 30
1479 2 3 1 1
1479 2 23 1 1
1480 1 1 1 2
1480 1 3 1 3
1480 1 5 1 2
1480 1 6 1 1
1480 1 11 1 2
1480 1 16 1 1
1480 1 21 1 27
1480 1 22 1 18
1480 1 23 1 12
1480 1 24 1 15
1480 1 25 1 17
1480 2 1 0 1
1480 2 9 0 1
1480 2 18 0 1
1480 2 22 1 1
1480 2 23 1 1
1480 2 24 1 1
1481 1 2 1 4
1481 1 4 1 13
1481 1 6 1 1
1481 1 7 1 1
1481 1 9 1 19
1481 1 12 1 2
1481 1 14 1 17
1481 1 15 1 1
1481 1 17 1 1
1481 1 19 1 21
1481 1 21 1 1
1481 1 22 1 2
1481 1 24 1 15
1481 1 25 1 2
1481 2 5 0 1
1481 2 9 1 1
1481 2 15 0 1
1481 2 16 0 1
1481 2 19 1 1
1481 2 24 1 1
1482 1 5 1 1
1482 1 8 1 4
1482 1 9 1 1
1482 1 10 1 3
1482 1 15 1 2
1482 1 19 1 1
1482 1 20 1 4
1482 1 21 1 13
1482 1 22 1 21
1482 1 23 1 14
1482 1 24 1 18
1482 1 25 1 18
1482 2 12 0 1
1482 2 15 0 1
1482 2 21 1 1
1482 2 24 1 1
1482 2 25 1 1
1483 1 2 1 17
1483 1 6 1 1
1483 1 7 1 21
1483 1 11 1 1
1483 1 12 1 18
1483 1 16 1 1
1483 1 17 1 19
1483 1 21 1 3
1483 1 22 1 19
1483 2 2 1 1
1483 2 7 1 1
1483 2 11 0 1
1483 2 12 1 1
1483 2 15 0 1
1483 2 22 1 1
1484 1 2 1 19
1484 1 3 1 1
1484 1 7 1 19
1484 1 12 1 15
1484 1 13 1 2
1484 1 14 1 2
1484 1 15 1 2
1484 1 17 1 17
1484 1 21 1 1
1484 1 22 1 18
1484 1 24 1 1
1484 1 25 1 3
1484 2 7 1 1
1484 2 12 1 1
1484 2 15 0 1
1484 2 20 0 1
1484 2 22 1 1
1485 1 1 1 5
1485 1 2 1 4
1485 1 3 1 12
1485 1 4 1 7
1485 1 5 1 13
1485 1 6 1 5
1485 1 8 1 13
1485 1 10 1 3
1485 1 11 1 3
1485 1 13 1 3
1485 1 14 1 1
1485 1 15 1 2
1485 1 16 1 3
1485 1 17 1 1
1485 1 18 1 6
1485 1 20 1 5
1485 1 21 1 1
1485 1 23 1 4
1485 1 24 1 2
1485 1 25 1 7
1485 2 1 1 1
1485 2 2 1 1
1485 2 3 1 1
1485 2 5 1 1
1485 2 10 1 1
1485 2 13 1 1
1486 1 6 1 16
1486 1 7 1 24
1486 1 8 1 17
1486 1 9 1 17
1486 1 10 1 22
1486 1 12 1 1
1486 1 13 1 1
1486 1 14 1 1
1486 1 21 1 1
1486 2 6 1 1
1486 2 7 1 1
1486 2 8 1 1
1486 2 9 1 1
1486 2 10 1 1
1486 2 15 0 1
1486 2 18 0 1
1486 2 20 0 1
1487 1 1 1 1
1487 1 2 1 7
1487 1 6 1 1
1487 1 7 1 11
1487 1 11 1 5
1487 1 12 1 15
1487 1 13 1 2
1487 1 14 1 2
1487 1 15 1 4
1487 1 16 1 2
1487 1 17 1 14
1487 1 21 1 7
1487 1 22 1 23
1487 1 24 1 4
1487 1 25 1 2
1487 2 6 1 1
1487 2 12 1 1
1487 2 22 1 1
1487 2 24 1 1
1487 2 25 1 1
1488 1 2 1 1
1488 1 5 1 20
1488 1 7 1 1
1488 1 10 1 20
1488 1 15 1 17
1488 1 17 1 2
1488 1 18 1 4
1488 1 19 1 5
1488 1 20 1 17
1488 1 22 1 1
1488 1 25 1 12
1488 2 3 0 1
1488 2 7 0 1
1488 2 8 0 1
1488 2 10 1 1
1488 2 12 0 1
1488 2 15 1 1
1488 2 20 1 1
1488 2 25 1 1
1489 1 1 1 13
1489 1 6 1 9
1489 1 11 1 24
1489 1 12 1 6
1489 1 13 1 9
1489 1 14 1 8
1489 1 15 1 8
1489 1 16 1 13
1489 1 21 1 10
1489 2 6 1 1
1489 2 12 1 1
1489 2 14 1 1
1489 2 15 1 1
1489 2 21 1 1
1489 2 25 0 1
1490 1 1 1 9
1490 1 3 1 6
1490 1 6 1 13
1490 1 7 1 3
1490 1 8 1 11
1490 1 9 1 4
1490 1 10 1 2
1490 1 11 1 6
1490 1 13 1 4
1490 1 16 1 12
1490 1 18 1 7
1490 1 19 1 2
1490 1 21 1 11
1490 1 22 1 1
1490 1 23 1 9
1490 2 6 1 1
1490 2 10 1 1
1490 2 12 0 1
1490 2 16 1 1
1491 1 2 1 10
1491 1 3 1 2
1491 1 5 1 2
1491 1 7 1 4
1491 1 8 1 1
1491 1 10 1 4
1491 1 12 1 11
1491 1 13 1 2
1491 1 15 1 2
1491 1 16 1 7
1491 1 17 1 14
1491 1 18 1 5
1491 1 19 1 7
1491 1 20 1 13
1491 1 22 1 14
1491 1 23 1 1
1491 1 25 1 1
1491 2 7 1 1
1491 2 10 0 1
1491 2 12 1 1
1491 2 15 0 1
1491 2 17 1 1
1492 1 1 1 14
1492 1 2 1 7
1492 1 3 1 7
1492 1 4 1 4
1492 1 5 1 7
1492 1 11 1 4
1492 1 12 1 4
1492 1 13 1 8
1492 1 14 1 3
1492 1 15 1 8
1492 1 16 1 7
1492 1 17 1 6
1492 1 18 1 8
1492 1 19 1 6
1492 1 20 1 7
1492 2 2 1 1
1492 2 5 1 1
1492 2 12 0 1
1492 2 18 0 1
1492 2 20 1 1
1492 2 25 0 1
1493 1 2 1 6
1493 1 5 1 1
1493 1 6 1 6
1493 1 7 1 20
1493 1 8 1 5
1493 1 9 1 6
1493 1 10 1 11
1493 1 11 1 2
1493 1 12 1 7
1493 1 14 1 2
1493 1 15 1 3
1493 1 17 1 13
1493 1 20 1 2
1493 1 22 1 14
1493 1 24 1 1
1493 1 25 1 1
1493 2 7 1 1
1493 2 14 0 1
1493 2 17 1 1
1493 2 20 0 1
1494 1 3 1 16
1494 1 6 1 7
1494 1 7 1 6
1494 1 8 1 17
1494 1 9 1 6
1494 1 10 1 3
1494 1 13 1 20
1494 1 18 1 11
1494 1 19 1 1
1494 1 20 1 1
1494 1 23 1 12
1494 2 7 1 1
1494 2 8 1 1
1494 2 13 1 1
1494 2 16 1 1
1494 2 18 1 1
1494 2 23 1 1
1495 1 1 1 4
1495 1 6 1 19
1495 1 7 1 12
1495 1 8 1 14
1495 1 9 1 13
1495 1 10 1 17
1495 1 11 1 7
1495 1 16 1 8
1495 1 17 1 2
1495 1 20 1 1
1495 1 21 1 3
1495 2 1 1 1
1495 2 8 1 1
1495 2 10 1 1
1495 2 21 1 1
1496 1 1 1 7
1496 1 2 1 5
1496 1 3 1 5
1496 1 4 1 6
1496 1 5 1 5
1496 1 9 1 1
1496 1 18 1 1
1496 1 21 1 16
1496 1 22 1 15
1496 1 23 1 8
1496 1 24 1 14
1496 1 25 1 17
1496 2 3 1 1
1496 2 4 1 1
1496 2 21 1 1
1496 2 22 1 1
1496 2 23 1 1
1496 2 25 1 1
1497 1 1 1 3
1497 1 2 1 12
1497 1 5 1 1
1497 1 6 1 1
1497 1 7 1 10
1497 1 8 1 2
1497 1 9 1 1
1497 1 10 1 2
1497 1 11 1 2
1497 1 12 1 22
1497 1 13 1 2
1497 1 15 1 5
1497 1 16 1 3
1497 1 17 1 8
1497 1 20 1 1
1497 1 21 1 4
1497 1 22 1 19
1497 1 23 1 1
1497 1 25 1 1
1497 2 5 0 1
1497 2 7 1 1
1497 2 12 1 1
1497 2 21 1 1
1497 2 22 1 1
1498 1 4 1 26
1498 1 8 1 2
1498 1 9 1 19
1498 1 14 1 18
1498 1 19 1 11
1498 1 24 1 24
1498 2 4 1 1
1498 2 9 1 1
1498 2 12 0 1
1498 2 14 1 1
1498 2 18 0 1
1498 2 19 1 1
1498 2 22 0 1
1499 1 1 1 6
1499 1 2 1 8
1499 1 3 1 18
1499 1 4 1 5
1499 1 5 1 5
1499 1 6 1 4
1499 1 7 1 1
1499 1 8 1 7
1499 1 9 1 6
1499 1 10 1 2
1499 1 11 1 5
1499 1 13 1 12
1499 1 18 1 11
1499 1 21 1 1
1499 1 23 1 9
1499 2 3 1 1
1499 2 5 0 1
1499 2 8 1 1
1499 2 10 1 1
1499 2 15 0 1
1499 2 18 0 1
1500 1 3 1 1
1500 1 4 1 19
1500 1 5 1 4
1500 1 6 1 4
1500 1 7 1 4
1500 1 8 1 1
1500 1 9 1 17
1500 1 10 1 3
1500 1 12 1 1
1500 1 14 1 11
1500 1 15 1 1
1500 1 16 1 1
1500 1 19 1 14
1500 1 20 1 1
1500 1 24 1 14
1500 1 25 1 4
1500 2 4 1 1
1500 2 14 1 1
1500 2 19 1 1
1500 2 22 0 1
1500 2 24 1 1
1501 1 1 1 24
1501 1 2 1 16
1501 1 3 1 18
1501 1 4 1 22
1501 1 5 1 15
1501 1 6 1 2
1501 1 11 1 1
1501 1 16 1 1
1501 1 21 1 1
1501 2 2 1 1
1501 2 3 1 1
1501 2 4 1 1
1501 2 15 0 1
1501 2 18 0 1
1502 1 21 1 20
1502 1 22 1 17
1502 1 23 1 17
1502 1 24 1 28
1502 1 25 1 18
1502 2 6 0 1
1502 2 8 0 1
1502 2 21 1 1
1502 2 22 1 1
1502 2 23 1 1
1502 2 24 1 1
1502 2 25 1 1
1503 1 4 1 4
1503 1 5 1 5
1503 1 6 1 12
1503 1 7 1 14
1503 1 8 1 7
1503 1 9 1 12
1503 1 10 1 17
1503 1 12 1 1
1503 1 13 1 1
1503 1 14 1 4
1503 1 15 1 2
1503 1 16 1 1
1503 1 18 1 1
1503 1 19 1 9
1503 1 21 1 1
1503 1 24 1 7
1503 1 25 1 2
1503 2 5 1 1
1503 2 6 1 1
1503 2 9 1 1
1503 2 17 1 1
1504 1 4 1 1
1504 1 14 1 1
1504 1 21 1 16
1504 1 22 1 24
1504 1 23 1 25
1504 1 24 1 14
1504 1 25 1 19
1504 2 12 0 1
1504 2 15 0 1
1504 2 22 1 1
1504 2 23 1 1
1504 2 25 1 1
1505 1 1 1 2
1505 1 3 1 9
1505 1 4 1 1
1505 1 5 1 1
1505 1 6 1 9
1505 1 7 1 5
1505 1 8 1 16
1505 1 9 1 8
1505 1 10 1 7
1505 1 13 1 11
1505 1 16 1 3
1505 1 17 1 4
1505 1 18 1 7
1505 1 19 1 2
1505 1 20 1 3
1505 1 21 1 2
1505 1 23 1 9
1505 1 24 1 1
1505 2 6 0 1
1505 2 7 1 1
1505 2 13 1 1
1505 2 16 1 1
1506 1 1 1 19
1506 1 2 1 20
1506 1 3 1 12
1506 1 4 1 13
1506 1 5 1 23
1506 1 7 1 1
1506 1 16 1 4
1506 1 17 1 3
1506 1 18 1 1
1506 1 20 1 1
1506 1 22 1 2
1506 1 23 1 1
1506 2 1 1 1
1506 2 3 1 1
1506 2 4 1 1
1506 2 15 0 1
1506 2 18 1 1
1507 1 1 1 13
1507 1 2 1 8
1507 1 3 1 13
1507 1 4 1 9
1507 1 5 1 9
1507 1 6 1 3
1507 1 7 1 6
1507 1 8 1 6
1507 1 9 1 8
1507 1 10 1 4
1507 1 11 1 4
1507 1 14 1 4
1507 1 16 1 3
1507 1 19 1 2
1507 1 21 1 2
1507 1 22 1 2
1507 1 24 1 2
1507 1 25 1 2
1507 2 2 1 1
1507 2 3 1 1
1507 2 7 0 1
1507 2 8 1 1
1508 1 3 1 1
1508 1 4 1 9
1508 1 9 1 2
1508 1 11 1 12
1508 1 12 1 17
1508 1 13 1 13
1508 1 14 1 22
1508 1 15 1 13
1508 1 19 1 4
1508 1 20 1 1
1508 1 24 1 5
1508 1 25 1 1
1508 2 2 0 1
1508 2 13 1 1
1508 2 14 1 1
1508 2 15 1 1
1508 2 19 1 1
1509 1 1 1 8
1509 1 4 1 6
1509 1 5 1 9
1509 1 6 1 8
1509 1 9 1 6
1509 1 10 1 8
1509 1 11 1 9
1509 1 13 1 1
1509 1 14 1 4
1509 1 15 1 9
1509 1 16 1 8
1509 1 19 1 7
1509 1 20 1 4
1509 1 21 1 4
1509 1 22 1 1
1509 1 24 1 5
1509 1 25 1 3
1509 2 4 1 1
1509 2 5 1 1
1509 2 6 1 1
1509 2 10 1 1
1509 2 15 0 1
1509 2 16 1 1
1509 2 19 0 1
1509 2 21 1 1
1510 1 1 1 15
1510 1 6 1 19
1510 1 11 1 15
1510 1 12 1 2
1510 1 14 1 1
1510 1 16 1 18
1510 1 18 1 1
1510 1 19 1 2
1510 1 20 1 1
1510 1 21 1 20
1510 1 23 1 1
1510 1 24 1 2
1510 1 25 1 3
1510 2 1 1 1
1510 2 6 1 1
1510 2 10 0 1
1510 2 11 1 1
1510 2 17 1 1
1510 2 19 1 1
1511 1 1 1 2
1511 1 2 1 15
1511 1 6 1 8
1511 1 7 1 15
1511 1 8 1 7
1511 1 9 1 5
1511 1 10 1 11
1511 1 11 1 1
1511 1 12 1 7
1511 1 13 1 2
1511 1 14 1 1
1511 1 17 1 7
1511 1 21 1 1
1511 1 22 1 18
1511 2 2 1 1
1511 2 6 1 1
1511 2 10 1 1
1511 2 12 1 1
1512 1 2 1 14
1512 1 6 1 4
1512 1 7 1 17
1512 1 9 1 1
1512 1 10 1 1
1512 1 12 1 13
1512 1 16 1 1
1512 1 17 1 19
1512 1 18 1 2
1512 1 19 1 4
1512 1 22 1 24
1512 2 2 1 1
1512 2 6 0 1
1512 2 8 1 1
1512 2 10 0 1
1512 2 12 1 1
1512 2 19 0 1
1512 2 22 1 1
1513 1 2 1 1
1513 1 4 1 10
1513 1 7 1 3
1513 1 9 1 6
1513 1 11 1 13
1513 1 12 1 12
1513 1 13 1 9
1513 1 14 1 15
1513 1 15 1 9
1513 1 17 1 2
1513 1 19 1 10
1513 1 22 1 1
1513 1 24 1 9
1513 2 4 1 1
1513 2 9 1 1
1513 2 11 1 1
1513 2 13 1 1
1513 2 14 1 1
1513 2 15 1 1
1513 2 19 1 1
1513 2 24 1 1
1514 1 1 1 1
1514 1 3 1 3
1514 1 4 1 2
1514 1 5 1 1
1514 1 6 1 11
1514 1 7 1 14
1514 1 8 1 13
1514 1 9 1 22
1514 1 10 1 19
1514 1 13 1 1
1514 1 14 1 2
1514 1 15 1 2
1514 1 18 1 1
1514 1 19 1 2
1514 1 23 1 1
1514 1 24 1 3
1514 1 25 1 2
1514 2 2 0 1
1514 2 4 1 1
1514 2 8 1 1
1514 2 9 1 1
1514 2 19 1 1
1515 1 1 1 1
1515 1 3 1 1
1515 1 5 1 25
1515 1 6 1 1
1515 1 9 1 1
1515 1 10 1 16
1515 1 11 1 1
1515 1 15 1 16
1515 1 16 1 1
1515 1 20 1 20
1515 1 25 1 17
1515 2 5 1 1
1515 2 10 1 1
1515 2 12 0 1
1515 2 14 0 1
1515 2 16 0 1
1515 2 20 1 1
1515 2 25 1 1
1516 1 2 1 23
1516 1 7 1 14
1516 1 9 1 1
1516 1 10 1 1
1516 1 12 1 17
1516 1 13 1 4
1516 1 14 1 2
1516 1 15 1 5
1516 1 17 1 16
1516 1 19 1 1
1516 1 22 1 16
1516 2 7 1 1
1516 2 12 1 1
1516 2 15 0 1
1516 2 17 1 1
1516 2 22 1 1
1516 2 24 1 1
1517 1 1 1 6
1517 1 2 1 26
1517 1 3 1 8
1517 1 4 1 3
1517 1 5 1 5
1517 1 7 1 17
1517 1 8 1 2
1517 1 12 1 11
1517 1 17 1 12
1517 1 22 1 10
1517 2 1 1 1
1517 2 2 1 1
1517 2 7 1 1
1517 2 12 0 1
1517 2 15 0 1
1517 2 17 1 1
1517 2 22 1 1
1518 1 2 1 3
1518 1 12 1 2
1518 1 16 1 1
1518 1 17 1 8
1518 1 18 1 1
1518 1 19 1 1
1518 1 20 1 1
1518 1 21 1 15
1518 1 22 1 14
1518 1 23 1 15
1518 1 24 1 16
1518 1 25 1 23
1518 2 9 0 1
1518 2 17 0 1
1518 2 18 0 1
1518 2 21 1 1
1519 1 3 1 11
1519 1 5 1 2
1519 1 8 1 11
1519 1 9 1 1
1519 1 13 1 6
1519 1 18 1 5
1519 1 19 1 1
1519 1 21 1 7
1519 1 22 1 13
1519 1 23 1 17
1519 1 24 1 11
1519 1 25 1 15
1519 2 8 1 1
1519 2 18 0 1
1519 2 21 1 1
1519 2 23 1 1
1519 2 24 1 1
1519 2 25 1 1
1520 1 5 1 5
1520 1 6 1 11
1520 1 7 1 11
1520 1 8 1 17
1520 1 9 1 7
1520 1 10 1 19
1520 1 15 1 6
1520 1 18 1 1
1520 1 19 1 1
1520 1 20 1 9
1520 1 25 1 13
1520 2 2 0 1
1520 2 5 1 1
1520 2 6 1 1
1520 2 7 1 1
1520 2 8 1 1
1520 2 9 1 1
1520 2 10 1 1
1520 2 13 0 1
1520 2 25 1 1
1521 1 1 1 16
1521 1 4 1 4
1521 1 6 1 22
1521 1 9 1 2
1521 1 11 1 18
1521 1 14 1 1
1521 1 16 1 19
1521 1 19 1 2
1521 1 21 1 15
1521 1 24 1 1
1521 2 1 1 1
1521 2 5 0 1
1521 2 6 1 1
1521 2 11 1 1
1521 2 14 0 1
1521 2 15 0 1
1521 2 16 1 1
1521 2 18 0 1
1521 2 21 1 1
1521 2 22 0 1
1522 1 3 1 3
1522 1 6 1 18
1522 1 7 1 13
1522 1 8 1 20
1522 1 9 1 18
1522 1 10 1 23
1522 1 13 1 1
1522 1 22 1 1
1522 1 23 1 2
1522 1 24 1 1
1522 2 6 1 1
1522 2 8 1 1
1522 2 10 1 1
1522 2 23 1 1
1523 1 4 1 1
1523 1 5 1 16
1523 1 9 1 3
1523 1 10 1 12
1523 1 14 1 2
1523 1 15 1 22
1523 1 16 1 1
1523 1 18 1 1
1523 1 19 1 4
1523 1 20 1 16
1523 1 24 1 2
1523 1 25 1 20
1523 2 5 1 1
1523 2 10 1 1
1523 2 12 0 1
1523 2 15 1 1
1523 2 19 1 1
1523 2 20 1 1
1524 1 2 1 1
1524 1 3 1 14
1524 1 4 1 1
1524 1 5 1 4
1524 1 8 1 22
1524 1 10 1 3
1524 1 13 1 16
1524 1 15 1 1
1524 1 18 1 13
1524 1 23 1 21
1524 1 24 1 1
1524 1 25 1 3
1524 2 8 1 1
1524 2 9 0 1
1524 2 25 1 1
1525 1 1 1 1
1525 1 2 1 2
1525 1 3 1 17
1525 1 4 1 1
1525 1 5 1 1
1525 1 7 1 1
1525 1 8 1 16
1525 1 13 1 7
1525 1 16 1 4
1525 1 17 1 7
1525 1 18 1 22
1525 1 19 1 10
1525 1 20 1 4
1525 1 23 1 7
1525 2 3 1 1
1525 2 8 1 1
1525 2 12 1 1
1525 2 20 1 1
1525 2 23 1 1
1526 1 1 1 3
1526 1 2 1 2
1526 1 4 1 3
1526 1 5 1 3
1526 1 7 1 1
1526 1 10 1 1
1526 1 15 1 1
1526 1 16 1 16
1526 1 17 1 17
1526 1 18 1 18
1526 1 19 1 7
1526 1 20 1 23
1526 1 25 1 5
1526 2 10 0 1
1526 2 16 1 1
1526 2 18 1 1
1526 2 19 1 1
1526 2 20 1 1
1527 1 1 1 20
1527 1 2 1 22
1527 1 3 1 18
1527 1 4 1 19
1527 1 5 1 19
1527 1 9 1 1
1527 1 17 1 1
1527 2 1 1 1
1527 2 2 1 1
1527 2 3 1 1
1527 2 4 1 1
1527 2 5 1 1
1528 1 2 1 17
1528 1 7 1 20
1528 1 12 1 17
1528 1 16 1 1
1528 1 17 1 20
1528 1 19 1 1
1528 1 20 1 1
1528 1 21 1 2
1528 1 22 1 15
1528 1 23 1 4
1528 1 24 1 1
1528 1 25 1 1
1528 2 2 1 1
1528 2 7 1 1
1528 2 12 1 1
1528 2 17 1 1
1528 2 22 1 1
1529 1 4 1 3
1529 1 6 1 16
1529 1 7 1 14
1529 1 8 1 20
1529 1 9 1 21
1529 1 10 1 18
1529 1 14 1 2
1529 1 19 1 4
1529 1 21 1 1
1529 1 24 1 1
1529 2 5 0 1
1529 2 6 1 1
1529 2 7 1 1
1529 2 8 0 1
1529 2 9 1 1
1529 2 14 1 1
1529 2 15 0 1
1530 1 9 1 1
1530 1 11 1 18
1530 1 12 1 16
1530 1 13 1 27
1530 1 14 1 20
1530 1 15 1 16
1530 1 17 1 1
1530 1 23 1 1
1530 2 12 1 1
1530 2 13 1 1
1530 2 15 1 1
1530 2 22 0 1
1531 1 2 1 15
1531 1 7 1 16
1531 1 11 1 4
1531 1 12 1 20
1531 1 13 1 4
1531 1 14 1 1
1531 1 15 1 2
1531 1 16 1 1
1531 1 17 1 16
1531 1 19 1 2
1531 1 20 1 5
1531 1 22 1 14
1531 2 2 1 1
1531 2 3 0 1
1531 2 12 1 1
1531 2 14 1 1
1531 2 17 1 1
1532 1 2 1 1
1532 1 6 1 15
1532 1 7 1 20
1532 1 8 1 18
1532 1 9 1 22
1532 1 10 1 18
1532 1 16 1 2
1532 1 17 1 2
1532 1 18 1 1
1532 1 19 1 1
1532 2 7 1 1
1532 2 8 1 1
1532 2 9 1 1
1532 2 10 1 1
1532 2 14 0 1
1532 2 22 0 1
1533 1 1 1 16
1533 1 2 1 2
1533 1 3 1 2
1533 1 4 1 4
1533 1 6 1 17
1533 1 7 1 1
1533 1 8 1 2
1533 1 9 1 3
1533 1 11 1 9
1533 1 12 1 1
1533 1 16 1 25
1533 1 21 1 15
1533 1 23 1 1
1533 1 24 1 1
1533 1 25 1 1
1533 2 1 1 1
1533 2 2 1 1
1533 2 6 1 1
1533 2 16 1 1
1533 2 23 1 1
1534 1 1 1 2
1534 1 4 1 1
1534 1 5 1 3
1534 1 6 1 1
1534 1 10 1 1
1534 1 13 1 1
1534 1 15 1 1
1534 1 16 1 15
1534 1 17 1 14
1534 1 18 1 17
1534 1 19 1 26
1534 1 20 1 16
1534 1 25 1 2
1534 2 3 1 1
1534 2 16 1 1
1534 2 18 1 1
1534 2 19 1 1
1534 2 20 1 1
1535 1 3 1 3
1535 1 8 1 7
1535 1 11 1 1
1535 1 12 1 3
1535 1 13 1 8
1535 1 16 1 15
1535 1 17 1 16
1535 1 18 1 20
1535 1 19 1 11
1535 1 20 1 12
1535 1 23 1 4
1535 2 3 0 1
1535 2 13 1 1
1535 2 17 1 1
1535 2 19 1 1
1535 2 20 1 1
1536 1 1 1 1
1536 1 10 1 1
1536 1 12 1 1
1536 1 16 1 17
1536 1 17 1 12
1536 1 18 1 8
1536 1 19 1 13
1536 1 20 1 17
1536 1 21 1 2
1536 1 22 1 8
1536 1 23 1 8
1536 1 24 1 9
1536 1 25 1 3
1536 2 3 0 1
1536 2 18 1 1
1536 2 20 1 1
1537 1 1 1 2
1537 1 2 1 2
1537 1 3 1 2
1537 1 6 1 5
1537 1 7 1 5
1537 1 8 1 8
1537 1 9 1 4
1537 1 10 1 2
1537 1 11 1 5
1537 1 12 1 3
1537 1 13 1 8
1537 1 14 1 2
1537 1 15 1 5
1537 1 16 1 10
1537 1 17 1 4
1537 1 18 1 12
1537 1 19 1 5
1537 1 20 1 13
1537 1 23 1 2
1537 1 24 1 1
1537 2 6 1 1
1537 2 8 0 1
1537 2 10 1 1
1537 2 12 0 1
1537 2 15 0 1
1537 2 16 1 1
1537 2 17 1 1
1537 2 18 1 1
1537 2 23 1 1
1538 1 2 1 1
1538 1 3 1 3
1538 1 4 1 3
1538 1 5 1 7
1538 1 7 1 1
1538 1 8 1 4
1538 1 10 1 11
1538 1 12 1 2
1538 1 13 1 1
1538 1 14 1 4
1538 1 15 1 16
1538 1 17 1 2
1538 1 18 1 3
1538 1 20 1 11
1538 1 21 1 3
1538 1 22 1 3
1538 1 23 1 3
1538 1 24 1 6
1538 1 25 1 16
1538 2 4 1 1
1538 2 9 0 1
1538 2 10 1 1
1538 2 21 1 1
1538 2 23 1 1
1538 2 25 1 1
1539 1 1 1 18
1539 1 6 1 15
1539 1 11 1 18
1539 1 12 1 4
1539 1 14 1 5
1539 1 15 1 3
1539 1 16 1 15
1539 1 19 1 2
1539 1 21 1 18
1539 1 24 1 2
1539 2 1 1 1
1539 2 11 1 1
1539 2 13 0 1
1539 2 21 1 1
1539 2 22 0 1
1540 1 1 1 9
1540 1 2 1 8
1540 1 3 1 15
1540 1 4 1 13
1540 1 5 1 9
1540 1 6 1 11
1540 1 7 1 5
1540 1 8 1 5
1540 1 9 1 8
1540 1 10 1 11
1540 1 12 1 2
1540 1 17 1 2
1540 1 19 1 1
1540 1 22 1 1
1540 2 2 1 1
1540 2 3 1 1
1540 2 5 0 1
1540 2 8 1 1
1540 2 9 1 1
1540 2 10 1 1
1540 2 15 0 1
1541 1 1 1 5
1541 1 6 1 4
1541 1 11 1 5
1541 1 12 1 1
1541 1 13 1 4
1541 1 15 1 2
1541 1 16 1 27
1541 1 17 1 8
1541 1 18 1 11
1541 1 19 1 14
1541 1 20 1 15
1541 1 21 1 3
1541 1 25 1 1
1541 2 1 1 1
1541 2 5 0 1
1541 2 6 1 1
1541 2 10 1 1
1541 2 15 0 1
1541 2 16 1 1
1541 2 18 1 1
1541 2 19 1 1
1542 1 1 1 3
1542 1 4 1 18
1542 1 6 1 5
1542 1 7 1 1
1542 1 9 1 14
1542 1 11 1 3
1542 1 12 1 1
1542 1 14 1 14
1542 1 16 1 4
1542 1 17 1 4
1542 1 19 1 17
1542 1 20 1 2
1542 1 21 1 2
1542 1 24 1 12
1542 2 4 1 1
1542 2 9 1 1
1542 2 15 0 1
1542 2 16 1 1
1542 2 19 1 1
1543 1 3 1 5
1543 1 4 1 1
1543 1 6 1 9
1543 1 7 1 13
1543 1 8 1 12
1543 1 9 1 6
1543 1 10 1 15
1543 1 13 1 2
1543 1 18 1 2
1543 1 21 1 7
1543 1 22 1 5
1543 1 23 1 8
1543 1 24 1 8
1543 1 25 1 7
1543 2 6 1 1
1543 2 7 1 1
1543 2 10 1 1
1543 2 15 0 1
1543 2 25 1 1
1544 1 1 1 7
1544 1 2 1 6
1544 1 3 1 1
1544 1 4 1 10
1544 1 7 1 9
1544 1 8 1 1
1544 1 9 1 13
1544 1 12 1 4
1544 1 13 1 1
1544 1 14 1 4
1544 1 17 1 5
1544 1 18 1 2
1544 1 19 1 6
1544 1 21 1 3
1544 1 22 1 11
1544 1 23 1 1
1544 1 24 1 13
1544 1 25 1 3
1544 2 9 1 1
1544 2 14 1 1
1544 2 19 1 1
1545 1 1 1 4
1545 1 2 1 1
1545 1 3 1 1
1545 1 4 1 2
1545 1 7 1 1
1545 1 15 1 1
1545 1 16 1 1
1545 1 21 1 16
1545 1 22 1 15
1545 1 23 1 16
1545 1 24 1 15
1545 1 25 1 27
1545 2 4 1 1
1545 2 22 1 1
1545 2 24 1 1
1545 2 25 1 1
1546 1 1 1 12
1546 1 2 1 1
1546 1 6 1 13
1546 1 7 1 4
1546 1 8 1 12
1546 1 9 1 11
1546 1 10 1 12
1546 1 11 1 9
1546 1 15 1 1
1546 1 16 1 9
1546 1 17 1 1
1546 1 18 1 2
1546 1 19 1 2
1546 1 20 1 1
1546 1 21 1 10
1546 2 6 1 1
1546 2 8 1 1
1546 2 9 0 1
1546 2 11 1 1
1546 2 21 1 1
1547 1 5 1 18
1547 1 8 1 3
1547 1 10 1 18
1547 1 13 1 1
1547 1 15 1 27
1547 1 18 1 1
1547 1 20 1 11
1547 1 23 1 4
1547 1 25 1 17
1547 2 5 1 1
1547 2 10 1 1
1547 2 18 1 1
1547 2 20 1 1
1548 1 2 1 11
1548 1 7 1 18
1548 1 11 1 7
1548 1 12 1 15
1548 1 13 1 8
1548 1 14 1 7
1548 1 15 1 8
1548 1 16 1 1
1548 1 17 1 13
1548 1 22 1 11
1548 1 25 1 1
1548 2 2 1 1
1548 2 3 0 1
1548 2 25 0 1
1549 1 1 1 2
1549 1 2 1 3
1549 1 3 1 1
1549 1 4 1 2
1549 1 7 1 1
1549 1 9 1 3
1549 1 10 1 3
1549 1 11 1 3
1549 1 16 1 2
1549 1 21 1 18
1549 1 22 1 15
1549 1 23 1 12
1549 1 24 1 24
1549 1 25 1 11
1549 2 4 1 1
1549 2 12 0 1
1549 2 18 0 1
1549 2 22 1 1
1549 2 24 1 1
1550 1 1 1 1
1550 1 3 1 8
1550 1 6 1 1
1550 1 8 1 9
1550 1 11 1 9
1550 1 12 1 8
1550 1 13 1 21
1550 1 14 1 8
1550 1 15 1 12
1550 1 16 1 4
1550 1 18 1 12
1550 1 21 1 1
1550 1 23 1 5
1550 1 25 1 1
1550 2 10 0 1
1550 2 13 1 1
1550 2 14 1 1
1550 2 22 0 1
1551 1 1 1 13
1551 1 3 1 2
1551 1 5 1 8
1551 1 6 1 14
1551 1 8 1 1
1551 1 10 1 5
1551 1 11 1 14
1551 1 13 1 4
1551 1 15 1 3
1551 1 16 1 17
1551 1 18 1 1
1551 1 20 1 2
1551 1 21 1 9
1551 1 23 1 3
1551 1 25 1 4
1551 2 5 0 1
1551 2 11 1 1
1551 2 13 1 1
1551 2 18 0 1
1551 2 21 1 1
1552 1 3 1 11
1552 1 4 1 2
1552 1 6 1 3
1552 1 8 1 21
1552 1 9 1 11
1552 1 10 1 3
1552 1 12 1 1
1552 1 13 1 8
1552 1 14 1 4
1552 1 17 1 1
1552 1 18 1 12
1552 1 19 1 2
1552 1 23 1 17
1552 1 24 1 4
1552 2 3 1 1
1552 2 8 1 1
1552 2 9 1 1
1552 2 11 0 1
1552 2 12 0 1
1552 2 13 1 1
1552 2 15 0 1
1553 1 6 1 29
1553 1 7 1 14
1553 1 8 1 24
1553 1 9 1 14
1553 1 10 1 19
1553 2 3 0 1
1553 2 6 1 1
1553 2 7 1 1
1553 2 8 1 1
1553 2 9 1 1
1553 2 22 0 1
1554 1 1 1 14
1554 1 2 1 13
1554 1 3 1 18
1554 1 4 1 13
1554 1 5 1 22
1554 1 6 1 1
1554 1 7 1 1
1554 1 11 1 2
1554 1 12 1 1
1554 1 13 1 1
1554 1 14 1 2
1554 1 15 1 3
1554 1 17 1 1
1554 1 19 1 1
1554 1 20 1 2
1554 1 21 1 1
1554 1 23 1 4
1554 2 1 1 1
1554 2 2 1 1
1554 2 3 0 1
1554 2 4 1 1
1554 2 9 0 1
1554 2 12 0 1
1555 1 1 1 19
1555 1 4 1 1
1555 1 6 1 10
1555 1 11 1 18
1555 1 12 1 9
1555 1 13 1 8
1555 1 14 1 7
1555 1 15 1 8
1555 1 16 1 9
1555 1 21 1 10
1555 1 24 1 1
1555 2 11 1 1
1555 2 13 1 1
1555 2 16 1 1
1556 1 6 1 22
1556 1 7 1 20
1556 1 8 1 17
1556 1 9 1 25
1556 1 10 1 13
1556 1 11 1 2
1556 1 21 1 1
1556 2 3 0 1
1556 2 7 1 1
1556 2 8 1 1
1556 2 9 1 1
1556 2 10 1 1
1556 2 15 0 1
1557 1 2 1 21
1557 1 4 1 1
1557 1 7 1 21
1557 1 12 1 14
1557 1 17 1 14
1557 1 19 1 1
1557 1 22 1 27
1557 1 24 1 1
1557 2 7 1 1
1557 2 12 1 1
1557 2 15 0 1
1557 2 17 1 1
1557 2 22 1 1
1558 1 2 1 3
1558 1 6 1 12
1558 1 7 1 12
1558 1 8 1 16
1558 1 9 1 11
1558 1 10 1 15
1558 1 12 1 1
1558 1 16 1 4
1558 1 17 1 6
1558 1 18 1 7
1558 1 19 1 3
1558 1 20 1 7
1558 1 21 1 1
1558 1 22 1 2
1558 2 7 1 1
1558 2 8 1 1
1558 2 9 1 1
1558 2 10 1 1
1558 2 15 0 1
1558 2 16 1 1
1559 1 3 1 6
1559 1 6 1 21
1559 1 7 1 13
1559 1 8 1 11
1559 1 9 1 19
1559 1 10 1 21
1559 1 13 1 5
1559 1 18 1 2
1559 1 23 1 2
1559 2 6 1 1
1559 2 10 1 1
1559 2 12 0 1
1560 1 2 1 2
1560 1 3 1 4
1560 1 4 1 1
1560 1 6 1 4
1560 1 7 1 1
1560 1 8 1 3
1560 1 11 1 1
1560 1 12 1 4
1560 1 13 1 3
1560 1 16 1 13
1560 1 17 1 9
1560 1 18 1 14
1560 1 19 1 8
1560 1 20 1 7
1560 1 21 1 6
1560 1 22 1 4
1560 1 23 1 9
1560 1 24 1 4
1560 1 25 1 3
1560 2 6 1 1
1560 2 7 0 1
1560 2 18 1 1
1560 2 23 1 1
1561 1 5 1 16
1561 1 8 1 1
1561 1 10 1 18
1561 1 12 1 1
1561 1 15 1 11
1561 1 20 1 12
1561 1 21 1 6
1561 1 22 1 5
1561 1 23 1 2
1561 1 24 1 8
1561 1 25 1 20
1561 2 5 1 1
1561 2 7 1 1
1561 2 10 1 1
1561 2 25 1 1
1562 1 1 1 1
1562 1 2 1 1
1562 1 4 1 1
1562 1 5 1 3
1562 1 6 1 1
1562 1 7 1 1
1562 1 9 1 2
1562 1 10 1 5
1562 1 15 1 6
1562 1 16 1 14
1562 1 17 1 11
1562 1 18 1 17
1562 1 19 1 11
1562 1 20 1 17
1562 1 21 1 2
1562 1 22 1 1
1562 1 23 1 1
1562 1 24 1 1
1562 1 25 1 4
1562 2 6 0 1
1562 2 15 0 1
1562 2 20 1 1
1562 2 22 0 1
1563 1 3 1 22
1563 1 7 1 1
1563 1 8 1 16
1563 1 13 1 16
1563 1 17 1 1
1563 1 18 1 22
1563 1 19 1 1
1563 1 20 1 2
1563 1 23 1 19
1563 2 3 1 1
1563 2 8 1 1
1563 2 13 1 1
1563 2 15 0 1
1563 2 16 0 1
1563 2 18 1 1
1563 2 23 1 1
1564 1 6 1 17
1564 1 7 1 19
1564 1 8 1 14
1564 1 9 1 18
1564 1 10 1 20
1564 1 11 1 2
1564 1 12 1 5
1564 1 13 1 1
1564 1 14 1 1
1564 1 15 1 2
1564 1 20 1 1
1564 2 3 0 1
1564 2 6 0 1
1564 2 7 1 1
1564 2 8 1 1
1564 2 9 1 1
1564 2 13 0 1
1564 2 14 1 1
1564 2 18 0 1
1564 2 25 1 1
1565 1 6 1 5
1565 1 7 1 3
1565 1 8 1 8
1565 1 9 1 1
1565 1 10 1 2
1565 1 12 1 1
1565 1 17 1 2
1565 1 21 1 21
1565 1 22 1 17
1565 1 23 1 18
1565 1 24 1 12
1565 1 25 1 10
1565 2 3 0 1
1565 2 12 0 1
1565 2 21 1 1
1565 2 23 1 1
1566 1 1 1 12
1566 1 2 1 3
1566 1 5 1 3
1566 1 6 1 14
1566 1 7 1 4
1566 1 10 1 3
1566 1 11 1 15
1566 1 12 1 1
1566 1 15 1 5
1566 1 16 1 15
1566 1 17 1 2
1566 1 18 1 1
1566 1 20 1 1
1566 1 21 1 17
1566 1 22 1 3
1566 1 25 1 1
1566 2 5 1 1
1566 2 6 1 1
1566 2 7 1 1
1566 2 11 1 1
1566 2 16 1 1
1566 2 17 1 1
1567 1 1 1 6
1567 1 2 1 8
1567 1 3 1 12
1567 1 4 1 8
1567 1 5 1 10
1567 1 8 1 1
1567 1 9 1 1
1567 1 10 1 4
1567 1 11 1 4
1567 1 12 1 5
1567 1 13 1 9
1567 1 14 1 10
1567 1 15 1 8
1567 1 18 1 1
1567 1 19 1 2
1567 1 20 1 4
1567 1 23 1 2
1567 1 24 1 1
1567 1 25 1 4
1567 2 23 1 1
1568 1 4 1 25
1568 1 9 1 13
1568 1 11 1 1
1568 1 14 1 20
1568 1 19 1 22
1568 1 24 1 19
1568 2 2 0 1
1568 2 4 1 1
1568 2 9 1 1
1568 2 14 1 1
1568 2 19 1 1
1569 1 1 1 12
1569 1 5 1 2
1569 1 6 1 5
1569 1 8 1 4
1569 1 9 1 4
1569 1 11 1 7
1569 1 12 1 1
1569 1 13 1 4
1569 1 14 1 2
1569 1 16 1 5
1569 1 18 1 4
1569 1 21 1 20
1569 1 22 1 5
1569 1 23 1 9
1569 1 24 1 8
1569 1 25 1 8
1569 2 3 0 1
1569 2 6 1 1
1569 2 8 1 1
1569 2 11 1 1
1569 2 12 0 1
1569 2 21 1 1
1569 2 22 1 1
1569 2 23 1 1
1569 2 24 1 1
1569 2 25 1 1
1570 1 1 1 14
1570 1 5 1 8
1570 1 6 1 8
1570 1 8 1 3
1570 1 10 1 10
1570 1 11 1 7
1570 1 13 1 3
1570 1 15 1 5
1570 1 16 1 12
1570 1 18 1 1
1570 1 20 1 4
1570 1 21 1 14
1570 1 23 1 1
1570 1 25 1 10
1570 2 1 1 1
1570 2 5 1 1
1570 2 15 1 1
1570 2 20 1 1
1570 2 21 1 1
1571 1 5 1 4
1571 1 10 1 4
1571 1 11 1 5
1571 1 12 1 6
1571 1 13 1 4
1571 1 14 1 3
1571 1 15 1 3
1571 1 20 1 4
1571 1 21 1 7
1571 1 22 1 13
1571 1 23 1 14
1571 1 24 1 12
1571 1 25 1 21
1571 2 2 0 1
1571 2 12 0 1
1571 2 16 0 1
1571 2 19 0 1
1571 2 21 1 1
1571 2 23 1 1
1572 1 1 1 7
1572 1 2 1 4
1572 1 3 1 5
1572 1 4 1 8
1572 1 5 1 13
1572 1 10 1 9
1572 1 11 1 2
1572 1 14 1 1
1572 1 15 1 5
1572 1 19 1 1
1572 1 20 1 5
1572 1 21 1 9
1572 1 22 1 8
1572 1 23 1 6
1572 1 24 1 9
1572 1 25 1 8
1572 2 1 1 1
1572 2 3 1 1
1572 2 4 1 1
1572 2 5 0 1
1572 2 12 0 1
1572 2 15 1 1
1572 2 23 1 1
1572 2 24 1 1
1572 2 25 1 1
1573 1 1 1 7
1573 1 3 1 3
1573 1 4 1 23
1573 1 6 1 4
1573 1 9 1 17
1573 1 11 1 4
1573 1 14 1 7
1573 1 16 1 2
1573 1 19 1 15
1573 1 21 1 6
1573 1 24 1 11
1573 1 25 1 1
1573 2 1 1 1
1573 2 2 0 1
1573 2 3 0 1
1573 2 12 0 1
1573 2 14 1 1
1574 1 4 1 1
1574 1 9 1 6
1574 1 14 1 3
1574 1 19 1 2
1574 1 21 1 24
1574 1 22 1 18
1574 1 23 1 9
1574 1 24 1 21
1574 1 25 1 16
1574 2 2 0 1
1574 2 5 0 1
1574 2 9 1 1
1574 2 21 1 1
1574 2 22 1 1
1574 2 23 1 1
1574 2 24 1 1
1574 2 25 1 1
1575 1 2 1 16
1575 1 7 1 21
1575 1 12 1 20
1575 1 16 1 4
1575 1 17 1 20
1575 1 18 1 1
1575 1 19 1 1
1575 1 22 1 17
1575 2 17 1 1
1575 2 22 1 1
1576 1 1 1 11
1576 1 2 1 11
1576 1 3 1 11
1576 1 4 1 9
1576 1 5 1 8
1576 1 7 1 1
1576 1 8 1 2
1576 1 9 1 1
1576 1 11 1 1
1576 1 12 1 1
1576 1 16 1 8
1576 1 17 1 11
1576 1 18 1 7
1576 1 19 1 13
1576 1 20 1 5
1576 2 17 1 1
1576 2 18 1 1
1576 2 19 1 1
1576 2 22 0 1
1577 1 1 1 1
1577 1 2 1 5
1577 1 4 1 1
1577 1 5 1 3
1577 1 6 1 5
1577 1 7 1 1
1577 1 8 1 2
1577 1 9 1 2
1577 1 10 1 3
1577 1 12 1 5
1577 1 15 1 2
1577 1 16 1 14
1577 1 17 1 20
1577 1 18 1 10
1577 1 19 1 6
1577 1 20 1 12
1577 1 22 1 6
1577 1 25 1 2
1577 2 16 1 1
1577 2 18 1 1
1577 2 19 1 1
1577 2 20 1 1
1578 1 1 1 15
1578 1 2 1 12
1578 1 3 1 16
1578 1 4 1 8
1578 1 5 1 14
1578 1 6 1 3
1578 1 8 1 1
1578 1 11 1 8
1578 1 13 1 1
1578 1 16 1 4
1578 1 17 1 1
1578 1 18 1 3
1578 1 19 1 1
1578 1 20 1 3
1578 1 21 1 8
1578 1 23 1 2
1578 2 3 1 1
1578 2 4 1 1
1578 2 11 0 1
1578 2 15 0 1
1579 1 1 1 1
1579 1 2 1 7
1579 1 3 1 4
1579 1 4 1 3
1579 1 5 1 2
1579 1 7 1 4
1579 1 8 1 1
1579 1 9 1 1
1579 1 11 1 9
1579 1 12 1 21
1579 1 13 1 17
1579 1 14 1 9
1579 1 15 1 9
1579 1 17 1 7
1579 1 20 1 2
1579 1 22 1 3
1579 2 2 1 1
1579 2 6 0 1
1579 2 11 1 1
1579 2 12 1 1
1579 2 13 0 1
1579 2 14 1 1
1579 2 15 1 1
1580 1 2 1 14
1580 1 3 1 4
1580 1 6 1 1
1580 1 7 1 12
1580 1 8 1 1
1580 1 9 1 1
1580 1 10 1 2
1580 1 12 1 14
1580 1 13 1 5
1580 1 17 1 12
1580 1 18 1 1
1580 1 21 1 4
1580 1 22 1 16
1580 1 23 1 6
1580 1 24 1 3
1580 1 25 1 4
1580 2 3 0 1
1580 2 7 1 1
1580 2 8 1 1
1580 2 12 1 1
1580 2 13 0 1
1580 2 17 1 1
1581 1 1 1 7
1581 1 2 1 3
1581 1 4 1 1
1581 1 5 1 9
1581 1 6 1 8
1581 1 10 1 10
1581 1 11 1 4
1581 1 15 1 8
1581 1 16 1 15
1581 1 17 1 3
1581 1 18 1 3
1581 1 19 1 2
1581 1 20 1 14
1581 1 21 1 3
1581 1 25 1 10
1581 2 6 1 1
1581 2 10 1 1
1581 2 11 1 1
1581 2 18 0 1
1581 2 20 1 1
1581 2 25 1 1
1582 1 3 1 5
1582 1 4 1 3
1582 1 5 1 4
1582 1 6 1 3
1582 1 7 1 3
1582 1 8 1 8
1582 1 9 1 13
1582 1 10 1 4
1582 1 13 1 7
1582 1 14 1 5
1582 1 15 1 6
1582 1 18 1 6
1582 1 19 1 5
1582 1 20 1 6
1582 1 23 1 6
1582 1 24 1 11
1582 1 25 1 5
1582 2 9 1 1
1582 2 15 0 1
1582 2 19 1 1
1582 2 20 1 1
1583 1 1 1 9
1583 1 2 1 7
1583 1 3 1 7
1583 1 4 1 5
1583 1 5 1 21
1583 1 6 1 2
1583 1 10 1 11
1583 1 11 1 2
1583 1 15 1 10
1583 1 16 1 1
1583 1 20 1 8
1583 1 21 1 2
1583 1 25 1 15
1583 2 3 0 1
1583 2 10 1 1
1583 2 15 0 1
1583 2 18 0 1
1584 1 1 1 6
1584 1 5 1 1
1584 1 6 1 13
1584 1 7 1 7
1584 1 8 1 8
1584 1 9 1 9
1584 1 10 1 12
1584 1 11 1 5
1584 1 15 1 4
1584 1 16 1 11
1584 1 17 1 3
1584 1 18 1 7
1584 1 19 1 3
1584 1 20 1 6
1584 1 21 1 4
1584 1 25 1 1
1584 2 5 1 1
1584 2 19 1 1
1585 1 5 1 2
1585 1 8 1 2
1585 1 11 1 1
1585 1 16 1 12
1585 1 17 1 23
1585 1 18 1 23
1585 1 19 1 10
1585 1 20 1 27
1585 2 6 0 1
1585 2 13 0 1
1585 2 17 1 1
1585 2 18 1 1
1585 2 19 1 1
1585 2 20 1 1
1585 2 21 1 1
1585 2 22 0 1
1586 1 3 1 22
1586 1 4 1 1
1586 1 8 1 18
1586 1 9 1 1
1586 1 10 1 2
1586 1 13 1 18
1586 1 14 1 1
1586 1 16 1 2
1586 1 18 1 13
1586 1 19 1 1
1586 1 20 1 1
1586 1 23 1 19
1586 1 24 1 1
1586 2 3 1 1
1586 2 7 0 1
1586 2 13 1 1
1586 2 15 0 1
1586 2 18 1 1
1586 2 23 1 1
1587 1 1 1 3
1587 1 2 1 17
1587 1 3 1 1
1587 1 4 1 1
1587 1 5 1 1
1587 1 7 1 22
1587 1 12 1 8
1587 1 17 1 22
1587 1 22 1 20
1587 1 23 1 2
1587 1 25 1 3
1587 2 2 1 1
1587 2 5 1 1
1587 2 7 1 1
1587 2 10 0 1
1587 2 12 1 1
1587 2 15 0 1
1587 2 17 1 1
1587 2 21 1 1
1587 2 22 1 1
1588 1 1 1 26
1588 1 2 1 8
1588 1 3 1 15
1588 1 4 1 14
1588 1 5 1 22
1588 1 6 1 1
1588 1 10 1 2
1588 1 16 1 4
1588 1 17 1 1
1588 1 18 1 3
1588 1 19 1 1
1588 1 20 1 1
1588 1 23 1 1
1588 1 25 1 1
1588 2 1 1 1
1588 2 2 1 1
1588 2 3 1 1
1588 2 4 1 1
1588 2 5 1 1
1588 2 18 0 1
1589 1 1 1 4
1589 1 2 1 4
1589 1 3 1 3
1589 1 4 1 5
1589 1 5 1 4
1589 1 7 1 8
1589 1 12 1 2
1589 1 16 1 13
1589 1 17 1 12
1589 1 18 1 13
1589 1 19 1 10
1589 1 20 1 14
1589 1 22 1 4
1589 1 23 1 1
1589 1 24 1 1
1589 1 25 1 2
1589 2 2 1 1
1589 2 4 1 1
1589 2 5 0 1
1589 2 12 0 1
1589 2 15 0 1
1589 2 18 1 1
1590 1 1 1 1
1590 1 6 1 12
1590 1 7 1 9
1590 1 8 1 10
1590 1 9 1 10
1590 1 10 1 7
1590 1 11 1 1
1590 1 21 1 10
1590 1 22 1 10
1590 1 23 1 15
1590 1 24 1 12
1590 1 25 1 3
1590 2 9 1 1
1590 2 15 0 1
1590 2 18 0 1
1590 2 21 1 1
1590 2 23 1 1
1591 1 1 1 17
1591 1 2 1 13
1591 1 3 1 18
1591 1 4 1 23
1591 1 5 1 15
1591 1 9 1 4
1591 1 19 1 1
1591 1 22 1 2
1591 1 23 1 2
1591 1 24 1 4
1591 1 25 1 1
1591 2 1 1 1
1591 2 2 1 1
1591 2 4 1 1
1591 2 5 1 1
1591 2 15 0 1
1591 2 24 1 1
1592 1 3 1 11
1592 1 4 1 5
1592 1 6 1 3
1592 1 7 1 2
1592 1 8 1 10
1592 1 9 1 3
1592 1 10 1 2
1592 1 11 1 3
1592 1 12 1 2
1592 1 13 1 9
1592 1 14 1 8
1592 1 15 1 2
1592 1 18 1 7
1592 1 19 1 6
1592 1 21 1 4
1592 1 22 1 4
1592 1 23 1 8
1592 1 24 1 6
1592 1 25 1 5
1592 2 8 1 1
1592 2 14 1 1
1592 2 18 1 1
1592 2 19 1 1
1592 2 25 1 1
1593 1 1 1 2
1593 1 4 1 19
1593 1 9 1 23
1593 1 11 1 1
1593 1 14 1 23
1593 1 16 1 2
1593 1 19 1 10
1593 1 21 1 1
1593 1 22 1 1
1593 1 24 1 17
1593 1 25 1 1
1593 2 3 0 1
1593 2 4 1 1
1593 2 9 1 1
1593 2 14 1 1
1593 2 24 1 1
1594 1 1 1 2
1594 1 2 1 11
1594 1 3 1 9
1594 1 4 1 1
1594 1 5 1 5
1594 1 6 1 1
1594 1 7 1 14
1594 1 8 1 5
1594 1 12 1 13
1594 1 13 1 5
1594 1 17 1 12
1594 1 18 1 10
1594 1 22 1 8
1594 1 23 1 4
1594 2 2 1 1
1594 2 7 1 1
1594 2 12 1 1
1594 2 15 0 1
1594 2 17 1 1
1594 2 22 1 1
1594 2 23 1 1
1595 1 1 1 7
1595 1 5 1 4
1595 1 6 1 17
1595 1 7 1 4
1595 1 8 1 5
1595 1 9 1 3
1595 1 10 1 10
1595 1 11 1 15
1595 1 15 1 4
1595 1 16 1 11
1595 1 20 1 3
1595 1 21 1 9
1595 1 22 1 1
1595 1 23 1 1
1595 1 24 1 2
1595 1 25 1 4
1595 2 1 1 1
1595 2 5 0 1
1595 2 6 1 1
1595 2 10 0 1
1595 2 13 0 1
1595 2 14 0 1
1595 2 21 1 1
1595 2 23 1 1
1596 1 11 1 10
1596 1 12 1 12
1596 1 13 1 11
1596 1 14 1 11
1596 1 15 1 7
1596 1 16 1 13
1596 1 17 1 7
1596 1 18 1 8
1596 1 19 1 10
1596 1 20 1 11
1596 2 5 0 1
1596 2 11 1 1
1596 2 14 1 1
1596 2 15 1 1
1596 2 16 1 1
1596 2 18 1 1
1596 2 19 1 1
1597 1 2 1 2
1597 1 11 1 16
1597 1 12 1 17
1597 1 13 1 25
1597 1 14 1 21
1597 1 15 1 16
1597 1 17 1 1
1597 1 22 1 2
1597 2 2 0 1
1597 2 11 1 1
1597 2 12 1 1
1597 2 13 1 1
1597 2 14 1 1
1597 2 15 1 1
1597 2 22 0 1
1598 1 16 1 15
1598 1 17 1 16
1598 1 18 1 15
1598 1 19 1 28
1598 1 20 1 18
1598 1 21 1 1
1598 1 22 1 3
1598 1 23 1 3
1598 1 24 1 1
1598 2 12 0 1
1598 2 14 0 1
1598 2 18 1 1
1598 2 20 1 1
1599 1 2 1 10
1599 1 7 1 1
1599 1 11 1 2
1599 1 12 1 4
1599 1 14 1 1
1599 1 15 1 1
1599 1 16 1 11
1599 1 17 1 13
1599 1 18 1 15
1599 1 19 1 20
1599 1 20 1 10
1599 1 21 1 2
1599 1 22 1 7
1599 1 25 1 3
1599 2 2 0 1
1599 2 5 0 1
1599 2 8 0 1
1599 2 12 1 1
1599 2 17 1 1
1599 2 18 1 1
1599 2 20 1 1
1600 1 1 1 3
1600 1 2 1 3
1600 1 3 1 20
1600 1 5 1 6
1600 1 8 1 15
1600 1 9 1 1
1600 1 10 1 1
1600 1 11 1 1
1600 1 12 1 1
1600 1 13 1 9
1600 1 15 1 3
1600 1 18 1 15
1600 1 20 1 7
1600 1 23 1 14
1600 1 25 1 1
1600 2 3 1 1
1600 2 5 1 1
1600 2 8 1 1
1600 2 11 0 1
1600 2 13 0 1
1600 2 15 0 1
1600 2 22 0 1
1600 2 23 1 1
1601 1 5 1 2
1601 1 10 1 3
1601 1 11 1 7
1601 1 12 1 3
1601 1 13 1 2
1601 1 14 1 5
1601 1 15 1 12
1601 1 16 1 11
1601 1 17 1 8
1601 1 18 1 10
1601 1 19 1 10
1601 1 20 1 18
1601 1 25 1 9
1601 2 13 0 1
1601 2 16 1 1
1601 2 18 1 1
1601 2 19 1 1
1601 2 20 1 1
1602 1 1 1 2
1602 1 6 1 21
1602 1 7 1 12
1602 1 8 1 7
1602 1 9 1 16
1602 1 10 1 21
1602 1 11 1 6
1602 1 16 1 3
1602 1 21 1 11
1602 1 23 1 1
1602 2 5 0 1
1602 2 6 1 1
1602 2 7 1 1
1602 2 10 1 1
1602 2 11 1 1
1603 1 1 1 4
1603 1 3 1 2
1603 1 4 1 4
1603 1 5 1 15
1603 1 10 1 13
1603 1 15 1 9
1603 1 16 1 4
1603 1 17 1 6
1603 1 18 1 5
1603 1 19 1 3
1603 1 20 1 14
1603 1 21 1 1
1603 1 22 1 2
1603 1 24 1 2
1603 1 25 1 16
1603 2 3 1 1
1603 2 5 1 1
1603 2 10 1 1
1603 2 17 1 1
1603 2 19 1 1
1603 2 20 1 1
1603 2 25 1 1
1604 1 7 1 2
1604 1 11 1 14
1604 1 12 1 22
1604 1 13 1 18
1604 1 14 1 19
1604 1 15 1 23
1604 1 17 1 1
1604 1 22 1 1
1604 2 5 0 1
1604 2 11 1 1
1604 2 12 1 1
1604 2 13 1 1
1604 2 14 1 1
1604 2 15 1 1
1605 1 4 1 2
1605 1 5 1 11
1605 1 6 1 1
1605 1 7 1 3
1605 1 8 1 3
1605 1 9 1 4
1605 1 10 1 22
1605 1 14 1 1
1605 1 15 1 16
1605 1 19 1 3
1605 1 20 1 11
1605 1 24 1 3
1605 1 25 1 20
1605 2 5 1 1
1605 2 7 0 1
1605 2 9 0 1
1605 2 10 1 1
1605 2 15 1 1
1605 2 20 1 1
1605 2 22 0 1
1605 2 25 1 1
1606 1 1 1 2
1606 1 2 1 6
1606 1 6 1 9
1606 1 7 1 17
1606 1 8 1 8
1606 1 9 1 11
1606 1 10 1 5
1606 1 11 1 1
1606 1 12 1 9
1606 1 16 1 3
1606 1 17 1 11
1606 1 21 1 5
1606 1 22 1 9
1606 1 24 1 1
1606 1 25 1 3
1606 2 2 1 1
1606 2 5 0 1
1606 2 7 1 1
1606 2 16 0 1
1606 2 17 1 1
1607 1 1 1 9
1607 1 2 1 15
1607 1 3 1 11
1607 1 4 1 6
1607 1 5 1 13
1607 1 10 1 7
1607 1 12 1 3
1607 1 14 1 1
1607 1 15 1 2
1607 1 16 1 1
1607 1 17 1 1
1607 1 18 1 1
1607 1 19 1 2
1607 1 20 1 3
1607 1 21 1 4
1607 1 22 1 4
1607 1 23 1 5
1607 1 24 1 5
1607 1 25 1 7
1607 2 1 1 1
1607 2 2 1 1
1607 2 3 0 1
1607 2 5 1 1
1607 2 7 1 1
1607 2 10 1 1
1607 2 12 1 1
1607 2 15 1 1
1607 2 23 1 1
1608 1 1 1 1
1608 1 2 1 3
1608 1 3 1 7
1608 1 4 1 22
1608 1 5 1 5
1608 1 7 1 5
1608 1 8 1 1
1608 1 9 1 12
1608 1 11 1 4
1608 1 12 1 5
1608 1 13 1 1
1608 1 14 1 10
1608 1 15 1 1
1608 1 17 1 1
1608 1 18 1 1
1608 1 19 1 4
1608 1 22 1 4
1608 1 23 1 2
1608 1 24 1 11
1608 2 2 1 1
1608 2 3 1 1
1608 2 7 1 1
1608 2 9 1 1
1608 2 12 1 1
1608 2 14 0 1
1608 2 15 0 1
1608 2 19 1 1
1608 2 24 1 1
1609 1 1 1 14
1609 1 2 1 9
1609 1 3 1 10
1609 1 4 1 11
1609 1 5 1 8
1609 1 6 1 12
1609 1 7 1 11
1609 1 8 1 9
1609 1 9 1 4
1609 1 10 1 4
1609 1 11 1 1
1609 1 16 1 1
1609 1 17 1 1
1609 1 18 1 3
1609 1 19 1 1
1609 1 21 1 1
1609 2 1 1 1
1609 2 10 1 1
1610 1 1 1 2
1610 1 2 1 3
1610 1 4 1 1
1610 1 5 1 6
1610 1 6 1 1
1610 1 9 1 2
1610 1 10 1 2
1610 1 21 1 12
1610 1 22 1 14
1610 1 23 1 24
1610 1 24 1 15
1610 1 25 1 18
1610 2 3 0 1
1610 2 4 1 1
1610 2 15 0 1
1610 2 21 1 1
1610 2 22 1 1
1611 1 1 1 2
1611 1 2 1 13
1611 1 3 1 2
1611 1 4 1 2
1611 1 5 1 4
1611 1 7 1 22
1611 1 8 1 1
1611 1 10 1 2
1611 1 12 1 14
1611 1 17 1 20
1611 1 21 1 2
1611 1 22 1 11
1611 1 23 1 3
1611 1 24 1 1
1611 1 25 1 1
1611 2 2 1 1
1611 2 3 1 1
1611 2 5 1 1
1611 2 7 1 1
1611 2 12 1 1
1611 2 15 0 1
1611 2 17 1 1
1612 1 2 1 3
1612 1 3 1 18
1612 1 6 1 1
1612 1 7 1 7
1612 1 8 1 14
1612 1 9 1 1
1612 1 12 1 2
1612 1 13 1 14
1612 1 16 1 1
1612 1 17 1 2
1612 1 18 1 16
1612 1 22 1 3
1612 1 23 1 18
1612 2 3 1 1
1612 2 15 0 1
1612 2 17 1 1
1612 2 18 1 1
1612 2 23 1 1
1613 1 5 1 3
1613 1 10 1 5
1613 1 15 1 1
1613 1 16 1 17
1613 1 17 1 15
1613 1 18 1 19
1613 1 19 1 19
1613 1 20 1 17
1613 1 25 1 4
1613 2 11 0 1
1613 2 12 1 1
1613 2 16 1 1
1613 2 17 1 1
1613 2 18 1 1
1614 1 1 1 18
1614 1 5 1 1
1614 1 6 1 18
1614 1 9 1 1
1614 1 11 1 17
1614 1 16 1 25
1614 1 21 1 20
1614 2 1 1 1
1614 2 6 1 1
1614 2 9 0 1
1614 2 11 1 1
1614 2 16 1 1
1614 2 21 1 1
1615 1 1 1 30
[truncated: 102,329 more chars]
