# Supplementary material for: Inferring multimodal latent topics from electronic health records
Source: Nat Commun. 2020 May 21;11:2536. doi: 10.1038/s41467-020-16378-3 (PMC7242436; doi:10.1038/s41467-020-16378-3)
Supplement: Supplementary file 13 — Supplementary Software 1 [file 41467_2020_16378_MOESM13_ESM.zip › Supplementary_software/mixehr/data/sim123/trainData_nmar_SJCVB0_nmar_K10_B100_iter0_eta.csv]

2	1	0	0.0731902	0.122298	0.258843	0.946791	0.247211	0.197235	0.629503	0.972597	0.303818	0.970478
2	1	1	0.108117	0.462204	0.380017	0.709124	0.879645	0.931078	0.053726	0.437336	0.266256	0.825258
2	2	0	0.115639	0.951991	0.136784	0.554496	0.962558	0.857999	0.594332	0.0186724	0.783957	0.924243
2	2	1	0.548043	0.113413	0.93631	0.41542	0.705174	0.391896	0.938003	0.82631	0.971674	0.756285
2	3	0	0.88763	0.516251	0.732701	0.987509	0.608898	0.637866	0.351039	0.942202	0.92195	0.0796361
2	3	1	0.400935	0.631745	0.501397	0.0702451	0.756687	0.611671	0.911879	0.580646	0.209679	0.444743
2	4	0	0.796199	0.131096	0.548966	0.594567	0.694997	0.0316827	0.896583	0.645863	0.220881	0.724281
2	4	1	0.713163	0.322636	0.467698	0.887588	0.807761	0.490801	0.868903	0.011437	0.338652	0.994278
2	5	0	0.837659	0.341165	0.535236	0.353045	0.478267	0.629451	0.214174	0.654442	0.665773	0.551891
2	5	1	0.537832	0.964511	0.70324	0.626375	0.232441	0.177141	0.618829	0.204597	0.640064	0.633403
2	6	0	0.608874	0.425447	0.339829	0.422103	0.630351	0.996361	0.727797	0.174802	0.793438	0.348177
2	6	1	0.346726	0.493684	0.498448	0.28956	0.305349	0.83892	0.086403	0.895269	0.320661	0.80897
2	7	0	0.364911	0.503464	0.772116	0.062635	0.637797	0.958563	0.379944	0.0550082	0.970002	0.0589698
2	7	1	0.0574465	0.716295	0.954844	0.706529	0.460341	0.568536	0.725118	0.523233	0.829777	0.106046
2	8	0	0.308017	0.680358	0.928826	0.222521	0.936964	0.44964	0.0635596	0.255339	0.359656	0.390501
2	8	1	0.841535	0.780028	0.772846	0.914794	0.546585	0.103949	0.246341	0.475538	0.744891	0.150779
2	9	0	0.149745	0.0780885	0.144273	0.688089	0.0229389	0.224119	0.230913	0.918218	0.170913	0.5634
2	9	1	0.767066	0.43328	0.799291	0.713692	0.53372	0.769931	0.958584	0.488319	0.542903	0.0664475
2	10	0	0.783229	0.0694584	0.714357	0.311692	0.4387	0.869274	0.55786	0.377287	0.722744	0.212205
2	10	1	0.73452	0.386608	0.203862	0.610724	0.227159	0.891923	0.960813	0.0683479	0.157923	0.537439
2	11	0	0.73621	0.00204352	0.901772	0.833037	0.937895	0.0049053	0.0841052	0.46734	0.42529	0.338239
2	11	1	0.489737	0.345505	0.0865016	0.858746	0.193313	0.443451	0.555927	0.577701	0.856925	0.776164
2	12	0	0.982107	0.747763	0.721195	0.148304	0.163138	0.207397	0.645141	0.792089	0.885748	0.237913
2	12	1	0.277905	0.644834	0.124719	0.551982	0.853407	0.721583	0.883429	0.640798	0.769098	0.601029
2	13	0	0.494506	0.644127	0.0827318	0.360342	0.200052	0.843083	0.650547	0.320427	0.52482	0.859548
2	13	1	0.157949	0.844891	0.473217	0.26508	0.272496	0.690287	0.744054	0.409087	0.650197	0.425202
2	14	0	0.368224	0.554197	0.425073	0.00611592	0.0795861	0.32081	0.949131	0.463211	0.532187	0.849374
2	14	1	0.746329	0.388613	0.207176	0.790211	0.60441	0.858508	0.0388209	0.193165	0.473901	0.422696
2	15	0	0.256981	0.819931	0.676704	0.651231	0.739554	0.677988	0.513853	0.138529	0.766225	0.24176
2	15	1	0.0796585	0.586225	0.35977	0.233399	0.690229	0.937735	0.333143	0.248989	0.943431	0.264229
2	16	0	0.901534	0.854408	0.489114	0.359075	0.408138	0.219543	0.102733	0.911205	0.648294	0.264903
2	16	1	0.0743056	0.034717	0.536286	0.973904	0.574179	0.854174	0.641275	0.615496	0.875008	0.228059
2	17	0	0.981289	0.43054	0.963679	0.642639	0.435199	0.732656	0.298505	0.507496	0.890246	0.0520937
2	17	1	0.522427	0.0870449	0.550821	0.828371	0.39714	0.756726	0.979444	0.486814	0.363483	0.53816
2	18	0	0.847846	0.973564	0.577892	0.352503	0.656376	0.576908	0.857759	0.59296	0.285424	0.161239
2	18	1	0.741475	0.687962	0.62363	0.520417	0.706883	0.094714	0.348997	0.874296	0.123411	0.946098
2	19	0	0.0619917	0.839602	0.523266	0.679277	0.639837	0.926055	0.675862	0.423924	0.640374	0.215597
2	19	1	0.894737	0.198758	0.539042	0.610736	0.748315	0.200314	0.211901	0.891571	0.765349	0.538201
2	20	0	0.545606	0.966064	0.440943	0.615262	0.327438	0.704627	0.573191	0.965032	0.608762	0.583582
2	20	1	0.992977	0.640474	0.929887	0.70425	0.25202	0.661366	0.625511	0.295032	0.455202	0.265784
2	21	0	0.0240445	0.0521964	0.53239	0.809113	0.0624975	0.579697	0.672512	0.804344	0.531894	0.153704
2	21	1	0.115907	0.264445	0.874208	0.75582	0.395762	0.966542	0.910621	0.614002	0.542224	0.30739
2	22	0	0.297451	0.754095	0.579475	0.00855407	0.784525	0.546548	0.352826	0.234262	0.066044	0.0318842
2	22	1	0.263745	0.0799417	0.239782	0.768298	0.510891	0.836875	0.944858	0.244485	0.00142987	0.878406
2	23	0	0.370492	0.0622149	0.609887	0.922654	0.984203	0.120733	0.900417	0.433229	0.599678	0.957749
2	23	1	0.854588	0.646315	0.365557	0.0470628	0.494563	0.159749	0.304661	0.281526	0.779792	0.893756
2	24	0	0.348855	0.439002	0.152507	0.105127	0.451726	0.035935	0.117264	0.965713	0.127142	0.0132912
2	24	1	0.213806	0.312319	0.183204	0.875019	0.166599	0.959726	0.861782	0.730477	0.88249	0.385358
2	25	0	0.706433	0.481195	0.514443	0.405245	0.85979	0.309287	0.823407	0.871799	0.673151	0.92492
2	25	1	0.0275767	0.452759	0.250217	0.954534	0.489576	0.191041	0.00481179	0.323179	0.641097	0.136288
