# Supplementary material for: Inferring multimodal latent topics from electronic health records
Source: Nat Commun. 2020 May 21;11:2536. doi: 10.1038/s41467-020-16378-3 (PMC7242436; doi:10.1038/s41467-020-16378-3)
Supplement: Supplementary file 13 — Supplementary Software 1 [file 41467_2020_16378_MOESM13_ESM.zip › Supplementary_software/mixehr/data/sim123/metaData_labOnly_mar.txt]

2 1 2
2 2 2
2 3 2
2 4 2
2 5 2
2 6 2
2 7 2
2 8 2
2 9 2
2 10 2
2 11 2
2 12 2
2 13 2
2 14 2
2 15 2
2 16 2
2 17 2
2 18 2
2 19 2
2 20 2
2 21 2
2 22 2
2 23 2
2 24 2
2 25 2
