# Supplementary material for: Inferring multimodal latent topics from electronic health records
Source: Nat Commun. 2020 May 21;11:2536. doi: 10.1038/s41467-020-16378-3 (PMC7242436; doi:10.1038/s41467-020-16378-3)
Supplement: Supplementary file 13 — Supplementary Software 1 [file 41467_2020_16378_MOESM13_ESM.zip › Supplementary_software/mixehr/data/sim123/trainData_nmar_SJCVB0_nmar_K10_B100_iter9_eta.csv]

2	1	0	8.45572	9.6332	9.10217	6.90917	6.66623	8.71325	15.1148	12.6909	5.07633	1.38642
2	1	1	8.08614	13.4327	8.49244	4.93301	8.67163	10.045	12.7134	10.2235	6.2474	16.168
2	2	0	8.00188	10.8086	8.19117	5.83777	7.41745	8.38523	7.64646	9.99526	7.01653	9.33196
2	2	1	6.76199	14.1529	7.75935	5.47921	6.11603	8.61595	15.3685	10.4113	4.6628	9.33736
2	3	0	7.89355	2.04206	8.13885	6.32587	6.80748	8.828	12.7958	11.0684	6.95834	10.2387
2	3	1	5.78425	20.0703	7.72865	3.58923	7.07822	7.64651	12.9631	9.38949	4.14411	9.55089
2	4	0	8.26282	11.1676	1.74739	6.22603	7.70547	7.94965	14.635	12.8654	3.9313	9.5718
2	4	1	7.89048	16.1893	11.8204	5.91369	7.72199	9.6311	13.1109	10.2808	5.78733	10.7742
2	5	0	8.90302	9.77548	7.9687	5.82413	6.45575	9.01807	12.2489	4.2034	6.16717	8.55125
2	5	1	6.76166	13.4583	7.04619	5.22657	6.11594	7.65631	10.7173	12.5519	4.48265	9.88894
2	6	0	8.51384	15.4722	9.14837	5.52943	8.1674	9.54714	8.73003	10.6139	3.79817	6.63808
2	6	1	6.6364	14.1648	8.69785	5.86255	6.48844	8.69821	14.2139	11.404	6.26795	12.5067
2	7	0	8.22881	14.117	8.60046	5.15361	7.82679	8.28907	1.69997	10.1761	4.44445	11.0943
2	7	1	6.63326	13.3139	8.38483	5.86187	5.50038	7.57284	20.1519	10.6443	4.47613	9.95916
2	8	0	6.74465	7.74159	10.0731	4.3362	9.47517	9.23825	6.49101	11.0441	3.36667	12.714
2	8	1	7.96065	17.6816	8.40645	6.69521	6.03922	7.6019	16.365	11.2079	6.61111	9.38247
2	9	0	6.76921	14.8376	2.85125	6.58857	6.93639	8.81493	8.56414	12.9113	1.80013	12.2887
2	9	1	7.74138	14.055	10.3432	4.88843	8.07241	8.18057	12.8583	9.28456	8.33282	8.93309
2	10	0	7.25646	15.0772	9.11881	5.58632	5.89392	9.35733	7.57882	4.44434	5.24563	11.3182
2	10	1	7.3062	13.5165	8.42764	5.55871	6.10335	8.43626	15.6238	13.2798	4.96804	10.9101
2	11	0	8.38474	15.0979	10.0507	2.29682	5.11708	9.00924	13.3341	11.7782	5.02246	5.11188
2	11	1	7.33443	14.2334	7.83826	8.53667	7.11301	9.43566	13.0467	11.5356	6.71351	12.3581
2	12	0	7.6661	15.2167	9.26915	3.05217	3.06632	7.92585	9.2542	11.9457	5.93307	10.5252
2	12	1	6.50057	12.5913	5.98187	5.59768	9.00775	7.48456	12.5951	9.13979	5.35266	10.1855
2	13	0	8.16565	8.65331	8.19212	2.92671	5.36282	9.39635	14.041	11.6198	6.01293	11.6805
2	13	1	7.13069	17.219	8.20248	7.1748	6.98602	8.7634	13.5681	11.2191	5.53874	9.83036
2	14	0	6.69031	14.5531	2.41837	1.60425	3.72705	8.6145	14.6988	12.6352	3.73789	11.444
2	14	1	7.92072	13.1993	11.0226	8.3814	8.30556	8.66025	10.9351	9.04083	6.01549	9.99533
2	15	0	8.2376	15.1201	8.73186	3.81986	3.02813	9.22712	14.0576	5.95308	5.0665	11.6189
2	15	1	4.60878	10.14	6.19238	4.42524	8.41195	5.65786	8.13276	11.0317	5.27186	6.30519
2	16	0	8.60553	16.8632	8.74356	4.70137	8.02652	3.67325	12.626	11.7893	5.57032	5.07661
2	16	1	6.64994	13.4307	8.17776	6.27934	6.8156	11.8043	12.7984	11.7188	5.36863	13.6988
2	17	0	8.6217	16.8003	8.42051	5.13537	7.40499	2.62495	8.73201	10.751	6.86669	10.4937
2	17	1	7.05039	14.4642	8.45383	6.04133	6.70975	12.0817	15.5332	11.201	4.6851	11.7454
2	18	0	7.68663	9.25361	8.33412	4.67492	7.79403	3.79674	14.8829	10.7977	6.39513	11.1842
2	18	1	6.25519	15.5699	7.87473	5.54923	6.44269	10.2662	12.0089	9.46931	5.01673	10.044
2	19	0	7.48945	16.8094	1.42885	5.19692	8.06334	4.34686	14.7842	11.4784	4.2381	10.756
2	19	1	8.51396	14.458	10.8276	6.17587	7.12077	10.2818	12.1099	11.0292	5.39593	11.0307
2	20	0	7.44841	16.2502	7.97248	5.78454	5.45428	3.84187	13.1484	4.20173	6.47083	11.0462
2	20	1	7.95468	15.2325	9.16032	5.68881	7.49893	11.5305	12.2888	13.1166	4.9385	10.4756
2	21	0	2.25346	16.4297	8.41755	6.09888	6.85328	9.21972	14.3013	9.91982	5.68749	3.04612
2	21	1	10.3054	14.5696	8.54094	5.06105	7.57194	8.79925	12.7047	10.7754	5.39128	13.9461
2	22	0	3.12584	16.318	9.14491	4.64721	7.32042	8.27199	9.30595	10.203	6.93981	9.84077
2	22	1	9.56615	12.6278	7.1855	5.84278	5.77861	7.94359	13.9778	9.43563	4.49171	9.25943
2	23	0	1.35579	7.09438	9.36625	5.86699	7.37138	9.39576	15.1518	9.94826	5.52115	12.0285
2	23	1	12.0047	17.8942	8.42756	4.28283	7.05155	8.95618	12.4407	11.6889	6.3545	10.3299
2	24	0	2.56654	17.0815	2.82002	4.24467	8.79026	8.88159	14.6112	9.82241	2.18621	10.6562
2	24	1	10.4393	14.4501	10.2426	6.50833	6.21782	9.09879	13.1717	10.9963	7.18717	11.1188
2	25	0	3.82725	16.2604	9.17093	5.81758	6.61212	10.0141	14.8847	2.70821	5.3674	11.6592
2	25	1	8.64991	15.7734	8.55512	6.34503	6.84165	8.93879	12.3047	14.1634	6.38926	10.4767
