# Supplementary material for: Inferring multimodal latent topics from electronic health records
Source: Nat Commun. 2020 May 21;11:2536. doi: 10.1038/s41467-020-16378-3 (PMC7242436; doi:10.1038/s41467-020-16378-3)
Supplement: Supplementary file 13 — Supplementary Software 1 [file 41467_2020_16378_MOESM13_ESM.zip › Supplementary_software/mixehr/data/sim123/trainData_labOnly_nmar.txt]

1 2 5 1 1
1 2 17 1 1
1 2 19 0 1
1 2 20 1 1
1 2 22 0 1
2 2 2 1 1
2 2 5 0 1
2 2 7 1 1
2 2 12 1 1
2 2 15 0 1
2 2 17 1 1
2 2 22 1 1
3 2 12 0 1
3 2 13 0 1
3 2 14 1 1
3 2 23 1 1
3 2 24 1 1
4 2 5 0 1
4 2 7 1 1
4 2 8 1 1
4 2 9 0 1
4 2 10 1 1
5 2 1 1 1
5 2 3 1 1
5 2 4 1 1
5 2 5 1 1
5 2 10 1 1
5 2 20 1 1
6 2 1 1 1
6 2 2 1 1
6 2 5 1 1
6 2 7 0 1
6 2 14 1 1
6 2 18 0 1
6 2 22 0 1
6 2 23 1 1
6 2 25 1 1
7 2 2 0 1
7 2 3 1 1
7 2 6 1 1
7 2 23 1 1
7 2 24 1 1
8 2 2 1 1
8 2 5 1 1
8 2 15 0 1
9 2 5 1 1
9 2 6 0 1
9 2 10 1 1
9 2 15 1 1
9 2 20 1 1
9 2 25 1 1
10 2 1 1 1
10 2 6 1 1
10 2 7 0 1
10 2 11 1 1
10 2 13 0 1
10 2 16 1 1
10 2 21 1 1
10 2 22 0 1
11 2 1 1 1
11 2 2 1 1
11 2 4 1 1
11 2 5 1 1
11 2 13 1 1
11 2 15 0 1
12 2 2 0 1
12 2 5 0 1
12 2 17 1 1
12 2 18 1 1
12 2 19 1 1
12 2 20 1 1
13 2 3 1 1
13 2 8 1 1
13 2 18 0 1
13 2 21 0 1
13 2 23 1 1
14 2 10 0 1
14 2 12 1 1
14 2 13 0 1
14 2 17 1 1
14 2 21 1 1
14 2 22 1 1
15 2 5 0 1
15 2 12 1 1
15 2 13 1 1
15 2 14 1 1
15 2 15 1 1
15 2 22 0 1
16 2 1 1 1
16 2 4 1 1
16 2 5 1 1
16 2 11 0 1
17 2 3 0 1
17 2 5 0 1
17 2 12 1 1
17 2 15 0 1
17 2 21 1 1
17 2 22 1 1
17 2 23 1 1
17 2 24 1 1
17 2 25 1 1
18 2 3 0 1
18 2 4 1 1
18 2 12 0 1
18 2 14 1 1
18 2 19 1 1
18 2 22 1 1
18 2 23 1 1
18 2 24 1 1
19 2 18 1 1
19 2 20 1 1
19 2 23 1 1
19 2 24 1 1
20 2 3 1 1
20 2 18 1 1
20 2 22 1 1
20 2 23 1 1
20 2 25 1 1
21 2 3 1 1
21 2 6 0 1
21 2 8 1 1
21 2 16 1 1
21 2 23 1 1
22 2 1 1 1
22 2 6 1 1
22 2 15 0 1
22 2 22 0 1
23 2 8 1 1
23 2 9 1 1
23 2 10 1 1
23 2 12 0 1
23 2 15 0 1
23 2 21 1 1
23 2 23 1 1
23 2 25 1 1
24 2 8 1 1
24 2 9 1 1
24 2 12 0 1
24 2 15 1 1
24 2 20 1 1
25 2 4 1 1
25 2 8 1 1
25 2 12 0 1
25 2 13 1 1
25 2 14 1 1
25 2 15 0 1
25 2 18 1 1
25 2 24 1 1
26 2 3 0 1
26 2 4 1 1
26 2 12 1 1
26 2 15 0 1
26 2 20 1 1
27 2 7 1 1
27 2 11 1 1
27 2 12 1 1
27 2 14 1 1
27 2 15 1 1
27 2 22 0 1
28 2 1 1 1
28 2 6 1 1
28 2 12 0 1
28 2 16 1 1
28 2 21 1 1
29 2 15 0 1
29 2 19 0 1
29 2 23 1 1
30 2 7 1 1
30 2 9 0 1
30 2 11 1 1
30 2 12 0 1
30 2 13 1 1
30 2 15 1 1
30 2 18 1 1
31 2 2 0 1
31 2 18 1 1
31 2 20 1 1
31 2 25 1 1
32 2 2 0 1
32 2 6 1 1
32 2 13 1 1
32 2 15 0 1
32 2 18 1 1
32 2 19 1 1
32 2 23 1 1
33 2 13 1 1
33 2 15 0 1
33 2 18 1 1
33 2 20 1 1
33 2 23 1 1
34 2 2 1 1
34 2 7 1 1
34 2 12 1 1
34 2 18 0 1
34 2 22 1 1
35 2 1 1 1
35 2 13 0 1
35 2 23 1 1
35 2 24 1 1
36 2 3 1 1
36 2 5 0 1
36 2 18 1 1
36 2 21 1 1
36 2 23 1 1
37 2 1 1 1
37 2 8 0 1
37 2 11 1 1
37 2 16 1 1
37 2 17 0 1
37 2 20 1 1
38 2 4 1 1
38 2 5 1 1
38 2 7 1 1
38 2 11 1 1
39 2 11 0 1
39 2 15 0 1
39 2 16 0 1
39 2 18 1 1
39 2 20 1 1
40 2 2 0 1
40 2 6 0 1
40 2 12 0 1
40 2 16 1 1
40 2 17 1 1
40 2 18 1 1
40 2 20 1 1
41 2 8 1 1
41 2 9 1 1
41 2 10 1 1
41 2 15 0 1
41 2 19 1 1
42 2 10 1 1
42 2 13 0 1
42 2 15 1 1
42 2 16 1 1
42 2 18 1 1
42 2 20 1 1
42 2 25 1 1
43 2 2 1 1
43 2 5 0 1
43 2 7 1 1
43 2 9 0 1
43 2 12 1 1
43 2 15 0 1
43 2 17 1 1
43 2 18 0 1
43 2 22 1 1
44 2 3 0 1
44 2 5 1 1
44 2 6 1 1
44 2 11 1 1
44 2 13 0 1
44 2 15 1 1
44 2 25 1 1
45 2 2 0 1
45 2 12 1 1
45 2 15 0 1
45 2 16 1 1
45 2 17 1 1
45 2 18 1 1
46 2 3 0 1
46 2 5 1 1
46 2 10 1 1
46 2 15 0 1
46 2 20 1 1
46 2 24 1 1
46 2 25 1 1
47 2 6 1 1
47 2 7 1 1
47 2 9 1 1
47 2 10 1 1
47 2 12 0 1
47 2 17 1 1
47 2 18 1 1
47 2 25 1 1
48 2 1 1 1
48 2 4 1 1
48 2 10 0 1
48 2 11 1 1
48 2 12 0 1
48 2 16 1 1
48 2 21 1 1
49 2 1 1 1
49 2 5 0 1
49 2 6 1 1
49 2 9 1 1
49 2 14 1 1
49 2 16 1 1
49 2 22 0 1
49 2 24 1 1
50 2 9 0 1
50 2 12 1 1
50 2 23 1 1
51 2 4 1 1
51 2 9 1 1
51 2 11 1 1
51 2 13 1 1
51 2 14 1 1
51 2 15 1 1
51 2 19 1 1
51 2 24 1 1
52 2 15 0 1
52 2 16 1 1
52 2 17 1 1
52 2 19 1 1
52 2 20 1 1
52 2 22 0 1
53 2 5 0 1
53 2 6 0 1
53 2 8 0 1
53 2 21 1 1
53 2 22 1 1
53 2 24 1 1
53 2 25 1 1
54 2 5 0 1
54 2 7 1 1
54 2 10 1 1
54 2 15 0 1
55 2 6 1 1
55 2 7 1 1
55 2 8 1 1
55 2 9 1 1
55 2 10 0 1
55 2 11 1 1
55 2 12 1 1
55 2 15 0 1
56 2 2 0 1
56 2 10 0 1
56 2 11 1 1
56 2 13 1 1
56 2 15 0 1
56 2 16 1 1
57 2 1 1 1
57 2 2 1 1
57 2 5 1 1
57 2 15 0 1
57 2 21 1 1
57 2 22 1 1
57 2 24 1 1
58 2 4 0 1
58 2 5 0 1
58 2 7 0 1
58 2 17 1 1
58 2 21 1 1
58 2 22 1 1
58 2 23 1 1
58 2 24 1 1
58 2 25 1 1
59 2 2 1 1
59 2 7 1 1
59 2 12 1 1
59 2 17 1 1
59 2 22 1 1
60 2 9 0 1
60 2 13 1 1
60 2 14 1 1
60 2 15 1 1
61 2 11 1 1
61 2 13 1 1
61 2 16 1 1
61 2 24 1 1
62 2 1 1 1
62 2 2 1 1
62 2 6 1 1
62 2 7 1 1
62 2 10 1 1
62 2 15 0 1
62 2 18 0 1
63 2 2 0 1
63 2 8 1 1
63 2 12 1 1
63 2 16 1 1
63 2 19 1 1
64 2 5 0 1
64 2 6 1 1
64 2 11 1 1
64 2 16 1 1
64 2 21 1 1
65 2 7 0 1
65 2 11 1 1
65 2 12 0 1
65 2 14 1 1
65 2 16 1 1
65 2 17 1 1
66 2 3 1 1
66 2 4 1 1
66 2 8 1 1
66 2 18 1 1
66 2 23 1 1
67 2 5 1 1
67 2 7 1 1
67 2 12 1 1
67 2 16 1 1
67 2 17 1 1
67 2 22 1 1
68 2 12 0 1
68 2 24 1 1
69 2 3 0 1
69 2 17 1 1
69 2 19 1 1
69 2 20 1 1
70 2 5 0 1
70 2 6 1 1
70 2 7 1 1
70 2 8 1 1
70 2 10 1 1
70 2 12 0 1
70 2 15 0 1
70 2 22 0 1
71 2 2 1 1
71 2 6 0 1
71 2 21 1 1
72 2 3 1 1
72 2 4 1 1
73 2 5 0 1
73 2 7 1 1
73 2 8 1 1
73 2 9 1 1
73 2 10 1 1
73 2 19 0 1
74 2 7 0 1
74 2 9 1 1
74 2 14 1 1
74 2 18 0 1
74 2 19 1 1
74 2 24 1 1
75 2 2 0 1
75 2 4 1 1
75 2 15 0 1
75 2 19 1 1
75 2 24 1 1
75 2 25 1 1
76 2 2 0 1
76 2 8 1 1
76 2 9 1 1
76 2 11 1 1
76 2 21 1 1
76 2 23 1 1
76 2 24 1 1
77 2 1 1 1
77 2 2 0 1
77 2 3 1 1
77 2 5 0 1
77 2 6 1 1
77 2 8 1 1
77 2 15 0 1
77 2 16 1 1
77 2 18 0 1
77 2 21 1 1
77 2 22 0 1
78 2 3 0 1
78 2 8 1 1
78 2 9 1 1
78 2 10 1 1
78 2 18 0 1
79 2 1 1 1
79 2 11 1 1
79 2 15 0 1
79 2 16 1 1
79 2 21 1 1
80 2 1 1 1
80 2 2 1 1
80 2 3 1 1
80 2 4 1 1
80 2 5 1 1
80 2 18 0 1
81 2 9 0 1
81 2 10 1 1
81 2 11 1 1
81 2 12 1 1
81 2 14 1 1
81 2 15 1 1
81 2 21 1 1
82 2 8 0 1
82 2 12 0 1
82 2 14 1 1
82 2 20 1 1
82 2 21 1 1
83 2 12 0 1
83 2 14 1 1
83 2 19 1 1
83 2 24 1 1
84 2 1 1 1
84 2 2 0 1
84 2 3 0 1
84 2 4 0 1
84 2 10 0 1
84 2 16 1 1
84 2 25 1 1
85 2 8 1 1
85 2 12 0 1
85 2 15 0 1
85 2 16 1 1
85 2 17 1 1
85 2 18 1 1
85 2 19 1 1
85 2 20 1 1
86 2 1 1 1
86 2 6 1 1
86 2 7 0 1
86 2 11 1 1
86 2 16 1 1
86 2 21 1 1
87 2 2 1 1
87 2 12 1 1
87 2 15 0 1
87 2 17 1 1
87 2 18 0 1
87 2 20 1 1
87 2 22 1 1
88 2 12 1 1
88 2 13 1 1
88 2 14 1 1
89 2 2 1 1
89 2 3 1 1
89 2 5 1 1
89 2 10 1 1
89 2 15 1 1
89 2 17 1 1
90 2 2 0 1
90 2 6 1 1
90 2 9 1 1
90 2 10 1 1
90 2 12 1 1
90 2 15 0 1
91 2 21 1 1
91 2 22 1 1
91 2 23 1 1
91 2 24 1 1
91 2 25 1 1
92 2 1 1 1
92 2 2 1 1
92 2 5 0 1
92 2 9 0 1
92 2 11 1 1
92 2 16 1 1
92 2 18 0 1
92 2 21 1 1
93 2 2 1 1
93 2 10 1 1
93 2 17 1 1
93 2 22 1 1
93 2 25 1 1
94 2 5 1 1
94 2 12 0 1
94 2 16 1 1
94 2 18 1 1
94 2 20 1 1
94 2 22 0 1
95 2 1 1 1
95 2 6 1 1
95 2 7 1 1
95 2 9 1 1
95 2 15 0 1
95 2 22 0 1
95 2 24 1 1
96 2 2 1 1
96 2 5 0 1
96 2 12 0 1
96 2 17 1 1
96 2 18 1 1
96 2 19 0 1
96 2 20 1 1
97 2 1 1 1
97 2 3 1 1
97 2 4 1 1
97 2 5 1 1
97 2 15 0 1
97 2 17 1 1
98 2 6 1 1
98 2 7 1 1
98 2 9 1 1
98 2 12 0 1
98 2 17 1 1
98 2 22 1 1
99 2 3 0 1
99 2 5 1 1
99 2 10 1 1
99 2 15 1 1
99 2 20 1 1
100 2 5 0 1
100 2 6 0 1
100 2 12 1 1
100 2 13 1 1
100 2 14 1 1
100 2 15 1 1
100 2 19 1 1
100 2 24 1 1
101 2 4 1 1
101 2 14 1 1
101 2 15 0 1
101 2 19 1 1
101 2 24 1 1
102 2 5 0 1
102 2 8 1 1
102 2 9 1 1
102 2 13 0 1
102 2 16 0 1
102 2 18 0 1
103 2 1 1 1
103 2 5 0 1
103 2 11 1 1
103 2 12 0 1
103 2 15 0 1
103 2 16 1 1
103 2 18 0 1
103 2 19 1 1
103 2 20 1 1
103 2 21 1 1
103 2 22 1 1
103 2 25 1 1
104 2 1 1 1
104 2 7 0 1
104 2 11 1 1
104 2 16 1 1
104 2 21 1 1
104 2 24 1 1
105 2 8 1 1
105 2 9 0 1
105 2 17 1 1
105 2 19 1 1
106 2 6 1 1
106 2 7 1 1
106 2 9 1 1
106 2 17 1 1
106 2 25 0 1
107 2 10 0 1
107 2 15 0 1
107 2 21 1 1
107 2 23 1 1
107 2 25 1 1
108 2 1 1 1
108 2 4 1 1
108 2 5 1 1
108 2 7 0 1
109 2 3 0 1
109 2 10 1 1
109 2 18 1 1
110 2 2 1 1
110 2 15 0 1
110 2 17 0 1
111 2 9 1 1
111 2 14 1 1
111 2 19 1 1
111 2 24 1 1
112 2 1 1 1
112 2 3 0 1
112 2 6 1 1
112 2 12 0 1
112 2 15 0 1
112 2 16 1 1
113 2 6 1 1
113 2 8 1 1
113 2 9 1 1
113 2 22 0 1
114 2 12 0 1
114 2 13 0 1
114 2 15 1 1
114 2 20 1 1
114 2 23 1 1
114 2 24 1 1
115 2 1 1 1
115 2 6 1 1
115 2 7 1 1
115 2 12 1 1
115 2 22 0 1
115 2 23 1 1
116 2 11 0 1
116 2 16 1 1
116 2 17 1 1
116 2 18 1 1
116 2 19 1 1
116 2 20 1 1
117 2 2 1 1
117 2 7 1 1
117 2 8 1 1
117 2 9 0 1
117 2 15 0 1
118 2 2 1 1
118 2 3 1 1
118 2 5 0 1
118 2 7 1 1
118 2 9 0 1
118 2 12 0 1
118 2 18 0 1
119 2 3 1 1
119 2 8 1 1
119 2 12 0 1
119 2 13 1 1
119 2 17 0 1
119 2 18 1 1
119 2 23 1 1
120 2 2 1 1
120 2 3 0 1
120 2 5 0 1
120 2 6 0 1
120 2 8 1 1
120 2 21 1 1
120 2 22 1 1
120 2 23 1 1
120 2 24 1 1
120 2 25 1 1
121 2 2 0 1
121 2 5 1 1
121 2 9 0 1
121 2 10 1 1
121 2 20 0 1
121 2 23 1 1
121 2 25 1 1
122 2 4 1 1
122 2 17 1 1
122 2 22 1 1
123 2 2 1 1
123 2 5 0 1
123 2 7 1 1
123 2 12 1 1
123 2 15 1 1
123 2 17 1 1
123 2 18 0 1
123 2 22 1 1
124 2 2 0 1
124 2 4 1 1
124 2 9 1 1
124 2 14 1 1
124 2 15 0 1
124 2 19 1 1
125 2 2 1 1
125 2 5 0 1
125 2 7 1 1
125 2 12 1 1
125 2 14 1 1
125 2 15 0 1
125 2 22 1 1
126 2 3 1 1
126 2 15 0 1
126 2 17 1 1
126 2 19 1 1
127 2 2 0 1
127 2 6 1 1
127 2 7 0 1
127 2 9 0 1
127 2 11 1 1
127 2 13 1 1
127 2 18 0 1
127 2 21 1 1
128 2 2 1 1
128 2 7 1 1
128 2 8 1 1
128 2 12 1 1
128 2 17 1 1
128 2 22 0 1
128 2 23 1 1
129 2 5 1 1
129 2 10 1 1
129 2 12 1 1
129 2 19 0 1
129 2 22 1 1
130 2 13 1 1
130 2 14 1 1
130 2 15 1 1
130 2 16 1 1
130 2 19 1 1
131 2 3 1 1
131 2 8 1 1
131 2 13 1 1
131 2 18 1 1
132 2 2 1 1
132 2 5 1 1
132 2 7 1 1
132 2 8 0 1
132 2 14 0 1
132 2 20 1 1
133 2 2 1 1
133 2 3 1 1
133 2 4 1 1
133 2 7 1 1
133 2 8 1 1
133 2 9 1 1
133 2 10 1 1
134 2 3 1 1
134 2 5 0 1
134 2 8 1 1
134 2 13 1 1
134 2 18 1 1
134 2 20 1 1
134 2 23 1 1
135 2 5 1 1
135 2 10 1 1
135 2 15 1 1
135 2 17 1 1
135 2 18 1 1
135 2 19 1 1
135 2 20 1 1
135 2 25 1 1
136 2 1 1 1
136 2 11 1 1
136 2 13 1 1
136 2 16 1 1
136 2 22 0 1
137 2 15 0 1
137 2 20 1 1
137 2 22 1 1
137 2 23 1 1
138 2 1 1 1
138 2 6 1 1
138 2 10 1 1
138 2 14 0 1
138 2 21 1 1
138 2 22 0 1
139 2 5 1 1
139 2 11 1 1
139 2 15 1 1
139 2 19 1 1
139 2 20 1 1
140 2 3 1 1
140 2 8 1 1
140 2 13 1 1
140 2 15 0 1
140 2 18 1 1
141 2 3 1 1
141 2 11 1 1
141 2 13 1 1
141 2 14 1 1
141 2 15 1 1
141 2 18 1 1
141 2 24 1 1
142 2 1 0 1
142 2 2 0 1
142 2 9 1 1
142 2 12 0 1
142 2 18 0 1
142 2 24 1 1
143 2 12 1 1
143 2 13 1 1
143 2 15 0 1
143 2 16 1 1
143 2 18 1 1
143 2 19 1 1
143 2 22 1 1
144 2 5 0 1
144 2 6 1 1
144 2 7 1 1
144 2 8 1 1
144 2 10 1 1
145 2 3 1 1
145 2 8 1 1
145 2 13 1 1
145 2 15 0 1
145 2 18 1 1
145 2 21 0 1
145 2 23 1 1
146 2 3 1 1
146 2 6 1 1
146 2 7 0 1
146 2 11 1 1
146 2 13 1 1
146 2 14 1 1
146 2 15 1 1
147 2 3 1 1
147 2 11 1 1
147 2 12 0 1
147 2 13 1 1
147 2 15 0 1
147 2 18 1 1
147 2 19 1 1
147 2 23 1 1
148 2 4 1 1
148 2 9 1 1
148 2 14 1 1
148 2 15 0 1
148 2 17 1 1
148 2 19 1 1
148 2 24 1 1
149 2 3 1 1
149 2 6 0 1
149 2 15 0 1
149 2 21 1 1
149 2 23 1 1
149 2 24 1 1
150 2 1 1 1
150 2 2 0 1
150 2 3 0 1
150 2 7 1 1
150 2 9 1 1
150 2 12 0 1
151 2 1 1 1
151 2 2 1 1
151 2 3 1 1
151 2 5 0 1
151 2 18 1 1
152 2 2 1 1
152 2 5 0 1
152 2 7 1 1
152 2 15 0 1
152 2 22 1 1
153 2 1 1 1
153 2 5 0 1
153 2 11 1 1
153 2 12 1 1
153 2 13 1 1
153 2 15 0 1
153 2 16 1 1
153 2 18 1 1
153 2 20 0 1
153 2 21 1 1
154 2 3 0 1
154 2 5 1 1
154 2 15 0 1
154 2 16 1 1
155 2 5 0 1
155 2 19 1 1
155 2 21 1 1
155 2 22 1 1
155 2 23 1 1
155 2 24 1 1
156 2 15 0 1
156 2 19 1 1
156 2 24 1 1
157 2 2 0 1
157 2 4 1 1
157 2 9 1 1
157 2 14 1 1
157 2 24 1 1
157 2 25 0 1
158 2 7 1 1
158 2 8 1 1
158 2 9 1 1
158 2 13 1 1
158 2 15 0 1
159 2 2 1 1
159 2 3 1 1
159 2 5 1 1
159 2 16 1 1
159 2 23 1 1
160 2 4 1 1
160 2 11 1 1
160 2 15 0 1
160 2 16 1 1
160 2 18 1 1
160 2 19 1 1
160 2 20 1 1
160 2 21 0 1
161 2 4 1 1
161 2 5 1 1
161 2 6 1 1
161 2 14 1 1
161 2 16 0 1
161 2 19 1 1
161 2 24 1 1
162 2 5 1 1
162 2 15 0 1
162 2 17 1 1
162 2 18 1 1
162 2 19 1 1
162 2 25 0 1
163 2 5 0 1
163 2 6 1 1
163 2 8 1 1
163 2 9 1 1
163 2 15 0 1
163 2 18 0 1
163 2 22 0 1
164 2 5 0 1
164 2 11 1 1
164 2 16 1 1
164 2 18 0 1
164 2 21 1 1
165 2 3 1 1
165 2 8 1 1
165 2 13 1 1
165 2 18 1 1
166 2 1 1 1
166 2 2 1 1
166 2 4 1 1
166 2 5 1 1
167 2 2 0 1
167 2 8 0 1
167 2 15 0 1
167 2 21 1 1
167 2 22 1 1
167 2 23 1 1
167 2 24 1 1
167 2 25 1 1
168 2 6 0 1
168 2 17 1 1
168 2 18 1 1
169 2 5 1 1
169 2 7 1 1
169 2 9 1 1
169 2 24 1 1
170 2 2 1 1
170 2 3 0 1
170 2 5 1 1
170 2 10 1 1
170 2 18 0 1
170 2 19 0 1
170 2 20 1 1
171 2 1 1 1
171 2 6 1 1
171 2 8 0 1
171 2 11 1 1
171 2 16 1 1
171 2 21 1 1
172 2 4 1 1
172 2 6 0 1
172 2 9 1 1
172 2 10 0 1
172 2 14 1 1
172 2 19 1 1
172 2 22 0 1
172 2 24 1 1
173 2 6 1 1
173 2 7 1 1
173 2 8 1 1
173 2 9 1 1
173 2 10 1 1
173 2 11 1 1
173 2 12 0 1
173 2 15 0 1
173 2 21 1 1
174 2 2 0 1
174 2 3 0 1
174 2 6 1 1
174 2 19 1 1
174 2 21 1 1
174 2 24 1 1
175 2 12 1 1
175 2 13 0 1
175 2 14 1 1
175 2 15 1 1
176 2 16 1 1
176 2 17 1 1
176 2 18 1 1
176 2 19 1 1
176 2 20 1 1
177 2 3 1 1
177 2 12 1 1
177 2 13 1 1
177 2 18 0 1
177 2 22 1 1
178 2 3 1 1
178 2 11 1 1
178 2 12 0 1
178 2 14 1 1
178 2 15 1 1
179 2 3 0 1
179 2 6 1 1
179 2 7 1 1
179 2 8 1 1
179 2 9 0 1
179 2 10 1 1
179 2 12 0 1
180 2 1 1 1
180 2 3 1 1
180 2 5 0 1
180 2 8 1 1
180 2 13 0 1
180 2 21 1 1
181 2 1 1 1
181 2 2 1 1
181 2 3 1 1
181 2 5 1 1
181 2 12 0 1
181 2 22 0 1
182 2 8 1 1
182 2 10 0 1
182 2 12 1 1
182 2 15 0 1
182 2 17 0 1
182 2 18 1 1
182 2 22 1 1
182 2 23 1 1
183 2 2 1 1
183 2 5 0 1
183 2 6 0 1
183 2 7 1 1
183 2 12 1 1
183 2 15 0 1
183 2 17 1 1
183 2 18 0 1
183 2 21 0 1
183 2 22 1 1
184 2 1 1 1
184 2 3 0 1
184 2 4 1 1
184 2 9 1 1
184 2 10 0 1
184 2 14 1 1
184 2 18 0 1
184 2 19 1 1
185 2 2 0 1
185 2 5 1 1
185 2 10 1 1
185 2 20 1 1
185 2 22 1 1
186 2 1 1 1
186 2 2 1 1
186 2 3 1 1
186 2 4 1 1
186 2 5 1 1
186 2 14 1 1
186 2 15 0 1
187 2 8 1 1
187 2 9 1 1
187 2 21 1 1
187 2 24 1 1
188 2 3 1 1
188 2 5 0 1
188 2 8 1 1
188 2 10 1 1
188 2 13 1 1
188 2 18 1 1
189 2 4 1 1
189 2 5 0 1
189 2 7 0 1
189 2 14 1 1
189 2 16 0 1
189 2 17 0 1
189 2 19 1 1
189 2 24 1 1
190 2 4 1 1
190 2 6 1 1
190 2 7 1 1
190 2 8 1 1
190 2 10 1 1
190 2 14 1 1
190 2 16 0 1
190 2 17 1 1
190 2 19 1 1
190 2 21 1 1
190 2 22 1 1
190 2 24 1 1
191 2 3 1 1
191 2 8 1 1
191 2 13 1 1
191 2 18 1 1
192 2 12 1 1
192 2 21 1 1
192 2 22 1 1
192 2 23 1 1
192 2 24 1 1
192 2 25 1 1
193 2 5 1 1
193 2 12 0 1
193 2 15 1 1
193 2 18 0 1
193 2 25 1 1
194 2 16 1 1
194 2 23 1 1
195 2 1 1 1
195 2 5 1 1
195 2 10 1 1
195 2 15 0 1
195 2 18 0 1
196 2 2 1 1
196 2 4 1 1
196 2 7 1 1
196 2 9 1 1
196 2 12 0 1
196 2 14 1 1
196 2 16 1 1
196 2 19 1 1
196 2 24 1 1
197 2 9 0 1
197 2 16 1 1
197 2 17 1 1
197 2 18 1 1
197 2 19 1 1
197 2 20 1 1
198 2 2 0 1
198 2 17 1 1
198 2 18 1 1
198 2 19 1 1
199 2 1 1 1
199 2 3 1 1
199 2 4 1 1
199 2 5 1 1
199 2 9 0 1
199 2 11 0 1
199 2 15 0 1
200 2 3 0 1
200 2 5 0 1
200 2 15 0 1
200 2 16 1 1
200 2 17 1 1
200 2 18 1 1
200 2 19 1 1
200 2 20 1 1
201 2 3 0 1
201 2 5 0 1
201 2 9 1 1
201 2 11 1 1
201 2 24 1 1
202 2 5 0 1
202 2 6 1 1
202 2 7 1 1
202 2 9 1 1
202 2 12 0 1
202 2 14 1 1
203 2 7 0 1
203 2 8 1 1
203 2 9 0 1
203 2 13 1 1
203 2 18 1 1
203 2 23 1 1
204 2 2 1 1
204 2 3 1 1
204 2 5 1 1
204 2 8 0 1
204 2 15 0 1
204 2 25 1 1
205 2 11 1 1
205 2 14 1 1
205 2 15 1 1
205 2 16 1 1
205 2 18 0 1
205 2 22 0 1
206 2 7 1 1
206 2 8 1 1
206 2 10 1 1
206 2 15 0 1
206 2 20 0 1
207 2 2 1 1
207 2 12 1 1
207 2 17 1 1
207 2 25 1 1
208 2 3 0 1
208 2 6 1 1
208 2 11 1 1
208 2 14 1 1
208 2 15 0 1
208 2 16 1 1
208 2 21 1 1
209 2 9 1 1
209 2 14 1 1
209 2 21 0 1
209 2 24 1 1
210 2 3 1 1
210 2 5 0 1
210 2 12 0 1
210 2 15 0 1
210 2 16 1 1
210 2 17 1 1
210 2 18 1 1
210 2 19 1 1
210 2 20 1 1
211 2 12 1 1
211 2 14 1 1
211 2 15 1 1
211 2 22 0 1
212 2 6 0 1
212 2 10 1 1
212 2 20 1 1
213 2 4 1 1
213 2 6 0 1
213 2 9 1 1
213 2 11 1 1
213 2 12 1 1
213 2 14 1 1
213 2 15 1 1
214 2 6 1 1
214 2 8 1 1
214 2 10 1 1
214 2 22 0 1
214 2 24 1 1
215 2 3 1 1
215 2 10 1 1
215 2 15 0 1
215 2 18 1 1
215 2 23 1 1
215 2 24 1 1
216 2 5 0 1
216 2 11 1 1
216 2 12 0 1
216 2 23 1 1
216 2 25 1 1
217 2 5 1 1
217 2 7 1 1
217 2 9 1 1
217 2 10 1 1
217 2 13 0 1
217 2 20 1 1
217 2 22 1 1
217 2 25 1 1
218 2 1 1 1
218 2 11 1 1
218 2 16 1 1
218 2 21 1 1
219 2 1 1 1
219 2 4 1 1
219 2 6 1 1
219 2 9 1 1
219 2 19 1 1
219 2 22 0 1
220 2 2 1 1
220 2 3 1 1
220 2 11 1 1
220 2 15 0 1
220 2 17 1 1
220 2 21 1 1
220 2 22 1 1
220 2 23 1 1
221 2 5 0 1
221 2 14 1 1
222 2 1 1 1
222 2 5 0 1
222 2 6 1 1
222 2 8 1 1
222 2 11 1 1
222 2 12 0 1
222 2 15 0 1
222 2 16 1 1
222 2 20 1 1
223 2 2 1 1
223 2 4 1 1
223 2 9 1 1
223 2 10 1 1
224 2 2 1 1
224 2 7 1 1
224 2 12 1 1
224 2 15 0 1
224 2 17 1 1
224 2 22 1 1
224 2 23 1 1
225 2 7 1 1
225 2 11 1 1
225 2 12 1 1
225 2 13 1 1
225 2 14 1 1
225 2 15 1 1
226 2 2 1 1
226 2 3 1 1
226 2 5 0 1
226 2 15 1 1
226 2 23 1 1
227 2 8 1 1
227 2 16 1 1
227 2 23 1 1
227 2 24 1 1
228 2 2 1 1
228 2 6 1 1
228 2 21 1 1
229 2 2 0 1
229 2 3 0 1
229 2 6 1 1
229 2 11 1 1
229 2 16 1 1
229 2 21 1 1
229 2 22 1 1
229 2 24 1 1
229 2 25 1 1
230 2 6 0 1
230 2 7 1 1
230 2 8 1 1
230 2 12 1 1
230 2 13 1 1
231 2 2 1 1
231 2 5 0 1
231 2 7 1 1
231 2 12 1 1
231 2 13 0 1
231 2 15 0 1
231 2 17 1 1
231 2 22 1 1
232 2 15 0 1
232 2 17 1 1
232 2 18 1 1
232 2 19 1 1
232 2 20 1 1
232 2 25 1 1
233 2 2 1 1
233 2 17 1 1
233 2 18 1 1
233 2 20 1 1
234 2 4 1 1
234 2 9 1 1
234 2 14 1 1
234 2 15 0 1
234 2 19 1 1
234 2 24 1 1
235 2 2 0 1
235 2 4 0 1
235 2 5 1 1
235 2 6 1 1
235 2 9 1 1
235 2 15 0 1
235 2 16 0 1
236 2 2 0 1
236 2 4 0 1
236 2 13 1 1
236 2 14 1 1
236 2 15 0 1
236 2 16 1 1
236 2 17 1 1
236 2 18 1 1
236 2 19 1 1
236 2 20 1 1
237 2 2 0 1
237 2 3 0 1
237 2 16 1 1
237 2 17 1 1
237 2 19 1 1
237 2 20 1 1
238 2 5 1 1
238 2 10 1 1
238 2 15 1 1
238 2 18 1 1
238 2 25 1 1
239 2 1 1 1
239 2 11 1 1
239 2 15 0 1
239 2 16 1 1
239 2 21 1 1
239 2 22 0 1
239 2 23 1 1
240 2 3 0 1
240 2 13 0 1
240 2 15 0 1
240 2 17 1 1
240 2 18 1 1
240 2 19 0 1
241 2 2 0 1
241 2 5 0 1
241 2 18 1 1
241 2 21 1 1
241 2 22 1 1
241 2 23 1 1
241 2 24 1 1
242 2 1 1 1
242 2 15 0 1
242 2 16 1 1
242 2 17 1 1
242 2 19 1 1
242 2 20 1 1
243 2 3 1 1
243 2 5 0 1
243 2 8 1 1
243 2 13 1 1
243 2 14 0 1
243 2 18 1 1
243 2 23 1 1
244 2 1 1 1
244 2 6 1 1
244 2 16 0 1
245 2 5 0 1
245 2 12 1 1
245 2 15 0 1
245 2 20 1 1
245 2 23 1 1
245 2 24 1 1
246 2 8 0 1
246 2 11 1 1
246 2 15 1 1
246 2 18 1 1
246 2 21 1 1
246 2 22 1 1
246 2 23 1 1
246 2 24 1 1
246 2 25 1 1
247 2 6 0 1
247 2 7 1 1
247 2 12 1 1
247 2 21 1 1
247 2 22 1 1
247 2 24 1 1
248 2 3 0 1
248 2 6 0 1
248 2 10 1 1
248 2 18 1 1
248 2 19 1 1
248 2 20 1 1
249 2 5 1 1
249 2 13 1 1
249 2 15 1 1
249 2 20 1 1
250 2 1 1 1
250 2 2 1 1
250 2 3 0 1
250 2 7 1 1
250 2 12 1 1
250 2 15 0 1
250 2 16 1 1
250 2 19 0 1
251 2 5 1 1
251 2 7 1 1
251 2 9 0 1
251 2 10 1 1
251 2 12 0 1
252 2 8 1 1
252 2 9 0 1
252 2 13 0 1
252 2 15 0 1
252 2 16 0 1
252 2 21 1 1
252 2 22 1 1
252 2 23 1 1
253 2 1 1 1
253 2 3 0 1
253 2 5 0 1
253 2 11 1 1
253 2 16 1 1
253 2 21 1 1
254 2 1 1 1
254 2 6 1 1
254 2 9 0 1
254 2 19 0 1
254 2 20 0 1
254 2 21 1 1
255 2 8 1 1
255 2 22 0 1
256 2 1 1 1
256 2 7 1 1
256 2 9 1 1
256 2 10 1 1
256 2 11 1 1
256 2 16 1 1
256 2 21 1 1
256 2 22 0 1
257 2 5 0 1
257 2 6 1 1
257 2 11 1 1
257 2 15 0 1
257 2 16 1 1
257 2 17 1 1
257 2 20 1 1
258 2 7 1 1
258 2 8 1 1
258 2 10 1 1
258 2 16 0 1
259 2 8 1 1
259 2 16 1 1
259 2 21 1 1
259 2 22 0 1
260 2 4 1 1
260 2 5 0 1
260 2 6 0 1
260 2 12 0 1
260 2 14 1 1
260 2 15 0 1
260 2 18 0 1
260 2 24 1 1
261 2 4 1 1
261 2 6 0 1
261 2 11 0 1
261 2 12 0 1
261 2 13 1 1
261 2 22 1 1
261 2 24 1 1
262 2 9 0 1
262 2 17 0 1
262 2 21 1 1
262 2 22 1 1
262 2 23 1 1
262 2 24 1 1
262 2 25 1 1
263 2 3 0 1
263 2 14 0 1
263 2 15 0 1
263 2 16 1 1
263 2 18 0 1
263 2 19 1 1
263 2 20 1 1
263 2 25 1 1
264 2 1 1 1
264 2 2 1 1
264 2 5 1 1
264 2 10 1 1
264 2 17 1 1
264 2 19 1 1
265 2 3 1 1
265 2 15 0 1
265 2 16 1 1
265 2 17 1 1
265 2 19 1 1
265 2 20 1 1
265 2 21 0 1
266 2 5 0 1
266 2 7 1 1
266 2 10 1 1
266 2 15 0 1
266 2 17 1 1
266 2 18 1 1
266 2 22 1 1
267 2 2 0 1
267 2 6 1 1
267 2 10 1 1
267 2 15 1 1
267 2 19 0 1
267 2 23 1 1
268 2 5 0 1
268 2 6 1 1
268 2 7 1 1
268 2 9 1 1
269 2 7 1 1
269 2 10 1 1
269 2 12 0 1
269 2 15 0 1
269 2 23 1 1
270 2 2 1 1
270 2 3 1 1
270 2 8 1 1
270 2 20 1 1
270 2 22 1 1
271 2 1 1 1
271 2 2 1 1
271 2 3 1 1
271 2 4 1 1
271 2 5 0 1
271 2 6 1 1
271 2 9 0 1
271 2 10 0 1
271 2 14 1 1
271 2 20 0 1
271 2 21 1 1
272 2 2 0 1
272 2 10 1 1
272 2 15 0 1
272 2 16 1 1
272 2 18 1 1
272 2 19 1 1
272 2 20 1 1
273 2 11 1 1
273 2 12 1 1
273 2 13 1 1
273 2 14 1 1
273 2 15 1 1
273 2 22 0 1
274 2 3 1 1
274 2 8 1 1
274 2 10 0 1
274 2 13 1 1
274 2 18 1 1
274 2 23 1 1
275 2 3 1 1
275 2 5 0 1
275 2 8 1 1
275 2 13 1 1
275 2 18 0 1
275 2 23 1 1
276 2 10 0 1
276 2 11 0 1
276 2 15 0 1
276 2 16 1 1
276 2 19 0 1
276 2 21 1 1
276 2 24 1 1
277 2 2 0 1
277 2 10 1 1
277 2 16 1 1
277 2 17 1 1
277 2 18 1 1
277 2 19 1 1
277 2 20 1 1
278 2 1 1 1
278 2 2 1 1
278 2 5 1 1
278 2 14 0 1
279 2 1 1 1
279 2 4 1 1
279 2 11 1 1
279 2 15 0 1
279 2 18 1 1
280 2 2 1 1
280 2 3 1 1
280 2 6 0 1
280 2 12 1 1
280 2 14 1 1
280 2 24 1 1
281 2 2 1 1
281 2 4 1 1
281 2 12 0 1
281 2 14 1 1
281 2 15 0 1
281 2 19 1 1
281 2 24 1 1
282 2 1 1 1
282 2 4 1 1
282 2 5 1 1
282 2 13 1 1
282 2 14 1 1
283 2 7 1 1
283 2 9 1 1
283 2 10 1 1
284 2 10 1 1
284 2 15 0 1
284 2 22 0 1
285 2 1 1 1
285 2 11 1 1
285 2 15 1 1
285 2 16 1 1
285 2 21 1 1
285 2 22 0 1
286 2 2 0 1
286 2 15 0 1
286 2 22 1 1
286 2 23 1 1
286 2 24 1 1
287 2 14 1 1
287 2 16 1 1
287 2 17 1 1
287 2 18 1 1
287 2 19 1 1
287 2 20 1 1
288 2 9 1 1
288 2 15 0 1
288 2 16 1 1
288 2 22 1 1
289 2 5 0 1
289 2 9 1 1
289 2 15 0 1
289 2 18 1 1
289 2 19 1 1
289 2 22 0 1
289 2 24 1 1
290 2 6 0 1
290 2 16 1 1
290 2 17 1 1
290 2 18 1 1
290 2 19 1 1
290 2 20 1 1
291 2 7 1 1
291 2 8 1 1
291 2 10 1 1
291 2 15 0 1
291 2 18 1 1
291 2 23 1 1
292 2 2 1 1
292 2 3 1 1
292 2 4 1 1
292 2 12 1 1
292 2 16 1 1
292 2 18 1 1
293 2 2 0 1
293 2 4 1 1
293 2 9 1 1
293 2 12 0 1
293 2 14 1 1
293 2 19 1 1
293 2 21 1 1
293 2 24 1 1
293 2 25 1 1
294 2 6 1 1
294 2 8 1 1
294 2 10 0 1
294 2 11 1 1
294 2 15 0 1
294 2 16 1 1
294 2 23 1 1
294 2 25 0 1
295 2 2 1 1
295 2 3 0 1
295 2 5 0 1
295 2 7 1 1
295 2 12 1 1
295 2 17 1 1
295 2 22 1 1
296 2 4 1 1
296 2 9 1 1
296 2 14 1 1
296 2 19 1 1
296 2 24 1 1
297 2 3 0 1
297 2 11 1 1
297 2 15 0 1
297 2 21 1 1
297 2 22 0 1
298 2 1 1 1
298 2 5 0 1
298 2 9 0 1
298 2 16 0 1
298 2 21 1 1
298 2 22 1 1
298 2 24 1 1
299 2 14 0 1
299 2 18 1 1
299 2 20 1 1
300 2 8 1 1
300 2 9 1 1
300 2 10 1 1
301 2 2 1 1
301 2 10 0 1
301 2 12 1 1
301 2 20 1 1
301 2 22 1 1
302 2 2 1 1
302 2 7 1 1
302 2 12 1 1
302 2 22 1 1
303 2 1 1 1
303 2 2 1 1
303 2 3 1 1
303 2 5 1 1
303 2 6 1 1
303 2 11 1 1
303 2 15 0 1
303 2 21 1 1
304 2 3 0 1
304 2 4 1 1
304 2 5 0 1
304 2 7 1 1
304 2 9 0 1
304 2 11 1 1
304 2 14 1 1
304 2 16 1 1
304 2 24 1 1
305 2 1 1 1
305 2 3 1 1
305 2 5 1 1
305 2 10 0 1
305 2 15 1 1
305 2 22 0 1
306 2 2 1 1
306 2 3 1 1
306 2 5 1 1
306 2 18 0 1
306 2 19 1 1
306 2 21 1 1
307 2 4 1 1
307 2 9 1 1
307 2 14 1 1
307 2 19 1 1
307 2 24 1 1
308 2 1 1 1
308 2 2 1 1
308 2 4 1 1
308 2 5 0 1
308 2 14 1 1
308 2 15 0 1
308 2 19 1 1
309 2 3 1 1
309 2 6 1 1
309 2 8 1 1
309 2 9 1 1
309 2 18 1 1
310 2 2 1 1
310 2 7 1 1
310 2 16 0 1
310 2 17 1 1
310 2 22 1 1
311 2 11 1 1
311 2 16 1 1
312 2 10 1 1
312 2 16 0 1
312 2 21 1 1
312 2 22 0 1
313 2 5 1 1
313 2 6 1 1
313 2 15 1 1
313 2 20 1 1
314 2 25 1 1
315 2 5 0 1
315 2 7 1 1
315 2 9 1 1
315 2 15 0 1
315 2 24 1 1
316 2 7 0 1
316 2 21 1 1
316 2 22 1 1
316 2 23 1 1
316 2 24 1 1
316 2 25 1 1
317 2 1 1 1
317 2 2 1 1
317 2 3 1 1
317 2 9 0 1
317 2 11 0 1
317 2 12 1 1
317 2 19 0 1
318 2 5 0 1
318 2 7 0 1
318 2 11 1 1
318 2 12 1 1
318 2 13 1 1
318 2 14 1 1
318 2 15 1 1
319 2 3 1 1
319 2 8 1 1
319 2 13 1 1
319 2 18 1 1
319 2 22 0 1
320 2 5 1 1
320 2 10 1 1
320 2 14 0 1
320 2 15 1 1
320 2 20 1 1
320 2 25 1 1
321 2 8 1 1
321 2 9 1 1
321 2 10 1 1
322 2 3 0 1
322 2 5 0 1
322 2 12 1 1
322 2 14 0 1
322 2 16 1 1
322 2 17 1 1
322 2 18 1 1
323 2 20 1 1
323 2 22 0 1
323 2 24 1 1
324 2 5 1 1
324 2 6 0 1
324 2 8 1 1
324 2 20 1 1
325 2 5 1 1
325 2 10 1 1
325 2 11 1 1
325 2 14 1 1
325 2 15 1 1
325 2 20 1 1
326 2 2 0 1
326 2 11 1 1
326 2 15 1 1
326 2 16 1 1
327 2 2 1 1
327 2 3 1 1
327 2 5 0 1
327 2 7 1 1
327 2 12 1 1
327 2 17 1 1
327 2 22 1 1
328 2 2 0 1
328 2 13 1 1
328 2 14 1 1
328 2 15 1 1
328 2 21 0 1
328 2 23 1 1
328 2 24 1 1
329 2 3 0 1
329 2 5 0 1
329 2 7 1 1
329 2 9 1 1
329 2 15 0 1
329 2 17 1 1
329 2 18 1 1
329 2 19 1 1
329 2 20 1 1
329 2 24 1 1
330 2 3 0 1
330 2 8 1 1
330 2 9 1 1
330 2 10 1 1
330 2 13 1 1
330 2 15 0 1
330 2 22 0 1
330 2 23 1 1
331 2 3 1 1
331 2 4 1 1
331 2 9 1 1
331 2 15 0 1
331 2 18 1 1
331 2 19 1 1
331 2 24 1 1
331 2 25 0 1
332 2 13 1 1
332 2 18 1 1
332 2 21 1 1
332 2 23 1 1
332 2 24 1 1
332 2 25 1 1
333 2 5 1 1
333 2 12 0 1
333 2 17 1 1
333 2 18 1 1
333 2 19 1 1
333 2 20 1 1
334 2 1 1 1
334 2 2 1 1
334 2 3 1 1
334 2 5 1 1
334 2 13 0 1
334 2 19 1 1
334 2 22 1 1
335 2 3 0 1
335 2 5 0 1
335 2 8 1 1
335 2 15 0 1
335 2 17 1 1
335 2 18 1 1
335 2 22 0 1
335 2 23 1 1
336 2 1 1 1
336 2 3 1 1
336 2 4 1 1
336 2 5 1 1
336 2 9 1 1
336 2 11 1 1
336 2 16 1 1
336 2 21 1 1
337 2 3 0 1
337 2 4 1 1
337 2 14 1 1
337 2 19 1 1
337 2 24 1 1
338 2 1 1 1
338 2 2 1 1
338 2 3 1 1
338 2 4 0 1
338 2 5 1 1
338 2 9 0 1
338 2 19 1 1
338 2 20 1 1
338 2 21 1 1
339 2 3 1 1
339 2 8 1 1
339 2 12 0 1
339 2 23 1 1
340 2 2 1 1
340 2 3 1 1
340 2 5 0 1
340 2 8 1 1
340 2 10 0 1
340 2 12 0 1
340 2 13 1 1
340 2 17 0 1
340 2 21 0 1
340 2 23 1 1
341 2 5 0 1
341 2 6 1 1
341 2 8 1 1
341 2 20 1 1
341 2 21 1 1
341 2 24 1 1
342 2 1 1 1
342 2 2 1 1
342 2 3 1 1
342 2 4 1 1
342 2 5 1 1
342 2 8 0 1
342 2 25 0 1
343 2 2 0 1
343 2 4 1 1
343 2 5 1 1
343 2 21 1 1
344 2 16 1 1
344 2 17 1 1
344 2 18 1 1
344 2 19 1 1
344 2 20 1 1
344 2 21 0 1
344 2 22 0 1
345 2 2 1 1
345 2 4 1 1
345 2 14 1 1
345 2 15 0 1
345 2 18 0 1
346 2 1 1 1
346 2 6 1 1
346 2 10 0 1
346 2 11 1 1
346 2 12 0 1
346 2 16 1 1
346 2 18 0 1
346 2 21 1 1
347 2 9 1 1
347 2 19 0 1
347 2 21 1 1
347 2 22 1 1
347 2 23 1 1
348 2 3 1 1
348 2 5 1 1
348 2 7 1 1
348 2 9 0 1
348 2 10 1 1
348 2 12 0 1
348 2 14 1 1
348 2 19 1 1
348 2 20 1 1
348 2 25 1 1
349 2 4 1 1
350 2 8 1 1
350 2 10 1 1
350 2 13 1 1
350 2 14 0 1
350 2 20 1 1
350 2 22 0 1
351 2 3 0 1
351 2 15 0 1
351 2 22 1 1
351 2 25 1 1
352 2 9 1 1
352 2 19 1 1
352 2 22 0 1
353 2 3 0 1
353 2 7 1 1
353 2 9 1 1
353 2 10 1 1
353 2 13 1 1
353 2 15 0 1
353 2 18 1 1
354 2 1 1 1
354 2 6 1 1
354 2 8 1 1
354 2 9 1 1
354 2 11 1 1
354 2 18 0 1
355 2 1 1 1
355 2 6 1 1
355 2 8 1 1
355 2 9 1 1
355 2 20 0 1
356 2 1 1 1
356 2 2 0 1
356 2 5 1 1
356 2 15 1 1
356 2 18 1 1
356 2 19 1 1
356 2 20 1 1
357 2 4 1 1
357 2 5 1 1
357 2 12 0 1
357 2 13 0 1
358 2 9 1 1
358 2 14 1 1
358 2 19 1 1
358 2 24 1 1
358 2 25 1 1
359 2 7 0 1
359 2 12 0 1
359 2 16 1 1
359 2 18 1 1
359 2 19 1 1
360 2 2 1 1
360 2 22 1 1
360 2 24 1 1
361 2 5 1 1
361 2 10 1 1
361 2 11 1 1
361 2 12 0 1
362 2 3 1 1
362 2 8 1 1
362 2 9 0 1
362 2 12 0 1
362 2 13 1 1
362 2 15 0 1
362 2 19 1 1
362 2 22 0 1
362 2 24 1 1
363 2 3 1 1
363 2 5 0 1
363 2 8 1 1
363 2 13 1 1
363 2 18 1 1
363 2 22 0 1
364 2 6 1 1
364 2 12 0 1
364 2 15 0 1
364 2 17 1 1
364 2 18 1 1
364 2 19 1 1
364 2 20 1 1
364 2 25 1 1
365 2 13 0 1
365 2 15 0 1
365 2 17 1 1
365 2 22 1 1
365 2 23 1 1
365 2 24 1 1
365 2 25 1 1
366 2 7 1 1
366 2 8 1 1
366 2 15 0 1
367 2 3 0 1
367 2 6 1 1
367 2 13 1 1
367 2 15 1 1
367 2 18 1 1
367 2 23 1 1
368 2 10 1 1
368 2 20 1 1
369 2 3 0 1
369 2 5 0 1
369 2 21 1 1
369 2 22 1 1
369 2 23 1 1
369 2 24 1 1
369 2 25 1 1
370 2 5 1 1
370 2 11 1 1
370 2 13 1 1
370 2 14 0 1
370 2 15 0 1
370 2 16 0 1
370 2 18 0 1
370 2 25 1 1
371 2 6 1 1
371 2 11 1 1
371 2 12 1 1
371 2 16 1 1
371 2 22 1 1
372 2 2 0 1
372 2 3 0 1
372 2 12 1 1
372 2 13 1 1
372 2 14 1 1
372 2 19 1 1
372 2 22 1 1
373 2 3 1 1
373 2 13 1 1
373 2 19 1 1
373 2 22 1 1
373 2 23 1 1
374 2 5 0 1
374 2 15 0 1
374 2 17 1 1
374 2 21 1 1
374 2 23 1 1
374 2 25 1 1
375 2 7 1 1
375 2 8 0 1
375 2 10 1 1
375 2 11 1 1
375 2 15 0 1
375 2 16 1 1
375 2 17 1 1
375 2 19 1 1
375 2 20 1 1
376 2 4 1 1
376 2 10 1 1
376 2 12 0 1
376 2 15 0 1
376 2 17 1 1
376 2 18 1 1
376 2 19 1 1
376 2 20 1 1
376 2 25 1 1
377 2 3 1 1
377 2 11 0 1
377 2 12 0 1
377 2 21 1 1
378 2 4 1 1
378 2 11 1 1
378 2 15 1 1
378 2 19 1 1
378 2 22 1 1
379 2 1 1 1
379 2 2 1 1
379 2 5 1 1
379 2 8 1 1
379 2 10 1 1
379 2 18 0 1
380 2 9 0 1
380 2 15 0 1
380 2 16 1 1
380 2 17 1 1
380 2 19 1 1
381 2 2 1 1
381 2 3 1 1
381 2 4 1 1
381 2 5 1 1
381 2 15 1 1
381 2 17 0 1
381 2 25 1 1
382 2 1 1 1
382 2 2 0 1
382 2 5 0 1
382 2 6 1 1
382 2 11 1 1
382 2 16 1 1
382 2 17 1 1
382 2 22 0 1
383 2 3 1 1
383 2 5 0 1
383 2 9 1 1
383 2 13 1 1
383 2 14 1 1
383 2 15 0 1
383 2 19 1 1
383 2 24 1 1
384 2 1 1 1
384 2 3 1 1
384 2 4 1 1
384 2 5 1 1
384 2 9 0 1
385 2 11 1 1
385 2 12 0 1
385 2 15 0 1
385 2 21 1 1
386 2 2 0 1
386 2 5 0 1
386 2 8 1 1
386 2 9 0 1
386 2 12 0 1
387 2 8 1 1
387 2 11 0 1
387 2 12 1 1
387 2 15 0 1
387 2 17 1 1
387 2 18 1 1
387 2 22 1 1
388 2 13 0 1
388 2 21 1 1
388 2 22 1 1
388 2 23 1 1
389 2 6 1 1
389 2 18 0 1
389 2 21 1 1
389 2 23 1 1
389 2 24 1 1
390 2 2 1 1
390 2 3 1 1
390 2 5 0 1
390 2 7 0 1
390 2 8 1 1
390 2 14 1 1
390 2 21 1 1
391 2 8 1 1
391 2 12 0 1
391 2 14 1 1
391 2 16 1 1
391 2 18 1 1
391 2 19 1 1
391 2 20 1 1
392 2 3 1 1
392 2 4 1 1
392 2 14 0 1
392 2 15 0 1
392 2 18 1 1
392 2 23 1 1
393 2 6 1 1
393 2 7 1 1
393 2 11 1 1
393 2 12 1 1
393 2 14 1 1
393 2 15 0 1
394 2 2 1 1
394 2 6 0 1
394 2 7 1 1
394 2 17 1 1
394 2 22 1 1
395 2 3 0 1
395 2 15 0 1
395 2 17 1 1
395 2 20 1 1
396 2 1 1 1
396 2 3 0 1
396 2 12 0 1
396 2 13 1 1
396 2 16 0 1
396 2 18 1 1
396 2 19 1 1
396 2 21 1 1
397 2 6 1 1
397 2 11 1 1
397 2 16 1 1
397 2 17 1 1
397 2 21 1 1
397 2 22 1 1
398 2 10 1 1
398 2 13 0 1
398 2 15 1 1
398 2 17 1 1
398 2 21 0 1
398 2 22 1 1
398 2 24 1 1
399 2 4 0 1
399 2 5 1 1
399 2 10 1 1
399 2 15 1 1
399 2 20 1 1
399 2 22 0 1
399 2 25 1 1
400 2 2 1 1
400 2 7 1 1
400 2 17 0 1
400 2 22 1 1
401 2 2 1 1
401 2 3 0 1
401 2 7 1 1
401 2 12 1 1
401 2 17 1 1
402 2 2 1 1
402 2 3 0 1
402 2 7 1 1
402 2 8 0 1
402 2 12 1 1
402 2 13 0 1
402 2 15 0 1
402 2 16 1 1
402 2 17 1 1
402 2 18 1 1
402 2 19 1 1
402 2 20 1 1
402 2 22 1 1
403 2 2 1 1
403 2 3 1 1
403 2 9 1 1
403 2 12 0 1
403 2 17 1 1
403 2 18 0 1
404 2 1 1 1
404 2 2 0 1
404 2 9 0 1
404 2 11 1 1
404 2 13 0 1
404 2 17 1 1
404 2 19 1 1
405 2 1 1 1
405 2 2 0 1
405 2 6 0 1
405 2 13 1 1
405 2 14 1 1
405 2 15 1 1
405 2 16 1 1
405 2 20 0 1
405 2 22 0 1
406 2 2 1 1
406 2 12 1 1
406 2 15 0 1
406 2 17 1 1
406 2 18 1 1
407 2 2 1 1
407 2 5 0 1
407 2 6 0 1
407 2 14 1 1
407 2 15 1 1
407 2 22 0 1
408 2 1 1 1
408 2 5 0 1
408 2 8 0 1
408 2 13 0 1
409 2 2 1 1
409 2 7 1 1
409 2 15 0 1
409 2 17 1 1
410 2 13 1 1
410 2 14 1 1
410 2 24 1 1
411 2 2 0 1
411 2 3 0 1
411 2 9 0 1
411 2 11 1 1
411 2 16 1 1
411 2 21 1 1
411 2 25 1 1
412 2 7 1 1
412 2 10 0 1
412 2 12 1 1
412 2 14 1 1
412 2 15 1 1
412 2 22 1 1
413 2 3 1 1
413 2 6 1 1
413 2 7 1 1
413 2 8 1 1
413 2 10 1 1
413 2 11 0 1
413 2 15 0 1
413 2 22 0 1
413 2 24 1 1
414 2 2 0 1
414 2 8 1 1
414 2 9 0 1
414 2 12 1 1
414 2 13 1 1
414 2 14 1 1
414 2 15 1 1
414 2 18 1 1
414 2 22 0 1
415 2 2 1 1
415 2 6 1 1
415 2 9 1 1
415 2 10 1 1
415 2 14 0 1
415 2 18 0 1
415 2 23 1 1
416 2 12 1 1
416 2 18 0 1
416 2 22 1 1
416 2 23 1 1
416 2 24 1 1
416 2 25 1 1
417 2 2 1 1
417 2 15 0 1
417 2 16 1 1
417 2 17 1 1
417 2 18 1 1
417 2 19 1 1
417 2 20 1 1
417 2 22 0 1
418 2 8 1 1
418 2 9 1 1
418 2 10 1 1
418 2 15 0 1
419 2 3 1 1
419 2 5 1 1
419 2 8 1 1
419 2 10 1 1
419 2 13 1 1
419 2 15 0 1
419 2 20 1 1
419 2 23 1 1
419 2 25 1 1
420 2 5 1 1
420 2 15 0 1
420 2 21 1 1
420 2 22 1 1
420 2 23 1 1
420 2 24 1 1
420 2 25 1 1
421 2 8 1 1
421 2 9 1 1
421 2 12 1 1
421 2 15 1 1
421 2 18 0 1
422 2 3 0 1
422 2 6 1 1
422 2 9 0 1
422 2 12 1 1
422 2 13 1 1
422 2 15 1 1
422 2 22 0 1
423 2 3 0 1
423 2 5 0 1
423 2 15 0 1
423 2 17 1 1
423 2 18 1 1
423 2 19 1 1
423 2 20 1 1
424 2 5 0 1
424 2 19 1 1
424 2 22 1 1
424 2 23 1 1
424 2 24 1 1
424 2 25 1 1
425 2 10 1 1
425 2 15 1 1
425 2 20 1 1
425 2 25 1 1
426 2 14 1 1
426 2 15 0 1
426 2 18 0 1
426 2 19 1 1
427 2 3 1 1
427 2 5 0 1
427 2 18 1 1
427 2 19 1 1
427 2 20 1 1
428 2 2 0 1
428 2 4 1 1
428 2 6 1 1
428 2 7 1 1
428 2 9 1 1
428 2 14 1 1
428 2 19 1 1
428 2 24 1 1
429 2 2 1 1
429 2 3 0 1
429 2 12 1 1
429 2 13 0 1
429 2 22 1 1
430 2 1 1 1
430 2 6 1 1
430 2 11 1 1
430 2 15 0 1
430 2 16 1 1
430 2 21 1 1
431 2 5 0 1
431 2 9 1 1
431 2 20 1 1
431 2 23 1 1
431 2 24 1 1
431 2 25 1 1
432 2 3 1 1
432 2 4 1 1
432 2 7 1 1
432 2 14 0 1
432 2 20 1 1
433 2 5 1 1
433 2 15 0 1
433 2 17 1 1
433 2 20 1 1
433 2 21 1 1
434 2 5 1 1
434 2 7 1 1
434 2 14 1 1
434 2 18 0 1
436 2 15 0 1
436 2 18 0 1
436 2 21 1 1
436 2 22 1 1
436 2 23 1 1
436 2 24 1 1
436 2 25 1 1
437 2 1 1 1
437 2 6 1 1
437 2 9 1 1
437 2 10 0 1
437 2 18 0 1
437 2 21 1 1
438 2 5 1 1
438 2 10 1 1
438 2 20 1 1
438 2 25 1 1
439 2 5 1 1
439 2 8 0 1
439 2 14 1 1
439 2 15 1 1
439 2 17 1 1
439 2 18 0 1
439 2 20 1 1
440 2 9 0 1
440 2 17 1 1
441 2 9 0 1
441 2 13 1 1
441 2 16 0 1
441 2 18 1 1
441 2 19 1 1
441 2 20 1 1
441 2 23 1 1
442 2 5 0 1
442 2 7 1 1
442 2 22 1 1
443 2 3 1 1
443 2 10 0 1
443 2 18 1 1
443 2 23 1 1
444 2 11 1 1
444 2 12 1 1
444 2 13 1 1
444 2 17 0 1
444 2 22 0 1
445 2 18 0 1
445 2 21 1 1
445 2 23 1 1
445 2 24 1 1
446 2 2 0 1
446 2 3 1 1
446 2 14 0 1
446 2 15 0 1
446 2 21 1 1
446 2 23 1 1
446 2 24 1 1
446 2 25 1 1
447 2 4 1 1
447 2 8 1 1
447 2 9 1 1
447 2 14 1 1
447 2 24 1 1
448 2 7 1 1
448 2 10 1 1
448 2 15 1 1
448 2 22 0 1
448 2 25 1 1
449 2 7 1 1
449 2 8 1 1
449 2 15 0 1
449 2 16 1 1
449 2 17 1 1
449 2 20 1 1
450 2 3 1 1
450 2 7 1 1
450 2 9 1 1
450 2 10 1 1
450 2 22 1 1
450 2 23 1 1
451 2 2 1 1
451 2 3 0 1
451 2 5 0 1
451 2 7 1 1
451 2 15 1 1
451 2 20 0 1
451 2 22 1 1
451 2 23 1 1
452 2 6 0 1
452 2 10 1 1
452 2 19 1 1
452 2 25 1 1
453 2 2 1 1
453 2 5 1 1
453 2 7 1 1
453 2 12 1 1
453 2 17 1 1
453 2 22 1 1
454 2 3 0 1
454 2 11 1 1
454 2 12 1 1
454 2 13 1 1
454 2 14 1 1
454 2 15 1 1
455 2 2 1 1
455 2 7 1 1
455 2 12 1 1
455 2 17 1 1
456 2 2 0 1
456 2 6 1 1
456 2 7 1 1
456 2 8 1 1
456 2 9 1 1
456 2 10 1 1
456 2 13 0 1
456 2 16 0 1
457 2 3 1 1
457 2 8 1 1
457 2 12 1 1
457 2 13 1 1
457 2 14 0 1
457 2 15 0 1
457 2 18 1 1
457 2 22 1 1
457 2 23 1 1
458 2 5 0 1
458 2 13 1 1
458 2 14 1 1
458 2 15 1 1
458 2 22 0 1
459 2 3 0 1
459 2 5 1 1
459 2 10 1 1
459 2 15 1 1
459 2 25 1 1
460 2 1 1 1
460 2 6 1 1
460 2 10 1 1
460 2 12 1 1
460 2 14 1 1
461 2 2 0 1
461 2 15 0 1
461 2 16 1 1
461 2 17 1 1
461 2 18 1 1
461 2 19 1 1
461 2 20 1 1
462 2 1 1 1
462 2 2 1 1
462 2 7 0 1
462 2 14 1 1
462 2 15 0 1
462 2 24 1 1
463 2 2 0 1
463 2 3 1 1
463 2 4 1 1
463 2 15 0 1
464 2 5 0 1
464 2 10 1 1
464 2 22 1 1
465 2 1 1 1
465 2 2 1 1
465 2 3 1 1
465 2 5 1 1
466 2 1 1 1
466 2 3 0 1
466 2 23 1 1
467 2 3 1 1
467 2 5 1 1
467 2 6 0 1
467 2 7 0 1
467 2 15 1 1
467 2 20 1 1
467 2 22 0 1
467 2 25 1 1
469 2 1 1 1
469 2 2 1 1
469 2 3 1 1
469 2 4 1 1
469 2 5 1 1
469 2 7 0 1
469 2 15 0 1
470 2 4 1 1
470 2 5 0 1
470 2 9 1 1
470 2 14 1 1
470 2 15 0 1
470 2 19 1 1
471 2 1 1 1
471 2 4 1 1
471 2 6 1 1
471 2 10 0 1
471 2 11 1 1
471 2 15 0 1
471 2 16 1 1
471 2 18 0 1
471 2 21 1 1
472 2 2 1 1
472 2 5 1 1
472 2 12 1 1
472 2 14 0 1
472 2 17 1 1
473 2 3 1 1
473 2 4 1 1
473 2 5 0 1
473 2 6 1 1
473 2 7 1 1
473 2 18 0 1
474 2 2 1 1
474 2 7 1 1
474 2 12 1 1
474 2 17 1 1
474 2 22 1 1
475 2 1 1 1
475 2 3 0 1
475 2 4 1 1
475 2 16 0 1
475 2 17 1 1
475 2 18 1 1
475 2 22 0 1
476 2 3 0 1
476 2 4 1 1
476 2 12 0 1
476 2 14 1 1
476 2 19 1 1
476 2 24 1 1
477 2 1 1 1
477 2 2 0 1
477 2 3 1 1
477 2 14 0 1
477 2 15 1 1
477 2 21 1 1
478 2 1 0 1
478 2 5 1 1
478 2 8 0 1
478 2 9 0 1
478 2 10 1 1
478 2 12 0 1
478 2 14 1 1
478 2 19 0 1
478 2 20 1 1
479 2 3 1 1
479 2 7 1 1
479 2 11 0 1
480 2 2 0 1
480 2 7 1 1
480 2 15 0 1
480 2 22 1 1
480 2 25 1 1
481 2 12 1 1
481 2 17 1 1
482 2 2 1 1
482 2 6 0 1
482 2 7 1 1
482 2 12 1 1
482 2 15 0 1
482 2 17 1 1
482 2 22 1 1
483 2 17 1 1
483 2 22 1 1
483 2 25 1 1
484 2 8 0 1
484 2 12 1 1
484 2 15 0 1
484 2 21 1 1
484 2 22 1 1
484 2 23 1 1
484 2 25 1 1
485 2 15 0 1
485 2 17 0 1
485 2 18 0 1
485 2 22 1 1
485 2 23 1 1
485 2 24 1 1
485 2 25 1 1
486 2 3 0 1
486 2 10 1 1
486 2 15 0 1
487 2 3 0 1
487 2 10 1 1
487 2 21 1 1
487 2 22 1 1
487 2 23 1 1
487 2 24 1 1
487 2 25 1 1
488 2 3 1 1
488 2 13 1 1
488 2 17 0 1
488 2 21 1 1
488 2 23 1 1
488 2 24 1 1
489 2 12 0 1
489 2 22 1 1
489 2 25 1 1
490 2 9 1 1
490 2 12 0 1
490 2 16 1 1
490 2 18 1 1
490 2 19 1 1
490 2 20 1 1
491 2 2 1 1
491 2 7 1 1
491 2 17 1 1
491 2 22 1 1
492 2 4 1 1
492 2 5 1 1
492 2 6 0 1
492 2 8 1 1
492 2 9 0 1
492 2 15 0 1
492 2 17 1 1
492 2 18 1 1
492 2 20 1 1
493 2 1 1 1
493 2 3 1 1
493 2 6 1 1
493 2 7 1 1
493 2 13 1 1
493 2 23 1 1
494 2 1 1 1
494 2 3 0 1
494 2 4 1 1
494 2 11 1 1
494 2 15 0 1
494 2 21 1 1
495 2 2 0 1
495 2 12 0 1
495 2 15 0 1
495 2 18 1 1
495 2 20 1 1
496 2 13 1 1
496 2 20 0 1
496 2 24 1 1
497 2 3 0 1
497 2 5 0 1
497 2 15 0 1
497 2 24 1 1
498 2 3 0 1
498 2 5 1 1
498 2 11 1 1
498 2 12 0 1
499 2 13 1 1
499 2 15 0 1
499 2 18 1 1
500 2 11 1 1
500 2 12 1 1
501 2 3 1 1
501 2 4 1 1
501 2 5 0 1
501 2 9 1 1
501 2 13 1 1
501 2 22 0 1
501 2 23 1 1
502 2 5 1 1
502 2 10 1 1
502 2 15 1 1
502 2 25 1 1
503 2 3 1 1
503 2 4 1 1
503 2 5 1 1
503 2 15 1 1
503 2 25 1 1
504 2 2 0 1
504 2 5 0 1
504 2 6 1 1
504 2 9 1 1
504 2 15 0 1
504 2 16 1 1
504 2 22 0 1
504 2 25 1 1
505 2 6 1 1
505 2 11 1 1
505 2 16 1 1
505 2 21 1 1
506 2 1 1 1
506 2 2 1 1
506 2 3 1 1
506 2 4 1 1
506 2 5 1 1
506 2 6 0 1
506 2 10 0 1
506 2 18 0 1
506 2 22 0 1
507 2 4 1 1
507 2 8 1 1
507 2 9 1 1
507 2 10 1 1
507 2 17 0 1
508 2 4 1 1
508 2 9 1 1
508 2 12 0 1
508 2 14 1 1
508 2 19 1 1
508 2 22 0 1
508 2 24 1 1
509 2 3 1 1
509 2 5 0 1
509 2 8 1 1
509 2 12 1 1
509 2 13 1 1
509 2 14 1 1
509 2 15 1 1
510 2 3 1 1
510 2 8 1 1
510 2 13 1 1
510 2 23 1 1
511 2 7 1 1
511 2 8 1 1
511 2 9 1 1
511 2 10 1 1
511 2 12 0 1
511 2 13 0 1
511 2 16 1 1
511 2 19 1 1
511 2 21 0 1
512 2 3 1 1
512 2 5 0 1
512 2 7 0 1
512 2 10 0 1
512 2 13 0 1
512 2 18 1 1
512 2 23 1 1
513 2 5 0 1
513 2 13 1 1
513 2 22 1 1
513 2 23 1 1
514 2 1 1 1
514 2 15 0 1
514 2 16 1 1
514 2 20 1 1
515 2 1 1 1
515 2 6 1 1
515 2 11 1 1
515 2 15 0 1
515 2 16 1 1
515 2 21 1 1
515 2 22 0 1
516 2 3 0 1
516 2 4 1 1
516 2 7 1 1
516 2 9 1 1
516 2 15 0 1
516 2 19 1 1
516 2 24 1 1
517 2 5 0 1
517 2 9 1 1
517 2 13 0 1
517 2 14 1 1
517 2 15 0 1
517 2 19 1 1
517 2 24 1 1
518 2 6 1 1
518 2 8 1 1
518 2 21 1 1
519 2 1 1 1
519 2 2 1 1
519 2 10 1 1
519 2 12 0 1
519 2 15 0 1
519 2 21 0 1
519 2 23 1 1
519 2 25 1 1
520 2 2 1 1
520 2 7 1 1
520 2 12 1 1
520 2 14 0 1
520 2 17 1 1
520 2 22 1 1
521 2 2 0 1
521 2 24 1 1
521 2 25 1 1
522 2 3 1 1
522 2 8 1 1
522 2 18 1 1
522 2 25 1 1
523 2 5 1 1
523 2 10 0 1
523 2 15 1 1
524 2 5 0 1
524 2 8 1 1
524 2 10 1 1
524 2 15 1 1
524 2 18 0 1
525 2 15 0 1
525 2 21 1 1
525 2 23 1 1
525 2 24 1 1
526 2 2 0 1
526 2 15 0 1
526 2 21 1 1
526 2 22 1 1
526 2 24 1 1
526 2 25 1 1
527 2 7 1 1
527 2 15 0 1
527 2 19 1 1
528 2 1 1 1
528 2 4 1 1
528 2 6 0 1
528 2 12 0 1
528 2 16 1 1
528 2 18 1 1
528 2 24 1 1
528 2 25 1 1
529 2 3 1 1
529 2 4 1 1
529 2 5 1 1
530 2 4 1 1
530 2 5 1 1
530 2 8 0 1
530 2 14 1 1
530 2 18 0 1
530 2 19 1 1
531 2 2 0 1
531 2 16 1 1
531 2 18 0 1
531 2 20 0 1
531 2 21 1 1
532 2 3 1 1
532 2 6 1 1
532 2 19 0 1
532 2 24 1 1
533 2 3 0 1
533 2 5 0 1
533 2 6 1 1
533 2 7 1 1
533 2 8 1 1
533 2 9 1 1
533 2 10 1 1
533 2 15 0 1
534 2 3 0 1
534 2 11 1 1
534 2 12 0 1
534 2 14 1 1
534 2 15 1 1
534 2 21 1 1
534 2 24 1 1
535 2 2 1 1
535 2 3 1 1
535 2 5 1 1
535 2 12 0 1
535 2 18 0 1
536 2 5 1 1
536 2 20 1 1
536 2 22 0 1
536 2 25 1 1
537 2 16 1 1
537 2 19 1 1
537 2 20 1 1
537 2 22 0 1
538 2 1 1 1
538 2 2 1 1
538 2 3 1 1
538 2 4 1 1
538 2 5 1 1
538 2 15 0 1
539 2 18 0 1
539 2 21 1 1
539 2 22 1 1
539 2 23 1 1
540 2 1 1 1
540 2 3 1 1
540 2 7 0 1
540 2 23 1 1
541 2 5 1 1
541 2 7 1 1
541 2 14 1 1
542 2 1 1 1
542 2 2 0 1
542 2 5 1 1
542 2 6 1 1
542 2 11 1 1
542 2 13 1 1
542 2 18 0 1
542 2 21 1 1
542 2 22 0 1
543 2 9 1 1
543 2 10 1 1
543 2 15 0 1
543 2 19 0 1
543 2 20 0 1
543 2 22 0 1
544 2 1 1 1
544 2 2 1 1
544 2 5 1 1
544 2 6 1 1
544 2 10 1 1
544 2 12 0 1
544 2 22 0 1
544 2 24 1 1
545 2 1 1 1
545 2 3 1 1
545 2 15 1 1
545 2 25 1 1
546 2 10 1 1
546 2 20 1 1
547 2 5 1 1
547 2 10 1 1
547 2 15 1 1
547 2 17 0 1
547 2 20 1 1
547 2 22 0 1
548 2 1 1 1
548 2 3 0 1
548 2 11 1 1
548 2 13 0 1
548 2 21 1 1
548 2 24 1 1
549 2 5 1 1
549 2 8 1 1
549 2 11 1 1
549 2 12 1 1
549 2 13 1 1
549 2 14 1 1
549 2 15 1 1
549 2 22 0 1
550 2 1 1 1
550 2 3 0 1
550 2 6 1 1
550 2 12 0 1
550 2 14 0 1
550 2 16 1 1
551 2 1 1 1
551 2 3 0 1
551 2 5 0 1
551 2 8 1 1
551 2 9 1 1
551 2 15 0 1
551 2 22 0 1
551 2 24 1 1
552 2 4 1 1
552 2 9 1 1
552 2 12 0 1
552 2 17 1 1
552 2 18 0 1
552 2 19 1 1
552 2 24 1 1
553 2 5 0 1
553 2 6 1 1
553 2 7 1 1
553 2 9 1 1
553 2 12 0 1
553 2 15 0 1
553 2 18 0 1
553 2 24 0 1
554 2 1 1 1
554 2 9 1 1
554 2 10 1 1
554 2 15 0 1
555 2 7 1 1
555 2 8 1 1
555 2 10 1 1
555 2 12 0 1
555 2 22 0 1
556 2 4 1 1
556 2 7 1 1
556 2 11 1 1
556 2 20 1 1
556 2 22 0 1
557 2 11 1 1
557 2 13 1 1
557 2 14 0 1
557 2 17 1 1
557 2 18 1 1
557 2 21 1 1
557 2 22 0 1
558 2 3 0 1
558 2 5 0 1
558 2 11 1 1
558 2 12 1 1
558 2 13 1 1
558 2 14 1 1
558 2 15 1 1
559 2 2 1 1
559 2 4 1 1
559 2 9 0 1
559 2 10 0 1
559 2 15 0 1
560 2 4 1 1
560 2 7 0 1
560 2 16 0 1
560 2 18 0 1
560 2 19 1 1
560 2 24 1 1
560 2 25 1 1
561 2 4 1 1
561 2 9 1 1
561 2 14 1 1
561 2 15 0 1
561 2 19 1 1
561 2 24 1 1
562 2 1 1 1
562 2 5 0 1
562 2 7 1 1
562 2 11 1 1
562 2 15 0 1
562 2 22 1 1
563 2 2 1 1
563 2 5 0 1
563 2 7 1 1
563 2 14 1 1
563 2 15 0 1
563 2 22 1 1
563 2 23 1 1
564 2 3 1 1
564 2 6 0 1
564 2 8 1 1
564 2 13 1 1
564 2 14 0 1
564 2 15 1 1
564 2 23 1 1
565 2 5 1 1
565 2 10 0 1
565 2 14 1 1
565 2 15 1 1
565 2 18 0 1
566 2 4 1 1
566 2 6 1 1
566 2 10 1 1
566 2 14 1 1
566 2 19 1 1
567 2 6 1 1
567 2 7 0 1
567 2 12 1 1
568 2 5 1 1
568 2 6 1 1
568 2 9 1 1
568 2 10 1 1
568 2 15 0 1
569 2 1 1 1
569 2 2 1 1
569 2 3 1 1
569 2 4 1 1
569 2 8 1 1
569 2 18 1 1
570 2 3 1 1
570 2 5 0 1
570 2 8 1 1
570 2 13 1 1
570 2 18 1 1
570 2 20 1 1
570 2 22 0 1
570 2 23 1 1
571 2 4 0 1
571 2 5 0 1
571 2 8 1 1
571 2 9 1 1
571 2 13 1 1
571 2 15 1 1
572 2 9 0 1
572 2 16 1 1
572 2 17 1 1
572 2 18 1 1
572 2 19 1 1
572 2 20 1 1
572 2 25 0 1
573 2 3 1 1
573 2 5 0 1
573 2 21 1 1
573 2 22 1 1
573 2 23 1 1
573 2 25 1 1
574 2 5 0 1
574 2 9 1 1
574 2 11 1 1
574 2 13 1 1
574 2 14 1 1
574 2 15 0 1
574 2 22 0 1
574 2 24 1 1
575 2 17 1 1
575 2 18 1 1
575 2 19 1 1
576 2 2 0 1
576 2 6 0 1
576 2 7 1 1
576 2 12 1 1
576 2 16 1 1
576 2 18 1 1
576 2 19 1 1
576 2 20 1 1
577 2 3 1 1
577 2 6 0 1
577 2 7 1 1
577 2 9 0 1
577 2 11 1 1
577 2 14 0 1
577 2 21 1 1
578 2 4 1 1
578 2 5 0 1
578 2 13 0 1
578 2 15 1 1
578 2 18 0 1
578 2 21 1 1
578 2 22 1 1
579 2 7 1 1
579 2 12 1 1
579 2 16 1 1
579 2 17 1 1
580 2 6 1 1
580 2 7 1 1
580 2 8 1 1
580 2 9 1 1
580 2 10 1 1
580 2 13 0 1
580 2 18 1 1
580 2 23 1 1
581 2 3 0 1
581 2 7 1 1
581 2 12 1 1
581 2 16 1 1
581 2 18 1 1
581 2 19 1 1
581 2 22 1 1
582 2 2 0 1
582 2 6 1 1
582 2 7 1 1
582 2 8 1 1
582 2 9 1 1
582 2 10 1 1
582 2 19 1 1
582 2 20 1 1
583 2 2 0 1
583 2 9 0 1
583 2 15 0 1
583 2 16 1 1
583 2 24 1 1
584 2 2 1 1
584 2 3 0 1
584 2 7 1 1
584 2 12 1 1
584 2 15 0 1
584 2 17 1 1
584 2 18 0 1
584 2 22 1 1
585 2 6 1 1
585 2 7 1 1
585 2 9 1 1
585 2 10 1 1
585 2 12 1 1
586 2 3 1 1
586 2 11 1 1
586 2 12 1 1
586 2 13 1 1
586 2 14 1 1
586 2 15 1 1
586 2 20 0 1
587 2 1 1 1
587 2 2 1 1
587 2 3 1 1
587 2 4 1 1
587 2 5 1 1
588 2 3 1 1
588 2 6 1 1
588 2 7 1 1
588 2 9 1 1
588 2 10 1 1
589 2 1 1 1
589 2 4 1 1
589 2 5 1 1
589 2 6 1 1
589 2 9 0 1
589 2 15 0 1
589 2 21 1 1
590 2 2 1 1
590 2 3 1 1
590 2 12 1 1
590 2 13 1 1
590 2 17 1 1
590 2 25 0 1
591 2 3 1 1
591 2 7 1 1
592 2 12 1 1
592 2 13 1 1
593 2 2 1 1
593 2 7 1 1
593 2 15 0 1
593 2 16 1 1
593 2 20 1 1
593 2 22 1 1
594 2 8 1 1
594 2 13 1 1
594 2 15 0 1
594 2 18 1 1
594 2 23 1 1
595 2 11 1 1
595 2 15 0 1
595 2 16 1 1
595 2 18 0 1
595 2 21 1 1
595 2 24 1 1
596 2 1 1 1
596 2 3 1 1
596 2 5 1 1
596 2 7 1 1
596 2 10 0 1
596 2 15 0 1
596 2 16 0 1
597 2 15 0 1
597 2 16 1 1
597 2 18 1 1
597 2 19 1 1
597 2 20 1 1
597 2 22 0 1
598 2 8 1 1
598 2 13 1 1
599 2 1 1 1
599 2 2 0 1
599 2 5 0 1
599 2 15 0 1
599 2 17 1 1
600 2 6 1 1
600 2 12 0 1
600 2 13 0 1
600 2 15 0 1
600 2 16 1 1
600 2 18 1 1
601 2 1 1 1
601 2 16 1 1
602 2 1 1 1
602 2 10 0 1
602 2 11 1 1
602 2 15 0 1
602 2 16 1 1
602 2 21 1 1
603 2 2 1 1
603 2 7 1 1
603 2 12 1 1
603 2 15 0 1
603 2 17 1 1
603 2 20 1 1
604 2 15 0 1
604 2 21 1 1
604 2 22 1 1
604 2 23 1 1
604 2 24 1 1
604 2 25 1 1
605 2 13 1 1
605 2 15 0 1
605 2 21 1 1
605 2 22 1 1
605 2 23 1 1
605 2 24 1 1
605 2 25 1 1
606 2 2 1 1
606 2 5 0 1
606 2 6 0 1
606 2 7 1 1
606 2 12 0 1
606 2 17 1 1
606 2 22 1 1
607 2 9 0 1
607 2 15 0 1
607 2 21 1 1
607 2 22 1 1
607 2 24 1 1
607 2 25 1 1
608 2 3 1 1
608 2 7 0 1
608 2 8 1 1
608 2 18 1 1
608 2 19 1 1
609 2 6 1 1
609 2 8 1 1
609 2 12 0 1
609 2 14 0 1
609 2 18 0 1
609 2 23 1 1
610 2 3 1 1
610 2 5 0 1
610 2 16 1 1
610 2 18 1 1
610 2 23 1 1
611 2 5 1 1
611 2 10 1 1
611 2 20 1 1
611 2 25 1 1
612 2 3 0 1
612 2 11 0 1
612 2 13 1 1
612 2 15 1 1
612 2 25 1 1
613 2 11 1 1
613 2 12 1 1
613 2 14 1 1
614 2 5 1 1
614 2 10 1 1
614 2 12 0 1
614 2 20 1 1
614 2 23 1 1
614 2 24 1 1
614 2 25 1 1
615 2 7 1 1
615 2 8 1 1
615 2 9 1 1
615 2 10 1 1
615 2 12 0 1
615 2 18 0 1
616 2 2 0 1
616 2 3 1 1
616 2 4 1 1
616 2 6 1 1
616 2 8 1 1
616 2 9 1 1
616 2 14 1 1
616 2 15 0 1
616 2 23 1 1
616 2 24 1 1
617 2 2 1 1
617 2 4 1 1
617 2 5 0 1
617 2 7 0 1
617 2 10 0 1
617 2 13 1 1
617 2 15 0 1
617 2 16 1 1
617 2 18 0 1
617 2 23 1 1
617 2 25 1 1
618 2 2 1 1
618 2 4 1 1
618 2 7 1 1
618 2 17 1 1
618 2 18 1 1
618 2 22 1 1
619 2 2 1 1
619 2 9 1 1
619 2 15 0 1
619 2 19 0 1
619 2 21 1 1
619 2 22 0 1
620 2 7 1 1
620 2 9 1 1
620 2 15 0 1
620 2 17 1 1
620 2 22 1 1
621 2 1 1 1
621 2 2 0 1
621 2 9 1 1
621 2 10 1 1
621 2 15 0 1
622 2 1 1 1
622 2 2 1 1
622 2 4 1 1
622 2 5 1 1
622 2 12 0 1
622 2 16 0 1
622 2 18 0 1
623 2 14 1 1
623 2 15 0 1
623 2 18 1 1
623 2 19 1 1
623 2 20 1 1
623 2 23 1 1
624 2 4 1 1
624 2 5 0 1
624 2 8 1 1
624 2 18 0 1
624 2 19 1 1
624 2 24 1 1
625 2 5 0 1
625 2 14 1 1
625 2 16 0 1
625 2 19 1 1
625 2 21 1 1
625 2 22 1 1
625 2 23 1 1
625 2 25 1 1
626 2 3 0 1
626 2 5 0 1
626 2 21 1 1
626 2 22 1 1
626 2 23 1 1
627 2 4 1 1
627 2 5 0 1
627 2 7 0 1
627 2 9 1 1
627 2 14 1 1
627 2 15 0 1
627 2 19 1 1
627 2 24 1 1
628 2 5 1 1
628 2 13 0 1
628 2 20 1 1
628 2 25 1 1
629 2 11 1 1
629 2 12 1 1
629 2 14 1 1
629 2 22 1 1
629 2 23 1 1
629 2 24 1 1
630 2 1 1 1
630 2 2 1 1
630 2 3 1 1
630 2 4 1 1
630 2 5 1 1
630 2 25 0 1
631 2 3 0 1
631 2 6 1 1
631 2 8 1 1
631 2 12 0 1
631 2 16 0 1
632 2 2 0 1
632 2 5 0 1
632 2 13 1 1
632 2 14 1 1
632 2 20 0 1
632 2 22 0 1
633 2 1 1 1
633 2 3 1 1
633 2 9 1 1
633 2 14 1 1
633 2 15 0 1
633 2 19 1 1
633 2 24 1 1
634 2 2 1 1
634 2 7 1 1
634 2 12 1 1
634 2 13 0 1
634 2 17 1 1
634 2 22 1 1
635 2 7 1 1
635 2 10 1 1
635 2 11 1 1
635 2 12 1 1
635 2 17 1 1
635 2 22 1 1
636 2 1 1 1
636 2 3 1 1
636 2 4 1 1
636 2 9 0 1
637 2 3 1 1
637 2 12 0 1
637 2 13 1 1
637 2 14 1 1
637 2 15 0 1
637 2 19 1 1
637 2 23 1 1
637 2 24 1 1
638 2 4 1 1
638 2 15 0 1
638 2 17 1 1
638 2 19 1 1
638 2 24 1 1
639 2 2 0 1
639 2 3 0 1
639 2 5 0 1
639 2 7 0 1
639 2 8 1 1
639 2 11 0 1
639 2 13 1 1
639 2 15 0 1
639 2 23 1 1
639 2 24 1 1
640 2 1 1 1
640 2 4 1 1
640 2 5 0 1
640 2 7 1 1
640 2 14 1 1
640 2 17 1 1
640 2 22 1 1
641 2 5 1 1
641 2 10 1 1
641 2 15 1 1
641 2 16 0 1
641 2 18 0 1
641 2 20 1 1
641 2 25 1 1
642 2 1 1 1
642 2 3 0 1
642 2 6 1 1
642 2 8 1 1
642 2 9 1 1
642 2 15 0 1
643 2 1 1 1
643 2 5 1 1
643 2 15 1 1
643 2 25 1 1
644 2 2 1 1
644 2 15 0 1
644 2 22 1 1
644 2 24 1 1
645 2 5 0 1
645 2 17 1 1
645 2 18 1 1
645 2 20 1 1
645 2 24 1 1
646 2 5 1 1
646 2 7 1 1
646 2 10 1 1
646 2 15 1 1
646 2 22 0 1
646 2 25 1 1
647 2 15 0 1
647 2 18 0 1
647 2 19 0 1
647 2 21 1 1
647 2 22 1 1
647 2 23 1 1
647 2 24 1 1
647 2 25 1 1
648 2 7 1 1
648 2 12 0 1
648 2 17 1 1
648 2 20 1 1
648 2 22 1 1
648 2 23 1 1
648 2 24 1 1
648 2 25 0 1
649 2 7 0 1
649 2 9 1 1
649 2 11 0 1
649 2 13 0 1
649 2 14 1 1
649 2 19 1 1
649 2 22 1 1
649 2 24 1 1
649 2 25 1 1
650 2 1 1 1
650 2 3 0 1
650 2 5 0 1
650 2 8 0 1
650 2 11 1 1
650 2 15 0 1
650 2 21 1 1
651 2 2 1 1
651 2 12 1 1
651 2 14 1 1
651 2 17 1 1
651 2 19 1 1
651 2 24 1 1
652 2 3 1 1
652 2 7 1 1
652 2 11 0 1
652 2 13 1 1
652 2 18 1 1
652 2 23 1 1
653 2 1 1 1
653 2 5 0 1
653 2 6 1 1
653 2 7 0 1
653 2 11 1 1
653 2 16 1 1
654 2 8 1 1
654 2 13 1 1
654 2 15 0 1
654 2 19 0 1
654 2 23 1 1
655 2 1 1 1
655 2 2 1 1
655 2 3 1 1
655 2 4 1 1
655 2 12 0 1
655 2 18 1 1
656 2 1 1 1
656 2 3 0 1
656 2 5 0 1
656 2 11 1 1
656 2 14 1 1
656 2 15 0 1
656 2 22 1 1
656 2 24 1 1
657 2 2 1 1
657 2 4 1 1
657 2 14 1 1
657 2 18 0 1
657 2 19 1 1
657 2 22 1 1
657 2 24 1 1
658 2 1 1 1
658 2 11 1 1
658 2 21 1 1
659 2 2 0 1
659 2 3 1 1
659 2 8 1 1
659 2 14 0 1
659 2 15 0 1
659 2 18 1 1
660 2 11 1 1
660 2 12 1 1
660 2 14 1 1
660 2 15 1 1
660 2 23 1 1
661 2 2 0 1
661 2 3 0 1
661 2 4 1 1
661 2 9 1 1
661 2 15 0 1
661 2 16 1 1
661 2 21 1 1
662 2 3 0 1
662 2 5 0 1
662 2 7 1 1
662 2 12 1 1
662 2 15 0 1
662 2 17 1 1
662 2 19 1 1
662 2 24 1 1
662 2 25 1 1
663 2 5 1 1
663 2 10 1 1
663 2 12 0 1
663 2 18 0 1
663 2 20 1 1
664 2 10 0 1
664 2 13 1 1
664 2 23 1 1
665 2 5 0 1
665 2 7 1 1
665 2 10 1 1
665 2 15 0 1
665 2 18 1 1
666 2 5 1 1
666 2 9 1 1
666 2 10 1 1
666 2 20 1 1
667 2 1 1 1
667 2 14 0 1
667 2 15 0 1
667 2 16 1 1
667 2 20 1 1
667 2 21 1 1
668 2 7 1 1
668 2 25 1 1
669 2 6 1 1
669 2 7 1 1
669 2 8 1 1
669 2 9 1 1
669 2 15 0 1
670 2 2 1 1
670 2 3 1 1
670 2 4 1 1
670 2 12 0 1
671 2 8 0 1
671 2 11 1 1
671 2 12 1 1
671 2 13 1 1
671 2 14 1 1
671 2 15 1 1
671 2 16 0 1
671 2 18 0 1
672 2 1 1 1
672 2 9 0 1
672 2 11 1 1
672 2 18 0 1
672 2 21 1 1
673 2 3 1 1
673 2 12 0 1
673 2 13 1 1
673 2 19 0 1
674 2 6 1 1
674 2 8 1 1
674 2 9 0 1
674 2 10 1 1
674 2 15 0 1
675 2 12 1 1
675 2 14 0 1
675 2 15 0 1
675 2 21 1 1
675 2 22 1 1
675 2 23 1 1
675 2 24 1 1
675 2 25 1 1
676 2 7 1 1
676 2 12 1 1
676 2 17 1 1
677 2 8 1 1
677 2 14 0 1
677 2 18 1 1
677 2 19 1 1
677 2 23 1 1
677 2 24 1 1
678 2 3 0 1
678 2 4 1 1
678 2 5 0 1
678 2 7 1 1
678 2 12 1 1
678 2 18 0 1
678 2 22 1 1
679 2 7 1 1
679 2 10 0 1
679 2 12 0 1
679 2 21 1 1
679 2 22 1 1
679 2 23 1 1
679 2 24 1 1
680 2 1 1 1
680 2 6 1 1
680 2 14 0 1
680 2 16 1 1
680 2 21 1 1
680 2 22 1 1
680 2 25 1 1
681 2 1 1 1
681 2 5 1 1
681 2 7 0 1
681 2 12 0 1
681 2 15 0 1
681 2 23 1 1
682 2 4 1 1
682 2 7 0 1
682 2 9 1 1
682 2 11 1 1
682 2 14 1 1
682 2 18 0 1
682 2 24 1 1
683 2 3 0 1
683 2 4 1 1
683 2 14 1 1
683 2 19 1 1
684 2 1 1 1
684 2 2 1 1
684 2 5 0 1
684 2 6 0 1
684 2 9 1 1
684 2 10 1 1
684 2 11 1 1
684 2 13 1 1
684 2 15 1 1
685 2 2 0 1
685 2 3 1 1
685 2 15 0 1
685 2 16 0 1
685 2 21 1 1
685 2 22 1 1
685 2 24 1 1
685 2 25 1 1
686 2 13 1 1
686 2 18 0 1
686 2 23 1 1
686 2 24 1 1
687 2 6 1 1
687 2 7 1 1
687 2 18 1 1
687 2 22 0 1
688 2 3 0 1
688 2 12 1 1
688 2 14 1 1
688 2 25 0 1
689 2 4 1 1
689 2 9 1 1
689 2 10 0 1
689 2 14 1 1
689 2 19 1 1
689 2 24 1 1
690 2 2 0 1
690 2 10 0 1
690 2 19 1 1
690 2 20 1 1
690 2 24 1 1
691 2 3 1 1
691 2 4 1 1
691 2 8 1 1
691 2 14 1 1
691 2 19 0 1
691 2 23 1 1
691 2 24 1 1
692 2 10 1 1
692 2 12 0 1
692 2 15 1 1
692 2 18 1 1
692 2 20 1 1
692 2 23 1 1
693 2 2 0 1
693 2 11 0 1
693 2 12 0 1
693 2 17 1 1
693 2 19 1 1
693 2 22 0 1
694 2 5 0 1
694 2 7 1 1
694 2 9 1 1
694 2 11 0 1
694 2 15 0 1
695 2 2 1 1
695 2 5 1 1
695 2 7 1 1
695 2 10 1 1
695 2 12 1 1
695 2 15 0 1
695 2 25 1 1
696 2 2 0 1
696 2 4 1 1
696 2 5 1 1
696 2 10 1 1
696 2 14 0 1
696 2 20 1 1
696 2 22 0 1
697 2 5 0 1
697 2 15 0 1
697 2 17 1 1
697 2 19 1 1
697 2 22 0 1
698 2 15 0 1
698 2 16 1 1
698 2 17 1 1
698 2 18 1 1
698 2 19 1 1
698 2 20 1 1
698 2 22 0 1
699 2 5 1 1
699 2 8 1 1
699 2 15 1 1
699 2 20 1 1
699 2 22 0 1
700 2 7 1 1
700 2 11 1 1
700 2 12 0 1
700 2 14 1 1
700 2 22 0 1
701 2 2 1 1
701 2 5 1 1
701 2 10 1 1
701 2 12 1 1
701 2 17 1 1
701 2 21 0 1
701 2 22 1 1
702 2 3 1 1
702 2 8 1 1
702 2 13 1 1
702 2 17 1 1
702 2 18 1 1
702 2 22 0 1
702 2 23 1 1
703 2 1 1 1
703 2 3 0 1
703 2 4 1 1
703 2 9 1 1
703 2 11 1 1
703 2 14 1 1
703 2 15 0 1
703 2 22 0 1
704 2 2 0 1
704 2 14 1 1
704 2 15 1 1
704 2 24 1 1
705 2 1 1 1
705 2 6 1 1
705 2 11 1 1
705 2 15 0 1
705 2 16 1 1
705 2 19 1 1
705 2 21 1 1
706 2 16 1 1
706 2 17 1 1
706 2 18 1 1
706 2 19 1 1
706 2 20 1 1
707 2 6 1 1
707 2 10 1 1
708 2 5 1 1
708 2 20 1 1
708 2 21 1 1
708 2 22 0 1
709 2 1 1 1
709 2 7 0 1
709 2 9 1 1
709 2 10 0 1
709 2 13 0 1
709 2 20 1 1
709 2 21 1 1
710 2 2 0 1
710 2 8 1 1
710 2 10 1 1
710 2 12 0 1
710 2 15 0 1
710 2 16 0 1
710 2 22 1 1
711 2 1 1 1
711 2 2 1 1
711 2 3 1 1
711 2 5 1 1
711 2 13 0 1
711 2 16 1 1
712 2 1 1 1
712 2 3 1 1
712 2 4 1 1
712 2 16 1 1
712 2 17 1 1
712 2 19 1 1
713 2 2 1 1
713 2 7 1 1
713 2 12 1 1
713 2 16 0 1
713 2 17 1 1
713 2 22 1 1
714 2 6 1 1
714 2 20 1 1
715 2 4 1 1
715 2 5 1 1
715 2 7 0 1
715 2 9 0 1
715 2 18 1 1
716 2 12 0 1
716 2 18 0 1
716 2 21 1 1
716 2 22 1 1
716 2 23 1 1
716 2 24 1 1
716 2 25 1 1
717 2 1 1 1
717 2 3 1 1
717 2 10 1 1
717 2 11 1 1
717 2 13 0 1
717 2 16 1 1
717 2 21 1 1
718 2 1 1 1
718 2 6 1 1
718 2 7 1 1
718 2 11 1 1
718 2 16 1 1
718 2 17 1 1
718 2 21 1 1
719 2 14 1 1
719 2 18 1 1
720 2 2 1 1
720 2 13 0 1
720 2 15 0 1
720 2 18 0 1
721 2 1 1 1
721 2 15 0 1
721 2 21 1 1
722 2 12 1 1
722 2 13 1 1
722 2 14 1 1
722 2 15 1 1
723 2 1 1 1
723 2 2 1 1
723 2 15 0 1
723 2 18 0 1
723 2 22 1 1
724 2 6 1 1
724 2 9 1 1
724 2 15 0 1
724 2 17 1 1
724 2 22 0 1
724 2 25 1 1
725 2 2 0 1
725 2 6 1 1
725 2 12 0 1
725 2 16 1 1
725 2 20 0 1
725 2 22 1 1
725 2 23 1 1
725 2 24 1 1
725 2 25 1 1
726 2 8 1 1
726 2 15 0 1
726 2 18 1 1
727 2 7 0 1
727 2 9 0 1
727 2 15 1 1
727 2 18 1 1
728 2 3 1 1
728 2 5 0 1
728 2 8 1 1
728 2 13 1 1
728 2 15 0 1
728 2 18 1 1
728 2 22 0 1
729 2 3 0 1
729 2 21 1 1
729 2 25 1 1
730 2 5 0 1
730 2 11 1 1
730 2 12 1 1
730 2 13 1 1
730 2 14 1 1
730 2 15 1 1
730 2 22 0 1
731 2 3 0 1
731 2 12 0 1
731 2 16 1 1
731 2 17 0 1
731 2 18 1 1
731 2 19 1 1
731 2 20 1 1
731 2 24 1 1
732 2 2 0 1
732 2 3 1 1
732 2 7 0 1
732 2 13 1 1
732 2 18 0 1
732 2 23 1 1
732 2 25 1 1
733 2 2 1 1
734 2 6 1 1
734 2 7 1 1
734 2 8 1 1
734 2 9 1 1
734 2 10 1 1
735 2 7 0 1
735 2 11 1 1
735 2 12 1 1
735 2 13 1 1
735 2 14 1 1
735 2 15 1 1
735 2 19 0 1
735 2 22 0 1
736 2 2 1 1
736 2 7 1 1
736 2 12 1 1
736 2 17 1 1
736 2 18 0 1
736 2 22 1 1
737 2 2 1 1
737 2 5 0 1
737 2 22 0 1
738 2 2 0 1
738 2 5 1 1
738 2 8 1 1
738 2 10 1 1
739 2 8 1 1
739 2 10 0 1
739 2 13 1 1
739 2 23 1 1
740 2 2 1 1
740 2 3 0 1
740 2 6 1 1
740 2 11 1 1
740 2 13 0 1
740 2 21 1 1
741 2 7 0 1
741 2 15 0 1
741 2 17 1 1
741 2 18 1 1
741 2 21 0 1
742 2 8 1 1
742 2 9 1 1
742 2 10 1 1
742 2 19 1 1
742 2 24 1 1
743 2 5 0 1
743 2 16 1 1
743 2 18 1 1
743 2 19 1 1
743 2 20 1 1
744 2 3 0 1
744 2 11 1 1
744 2 12 1 1
744 2 13 1 1
744 2 14 1 1
744 2 15 1 1
745 2 15 0 1
745 2 21 1 1
745 2 23 1 1
745 2 24 1 1
745 2 25 1 1
746 2 2 1 1
746 2 9 0 1
746 2 12 1 1
746 2 15 0 1
746 2 17 1 1
747 2 2 0 1
747 2 3 1 1
747 2 5 1 1
747 2 6 1 1
747 2 18 1 1
747 2 23 1 1
748 2 3 0 1
748 2 6 0 1
748 2 8 1 1
748 2 15 1 1
748 2 18 1 1
748 2 21 1 1
749 2 5 0 1
749 2 9 1 1
749 2 15 0 1
749 2 18 0 1
749 2 24 1 1
749 2 25 0 1
750 2 2 1 1
750 2 3 1 1
750 2 4 1 1
750 2 5 1 1
750 2 7 1 1
750 2 12 1 1
750 2 18 0 1
751 2 5 0 1
751 2 15 0 1
751 2 16 1 1
751 2 17 1 1
751 2 18 1 1
751 2 19 1 1
751 2 20 1 1
752 2 12 0 1
752 2 15 0 1
752 2 16 1 1
752 2 18 1 1
752 2 19 1 1
752 2 20 1 1
753 2 7 1 1
753 2 12 1 1
753 2 17 1 1
753 2 22 1 1
754 2 18 1 1
754 2 19 1 1
754 2 22 0 1
755 2 10 1 1
755 2 12 0 1
755 2 15 0 1
755 2 18 1 1
755 2 25 1 1
756 2 2 1 1
756 2 3 1 1
756 2 5 1 1
756 2 10 1 1
756 2 15 1 1
756 2 16 0 1
756 2 20 1 1
756 2 22 0 1
756 2 25 1 1
757 2 3 0 1
757 2 9 1 1
757 2 15 0 1
757 2 20 1 1
757 2 22 1 1
758 2 5 0 1
758 2 9 0 1
758 2 16 0 1
758 2 17 1 1
758 2 18 0 1
758 2 20 1 1
758 2 25 1 1
759 2 2 1 1
759 2 7 1 1
759 2 12 1 1
759 2 15 0 1
759 2 17 1 1
759 2 18 0 1
759 2 22 1 1
760 2 10 1 1
760 2 13 1 1
760 2 16 1 1
760 2 17 1 1
760 2 18 0 1
760 2 20 1 1
760 2 25 0 1
761 2 4 1 1
761 2 9 1 1
761 2 10 1 1
761 2 15 0 1
761 2 18 0 1
761 2 24 1 1
762 2 7 1 1
762 2 10 1 1
762 2 15 0 1
762 2 18 1 1
762 2 23 1 1
763 2 1 1 1
763 2 2 1 1
763 2 5 1 1
763 2 14 1 1
763 2 15 0 1
763 2 24 1 1
764 2 4 1 1
764 2 5 1 1
764 2 7 0 1
764 2 12 0 1
764 2 14 1 1
764 2 15 0 1
764 2 18 0 1
764 2 19 1 1
764 2 24 1 1
765 2 2 1 1
765 2 3 1 1
765 2 5 1 1
765 2 15 0 1
765 2 18 0 1
765 2 19 1 1
765 2 22 0 1
765 2 23 1 1
766 2 6 0 1
766 2 8 0 1
766 2 10 1 1
766 2 14 1 1
766 2 17 0 1
766 2 20 1 1
766 2 25 1 1
767 2 5 0 1
767 2 6 1 1
767 2 11 1 1
767 2 16 1 1
768 2 5 0 1
768 2 8 1 1
768 2 13 0 1
768 2 21 1 1
768 2 22 1 1
768 2 23 1 1
768 2 24 1 1
769 2 2 0 1
769 2 4 1 1
769 2 9 1 1
769 2 14 1 1
769 2 15 0 1
769 2 19 1 1
769 2 22 0 1
769 2 24 1 1
770 2 2 1 1
770 2 4 1 1
770 2 5 1 1
770 2 7 1 1
770 2 8 1 1
770 2 12 0 1
770 2 15 1 1
770 2 20 1 1
770 2 25 1 1
771 2 1 1 1
771 2 6 1 1
771 2 16 1 1
771 2 21 1 1
772 2 5 0 1
772 2 12 1 1
772 2 15 0 1
772 2 16 1 1
772 2 17 1 1
772 2 19 1 1
773 2 3 1 1
773 2 7 1 1
773 2 13 0 1
773 2 23 1 1
774 2 2 1 1
774 2 5 1 1
774 2 7 1 1
774 2 12 1 1
774 2 15 0 1
774 2 18 1 1
774 2 22 1 1
775 2 3 1 1
775 2 8 0 1
775 2 18 1 1
775 2 19 1 1
775 2 21 0 1
776 2 2 0 1
776 2 6 1 1
776 2 7 1 1
776 2 9 1 1
776 2 22 0 1
777 2 1 1 1
777 2 2 1 1
777 2 5 1 1
777 2 15 0 1
777 2 16 1 1
777 2 18 1 1
777 2 20 1 1
777 2 22 0 1
778 2 2 1 1
778 2 12 1 1
778 2 15 0 1
778 2 18 0 1
778 2 22 1 1
779 2 1 1 1
779 2 3 1 1
779 2 4 1 1
779 2 5 1 1
779 2 10 0 1
779 2 13 0 1
779 2 17 1 1
779 2 22 1 1
780 2 4 1 1
780 2 5 0 1
780 2 7 1 1
780 2 10 0 1
780 2 15 0 1
780 2 22 0 1
781 2 9 1 1
781 2 14 1 1
781 2 17 0 1
781 2 19 1 1
781 2 22 0 1
782 2 4 1 1
782 2 5 1 1
782 2 9 1 1
783 2 3 1 1
783 2 7 1 1
783 2 12 0 1
783 2 13 1 1
783 2 17 1 1
783 2 19 1 1
783 2 20 1 1
783 2 22 1 1
783 2 23 1 1
784 2 2 1 1
784 2 10 1 1
784 2 15 1 1
784 2 23 1 1
784 2 24 1 1
785 2 19 1 1
786 2 6 1 1
786 2 7 0 1
786 2 9 1 1
786 2 13 1 1
786 2 18 1 1
786 2 21 1 1
786 2 22 0 1
787 2 3 0 1
787 2 7 1 1
787 2 10 1 1
788 2 3 1 1
788 2 13 1 1
788 2 16 0 1
788 2 18 1 1
789 2 5 0 1
789 2 7 1 1
789 2 9 1 1
789 2 10 1 1
789 2 12 0 1
789 2 14 0 1
789 2 23 1 1
790 2 7 0 1
790 2 12 1 1
790 2 15 0 1
790 2 17 1 1
790 2 18 1 1
790 2 19 1 1
790 2 20 1 1
791 2 7 1 1
791 2 12 1 1
791 2 15 0 1
791 2 17 1 1
791 2 22 1 1
792 2 2 0 1
792 2 16 1 1
792 2 18 1 1
792 2 24 1 1
793 2 5 0 1
793 2 21 1 1
793 2 22 1 1
793 2 23 1 1
793 2 24 1 1
794 2 1 1 1
794 2 3 1 1
794 2 4 1 1
794 2 5 1 1
794 2 6 1 1
794 2 9 1 1
794 2 12 0 1
794 2 15 0 1
794 2 18 0 1
795 2 2 1 1
795 2 3 1 1
795 2 4 1 1
795 2 5 1 1
795 2 12 1 1
796 2 2 0 1
796 2 5 0 1
796 2 9 1 1
796 2 15 0 1
796 2 19 1 1
796 2 21 1 1
796 2 23 1 1
796 2 24 1 1
796 2 25 1 1
797 2 9 1 1
797 2 10 1 1
797 2 12 0 1
797 2 23 1 1
798 2 3 1 1
798 2 18 1 1
798 2 19 1 1
798 2 23 1 1
799 2 2 0 1
799 2 3 1 1
799 2 4 0 1
799 2 8 1 1
799 2 13 1 1
799 2 15 0 1
799 2 18 1 1
799 2 24 1 1
800 2 4 1 1
800 2 6 1 1
800 2 11 1 1
800 2 13 0 1
800 2 20 0 1
800 2 21 1 1
801 2 2 1 1
801 2 8 1 1
801 2 10 0 1
801 2 12 1 1
801 2 13 1 1
801 2 15 1 1
801 2 18 1 1
801 2 19 0 1
802 2 5 1 1
802 2 11 1 1
802 2 20 1 1
803 2 5 0 1
803 2 8 0 1
803 2 15 0 1
803 2 21 1 1
803 2 22 1 1
803 2 23 1 1
803 2 24 1 1
803 2 25 1 1
804 2 2 0 1
804 2 4 1 1
804 2 6 0 1
804 2 14 1 1
804 2 24 1 1
804 2 25 0 1
805 2 2 0 1
805 2 8 1 1
805 2 9 1 1
805 2 12 0 1
805 2 14 1 1
805 2 15 0 1
805 2 24 1 1
806 2 13 0 1
806 2 17 1 1
806 2 18 1 1
806 2 19 0 1
806 2 20 1 1
807 2 1 1 1
807 2 6 1 1
807 2 11 1 1
807 2 16 1 1
807 2 21 1 1
808 2 5 0 1
808 2 7 1 1
808 2 9 1 1
808 2 12 1 1
808 2 15 0 1
808 2 18 0 1
809 2 8 1 1
809 2 10 1 1
809 2 22 0 1
810 2 5 0 1
810 2 12 0 1
810 2 19 1 1
810 2 24 1 1
811 2 3 0 1
811 2 7 1 1
811 2 10 0 1
811 2 14 0 1
811 2 15 1 1
811 2 17 1 1
811 2 19 0 1
812 2 5 1 1
812 2 12 0 1
812 2 15 1 1
812 2 20 1 1
812 2 22 1 1
812 2 25 1 1
813 2 3 0 1
813 2 8 1 1
813 2 10 1 1
813 2 12 1 1
813 2 14 1 1
814 2 5 0 1
814 2 9 1 1
814 2 14 1 1
814 2 15 0 1
814 2 19 1 1
815 2 5 1 1
815 2 9 1 1
815 2 14 1 1
815 2 15 1 1
815 2 17 0 1
815 2 19 1 1
816 2 4 1 1
816 2 6 1 1
816 2 11 1 1
816 2 13 1 1
816 2 14 1 1
816 2 15 1 1
816 2 16 1 1
816 2 21 1 1
817 2 3 1 1
817 2 6 1 1
817 2 7 0 1
817 2 8 1 1
817 2 12 0 1
817 2 13 1 1
817 2 17 1 1
817 2 18 1 1
818 2 4 1 1
818 2 9 1 1
818 2 14 1 1
818 2 19 1 1
819 2 1 1 1
819 2 5 0 1
819 2 6 1 1
819 2 9 1 1
819 2 10 1 1
819 2 15 0 1
819 2 16 1 1
819 2 22 0 1
820 2 1 1 1
820 2 3 1 1
820 2 18 1 1
821 2 12 0 1
821 2 21 1 1
821 2 22 1 1
821 2 23 1 1
821 2 24 1 1
821 2 25 1 1
822 2 3 1 1
822 2 8 1 1
822 2 10 0 1
822 2 11 0 1
822 2 13 1 1
822 2 14 1 1
823 2 7 1 1
823 2 8 1 1
823 2 9 1 1
823 2 10 1 1
824 2 2 1 1
824 2 5 1 1
824 2 10 1 1
824 2 15 1 1
824 2 20 1 1
824 2 25 1 1
825 2 6 0 1
825 2 9 0 1
825 2 10 1 1
825 2 20 1 1
825 2 24 1 1
825 2 25 1 1
826 2 2 1 1
826 2 5 0 1
826 2 12 1 1
826 2 17 0 1
826 2 23 1 1
826 2 24 0 1
827 2 3 1 1
827 2 8 1 1
827 2 18 1 1
828 2 2 0 1
828 2 3 0 1
828 2 4 1 1
828 2 5 0 1
828 2 9 1 1
828 2 19 1 1
828 2 24 1 1
829 2 2 0 1
829 2 3 0 1
829 2 6 1 1
829 2 7 1 1
829 2 8 1 1
829 2 9 1 1
829 2 10 1 1
829 2 20 0 1
830 2 9 1 1
830 2 12 1 1
830 2 14 1 1
830 2 15 0 1
830 2 24 1 1
831 2 7 0 1
831 2 19 0 1
831 2 22 1 1
831 2 24 1 1
832 2 4 1 1
832 2 6 1 1
832 2 10 0 1
832 2 16 1 1
832 2 21 1 1
833 2 5 0 1
833 2 6 1 1
833 2 11 1 1
833 2 14 1 1
833 2 21 1 1
834 2 1 1 1
834 2 2 1 1
834 2 3 1 1
834 2 4 1 1
834 2 5 1 1
834 2 10 0 1
834 2 15 1 1
834 2 22 0 1
835 2 5 1 1
835 2 10 1 1
835 2 15 1 1
835 2 18 0 1
835 2 20 1 1
835 2 25 1 1
836 2 3 0 1
836 2 5 1 1
836 2 10 1 1
836 2 11 0 1
836 2 20 1 1
837 2 4 1 1
837 2 8 1 1
837 2 9 1 1
837 2 10 1 1
837 2 14 1 1
838 2 5 0 1
838 2 15 0 1
838 2 21 1 1
838 2 22 1 1
838 2 23 1 1
838 2 24 1 1
838 2 25 1 1
839 2 2 1 1
839 2 7 1 1
839 2 15 0 1
839 2 18 0 1
840 2 4 1 1
840 2 9 1 1
840 2 14 1 1
840 2 19 1 1
840 2 24 1 1
841 2 3 1 1
841 2 10 1 1
841 2 15 0 1
841 2 20 1 1
841 2 23 1 1
842 2 2 1 1
842 2 7 1 1
842 2 15 0 1
842 2 17 0 1
843 2 3 1 1
843 2 16 1 1
843 2 18 1 1
843 2 20 1 1
843 2 21 1 1
843 2 22 0 1
844 2 3 1 1
844 2 6 1 1
844 2 7 1 1
844 2 8 1 1
844 2 9 1 1
844 2 13 0 1
844 2 15 0 1
844 2 19 1 1
845 2 9 1 1
845 2 12 1 1
845 2 14 0 1
845 2 15 0 1
845 2 18 0 1
845 2 19 1 1
846 2 3 1 1
846 2 5 1 1
846 2 6 1 1
846 2 11 1 1
846 2 12 0 1
846 2 15 1 1
846 2 20 1 1
846 2 23 1 1
847 2 5 0 1
847 2 13 1 1
847 2 15 1 1
847 2 24 1 1
848 2 3 0 1
848 2 12 1 1
848 2 18 1 1
848 2 20 1 1
849 2 5 1 1
849 2 10 1 1
849 2 15 1 1
849 2 20 1 1
849 2 22 0 1
849 2 25 1 1
850 2 5 0 1
850 2 6 1 1
850 2 7 1 1
850 2 9 1 1
850 2 14 1 1
851 2 2 0 1
851 2 9 1 1
851 2 12 1 1
852 2 4 1 1
852 2 10 0 1
852 2 14 1 1
852 2 24 1 1
853 2 6 0 1
853 2 7 0 1
853 2 11 1 1
853 2 15 0 1
853 2 21 1 1
853 2 22 1 1
853 2 23 1 1
854 2 12 0 1
854 2 18 1 1
854 2 19 1 1
854 2 24 1 1
855 2 5 0 1
855 2 7 1 1
855 2 12 1 1
855 2 17 1 1
855 2 22 1 1
856 2 1 1 1
856 2 2 1 1
856 2 3 1 1
856 2 4 1 1
856 2 7 0 1
856 2 14 1 1
857 2 6 1 1
857 2 7 1 1
857 2 17 1 1
857 2 18 1 1
857 2 22 0 1
858 2 1 1 1
858 2 6 1 1
858 2 11 1 1
858 2 16 1 1
858 2 20 1 1
858 2 21 1 1
859 2 16 1 1
859 2 17 1 1
859 2 18 1 1
859 2 19 1 1
859 2 20 1 1
860 2 8 1 1
860 2 12 0 1
860 2 15 0 1
860 2 22 1 1
861 2 1 1 1
861 2 6 1 1
861 2 9 0 1
861 2 11 1 1
861 2 16 1 1
861 2 19 1 1
861 2 21 1 1
862 2 2 0 1
862 2 3 0 1
862 2 5 0 1
862 2 12 1 1
862 2 13 1 1
862 2 14 1 1
862 2 15 1 1
863 2 5 0 1
863 2 12 0 1
863 2 16 1 1
863 2 18 1 1
863 2 19 1 1
863 2 20 1 1
863 2 21 1 1
864 2 11 1 1
864 2 12 0 1
864 2 13 1 1
864 2 15 1 1
864 2 18 1 1
864 2 20 1 1
865 2 5 0 1
865 2 21 1 1
865 2 22 1 1
865 2 23 1 1
865 2 25 1 1
866 2 6 1 1
866 2 7 1 1
866 2 8 1 1
866 2 9 1 1
866 2 12 0 1
866 2 24 1 1
867 2 1 1 1
867 2 11 1 1
867 2 21 1 1
868 2 2 1 1
868 2 7 1 1
868 2 12 1 1
868 2 17 1 1
868 2 18 0 1
869 2 2 1 1
869 2 3 0 1
869 2 4 1 1
869 2 5 1 1
869 2 12 1 1
869 2 20 0 1
869 2 22 1 1
869 2 25 1 1
870 2 8 1 1
870 2 12 0 1
870 2 17 1 1
870 2 21 1 1
870 2 25 1 1
871 2 5 1 1
871 2 6 1 1
871 2 12 0 1
871 2 21 1 1
871 2 25 1 1
872 2 5 0 1
872 2 7 0 1
872 2 11 1 1
872 2 12 0 1
872 2 14 1 1
872 2 21 1 1
873 2 3 1 1
873 2 8 1 1
873 2 9 0 1
873 2 14 0 1
873 2 18 1 1
873 2 23 1 1
873 2 25 1 1
874 2 16 1 1
874 2 18 1 1
874 2 20 1 1
875 2 2 1 1
875 2 12 0 1
875 2 14 1 1
875 2 19 1 1
875 2 24 1 1
876 2 1 1 1
876 2 5 1 1
876 2 14 0 1
876 2 16 0 1
876 2 22 0 1
877 2 7 1 1
877 2 9 1 1
877 2 12 0 1
877 2 18 0 1
878 2 5 1 1
878 2 8 0 1
878 2 10 1 1
878 2 15 1 1
878 2 20 1 1
878 2 25 1 1
879 2 3 1 1
879 2 8 1 1
879 2 13 1 1
879 2 15 0 1
879 2 18 1 1
879 2 23 1 1
880 2 12 0 1
880 2 15 0 1
881 2 5 0 1
881 2 12 0 1
881 2 14 0 1
881 2 15 0 1
881 2 16 1 1
881 2 17 1 1
881 2 18 1 1
881 2 19 1 1
881 2 20 1 1
882 2 5 1 1
882 2 9 1 1
882 2 11 1 1
882 2 19 0 1
882 2 25 1 1
883 2 1 1 1
883 2 2 1 1
883 2 3 0 1
883 2 5 1 1
883 2 18 0 1
884 2 3 1 1
884 2 5 0 1
884 2 8 1 1
884 2 13 1 1
884 2 15 0 1
884 2 18 1 1
884 2 23 1 1
885 2 5 1 1
885 2 17 1 1
885 2 20 1 1
886 2 3 1 1
886 2 9 1 1
886 2 12 1 1
886 2 14 1 1
886 2 18 0 1
886 2 21 0 1
886 2 23 1 1
887 2 5 0 1
887 2 7 1 1
887 2 9 1 1
888 2 2 1 1
888 2 5 1 1
888 2 9 1 1
888 2 10 0 1
888 2 12 1 1
888 2 15 0 1
889 2 6 1 1
889 2 8 1 1
889 2 9 0 1
889 2 10 1 1
889 2 21 1 1
890 2 6 1 1
890 2 7 1 1
890 2 8 1 1
890 2 9 1 1
890 2 10 1 1
890 2 22 0 1
891 2 12 1 1
891 2 13 1 1
891 2 18 0 1
891 2 20 1 1
891 2 22 0 1
892 2 1 1 1
892 2 5 0 1
892 2 12 1 1
892 2 13 1 1
892 2 14 1 1
892 2 15 1 1
893 2 2 0 1
893 2 3 0 1
893 2 7 1 1
893 2 8 1 1
893 2 10 0 1
893 2 11 0 1
893 2 12 1 1
893 2 16 1 1
893 2 17 1 1
893 2 18 1 1
893 2 20 1 1
894 2 2 0 1
894 2 3 1 1
894 2 8 1 1
894 2 13 1 1
894 2 14 1 1
894 2 23 1 1
895 2 1 1 1
895 2 2 0 1
895 2 6 1 1
895 2 11 1 1
895 2 13 0 1
895 2 16 1 1
895 2 20 1 1
896 2 2 1 1
896 2 7 1 1
896 2 12 1 1
896 2 15 0 1
896 2 17 1 1
896 2 21 1 1
896 2 22 1 1
896 2 23 1 1
896 2 24 1 1
896 2 25 1 1
897 2 5 1 1
897 2 7 1 1
897 2 12 0 1
897 2 17 0 1
898 2 5 1 1
898 2 11 1 1
898 2 12 1 1
898 2 14 1 1
898 2 17 1 1
899 2 18 0 1
899 2 22 1 1
899 2 24 1 1
900 2 5 0 1
900 2 12 1 1
900 2 14 1 1
900 2 15 1 1
900 2 21 1 1
900 2 23 1 1
900 2 24 1 1
901 2 9 1 1
901 2 12 1 1
902 2 1 1 1
902 2 6 1 1
902 2 9 0 1
902 2 11 1 1
902 2 21 1 1
903 2 10 1 1
904 2 3 0 1
904 2 7 0 1
904 2 8 1 1
904 2 11 1 1
904 2 13 1 1
904 2 15 1 1
904 2 23 1 1
905 2 1 1 1
905 2 5 1 1
905 2 6 0 1
905 2 15 0 1
906 2 19 0 1
906 2 21 1 1
906 2 24 1 1
906 2 25 1 1
907 2 1 1 1
907 2 2 0 1
907 2 3 0 1
907 2 6 1 1
908 2 2 0 1
908 2 4 1 1
908 2 5 1 1
908 2 7 0 1
908 2 10 1 1
908 2 12 1 1
908 2 20 1 1
909 2 5 1 1
909 2 10 1 1
909 2 13 1 1
909 2 15 1 1
909 2 18 1 1
909 2 23 1 1
909 2 25 1 1
910 2 2 1 1
910 2 3 0 1
910 2 7 1 1
910 2 10 1 1
910 2 11 1 1
910 2 15 0 1
911 2 2 1 1
911 2 8 0 1
911 2 12 1 1
911 2 15 1 1
911 2 17 1 1
912 2 2 1 1
912 2 7 1 1
912 2 9 0 1
912 2 15 0 1
912 2 18 1 1
912 2 22 1 1
913 2 3 1 1
913 2 8 1 1
913 2 9 0 1
913 2 13 1 1
913 2 14 0 1
913 2 18 1 1
913 2 21 1 1
913 2 22 1 1
913 2 23 1 1
913 2 24 1 1
913 2 25 1 1
914 2 1 1 1
914 2 6 1 1
914 2 15 0 1
914 2 16 1 1
914 2 21 1 1
915 2 2 0 1
915 2 7 0 1
915 2 8 1 1
915 2 11 0 1
915 2 15 0 1
915 2 18 1 1
916 2 3 0 1
916 2 6 1 1
916 2 11 1 1
916 2 12 0 1
916 2 22 0 1
917 2 8 1 1
917 2 15 0 1
917 2 24 1 1
918 2 5 0 1
918 2 6 0 1
918 2 7 1 1
918 2 9 0 1
918 2 11 0 1
918 2 15 0 1
918 2 17 1 1
918 2 18 0 1
918 2 20 1 1
919 2 4 1 1
919 2 11 1 1
919 2 14 1 1
919 2 16 1 1
919 2 24 1 1
920 2 15 0 1
920 2 17 1 1
920 2 20 0 1
921 2 3 1 1
921 2 7 1 1
921 2 12 0 1
921 2 13 1 1
921 2 17 0 1
921 2 23 1 1
921 2 24 1 1
922 2 5 0 1
922 2 9 0 1
922 2 11 1 1
922 2 12 1 1
922 2 13 1 1
922 2 14 1 1
922 2 22 0 1
923 2 5 1 1
923 2 12 0 1
923 2 13 1 1
923 2 25 1 1
924 2 5 0 1
924 2 8 1 1
924 2 9 1 1
924 2 10 1 1
924 2 12 0 1
924 2 15 0 1
924 2 18 0 1
924 2 20 1 1
925 2 1 1 1
925 2 3 1 1
925 2 8 1 1
925 2 11 0 1
925 2 13 1 1
925 2 15 0 1
925 2 22 0 1
925 2 23 1 1
926 2 2 0 1
926 2 7 1 1
926 2 9 1 1
926 2 15 0 1
926 2 16 1 1
926 2 18 1 1
926 2 19 1 1
926 2 20 1 1
927 2 3 1 1
927 2 10 0 1
927 2 11 0 1
927 2 13 1 1
927 2 18 1 1
928 2 5 0 1
928 2 7 0 1
928 2 20 1 1
928 2 21 1 1
928 2 23 1 1
928 2 24 1 1
928 2 25 1 1
929 2 2 1 1
929 2 4 1 1
929 2 5 1 1
929 2 8 0 1
929 2 12 1 1
929 2 13 1 1
929 2 15 0 1
930 2 3 0 1
930 2 10 1 1
930 2 12 0 1
930 2 15 1 1
930 2 20 1 1
930 2 25 1 1
931 2 6 0 1
931 2 11 1 1
931 2 12 1 1
931 2 13 1 1
931 2 14 1 1
932 2 9 0 1
932 2 12 1 1
932 2 17 1 1
932 2 22 1 1
932 2 24 1 1
932 2 25 1 1
933 2 4 1 1
933 2 7 1 1
933 2 8 1 1
933 2 9 1 1
933 2 10 0 1
933 2 12 1 1
933 2 14 1 1
933 2 15 0 1
933 2 24 1 1
934 2 13 1 1
934 2 18 1 1
934 2 22 0 1
934 2 23 1 1
934 2 24 1 1
935 2 5 1 1
935 2 9 0 1
935 2 10 1 1
935 2 12 0 1
935 2 20 1 1
935 2 25 1 1
936 2 2 1 1
936 2 3 1 1
936 2 4 1 1
936 2 9 0 1
936 2 18 1 1
937 2 3 1 1
937 2 6 1 1
937 2 7 1 1
937 2 9 0 1
937 2 10 1 1
938 2 1 1 1
938 2 3 1 1
938 2 4 1 1
938 2 5 1 1
938 2 15 0 1
939 2 5 0 1
939 2 7 1 1
939 2 15 1 1
939 2 22 1 1
940 2 12 1 1
940 2 13 0 1
940 2 15 0 1
940 2 21 1 1
940 2 22 1 1
940 2 23 1 1
940 2 24 1 1
940 2 25 1 1
941 2 4 1 1
941 2 9 1 1
941 2 14 1 1
941 2 18 1 1
941 2 20 1 1
941 2 22 1 1
942 2 1 1 1
942 2 5 0 1
942 2 10 0 1
942 2 11 1 1
942 2 16 1 1
942 2 21 1 1
943 2 10 0 1
943 2 11 1 1
943 2 12 1 1
943 2 13 1 1
943 2 14 1 1
943 2 23 1 1
944 2 10 1 1
944 2 15 1 1
944 2 16 0 1
944 2 20 1 1
944 2 25 1 1
945 2 5 1 1
945 2 9 0 1
945 2 17 0 1
945 2 18 1 1
945 2 20 1 1
945 2 25 1 1
946 2 3 0 1
946 2 6 1 1
946 2 11 1 1
946 2 12 1 1
946 2 13 1 1
946 2 14 1 1
946 2 21 1 1
947 2 5 0 1
947 2 11 1 1
947 2 17 1 1
947 2 18 1 1
947 2 19 1 1
947 2 25 0 1
948 2 1 1 1
948 2 2 1 1
948 2 5 0 1
948 2 7 0 1
948 2 23 1 1
949 2 9 1 1
949 2 12 1 1
949 2 14 1 1
949 2 18 1 1
949 2 24 1 1
950 2 2 1 1
950 2 4 1 1
950 2 7 1 1
950 2 17 1 1
950 2 21 1 1
951 2 3 1 1
951 2 10 1 1
951 2 13 1 1
951 2 15 1 1
951 2 23 1 1
952 2 2 0 1
952 2 8 1 1
952 2 13 1 1
952 2 15 0 1
952 2 18 1 1
952 2 23 1 1
953 2 12 0 1
953 2 14 1 1
953 2 19 0 1
953 2 20 1 1
953 2 22 0 1
953 2 25 1 1
954 2 2 1 1
954 2 7 1 1
954 2 12 1 1
954 2 22 1 1
955 2 5 0 1
955 2 6 1 1
955 2 7 1 1
955 2 8 1 1
955 2 15 0 1
955 2 21 1 1
955 2 22 1 1
955 2 23 1 1
955 2 25 1 1
956 2 15 1 1
956 2 18 0 1
956 2 21 1 1
957 2 4 1 1
957 2 6 1 1
957 2 7 1 1
957 2 9 1 1
957 2 12 1 1
958 2 1 1 1
958 2 5 0 1
958 2 6 1 1
958 2 16 1 1
958 2 21 1 1
959 2 10 1 1
959 2 19 1 1
959 2 22 1 1
960 2 9 1 1
960 2 11 1 1
960 2 13 1 1
960 2 18 1 1
961 2 1 1 1
961 2 6 1 1
961 2 10 1 1
961 2 11 1 1
961 2 15 0 1
961 2 20 1 1
961 2 21 1 1
962 2 1 1 1
962 2 5 0 1
962 2 6 1 1
962 2 12 0 1
962 2 21 1 1
962 2 25 1 1
963 2 2 0 1
963 2 5 1 1
963 2 10 1 1
963 2 15 1 1
963 2 18 0 1
963 2 22 0 1
963 2 25 1 1
964 2 10 0 1
964 2 16 1 1
964 2 17 1 1
964 2 18 1 1
964 2 19 1 1
964 2 20 1 1
965 2 2 0 1
965 2 3 1 1
965 2 8 1 1
965 2 9 0 1
965 2 13 1 1
965 2 15 1 1
965 2 18 1 1
965 2 23 1 1
966 2 3 0 1
966 2 5 0 1
966 2 7 1 1
966 2 12 1 1
966 2 15 0 1
966 2 22 1 1
967 2 2 1 1
967 2 7 1 1
967 2 9 1 1
967 2 12 1 1
967 2 13 0 1
967 2 15 0 1
967 2 17 1 1
967 2 25 0 1
968 2 3 1 1
968 2 8 1 1
968 2 10 0 1
968 2 22 1 1
969 2 10 0 1
969 2 15 0 1
969 2 18 1 1
969 2 19 0 1
969 2 21 1 1
969 2 22 1 1
969 2 23 1 1
969 2 24 1 1
969 2 25 1 1
970 2 8 1 1
970 2 9 1 1
970 2 15 0 1
971 2 2 1 1
971 2 3 1 1
971 2 12 0 1
971 2 15 0 1
971 2 16 1 1
971 2 17 1 1
971 2 18 1 1
971 2 20 1 1
972 2 3 0 1
972 2 9 0 1
972 2 12 1 1
972 2 13 1 1
972 2 15 1 1
973 2 2 1 1
973 2 13 0 1
973 2 15 0 1
973 2 16 1 1
973 2 17 0 1
973 2 21 1 1
973 2 23 1 1
974 2 13 1 1
974 2 15 0 1
974 2 16 1 1
974 2 17 1 1
974 2 18 1 1
974 2 20 1 1
975 2 1 1 1
975 2 6 1 1
975 2 16 1 1
976 2 1 1 1
976 2 6 1 1
976 2 10 0 1
976 2 18 0 1
976 2 21 1 1
976 2 22 1 1
977 2 3 1 1
977 2 5 0 1
977 2 6 0 1
977 2 8 1 1
977 2 18 1 1
977 2 23 1 1
978 2 11 1 1
978 2 12 1 1
978 2 14 1 1
978 2 15 1 1
978 2 18 0 1
978 2 23 1 1
979 2 6 1 1
979 2 7 1 1
979 2 9 1 1
979 2 12 1 1
979 2 18 0 1
979 2 22 0 1
980 2 2 1 1
980 2 6 0 1
980 2 7 1 1
980 2 9 1 1
980 2 12 1 1
980 2 17 1 1
980 2 22 1 1
981 2 1 1 1
981 2 3 1 1
981 2 4 1 1
981 2 9 1 1
981 2 14 0 1
981 2 15 0 1
981 2 22 0 1
982 2 2 0 1
982 2 8 1 1
982 2 9 1 1
982 2 10 1 1
982 2 15 0 1
982 2 18 0 1
983 2 2 1 1
983 2 5 0 1
983 2 7 1 1
983 2 12 1 1
983 2 22 1 1
984 2 4 1 1
984 2 22 1 1
984 2 23 1 1
986 2 7 1 1
986 2 8 1 1
986 2 9 1 1
986 2 10 1 1
986 2 12 1 1
986 2 13 0 1
986 2 14 0 1
986 2 18 0 1
986 2 21 0 1
986 2 22 0 1
987 2 3 0 1
987 2 5 0 1
987 2 9 0 1
987 2 13 1 1
987 2 16 1 1
987 2 19 1 1
987 2 20 1 1
987 2 23 1 1
988 2 1 1 1
988 2 6 1 1
988 2 12 1 1
988 2 15 0 1
988 2 17 1 1
988 2 22 0 1
988 2 24 1 1
989 2 4 1 1
989 2 5 0 1
989 2 9 1 1
989 2 14 1 1
989 2 24 1 1
990 2 2 1 1
990 2 7 1 1
990 2 12 1 1
990 2 17 1 1
990 2 22 1 1
991 2 2 0 1
991 2 8 1 1
991 2 10 0 1
991 2 11 1 1
991 2 12 1 1
991 2 13 1 1
991 2 14 1 1
991 2 15 1 1
991 2 24 1 1
992 2 12 0 1
992 2 21 1 1
992 2 22 1 1
992 2 23 1 1
992 2 24 1 1
992 2 25 1 1
993 2 2 1 1
993 2 14 1 1
993 2 15 1 1
993 2 22 1 1
994 2 2 1 1
994 2 7 1 1
994 2 12 1 1
994 2 17 1 1
994 2 22 1 1
995 2 1 1 1
995 2 6 1 1
995 2 11 1 1
995 2 12 0 1
995 2 15 0 1
995 2 21 1 1
996 2 9 0 1
996 2 10 1 1
996 2 13 0 1
996 2 17 1 1
996 2 18 0 1
997 2 2 0 1
997 2 4 1 1
997 2 5 0 1
997 2 11 1 1
997 2 13 0 1
997 2 19 1 1
997 2 20 1 1
998 2 6 1 1
998 2 11 1 1
998 2 12 1 1
998 2 13 1 1
998 2 14 1 1
999 2 1 1 1
999 2 6 1 1
999 2 11 1 1
999 2 15 1 1
999 2 21 1 1
1000 2 8 1 1
1000 2 9 1 1
1000 2 11 1 1
1000 2 12 1 1
1000 2 13 1 1
1000 2 22 0 1
1001 2 3 1 1
1001 2 7 1 1
1001 2 8 1 1
1001 2 9 1 1
1001 2 13 1 1
1001 2 15 0 1
1002 2 1 1 1
1002 2 2 1 1
1002 2 4 1 1
1002 2 5 1 1
1002 2 6 0 1
1002 2 20 0 1
1003 2 3 1 1
1003 2 8 1 1
1003 2 13 1 1
1003 2 18 1 1
1003 2 19 1 1
1004 2 10 1 1
1004 2 15 1 1
1004 2 20 1 1
1005 2 5 1 1
1005 2 13 0 1
1005 2 15 1 1
1005 2 25 1 1
1006 2 1 1 1
1006 2 3 0 1
1006 2 6 1 1
1006 2 11 1 1
1006 2 15 0 1
1006 2 16 1 1
1006 2 21 1 1
1007 2 3 1 1
1007 2 5 0 1
1007 2 8 1 1
1007 2 13 1 1
1007 2 15 0 1
1007 2 18 1 1
1007 2 23 1 1
1008 2 6 1 1
1008 2 8 1 1
1008 2 9 0 1
1008 2 10 1 1
1008 2 15 0 1
1008 2 18 1 1
1008 2 20 1 1
1009 2 5 1 1
1009 2 7 1 1
1009 2 8 0 1
1009 2 12 1 1
1009 2 13 1 1
1009 2 17 1 1
1009 2 18 1 1
1010 2 5 0 1
1010 2 7 1 1
1010 2 12 1 1
1010 2 15 0 1
1010 2 17 1 1
1010 2 21 0 1
1011 2 10 1 1
1011 2 14 1 1
1011 2 17 1 1
1011 2 19 1 1
1011 2 20 1 1
1012 2 11 1 1
1012 2 13 1 1
1012 2 14 1 1
1012 2 15 1 1
1013 2 3 0 1
1013 2 7 1 1
1013 2 14 0 1
1013 2 22 1 1
1014 2 2 0 1
1014 2 5 0 1
1014 2 16 1 1
1014 2 17 1 1
1014 2 18 1 1
1014 2 19 1 1
1014 2 20 1 1
1014 2 23 1 1
1015 2 6 0 1
1015 2 7 1 1
1015 2 10 0 1
1015 2 12 1 1
1015 2 13 1 1
1015 2 15 0 1
1016 2 7 0 1
1016 2 10 1 1
1016 2 15 1 1
1016 2 18 0 1
1016 2 22 0 1
1017 2 1 1 1
1017 2 3 1 1
1017 2 4 1 1
1017 2 5 1 1
1017 2 13 1 1
1017 2 14 1 1
1017 2 19 1 1
1017 2 20 0 1
1017 2 22 0 1
1018 2 4 1 1
1018 2 8 1 1
1018 2 10 1 1
1018 2 21 1 1
1019 2 4 1 1
1019 2 9 1 1
1019 2 14 1 1
1019 2 19 1 1
1019 2 24 1 1
1020 2 8 1 1
1020 2 10 1 1
1020 2 23 1 1
1020 2 24 0 1
1021 2 1 1 1
1021 2 2 1 1
1021 2 7 1 1
1021 2 12 1 1
1021 2 15 1 1
1021 2 17 1 1
1021 2 22 1 1
1022 2 6 0 1
1022 2 7 0 1
1022 2 12 0 1
1022 2 13 1 1
1023 2 6 1 1
1023 2 15 0 1
1023 2 16 1 1
1023 2 17 1 1
1023 2 20 1 1
1024 2 2 1 1
1024 2 6 1 1
1024 2 12 0 1
1024 2 15 0 1
1024 2 16 1 1
1024 2 17 1 1
1024 2 20 1 1
1024 2 22 1 1
1025 2 1 1 1
1025 2 2 1 1
1025 2 3 1 1
1025 2 4 1 1
1025 2 5 1 1
1025 2 11 1 1
1025 2 15 1 1
1025 2 16 1 1
1025 2 20 0 1
1026 2 1 1 1
1026 2 5 1 1
1026 2 6 1 1
1026 2 10 0 1
1026 2 11 1 1
1026 2 13 0 1
1026 2 16 1 1
1026 2 21 1 1
1026 2 22 0 1
1027 2 6 1 1
1027 2 11 1 1
1027 2 13 0 1
1027 2 15 0 1
1027 2 16 1 1
1027 2 21 1 1
1028 2 5 0 1
1028 2 11 1 1
1028 2 14 0 1
1028 2 16 1 1
1028 2 17 1 1
1029 2 2 1 1
1029 2 5 0 1
1029 2 7 1 1
1029 2 12 1 1
1029 2 17 1 1
1029 2 18 1 1
1029 2 19 1 1
1029 2 22 1 1
1030 2 8 1 1
1030 2 13 1 1
1030 2 18 1 1
1030 2 22 0 1
1030 2 23 1 1
1031 2 1 1 1
1031 2 3 1 1
1031 2 5 1 1
1031 2 11 1 1
1031 2 12 1 1
1031 2 14 1 1
1031 2 22 0 1
1032 2 2 1 1
1032 2 7 1 1
1032 2 11 1 1
1032 2 17 1 1
1033 2 3 0 1
1033 2 4 1 1
1033 2 9 1 1
1033 2 14 1 1
1033 2 15 0 1
1033 2 19 1 1
1033 2 24 1 1
1034 2 2 1 1
1034 2 4 1 1
1034 2 7 1 1
1034 2 10 0 1
1034 2 12 1 1
1034 2 13 0 1
1034 2 17 1 1
1034 2 22 1 1
1035 2 2 0 1
1035 2 3 0 1
1035 2 8 1 1
1035 2 13 0 1
1035 2 15 1 1
1035 2 18 1 1
1036 2 2 1 1
1036 2 7 1 1
1036 2 9 1 1
1036 2 15 0 1
1036 2 19 1 1
1036 2 22 1 1
1037 2 7 0 1
1037 2 22 1 1
1037 2 23 1 1
1037 2 24 1 1
1037 2 25 1 1
1038 2 5 0 1
1038 2 13 1 1
1039 2 7 1 1
1039 2 15 0 1
1039 2 17 1 1
1039 2 18 0 1
1039 2 22 1 1
1040 2 4 1 1
1040 2 5 0 1
1040 2 9 1 1
1040 2 14 1 1
1040 2 15 0 1
1040 2 18 0 1
1040 2 22 0 1
1040 2 24 1 1
1040 2 25 1 1
1041 2 2 0 1
1041 2 5 1 1
1041 2 15 1 1
1041 2 16 0 1
1041 2 20 1 1
1041 2 25 1 1
1042 2 2 0 1
1042 2 3 1 1
1042 2 13 1 1
1043 2 2 0 1
1043 2 5 1 1
1043 2 10 1 1
1043 2 15 1 1
1043 2 19 0 1
1043 2 20 1 1
1043 2 25 1 1
1044 2 5 0 1
1044 2 8 1 1
1044 2 14 0 1
1044 2 15 0 1
1044 2 18 1 1
1044 2 21 1 1
1045 2 20 1 1
1045 2 22 1 1
1045 2 23 1 1
1045 2 24 1 1
1046 2 8 0 1
1046 2 10 1 1
1046 2 18 1 1
1046 2 21 1 1
1046 2 24 1 1
1047 2 2 1 1
1047 2 5 0 1
1047 2 17 1 1
1047 2 18 1 1
1048 2 3 0 1
1048 2 5 0 1
1048 2 7 1 1
1048 2 9 1 1
1048 2 16 0 1
1048 2 18 0 1
1049 2 3 0 1
1049 2 4 1 1
1049 2 9 1 1
1049 2 14 1 1
1049 2 19 1 1
1049 2 24 1 1
1050 2 2 1 1
1050 2 4 1 1
1050 2 5 1 1
1050 2 10 1 1
1050 2 12 0 1
1050 2 20 1 1
1050 2 25 1 1
1051 2 6 1 1
1051 2 8 1 1
1051 2 9 1 1
1051 2 12 0 1
1051 2 15 0 1
1052 2 1 1 1
1052 2 2 1 1
1052 2 15 0 1
1053 2 2 1 1
1053 2 11 0 1
1053 2 13 0 1
1053 2 15 1 1
1053 2 20 1 1
1054 2 9 1 1
1054 2 14 1 1
1054 2 15 0 1
1054 2 18 0 1
1054 2 19 1 1
1054 2 24 1 1
1055 2 9 0 1
1055 2 12 0 1
1055 2 14 1 1
1055 2 16 1 1
1055 2 17 1 1
1055 2 19 1 1
1055 2 20 1 1
1056 2 11 1 1
1056 2 12 1 1
1056 2 13 1 1
1056 2 14 1 1
1057 2 1 1 1
1057 2 2 1 1
1057 2 3 1 1
1057 2 4 1 1
1058 2 5 0 1
1058 2 6 0 1
1058 2 12 0 1
1058 2 14 1 1
1058 2 15 1 1
1058 2 16 0 1
1059 2 7 0 1
1059 2 11 1 1
1059 2 12 1 1
1059 2 13 1 1
1059 2 14 1 1
1059 2 22 0 1
1060 2 6 1 1
1060 2 7 1 1
1060 2 8 1 1
1060 2 9 1 1
1060 2 10 1 1
1061 2 2 0 1
1061 2 5 1 1
1061 2 15 1 1
1061 2 16 0 1
1061 2 20 1 1
1061 2 25 1 1
1062 2 5 0 1
1062 2 14 1 1
1062 2 21 1 1
1062 2 22 1 1
1062 2 23 1 1
1062 2 24 1 1
1062 2 25 1 1
1063 2 5 0 1
1063 2 14 0 1
1063 2 15 0 1
1063 2 21 1 1
1063 2 22 1 1
1063 2 25 1 1
1064 2 1 1 1
1064 2 6 1 1
1064 2 11 1 1
1064 2 16 1 1
1064 2 20 0 1
1064 2 21 1 1
1065 2 1 1 1
1065 2 2 0 1
1065 2 11 1 1
1065 2 15 0 1
1065 2 16 1 1
1066 2 3 1 1
1066 2 13 1 1
1066 2 15 0 1
1066 2 18 1 1
1066 2 19 1 1
1066 2 20 1 1
1066 2 21 0 1
1066 2 22 0 1
1067 2 16 1 1
1067 2 17 1 1
1067 2 18 1 1
1067 2 19 1 1
1068 2 5 0 1
1068 2 7 1 1
1068 2 8 0 1
1068 2 11 0 1
1068 2 12 1 1
1068 2 15 0 1
1068 2 17 1 1
1068 2 18 1 1
1068 2 23 1 1
1069 2 3 0 1
1069 2 4 1 1
1069 2 9 1 1
1069 2 19 1 1
1069 2 24 1 1
1070 2 7 0 1
1070 2 8 1 1
1070 2 9 0 1
1070 2 13 1 1
1070 2 20 1 1
1070 2 21 1 1
1070 2 23 1 1
1070 2 25 1 1
1071 2 2 0 1
1071 2 12 1 1
1071 2 22 1 1
1071 2 23 1 1
1071 2 24 1 1
1071 2 25 1 1
1072 2 13 1 1
1072 2 14 1 1
1072 2 15 1 1
1073 2 5 0 1
1073 2 17 1 1
1073 2 18 1 1
1073 2 21 1 1
1073 2 22 1 1
1073 2 25 1 1
1074 2 8 0 1
1074 2 9 0 1
1074 2 10 0 1
1074 2 11 1 1
1074 2 12 1 1
1074 2 13 1 1
1074 2 17 1 1
1075 2 3 0 1
1075 2 5 1 1
1075 2 8 1 1
1075 2 9 0 1
1075 2 11 1 1
1075 2 15 1 1
1075 2 20 1 1
1075 2 25 1 1
1076 2 4 1 1
1076 2 9 1 1
1076 2 14 1 1
1076 2 19 1 1
1076 2 22 0 1
1076 2 24 1 1
1077 2 2 0 1
1077 2 6 0 1
1077 2 12 1 1
1077 2 14 1 1
1077 2 17 0 1
1077 2 23 1 1
1078 2 1 0 1
1078 2 15 0 1
1078 2 18 1 1
1079 2 3 1 1
1079 2 7 1 1
1079 2 12 1 1
1079 2 17 1 1
1080 2 5 0 1
1080 2 7 1 1
1080 2 8 1 1
1080 2 9 1 1
1080 2 10 1 1
1080 2 12 0 1
1081 2 5 1 1
1081 2 20 1 1
1081 2 23 1 1
1081 2 25 1 1
1082 2 5 1 1
1082 2 10 1 1
1082 2 13 0 1
1082 2 15 1 1
1082 2 20 1 1
1082 2 22 0 1
1082 2 25 1 1
1083 2 3 1 1
1083 2 5 0 1
1083 2 8 1 1
1083 2 22 0 1
1083 2 23 1 1
1084 2 9 0 1
1084 2 12 1 1
1084 2 13 0 1
1084 2 14 1 1
1084 2 15 0 1
1084 2 16 0 1
1085 2 6 1 1
1085 2 7 1 1
1085 2 9 1 1
1085 2 10 1 1
1085 2 18 0 1
1086 2 1 1 1
1086 2 3 1 1
1086 2 4 1 1
1086 2 5 1 1
1086 2 7 0 1
1086 2 21 1 1
1087 2 1 1 1
1087 2 6 1 1
1087 2 9 1 1
1087 2 10 1 1
1088 2 2 1 1
1088 2 3 0 1
1088 2 7 1 1
1088 2 10 1 1
1088 2 12 1 1
1088 2 17 1 1
1088 2 18 0 1
1088 2 22 1 1
1089 2 16 1 1
1089 2 17 1 1
1089 2 20 1 1
1089 2 25 1 1
1090 2 4 1 1
1090 2 5 0 1
1090 2 9 1 1
1090 2 14 1 1
1090 2 18 0 1
1090 2 19 1 1
1090 2 24 1 1
1091 2 3 0 1
1091 2 7 1 1
1091 2 12 0 1
1091 2 16 1 1
1091 2 17 1 1
1091 2 18 1 1
1091 2 19 1 1
1091 2 20 1 1
1092 2 3 0 1
1092 2 4 1 1
1092 2 9 1 1
1092 2 14 0 1
1092 2 16 1 1
1092 2 18 1 1
1092 2 24 1 1
1093 2 6 1 1
1093 2 7 1 1
1093 2 10 1 1
1093 2 15 0 1
1094 2 5 0 1
1094 2 9 1 1
1094 2 14 0 1
1094 2 20 0 1
1094 2 21 1 1
1094 2 22 1 1
1094 2 23 1 1
1094 2 25 1 1
1095 2 1 1 1
1095 2 6 1 1
1095 2 11 1 1
1095 2 15 0 1
1095 2 16 1 1
1095 2 18 0 1
1095 2 23 1 1
1096 2 6 1 1
1096 2 7 1 1
1096 2 9 1 1
1096 2 10 1 1
1097 2 3 0 1
1097 2 4 1 1
1097 2 14 1 1
1097 2 19 1 1
1097 2 24 1 1
1098 2 4 1 1
1098 2 9 1 1
1098 2 12 1 1
1098 2 13 1 1
1098 2 14 1 1
1098 2 15 1 1
1098 2 19 1 1
1099 2 2 1 1
1099 2 7 0 1
1099 2 9 0 1
1099 2 17 1 1
1099 2 18 0 1
1099 2 22 1 1
1099 2 23 1 1
1099 2 24 1 1
1099 2 25 1 1
1100 2 15 0 1
1100 2 23 1 1
1101 2 11 1 1
1101 2 12 1 1
1102 2 1 1 1
1102 2 3 1 1
1102 2 5 1 1
1102 2 19 1 1
1102 2 22 0 1
1103 2 1 1 1
1103 2 3 1 1
1103 2 6 1 1
1103 2 11 1 1
1103 2 16 1 1
1103 2 17 0 1
1103 2 19 0 1
1103 2 21 1 1
1103 2 25 0 1
1104 2 5 1 1
1104 2 11 1 1
1104 2 12 0 1
1104 2 25 1 1
1105 2 1 1 1
1105 2 6 1 1
1105 2 8 1 1
1105 2 15 0 1
1105 2 22 0 1
1106 2 2 1 1
1106 2 3 0 1
1106 2 4 1 1
1106 2 6 0 1
1106 2 14 0 1
1106 2 22 0 1
1106 2 24 1 1
1107 2 1 1 1
1107 2 6 1 1
1107 2 11 1 1
1107 2 14 1 1
1107 2 18 1 1
1108 2 6 1 1
1108 2 14 1 1
1108 2 21 1 1
1109 2 11 1 1
1109 2 12 1 1
1109 2 13 1 1
1109 2 14 1 1
1109 2 15 1 1
1110 2 6 0 1
1110 2 12 1 1
1110 2 14 1 1
1111 2 1 1 1
1111 2 2 1 1
1111 2 8 1 1
1111 2 12 1 1
1111 2 13 1 1
1111 2 17 1 1
1111 2 22 1 1
1112 2 2 0 1
1112 2 3 0 1
1112 2 7 1 1
1112 2 10 1 1
1112 2 14 0 1
1113 2 1 0 1
1113 2 6 1 1
1113 2 11 0 1
1113 2 12 1 1
1113 2 13 1 1
1113 2 16 1 1
1113 2 18 1 1
1114 2 2 1 1
1114 2 7 1 1
1114 2 12 1 1
1114 2 17 1 1
1114 2 19 0 1
1114 2 22 1 1
1115 2 2 1 1
1115 2 7 1 1
1115 2 10 0 1
1115 2 12 1 1
1115 2 17 1 1
1115 2 22 1 1
1116 2 2 1 1
1116 2 7 1 1
1116 2 12 1 1
1116 2 17 1 1
1116 2 18 0 1
1116 2 22 1 1
1117 2 2 1 1
1117 2 5 0 1
1117 2 6 1 1
1117 2 11 0 1
1117 2 17 1 1
1117 2 22 1 1
1118 2 1 1 1
1118 2 4 1 1
1118 2 6 1 1
1118 2 16 1 1
1118 2 18 0 1
1118 2 20 0 1
1119 2 3 1 1
1119 2 6 0 1
1119 2 7 0 1
1119 2 8 1 1
1119 2 18 1 1
1120 2 12 1 1
1120 2 13 1 1
1120 2 16 1 1
1120 2 18 1 1
1120 2 19 1 1
1120 2 21 1 1
1120 2 23 1 1
1120 2 25 1 1
1121 2 3 1 1
1121 2 6 1 1
1121 2 8 1 1
1121 2 10 1 1
1121 2 15 0 1
1121 2 24 1 1
1122 2 2 1 1
1122 2 7 1 1
1122 2 8 1 1
1122 2 17 1 1
1122 2 18 0 1
1122 2 22 1 1
1123 2 4 0 1
1123 2 5 0 1
1123 2 10 0 1
1123 2 16 0 1
1123 2 20 0 1
1123 2 21 1 1
1123 2 22 1 1
1123 2 23 1 1
1124 2 17 1 1
1124 2 18 1 1
1124 2 19 1 1
1124 2 20 1 1
1125 2 3 1 1
1125 2 7 0 1
1125 2 8 1 1
1125 2 13 1 1
1125 2 14 0 1
1125 2 18 1 1
1125 2 20 1 1
1125 2 22 0 1
1125 2 23 1 1
1126 2 6 1 1
1126 2 7 1 1
1126 2 10 1 1
1126 2 13 0 1
1127 2 6 1 1
1127 2 7 1 1
1127 2 8 1 1
1127 2 9 1 1
1127 2 22 0 1
1128 2 3 1 1
1128 2 8 1 1
1128 2 13 1 1
1128 2 14 0 1
1128 2 18 0 1
1128 2 23 1 1
1129 2 4 1 1
1129 2 6 0 1
1129 2 21 1 1
1129 2 22 1 1
1129 2 23 1 1
1129 2 25 1 1
1130 2 1 1 1
1130 2 2 1 1
1130 2 4 1 1
1130 2 6 0 1
1130 2 19 1 1
1130 2 22 1 1
1131 2 6 1 1
1131 2 11 1 1
1131 2 13 1 1
1131 2 14 1 1
1132 2 3 0 1
1132 2 12 1 1
1132 2 20 1 1
1132 2 22 0 1
1132 2 23 1 1
1132 2 24 1 1
1132 2 25 1 1
1133 2 5 0 1
1133 2 10 1 1
1133 2 13 0 1
1133 2 15 0 1
1133 2 19 1 1
1133 2 20 1 1
1133 2 22 0 1
1133 2 23 1 1
1134 2 19 1 1
1134 2 24 1 1
1135 2 1 1 1
1135 2 2 1 1
1135 2 3 1 1
1135 2 4 1 1
1135 2 5 1 1
1135 2 18 0 1
1136 2 1 1 1
1136 2 2 1 1
1136 2 3 1 1
1136 2 5 1 1
1136 2 7 1 1
1136 2 15 0 1
1136 2 25 1 1
1137 2 5 0 1
1137 2 8 1 1
1137 2 18 1 1
1137 2 20 1 1
1137 2 23 1 1
1138 2 16 1 1
1138 2 22 1 1
1138 2 23 1 1
1139 2 3 1 1
1139 2 8 1 1
1139 2 15 0 1
1139 2 18 1 1
1139 2 23 1 1
1140 2 9 1 1
1140 2 11 1 1
1140 2 21 0 1
1141 2 6 1 1
1141 2 10 1 1
1141 2 15 1 1
1141 2 20 1 1
1142 2 3 1 1
1142 2 5 1 1
1142 2 16 1 1
1142 2 22 0 1
1142 2 24 1 1
1142 2 25 1 1
1143 2 2 1 1
1143 2 6 0 1
1143 2 7 1 1
1143 2 11 1 1
1143 2 12 1 1
1143 2 18 0 1
1143 2 21 0 1
1143 2 22 1 1
1144 2 3 1 1
1144 2 4 1 1
1144 2 7 1 1
1144 2 9 1 1
1144 2 13 0 1
1145 2 1 1 1
1145 2 10 1 1
1145 2 15 1 1
1145 2 20 1 1
1145 2 25 1 1
1146 2 6 1 1
1146 2 8 1 1
1146 2 11 1 1
1146 2 14 1 1
1147 2 1 1 1
1147 2 2 0 1
1147 2 6 1 1
1147 2 15 0 1
1147 2 16 1 1
1147 2 18 1 1
1147 2 20 1 1
1147 2 21 1 1
1147 2 22 0 1
1148 2 5 0 1
1148 2 15 0 1
1148 2 21 1 1
1148 2 22 1 1
1148 2 23 1 1
1149 2 4 1 1
1149 2 14 1 1
1149 2 15 0 1
1149 2 19 1 1
1149 2 24 1 1
1150 2 5 1 1
1150 2 6 0 1
1150 2 10 1 1
1150 2 12 1 1
1150 2 15 0 1
1150 2 20 1 1
1150 2 22 1 1
1150 2 25 1 1
1151 2 1 1 1
1151 2 2 1 1
1151 2 5 0 1
1151 2 12 1 1
1151 2 15 0 1
1151 2 25 1 1
1152 2 11 1 1
1152 2 12 1 1
1152 2 14 1 1
1152 2 15 1 1
1152 2 22 0 1
1153 2 3 0 1
1153 2 7 1 1
1153 2 8 1 1
1153 2 9 1 1
1153 2 10 1 1
1153 2 12 0 1
1153 2 15 0 1
1153 2 21 1 1
1154 2 2 1 1
1154 2 3 0 1
1154 2 7 1 1
1154 2 12 1 1
1154 2 17 1 1
1154 2 19 0 1
1154 2 22 1 1
1154 2 25 0 1
1155 2 3 0 1
1155 2 5 1 1
1155 2 10 1 1
1155 2 11 1 1
1155 2 14 1 1
1155 2 18 0 1
1155 2 21 1 1
1155 2 25 1 1
1156 2 10 1 1
1156 2 11 1 1
1156 2 14 1 1
1156 2 15 1 1
1156 2 18 0 1
1156 2 20 1 1
1157 2 2 0 1
1157 2 5 0 1
1157 2 8 1 1
1157 2 10 0 1
1157 2 18 1 1
1157 2 23 1 1
1158 2 2 1 1
1158 2 9 0 1
1158 2 15 1 1
1158 2 18 0 1
1158 2 25 1 1
1159 2 15 0 1
1159 2 16 1 1
1159 2 18 1 1
1159 2 19 1 1
1159 2 21 1 1
1159 2 24 1 1
1160 2 3 1 1
1160 2 5 0 1
1160 2 7 1 1
1160 2 8 1 1
1160 2 9 1 1
1160 2 10 1 1
1161 2 1 1 1
1161 2 4 1 1
1161 2 6 1 1
1161 2 10 0 1
1161 2 11 1 1
1161 2 12 0 1
1161 2 15 0 1
1162 2 1 1 1
1162 2 2 1 1
1162 2 3 0 1
1162 2 4 1 1
1162 2 5 1 1
1162 2 7 0 1
1162 2 9 1 1
1162 2 10 0 1
1163 2 4 1 1
1163 2 9 1 1
1163 2 13 1 1
1163 2 14 1 1
1163 2 15 0 1
1163 2 19 1 1
1163 2 21 0 1
1163 2 24 1 1
1164 2 5 0 1
1164 2 8 1 1
1164 2 11 1 1
1164 2 13 1 1
1164 2 18 1 1
1165 2 5 0 1
1165 2 7 1 1
1165 2 12 1 1
1165 2 14 1 1
1165 2 18 0 1
1165 2 22 1 1
1166 2 17 1 1
1167 2 1 1 1
1167 2 6 1 1
1167 2 7 1 1
1167 2 11 1 1
1167 2 12 0 1
1167 2 15 0 1
1167 2 16 1 1
1167 2 21 0 1
1168 2 5 1 1
1168 2 12 1 1
1168 2 18 1 1
1168 2 20 1 1
1169 2 1 1 1
1169 2 7 0 1
1169 2 11 1 1
1169 2 12 0 1
1169 2 13 1 1
1169 2 17 0 1
1169 2 18 1 1
1169 2 23 1 1
1170 2 7 0 1
1170 2 10 1 1
1170 2 15 1 1
1170 2 18 0 1
1170 2 20 1 1
1170 2 24 1 1
1171 2 3 0 1
1171 2 4 1 1
1171 2 7 0 1
1171 2 9 1 1
1171 2 14 1 1
1171 2 19 1 1
1171 2 24 1 1
1172 2 3 0 1
1172 2 5 0 1
1172 2 7 1 1
1172 2 9 1 1
1172 2 11 1 1
1172 2 12 0 1
1172 2 13 0 1
1172 2 14 0 1
1172 2 21 1 1
1173 2 5 1 1
1173 2 10 1 1
1173 2 14 0 1
1173 2 19 0 1
1173 2 20 1 1
1174 2 2 0 1
1174 2 3 0 1
1174 2 6 0 1
1174 2 7 1 1
1174 2 14 1 1
1174 2 19 1 1
1174 2 22 0 1
1175 2 19 0 1
1175 2 21 1 1
1175 2 22 1 1
1175 2 23 1 1
1175 2 24 1 1
1175 2 25 1 1
1176 2 5 0 1
1176 2 9 1 1
1176 2 14 1 1
1176 2 15 0 1
1176 2 16 1 1
1177 2 1 1 1
1177 2 3 1 1
1177 2 12 0 1
1177 2 15 0 1
1178 2 2 1 1
1178 2 3 0 1
1178 2 10 0 1
1178 2 12 1 1
1178 2 22 1 1
1179 2 1 1 1
1179 2 5 1 1
1179 2 15 0 1
1179 2 21 1 1
1179 2 24 1 1
1179 2 25 1 1
1180 2 6 0 1
1180 2 9 0 1
1180 2 10 0 1
1180 2 15 0 1
1180 2 18 1 1
1180 2 22 1 1
1180 2 23 1 1
1180 2 25 1 1
1181 2 1 1 1
1181 2 5 0 1
1181 2 6 1 1
1181 2 7 0 1
1181 2 11 1 1
1181 2 15 0 1
1181 2 16 1 1
1181 2 21 1 1
1182 2 2 1 1
1182 2 4 1 1
1182 2 5 1 1
1182 2 19 0 1
1182 2 20 1 1
1182 2 25 1 1
1183 2 1 1 1
1183 2 2 1 1
1183 2 3 1 1
1183 2 5 1 1
1183 2 7 1 1
1183 2 12 0 1
1183 2 15 0 1
1184 2 1 1 1
1184 2 10 0 1
1184 2 11 1 1
1184 2 12 0 1
1184 2 21 1 1
1184 2 22 1 1
1185 2 2 1 1
1185 2 3 1 1
1185 2 7 1 1
1185 2 10 0 1
1185 2 12 1 1
1185 2 15 0 1
1185 2 16 1 1
1186 2 8 1 1
1186 2 9 1 1
1186 2 10 0 1
1186 2 12 1 1
1186 2 15 0 1
1187 2 11 1 1
1187 2 12 1 1
1187 2 13 1 1
1187 2 14 1 1
1187 2 15 1 1
1187 2 17 0 1
1188 2 5 1 1
1188 2 7 1 1
1188 2 12 0 1
1188 2 15 0 1
1188 2 17 1 1
1189 2 2 0 1
1189 2 10 1 1
1189 2 12 0 1
1189 2 16 1 1
1189 2 20 1 1
1190 2 4 1 1
1190 2 5 0 1
1190 2 9 1 1
1190 2 12 0 1
1190 2 18 0 1
1190 2 19 1 1
1190 2 21 1 1
1190 2 24 1 1
1191 2 12 1 1
1191 2 14 1 1
1191 2 18 0 1
1191 2 20 0 1
1192 2 2 0 1
1192 2 3 1 1
1192 2 6 1 1
1192 2 8 1 1
1192 2 11 0 1
1192 2 18 1 1
1192 2 22 1 1
1193 2 6 0 1
1193 2 9 1 1
1193 2 15 0 1
1193 2 17 1 1
1193 2 18 1 1
1193 2 19 1 1
1193 2 22 1 1
1194 2 5 1 1
1194 2 6 0 1
1194 2 14 0 1
1194 2 15 1 1
1194 2 19 1 1
1194 2 22 0 1
1195 2 1 1 1
1195 2 3 1 1
1195 2 4 1 1
1195 2 5 1 1
1195 2 6 1 1
1195 2 8 1 1
1195 2 9 1 1
1195 2 11 1 1
1195 2 13 0 1
1195 2 16 1 1
1195 2 21 1 1
1196 2 4 1 1
1196 2 5 0 1
1196 2 9 1 1
1196 2 14 1 1
1196 2 19 1 1
1196 2 24 1 1
1197 2 1 1 1
1197 2 3 0 1
1197 2 5 0 1
1197 2 6 1 1
1197 2 11 1 1
1198 2 2 0 1
1198 2 6 1 1
1198 2 7 1 1
1198 2 11 1 1
1198 2 12 1 1
1198 2 21 1 1
1198 2 23 1 1
1199 2 2 1 1
1199 2 4 1 1
1199 2 8 1 1
1200 2 10 1 1
1200 2 11 0 1
1200 2 15 1 1
1200 2 20 1 1
1200 2 25 1 1
1201 2 2 0 1
1201 2 3 1 1
1201 2 5 0 1
1201 2 7 0 1
1201 2 15 0 1
1201 2 18 1 1
1201 2 22 1 1
1201 2 23 1 1
1202 2 2 1 1
1202 2 3 0 1
1202 2 7 0 1
1202 2 13 1 1
1202 2 15 1 1
1203 2 2 1 1
1203 2 4 1 1
1203 2 5 1 1
1203 2 6 0 1
1203 2 20 1 1
1203 2 25 1 1
1204 2 2 0 1
1204 2 13 0 1
1204 2 14 1 1
1204 2 19 1 1
1204 2 24 1 1
1205 2 5 0 1
1205 2 9 1 1
1205 2 14 1 1
1205 2 15 0 1
1205 2 16 0 1
1205 2 22 1 1
1205 2 24 1 1
1206 2 3 0 1
1206 2 5 0 1
1206 2 10 0 1
1206 2 13 0 1
1206 2 14 1 1
1206 2 15 0 1
1206 2 17 1 1
1206 2 19 1 1
1206 2 24 1 1
1207 2 2 1 1
1207 2 3 1 1
1207 2 5 1 1
1207 2 12 0 1
1207 2 18 0 1
1208 2 15 1 1
1208 2 20 1 1
1209 2 3 0 1
1209 2 4 1 1
1209 2 9 1 1
1209 2 17 1 1
1209 2 18 0 1
1209 2 19 1 1
1209 2 24 1 1
1210 2 5 1 1
1210 2 6 0 1
1210 2 10 1 1
1210 2 15 1 1
1210 2 20 1 1
1210 2 25 1 1
1211 2 2 1 1
1211 2 5 1 1
1211 2 11 1 1
1211 2 12 0 1
1211 2 13 0 1
1211 2 15 0 1
1211 2 17 1 1
1211 2 19 1 1
1212 2 5 1 1
1212 2 6 1 1
1212 2 8 1 1
1212 2 10 1 1
1212 2 13 1 1
1212 2 15 0 1
1212 2 18 1 1
1212 2 22 0 1
1212 2 23 1 1
1213 2 2 1 1
1213 2 3 0 1
1213 2 4 0 1
1213 2 7 1 1
1213 2 10 0 1
1213 2 12 1 1
1214 2 10 0 1
1214 2 21 1 1
1214 2 22 1 1
1214 2 23 1 1
1214 2 24 1 1
1214 2 25 1 1
1215 2 1 1 1
1215 2 2 1 1
1215 2 4 1 1
1215 2 5 1 1
1215 2 6 0 1
1215 2 10 0 1
1215 2 19 1 1
1216 2 3 0 1
1216 2 11 1 1
1216 2 12 1 1
1216 2 13 1 1
1217 2 4 1 1
1217 2 9 1 1
1217 2 12 0 1
1217 2 14 1 1
1217 2 15 1 1
1217 2 19 1 1
1218 2 3 1 1
1218 2 8 1 1
1218 2 13 1 1
1218 2 15 0 1
1218 2 22 0 1
1218 2 23 1 1
1219 2 3 1 1
1219 2 5 1 1
1219 2 6 1 1
1219 2 7 1 1
1219 2 8 1 1
1219 2 16 0 1
1220 2 1 1 1
1220 2 4 0 1
1220 2 11 1 1
1220 2 12 1 1
1220 2 13 1 1
1220 2 18 0 1
1221 2 11 1 1
1221 2 12 1 1
1221 2 13 1 1
1221 2 14 1 1
1221 2 15 1 1
1222 2 1 1 1
1222 2 5 1 1
1222 2 7 0 1
1222 2 11 1 1
1222 2 16 1 1
1223 2 1 1 1
1223 2 2 1 1
1223 2 4 1 1
1223 2 16 0 1
1224 2 3 0 1
1224 2 6 1 1
1224 2 8 1 1
1224 2 21 1 1
1225 2 2 0 1
1225 2 8 0 1
1225 2 14 0 1
1225 2 21 1 1
1225 2 22 1 1
1225 2 23 1 1
1225 2 24 1 1
1225 2 25 1 1
1226 2 5 1 1
1226 2 10 1 1
1226 2 11 0 1
1226 2 12 0 1
1226 2 20 1 1
1226 2 25 1 1
1227 2 1 1 1
1227 2 3 1 1
1227 2 4 1 1
1227 2 5 1 1
1227 2 7 1 1
1227 2 12 0 1
1227 2 14 1 1
1228 2 3 1 1
1228 2 4 1 1
1228 2 9 0 1
1228 2 11 1 1
1228 2 12 1 1
1228 2 22 0 1
1229 2 11 0 1
1229 2 16 1 1
1229 2 17 1 1
1229 2 20 1 1
1230 2 2 1 1
1230 2 7 1 1
1230 2 12 1 1
1230 2 17 1 1
1231 2 2 1 1
1231 2 3 1 1
1231 2 4 1 1
1231 2 5 1 1
1231 2 9 0 1
1231 2 15 1 1
1231 2 17 1 1
1231 2 20 1 1
1231 2 22 0 1
1232 2 10 1 1
1232 2 12 0 1
1232 2 15 1 1
1232 2 16 0 1
1232 2 21 1 1
1232 2 22 1 1
1232 2 25 1 1
1233 2 2 1 1
1233 2 5 1 1
1233 2 12 1 1
1233 2 15 0 1
1233 2 17 1 1
1233 2 25 1 1
1234 2 1 1 1
1234 2 3 1 1
1234 2 5 1 1
1234 2 19 0 1
1235 2 1 1 1
1235 2 3 0 1
1235 2 15 0 1
1235 2 20 1 1
1236 2 1 1 1
1236 2 7 1 1
1236 2 8 1 1
1236 2 12 0 1
1236 2 13 0 1
1236 2 18 1 1
1237 2 3 0 1
1237 2 12 0 1
1237 2 16 1 1
1237 2 18 1 1
1237 2 20 1 1
1238 2 8 1 1
1238 2 14 0 1
1238 2 18 0 1
1238 2 19 1 1
1238 2 24 1 1
1239 2 3 1 1
1239 2 5 0 1
1239 2 6 0 1
1239 2 7 0 1
1239 2 8 1 1
1239 2 10 1 1
1239 2 13 1 1
1239 2 15 0 1
1239 2 18 1 1
1239 2 23 1 1
1240 2 3 0 1
1240 2 5 1 1
1240 2 15 1 1
1240 2 17 0 1
1240 2 20 1 1
1241 2 5 1 1
1241 2 10 1 1
1241 2 15 1 1
1241 2 20 1 1
1242 2 12 1 1
1242 2 17 0 1
1242 2 22 1 1
1243 2 11 0 1
1243 2 23 1 1
1243 2 24 1 1
1243 2 25 1 1
1244 2 6 1 1
1244 2 13 1 1
1244 2 15 0 1
1244 2 16 1 1
1244 2 21 1 1
1245 2 6 0 1
1245 2 7 0 1
1245 2 9 1 1
1245 2 19 1 1
1245 2 24 1 1
1246 2 6 1 1
1246 2 16 1 1
1246 2 21 1 1
1246 2 22 1 1
1247 2 10 1 1
1247 2 14 1 1
1247 2 15 1 1
1247 2 18 0 1
1247 2 20 1 1
1247 2 22 0 1
1248 2 4 1 1
1248 2 6 0 1
1248 2 9 1 1
1248 2 12 0 1
1248 2 14 1 1
1248 2 19 1 1
1248 2 22 0 1
1248 2 24 1 1
1249 2 1 1 1
1249 2 2 1 1
1249 2 3 1 1
1249 2 10 0 1
1249 2 19 0 1
1250 2 7 0 1
1250 2 13 1 1
1250 2 18 0 1
1250 2 23 1 1
1250 2 24 1 1
1251 2 3 1 1
1251 2 8 1 1
1251 2 13 1 1
1251 2 15 0 1
1251 2 18 1 1
1251 2 19 0 1
1252 2 1 1 1
1252 2 4 1 1
1252 2 5 1 1
1252 2 9 1 1
1252 2 10 0 1
1252 2 14 1 1
1252 2 18 0 1
1252 2 19 1 1
1253 2 3 0 1
1253 2 4 1 1
1253 2 5 1 1
1253 2 9 0 1
1253 2 11 1 1
1253 2 14 1 1
1253 2 15 1 1
1253 2 19 1 1
1254 2 5 1 1
1254 2 6 1 1
1254 2 7 1 1
1254 2 8 1 1
1254 2 16 0 1
1255 2 11 0 1
1255 2 13 0 1
1255 2 22 1 1
1255 2 23 1 1
1255 2 24 1 1
1255 2 25 1 1
1256 2 5 1 1
1256 2 8 0 1
1256 2 10 1 1
1256 2 15 1 1
1257 2 3 0 1
1257 2 5 0 1
1257 2 12 0 1
1257 2 16 1 1
1257 2 19 1 1
1258 2 4 1 1
1258 2 9 1 1
1258 2 14 1 1
1258 2 15 0 1
1258 2 19 1 1
1258 2 24 1 1
1259 2 2 0 1
1259 2 4 1 1
1259 2 7 0 1
1259 2 16 1 1
1259 2 18 1 1
1259 2 19 1 1
1259 2 24 0 1
1260 2 3 0 1
1260 2 9 1 1
1260 2 14 1 1
1260 2 21 1 1
1260 2 24 1 1
1260 2 25 1 1
1261 2 2 0 1
1261 2 18 1 1
1261 2 20 1 1
1262 2 9 0 1
1262 2 15 1 1
1262 2 23 1 1
1262 2 24 1 1
1262 2 25 1 1
1263 2 1 1 1
1263 2 11 1 1
1263 2 14 0 1
1263 2 16 1 1
1263 2 21 1 1
1264 2 1 1 1
1264 2 6 1 1
1264 2 15 0 1
1264 2 16 1 1
1264 2 18 0 1
1264 2 19 1 1
1264 2 22 0 1
1265 2 5 1 1
1265 2 6 1 1
1265 2 11 1 1
1265 2 15 0 1
1265 2 16 1 1
1265 2 19 1 1
1266 2 3 1 1
1266 2 8 1 1
1266 2 13 1 1
1267 2 6 1 1
1267 2 7 1 1
1267 2 14 1 1
1267 2 16 0 1
1267 2 22 0 1
1268 2 1 1 1
1268 2 8 1 1
1268 2 9 0 1
1268 2 10 0 1
1268 2 11 1 1
1268 2 12 1 1
1268 2 18 1 1
1268 2 22 1 1
1268 2 23 1 1
1269 2 2 0 1
1269 2 5 0 1
1269 2 7 1 1
1269 2 8 1 1
1269 2 21 1 1
1269 2 23 1 1
1270 2 2 1 1
1270 2 5 0 1
1270 2 6 1 1
1270 2 7 1 1
1270 2 12 1 1
1270 2 15 0 1
1270 2 18 0 1
1270 2 20 1 1
1270 2 22 1 1
1270 2 25 1 1
1271 2 1 1 1
1271 2 21 1 1
1272 2 2 1 1
1272 2 6 1 1
1272 2 10 1 1
1272 2 11 1 1
1272 2 15 0 1
1272 2 22 0 1
1272 2 23 1 1
1273 2 1 1 1
1273 2 2 0 1
1273 2 3 1 1
1274 2 7 0 1
1274 2 12 1 1
1274 2 13 1 1
1274 2 14 1 1
1274 2 15 1 1
1275 2 1 1 1
1275 2 2 1 1
1275 2 3 1 1
1275 2 4 1 1
1275 2 5 1 1
1275 2 12 0 1
1275 2 15 0 1
1275 2 25 0 1
1276 2 7 1 1
1276 2 8 1 1
1276 2 10 1 1
1276 2 15 0 1
1276 2 22 0 1
1277 2 1 1 1
1277 2 4 1 1
1277 2 6 1 1
1277 2 11 1 1
1277 2 15 0 1
1277 2 18 0 1
1277 2 19 1 1
1277 2 21 1 1
1278 2 1 1 1
1278 2 7 1 1
1278 2 9 1 1
1278 2 12 1 1
1278 2 13 1 1
1278 2 14 0 1
1278 2 17 1 1
1279 2 4 1 1
1279 2 5 1 1
1279 2 10 1 1
1279 2 12 0 1
1279 2 15 1 1
1279 2 20 1 1
1279 2 25 1 1
1280 2 2 0 1
1280 2 9 0 1
1280 2 11 1 1
1280 2 15 0 1
1280 2 22 1 1
1280 2 23 1 1
1280 2 24 1 1
1280 2 25 1 1
1281 2 3 0 1
1281 2 4 1 1
1281 2 6 1 1
1281 2 9 1 1
1281 2 14 1 1
1281 2 15 0 1
1281 2 22 0 1
1282 2 2 0 1
1282 2 6 1 1
1282 2 7 1 1
1282 2 8 1 1
1282 2 10 1 1
1282 2 12 0 1
1283 2 7 1 1
1283 2 10 0 1
1283 2 12 1 1
1283 2 15 0 1
1283 2 18 1 1
1283 2 22 1 1
1284 2 3 0 1
1284 2 5 0 1
1284 2 6 1 1
1284 2 10 1 1
1284 2 15 1 1
1284 2 22 1 1
1285 2 14 1 1
1285 2 15 0 1
1285 2 17 1 1
1285 2 18 1 1
1285 2 19 1 1
1286 2 2 1 1
1286 2 7 1 1
1286 2 12 1 1
1286 2 15 0 1
1286 2 17 1 1
1286 2 19 1 1
1286 2 22 1 1
1287 2 2 0 1
1287 2 8 1 1
1287 2 15 0 1
1287 2 17 0 1
1287 2 18 1 1
1287 2 19 1 1
1287 2 20 1 1
1287 2 23 1 1
1288 2 3 1 1
1288 2 8 1 1
1288 2 13 1 1
1288 2 14 0 1
1288 2 15 1 1
1288 2 16 1 1
1288 2 18 1 1
1288 2 23 1 1
1289 2 1 1 1
1289 2 5 0 1
1289 2 6 1 1
1289 2 11 1 1
1290 2 5 0 1
1290 2 16 1 1
1290 2 17 1 1
1291 2 4 1 1
1291 2 5 0 1
1291 2 19 1 1
1291 2 22 1 1
1291 2 23 1 1
1291 2 24 1 1
1291 2 25 1 1
1292 2 3 0 1
1292 2 6 1 1
1292 2 7 1 1
1292 2 13 0 1
1292 2 15 0 1
1292 2 16 1 1
1292 2 17 1 1
1292 2 21 1 1
1293 2 6 1 1
1293 2 13 1 1
1293 2 15 1 1
1293 2 16 1 1
1294 2 1 1 1
1294 2 15 0 1
1294 2 16 1 1
1294 2 21 1 1
1295 2 5 0 1
1295 2 21 1 1
1295 2 25 1 1
1296 2 1 1 1
1296 2 5 0 1
1296 2 15 0 1
1296 2 19 1 1
1296 2 21 1 1
1297 2 12 1 1
1297 2 17 1 1
1297 2 22 1 1
1298 2 1 1 1
1298 2 2 1 1
1298 2 4 1 1
1298 2 5 1 1
1298 2 9 0 1
1298 2 14 1 1
1298 2 15 0 1
1299 2 9 0 1
1299 2 16 1 1
1299 2 18 1 1
1299 2 19 0 1
1299 2 20 1 1
1300 2 10 1 1
1300 2 13 0 1
1300 2 15 0 1
1300 2 16 1 1
1300 2 18 1 1
1300 2 20 1 1
1300 2 23 1 1
1301 2 4 1 1
1301 2 12 0 1
1301 2 14 1 1
1301 2 16 1 1
1301 2 18 1 1
1301 2 19 1 1
1302 2 10 0 1
1302 2 11 1 1
1302 2 12 1 1
1302 2 13 1 1
1302 2 14 1 1
1302 2 15 1 1
1303 2 1 1 1
1303 2 6 1 1
1303 2 8 0 1
1303 2 11 1 1
1303 2 17 1 1
1303 2 18 0 1
1303 2 22 0 1
1304 2 15 0 1
1304 2 21 1 1
1304 2 22 1 1
1304 2 25 1 1
1305 2 5 1 1
1305 2 7 1 1
1305 2 9 1 1
1305 2 16 1 1
1305 2 17 1 1
1305 2 20 1 1
1306 2 3 0 1
1306 2 12 0 1
1306 2 13 0 1
1306 2 14 0 1
1306 2 19 0 1
1306 2 20 0 1
1306 2 21 1 1
1307 2 2 0 1
1307 2 3 1 1
1307 2 8 1 1
1307 2 15 0 1
1307 2 16 0 1
1307 2 18 1 1
1308 2 1 1 1
1308 2 2 1 1
1308 2 3 1 1
1308 2 4 1 1
1308 2 5 1 1
1308 2 9 0 1
1308 2 13 0 1
1308 2 14 0 1
1308 2 15 0 1
1309 2 2 1 1
1309 2 3 0 1
1309 2 12 1 1
1309 2 21 0 1
1309 2 22 1 1
1310 2 1 1 1
1310 2 3 1 1
1310 2 4 1 1
1310 2 13 1 1
1310 2 15 0 1
1311 2 4 0 1
1311 2 5 0 1
1311 2 11 1 1
1311 2 16 1 1
1311 2 20 1 1
1311 2 21 1 1
1311 2 22 0 1
1312 2 9 1 1
1312 2 10 1 1
1312 2 21 1 1
1312 2 22 1 1
1312 2 24 1 1
1312 2 25 1 1
1313 2 4 1 1
1313 2 24 1 1
1314 2 3 0 1
1314 2 8 1 1
1314 2 9 0 1
1314 2 14 1 1
1314 2 21 1 1
1314 2 23 1 1
1314 2 24 1 1
1315 2 2 0 1
1315 2 10 1 1
1315 2 15 1 1
1315 2 18 0 1
1315 2 20 1 1
1315 2 22 0 1
1315 2 25 1 1
1316 2 11 1 1
1316 2 12 1 1
1316 2 13 1 1
1316 2 14 1 1
1316 2 15 1 1
1316 2 24 1 1
1317 2 4 1 1
1317 2 9 1 1
1317 2 10 1 1
1317 2 15 0 1
1318 2 3 1 1
1318 2 5 1 1
1318 2 8 1 1
1318 2 18 1 1
1318 2 22 0 1
1319 2 2 0 1
1319 2 4 1 1
1319 2 5 0 1
1319 2 9 1 1
1319 2 14 1 1
1319 2 15 0 1
1319 2 19 1 1
1319 2 24 1 1
1320 2 3 0 1
1320 2 12 1 1
1320 2 14 1 1
1320 2 15 1 1
1320 2 17 0 1
1320 2 18 1 1
1320 2 20 1 1
1320 2 22 0 1
1321 2 3 0 1
1321 2 5 0 1
1321 2 7 1 1
1321 2 8 1 1
1321 2 10 1 1
1321 2 16 1 1
1322 2 2 0 1
1322 2 4 1 1
1322 2 5 0 1
1322 2 9 1 1
1322 2 14 1 1
1322 2 19 1 1
1323 2 1 1 1
1323 2 2 1 1
1323 2 5 1 1
1323 2 6 1 1
1323 2 11 1 1
1323 2 15 0 1
1324 2 10 1 1
1324 2 20 1 1
1325 2 10 1 1
1325 2 20 1 1
1325 2 25 1 1
1326 2 10 1 1
1326 2 11 1 1
1326 2 12 1 1
1326 2 13 1 1
1326 2 16 0 1
1326 2 21 1 1
1326 2 22 1 1
1327 2 1 1 1
1327 2 6 1 1
1327 2 15 0 1
1327 2 21 1 1
1328 2 3 0 1
1328 2 4 1 1
1328 2 5 0 1
1328 2 9 1 1
1328 2 14 1 1
1328 2 18 0 1
1328 2 19 1 1
1329 2 3 0 1
1329 2 5 1 1
1329 2 9 0 1
1329 2 12 0 1
1329 2 14 1 1
1330 2 2 0 1
1330 2 3 1 1
1330 2 8 1 1
1330 2 18 1 1
1331 2 3 0 1
1331 2 8 1 1
1331 2 10 0 1
1331 2 12 0 1
1331 2 19 1 1
1332 2 9 1 1
1332 2 13 0 1
1332 2 18 1 1
1332 2 19 1 1
1332 2 22 0 1
1332 2 24 1 1
1333 2 2 0 1
1333 2 3 1 1
1333 2 5 0 1
1333 2 7 0 1
1333 2 11 1 1
1333 2 12 1 1
1333 2 13 1 1
1333 2 19 0 1
1333 2 23 1 1
1334 2 2 0 1
1334 2 6 1 1
1334 2 7 1 1
1334 2 8 1 1
1334 2 9 1 1
1334 2 11 1 1
1334 2 15 0 1
1334 2 16 1 1
1334 2 22 0 1
1335 2 5 0 1
1335 2 6 1 1
1335 2 7 1 1
1335 2 8 1 1
1335 2 9 1 1
1335 2 15 0 1
1335 2 25 0 1
1336 2 20 0 1
1336 2 22 1 1
1337 2 1 1 1
1337 2 2 1 1
1337 2 3 1 1
1337 2 4 1 1
1337 2 5 1 1
1337 2 9 0 1
1337 2 12 0 1
1338 2 1 1 1
1338 2 2 1 1
1338 2 5 1 1
1338 2 11 0 1
1338 2 14 1 1
1338 2 16 1 1
1339 2 5 1 1
1339 2 10 1 1
1339 2 14 0 1
1339 2 18 0 1
1339 2 20 1 1
1339 2 22 0 1
1339 2 25 1 1
1340 2 12 0 1
1340 2 14 1 1
1340 2 15 1 1
1341 2 3 1 1
1341 2 8 1 1
1341 2 18 1 1
1341 2 21 0 1
1341 2 23 1 1
1342 2 2 0 1
1342 2 3 0 1
1342 2 5 0 1
1342 2 7 1 1
1342 2 8 0 1
1342 2 12 0 1
1342 2 16 1 1
1342 2 22 1 1
1342 2 23 1 1
1343 2 2 0 1
1343 2 3 1 1
1343 2 5 0 1
1343 2 7 0 1
1343 2 8 1 1
1343 2 11 1 1
1343 2 12 0 1
1343 2 15 0 1
1343 2 23 1 1
1344 2 4 1 1
1344 2 7 0 1
1344 2 9 1 1
1344 2 12 0 1
1344 2 14 1 1
1344 2 15 0 1
1344 2 19 1 1
1344 2 24 1 1
1344 2 25 1 1
1345 2 1 1 1
1345 2 3 1 1
1345 2 5 1 1
1345 2 6 1 1
1345 2 7 1 1
1345 2 11 1 1
1345 2 12 1 1
1345 2 13 1 1
1345 2 18 0 1
1346 2 2 1 1
1346 2 7 1 1
1346 2 10 1 1
1346 2 11 1 1
1346 2 12 1 1
1346 2 13 0 1
1346 2 15 1 1
1346 2 17 1 1
1346 2 22 1 1
1346 2 25 1 1
1347 2 17 1 1
1347 2 18 1 1
1347 2 19 1 1
1347 2 20 1 1
1348 2 3 1 1
1348 2 5 0 1
1348 2 7 0 1
1348 2 13 1 1
1348 2 14 0 1
1348 2 16 1 1
1348 2 18 1 1
1348 2 22 0 1
1348 2 23 1 1
1349 2 3 0 1
1349 2 6 1 1
1349 2 7 0 1
1349 2 10 1 1
1349 2 21 1 1
1350 2 1 0 1
1350 2 3 1 1
1350 2 8 1 1
1350 2 9 0 1
1350 2 15 0 1
1350 2 18 1 1
1350 2 22 0 1
1351 2 5 1 1
1351 2 10 1 1
1351 2 15 1 1
1351 2 20 1 1
1351 2 24 1 1
1351 2 25 1 1
1352 2 11 1 1
1352 2 12 0 1
1352 2 13 1 1
1352 2 17 1 1
1352 2 22 1 1
1352 2 23 1 1
1353 2 6 1 1
1353 2 7 1 1
1353 2 8 1 1
1353 2 9 1 1
1353 2 12 0 1
1353 2 14 0 1
1354 2 2 0 1
1354 2 10 1 1
1354 2 15 1 1
1354 2 20 1 1
1354 2 22 0 1
1355 2 4 1 1
1355 2 12 0 1
1355 2 14 1 1
1355 2 19 1 1
1355 2 22 0 1
1355 2 24 1 1
1356 2 2 1 1
1356 2 5 1 1
1356 2 6 1 1
1356 2 7 1 1
1356 2 22 0 1
1357 2 6 1 1
1357 2 7 1 1
1357 2 9 1 1
1357 2 15 0 1
1358 2 6 1 1
1358 2 10 1 1
1358 2 16 1 1
1359 2 3 1 1
1359 2 5 1 1
1359 2 7 0 1
1359 2 10 1 1
1359 2 22 0 1
1360 2 11 1 1
1360 2 12 1 1
1360 2 13 1 1
1360 2 15 0 1
1360 2 23 1 1
1360 2 24 1 1
1361 2 6 1 1
1361 2 15 0 1
1361 2 20 1 1
1361 2 21 1 1
1361 2 23 1 1
1361 2 24 1 1
1361 2 25 1 1
1362 2 5 1 1
1362 2 7 1 1
1362 2 9 1 1
1362 2 19 0 1
1362 2 24 1 1
1363 2 8 1 1
1363 2 12 0 1
1363 2 15 0 1
1363 2 17 1 1
1363 2 18 1 1
1363 2 19 1 1
1364 2 2 0 1
1364 2 3 1 1
1364 2 5 0 1
1364 2 9 1 1
1364 2 10 0 1
1364 2 13 1 1
1364 2 14 1 1
1364 2 18 1 1
1364 2 21 1 1
1364 2 23 1 1
1365 2 10 0 1
1365 2 15 0 1
1365 2 16 1 1
1365 2 21 1 1
1365 2 22 1 1
1365 2 23 1 1
1365 2 24 1 1
1365 2 25 1 1
1366 2 3 1 1
1366 2 5 1 1
1366 2 6 0 1
1366 2 8 1 1
1366 2 13 1 1
1366 2 14 1 1
1366 2 23 1 1
1367 2 6 0 1
1367 2 21 1 1
1367 2 22 1 1
1367 2 24 1 1
1368 2 5 0 1
1368 2 7 1 1
1368 2 8 1 1
1368 2 9 1 1
1368 2 12 0 1
1368 2 17 1 1
1369 2 2 1 1
1369 2 9 0 1
1369 2 12 1 1
1369 2 15 1 1
1369 2 20 1 1
1369 2 22 1 1
1370 2 1 1 1
1370 2 2 1 1
1370 2 5 1 1
1370 2 10 0 1
1370 2 15 1 1
1370 2 20 1 1
1371 2 1 1 1
1371 2 2 1 1
1371 2 3 1 1
1371 2 5 1 1
1371 2 10 1 1
1371 2 12 0 1
1372 2 5 1 1
1372 2 10 1 1
1372 2 15 1 1
1372 2 20 1 1
1372 2 25 1 1
1373 2 7 1 1
1373 2 9 1 1
1373 2 10 1 1
1373 2 14 0 1
1373 2 16 1 1
1373 2 20 1 1
1374 2 5 1 1
1374 2 6 0 1
1374 2 10 1 1
1374 2 15 1 1
1374 2 18 0 1
1374 2 20 1 1
1374 2 25 1 1
1375 2 6 1 1
1375 2 7 1 1
1375 2 8 1 1
1375 2 9 1 1
1375 2 17 1 1
1375 2 24 0 1
1376 2 15 0 1
1376 2 18 1 1
1376 2 20 1 1
1376 2 21 1 1
1376 2 22 1 1
1376 2 24 1 1
1377 2 4 1 1
1377 2 9 1 1
1377 2 14 1 1
1377 2 19 1 1
1377 2 21 1 1
1378 2 17 0 1
1378 2 18 0 1
1378 2 21 1 1
1378 2 23 1 1
1378 2 24 1 1
1379 2 1 1 1
1379 2 6 1 1
1379 2 7 1 1
1379 2 12 0 1
1379 2 15 0 1
1379 2 16 1 1
1379 2 23 0 1
1380 2 1 1 1
1380 2 3 0 1
1380 2 11 1 1
1380 2 15 0 1
1380 2 16 1 1
1380 2 21 1 1
1380 2 22 0 1
1381 2 3 1 1
1381 2 5 0 1
1381 2 7 0 1
1381 2 8 1 1
1381 2 13 1 1
1381 2 14 0 1
1381 2 15 0 1
1381 2 18 1 1
1381 2 23 1 1
1382 2 6 1 1
1382 2 7 1 1
1382 2 8 1 1
1382 2 15 0 1
1382 2 19 1 1
1382 2 20 1 1
1382 2 22 0 1
1383 2 3 0 1
1383 2 4 1 1
1383 2 14 1 1
1383 2 19 1 1
1383 2 24 1 1
1384 2 2 1 1
1384 2 7 1 1
1384 2 11 1 1
1384 2 12 1 1
1384 2 14 1 1
1384 2 17 1 1
1384 2 22 1 1
1385 2 2 1 1
1385 2 7 1 1
1385 2 8 1 1
1385 2 9 0 1
1385 2 17 1 1
1385 2 20 1 1
1386 2 7 1 1
1386 2 12 1 1
1387 2 4 1 1
1387 2 9 1 1
1387 2 12 1 1
1387 2 15 0 1
1387 2 17 1 1
1387 2 24 1 1
1388 2 2 1 1
1388 2 5 0 1
1388 2 7 1 1
1388 2 12 1 1
1388 2 17 1 1
1389 2 5 1 1
1389 2 7 0 1
1389 2 12 0 1
1389 2 14 0 1
1389 2 15 1 1
1389 2 20 1 1
1389 2 25 1 1
1390 2 2 1 1
1390 2 5 0 1
1390 2 7 1 1
1390 2 8 1 1
1390 2 13 1 1
1390 2 14 0 1
1390 2 23 1 1
1391 2 2 0 1
1391 2 15 1 1
1391 2 21 1 1
1391 2 24 1 1
1392 2 2 1 1
1392 2 3 1 1
1392 2 6 0 1
1392 2 13 1 1
1392 2 15 0 1
1392 2 21 1 1
1393 2 5 0 1
1393 2 6 0 1
1393 2 12 0 1
1393 2 15 1 1
1393 2 19 0 1
1394 2 1 1 1
1394 2 3 1 1
1394 2 4 1 1
1395 2 6 1 1
1395 2 8 1 1
1395 2 9 1 1
1395 2 10 1 1
1395 2 15 0 1
1396 2 3 1 1
1396 2 5 0 1
1396 2 10 0 1
1396 2 15 0 1
1396 2 18 1 1
1396 2 23 1 1
1397 2 17 1 1
1397 2 20 1 1
1398 2 8 1 1
1398 2 14 1 1
1398 2 16 1 1
1398 2 18 0 1
1399 2 1 1 1
1399 2 2 0 1
1399 2 11 1 1
1399 2 21 1 1
1400 2 7 0 1
1400 2 10 1 1
1400 2 12 1 1
1400 2 14 1 1
1400 2 15 1 1
1400 2 18 0 1
1400 2 23 1 1
1401 2 2 1 1
1401 2 5 0 1
1401 2 10 0 1
1401 2 12 1 1
1401 2 15 0 1
1401 2 19 0 1
1401 2 22 1 1
1402 2 1 1 1
1402 2 11 1 1
1402 2 18 0 1
1402 2 21 1 1
1403 2 5 0 1
1403 2 7 0 1
1403 2 11 1 1
1403 2 12 1 1
1403 2 13 1 1
1403 2 16 1 1
1403 2 21 1 1
1404 2 2 0 1
1404 2 4 1 1
1404 2 9 1 1
1404 2 14 1 1
1404 2 19 1 1
1404 2 24 1 1
1405 2 2 0 1
1405 2 3 1 1
1405 2 5 0 1
1405 2 8 1 1
1405 2 23 1 1
1406 2 5 1 1
1406 2 10 0 1
1406 2 15 1 1
1406 2 21 0 1
1407 2 1 1 1
1407 2 2 1 1
1407 2 3 1 1
1407 2 4 1 1
1407 2 5 1 1
1408 2 11 1 1
1408 2 13 1 1
1408 2 14 1 1
1408 2 15 1 1
1408 2 18 0 1
1408 2 22 0 1
1409 2 4 1 1
1409 2 5 1 1
1409 2 10 1 1
1409 2 12 0 1
1409 2 19 0 1
1409 2 20 0 1
1409 2 25 1 1
1410 2 2 0 1
1410 2 10 1 1
1410 2 11 1 1
1410 2 12 0 1
1410 2 13 1 1
1410 2 15 1 1
1410 2 20 1 1
1411 2 2 0 1
1411 2 3 1 1
1411 2 12 0 1
1411 2 15 1 1
1411 2 16 1 1
1411 2 18 1 1
1412 2 2 1 1
1412 2 5 1 1
1412 2 7 1 1
1412 2 10 1 1
1412 2 15 1 1
1412 2 18 1 1
1412 2 19 1 1
1413 2 6 1 1
1413 2 7 1 1
1413 2 10 0 1
1414 2 3 0 1
1414 2 11 0 1
1414 2 12 1 1
1414 2 15 1 1
1415 2 4 1 1
1415 2 5 0 1
1415 2 9 1 1
1415 2 12 0 1
1415 2 14 1 1
1415 2 15 0 1
1415 2 22 0 1
1416 2 2 1 1
1416 2 4 1 1
1416 2 5 1 1
1416 2 15 0 1
1416 2 16 1 1
1416 2 17 1 1
1416 2 18 1 1
1416 2 19 1 1
1416 2 20 1 1
1417 2 1 1 1
1417 2 5 1 1
1417 2 15 0 1
1417 2 19 0 1
1417 2 22 0 1
1418 2 2 0 1
1418 2 3 1 1
1418 2 5 0 1
1418 2 18 0 1
1418 2 21 1 1
1418 2 22 1 1
1418 2 23 1 1
1418 2 24 1 1
1419 2 5 0 1
1419 2 21 1 1
1419 2 23 1 1
1419 2 24 1 1
1419 2 25 1 1
1420 2 4 1 1
1420 2 5 1 1
1420 2 9 1 1
1420 2 14 1 1
1420 2 15 1 1
1420 2 19 1 1
1421 2 5 0 1
1421 2 8 1 1
1421 2 10 1 1
1421 2 21 1 1
1421 2 23 1 1
1421 2 24 1 1
1421 2 25 1 1
1422 2 2 1 1
1422 2 11 0 1
1422 2 14 1 1
1422 2 15 0 1
1422 2 16 1 1
1422 2 17 1 1
1422 2 22 1 1
1423 2 1 1 1
1423 2 5 1 1
1423 2 15 0 1
1423 2 18 0 1
1423 2 19 1 1
1424 2 2 0 1
1424 2 12 0 1
1424 2 13 0 1
1424 2 14 1 1
1424 2 18 0 1
1424 2 19 1 1
1424 2 21 0 1
1424 2 22 0 1
1424 2 24 1 1
1425 2 5 1 1
1425 2 8 1 1
1425 2 10 1 1
1425 2 15 1 1
1425 2 20 1 1
1426 2 1 1 1
1426 2 2 1 1
1426 2 3 1 1
1426 2 4 1 1
1426 2 5 1 1
1426 2 9 0 1
1426 2 18 0 1
1427 2 9 1 1
1427 2 14 1 1
1427 2 15 0 1
1427 2 25 1 1
1428 2 1 1 1
1428 2 5 0 1
1428 2 6 1 1
1428 2 15 0 1
1428 2 16 1 1
1428 2 21 1 1
1429 2 5 0 1
1429 2 11 1 1
1429 2 15 0 1
1429 2 17 1 1
1429 2 18 1 1
1429 2 20 1 1
1429 2 23 1 1
1430 2 1 1 1
1430 2 3 1 1
1430 2 4 1 1
1430 2 14 1 1
1430 2 17 1 1
1430 2 18 0 1
1430 2 21 0 1
1430 2 22 0 1
1431 2 2 1 1
1431 2 5 1 1
1431 2 6 1 1
1431 2 8 1 1
1431 2 9 1 1
1431 2 16 0 1
1431 2 20 1 1
1432 2 1 1 1
1432 2 3 1 1
1432 2 5 1 1
1432 2 15 0 1
1432 2 22 0 1
1432 2 25 0 1
1433 2 9 0 1
1433 2 15 0 1
1433 2 16 1 1
1433 2 18 1 1
1433 2 23 1 1
1433 2 25 1 1
1434 2 2 1 1
1434 2 4 1 1
1434 2 5 1 1
1434 2 10 0 1
1434 2 13 1 1
1434 2 15 0 1
1434 2 18 1 1
1434 2 25 1 1
1435 2 1 1 1
1435 2 2 1 1
1435 2 3 1 1
1435 2 4 1 1
1435 2 5 1 1
1436 2 10 1 1
1436 2 14 1 1
1436 2 15 0 1
1436 2 16 0 1
1436 2 20 0 1
1437 2 1 1 1
1437 2 2 1 1
1437 2 5 1 1
1437 2 6 0 1
1437 2 8 0 1
1437 2 15 1 1
1437 2 18 0 1
1437 2 21 1 1
1437 2 22 1 1
1438 2 4 1 1
1438 2 9 1 1
1438 2 12 0 1
1438 2 16 0 1
1438 2 19 1 1
1439 2 2 0 1
1439 2 7 1 1
1439 2 8 1 1
1439 2 10 1 1
1439 2 13 1 1
1439 2 15 0 1
1439 2 17 1 1
1439 2 19 1 1
1439 2 20 1 1
1439 2 22 0 1
1439 2 23 1 1
1439 2 25 1 1
1440 2 2 1 1
1440 2 4 1 1
1440 2 5 0 1
1440 2 14 1 1
1440 2 18 0 1
1440 2 19 1 1
1441 2 2 0 1
1441 2 3 0 1
1441 2 7 0 1
1441 2 21 1 1
1441 2 22 1 1
1441 2 23 1 1
1441 2 25 1 1
1442 2 1 1 1
1442 2 2 1 1
1442 2 4 1 1
1442 2 6 1 1
1443 2 6 0 1
1443 2 7 0 1
1443 2 15 0 1
1443 2 22 0 1
1443 2 25 1 1
1444 2 1 1 1
1444 2 3 0 1
1444 2 6 1 1
1444 2 9 1 1
1444 2 11 1 1
1444 2 19 1 1
1444 2 20 1 1
1444 2 24 1 1
1445 2 5 1 1
1445 2 12 0 1
1445 2 20 1 1
1445 2 25 1 1
1446 2 1 1 1
1446 2 4 1 1
1446 2 12 0 1
1446 2 14 1 1
1446 2 17 0 1
1447 2 2 1 1
1447 2 3 1 1
1447 2 4 1 1
1447 2 11 0 1
1447 2 12 1 1
1447 2 13 0 1
1447 2 15 0 1
1448 2 3 0 1
1448 2 9 0 1
1448 2 14 1 1
1448 2 19 1 1
1448 2 24 1 1
1449 2 3 0 1
1449 2 8 0 1
1449 2 9 0 1
1449 2 21 1 1
1449 2 24 1 1
1449 2 25 1 1
1450 2 5 1 1
1450 2 10 1 1
1450 2 15 1 1
1450 2 20 1 1
1451 2 1 1 1
1451 2 2 1 1
1451 2 3 1 1
1451 2 5 1 1
1451 2 10 1 1
1451 2 15 0 1
1451 2 25 1 1
1452 2 4 0 1
1452 2 6 0 1
1452 2 15 0 1
1452 2 21 1 1
1452 2 22 0 1
1452 2 23 1 1
1452 2 25 1 1
1453 2 12 1 1
1453 2 13 0 1
1453 2 21 1 1
1454 2 4 1 1
1454 2 5 1 1
1454 2 6 0 1
1454 2 9 1 1
1454 2 14 1 1
1454 2 19 1 1
1455 2 3 0 1
1455 2 8 1 1
1455 2 18 0 1
1455 2 21 1 1
1455 2 22 1 1
1455 2 23 1 1
1455 2 25 1 1
1456 2 10 0 1
1456 2 11 1 1
1456 2 13 1 1
1456 2 15 0 1
1456 2 18 1 1
1456 2 21 1 1
1456 2 22 0 1
1457 2 1 1 1
1457 2 6 1 1
1457 2 8 1 1
1457 2 16 1 1
1457 2 21 1 1
1458 2 3 1 1
1458 2 6 0 1
1458 2 8 1 1
1458 2 13 1 1
1458 2 15 0 1
1458 2 18 1 1
1458 2 23 1 1
1459 2 7 1 1
1459 2 8 1 1
1459 2 10 0 1
1459 2 12 0 1
1459 2 15 0 1
1460 2 3 0 1
1460 2 5 0 1
1460 2 7 1 1
1460 2 14 1 1
1460 2 19 1 1
1460 2 20 1 1
1460 2 23 1 1
1461 2 2 1 1
1461 2 7 1 1
1461 2 9 0 1
1461 2 10 1 1
1461 2 12 1 1
1461 2 17 1 1
1461 2 22 1 1
1462 2 7 1 1
1462 2 8 1 1
1462 2 9 1 1
1462 2 10 1 1
1462 2 18 0 1
1463 2 7 1 1
1463 2 10 0 1
1463 2 12 1 1
1463 2 15 0 1
1463 2 18 1 1
1463 2 24 1 1
1463 2 25 1 1
1464 2 9 0 1
1464 2 10 1 1
1464 2 13 0 1
1464 2 15 0 1
1464 2 18 1 1
1464 2 20 1 1
1465 2 2 1 1
1465 2 7 1 1
1465 2 15 1 1
1466 2 1 1 1
1466 2 2 1 1
1466 2 3 1 1
1466 2 5 1 1
1466 2 11 0 1
1467 2 3 0 1
1467 2 5 1 1
1467 2 12 1 1
1467 2 14 1 1
1467 2 15 1 1
1467 2 16 1 1
1467 2 17 1 1
1467 2 18 1 1
1468 2 2 0 1
1468 2 15 0 1
1468 2 16 1 1
1468 2 17 1 1
1468 2 22 0 1
1469 2 9 1 1
1469 2 14 1 1
1469 2 16 0 1
1469 2 24 1 1
1470 2 3 0 1
1470 2 6 1 1
1470 2 7 0 1
1470 2 10 1 1
1470 2 11 1 1
1470 2 14 1 1
1470 2 15 1 1
1471 2 5 1 1
1471 2 10 1 1
1471 2 12 0 1
1471 2 15 1 1
1471 2 17 0 1
1471 2 20 1 1
1471 2 25 1 1
1472 2 3 0 1
1472 2 6 1 1
1472 2 9 1 1
1472 2 12 1 1
1472 2 14 1 1
1472 2 17 0 1
1473 2 9 1 1
1473 2 10 1 1
1473 2 18 1 1
1474 2 11 1 1
1474 2 15 0 1
1474 2 16 1 1
1474 2 21 1 1
1474 2 22 1 1
1474 2 25 1 1
1475 2 1 1 1
1475 2 2 1 1
1475 2 4 1 1
1475 2 5 1 1
1476 2 5 1 1
1477 2 7 0 1
1477 2 12 0 1
1477 2 15 0 1
1477 2 18 1 1
1477 2 20 1 1
1477 2 21 1 1
1477 2 23 1 1
1477 2 24 1 1
1478 2 2 0 1
1478 2 10 0 1
1478 2 16 1 1
1478 2 18 1 1
1478 2 20 1 1
1478 2 22 1 1
1478 2 23 1 1
1478 2 25 1 1
1479 2 3 1 1
1479 2 23 1 1
1480 2 1 0 1
1480 2 9 0 1
1480 2 18 0 1
1480 2 22 1 1
1480 2 23 1 1
1480 2 24 1 1
1481 2 5 0 1
1481 2 9 1 1
1481 2 15 0 1
1481 2 16 0 1
1481 2 19 1 1
1481 2 24 1 1
1482 2 12 0 1
1482 2 15 0 1
1482 2 21 1 1
1482 2 24 1 1
1482 2 25 1 1
1483 2 2 1 1
1483 2 7 1 1
1483 2 11 0 1
1483 2 12 1 1
1483 2 15 0 1
1483 2 22 1 1
1484 2 7 1 1
1484 2 12 1 1
1484 2 15 0 1
1484 2 20 0 1
1484 2 22 1 1
1485 2 1 1 1
1485 2 2 1 1
1485 2 3 1 1
1485 2 5 1 1
1485 2 10 1 1
1485 2 13 1 1
1486 2 6 1 1
1486 2 7 1 1
1486 2 8 1 1
1486 2 9 1 1
1486 2 10 1 1
1486 2 15 0 1
1486 2 18 0 1
1486 2 20 0 1
1487 2 6 1 1
1487 2 12 1 1
1487 2 22 1 1
1487 2 24 1 1
1487 2 25 1 1
1488 2 3 0 1
1488 2 7 0 1
1488 2 8 0 1
1488 2 10 1 1
1488 2 12 0 1
1488 2 15 1 1
1488 2 20 1 1
1488 2 25 1 1
1489 2 6 1 1
1489 2 12 1 1
1489 2 14 1 1
1489 2 15 1 1
1489 2 21 1 1
1489 2 25 0 1
1490 2 6 1 1
1490 2 10 1 1
1490 2 12 0 1
1490 2 16 1 1
1491 2 7 1 1
1491 2 10 0 1
1491 2 12 1 1
1491 2 15 0 1
1491 2 17 1 1
1492 2 2 1 1
1492 2 5 1 1
1492 2 12 0 1
1492 2 18 0 1
1492 2 20 1 1
1492 2 25 0 1
1493 2 7 1 1
1493 2 14 0 1
1493 2 17 1 1
1493 2 20 0 1
1494 2 7 1 1
1494 2 8 1 1
1494 2 13 1 1
1494 2 16 1 1
1494 2 18 1 1
1494 2 23 1 1
1495 2 1 1 1
1495 2 8 1 1
1495 2 10 1 1
1495 2 21 1 1
1496 2 3 1 1
1496 2 4 1 1
1496 2 21 1 1
1496 2 22 1 1
1496 2 23 1 1
1496 2 25 1 1
1497 2 5 0 1
1497 2 7 1 1
1497 2 12 1 1
1497 2 21 1 1
1497 2 22 1 1
1498 2 4 1 1
1498 2 9 1 1
1498 2 12 0 1
1498 2 14 1 1
1498 2 18 0 1
1498 2 19 1 1
1498 2 22 0 1
1499 2 3 1 1
1499 2 5 0 1
1499 2 8 1 1
1499 2 10 1 1
1499 2 15 0 1
1499 2 18 0 1
1500 2 4 1 1
1500 2 14 1 1
1500 2 19 1 1
1500 2 22 0 1
1500 2 24 1 1
1501 2 2 1 1
1501 2 3 1 1
1501 2 4 1 1
1501 2 15 0 1
1501 2 18 0 1
1502 2 6 0 1
1502 2 8 0 1
1502 2 21 1 1
1502 2 22 1 1
1502 2 23 1 1
1502 2 24 1 1
1502 2 25 1 1
1503 2 5 1 1
1503 2 6 1 1
1503 2 9 1 1
1503 2 17 1 1
1504 2 12 0 1
1504 2 15 0 1
1504 2 22 1 1
1504 2 23 1 1
1504 2 25 1 1
1505 2 6 0 1
1505 2 7 1 1
1505 2 13 1 1
1505 2 16 1 1
1506 2 1 1 1
1506 2 3 1 1
1506 2 4 1 1
1506 2 15 0 1
1506 2 18 1 1
1507 2 2 1 1
1507 2 3 1 1
1507 2 7 0 1
1507 2 8 1 1
1508 2 2 0 1
1508 2 13 1 1
1508 2 14 1 1
1508 2 15 1 1
1508 2 19 1 1
1509 2 4 1 1
1509 2 5 1 1
1509 2 6 1 1
1509 2 10 1 1
1509 2 15 0 1
1509 2 16 1 1
1509 2 19 0 1
1509 2 21 1 1
1510 2 1 1 1
1510 2 6 1 1
1510 2 10 0 1
1510 2 11 1 1
1510 2 17 1 1
1510 2 19 1 1
1511 2 2 1 1
1511 2 6 1 1
1511 2 10 1 1
1511 2 12 1 1
1512 2 2 1 1
1512 2 6 0 1
1512 2 8 1 1
1512 2 10 0 1
1512 2 12 1 1
1512 2 19 0 1
1512 2 22 1 1
1513 2 4 1 1
1513 2 9 1 1
1513 2 11 1 1
1513 2 13 1 1
1513 2 14 1 1
1513 2 15 1 1
1513 2 19 1 1
1513 2 24 1 1
1514 2 2 0 1
1514 2 4 1 1
1514 2 8 1 1
1514 2 9 1 1
1514 2 19 1 1
1515 2 5 1 1
1515 2 10 1 1
1515 2 12 0 1
1515 2 14 0 1
1515 2 16 0 1
1515 2 20 1 1
1515 2 25 1 1
1516 2 7 1 1
1516 2 12 1 1
1516 2 15 0 1
1516 2 17 1 1
1516 2 22 1 1
1516 2 24 1 1
1517 2 1 1 1
1517 2 2 1 1
1517 2 7 1 1
1517 2 12 0 1
1517 2 15 0 1
1517 2 17 1 1
1517 2 22 1 1
1518 2 9 0 1
1518 2 17 0 1
1518 2 18 0 1
1518 2 21 1 1
1519 2 8 1 1
1519 2 18 0 1
1519 2 21 1 1
1519 2 23 1 1
1519 2 24 1 1
1519 2 25 1 1
1520 2 2 0 1
1520 2 5 1 1
1520 2 6 1 1
1520 2 7 1 1
1520 2 8 1 1
1520 2 9 1 1
1520 2 10 1 1
1520 2 13 0 1
1520 2 25 1 1
1521 2 1 1 1
1521 2 5 0 1
1521 2 6 1 1
1521 2 11 1 1
1521 2 14 0 1
1521 2 15 0 1
1521 2 16 1 1
1521 2 18 0 1
1521 2 21 1 1
1521 2 22 0 1
1522 2 6 1 1
1522 2 8 1 1
1522 2 10 1 1
1522 2 23 1 1
1523 2 5 1 1
1523 2 10 1 1
1523 2 12 0 1
1523 2 15 1 1
1523 2 19 1 1
1523 2 20 1 1
1524 2 8 1 1
1524 2 9 0 1
1524 2 25 1 1
1525 2 3 1 1
1525 2 8 1 1
1525 2 12 1 1
1525 2 20 1 1
1525 2 23 1 1
1526 2 10 0 1
1526 2 16 1 1
1526 2 18 1 1
1526 2 19 1 1
1526 2 20 1 1
1527 2 1 1 1
1527 2 2 1 1
1527 2 3 1 1
1527 2 4 1 1
1527 2 5 1 1
1528 2 2 1 1
1528 2 7 1 1
1528 2 12 1 1
1528 2 17 1 1
1528 2 22 1 1
1529 2 5 0 1
1529 2 6 1 1
1529 2 7 1 1
1529 2 8 0 1
1529 2 9 1 1
1529 2 14 1 1
1529 2 15 0 1
1530 2 12 1 1
1530 2 13 1 1
1530 2 15 1 1
1530 2 22 0 1
1531 2 2 1 1
1531 2 3 0 1
1531 2 12 1 1
1531 2 14 1 1
1531 2 17 1 1
1532 2 7 1 1
1532 2 8 1 1
1532 2 9 1 1
1532 2 10 1 1
1532 2 14 0 1
1532 2 22 0 1
1533 2 1 1 1
1533 2 2 1 1
1533 2 6 1 1
1533 2 16 1 1
1533 2 23 1 1
1534 2 3 1 1
1534 2 16 1 1
1534 2 18 1 1
1534 2 19 1 1
1534 2 20 1 1
1535 2 3 0 1
1535 2 13 1 1
1535 2 17 1 1
1535 2 19 1 1
1535 2 20 1 1
1536 2 3 0 1
1536 2 18 1 1
1536 2 20 1 1
1537 2 6 1 1
1537 2 8 0 1
1537 2 10 1 1
1537 2 12 0 1
1537 2 15 0 1
1537 2 16 1 1
1537 2 17 1 1
1537 2 18 1 1
1537 2 23 1 1
1538 2 4 1 1
1538 2 9 0 1
1538 2 10 1 1
1538 2 21 1 1
1538 2 23 1 1
1538 2 25 1 1
1539 2 1 1 1
1539 2 11 1 1
1539 2 13 0 1
1539 2 21 1 1
1539 2 22 0 1
1540 2 2 1 1
1540 2 3 1 1
1540 2 5 0 1
1540 2 8 1 1
1540 2 9 1 1
1540 2 10 1 1
1540 2 15 0 1
1541 2 1 1 1
1541 2 5 0 1
1541 2 6 1 1
1541 2 10 1 1
1541 2 15 0 1
1541 2 16 1 1
1541 2 18 1 1
1541 2 19 1 1
1542 2 4 1 1
1542 2 9 1 1
1542 2 15 0 1
1542 2 16 1 1
1542 2 19 1 1
1543 2 6 1 1
1543 2 7 1 1
1543 2 10 1 1
1543 2 15 0 1
1543 2 25 1 1
1544 2 9 1 1
1544 2 14 1 1
1544 2 19 1 1
1545 2 4 1 1
1545 2 22 1 1
1545 2 24 1 1
1545 2 25 1 1
1546 2 6 1 1
1546 2 8 1 1
1546 2 9 0 1
1546 2 11 1 1
1546 2 21 1 1
1547 2 5 1 1
1547 2 10 1 1
1547 2 18 1 1
1547 2 20 1 1
1548 2 2 1 1
1548 2 3 0 1
1548 2 25 0 1
1549 2 4 1 1
1549 2 12 0 1
1549 2 18 0 1
1549 2 22 1 1
1549 2 24 1 1
1550 2 10 0 1
1550 2 13 1 1
1550 2 14 1 1
1550 2 22 0 1
1551 2 5 0 1
1551 2 11 1 1
1551 2 13 1 1
1551 2 18 0 1
1551 2 21 1 1
1552 2 3 1 1
1552 2 8 1 1
1552 2 9 1 1
1552 2 11 0 1
1552 2 12 0 1
1552 2 13 1 1
1552 2 15 0 1
1553 2 3 0 1
1553 2 6 1 1
1553 2 7 1 1
1553 2 8 1 1
1553 2 9 1 1
1553 2 22 0 1
1554 2 1 1 1
1554 2 2 1 1
1554 2 3 0 1
1554 2 4 1 1
1554 2 9 0 1
1554 2 12 0 1
1555 2 11 1 1
1555 2 13 1 1
1555 2 16 1 1
1556 2 3 0 1
1556 2 7 1 1
1556 2 8 1 1
1556 2 9 1 1
1556 2 10 1 1
1556 2 15 0 1
1557 2 7 1 1
1557 2 12 1 1
1557 2 15 0 1
1557 2 17 1 1
1557 2 22 1 1
1558 2 7 1 1
1558 2 8 1 1
1558 2 9 1 1
1558 2 10 1 1
1558 2 15 0 1
1558 2 16 1 1
1559 2 6 1 1
1559 2 10 1 1
1559 2 12 0 1
1560 2 6 1 1
1560 2 7 0 1
1560 2 18 1 1
1560 2 23 1 1
1561 2 5 1 1
1561 2 7 1 1
1561 2 10 1 1
1561 2 25 1 1
1562 2 6 0 1
1562 2 15 0 1
1562 2 20 1 1
1562 2 22 0 1
1563 2 3 1 1
1563 2 8 1 1
1563 2 13 1 1
1563 2 15 0 1
1563 2 16 0 1
1563 2 18 1 1
1563 2 23 1 1
1564 2 3 0 1
1564 2 6 0 1
1564 2 7 1 1
1564 2 8 1 1
1564 2 9 1 1
1564 2 13 0 1
1564 2 14 1 1
1564 2 18 0 1
1564 2 25 1 1
1565 2 3 0 1
1565 2 12 0 1
1565 2 21 1 1
1565 2 23 1 1
1566 2 5 1 1
1566 2 6 1 1
1566 2 7 1 1
1566 2 11 1 1
1566 2 16 1 1
1566 2 17 1 1
1567 2 23 1 1
1568 2 2 0 1
1568 2 4 1 1
1568 2 9 1 1
1568 2 14 1 1
1568 2 19 1 1
1569 2 3 0 1
1569 2 6 1 1
1569 2 8 1 1
1569 2 11 1 1
1569 2 12 0 1
1569 2 21 1 1
1569 2 22 1 1
1569 2 23 1 1
1569 2 24 1 1
1569 2 25 1 1
1570 2 1 1 1
1570 2 5 1 1
1570 2 15 1 1
1570 2 20 1 1
1570 2 21 1 1
1571 2 2 0 1
1571 2 12 0 1
1571 2 16 0 1
1571 2 19 0 1
1571 2 21 1 1
1571 2 23 1 1
1572 2 1 1 1
1572 2 3 1 1
1572 2 4 1 1
1572 2 5 0 1
1572 2 12 0 1
1572 2 15 1 1
1572 2 23 1 1
1572 2 24 1 1
1572 2 25 1 1
1573 2 1 1 1
1573 2 2 0 1
1573 2 3 0 1
1573 2 12 0 1
1573 2 14 1 1
1574 2 2 0 1
1574 2 5 0 1
1574 2 9 1 1
1574 2 21 1 1
1574 2 22 1 1
1574 2 23 1 1
1574 2 24 1 1
1574 2 25 1 1
1575 2 17 1 1
1575 2 22 1 1
1576 2 17 1 1
1576 2 18 1 1
1576 2 19 1 1
1576 2 22 0 1
1577 2 16 1 1
1577 2 18 1 1
1577 2 19 1 1
1577 2 20 1 1
1578 2 3 1 1
1578 2 4 1 1
1578 2 11 0 1
1578 2 15 0 1
1579 2 2 1 1
1579 2 6 0 1
1579 2 11 1 1
1579 2 12 1 1
1579 2 13 0 1
1579 2 14 1 1
1579 2 15 1 1
1580 2 3 0 1
1580 2 7 1 1
1580 2 8 1 1
1580 2 12 1 1
1580 2 13 0 1
1580 2 17 1 1
1581 2 6 1 1
1581 2 10 1 1
1581 2 11 1 1
1581 2 18 0 1
1581 2 20 1 1
1581 2 25 1 1
1582 2 9 1 1
1582 2 15 0 1
1582 2 19 1 1
1582 2 20 1 1
1583 2 3 0 1
1583 2 10 1 1
1583 2 15 0 1
1583 2 18 0 1
1584 2 5 1 1
1584 2 19 1 1
1585 2 6 0 1
1585 2 13 0 1
1585 2 17 1 1
1585 2 18 1 1
1585 2 19 1 1
1585 2 20 1 1
1585 2 21 1 1
1585 2 22 0 1
1586 2 3 1 1
1586 2 7 0 1
1586 2 13 1 1
1586 2 15 0 1
1586 2 18 1 1
1586 2 23 1 1
1587 2 2 1 1
1587 2 5 1 1
1587 2 7 1 1
1587 2 10 0 1
1587 2 12 1 1
1587 2 15 0 1
1587 2 17 1 1
1587 2 21 1 1
1587 2 22 1 1
1588 2 1 1 1
1588 2 2 1 1
1588 2 3 1 1
1588 2 4 1 1
1588 2 5 1 1
1588 2 18 0 1
1589 2 2 1 1
1589 2 4 1 1
1589 2 5 0 1
1589 2 12 0 1
1589 2 15 0 1
1589 2 18 1 1
1590 2 9 1 1
1590 2 15 0 1
1590 2 18 0 1
1590 2 21 1 1
1590 2 23 1 1
1591 2 1 1 1
1591 2 2 1 1
1591 2 4 1 1
1591 2 5 1 1
1591 2 15 0 1
1591 2 24 1 1
1592 2 8 1 1
1592 2 14 1 1
1592 2 18 1 1
1592 2 19 1 1
1592 2 25 1 1
1593 2 3 0 1
1593 2 4 1 1
1593 2 9 1 1
1593 2 14 1 1
1593 2 24 1 1
1594 2 2 1 1
1594 2 7 1 1
1594 2 12 1 1
1594 2 15 0 1
1594 2 17 1 1
1594 2 22 1 1
1594 2 23 1 1
1595 2 1 1 1
1595 2 5 0 1
1595 2 6 1 1
1595 2 10 0 1
1595 2 13 0 1
1595 2 14 0 1
1595 2 21 1 1
1595 2 23 1 1
1596 2 5 0 1
1596 2 11 1 1
1596 2 14 1 1
1596 2 15 1 1
1596 2 16 1 1
1596 2 18 1 1
1596 2 19 1 1
1597 2 2 0 1
1597 2 11 1 1
1597 2 12 1 1
1597 2 13 1 1
1597 2 14 1 1
1597 2 15 1 1
1597 2 22 0 1
1598 2 12 0 1
1598 2 14 0 1
1598 2 18 1 1
1598 2 20 1 1
1599 2 2 0 1
1599 2 5 0 1
1599 2 8 0 1
1599 2 12 1 1
1599 2 17 1 1
1599 2 18 1 1
1599 2 20 1 1
1600 2 3 1 1
1600 2 5 1 1
1600 2 8 1 1
1600 2 11 0 1
1600 2 13 0 1
1600 2 15 0 1
1600 2 22 0 1
1600 2 23 1 1
1601 2 13 0 1
1601 2 16 1 1
1601 2 18 1 1
1601 2 19 1 1
1601 2 20 1 1
1602 2 5 0 1
1602 2 6 1 1
1602 2 7 1 1
1602 2 10 1 1
1602 2 11 1 1
1603 2 3 1 1
1603 2 5 1 1
1603 2 10 1 1
1603 2 17 1 1
1603 2 19 1 1
1603 2 20 1 1
1603 2 25 1 1
1604 2 5 0 1
1604 2 11 1 1
1604 2 12 1 1
1604 2 13 1 1
1604 2 14 1 1
1604 2 15 1 1
1605 2 5 1 1
1605 2 7 0 1
1605 2 9 0 1
1605 2 10 1 1
1605 2 15 1 1
1605 2 20 1 1
1605 2 22 0 1
1605 2 25 1 1
1606 2 2 1 1
1606 2 5 0 1
1606 2 7 1 1
1606 2 16 0 1
1606 2 17 1 1
1607 2 1 1 1
1607 2 2 1 1
1607 2 3 0 1
1607 2 5 1 1
1607 2 7 1 1
1607 2 10 1 1
1607 2 12 1 1
1607 2 15 1 1
1607 2 23 1 1
1608 2 2 1 1
1608 2 3 1 1
1608 2 7 1 1
1608 2 9 1 1
1608 2 12 1 1
1608 2 14 0 1
1608 2 15 0 1
1608 2 19 1 1
1608 2 24 1 1
1609 2 1 1 1
1609 2 10 1 1
1610 2 3 0 1
1610 2 4 1 1
1610 2 15 0 1
1610 2 21 1 1
1610 2 22 1 1
1611 2 2 1 1
1611 2 3 1 1
1611 2 5 1 1
1611 2 7 1 1
1611 2 12 1 1
1611 2 15 0 1
1611 2 17 1 1
1612 2 3 1 1
1612 2 15 0 1
1612 2 17 1 1
1612 2 18 1 1
1612 2 23 1 1
1613 2 11 0 1
1613 2 12 1 1
1613 2 16 1 1
1613 2 17 1 1
1613 2 18 1 1
1614 2 1 1 1
1614 2 6 1 1
1614 2 9 0 1
1614 2 11 1 1
1614 2 16 1 1
1614 2 21 1 1
1615 2 1 1 1
1615 2 2 1 1
1615 2 3 1 1
1615 2 4 1 1
1616 2 2 1 1
1616 2 11 0 1
1616 2 15 0 1
1616 2 17 1 1
1616 2 18 0 1
1616 2 21 0 1
1617 2 3 1 1
1617 2 8 1 1
1617 2 12 0 1
1617 2 13 1 1
1617 2 18 1 1
1617 2 23 1 1
1618 2 5 1 1
1618 2 9 1 1
1618 2 15 0 1
1618 2 19 1 1
1618 2 24 1 1
1619 2 15 0 1
1619 2 16 1 1
1619 2 17 1 1
1619 2 18 1 1
1619 2 19 1 1
1619 2 25 0 1
1620 2 4 1 1
1620 2 9 1 1
1620 2 14 1 1
1620 2 15 0 1
1620 2 16 1 1
1620 2 19 1 1
1620 2 24 1 1
1621 2 3 1 1
1621 2 6 0 1
1621 2 12 0 1
1621 2 18 1 1
1621 2 21 1 1
1621 2 24 1 1
1622 2 1 1 1
1622 2 2 1 1
1622 2 3 0 1
1622 2 15 0 1
1622 2 22 1 1
1623 2 2 0 1
1623 2 7 1 1
1623 2 11 1 1
1623 2 12 1 1
1623 2 13 1 1
1623 2 14 1 1
1623 2 22 1 1
1624 2 9 0 1
1624 2 15 0 1
1624 2 16 1 1
1624 2 21 1 1
1624 2 23 1 1
1624 2 24 1 1
1625 2 2 1 1
1625 2 12 1 1
1625 2 15 0 1
1625 2 17 1 1
1625 2 22 0 1
1625 2 23 1 1
1626 2 5 0 1
1626 2 10 0 1
1626 2 11 1 1
1626 2 14 1 1
1626 2 15 0 1
1627 2 1 1 1
1627 2 2 1 1
1627 2 3 1 1
1627 2 5 0 1
1627 2 14 1 1
1627 2 15 0 1
1627 2 22 0 1
1627 2 23 1 1
1628 2 5 1 1
1628 2 6 1 1
1628 2 10 1 1
1628 2 12 1 1
1628 2 15 1 1
1628 2 20 1 1
1628 2 25 1 1
1629 2 5 1 1
1629 2 6 0 1
1629 2 10 1 1
1629 2 15 0 1
1629 2 17 1 1
1629 2 20 1 1
1630 2 5 1 1
1630 2 15 0 1
1630 2 19 1 1
1631 2 2 0 1
1631 2 3 0 1
1631 2 6 0 1
1631 2 9 1 1
1631 2 14 1 1
1631 2 16 1 1
1631 2 18 0 1
1631 2 19 1 1
1631 2 20 1 1
1631 2 24 1 1
1632 2 1 1 1
1632 2 4 1 1
1632 2 5 1 1
1632 2 11 1 1
1632 2 15 0 1
1632 2 16 0 1
1632 2 18 0 1
1633 2 4 1 1
1633 2 7 1 1
1633 2 12 1 1
1633 2 17 1 1
1633 2 19 1 1
1634 2 2 1 1
1634 2 7 1 1
1635 2 4 1 1
1635 2 10 0 1
1635 2 12 0 1
1636 2 7 0 1
1636 2 12 0 1
1636 2 14 1 1
1636 2 15 0 1
1636 2 19 1 1
1636 2 21 1 1
1636 2 22 1 1
1636 2 24 1 1
1636 2 25 1 1
1637 2 1 1 1
1637 2 2 1 1
1637 2 3 1 1
1637 2 5 1 1
1637 2 18 0 1
1637 2 24 1 1
1638 2 6 1 1
1638 2 7 1 1
1638 2 10 1 1
1639 2 6 1 1
1639 2 7 0 1
1639 2 14 1 1
1639 2 15 0 1
1639 2 21 1 1
1639 2 23 1 1
1640 2 7 1 1
1640 2 15 0 1
1640 2 20 1 1
1640 2 22 1 1
1641 2 1 1 1
1641 2 4 1 1
1641 2 5 1 1
1641 2 9 0 1
1641 2 14 1 1
1641 2 18 0 1
1642 2 2 1 1
1642 2 7 1 1
1642 2 11 1 1
1642 2 12 1 1
1642 2 15 0 1
1642 2 22 1 1
1643 2 3 0 1
1643 2 5 0 1
1643 2 6 1 1
1643 2 7 1 1
1643 2 8 1 1
1643 2 9 1 1
1644 2 2 1 1
1644 2 5 1 1
1644 2 19 0 1
1644 2 22 1 1
1644 2 25 0 1
1645 2 2 0 1
1645 2 7 0 1
1645 2 13 1 1
1645 2 14 1 1
1646 2 4 1 1
1646 2 8 1 1
1646 2 10 1 1
1646 2 12 0 1
1646 2 13 1 1
1646 2 15 0 1
1646 2 22 0 1
1647 2 15 0 1
1647 2 22 1 1
1647 2 23 1 1
1647 2 24 1 1
1647 2 25 1 1
1648 2 1 1 1
1648 2 3 0 1
1648 2 4 1 1
1648 2 11 1 1
1648 2 15 0 1
1648 2 16 0 1
1648 2 21 1 1
1648 2 22 0 1
1649 2 5 1 1
1649 2 10 1 1
1649 2 11 1 1
1649 2 13 1 1
1649 2 14 1 1
1649 2 15 1 1
1649 2 25 1 1
1650 2 3 1 1
1650 2 12 0 1
1650 2 13 1 1
1650 2 15 0 1
1650 2 19 1 1
1650 2 23 1 1
1651 2 7 0 1
1651 2 11 1 1
1651 2 12 1 1
1651 2 13 1 1
1651 2 14 1 1
1651 2 15 1 1
1652 2 2 1 1
1652 2 7 0 1
1652 2 15 0 1
1652 2 17 1 1
1652 2 18 1 1
1652 2 20 1 1
1652 2 22 1 1
1653 2 8 1 1
1653 2 11 1 1
1653 2 18 1 1
1653 2 23 1 1
1653 2 24 1 1
1654 2 4 1 1
1654 2 12 1 1
1654 2 14 1 1
1654 2 15 0 1
1654 2 18 0 1
1655 2 7 1 1
1655 2 8 1 1
1655 2 12 1 1
1655 2 15 0 1
1656 2 1 1 1
1656 2 11 1 1
1656 2 13 0 1
1656 2 14 0 1
1656 2 15 0 1
1656 2 16 1 1
1656 2 21 1 1
1657 2 1 0 1
1657 2 3 1 1
1657 2 5 0 1
1657 2 6 1 1
1657 2 12 0 1
1657 2 13 1 1
1657 2 16 1 1
1658 2 9 1 1
1658 2 19 1 1
1658 2 23 1 1
1658 2 24 1 1
1659 2 3 1 1
1659 2 5 0 1
1659 2 7 1 1
1659 2 8 1 1
1659 2 9 1 1
1659 2 10 1 1
1660 2 2 0 1
1660 2 3 0 1
1660 2 9 1 1
1660 2 10 1 1
1660 2 13 0 1
1660 2 14 0 1
1660 2 16 0 1
1661 2 3 0 1
1661 2 5 1 1
1661 2 10 1 1
1661 2 15 1 1
1661 2 20 1 1
1661 2 25 1 1
1662 2 2 0 1
1662 2 13 1 1
1662 2 16 1 1
1662 2 18 1 1
1663 2 5 0 1
1663 2 7 1 1
1663 2 8 1 1
1663 2 9 1 1
1663 2 10 1 1
1663 2 14 0 1
1664 2 3 0 1
1664 2 4 1 1
1664 2 9 1 1
1664 2 14 1 1
1664 2 18 0 1
1664 2 19 1 1
1665 2 3 0 1
1665 2 9 0 1
1665 2 12 1 1
1666 2 1 1 1
1666 2 2 1 1
1666 2 3 1 1
1666 2 5 1 1
1666 2 9 0 1
1666 2 12 0 1
1666 2 15 1 1
1666 2 16 0 1
1667 2 5 0 1
1667 2 12 1 1
1667 2 14 1 1
1667 2 16 1 1
1667 2 18 0 1
1668 2 11 1 1
1668 2 12 1 1
1668 2 13 1 1
1668 2 15 1 1
1668 2 16 0 1
1668 2 22 0 1
1669 2 5 1 1
1669 2 6 0 1
1669 2 18 0 1
1669 2 21 1 1
1669 2 25 1 1
1670 2 5 0 1
1670 2 11 1 1
1670 2 12 1 1
1670 2 14 1 1
1670 2 15 1 1
1671 2 1 1 1
1671 2 2 1 1
1671 2 5 1 1
1671 2 7 1 1
1671 2 15 0 1
1671 2 17 1 1
1671 2 18 0 1
1672 2 2 1 1
1672 2 9 1 1
1672 2 12 0 1
1672 2 15 0 1
1672 2 22 1 1
1673 2 1 1 1
1673 2 2 1 1
1673 2 3 1 1
1673 2 4 1 1
1673 2 5 1 1
1673 2 15 0 1
1674 2 13 1 1
1674 2 14 1 1
1674 2 17 1 1
1674 2 18 1 1
1674 2 21 1 1
1674 2 23 1 1
1675 2 2 1 1
1675 2 12 1 1
1675 2 13 1 1
1675 2 14 1 1
1675 2 15 1 1
1676 2 7 1 1
1676 2 16 1 1
1676 2 21 0 1
1676 2 22 0 1
1677 2 4 1 1
1677 2 5 1 1
1677 2 12 0 1
1677 2 13 0 1
1677 2 16 1 1
1677 2 18 1 1
1678 2 1 1 1
1678 2 5 1 1
1678 2 18 0 1
1678 2 22 0 1
1679 2 7 1 1
1679 2 12 1 1
1679 2 15 0 1
1679 2 17 1 1
1679 2 21 0 1
1679 2 22 1 1
1680 2 3 0 1
1680 2 10 1 1
1680 2 11 1 1
1680 2 15 0 1
1680 2 22 1 1
1680 2 23 1 1
1680 2 24 1 1
1680 2 25 1 1
1681 2 16 1 1
1681 2 22 1 1
1682 2 16 1 1
1682 2 17 1 1
1682 2 19 1 1
1682 2 20 1 1
1682 2 22 0 1
1683 2 2 0 1
1683 2 5 1 1
1683 2 8 1 1
1683 2 10 1 1
1683 2 15 1 1
1683 2 18 0 1
1683 2 20 1 1
1684 2 2 1 1
1684 2 3 1 1
1684 2 4 0 1
1684 2 5 1 1
1684 2 6 1 1
1684 2 15 0 1
1685 2 1 1 1
1685 2 2 0 1
1685 2 5 1 1
1685 2 11 1 1
1685 2 18 0 1
1685 2 21 1 1
1685 2 22 1 1
1686 2 13 1 1
1686 2 14 1 1
1686 2 15 1 1
1687 2 2 1 1
1687 2 4 1 1
1687 2 17 1 1
1687 2 18 0 1
1687 2 19 1 1
1687 2 22 1 1
1688 2 1 1 1
1688 2 3 1 1
1688 2 6 0 1
1688 2 8 1 1
1688 2 9 0 1
1688 2 10 0 1
1688 2 13 0 1
1688 2 24 1 1
1689 2 1 1 1
1689 2 13 1 1
1689 2 24 1 1
1689 2 25 1 1
1690 2 5 1 1
1690 2 9 1 1
1690 2 10 1 1
1690 2 13 0 1
1690 2 15 1 1
1690 2 20 1 1
1690 2 22 0 1
1690 2 24 1 1
1691 2 14 0 1
1691 2 15 0 1
1691 2 17 1 1
1691 2 18 1 1
1691 2 19 1 1
1691 2 20 1 1
1692 2 1 1 1
1692 2 5 0 1
1692 2 19 1 1
1692 2 24 1 1
1693 2 3 0 1
1693 2 5 0 1
1693 2 7 1 1
1693 2 8 1 1
1693 2 12 1 1
1694 2 11 1 1
1694 2 14 1 1
1694 2 18 0 1
1694 2 21 1 1
1694 2 22 1 1
1694 2 23 1 1
1695 2 9 0 1
1695 2 12 1 1
1695 2 16 1 1
1695 2 19 1 1
1696 2 1 1 1
1696 2 4 1 1
1696 2 5 1 1
1696 2 10 0 1
1696 2 13 1 1
1697 2 5 0 1
1697 2 7 1 1
1697 2 17 1 1
1697 2 22 1 1
1698 2 7 1 1
1698 2 8 1 1
1698 2 9 1 1
1698 2 10 1 1
1698 2 15 0 1
1699 2 2 1 1
1699 2 3 0 1
1699 2 7 1 1
1699 2 22 1 1
1700 2 1 1 1
1700 2 4 1 1
1700 2 5 1 1
1700 2 22 0 1
1701 2 1 1 1
1701 2 6 1 1
1701 2 7 1 1
1701 2 8 1 1
1701 2 15 0 1
1702 2 1 1 1
1702 2 4 1 1
1702 2 5 1 1
1702 2 15 0 1
1702 2 21 0 1
1702 2 22 0 1
1703 2 1 1 1
1703 2 7 0 1
1703 2 9 0 1
1703 2 16 1 1
1703 2 22 1 1
1704 2 4 1 1
1704 2 10 0 1
1704 2 11 1 1
1704 2 12 1 1
1704 2 13 1 1
1704 2 14 1 1
1704 2 15 1 1
1705 2 4 1 1
1705 2 9 1 1
1705 2 14 1 1
1705 2 19 1 1
1705 2 24 1 1
1706 2 5 0 1
1706 2 6 1 1
1706 2 9 0 1
1706 2 10 0 1
1706 2 12 0 1
1706 2 23 1 1
1706 2 25 1 1
1707 2 1 1 1
1707 2 9 1 1
1707 2 11 1 1
1707 2 12 0 1
1707 2 13 0 1
1707 2 14 1 1
1707 2 15 1 1
1707 2 19 1 1
1707 2 22 0 1
1707 2 24 1 1
1708 2 11 1 1
1708 2 12 1 1
1708 2 13 1 1
1708 2 14 1 1
1708 2 15 1 1
1708 2 25 0 1
1709 2 6 1 1
1709 2 7 1 1
1709 2 10 1 1
1709 2 16 0 1
1709 2 24 1 1
1709 2 25 1 1
1710 2 3 0 1
1710 2 5 0 1
1710 2 6 1 1
1710 2 7 1 1
1710 2 8 1 1
1710 2 10 1 1
1710 2 15 0 1
1710 2 21 0 1
1711 2 22 0 1
1711 2 23 1 1
1712 2 8 0 1
1712 2 16 1 1
1712 2 17 1 1
1712 2 19 1 1
1712 2 20 1 1
1713 2 18 1 1
1713 2 23 1 1
1714 2 5 0 1
1714 2 8 0 1
1714 2 14 1 1
1714 2 15 0 1
1714 2 19 1 1
1714 2 21 1 1
1714 2 23 1 1
1714 2 25 1 1
1715 2 3 1 1
1715 2 6 1 1
1715 2 7 0 1
1715 2 8 1 1
1715 2 13 1 1
1715 2 17 1 1
1715 2 22 1 1
1715 2 23 1 1
1716 2 2 0 1
1716 2 6 1 1
1716 2 12 1 1
1716 2 14 1 1
1716 2 15 1 1
1716 2 18 0 1
1716 2 22 1 1
1716 2 23 1 1
1716 2 24 1 1
1717 2 6 1 1
1717 2 8 1 1
1717 2 9 1 1
1717 2 15 1 1
1717 2 20 1 1
1717 2 25 1 1
1718 2 2 1 1
1718 2 4 1 1
1718 2 12 1 1
1718 2 16 1 1
1718 2 17 1 1
1718 2 18 0 1
1718 2 19 1 1
1718 2 24 1 1
1719 2 2 0 1
1719 2 5 1 1
1719 2 9 0 1
1719 2 15 1 1
1719 2 18 1 1
1719 2 19 0 1
1719 2 20 1 1
1719 2 21 0 1
1719 2 25 1 1
1720 2 5 0 1
1720 2 6 1 1
1720 2 7 1 1
1720 2 8 1 1
1720 2 9 1 1
1720 2 10 1 1
1720 2 17 1 1
1720 2 18 0 1
1720 2 22 0 1
1721 2 3 0 1
1721 2 4 1 1
1721 2 10 1 1
1721 2 11 1 1
1721 2 22 0 1
1721 2 24 1 1
1722 2 11 1 1
1722 2 12 1 1
1722 2 13 1 1
1722 2 14 1 1
1722 2 15 1 1
1723 2 3 0 1
1723 2 5 1 1
1723 2 8 0 1
1723 2 10 1 1
1723 2 16 0 1
1723 2 18 0 1
1723 2 20 1 1
1724 2 2 0 1
1724 2 3 1 1
1724 2 8 1 1
1724 2 13 1 1
1724 2 18 1 1
1724 2 19 1 1
1724 2 21 0 1
1724 2 23 1 1
1725 2 2 1 1
1725 2 4 1 1
1725 2 14 1 1
1725 2 19 0 1
1725 2 24 1 1
1726 2 5 0 1
1726 2 6 1 1
1726 2 7 1 1
1726 2 8 1 1
1726 2 9 1 1
1726 2 10 1 1
1726 2 14 1 1
1726 2 18 0 1
1726 2 21 0 1
1726 2 24 1 1
1726 2 25 1 1
1727 2 3 0 1
1727 2 6 0 1
1727 2 9 1 1
1727 2 10 1 1
1727 2 15 0 1
1727 2 22 1 1
1728 2 3 1 1
1728 2 6 1 1
1728 2 7 1 1
1728 2 8 1 1
1728 2 11 1 1
1728 2 13 0 1
1728 2 18 1 1
1728 2 22 0 1
1728 2 25 0 1
1729 2 1 1 1
1729 2 2 0 1
1729 2 5 0 1
1729 2 12 0 1
1729 2 22 1 1
1729 2 23 1 1
1729 2 25 1 1
1730 2 5 1 1
1730 2 14 0 1
1730 2 15 1 1
1730 2 20 1 1
1730 2 21 1 1
1730 2 25 1 1
1731 2 4 1 1
1731 2 5 1 1
1731 2 12 0 1
1731 2 18 1 1
1731 2 23 1 1
1732 2 2 1 1
1732 2 4 1 1
1732 2 7 1 1
1732 2 11 1 1
1732 2 15 0 1
1732 2 22 1 1
1733 2 3 0 1
1733 2 9 1 1
1733 2 10 1 1
1733 2 11 0 1
1734 2 3 1 1
1734 2 4 1 1
1734 2 14 0 1
1734 2 15 0 1
1734 2 17 0 1
1735 2 9 0 1
1735 2 11 0 1
1735 2 12 0 1
1735 2 15 0 1
1735 2 16 1 1
1735 2 21 1 1
1735 2 23 1 1
1735 2 24 1 1
1735 2 25 1 1
1736 2 8 0 1
1736 2 9 0 1
1736 2 11 0 1
1736 2 21 1 1
1736 2 22 1 1
1736 2 23 1 1
1736 2 24 1 1
1736 2 25 1 1
1737 2 2 0 1
1737 2 3 1 1
1737 2 8 1 1
1737 2 18 1 1
1737 2 19 0 1
1737 2 23 1 1
1738 2 4 1 1
1738 2 8 1 1
1738 2 18 1 1
1738 2 20 0 1
1738 2 21 0 1
1738 2 23 1 1
1739 2 4 1 1
1739 2 12 0 1
1740 2 5 1 1
1740 2 14 0 1
1740 2 15 0 1
1740 2 17 1 1
1740 2 18 1 1
1740 2 19 1 1
1740 2 20 1 1
1741 2 3 0 1
1741 2 9 0 1
1741 2 10 1 1
1741 2 16 1 1
1741 2 17 1 1
1741 2 18 1 1
1741 2 19 1 1
1742 2 17 1 1
1742 2 18 1 1
1743 2 7 1 1
1743 2 8 1 1
1743 2 10 1 1
1743 2 22 0 1
1743 2 23 1 1
1743 2 24 1 1
1743 2 25 1 1
1744 2 1 1 1
1744 2 2 1 1
1744 2 3 1 1
1744 2 4 1 1
1744 2 5 0 1
1744 2 15 0 1
1745 2 5 0 1
1745 2 9 0 1
1745 2 11 0 1
1745 2 12 1 1
1745 2 13 1 1
1745 2 18 0 1
1745 2 20 1 1
1745 2 25 1 1
1746 2 2 1 1
1746 2 5 0 1
1746 2 7 1 1
1746 2 9 0 1
1746 2 12 1 1
1746 2 22 1 1
1747 2 6 1 1
1747 2 8 1 1
1747 2 9 1 1
1747 2 25 1 1
1748 2 4 1 1
1748 2 7 1 1
1748 2 9 1 1
1748 2 13 0 1
1748 2 14 1 1
1748 2 15 0 1
1748 2 24 1 1
1749 2 3 1 1
1749 2 18 1 1
1749 2 19 1 1
1749 2 20 1 1
1749 2 21 1 1
1749 2 22 1 1
1749 2 25 1 1
1750 2 9 0 1
1750 2 17 0 1
1750 2 21 1 1
1750 2 22 1 1
1750 2 23 1 1
1750 2 25 1 1
1751 2 13 1 1
1751 2 14 1 1
1751 2 16 1 1
1751 2 20 0 1
1752 2 8 1 1
1752 2 12 0 1
1752 2 13 1 1
1753 2 5 1 1
1753 2 11 0 1
1753 2 20 1 1
1754 2 2 1 1
1754 2 7 1 1
1754 2 12 1 1
1754 2 17 1 1
1754 2 21 0 1
1754 2 22 1 1
1755 2 8 1 1
1755 2 13 1 1
1755 2 15 1 1
1755 2 23 1 1
1755 2 24 1 1
1756 2 11 1 1
1756 2 12 0 1
1756 2 20 1 1
1757 2 13 1 1
1757 2 15 0 1
1757 2 16 1 1
1757 2 17 1 1
1757 2 19 1 1
1757 2 20 1 1
1758 2 5 0 1
1758 2 12 1 1
1758 2 14 1 1
1758 2 15 0 1
1758 2 18 0 1
1758 2 19 1 1
1758 2 22 1 1
1758 2 24 1 1
1758 2 25 1 1
1759 2 15 0 1
1759 2 16 1 1
1759 2 17 1 1
1759 2 20 1 1
1759 2 21 1 1
1759 2 23 1 1
1759 2 24 1 1
1760 2 1 1 1
1760 2 11 1 1
1760 2 15 0 1
1760 2 16 1 1
1760 2 18 1 1
1760 2 21 1 1
1761 2 7 1 1
1761 2 12 0 1
1761 2 15 0 1
1761 2 17 1 1
1761 2 19 1 1
1761 2 20 1 1
1762 2 9 1 1
1762 2 14 0 1
1762 2 18 0 1
1762 2 21 1 1
1762 2 24 1 1
1762 2 25 1 1
1763 2 3 1 1
1763 2 11 1 1
1763 2 15 1 1
1764 2 1 1 1
1764 2 3 0 1
1764 2 4 1 1
1764 2 7 1 1
1764 2 10 0 1
1764 2 21 1 1
1764 2 22 1 1
1765 2 3 1 1
1765 2 8 1 1
1765 2 11 0 1
1765 2 12 0 1
1765 2 13 1 1
1765 2 15 0 1
1765 2 20 1 1
1766 2 3 1 1
1766 2 7 1 1
1766 2 12 1 1
1766 2 17 1 1
1766 2 22 1 1
1766 2 23 1 1
1767 2 2 1 1
1767 2 3 1 1
1767 2 4 1 1
1767 2 5 1 1
1767 2 7 1 1
1767 2 19 0 1
1767 2 22 1 1
1768 2 2 1 1
1768 2 7 1 1
1768 2 18 1 1
1768 2 22 1 1
1769 2 10 0 1
1769 2 11 1 1
1769 2 12 1 1
1769 2 14 1 1
1769 2 15 1 1
1769 2 16 0 1
1769 2 25 1 1
1770 2 2 0 1
1770 2 5 1 1
1770 2 6 0 1
1770 2 13 0 1
1770 2 22 0 1
1771 2 2 0 1
1771 2 9 0 1
1771 2 14 1 1
1771 2 16 1 1
1771 2 17 1 1
1771 2 20 1 1
1772 2 2 1 1
1772 2 7 1 1
1772 2 10 0 1
1772 2 12 1 1
1772 2 22 1 1
1773 2 1 1 1
1773 2 5 1 1
1773 2 8 1 1
1773 2 9 1 1
1773 2 15 0 1
1773 2 25 1 1
1774 2 1 1 1
1774 2 6 1 1
1774 2 11 1 1
1774 2 19 0 1
1774 2 21 1 1
1775 2 1 1 1
1775 2 3 1 1
1775 2 4 1 1
1775 2 5 1 1
1775 2 6 1 1
1775 2 11 1 1
1775 2 16 1 1
1775 2 21 1 1
1775 2 22 1 1
1776 2 3 1 1
1776 2 5 0 1
1776 2 6 1 1
1776 2 8 1 1
1776 2 9 1 1
1776 2 15 0 1
1777 2 5 1 1
1777 2 10 1 1
1777 2 11 1 1
1777 2 15 1 1
1777 2 16 1 1
1777 2 25 1 1
1778 2 4 1 1
1778 2 7 1 1
1778 2 13 0 1
1778 2 19 1 1
1778 2 22 1 1
1778 2 24 1 1
1779 2 1 1 1
1779 2 2 1 1
1779 2 4 1 1
1779 2 5 1 1
1779 2 12 1 1
1780 2 1 1 1
1780 2 3 1 1
1780 2 4 1 1
1780 2 5 1 1
1780 2 15 0 1
1781 2 5 0 1
1781 2 9 1 1
1781 2 14 1 1
1781 2 15 0 1
1781 2 16 1 1
1781 2 19 1 1
1781 2 24 1 1
1781 2 25 1 1
1782 2 2 0 1
1782 2 5 1 1
1782 2 15 1 1
1782 2 20 1 1
1783 2 1 1 1
1783 2 3 1 1
1783 2 5 0 1
1783 2 8 1 1
1783 2 9 0 1
1783 2 13 1 1
1783 2 22 0 1
1783 2 25 1 1
1784 2 5 1 1
1784 2 12 0 1
1784 2 16 1 1
1784 2 20 1 1
1784 2 25 1 1
1785 2 8 1 1
1785 2 11 1 1
1785 2 12 1 1
1785 2 13 1 1
1786 2 3 1 1
1786 2 6 0 1
1786 2 8 1 1
1786 2 18 1 1
1786 2 23 1 1
1787 2 3 1 1
1787 2 4 1 1
1787 2 5 1 1
1787 2 9 0 1
1787 2 18 1 1
1787 2 21 1 1
1787 2 23 1 1
1788 2 1 0 1
1788 2 4 1 1
1788 2 6 1 1
1788 2 12 0 1
1788 2 14 1 1
1788 2 15 0 1
1788 2 24 1 1
1789 2 12 1 1
1789 2 14 1 1
1789 2 18 0 1
1790 2 2 1 1
1790 2 5 0 1
1790 2 7 1 1
1790 2 10 1 1
1790 2 15 0 1
1790 2 16 0 1
1790 2 17 1 1
1790 2 22 1 1
1791 2 1 1 1
1791 2 5 0 1
1791 2 6 1 1
1791 2 8 1 1
1791 2 9 1 1
1791 2 11 1 1
1791 2 15 0 1
1791 2 21 1 1
1792 2 7 1 1
1792 2 8 1 1
1792 2 9 1 1
1792 2 11 0 1
1792 2 16 0 1
1792 2 20 0 1
1793 2 4 1 1
1793 2 9 1 1
1793 2 14 1 1
1793 2 15 0 1
1793 2 16 1 1
1793 2 19 1 1
1793 2 24 1 1
1794 2 8 1 1
1794 2 9 1 1
1794 2 10 1 1
1794 2 15 0 1
1794 2 16 1 1
1794 2 17 1 1
1794 2 20 1 1
1795 2 3 0 1
1795 2 5 0 1
1795 2 7 1 1
1795 2 15 1 1
1795 2 16 1 1
1795 2 19 1 1
1795 2 20 1 1
1796 2 3 0 1
1796 2 7 0 1
1796 2 8 1 1
1796 2 15 0 1
1796 2 17 1 1
1796 2 18 1 1
1796 2 22 1 1
1796 2 23 1 1
1797 2 3 1 1
1797 2 8 1 1
1797 2 11 0 1
1797 2 13 1 1
1797 2 18 1 1
1797 2 23 1 1
1798 2 10 1 1
1798 2 15 1 1
1798 2 20 1 1
1799 2 3 0 1
1799 2 13 0 1
1799 2 22 1 1
1799 2 23 1 1
1800 2 3 1 1
1800 2 9 0 1
1800 2 15 1 1
1800 2 22 1 1
1800 2 23 1 1
1800 2 24 1 1
1801 2 1 1 1
1801 2 2 0 1
1801 2 5 0 1
1801 2 16 1 1
1801 2 18 0 1
1801 2 21 1 1
1801 2 22 1 1
1802 2 7 1 1
1802 2 14 0 1
1802 2 17 1 1
1802 2 21 1 1
1802 2 22 1 1
1802 2 25 1 1
1803 2 13 1 1
1803 2 21 1 1
1803 2 22 0 1
1803 2 23 1 1
1804 2 2 1 1
1804 2 3 0 1
1804 2 6 1 1
1804 2 7 1 1
1804 2 10 1 1
1804 2 15 0 1
1804 2 23 1 1
1804 2 25 1 1
1805 2 3 1 1
1805 2 4 1 1
1805 2 7 1 1
1805 2 9 1 1
1805 2 15 0 1
1806 2 7 1 1
1806 2 15 1 1
1806 2 17 1 1
1806 2 22 1 1
1807 2 11 1 1
1807 2 15 0 1
1807 2 16 1 1
1807 2 21 1 1
1808 2 3 1 1
1808 2 8 1 1
1808 2 10 1 1
1808 2 13 1 1
1808 2 15 0 1
1808 2 23 1 1
1808 2 25 1 1
1809 2 5 0 1
1809 2 11 1 1
1809 2 12 0 1
1809 2 14 1 1
1809 2 15 0 1
1809 2 16 1 1
1809 2 17 1 1
1809 2 18 1 1
1809 2 20 0 1
1809 2 22 0 1
1810 2 2 1 1
1810 2 5 0 1
1810 2 6 0 1
1810 2 12 1 1
1810 2 17 1 1
1810 2 22 1 1
1811 2 7 1 1
1811 2 11 1 1
1811 2 13 1 1
1811 2 15 1 1
1811 2 18 1 1
1812 2 1 1 1
1812 2 3 1 1
1812 2 4 1 1
1812 2 21 1 1
1813 2 1 1 1
1813 2 9 0 1
1813 2 10 0 1
1813 2 11 1 1
1813 2 14 1 1
1813 2 17 0 1
1813 2 22 1 1
1813 2 25 1 1
1814 2 5 1 1
1814 2 10 1 1
1814 2 11 0 1
1814 2 20 1 1
1814 2 25 1 1
1815 2 13 1 1
1815 2 15 0 1
1815 2 16 1 1
1815 2 18 1 1
1815 2 20 1 1
1815 2 25 1 1
1816 2 3 0 1
1816 2 5 0 1
1816 2 13 1 1
1816 2 18 1 1
1816 2 23 1 1
1816 2 24 1 1
1817 2 3 0 1
1817 2 6 0 1
1817 2 7 0 1
1817 2 12 1 1
1817 2 16 1 1
1817 2 19 1 1
1818 2 7 1 1
1818 2 8 1 1
1818 2 10 1 1
1818 2 13 0 1
1818 2 18 1 1
1819 2 10 1 1
1819 2 13 1 1
1819 2 15 1 1
1820 2 7 1 1
1820 2 12 1 1
1820 2 17 1 1
1820 2 22 1 1
1821 2 14 1 1
1821 2 15 1 1
1821 2 16 1 1
1821 2 19 1 1
1821 2 22 1 1
1821 2 23 1 1
1822 2 3 0 1
1822 2 9 1 1
1822 2 22 1 1
1822 2 25 1 1
1823 2 1 1 1
1823 2 3 1 1
1823 2 8 0 1
1823 2 18 0 1
1824 2 5 0 1
1824 2 12 1 1
1824 2 13 1 1
1824 2 14 1 1
1824 2 15 1 1
1824 2 17 0 1
1824 2 18 1 1
1824 2 19 1 1
1825 2 5 0 1
1825 2 12 1 1
1825 2 13 1 1
1825 2 14 1 1
1825 2 15 1 1
1826 2 3 1 1
1826 2 7 0 1
1826 2 13 1 1
1826 2 15 1 1
1826 2 18 1 1
1827 2 1 1 1
1827 2 3 1 1
1827 2 6 1 1
1827 2 7 1 1
1827 2 8 1 1
1827 2 9 1 1
1827 2 11 1 1
1827 2 12 0 1
1827 2 15 0 1
1828 2 1 1 1
1828 2 16 1 1
1829 2 1 1 1
1829 2 2 0 1
1829 2 7 1 1
1829 2 8 1 1
1829 2 10 1 1
1829 2 21 1 1
1829 2 22 0 1
1830 2 11 0 1
1830 2 15 1 1
1831 2 3 0 1
1831 2 7 0 1
1831 2 11 1 1
1831 2 14 0 1
1831 2 16 1 1
1831 2 17 0 1
1831 2 20 1 1
1831 2 25 1 1
1832 2 1 1 1
1832 2 5 0 1
1832 2 6 1 1
1832 2 11 1 1
1832 2 16 1 1
1832 2 25 0 1
1833 2 3 1 1
1833 2 8 1 1
1833 2 13 1 1
1833 2 15 0 1
1833 2 18 1 1
1833 2 23 1 1
1834 2 9 1 1
1834 2 10 0 1
1834 2 19 1 1
1834 2 21 1 1
1834 2 23 1 1
1834 2 24 1 1
1835 2 1 1 1
1835 2 11 1 1
1835 2 16 1 1
1835 2 17 1 1
1835 2 20 1 1
1835 2 24 1 1
1836 2 15 0 1
1836 2 25 1 1
1837 2 2 1 1
1837 2 12 1 1
1837 2 17 1 1
1837 2 20 1 1
1837 2 22 1 1
1838 2 11 1 1
1838 2 12 1 1
1838 2 14 0 1
1838 2 15 0 1
1838 2 17 1 1
1838 2 18 1 1
1838 2 19 1 1
1839 2 5 0 1
1839 2 6 0 1
1839 2 14 1 1
1839 2 16 1 1
1839 2 17 1 1
1839 2 18 1 1
1839 2 19 1 1
1840 2 2 0 1
1840 2 10 1 1
1840 2 12 0 1
1840 2 15 1 1
1840 2 17 0 1
1840 2 20 1 1
1840 2 25 1 1
1841 2 2 0 1
1841 2 3 0 1
1841 2 7 1 1
1841 2 8 1 1
1841 2 9 1 1
1841 2 10 1 1
1841 2 12 1 1
1841 2 15 0 1
1841 2 22 1 1
1841 2 23 1 1
1842 2 5 0 1
1842 2 8 1 1
1842 2 15 0 1
1842 2 18 1 1
1843 2 1 1 1
1843 2 9 0 1
1843 2 12 0 1
1843 2 21 1 1
1843 2 22 1 1
1843 2 23 1 1
1843 2 24 1 1
1843 2 25 1 1
1844 2 5 0 1
1844 2 15 0 1
1844 2 16 1 1
1844 2 17 1 1
1844 2 19 1 1
1844 2 21 1 1
1845 2 1 1 1
1845 2 3 1 1
1845 2 9 0 1
1845 2 20 1 1
1846 2 5 0 1
1846 2 11 1 1
1846 2 14 1 1
1846 2 15 1 1
1846 2 22 0 1
1847 2 2 0 1
1847 2 5 1 1
1847 2 6 0 1
1847 2 10 1 1
1847 2 22 0 1
1847 2 23 1 1
1848 2 3 1 1
1848 2 8 1 1
1848 2 13 1 1
1848 2 16 0 1
1848 2 18 1 1
1848 2 19 0 1
1848 2 22 0 1
1848 2 23 1 1
1849 2 6 1 1
1849 2 7 1 1
1849 2 8 1 1
1849 2 9 1 1
1849 2 10 1 1
1850 2 12 0 1
1850 2 15 0 1
1850 2 22 1 1
1850 2 23 1 1
1850 2 24 1 1
1850 2 25 1 1
1851 2 6 1 1
1851 2 12 0 1
1851 2 16 1 1
1851 2 18 1 1
1851 2 19 1 1
1851 2 21 1 1
1852 2 1 1 1
1852 2 5 0 1
1852 2 10 1 1
1852 2 12 0 1
1852 2 15 0 1
1852 2 19 0 1
1853 2 2 1 1
1853 2 7 1 1
1853 2 12 1 1
1853 2 15 0 1
1853 2 17 1 1
1853 2 22 1 1
1854 2 3 0 1
1854 2 5 0 1
1854 2 6 1 1
1854 2 7 1 1
1854 2 8 1 1
1854 2 10 1 1
1854 2 12 1 1
1854 2 15 0 1
1854 2 17 1 1
1854 2 22 1 1
1855 2 8 1 1
1855 2 9 1 1
1855 2 12 0 1
1855 2 18 1 1
1855 2 22 0 1
1856 2 4 1 1
1856 2 5 0 1
1856 2 14 1 1
1856 2 15 1 1
1856 2 17 0 1
1856 2 24 1 1
1857 2 13 1 1
1857 2 16 1 1
1857 2 17 1 1
1857 2 19 1 1
1858 2 5 0 1
1858 2 6 0 1
1858 2 8 1 1
1858 2 13 1 1
1858 2 18 1 1
1858 2 23 1 1
1858 2 24 1 1
1859 2 5 0 1
1859 2 6 1 1
1859 2 7 1 1
1859 2 8 1 1
1859 2 10 1 1
1859 2 15 0 1
1859 2 18 0 1
1860 2 8 1 1
1860 2 13 1 1
1860 2 18 1 1
1860 2 23 1 1
1861 2 1 1 1
1861 2 16 1 1
1861 2 17 1 1
1861 2 18 1 1
1861 2 20 1 1
1862 2 5 1 1
1862 2 11 1 1
1862 2 20 0 1
1862 2 22 1 1
1863 2 7 0 1
1863 2 12 1 1
1863 2 13 1 1
1863 2 14 1 1
1863 2 15 0 1
1864 2 7 1 1
1864 2 8 1 1
1864 2 9 1 1
1864 2 10 1 1
1865 2 3 1 1
1865 2 4 1 1
1865 2 5 1 1
1865 2 12 1 1
1866 2 3 0 1
1866 2 12 1 1
1866 2 15 0 1
1866 2 18 0 1
1866 2 22 1 1
1866 2 23 1 1
1866 2 25 1 1
1867 2 5 0 1
1867 2 10 1 1
1867 2 12 1 1
1867 2 14 1 1
1867 2 15 1 1
1868 2 1 1 1
1868 2 3 1 1
1868 2 9 0 1
1868 2 15 0 1
1868 2 18 1 1
1868 2 19 1 1
1868 2 22 0 1
1868 2 24 1 1
1869 2 3 1 1
1869 2 12 1 1
1869 2 14 1 1
1869 2 15 0 1
1869 2 18 0 1
1869 2 21 1 1
1869 2 23 1 1
1869 2 24 1 1
1870 2 5 0 1
1870 2 13 1 1
1870 2 15 0 1
1870 2 19 0 1
1871 2 8 1 1
1871 2 13 1 1
1871 2 16 1 1
1871 2 18 1 1
1871 2 19 1 1
1871 2 20 1 1
1871 2 25 0 1
1872 2 2 0 1
1872 2 4 1 1
1872 2 5 1 1
1872 2 15 0 1
1872 2 21 1 1
1872 2 22 0 1
1872 2 23 1 1
1872 2 24 1 1
1873 2 3 0 1
1873 2 12 1 1
1873 2 17 1 1
1873 2 22 1 1
1874 2 2 0 1
1874 2 4 1 1
1874 2 14 1 1
1874 2 19 1 1
1874 2 22 0 1
1874 2 24 1 1
1875 2 6 1 1
1875 2 9 1 1
1875 2 11 1 1
1875 2 13 1 1
1875 2 14 1 1
1875 2 15 1 1
1875 2 18 0 1
1876 2 2 0 1
1876 2 15 0 1
1876 2 17 1 1
1876 2 18 1 1
1876 2 19 1 1
1876 2 20 1 1
1877 2 4 1 1
1877 2 9 1 1
1877 2 14 1 1
1877 2 15 0 1
1877 2 19 1 1
1877 2 24 1 1
1878 2 1 1 1
1878 2 2 0 1
1878 2 4 1 1
1878 2 6 0 1
1879 2 7 1 1
1879 2 8 1 1
1879 2 10 1 1
1879 2 12 1 1
1879 2 18 1 1
1879 2 22 1 1
1880 2 7 1 1
1880 2 15 0 1
1880 2 19 1 1
1880 2 22 1 1
1881 2 3 1 1
1881 2 5 0 1
1881 2 8 1 1
1881 2 13 1 1
1881 2 15 0 1
1881 2 18 1 1
1881 2 23 1 1
1882 2 1 1 1
1882 2 2 1 1
1882 2 3 0 1
1882 2 4 1 1
1882 2 5 0 1
1882 2 6 1 1
1882 2 7 1 1
1882 2 8 1 1
1882 2 9 0 1
1882 2 15 0 1
1883 2 3 1 1
1883 2 4 1 1
1883 2 15 1 1
1883 2 17 1 1
1883 2 18 1 1
1883 2 20 1 1
1884 2 1 1 1
1884 2 8 0 1
1884 2 11 1 1
1884 2 16 1 1
1884 2 21 1 1
1884 2 22 0 1
1884 2 24 1 1
1885 2 5 1 1
1885 2 12 0 1
1885 2 20 1 1
1885 2 25 1 1
1886 2 10 0 1
1886 2 14 0 1
1886 2 15 0 1
1886 2 16 1 1
1886 2 17 1 1
1886 2 18 1 1
1886 2 20 1 1
1887 2 3 1 1
1887 2 4 1 1
1887 2 5 0 1
1887 2 10 1 1
1888 2 2 1 1
1888 2 4 1 1
1888 2 7 0 1
1888 2 17 1 1
1888 2 19 1 1
1888 2 22 1 1
1888 2 24 1 1
1889 2 3 0 1
1889 2 5 1 1
1889 2 8 1 1
1889 2 10 1 1
1889 2 15 1 1
1889 2 20 1 1
1890 2 3 1 1
1890 2 8 1 1
1890 2 10 0 1
1890 2 13 1 1
1890 2 18 1 1
1890 2 22 0 1
1891 2 2 0 1
1891 2 10 0 1
1891 2 12 1 1
1891 2 15 0 1
1891 2 16 1 1
1891 2 17 1 1
1891 2 18 1 1
1892 2 5 1 1
1892 2 7 1 1
1892 2 9 0 1
1892 2 10 0 1
1892 2 15 1 1
1892 2 20 1 1
1892 2 22 1 1
1893 2 7 0 1
1893 2 11 1 1
1893 2 12 1 1
1893 2 13 1 1
1893 2 14 1 1
1893 2 15 1 1
1894 2 5 0 1
1894 2 9 0 1
1894 2 15 0 1
1894 2 16 1 1
1894 2 18 1 1
1894 2 20 1 1
1895 2 3 1 1
1895 2 8 1 1
1895 2 13 1 1
1895 2 15 0 1
1895 2 18 1 1
1895 2 23 1 1
1896 2 5 1 1
1896 2 6 1 1
1896 2 10 0 1
1896 2 16 1 1
1896 2 21 1 1
1896 2 24 1 1
1897 2 1 1 1
1897 2 2 1 1
1897 2 3 1 1
1897 2 5 1 1
1897 2 8 0 1
1897 2 18 1 1
1897 2 20 0 1
1898 2 4 1 1
1898 2 5 0 1
1898 2 9 1 1
1898 2 10 0 1
1898 2 11 0 1
1898 2 14 1 1
1898 2 19 1 1
1898 2 24 1 1
1899 2 5 0 1
1899 2 6 1 1
1899 2 14 1 1
1899 2 16 1 1
1900 2 10 1 1
1900 2 13 0 1
1900 2 14 1 1
1900 2 19 1 1
1900 2 22 0 1
1901 2 5 1 1
1901 2 10 1 1
1901 2 14 1 1
1901 2 15 0 1
1901 2 24 1 1
1902 2 3 0 1
1902 2 5 0 1
1902 2 11 1 1
1902 2 15 0 1
1902 2 21 1 1
1902 2 22 1 1
1902 2 23 1 1
1902 2 24 1 1
1902 2 25 1 1
1903 2 2 1 1
1903 2 3 1 1
1903 2 4 1 1
1903 2 8 0 1
1903 2 9 1 1
1903 2 14 1 1
1903 2 15 0 1
1903 2 17 0 1
1903 2 24 1 1
1904 2 1 1 1
1904 2 2 0 1
1904 2 4 1 1
1904 2 7 0 1
1904 2 9 1 1
1904 2 10 0 1
1904 2 15 0 1
1904 2 19 1 1
1904 2 24 1 1
1905 2 3 0 1
1905 2 8 0 1
1905 2 12 1 1
1905 2 13 1 1
1905 2 14 1 1
1905 2 15 1 1
1906 2 3 1 1
1906 2 5 0 1
1906 2 6 1 1
1906 2 8 1 1
1906 2 13 1 1
1906 2 18 0 1
1906 2 21 1 1
1906 2 23 1 1
1906 2 25 1 1
1907 2 1 1 1
1907 2 3 0 1
1907 2 9 1 1
1907 2 15 0 1
1907 2 16 1 1
1907 2 19 1 1
1907 2 20 1 1
1908 2 2 1 1
1908 2 5 1 1
1908 2 7 1 1
1908 2 9 1 1
1908 2 15 0 1
1908 2 22 1 1
1909 2 2 0 1
1909 2 10 0 1
1909 2 11 1 1
1909 2 16 1 1
1909 2 17 1 1
1909 2 21 1 1
1910 2 2 1 1
1910 2 3 0 1
1910 2 16 1 1
1910 2 18 1 1
1910 2 19 1 1
1910 2 20 1 1
1911 2 2 1 1
1911 2 7 1 1
1911 2 10 1 1
1911 2 22 1 1
1912 2 4 1 1
1912 2 6 1 1
1912 2 8 1 1
1912 2 12 1 1
1912 2 15 0 1
1912 2 22 0 1
1912 2 24 1 1
1913 2 7 1 1
1913 2 12 1 1
1913 2 18 0 1
1913 2 22 1 1
1914 2 5 1 1
1914 2 6 1 1
1914 2 15 0 1
1914 2 16 1 1
1914 2 21 1 1
1914 2 23 1 1
1915 2 5 0 1
1915 2 6 0 1
1915 2 19 1 1
1916 2 5 1 1
1916 2 10 1 1
1916 2 20 1 1
1916 2 25 1 1
1917 2 1 1 1
1917 2 7 1 1
1917 2 8 1 1
1917 2 16 1 1
1917 2 21 1 1
1917 2 22 1 1
1918 2 4 1 1
1918 2 9 1 1
1918 2 15 0 1
1918 2 23 1 1
1918 2 24 1 1
1918 2 25 1 1
1919 2 5 0 1
1919 2 6 1 1
1919 2 12 1 1
1919 2 15 0 1
1919 2 17 1 1
1919 2 18 0 1
1919 2 22 0 1
1920 2 4 0 1
1920 2 6 0 1
1920 2 7 1 1
1920 2 10 1 1
1920 2 15 1 1
1920 2 17 1 1
1920 2 22 1 1
1921 2 2 1 1
1921 2 7 1 1
1921 2 12 1 1
1921 2 22 1 1
1921 2 25 0 1
1922 2 2 1 1
1922 2 12 1 1
1922 2 17 1 1
1922 2 18 0 1
1922 2 22 1 1
1923 2 2 1 1
1923 2 3 1 1
1923 2 4 1 1
1923 2 8 1 1
1923 2 12 0 1
1923 2 15 0 1
1923 2 23 1 1
1924 2 4 1 1
1924 2 12 1 1
1924 2 15 0 1
1924 2 17 1 1
1924 2 18 1 1
1924 2 20 1 1
1924 2 24 1 1
1925 2 5 1 1
1925 2 9 0 1
1925 2 12 1 1
1925 2 17 0 1
1925 2 18 0 1
1925 2 22 0 1
1926 2 2 1 1
1926 2 7 1 1
1926 2 12 1 1
1926 2 17 1 1
1926 2 21 0 1
1926 2 22 1 1
1927 2 6 1 1
1927 2 8 1 1
1927 2 9 1 1
1927 2 10 1 1
1927 2 17 1 1
1927 2 18 0 1
1928 2 2 1 1
1928 2 3 0 1
1928 2 14 1 1
1928 2 15 0 1
1929 2 5 0 1
1929 2 12 0 1
1929 2 16 1 1
1929 2 18 1 1
1929 2 19 1 1
1929 2 20 1 1
1930 2 4 1 1
1930 2 14 1 1
1930 2 19 1 1
1930 2 24 1 1
1931 2 2 0 1
1931 2 7 0 1
1931 2 12 0 1
1931 2 13 1 1
1931 2 15 1 1
1931 2 16 1 1
1931 2 17 1 1
1931 2 18 1 1
1931 2 19 1 1
1931 2 20 1 1
1931 2 22 0 1
1932 2 1 1 1
1932 2 15 0 1
1932 2 16 1 1
1932 2 17 1 1
1932 2 18 1 1
1932 2 19 1 1
1933 2 1 1 1
1933 2 9 1 1
1933 2 11 1 1
1933 2 16 1 1
1934 2 4 1 1
1934 2 9 1 1
1934 2 12 0 1
1934 2 13 0 1
1934 2 14 1 1
1934 2 24 1 1
1935 2 21 0 1
1935 2 22 1 1
1936 2 1 1 1
1936 2 3 1 1
1936 2 18 1 1
1936 2 21 1 1
1936 2 24 1 1
1937 2 5 1 1
1937 2 8 1 1
1937 2 10 0 1
1937 2 11 1 1
1937 2 21 0 1
1937 2 23 1 1
1938 2 1 1 1
1938 2 2 1 1
1938 2 3 1 1
1938 2 5 1 1
1938 2 7 1 1
1938 2 10 0 1
1939 2 2 0 1
1939 2 6 1 1
1939 2 21 1 1
1939 2 23 1 1
1940 2 2 0 1
1940 2 6 0 1
1940 2 9 1 1
1940 2 10 1 1
1940 2 15 1 1
1940 2 25 1 1
1941 2 2 0 1
1941 2 4 1 1
1941 2 6 1 1
1941 2 7 1 1
1941 2 8 1 1
1941 2 9 1 1
1941 2 10 1 1
1941 2 11 1 1
1941 2 14 1 1
1941 2 18 1 1
1942 2 4 1 1
1942 2 9 1 1
1942 2 14 1 1
1942 2 19 1 1
1942 2 24 1 1
1943 2 1 1 1
1943 2 8 1 1
1943 2 10 1 1
1943 2 15 0 1
1943 2 18 0 1
1943 2 21 1 1
1944 2 8 1 1
1944 2 9 1 1
1944 2 13 0 1
1944 2 15 0 1
1944 2 18 1 1
1944 2 20 1 1
1944 2 22 0 1
1945 2 2 1 1
1945 2 3 1 1
1945 2 7 1 1
1945 2 8 1 1
1945 2 13 1 1
1945 2 15 0 1
1945 2 18 1 1
1945 2 23 1 1
1946 2 3 0 1
1946 2 5 0 1
1946 2 10 1 1
1946 2 12 0 1
1946 2 15 1 1
1946 2 20 1 1
1946 2 22 0 1
1946 2 25 1 1
1947 2 1 1 1
1947 2 2 0 1
1947 2 4 1 1
1947 2 5 1 1
1947 2 15 0 1
1947 2 23 1 1
1947 2 24 1 1
1948 2 1 1 1
1948 2 8 1 1
1948 2 16 1 1
1948 2 21 1 1
1948 2 22 0 1
1948 2 24 1 1
1949 2 1 1 1
1949 2 4 1 1
1949 2 9 1 1
1949 2 14 1 1
1949 2 19 1 1
1949 2 24 1 1
1950 2 12 1 1
1950 2 13 1 1
1950 2 16 1 1
1950 2 21 1 1
1951 2 2 1 1
1951 2 5 0 1
1951 2 16 0 1
1951 2 23 1 1
1952 2 2 0 1
1952 2 3 1 1
1952 2 8 1 1
1952 2 11 0 1
1952 2 13 0 1
1952 2 15 0 1
1952 2 18 1 1
1953 2 5 0 1
1953 2 8 0 1
1953 2 11 1 1
1953 2 14 1 1
1953 2 15 1 1
1953 2 16 1 1
1953 2 20 1 1
1953 2 21 1 1
1954 2 3 1 1
1954 2 4 1 1
1954 2 5 1 1
1954 2 12 0 1
1954 2 14 0 1
1955 2 8 1 1
1955 2 9 0 1
1955 2 12 1 1
1955 2 15 1 1
1955 2 17 0 1
1955 2 23 1 1
1956 2 7 1 1
1956 2 8 1 1
1956 2 9 1 1
1956 2 10 1 1
1956 2 12 1 1
1957 2 11 1 1
1957 2 12 1 1
1957 2 13 1 1
1957 2 18 0 1
1958 2 3 1 1
1958 2 8 1 1
1958 2 13 1 1
1958 2 18 1 1
1958 2 23 1 1
1959 2 1 1 1
1959 2 11 1 1
1959 2 14 1 1
1959 2 16 1 1
1959 2 24 1 1
1960 2 6 0 1
1960 2 11 1 1
1960 2 13 1 1
1960 2 16 1 1
1960 2 22 1 1
1961 2 6 1 1
1961 2 11 1 1
1961 2 14 1 1
1961 2 15 1 1
1961 2 16 1 1
1961 2 19 1 1
1961 2 22 0 1
1961 2 24 1 1
1962 2 1 1 1
1962 2 5 0 1
1962 2 6 1 1
1962 2 16 1 1
1962 2 18 0 1
1962 2 21 1 1
1963 2 2 1 1
1963 2 7 1 1
1963 2 9 0 1
1963 2 12 1 1
1963 2 17 1 1
1963 2 18 0 1
1963 2 22 1 1
1964 2 1 1 1
1964 2 7 0 1
1964 2 11 1 1
1964 2 17 0 1
1964 2 18 0 1
1964 2 25 0 1
1965 2 3 0 1
1965 2 5 0 1
1965 2 14 1 1
1965 2 19 1 1
1965 2 24 1 1
1966 2 3 1 1
1966 2 5 0 1
1966 2 11 1 1
1966 2 12 1 1
1966 2 13 1 1
1966 2 14 1 1
1966 2 22 0 1
1967 2 6 1 1
1967 2 8 1 1
1967 2 9 1 1
1967 2 10 1 1
1968 2 12 1 1
1968 2 13 1 1
1968 2 16 0 1
1968 2 20 1 1
1968 2 22 1 1
1969 2 5 1 1
1969 2 6 1 1
1969 2 7 1 1
1969 2 8 1 1
1969 2 10 1 1
1970 2 3 1 1
1970 2 8 1 1
1970 2 14 1 1
1970 2 15 0 1
1970 2 18 1 1
1970 2 19 1 1
1970 2 24 1 1
1971 2 3 1 1
1971 2 5 1 1
1971 2 8 0 1
1971 2 10 1 1
1971 2 12 0 1
1971 2 18 0 1
1971 2 20 1 1
1972 2 1 1 1
1972 2 2 0 1
1972 2 3 1 1
1972 2 7 0 1
1972 2 9 0 1
1972 2 12 0 1
1972 2 21 1 1
1972 2 22 1 1
1972 2 23 1 1
1972 2 24 1 1
1973 2 2 0 1
1973 2 5 1 1
1973 2 10 1 1
1973 2 19 1 1
1973 2 20 1 1
1973 2 22 0 1
1973 2 25 1 1
1974 2 1 1 1
1974 2 2 1 1
1974 2 3 1 1
1974 2 5 1 1
1974 2 12 0 1
1975 2 12 1 1
1975 2 15 0 1
1975 2 17 1 1
1975 2 22 1 1
1975 2 23 1 1
1976 2 14 1 1
1976 2 20 1 1
1977 2 12 1 1
1977 2 13 1 1
1977 2 14 1 1
1977 2 18 0 1
1978 2 2 1 1
1978 2 8 1 1
1978 2 15 0 1
1978 2 21 1 1
1978 2 22 1 1
1978 2 23 1 1
1978 2 24 1 1
1979 2 2 0 1
1979 2 3 0 1
1979 2 5 1 1
1979 2 10 1 1
1979 2 15 1 1
1979 2 20 1 1
1979 2 25 1 1
1980 2 2 0 1
1980 2 9 1 1
1980 2 14 1 1
1980 2 15 0 1
1980 2 24 1 1
1980 2 25 0 1
1981 2 1 1 1
1981 2 2 1 1
1981 2 3 1 1
1981 2 4 1 1
1981 2 5 0 1
1981 2 12 1 1
1981 2 15 1 1
1982 2 1 1 1
1982 2 4 1 1
1982 2 5 1 1
1982 2 9 0 1
1982 2 15 0 1
1982 2 19 1 1
1983 2 11 1 1
1983 2 12 1 1
1983 2 13 1 1
1983 2 14 1 1
1983 2 15 1 1
1984 2 5 1 1
1984 2 6 0 1
1984 2 10 1 1
1984 2 20 1 1
1984 2 25 1 1
1985 2 11 1 1
1985 2 12 1 1
1985 2 14 1 1
1985 2 18 1 1
1986 2 1 1 1
1986 2 6 1 1
1986 2 7 1 1
1986 2 8 1 1
1986 2 11 1 1
1987 2 3 1 1
1987 2 5 0 1
1987 2 6 0 1
1987 2 8 1 1
1987 2 12 0 1
1987 2 13 1 1
1987 2 18 1 1
1987 2 23 1 1
1988 2 1 1 1
1988 2 3 0 1
1988 2 6 1 1
1988 2 7 1 1
1988 2 8 1 1
1988 2 9 1 1
1989 2 1 1 1
1989 2 2 0 1
1989 2 6 1 1
1989 2 7 0 1
1989 2 10 0 1
1989 2 11 1 1
1989 2 16 1 1
1989 2 21 1 1
1990 2 2 1 1
1990 2 4 1 1
1990 2 5 1 1
1990 2 12 0 1
1990 2 19 1 1
1991 2 4 1 1
1991 2 5 0 1
1991 2 7 0 1
1991 2 14 1 1
1991 2 17 0 1
1991 2 22 0 1
1991 2 24 1 1
1992 2 5 0 1
1992 2 10 0 1
1992 2 19 1 1
1992 2 20 1 1
1993 2 4 1 1
1993 2 11 1 1
1993 2 14 0 1
1993 2 22 1 1
1994 2 2 1 1
1994 2 5 0 1
1994 2 7 1 1
1994 2 12 1 1
1994 2 17 1 1
1994 2 18 1 1
1994 2 21 0 1
1995 2 1 1 1
1995 2 2 1 1
1995 2 4 1 1
1995 2 5 1 1
1996 2 5 0 1
1996 2 6 0 1
1996 2 9 0 1
1996 2 12 1 1
1996 2 14 1 1
1996 2 17 1 1
1996 2 20 1 1
1997 2 5 0 1
1997 2 15 0 1
1997 2 20 0 1
1997 2 24 1 1
1998 2 3 1 1
1998 2 5 0 1
1998 2 8 1 1
1998 2 9 0 1
1998 2 10 0 1
1998 2 12 0 1
1998 2 13 1 1
1998 2 18 1 1
1998 2 23 1 1
1999 2 3 1 1
1999 2 10 0 1
1999 2 12 0 1
1999 2 13 1 1
1999 2 16 1 1
1999 2 18 1 1
1999 2 21 1 1
1999 2 22 1 1
1999 2 23 1 1
2000 2 7 0 1
2000 2 11 1 1
2000 2 12 1 1
2000 2 18 1 1
2000 2 19 1 1
