# Supplementary material for: Inferring multimodal latent topics from electronic health records
Source: Nat Commun. 2020 May 21;11:2536. doi: 10.1038/s41467-020-16378-3 (PMC7242436; doi:10.1038/s41467-020-16378-3)
Supplement: Supplementary file 13 — Supplementary Software 1 [file 41467_2020_16378_MOESM13_ESM.zip › Supplementary_software/mixehr/data/sim123/trainData_nmar_SJCVB0_nmar_K10_B100_iter0_phi_normalized.csv]

1	1	0.000877882	0.0150326	0.0742111	0.0307329	0.0383471	0.0752991	0.0590758	0.0409477	0.0438333	0.087588
1	2	0.0144748	0.0713859	0.0170969	0.0190189	0.0415696	0.0130396	0.0416373	0.0767731	0.0132346	0.0207577
1	3	0.0288906	0.0383901	0.0354954	0.0328875	0.0062823	0.0657274	0.0238592	0.0354656	0.0138411	0.0229848
1	4	0.0784348	0.0604298	0.0228012	0.0614805	0.0388936	0.0306007	0.0611567	0.00389048	0.0706052	0.084848
1	5	0.0316941	0.0686417	0.0701291	0.0487683	0.0104165	0.0759692	0.0519986	0.0665113	0.0430451	0.0617189
1	6	0.0231316	0.0612761	0.0200294	0.0596978	0.014164	0.0392	0.0631663	0.0338361	0.0655484	0.0411767
1	7	0.0226089	0.00527049	0.0401683	0.0181985	0.0260425	0.0614822	0.0553144	0.0136513	0.0455093	0.00727218
1	8	0.0478052	0.0206226	0.00711753	0.0296876	0.011988	0.0109383	0.0556674	0.0136661	0.0526081	0.066788
1	9	0.0665883	0.0341697	0.0751703	0.0500176	0.0570836	0.0354793	0.0419519	0.018909	0.073384	0.0272815
1	10	0.0554927	0.0546461	0.0144502	0.0103417	0.0508794	0.00525441	0.0516177	0.0413849	0.0105818	0.00928
1	11	0.00787894	0.0448111	0.02635	0.068452	0.0651139	0.025863	0.0523572	0.00606656	0.0581374	0.0289551
1	12	0.0415911	0.00397346	0.0174937	0.0413703	0.061488	0.0464332	0.0490567	0.0143165	0.0715175	0.0047103
1	13	0.0161609	0.0623359	0.0296195	0.0701746	0.0224094	0.0254048	0.0275445	0.0416433	0.0202416	0.00603769
1	14	0.00879684	0.0169456	0.0391757	0.059121	0.0330133	0.0559732	0.0354643	0.0125612	0.0182001	0.00141669
1	15	0.0475159	0.0417473	0.0325134	0.016864	0.0678794	0.0230461	0.0336609	0.0395178	0.00167629	0.00871998
1	16	0.00686721	0.0178583	0.0400024	0.0420535	0.0197075	0.0327827	0.0441755	0.00916343	0.0366395	0.0706259
1	17	0.0396022	0.0485683	0.0700051	0.0731988	0.0354927	0.0732096	0.0347994	0.0383985	0.0428543	0.0428879
1	18	0.0117068	0.0750843	0.02715	0.0696201	0.0532814	0.0756764	0.0100913	0.0504226	0.0262817	0.00114689
1	19	0.0801971	0.0510964	0.0398769	0.0439249	0.0115292	0.0388135	0.0444919	0.0647795	0.0603247	0.0802862
1	20	0.0780988	0.0192786	0.0670964	0.0413233	0.0694567	0.0692361	0.00209134	0.0671438	0.00370525	0.040134
1	21	0.0604321	0.0303133	0.0335233	0.0292155	0.0508225	0.0476339	0.00840841	0.0229036	0.0569738	0.0838484
1	22	0.0757669	0.0657725	0.0105327	0.0557415	0.0659571	0.00271843	0.0369814	0.073322	0.0187525	0.03212
1	23	0.079425	0.04637	0.0780599	0.00209105	0.054	0.0119912	0.00997777	0.0723735	0.0431935	0.0677569
1	24	0.0411263	0.0383308	0.0715682	0.00949497	0.0285798	0.0560828	0.0386008	0.0698734	0.0657422	0.0280641
1	25	0.0348351	0.00764905	0.0403635	0.0165231	0.0656024	0.00214485	0.0668533	0.0724786	0.0435687	0.0735941
