# Supplementary material for: Inferring multimodal latent topics from electronic health records
Source: Nat Commun. 2020 May 21;11:2536. doi: 10.1038/s41467-020-16378-3 (PMC7242436; doi:10.1038/s41467-020-16378-3)
Supplement: Supplementary file 13 — Supplementary Software 1 [file 41467_2020_16378_MOESM13_ESM.zip › Supplementary_software/mixehr/data/sim123/trainData_nmar_SJCVB0_nmar_K10_B100_iter9_zeta.csv]

2	1	0	0.870858
2	1	1	0.993203
2	2	0	0.965107
2	2	1	0.984223
2	3	0	0.925157
2	3	1	0.948214
2	4	0	0.887011
2	4	1	1.01354
2	5	0	0.96464
2	5	1	0.989193
2	6	0	0.945558
2	6	1	0.996624
2	7	0	0.893469
2	7	1	0.980449
2	8	0	0.904056
2	8	1	1.00158
2	9	0	0.8912
2	9	1	0.998984
2	10	0	0.93193
2	10	1	1.0058
2	11	0	0.902126
2	11	1	1.00902
2	12	0	0.941251
2	12	1	0.975451
2	13	0	0.936158
2	13	1	1.00089
2	14	0	0.835041
2	14	1	1.01751
2	15	0	1.00942
2	15	1	0.930825
2	16	0	0.909238
2	16	1	0.991597
2	17	0	0.912917
2	17	1	0.992036
2	18	0	0.959284
2	18	1	0.985302
2	19	0	0.865621
2	19	1	1.01546
2	20	0	0.903985
2	20	1	1.01854
2	21	0	0.886547
2	21	1	1.01322
2	22	0	0.950028
2	22	1	0.978367
2	23	0	0.862001
2	23	1	0.992107
2	24	0	0.844444
2	24	1	1.03041
2	25	0	0.894199
2	25	1	1.00727
