# Supplementary material for: Inferring multimodal latent topics from electronic health records
Source: Nat Commun. 2020 May 21;11:2536. doi: 10.1038/s41467-020-16378-3 (PMC7242436; doi:10.1038/s41467-020-16378-3)
Supplement: Supplementary file 13 — Supplementary Software 1 [file 41467_2020_16378_MOESM13_ESM.zip › Supplementary_software/mixehr/data/sim123/trainData_nmar_SJCVB0_nmar_K10_B100_iter9_beta.csv]

1	1	0.0757713
1	2	0.0818817
1	3	0.0778927
1	4	0.0822712
1	5	0.0822605
1	6	0.0787382
1	7	0.0771761
1	8	0.0809203
1	9	0.079851
1	10	0.0796436
1	11	0.0773907
1	12	0.0776736
1	13	0.0789822
1	14	0.0780995
1	15	0.0768245
1	16	0.0784007
1	17	0.0821198
1	18	0.0766151
1	19	0.0806466
1	20	0.077684
1	21	0.0788416
1	22	0.0809809
1	23	0.0782366
1	24	0.0805308
1	25	0.0754265
