# Supplementary material for: Inferring multimodal latent topics from electronic health records
Source: Nat Commun. 2020 May 21;11:2536. doi: 10.1038/s41467-020-16378-3 (PMC7242436; doi:10.1038/s41467-020-16378-3)
Supplement: Supplementary file 13 — Supplementary Software 1 [file 41467_2020_16378_MOESM13_ESM.zip › Supplementary_software/mixehr/data/sim123/trainData_nmar_SJCVB0_nmar_K10_B100_iter0_eta_normalized.csv]

2	1	0	0.485217	0.39274	0.463031	0.544743	0.351322	0.3276	0.671033	0.611053	0.511962	0.525972
2	1	1	0.514783	0.60726	0.536969	0.455257	0.648678	0.6724	0.328967	0.388947	0.488038	0.474028
2	2	0	0.370046	0.703006	0.307166	0.5353	0.54824	0.603583	0.432143	0.281126	0.465939	0.531329
2	2	1	0.629954	0.296994	0.692834	0.4647	0.45176	0.396417	0.567857	0.718874	0.534061	0.468671
2	3	0	0.606332	0.473116	0.551767	0.72288	0.468763	0.505822	0.37608	0.571656	0.667072	0.380244
2	3	1	0.393668	0.526884	0.448233	0.27712	0.531237	0.494178	0.62392	0.428344	0.332928	0.619756
2	4	0	0.516545	0.434121	0.520149	0.440974	0.477472	0.349221	0.505005	0.691403	0.462241	0.450342
2	4	1	0.483455	0.565879	0.479851	0.559026	0.522528	0.650779	0.494995	0.308597	0.537759	0.549658
2	5	0	0.563108	0.364824	0.462473	0.430957	0.571849	0.625183	0.38962	0.620988	0.505575	0.48135
2	5	1	0.436892	0.635176	0.537527	0.569043	0.428151	0.374817	0.61038	0.379012	0.494425	0.51865
2	6	0	0.567025	0.482222	0.456856	0.538718	0.58395	0.527765	0.676771	0.32598	0.611815	0.393194
2	6	1	0.432975	0.517778	0.543144	0.461282	0.41605	0.472235	0.323229	0.67402	0.388185	0.606806
2	7	0	0.608083	0.45206	0.466496	0.318023	0.542289	0.577169	0.418013	0.351663	0.525042	0.479796
2	7	1	0.391917	0.54794	0.533504	0.681977	0.457711	0.422831	0.581987	0.648337	0.474958	0.520204
2	8	0	0.3759	0.479745	0.528867	0.338051	0.578593	0.611256	0.430231	0.436391	0.408476	0.577767
2	8	1	0.6241	0.520255	0.471133	0.661949	0.421407	0.388744	0.569769	0.563609	0.591524	0.422233
2	9	0	0.338972	0.382493	0.331491	0.49467	0.335937	0.36314	0.333827	0.589319	0.391473	0.652454
2	9	1	0.661028	0.617507	0.668509	0.50533	0.664063	0.63686	0.666173	0.410681	0.608527	0.347546
2	10	0	0.509673	0.391094	0.633065	0.422225	0.563493	0.495899	0.420007	0.606852	0.650165	0.407057
2	10	1	0.490327	0.608906	0.366935	0.577775	0.436507	0.504101	0.579993	0.393148	0.349835	0.592943
2	11	0	0.555364	0.372561	0.70502	0.495225	0.674685	0.348606	0.356155	0.473017	0.405435	0.396442
2	11	1	0.444636	0.627439	0.29498	0.504775	0.325315	0.651394	0.643845	0.526983	0.594565	0.603558
2	12	0	0.655796	0.52151	0.661567	0.381291	0.328849	0.366721	0.452881	0.531093	0.521969	0.40127
2	12	1	0.344204	0.47849	0.338433	0.618709	0.671151	0.633279	0.547119	0.468907	0.478031	0.59873
2	13	0	0.601835	0.45967	0.374519	0.529304	0.475402	0.530157	0.480475	0.474368	0.471178	0.595053
2	13	1	0.398165	0.54033	0.625481	0.470696	0.524598	0.469843	0.519525	0.525632	0.528822	0.404947
2	14	0	0.410595	0.542614	0.566748	0.28175	0.344173	0.376636	0.728957	0.581517	0.514527	0.593896
2	14	1	0.589405	0.457386	0.433252	0.71825	0.655827	0.623364	0.271043	0.418483	0.485473	0.406104
2	15	0	0.566331	0.548564	0.577814	0.610852	0.51015	0.450349	0.54892	0.460195	0.467301	0.49254
2	15	1	0.433669	0.451436	0.422186	0.389148	0.48985	0.549651	0.45108	0.539805	0.532699	0.50746
2	16	0	0.709336	0.71695	0.488355	0.368231	0.45812	0.346982	0.345602	0.558517	0.455076	0.512339
2	16	1	0.290664	0.28305	0.511645	0.631769	0.54188	0.653018	0.654398	0.441483	0.544924	0.487661
2	17	0	0.591636	0.613172	0.582096	0.462418	0.510385	0.495166	0.350537	0.505185	0.616865	0.347173
2	17	1	0.408364	0.386828	0.417904	0.537582	0.489615	0.504834	0.649463	0.494815	0.383135	0.652827
2	18	0	0.52054	0.553654	0.489612	0.455173	0.489314	0.644229	0.615274	0.442986	0.557499	0.31378
2	18	1	0.47946	0.446346	0.510388	0.544827	0.510686	0.355771	0.384726	0.557014	0.442501	0.68622
2	19	0	0.28721	0.657196	0.496175	0.514965	0.477288	0.670653	0.622886	0.399018	0.474026	0.408027
2	19	1	0.71279	0.342804	0.503825	0.485035	0.522712	0.329347	0.377114	0.600982	0.525974	0.591973
2	20	0	0.411886	0.562457	0.396883	0.480817	0.523875	0.509142	0.488102	0.648226	0.5372	0.585921
2	20	1	0.588114	0.437543	0.603117	0.519183	0.476125	0.490858	0.511898	0.351774	0.4628	0.414079
2	21	0	0.459708	0.419398	0.428983	0.510389	0.385732	0.424036	0.453911	0.539354	0.49751	0.447407
2	21	1	0.540292	0.580602	0.571017	0.489611	0.614268	0.575964	0.546089	0.460646	0.50249	0.552593
2	22	0	0.510795	0.68379	0.593361	0.286211	0.559604	0.439095	0.371168	0.496543	0.530265	0.278431
2	22	1	0.489205	0.31621	0.406639	0.713789	0.440396	0.560905	0.628832	0.503457	0.469735	0.721569
2	23	0	0.391218	0.329064	0.561842	0.722263	0.598767	0.484765	0.635087	0.544235	0.462152	0.511221
2	23	1	0.608782	0.670936	0.438158	0.277737	0.401233	0.515235	0.364913	0.455765	0.537848	0.488779
2	24	0	0.543211	0.536168	0.488509	0.305597	0.588093	0.26855	0.3119	0.543624	0.312068	0.366991
2	24	1	0.456789	0.463832	0.511491	0.694403	0.411907	0.73145	0.6881	0.456376	0.687932	0.633009
2	25	0	0.695748	0.507352	0.574866	0.383614	0.57879	0.539407	0.723878	0.624972	0.506925	0.691303
2	25	1	0.304252	0.492648	0.425134	0.616386	0.42121	0.460593	0.276122	0.375028	0.493075	0.308697
