# Supplementary material for: Inferring multimodal latent topics from electronic health records
Source: Nat Commun. 2020 May 21;11:2536. doi: 10.1038/s41467-020-16378-3 (PMC7242436; doi:10.1038/s41467-020-16378-3)
Supplement: Supplementary file 13 — Supplementary Software 1 [file 41467_2020_16378_MOESM13_ESM.zip › Supplementary_software/mixehr/data/sim123/trainData_nmar_SJCVB0_nmar_K10_B100_iter1_eta.csv]

2	1	0	8.70631	6.86724	6.30292	10.3772	7.77298	5.41118	11.6542	13.532	7.24335	7.13257
2	1	1	10.167	11.9222	7.61634	9.15425	14.241	12.334	7.36159	9.25368	8.33108	8.61883
2	2	0	7.55776	12.7068	4.54615	10.1968	11.6439	9.74243	8.58157	6.64299	7.86238	9.51922
2	2	1	10.8233	5.41598	9.0215	9.03604	8.55754	7.0212	11.661	14.1787	8.52806	7.7567
2	3	0	9.87624	5.8294	6.45536	10.9191	9.11369	7.13562	6.91295	10.0015	9.57444	5.1817
2	3	1	7.47101	10.2883	6.30711	5.8396	12.0659	9.32305	12.3475	9.75614	5.38708	11.2144
2	4	0	8.94472	6.39171	5.66981	7.35143	9.76018	4.73938	8.97462	13.6801	6.35723	6.13082
2	4	1	9.75374	11.0137	6.99162	11.1228	11.7989	11.795	10.7944	7.60834	9.06128	10.0603
2	5	0	9.87601	5.86812	5.82775	8.13235	9.97595	9.7907	7.55457	10.8667	8.25158	6.85623
2	5	1	7.11436	10.6263	7.03174	10.7257	8.08594	6.55359	10.476	7.65583	7.26386	8.46661
2	6	0	8.83069	8.25194	5.86559	9.67387	11.5563	9.1736	10.0716	6.8939	7.34712	6.33541
2	6	1	8.85828	10.4261	8.12759	10.0038	9.77998	9.15493	7.33912	15.144	7.11121	11.055
2	7	0	9.57186	8.03308	6.13666	5.83283	11.143	9.48918	5.72464	7.77417	6.81082	8.48377
2	7	1	7.20608	10.1305	7.43802	12.725	9.72798	7.34316	11.5046	14.0851	7.89815	8.9414
2	8	0	5.32417	6.80314	6.59131	5.69307	11.8757	9.87779	5.99009	8.49124	5.04533	9.3082
2	8	1	11.1548	9.72136	6.41824	12.8179	9.0693	6.90178	11.0418	11.898	9.62296	7.35385
2	9	0	6.10909	7.93103	4.58721	10.6437	8.31889	7.09133	6.57053	14.3634	5.28635	12.0984
2	9	1	9.70625	9.66834	7.60103	8.07674	10.9752	9.61461	11.4519	6.42005	8.34167	5.14424
2	10	0	7.93066	7.37727	8.04365	8.1119	10.88	8.81628	7.04196	12.3068	8.46315	7.02833
2	10	1	9.59271	12.0416	5.42832	11.3639	9.27736	9.37822	11.794	9.19908	5.9012	11.0236
2	11	0	10.7461	7.30255	9.49605	8.11142	11.458	6.1934	7.06229	11.0228	6.17216	6.4352
2	11	1	7.89759	11.2183	4.00166	9.56614	6.53336	11.2453	12.203	10.847	8.91279	9.57499
2	12	0	12.0528	9.57635	9.25091	6.27257	5.34598	6.385	8.93119	11.4459	8.26258	7.47676
2	12	1	6.0357	8.48052	4.243	10.893	12.2589	10.1608	10.8554	9.05886	7.25406	8.75972
2	13	0	10.4581	7.79662	4.97317	8.45091	8.64763	8.81415	9.44893	9.80024	7.4821	10.1281
2	13	1	7.35676	10.4252	8.62538	9.11533	10.944	8.67924	10.8783	11.8584	8.72268	7.39473
2	14	0	6.87583	9.58484	6.41054	4.71752	5.81038	6.09365	13.0605	12.6519	6.79665	9.99815
2	14	1	11.3299	9.05011	5.96071	13.8644	13.2833	11.1855	6.29264	9.4809	8.47076	7.08172
2	15	0	9.04515	9.54938	7.05171	9.68164	6.93016	7.601	9.65744	9.08111	7.19468	8.20772
2	15	1	6.7332	7.33883	4.72248	6.49071	9.20591	7.53861	7.0513	10.8363	6.59363	6.48904
2	16	0	12.126	12.781	5.59072	6.20396	9.06561	4.94656	7.32805	10.654	6.86936	7.43481
2	16	1	5.6877	5.7234	7.44478	12.2245	11.287	11.8681	12.7791	10.3042	8.80913	8.87211
2	17	0	10.2099	10.8703	7.15078	7.44406	10.1449	6.81804	6.75707	9.84951	9.26912	5.48639
2	17	1	8.37786	7.8989	6.20653	11.1912	11.2374	9.49902	13.9472	11.4242	6.80017	11.4176
2	18	0	8.91608	7.69014	6.0995	7.29235	9.95278	9.30298	11.8423	8.54481	8.53491	4.82415
2	18	1	8.96696	8.36799	7.06393	10.5118	10.1767	6.54548	8.17349	11.9298	7.3539	11.91
2	19	0	5.04399	11.2547	5.75673	7.82809	9.80581	9.12336	12.5482	8.90417	7.16782	6.56717
2	19	1	13.3671	6.57725	7.01158	9.74834	11.3341	6.18791	8.24718	13.4103	8.88339	10.2329
2	20	0	6.48207	9.04322	4.26192	8.04123	8.49369	7.35918	9.40503	10.8883	8.14016	7.88519
2	20	1	11.7259	9.04476	9.14283	10.6992	10.8312	9.47911	11.2146	8.7931	7.94936	8.11999
2	21	0	8.51214	8.39135	5.80673	10.5393	8.56608	7.98376	9.95453	11.5172	8.03026	6.69867
2	21	1	9.18351	9.77332	7.43162	8.96702	12.0281	9.61598	10.0607	9.44874	7.59967	8.8913
2	22	0	8.04742	11.4916	7.72152	4.93621	9.97018	6.8927	6.73873	9.09094	7.54869	4.56203
2	22	1	8.66216	5.59322	5.33891	13.0371	9.00314	9.23368	11.2169	10.3015	6.86163	11.7517
2	23	0	5.19501	4.40171	6.05654	10.9705	9.88496	7.26468	11.4488	7.77543	6.27387	6.7285
2	23	1	12.7354	13.778	6.97777	6.33025	10.1016	10.4744	8.79437	11.0279	10.1065	9.6738
2	24	0	9.17933	10.9664	5.69372	5.94007	11.6903	4.97678	7.11328	11.9858	4.66362	6.79067
2	24	1	8.22547	8.43147	6.6497	12.4087	8.56445	11.9727	13.057	10.1204	10.1936	10.3765
2	25	0	7.70335	7.56349	5.55211	6.27973	7.76997	7.98179	11.2354	8.14736	6.23837	8.52849
2	25	1	7.27697	11.7148	7.64323	14.4758	10.8811	10.3587	7.4912	10.572	10.4615	7.1248
