# Supplementary material for: Inferring multimodal latent topics from electronic health records
Source: Nat Commun. 2020 May 21;11:2536. doi: 10.1038/s41467-020-16378-3 (PMC7242436; doi:10.1038/s41467-020-16378-3)
Supplement: Supplementary file 13 — Supplementary Software 1 [file 41467_2020_16378_MOESM13_ESM.zip › Supplementary_software/mixehr/data/sim123/testData_trulab.txt]

2001 1 3 1 6 1
2001 1 8 1 5 1
2001 1 10 1 1 1
2001 1 11 1 11 1
2001 1 12 1 10 1
2001 1 13 1 12 1
2001 1 14 1 8 1
2001 1 15 1 17 1
2001 1 16 1 1 1
2001 1 21 1 7 1
2001 1 22 1 2 1
2001 1 23 1 11 1
2001 1 24 1 7 1
2001 1 25 1 2 1
2001 2 1 0 1 1
2001 2 2 0 1 1
2001 2 3 0 1 1
2001 2 4 0 1 1
2001 2 5 0 1 1
2001 2 6 0 1 1
2001 2 7 0 1 1
2001 2 8 0 1 1
2001 2 9 0 1 1
2001 2 10 0 1 1
2001 2 11 0 1 1
2001 2 12 0 1 1
2001 2 13 1 1 1
2001 2 14 0 1 1
2001 2 15 1 1 1
2001 2 16 0 1 1
2001 2 17 0 1 1
2001 2 18 0 1 1
2001 2 19 0 1 1
2001 2 20 0 1 1
2001 2 21 0 1 1
2001 2 22 0 1 1
2001 2 23 1 1 1
2001 2 24 1 1 1
2001 2 25 0 1 1
2002 1 1 1 1 1
2002 1 2 1 1 1
2002 1 4 1 18 1
2002 1 5 1 1 1
2002 1 6 1 1 1
2002 1 9 1 13 1
2002 1 13 1 1 1
2002 1 14 1 18 1
2002 1 15 1 1 1
2002 1 16 1 1 1
2002 1 19 1 20 1
2002 1 20 1 1 1
2002 1 21 1 1 1
2002 1 22 1 2 1
2002 1 23 1 2 1
2002 1 24 1 16 1
2002 1 25 1 2 1
2002 2 1 0 1 1
2002 2 2 0 1 1
2002 2 3 0 1 1
2002 2 4 1 1 1
2002 2 5 0 1 1
2002 2 6 0 1 1
2002 2 7 0 1 1
2002 2 8 0 1 1
2002 2 9 1 1 1
2002 2 10 0 1 1
2002 2 11 0 1 1
2002 2 12 0 1 1
2002 2 13 0 1 1
2002 2 14 0 1 1
2002 2 15 0 1 1
2002 2 16 0 1 1
2002 2 17 0 1 1
2002 2 18 0 1 1
2002 2 19 1 1 1
2002 2 20 0 1 1
2002 2 21 0 1 1
2002 2 22 0 1 1
2002 2 23 0 1 1
2002 2 24 1 1 1
2002 2 25 0 1 1
2003 1 3 1 1 1
2003 1 5 1 2 1
2003 1 10 1 2 1
2003 1 11 1 1 1
2003 1 13 1 1 1
2003 1 15 1 3 1
2003 1 16 1 6 1
2003 1 17 1 1 1
2003 1 18 1 7 1
2003 1 19 1 7 1
2003 1 20 1 9 1
2003 1 21 1 10 1
2003 1 22 1 11 1
2003 1 23 1 15 1
2003 1 24 1 13 1
2003 1 25 1 11 1
2003 2 1 0 1 1
2003 2 2 0 1 1
2003 2 3 0 1 1
2003 2 4 0 1 1
2003 2 5 0 1 1
2003 2 6 0 1 1
2003 2 7 0 1 1
2003 2 8 0 1 1
2003 2 9 0 1 1
2003 2 10 0 1 1
2003 2 11 0 1 1
2003 2 12 0 1 1
2003 2 13 0 1 1
2003 2 14 0 1 1
2003 2 15 0 1 1
2003 2 16 0 1 1
2003 2 17 0 1 1
2003 2 18 0 1 1
2003 2 19 0 1 1
2003 2 20 1 1 1
2003 2 21 0 1 1
2003 2 22 1 1 1
2003 2 23 1 1 1
2003 2 24 1 1 1
2003 2 25 1 1 1
2004 1 2 1 1 1
2004 1 3 1 10 1
2004 1 4 1 2 1
2004 1 7 1 1 1
2004 1 8 1 4 1
2004 1 11 1 6 1
2004 1 12 1 5 1
2004 1 13 1 8 1
2004 1 14 1 3 1
2004 1 15 1 4 1
2004 1 17 1 2 1
2004 1 18 1 9 1
2004 1 21 1 12 1
2004 1 22 1 11 1
2004 1 23 1 11 1
2004 1 24 1 5 1
2004 1 25 1 6 1
2004 2 1 0 1 1
2004 2 2 0 1 1
2004 2 3 0 1 1
2004 2 4 0 1 1
2004 2 5 0 1 1
2004 2 6 0 1 1
2004 2 7 0 1 1
2004 2 8 1 1 1
2004 2 9 0 1 1
2004 2 10 0 1 1
2004 2 11 0 1 1
2004 2 12 0 1 1
2004 2 13 1 1 1
2004 2 14 0 1 1
2004 2 15 0 1 1
2004 2 16 0 1 1
2004 2 17 0 1 1
2004 2 18 1 1 1
2004 2 19 0 1 1
2004 2 20 0 1 1
2004 2 21 1 1 1
2004 2 22 1 1 1
2004 2 23 1 1 1
2004 2 24 1 1 1
2004 2 25 0 1 1
2005 1 14 1 1 1
2005 1 16 1 18 1
2005 1 17 1 21 1
2005 1 18 1 21 1
2005 1 19 1 22 1
2005 1 20 1 16 1
2005 1 23 1 1 1
2005 2 1 0 1 1
2005 2 2 0 1 1
2005 2 3 0 1 1
2005 2 4 0 1 1
2005 2 5 0 1 1
2005 2 6 0 1 1
2005 2 7 0 1 1
2005 2 8 0 1 1
2005 2 9 0 1 1
2005 2 10 0 1 1
2005 2 11 0 1 1
2005 2 12 0 1 1
2005 2 13 0 1 1
2005 2 14 0 1 1
2005 2 15 0 1 1
2005 2 16 1 1 1
2005 2 17 1 1 1
2005 2 18 1 1 1
2005 2 19 1 1 1
2005 2 20 1 1 1
2005 2 21 0 1 1
2005 2 22 0 1 1
2005 2 23 0 1 1
2005 2 24 0 1 1
2005 2 25 0 1 1
2006 1 1 1 4 1
2006 1 4 1 1 1
2006 1 6 1 11 1
2006 1 9 1 1 1
2006 1 11 1 9 1
2006 1 12 1 2 1
2006 1 13 1 3 1
2006 1 14 1 8 1
2006 1 15 1 1 1
2006 1 16 1 5 1
2006 1 21 1 7 1
2006 1 22 1 14 1
2006 1 23 1 13 1
2006 1 24 1 12 1
2006 1 25 1 9 1
2006 2 1 0 1 1
2006 2 2 0 1 1
2006 2 3 0 1 1
2006 2 4 0 1 1
2006 2 5 0 1 1
2006 2 6 0 1 1
2006 2 7 0 1 1
2006 2 8 0 1 1
2006 2 9 0 1 1
2006 2 10 0 1 1
2006 2 11 1 1 1
2006 2 12 0 1 1
2006 2 13 0 1 1
2006 2 14 1 1 1
2006 2 15 0 1 1
2006 2 16 1 1 1
2006 2 17 0 1 1
2006 2 18 0 1 1
2006 2 19 0 1 1
2006 2 20 0 1 1
2006 2 21 1 1 1
2006 2 22 1 1 1
2006 2 23 1 1 1
2006 2 24 1 1 1
2006 2 25 1 1 1
2007 1 5 1 15 1
2007 1 7 1 1 1
2007 1 8 1 2 1
2007 1 10 1 9 1
2007 1 14 1 2 1
2007 1 15 1 16 1
2007 1 17 1 3 1
2007 1 18 1 6 1
2007 1 19 1 5 1
2007 1 20 1 11 1
2007 1 21 1 2 1
2007 1 22 1 2 1
2007 1 23 1 1 1
2007 1 24 1 3 1
2007 1 25 1 22 1
2007 2 1 0 1 1
2007 2 2 0 1 1
2007 2 3 0 1 1
2007 2 4 0 1 1
2007 2 5 1 1 1
2007 2 6 0 1 1
2007 2 7 0 1 1
2007 2 8 0 1 1
2007 2 9 0 1 1
2007 2 10 1 1 1
2007 2 11 0 1 1
2007 2 12 0 1 1
2007 2 13 0 1 1
2007 2 14 0 1 1
2007 2 15 0 1 1
2007 2 16 0 1 1
2007 2 17 0 1 1
2007 2 18 0 1 1
2007 2 19 1 1 1
2007 2 20 0 1 1
2007 2 21 0 1 1
2007 2 22 0 1 1
2007 2 23 0 1 1
2007 2 24 0 1 1
2007 2 25 0 1 1
2008 1 1 1 6 1
2008 1 2 1 3 1
2008 1 3 1 8 1
2008 1 4 1 8 1
2008 1 5 1 21 1
2008 1 10 1 14 1
2008 1 15 1 16 1
2008 1 20 1 15 1
2008 1 25 1 9 1
2008 2 1 0 1 1
2008 2 2 0 1 1
2008 2 3 0 1 1
2008 2 4 0 1 1
2008 2 5 1 1 1
2008 2 6 0 1 1
2008 2 7 0 1 1
2008 2 8 0 1 1
2008 2 9 0 1 1
2008 2 10 1 1 1
2008 2 11 0 1 1
2008 2 12 0 1 1
2008 2 13 0 1 1
2008 2 14 0 1 1
2008 2 15 1 1 1
2008 2 16 0 1 1
2008 2 17 0 1 1
2008 2 18 0 1 1
2008 2 19 0 1 1
2008 2 20 1 1 1
2008 2 21 0 1 1
2008 2 22 0 1 1
2008 2 23 0 1 1
2008 2 24 0 1 1
2008 2 25 0 1 1
2009 1 1 1 5 1
2009 1 2 1 20 1
2009 1 3 1 2 1
2009 1 4 1 4 1
2009 1 5 1 4 1
2009 1 6 1 4 1
2009 1 7 1 14 1
2009 1 9 1 4 1
2009 1 10 1 3 1
2009 1 11 1 2 1
2009 1 12 1 8 1
2009 1 13 1 1 1
2009 1 16 1 2 1
2009 1 17 1 16 1
2009 1 18 1 1 1
2009 1 21 1 1 1
2009 1 22 1 9 1
2009 2 1 1 1 1
2009 2 2 1 1 1
2009 2 3 0 1 1
2009 2 4 1 1 1
2009 2 5 0 1 1
2009 2 6 0 1 1
2009 2 7 1 1 1
2009 2 8 0 1 1
2009 2 9 0 1 1
2009 2 10 0 1 1
2009 2 11 0 1 1
2009 2 12 1 1 1
2009 2 13 0 1 1
2009 2 14 0 1 1
2009 2 15 0 1 1
2009 2 16 0 1 1
2009 2 17 1 1 1
2009 2 18 0 1 1
2009 2 19 0 1 1
2009 2 20 0 1 1
2009 2 21 0 1 1
2009 2 22 1 1 1
2009 2 23 0 1 1
2009 2 24 0 1 1
2009 2 25 0 1 1
2010 1 1 1 2 1
2010 1 4 1 18 1
2010 1 6 1 2 1
2010 1 9 1 20 1
2010 1 11 1 3 1
2010 1 14 1 22 1
2010 1 15 1 1 1
2010 1 16 1 1 1
2010 1 19 1 16 1
2010 1 24 1 15 1
2010 2 1 0 1 1
2010 2 2 0 1 1
2010 2 3 0 1 1
2010 2 4 1 1 1
2010 2 5 0 1 1
2010 2 6 0 1 1
2010 2 7 0 1 1
2010 2 8 0 1 1
2010 2 9 1 1 1
2010 2 10 0 1 1
2010 2 11 1 1 1
2010 2 12 0 1 1
2010 2 13 0 1 1
2010 2 14 1 1 1
2010 2 15 0 1 1
2010 2 16 0 1 1
2010 2 17 0 1 1
2010 2 18 0 1 1
2010 2 19 1 1 1
2010 2 20 0 1 1
2010 2 21 0 1 1
2010 2 22 0 1 1
2010 2 23 0 1 1
2010 2 24 1 1 1
2010 2 25 0 1 1
2011 1 1 1 1 1
2011 1 2 1 1 1
2011 1 3 1 1 1
2011 1 4 1 2 1
2011 1 5 1 4 1
2011 1 6 1 1 1
2011 1 8 1 1 1
2011 1 10 1 7 1
2011 1 12 1 1 1
2011 1 15 1 6 1
2011 1 16 1 12 1
2011 1 17 1 14 1
2011 1 18 1 13 1
2011 1 19 1 10 1
2011 1 20 1 19 1
2011 1 25 1 7 1
2011 2 1 0 1 1
2011 2 2 0 1 1
2011 2 3 0 1 1
2011 2 4 0 1 1
2011 2 5 0 1 1
2011 2 6 0 1 1
2011 2 7 0 1 1
2011 2 8 0 1 1
2011 2 9 0 1 1
2011 2 10 0 1 1
2011 2 11 0 1 1
2011 2 12 0 1 1
2011 2 13 0 1 1
2011 2 14 0 1 1
2011 2 15 0 1 1
2011 2 16 0 1 1
2011 2 17 0 1 1
2011 2 18 1 1 1
2011 2 19 0 1 1
2011 2 20 0 1 1
2011 2 21 0 1 1
2011 2 22 0 1 1
2011 2 23 0 1 1
2011 2 24 0 1 1
2011 2 25 0 1 1
2012 1 1 1 4 1
2012 1 3 1 1 1
2012 1 6 1 2 1
2012 1 7 1 1 1
2012 1 8 1 1 1
2012 1 9 1 1 1
2012 1 10 1 1 1
2012 1 11 1 3 1
2012 1 13 1 2 1
2012 1 16 1 18 1
2012 1 17 1 19 1
2012 1 18 1 13 1
2012 1 19 1 15 1
2012 1 20 1 15 1
2012 1 21 1 1 1
2012 1 23 1 3 1
2012 2 1 0 1 1
2012 2 2 0 1 1
2012 2 3 0 1 1
2012 2 4 0 1 1
2012 2 5 0 1 1
2012 2 6 0 1 1
2012 2 7 0 1 1
2012 2 8 0 1 1
2012 2 9 0 1 1
2012 2 10 0 1 1
2012 2 11 0 1 1
2012 2 12 0 1 1
2012 2 13 0 1 1
2012 2 14 0 1 1
2012 2 15 0 1 1
2012 2 16 1 1 1
2012 2 17 1 1 1
2012 2 18 1 1 1
2012 2 19 1 1 1
2012 2 20 0 1 1
2012 2 21 0 1 1
2012 2 22 0 1 1
2012 2 23 0 1 1
2012 2 24 0 1 1
2012 2 25 0 1 1
2013 1 1 1 22 1
2013 1 2 1 1 1
2013 1 4 1 1 1
2013 1 5 1 1 1
2013 1 6 1 17 1
2013 1 7 1 1 1
2013 1 9 1 4 1
2013 1 10 1 3 1
2013 1 11 1 17 1
2013 1 13 1 3 1
2013 1 16 1 9 1
2013 1 17 1 1 1
2013 1 21 1 19 1
2013 1 22 1 1 1
2013 2 1 1 1 1
2013 2 2 0 1 1
2013 2 3 0 1 1
2013 2 4 0 1 1
2013 2 5 0 1 1
2013 2 6 1 1 1
2013 2 7 0 1 1
2013 2 8 0 1 1
2013 2 9 1 1 1
2013 2 10 0 1 1
2013 2 11 1 1 1
2013 2 12 0 1 1
2013 2 13 0 1 1
2013 2 14 0 1 1
2013 2 15 0 1 1
2013 2 16 1 1 1
2013 2 17 0 1 1
2013 2 18 0 1 1
2013 2 19 0 1 1
2013 2 20 0 1 1
2013 2 21 1 1 1
2013 2 22 0 1 1
2013 2 23 0 1 1
2013 2 24 0 1 1
2013 2 25 0 1 1
2014 1 3 1 11 1
2014 1 4 1 4 1
2014 1 5 1 2 1
2014 1 6 1 1 1
2014 1 7 1 3 1
2014 1 8 1 17 1
2014 1 9 1 3 1
2014 1 10 1 2 1
2014 1 13 1 12 1
2014 1 14 1 4 1
2014 1 15 1 1 1
2014 1 17 1 1 1
2014 1 18 1 17 1
2014 1 19 1 3 1
2014 1 20 1 1 1
2014 1 21 1 1 1
2014 1 23 1 10 1
2014 1 24 1 3 1
2014 1 25 1 4 1
2014 2 1 0 1 1
2014 2 2 0 1 1
2014 2 3 1 1 1
2014 2 4 0 1 1
2014 2 5 0 1 1
2014 2 6 0 1 1
2014 2 7 0 1 1
2014 2 8 0 1 1
2014 2 9 0 1 1
2014 2 10 0 1 1
2014 2 11 0 1 1
2014 2 12 0 1 1
2014 2 13 1 1 1
2014 2 14 0 1 1
2014 2 15 1 1 1
2014 2 16 0 1 1
2014 2 17 0 1 1
2014 2 18 0 1 1
2014 2 19 1 1 1
2014 2 20 0 1 1
2014 2 21 0 1 1
2014 2 22 0 1 1
2014 2 23 1 1 1
2014 2 24 0 1 1
2014 2 25 0 1 1
2015 1 2 1 1 1
2015 1 5 1 18 1
2015 1 10 1 20 1
2015 1 12 1 2 1
2015 1 15 1 18 1
2015 1 17 1 1 1
2015 1 20 1 17 1
2015 1 22 1 2 1
2015 1 25 1 21 1
2015 2 1 0 1 1
2015 2 2 0 1 1
2015 2 3 0 1 1
2015 2 4 0 1 1
2015 2 5 1 1 1
2015 2 6 0 1 1
2015 2 7 0 1 1
2015 2 8 0 1 1
2015 2 9 0 1 1
2015 2 10 1 1 1
2015 2 11 0 1 1
2015 2 12 0 1 1
2015 2 13 0 1 1
2015 2 14 0 1 1
2015 2 15 0 1 1
2015 2 16 0 1 1
2015 2 17 0 1 1
2015 2 18 0 1 1
2015 2 19 0 1 1
2015 2 20 1 1 1
2015 2 21 0 1 1
2015 2 22 0 1 1
2015 2 23 0 1 1
2015 2 24 0 1 1
2015 2 25 1 1 1
2016 1 4 1 16 1
2016 1 6 1 2 1
2016 1 9 1 15 1
2016 1 10 1 1 1
2016 1 14 1 22 1
2016 1 19 1 22 1
2016 1 24 1 22 1
2016 2 1 0 1 1
2016 2 2 0 1 1
2016 2 3 0 1 1
2016 2 4 1 1 1
2016 2 5 0 1 1
2016 2 6 1 1 1
2016 2 7 0 1 1
2016 2 8 0 1 1
2016 2 9 1 1 1
2016 2 10 0 1 1
2016 2 11 0 1 1
2016 2 12 0 1 1
2016 2 13 0 1 1
2016 2 14 1 1 1
2016 2 15 0 1 1
2016 2 16 0 1 1
2016 2 17 0 1 1
2016 2 18 0 1 1
2016 2 19 1 1 1
2016 2 20 0 1 1
2016 2 21 0 1 1
2016 2 22 0 1 1
2016 2 23 0 1 1
2016 2 24 1 1 1
2016 2 25 0 1 1
2017 1 4 1 8 1
2017 1 5 1 18 1
2017 1 9 1 7 1
2017 1 10 1 4 1
2017 1 14 1 12 1
2017 1 15 1 12 1
2017 1 19 1 6 1
2017 1 20 1 11 1
2017 1 24 1 11 1
2017 1 25 1 11 1
2017 2 1 0 1 1
2017 2 2 0 1 1
2017 2 3 0 1 1
2017 2 4 0 1 1
2017 2 5 1 1 1
2017 2 6 0 1 1
2017 2 7 0 1 1
2017 2 8 0 1 1
2017 2 9 1 1 1
2017 2 10 1 1 1
2017 2 11 0 1 1
2017 2 12 0 1 1
2017 2 13 0 1 1
2017 2 14 0 1 1
2017 2 15 0 1 1
2017 2 16 0 1 1
2017 2 17 0 1 1
2017 2 18 0 1 1
2017 2 19 0 1 1
2017 2 20 0 1 1
2017 2 21 0 1 1
2017 2 22 0 1 1
2017 2 23 0 1 1
2017 2 24 1 1 1
2017 2 25 0 1 1
2018 1 1 1 1 1
2018 1 2 1 1 1
2018 1 3 1 1 1
2018 1 5 1 9 1
2018 1 10 1 4 1
2018 1 11 1 1 1
2018 1 14 1 3 1
2018 1 15 1 8 1
2018 1 16 1 8 1
2018 1 17 1 2 1
2018 1 18 1 1 1
2018 1 19 1 3 1
2018 1 20 1 10 1
2018 1 21 1 3 1
2018 1 22 1 5 1
2018 1 23 1 8 1
2018 1 24 1 11 1
2018 1 25 1 21 1
2018 2 1 0 1 1
2018 2 2 0 1 1
2018 2 3 0 1 1
2018 2 4 0 1 1
2018 2 5 1 1 1
2018 2 6 0 1 1
2018 2 7 0 1 1
2018 2 8 0 1 1
2018 2 9 0 1 1
2018 2 10 1 1 1
2018 2 11 0 1 1
2018 2 12 0 1 1
2018 2 13 0 1 1
2018 2 14 0 1 1
2018 2 15 1 1 1
2018 2 16 1 1 1
2018 2 17 0 1 1
2018 2 18 0 1 1
2018 2 19 0 1 1
2018 2 20 0 1 1
2018 2 21 1 1 1
2018 2 22 0 1 1
2018 2 23 0 1 1
2018 2 24 1 1 1
2018 2 25 1 1 1
2019 1 1 1 6 1
2019 1 6 1 2 1
2019 1 11 1 6 1
2019 1 15 1 1 1
2019 1 16 1 14 1
2019 1 17 1 12 1
2019 1 18 1 19 1
2019 1 19 1 15 1
2019 1 20 1 15 1
2019 1 21 1 5 1
2019 1 23 1 2 1
2019 1 24 1 2 1
2019 1 25 1 1 1
2019 2 1 0 1 1
2019 2 2 0 1 1
2019 2 3 0 1 1
2019 2 4 0 1 1
2019 2 5 0 1 1
2019 2 6 1 1 1
2019 2 7 0 1 1
2019 2 8 0 1 1
2019 2 9 0 1 1
2019 2 10 0 1 1
2019 2 11 1 1 1
2019 2 12 0 1 1
2019 2 13 0 1 1
2019 2 14 0 1 1
2019 2 15 0 1 1
2019 2 16 1 1 1
2019 2 17 1 1 1
2019 2 18 1 1 1
2019 2 19 0 1 1
2019 2 20 0 1 1
2019 2 21 0 1 1
2019 2 22 0 1 1
2019 2 23 0 1 1
2019 2 24 0 1 1
2019 2 25 0 1 1
2020 1 11 1 1 1
2020 1 12 1 5 1
2020 1 13 1 4 1
2020 1 14 1 1 1
2020 1 15 1 3 1
2020 1 16 1 18 1
2020 1 17 1 15 1
2020 1 18 1 20 1
2020 1 19 1 13 1
2020 1 20 1 20 1
2020 2 1 0 1 1
2020 2 2 0 1 1
2020 2 3 0 1 1
2020 2 4 0 1 1
2020 2 5 0 1 1
2020 2 6 0 1 1
2020 2 7 0 1 1
2020 2 8 0 1 1
2020 2 9 0 1 1
2020 2 10 0 1 1
2020 2 11 1 1 1
2020 2 12 0 1 1
2020 2 13 1 1 1
2020 2 14 0 1 1
2020 2 15 1 1 1
2020 2 16 1 1 1
2020 2 17 1 1 1
2020 2 18 1 1 1
2020 2 19 1 1 1
2020 2 20 1 1 1
2020 2 21 0 1 1
2020 2 22 0 1 1
2020 2 23 0 1 1
2020 2 24 0 1 1
2020 2 25 0 1 1
2021 1 2 1 1 1
2021 1 5 1 15 1
2021 1 7 1 2 1
2021 1 10 1 19 1
2021 1 15 1 19 1
2021 1 20 1 28 1
2021 1 22 1 1 1
2021 1 25 1 15 1
2021 2 1 0 1 1
2021 2 2 0 1 1
2021 2 3 0 1 1
2021 2 4 0 1 1
2021 2 5 1 1 1
2021 2 6 0 1 1
2021 2 7 0 1 1
2021 2 8 0 1 1
2021 2 9 0 1 1
2021 2 10 1 1 1
2021 2 11 0 1 1
2021 2 12 0 1 1
2021 2 13 0 1 1
2021 2 14 0 1 1
2021 2 15 1 1 1
2021 2 16 0 1 1
2021 2 17 0 1 1
2021 2 18 0 1 1
2021 2 19 0 1 1
2021 2 20 1 1 1
2021 2 21 0 1 1
2021 2 22 0 1 1
2021 2 23 0 1 1
2021 2 24 0 1 1
2021 2 25 1 1 1
2022 1 1 1 5 1
2022 1 2 1 13 1
2022 1 3 1 6 1
2022 1 4 1 14 1
2022 1 5 1 10 1
2022 1 6 1 5 1
2022 1 7 1 13 1
2022 1 8 1 1 1
2022 1 9 1 7 1
2022 1 10 1 9 1
2022 1 12 1 2 1
2022 1 14 1 4 1
2022 1 17 1 2 1
2022 1 19 1 4 1
2022 1 24 1 5 1
2022 2 1 1 1 1
2022 2 2 1 1 1
2022 2 3 0 1 1
2022 2 4 0 1 1
2022 2 5 1 1 1
2022 2 6 0 1 1
2022 2 7 1 1 1
2022 2 8 0 1 1
2022 2 9 0 1 1
2022 2 10 0 1 1
2022 2 11 0 1 1
2022 2 12 0 1 1
2022 2 13 0 1 1
2022 2 14 0 1 1
2022 2 15 0 1 1
2022 2 16 0 1 1
2022 2 17 0 1 1
2022 2 18 0 1 1
2022 2 19 0 1 1
2022 2 20 0 1 1
2022 2 21 0 1 1
2022 2 22 0 1 1
2022 2 23 0 1 1
2022 2 24 0 1 1
2022 2 25 0 1 1
2023 1 1 1 2 1
2023 1 4 1 1 1
2023 1 5 1 8 1
2023 1 6 1 1 1
2023 1 7 1 2 1
2023 1 9 1 2 1
2023 1 10 1 18 1
2023 1 11 1 3 1
2023 1 12 1 4 1
2023 1 13 1 7 1
2023 1 14 1 10 1
2023 1 15 1 16 1
2023 1 16 1 1 1
2023 1 17 1 1 1
2023 1 19 1 2 1
2023 1 20 1 8 1
2023 1 21 1 1 1
2023 1 24 1 3 1
2023 1 25 1 10 1
2023 2 1 0 1 1
2023 2 2 0 1 1
2023 2 3 0 1 1
2023 2 4 0 1 1
2023 2 5 0 1 1
2023 2 6 0 1 1
2023 2 7 0 1 1
2023 2 8 0 1 1
2023 2 9 0 1 1
2023 2 10 0 1 1
2023 2 11 0 1 1
2023 2 12 0 1 1
2023 2 13 1 1 1
2023 2 14 1 1 1
2023 2 15 1 1 1
2023 2 16 1 1 1
2023 2 17 0 1 1
2023 2 18 0 1 1
2023 2 19 0 1 1
2023 2 20 1 1 1
2023 2 21 1 1 1
2023 2 22 0 1 1
2023 2 23 0 1 1
2023 2 24 0 1 1
2023 2 25 0 1 1
2024 1 1 1 6 1
2024 1 2 1 1 1
2024 1 3 1 1 1
2024 1 4 1 1 1
2024 1 5 1 4 1
2024 1 6 1 9 1
2024 1 10 1 3 1
2024 1 11 1 10 1
2024 1 12 1 2 1
2024 1 13 1 1 1
2024 1 15 1 7 1
2024 1 16 1 11 1
2024 1 17 1 6 1
2024 1 18 1 6 1
2024 1 19 1 7 1
2024 1 20 1 9 1
2024 1 21 1 5 1
2024 1 22 1 3 1
2024 1 23 1 1 1
2024 1 24 1 1 1
2024 1 25 1 6 1
2024 2 1 0 1 1
2024 2 2 0 1 1
2024 2 3 0 1 1
2024 2 4 0 1 1
2024 2 5 0 1 1
2024 2 6 0 1 1
2024 2 7 0 1 1
2024 2 8 0 1 1
2024 2 9 0 1 1
2024 2 10 0 1 1
2024 2 11 0 1 1
2024 2 12 0 1 1
2024 2 13 0 1 1
2024 2 14 0 1 1
2024 2 15 1 1 1
2024 2 16 1 1 1
2024 2 17 0 1 1
2024 2 18 0 1 1
2024 2 19 1 1 1
2024 2 20 1 1 1
2024 2 21 0 1 1
2024 2 22 0 1 1
2024 2 23 0 1 1
2024 2 24 0 1 1
2024 2 25 1 1 1
2025 1 1 1 16 1
2025 1 2 1 3 1
2025 1 3 1 3 1
2025 1 4 1 1 1
2025 1 5 1 6 1
2025 1 6 1 9 1
2025 1 8 1 3 1
2025 1 11 1 9 1
2025 1 13 1 6 1
2025 1 16 1 10 1
2025 1 18 1 2 1
2025 1 21 1 9 1
2025 1 22 1 3 1
2025 1 23 1 6 1
2025 1 24 1 4 1
2025 1 25 1 10 1
2025 2 1 0 1 1
2025 2 2 0 1 1
2025 2 3 1 1 1
2025 2 4 0 1 1
2025 2 5 0 1 1
2025 2 6 0 1 1
2025 2 7 0 1 1
2025 2 8 0 1 1
2025 2 9 0 1 1
2025 2 10 0 1 1
2025 2 11 0 1 1
2025 2 12 1 1 1
2025 2 13 0 1 1
2025 2 14 0 1 1
2025 2 15 0 1 1
2025 2 16 1 1 1
2025 2 17 0 1 1
2025 2 18 0 1 1
2025 2 19 0 1 1
2025 2 20 0 1 1
2025 2 21 1 1 1
2025 2 22 1 1 1
2025 2 23 1 1 1
2025 2 24 1 1 1
2025 2 25 0 1 1
2026 1 3 1 1 1
2026 1 4 1 5 1
2026 1 5 1 15 1
2026 1 8 1 2 1
2026 1 9 1 5 1
2026 1 10 1 11 1
2026 1 12 1 1 1
2026 1 13 1 3 1
2026 1 14 1 3 1
2026 1 15 1 11 1
2026 1 17 1 1 1
2026 1 18 1 7 1
2026 1 19 1 5 1
2026 1 20 1 10 1
2026 1 23 1 3 1
2026 1 24 1 3 1
2026 1 25 1 14 1
2026 2 1 0 1 1
2026 2 2 0 1 1
2026 2 3 0 1 1
2026 2 4 0 1 1
2026 2 5 0 1 1
2026 2 6 0 1 1
2026 2 7 0 1 1
2026 2 8 0 1 1
2026 2 9 0 1 1
2026 2 10 0 1 1
2026 2 11 0 1 1
2026 2 12 0 1 1
2026 2 13 1 1 1
2026 2 14 0 1 1
2026 2 15 0 1 1
2026 2 16 0 1 1
2026 2 17 0 1 1
2026 2 18 0 1 1
2026 2 19 1 1 1
2026 2 20 1 1 1
2026 2 21 0 1 1
2026 2 22 0 1 1
2026 2 23 1 1 1
2026 2 24 0 1 1
2026 2 25 0 1 1
2027 1 6 1 6 1
2027 1 7 1 3 1
2027 1 8 1 6 1
2027 1 9 1 3 1
2027 1 10 1 5 1
2027 1 11 1 16 1
2027 1 12 1 12 1
2027 1 13 1 21 1
2027 1 14 1 11 1
2027 1 15 1 16 1
2027 1 18 1 1 1
2027 2 1 0 1 1
2027 2 2 0 1 1
2027 2 3 0 1 1
2027 2 4 0 1 1
2027 2 5 0 1 1
2027 2 6 1 1 1
2027 2 7 0 1 1
2027 2 8 1 1 1
2027 2 9 0 1 1
2027 2 10 0 1 1
2027 2 11 1 1 1
2027 2 12 1 1 1
2027 2 13 1 1 1
2027 2 14 1 1 1
2027 2 15 1 1 1
2027 2 16 0 1 1
2027 2 17 0 1 1
2027 2 18 0 1 1
2027 2 19 0 1 1
2027 2 20 0 1 1
2027 2 21 0 1 1
2027 2 22 0 1 1
2027 2 23 0 1 1
2027 2 24 0 1 1
2027 2 25 0 1 1
2028 1 1 1 1 1
2028 1 3 1 18 1
2028 1 4 1 2 1
2028 1 5 1 2 1
2028 1 6 1 6 1
2028 1 7 1 5 1
2028 1 8 1 20 1
2028 1 9 1 1 1
2028 1 10 1 5 1
2028 1 13 1 8 1
2028 1 18 1 15 1
2028 1 21 1 2 1
2028 1 22 1 1 1
2028 1 23 1 10 1
2028 1 24 1 3 1
2028 1 25 1 1 1
2028 2 1 0 1 1
2028 2 2 1 1 1
2028 2 3 0 1 1
2028 2 4 0 1 1
2028 2 5 0 1 1
2028 2 6 0 1 1
2028 2 7 0 1 1
2028 2 8 1 1 1
2028 2 9 0 1 1
2028 2 10 1 1 1
2028 2 11 0 1 1
2028 2 12 0 1 1
2028 2 13 1 1 1
2028 2 14 0 1 1
2028 2 15 0 1 1
2028 2 16 0 1 1
2028 2 17 0 1 1
2028 2 18 0 1 1
2028 2 19 0 1 1
2028 2 20 0 1 1
2028 2 21 0 1 1
2028 2 22 0 1 1
2028 2 23 0 1 1
2028 2 24 0 1 1
2028 2 25 0 1 1
2029 1 1 1 1 1
2029 1 3 1 2 1
2029 1 4 1 15 1
2029 1 5 1 1 1
2029 1 8 1 1 1
2029 1 9 1 10 1
2029 1 11 1 3 1
2029 1 14 1 22 1
2029 1 15 1 1 1
2029 1 16 1 1 1
2029 1 18 1 1 1
2029 1 19 1 21 1
2029 1 21 1 1 1
2029 1 22 1 2 1
2029 1 23 1 2 1
2029 1 24 1 15 1
2029 1 25 1 1 1
2029 2 1 0 1 1
2029 2 2 0 1 1
2029 2 3 1 1 1
2029 2 4 0 1 1
2029 2 5 0 1 1
2029 2 6 0 1 1
2029 2 7 0 1 1
2029 2 8 0 1 1
2029 2 9 1 1 1
2029 2 10 0 1 1
2029 2 11 0 1 1
2029 2 12 0 1 1
2029 2 13 0 1 1
2029 2 14 1 1 1
2029 2 15 0 1 1
2029 2 16 0 1 1
2029 2 17 0 1 1
2029 2 18 0 1 1
2029 2 19 1 1 1
2029 2 20 0 1 1
2029 2 21 0 1 1
2029 2 22 0 1 1
2029 2 23 0 1 1
2029 2 24 1 1 1
2029 2 25 0 1 1
2030 1 2 1 8 1
2030 1 4 1 1 1
2030 1 7 1 8 1
2030 1 9 1 1 1
2030 1 12 1 8 1
2030 1 16 1 11 1
2030 1 17 1 15 1
2030 1 18 1 9 1
2030 1 19 1 9 1
2030 1 20 1 12 1
2030 1 22 1 8 1
2030 1 23 1 4 1
2030 1 24 1 3 1
2030 1 25 1 3 1
2030 2 1 0 1 1
2030 2 2 0 1 1
2030 2 3 0 1 1
2030 2 4 0 1 1
2030 2 5 0 1 1
2030 2 6 0 1 1
2030 2 7 0 1 1
2030 2 8 0 1 1
2030 2 9 0 1 1
2030 2 10 0 1 1
2030 2 11 0 1 1
2030 2 12 1 1 1
2030 2 13 0 1 1
2030 2 14 0 1 1
2030 2 15 0 1 1
2030 2 16 0 1 1
2030 2 17 1 1 1
2030 2 18 1 1 1
2030 2 19 0 1 1
2030 2 20 0 1 1
2030 2 21 0 1 1
2030 2 22 1 1 1
2030 2 23 0 1 1
2030 2 24 0 1 1
2030 2 25 0 1 1
2031 1 16 1 16 1
2031 1 17 1 19 1
2031 1 18 1 22 1
2031 1 19 1 24 1
2031 1 20 1 19 1
2031 2 1 0 1 1
2031 2 2 0 1 1
2031 2 3 0 1 1
2031 2 4 0 1 1
2031 2 5 0 1 1
2031 2 6 0 1 1
2031 2 7 0 1 1
2031 2 8 0 1 1
2031 2 9 0 1 1
2031 2 10 0 1 1
2031 2 11 0 1 1
2031 2 12 0 1 1
2031 2 13 0 1 1
2031 2 14 0 1 1
2031 2 15 0 1 1
2031 2 16 1 1 1
2031 2 17 1 1 1
2031 2 18 1 1 1
2031 2 19 1 1 1
2031 2 20 1 1 1
2031 2 21 0 1 1
2031 2 22 0 1 1
2031 2 23 0 1 1
2031 2 24 0 1 1
2031 2 25 0 1 1
2032 1 1 1 13 1
2032 1 2 1 5 1
2032 1 3 1 8 1
2032 1 4 1 8 1
2032 1 5 1 5 1
2032 1 6 1 11 1
2032 1 7 1 11 1
2032 1 8 1 7 1
2032 1 9 1 8 1
2032 1 10 1 13 1
2032 1 11 1 7 1
2032 1 16 1 1 1
2032 1 21 1 3 1
2032 2 1 0 1 1
2032 2 2 0 1 1
2032 2 3 0 1 1
2032 2 4 0 1 1
2032 2 5 0 1 1
2032 2 6 1 1 1
2032 2 7 0 1 1
2032 2 8 1 1 1
2032 2 9 0 1 1
2032 2 10 0 1 1
2032 2 11 0 1 1
2032 2 12 0 1 1
2032 2 13 0 1 1
2032 2 14 0 1 1
2032 2 15 0 1 1
2032 2 16 0 1 1
2032 2 17 0 1 1
2032 2 18 0 1 1
2032 2 19 0 1 1
2032 2 20 0 1 1
2032 2 21 0 1 1
2032 2 22 0 1 1
2032 2 23 0 1 1
2032 2 24 0 1 1
2032 2 25 0 1 1
2033 1 1 1 2 1
2033 1 3 1 19 1
2033 1 5 1 1 1
2033 1 6 1 1 1
2033 1 8 1 12 1
2033 1 11 1 1 1
2033 1 13 1 15 1
2033 1 16 1 2 1
2033 1 18 1 13 1
2033 1 19 1 3 1
2033 1 21 1 2 1
2033 1 22 1 1 1
2033 1 23 1 24 1
2033 1 24 1 4 1
2033 2 1 0 1 1
2033 2 2 0 1 1
2033 2 3 1 1 1
2033 2 4 0 1 1
2033 2 5 0 1 1
2033 2 6 0 1 1
2033 2 7 0 1 1
2033 2 8 1 1 1
2033 2 9 0 1 1
2033 2 10 0 1 1
2033 2 11 1 1 1
2033 2 12 0 1 1
2033 2 13 1 1 1
2033 2 14 0 1 1
2033 2 15 0 1 1
2033 2 16 0 1 1
2033 2 17 0 1 1
2033 2 18 0 1 1
2033 2 19 0 1 1
2033 2 20 0 1 1
2033 2 21 0 1 1
2033 2 22 0 1 1
2033 2 23 1 1 1
2033 2 24 0 1 1
2033 2 25 1 1 1
2034 1 6 1 4 1
2034 1 7 1 4 1
2034 1 8 1 3 1
2034 1 9 1 5 1
2034 1 10 1 1 1
2034 1 11 1 19 1
2034 1 12 1 16 1
2034 1 13 1 15 1
2034 1 14 1 9 1
2034 1 15 1 17 1
2034 1 19 1 1 1
2034 1 22 1 2 1
2034 1 23 1 2 1
2034 1 24 1 2 1
2034 2 1 0 1 1
2034 2 2 0 1 1
2034 2 3 0 1 1
2034 2 4 0 1 1
2034 2 5 0 1 1
2034 2 6 0 1 1
2034 2 7 1 1 1
2034 2 8 0 1 1
2034 2 9 1 1 1
2034 2 10 0 1 1
2034 2 11 1 1 1
2034 2 12 1 1 1
2034 2 13 1 1 1
2034 2 14 0 1 1
2034 2 15 1 1 1
2034 2 16 0 1 1
2034 2 17 0 1 1
2034 2 18 0 1 1
2034 2 19 0 1 1
2034 2 20 0 1 1
2034 2 21 0 1 1
2034 2 22 0 1 1
2034 2 23 0 1 1
2034 2 24 0 1 1
2034 2 25 0 1 1
2035 1 1 1 9 1
2035 1 2 1 6 1
2035 1 3 1 20 1
2035 1 4 1 7 1
2035 1 5 1 8 1
2035 1 6 1 4 1
2035 1 8 1 4 1
2035 1 11 1 3 1
2035 1 13 1 11 1
2035 1 14 1 1 1
2035 1 15 1 1 1
2035 1 16 1 1 1
2035 1 17 1 1 1
2035 1 18 1 8 1
2035 1 19 1 1 1
2035 1 20 1 1 1
2035 1 21 1 1 1
2035 1 23 1 13 1
2035 2 1 0 1 1
2035 2 2 1 1 1
2035 2 3 1 1 1
2035 2 4 1 1 1
2035 2 5 1 1 1
2035 2 6 0 1 1
2035 2 7 0 1 1
2035 2 8 0 1 1
2035 2 9 0 1 1
2035 2 10 0 1 1
2035 2 11 1 1 1
2035 2 12 0 1 1
2035 2 13 0 1 1
2035 2 14 0 1 1
2035 2 15 0 1 1
2035 2 16 0 1 1
2035 2 17 0 1 1
2035 2 18 1 1 1
2035 2 19 1 1 1
2035 2 20 0 1 1
2035 2 21 0 1 1
2035 2 22 0 1 1
2035 2 23 1 1 1
2035 2 24 0 1 1
2035 2 25 0 1 1
2036 1 1 1 1 1
2036 1 2 1 1 1
2036 1 5 1 5 1
2036 1 6 1 8 1
2036 1 7 1 2 1
2036 1 9 1 4 1
2036 1 10 1 15 1
2036 1 11 1 7 1
2036 1 12 1 1 1
2036 1 15 1 17 1
2036 1 16 1 9 1
2036 1 17 1 1 1
2036 1 20 1 9 1
2036 1 21 1 5 1
2036 1 22 1 2 1
2036 1 25 1 13 1
2036 2 1 0 1 1
2036 2 2 0 1 1
2036 2 3 0 1 1
2036 2 4 0 1 1
2036 2 5 1 1 1
2036 2 6 1 1 1
2036 2 7 0 1 1
2036 2 8 1 1 1
2036 2 9 0 1 1
2036 2 10 0 1 1
2036 2 11 0 1 1
2036 2 12 0 1 1
2036 2 13 0 1 1
2036 2 14 0 1 1
2036 2 15 1 1 1
2036 2 16 0 1 1
2036 2 17 0 1 1
2036 2 18 0 1 1
2036 2 19 0 1 1
2036 2 20 1 1 1
2036 2 21 0 1 1
2036 2 22 0 1 1
2036 2 23 0 1 1
2036 2 24 0 1 1
2036 2 25 0 1 1
2037 1 2 1 16 1
2037 1 3 1 3 1
2037 1 7 1 18 1
2037 1 8 1 4 1
2037 1 12 1 11 1
2037 1 13 1 5 1
2037 1 17 1 15 1
2037 1 18 1 1 1
2037 1 22 1 24 1
2037 1 23 1 3 1
2037 2 1 0 1 1
2037 2 2 1 1 1
2037 2 3 0 1 1
2037 2 4 0 1 1
2037 2 5 0 1 1
2037 2 6 0 1 1
2037 2 7 1 1 1
2037 2 8 0 1 1
2037 2 9 0 1 1
2037 2 10 0 1 1
2037 2 11 0 1 1
2037 2 12 1 1 1
2037 2 13 0 1 1
2037 2 14 0 1 1
2037 2 15 0 1 1
2037 2 16 0 1 1
2037 2 17 0 1 1
2037 2 18 0 1 1
2037 2 19 0 1 1
2037 2 20 0 1 1
2037 2 21 0 1 1
2037 2 22 1 1 1
2037 2 23 0 1 1
2037 2 24 0 1 1
2037 2 25 0 1 1
2038 1 4 1 4 1
2038 1 6 1 4 1
2038 1 7 1 3 1
2038 1 8 1 4 1
2038 1 9 1 6 1
2038 1 10 1 3 1
2038 1 14 1 4 1
2038 1 16 1 15 1
2038 1 17 1 17 1
2038 1 18 1 12 1
2038 1 19 1 13 1
2038 1 20 1 13 1
2038 1 24 1 2 1
2038 2 1 0 1 1
2038 2 2 0 1 1
2038 2 3 0 1 1
2038 2 4 0 1 1
2038 2 5 0 1 1
2038 2 6 0 1 1
2038 2 7 0 1 1
2038 2 8 0 1 1
2038 2 9 0 1 1
2038 2 10 0 1 1
2038 2 11 0 1 1
2038 2 12 0 1 1
2038 2 13 0 1 1
2038 2 14 1 1 1
2038 2 15 0 1 1
2038 2 16 1 1 1
2038 2 17 1 1 1
2038 2 18 1 1 1
2038 2 19 1 1 1
2038 2 20 1 1 1
2038 2 21 0 1 1
2038 2 22 0 1 1
2038 2 23 0 1 1
2038 2 24 0 1 1
2038 2 25 0 1 1
2039 1 1 1 11 1
2039 1 2 1 18 1
2039 1 3 1 14 1
2039 1 4 1 33 1
2039 1 5 1 20 1
2039 1 10 1 1 1
2039 1 15 1 1 1
2039 1 23 1 2 1
2039 2 1 1 1 1
2039 2 2 1 1 1
2039 2 3 1 1 1
2039 2 4 1 1 1
2039 2 5 1 1 1
2039 2 6 0 1 1
2039 2 7 0 1 1
2039 2 8 0 1 1
2039 2 9 0 1 1
2039 2 10 0 1 1
2039 2 11 0 1 1
2039 2 12 0 1 1
2039 2 13 0 1 1
2039 2 14 0 1 1
2039 2 15 0 1 1
2039 2 16 0 1 1
2039 2 17 0 1 1
2039 2 18 0 1 1
2039 2 19 0 1 1
2039 2 20 0 1 1
2039 2 21 0 1 1
2039 2 22 0 1 1
2039 2 23 0 1 1
2039 2 24 0 1 1
2039 2 25 0 1 1
2040 1 3 1 15 1
2040 1 8 1 15 1
2040 1 11 1 1 1
2040 1 12 1 2 1
2040 1 13 1 9 1
2040 1 14 1 1 1
2040 1 15 1 1 1
2040 1 18 1 11 1
2040 1 21 1 8 1
2040 1 22 1 3 1
2040 1 23 1 19 1
2040 1 24 1 4 1
2040 1 25 1 11 1
2040 2 1 0 1 1
2040 2 2 0 1 1
2040 2 3 1 1 1
2040 2 4 0 1 1
2040 2 5 0 1 1
2040 2 6 0 1 1
2040 2 7 0 1 1
2040 2 8 1 1 1
2040 2 9 0 1 1
2040 2 10 0 1 1
2040 2 11 0 1 1
2040 2 12 0 1 1
2040 2 13 1 1 1
2040 2 14 0 1 1
2040 2 15 0 1 1
2040 2 16 0 1 1
2040 2 17 0 1 1
2040 2 18 1 1 1
2040 2 19 0 1 1
2040 2 20 0 1 1
2040 2 21 0 1 1
2040 2 22 1 1 1
2040 2 23 1 1 1
2040 2 24 1 1 1
2040 2 25 0 1 1
2041 1 2 1 14 1
2041 1 6 1 1 1
2041 1 7 1 7 1
2041 1 8 1 2 1
2041 1 10 1 1 1
2041 1 12 1 9 1
2041 1 15 1 1 1
2041 1 16 1 6 1
2041 1 17 1 23 1
2041 1 18 1 3 1
2041 1 19 1 3 1
2041 1 20 1 11 1
2041 1 21 1 1 1
2041 1 22 1 16 1
2041 1 25 1 2 1
2041 2 1 0 1 1
2041 2 2 0 1 1
2041 2 3 0 1 1
2041 2 4 0 1 1
2041 2 5 0 1 1
2041 2 6 0 1 1
2041 2 7 0 1 1
2041 2 8 0 1 1
2041 2 9 0 1 1
2041 2 10 0 1 1
2041 2 11 0 1 1
2041 2 12 1 1 1
2041 2 13 0 1 1
2041 2 14 0 1 1
2041 2 15 1 1 1
2041 2 16 1 1 1
2041 2 17 0 1 1
2041 2 18 1 1 1
2041 2 19 0 1 1
2041 2 20 0 1 1
2041 2 21 0 1 1
2041 2 22 1 1 1
2041 2 23 0 1 1
2041 2 24 0 1 1
2041 2 25 1 1 1
2042 1 8 1 3 1
2042 1 13 1 1 1
2042 1 16 1 3 1
2042 1 17 1 5 1
2042 1 18 1 4 1
2042 1 19 1 1 1
2042 1 20 1 2 1
2042 1 21 1 10 1
2042 1 22 1 23 1
2042 1 23 1 14 1
2042 1 24 1 16 1
2042 1 25 1 18 1
2042 2 1 0 1 1
2042 2 2 0 1 1
2042 2 3 0 1 1
2042 2 4 0 1 1
2042 2 5 0 1 1
2042 2 6 0 1 1
2042 2 7 0 1 1
2042 2 8 0 1 1
2042 2 9 0 1 1
2042 2 10 0 1 1
2042 2 11 0 1 1
2042 2 12 0 1 1
2042 2 13 0 1 1
2042 2 14 0 1 1
2042 2 15 0 1 1
2042 2 16 0 1 1
2042 2 17 0 1 1
2042 2 18 0 1 1
2042 2 19 0 1 1
2042 2 20 0 1 1
2042 2 21 1 1 1
2042 2 22 1 1 1
2042 2 23 0 1 1
2042 2 24 1 1 1
2042 2 25 1 1 1
2043 1 1 1 2 1
2043 1 9 1 2 1
2043 1 10 1 2 1
2043 1 16 1 3 1
2043 1 17 1 1 1
2043 1 18 1 3 1
2043 1 19 1 3 1
2043 1 20 1 3 1
2043 1 21 1 24 1
2043 1 22 1 11 1
2043 1 23 1 21 1
2043 1 24 1 15 1
2043 1 25 1 10 1
2043 2 1 0 1 1
2043 2 2 0 1 1
2043 2 3 0 1 1
2043 2 4 0 1 1
2043 2 5 0 1 1
2043 2 6 0 1 1
2043 2 7 0 1 1
2043 2 8 0 1 1
2043 2 9 0 1 1
2043 2 10 0 1 1
2043 2 11 0 1 1
2043 2 12 0 1 1
2043 2 13 0 1 1
2043 2 14 0 1 1
2043 2 15 0 1 1
2043 2 16 0 1 1
2043 2 17 0 1 1
2043 2 18 0 1 1
2043 2 19 0 1 1
2043 2 20 0 1 1
2043 2 21 1 1 1
2043 2 22 1 1 1
2043 2 23 1 1 1
2043 2 24 1 1 1
2043 2 25 1 1 1
2044 1 1 1 22 1
2044 1 2 1 13 1
2044 1 3 1 15 1
2044 1 4 1 11 1
2044 1 5 1 7 1
2044 1 6 1 9 1
2044 1 10 1 1 1
2044 1 11 1 10 1
2044 1 16 1 8 1
2044 1 21 1 2 1
2044 1 23 1 1 1
2044 1 24 1 1 1
2044 2 1 1 1 1
2044 2 2 0 1 1
2044 2 3 1 1 1
2044 2 4 0 1 1
2044 2 5 1 1 1
2044 2 6 1 1 1
2044 2 7 0 1 1
2044 2 8 0 1 1
2044 2 9 0 1 1
2044 2 10 0 1 1
2044 2 11 1 1 1
2044 2 12 0 1 1
2044 2 13 0 1 1
2044 2 14 0 1 1
2044 2 15 0 1 1
2044 2 16 0 1 1
2044 2 17 0 1 1
2044 2 18 0 1 1
2044 2 19 0 1 1
2044 2 20 0 1 1
2044 2 21 1 1 1
2044 2 22 0 1 1
2044 2 23 0 1 1
2044 2 24 0 1 1
2044 2 25 0 1 1
2045 1 1 1 8 1
2045 1 6 1 15 1
2045 1 7 1 16 1
2045 1 8 1 11 1
2045 1 9 1 16 1
2045 1 10 1 9 1
2045 1 11 1 8 1
2045 1 12 1 1 1
2045 1 16 1 11 1
2045 1 21 1 5 1
2045 2 1 0 1 1
2045 2 2 0 1 1
2045 2 3 0 1 1
2045 2 4 0 1 1
2045 2 5 0 1 1
2045 2 6 1 1 1
2045 2 7 1 1 1
2045 2 8 0 1 1
2045 2 9 0 1 1
2045 2 10 0 1 1
2045 2 11 1 1 1
2045 2 12 0 1 1
2045 2 13 0 1 1
2045 2 14 0 1 1
2045 2 15 0 1 1
2045 2 16 0 1 1
2045 2 17 0 1 1
2045 2 18 0 1 1
2045 2 19 0 1 1
2045 2 20 0 1 1
2045 2 21 1 1 1
2045 2 22 0 1 1
2045 2 23 0 1 1
2045 2 24 0 1 1
2045 2 25 0 1 1
2046 1 1 1 10 1
2046 1 2 1 9 1
2046 1 3 1 5 1
2046 1 4 1 9 1
2046 1 5 1 3 1
2046 1 6 1 8 1
2046 1 7 1 4 1
2046 1 8 1 1 1
2046 1 9 1 1 1
2046 1 10 1 4 1
2046 1 11 1 3 1
2046 1 16 1 9 1
2046 1 17 1 6 1
2046 1 18 1 7 1
2046 1 19 1 4 1
2046 1 20 1 7 1
2046 1 21 1 4 1
2046 1 22 1 1 1
2046 1 23 1 1 1
2046 1 24 1 3 1
2046 1 25 1 1 1
2046 2 1 1 1 1
2046 2 2 1 1 1
2046 2 3 0 1 1
2046 2 4 1 1 1
2046 2 5 1 1 1
2046 2 6 1 1 1
2046 2 7 0 1 1
2046 2 8 0 1 1
2046 2 9 0 1 1
2046 2 10 0 1 1
2046 2 11 0 1 1
2046 2 12 0 1 1
2046 2 13 0 1 1
2046 2 14 0 1 1
2046 2 15 0 1 1
2046 2 16 0 1 1
2046 2 17 0 1 1
2046 2 18 0 1 1
2046 2 19 0 1 1
2046 2 20 0 1 1
2046 2 21 0 1 1
2046 2 22 0 1 1
2046 2 23 0 1 1
2046 2 24 0 1 1
2046 2 25 0 1 1
2047 1 1 1 4 1
2047 1 2 1 19 1
2047 1 3 1 3 1
2047 1 4 1 10 1
2047 1 5 1 7 1
2047 1 6 1 1 1
2047 1 7 1 17 1
2047 1 9 1 2 1
2047 1 12 1 6 1
2047 1 14 1 2 1
2047 1 16 1 1 1
2047 1 17 1 12 1
2047 1 19 1 4 1
2047 1 20 1 1 1
2047 1 22 1 10 1
2047 1 24 1 1 1
2047 2 1 0 1 1
2047 2 2 0 1 1
2047 2 3 0 1 1
2047 2 4 0 1 1
2047 2 5 1 1 1
2047 2 6 0 1 1
2047 2 7 1 1 1
2047 2 8 0 1 1
2047 2 9 0 1 1
2047 2 10 0 1 1
2047 2 11 0 1 1
2047 2 12 1 1 1
2047 2 13 0 1 1
2047 2 14 0 1 1
2047 2 15 0 1 1
2047 2 16 0 1 1
2047 2 17 0 1 1
2047 2 18 0 1 1
2047 2 19 0 1 1
2047 2 20 0 1 1
2047 2 21 0 1 1
2047 2 22 1 1 1
2047 2 23 0 1 1
2047 2 24 0 1 1
2047 2 25 0 1 1
2048 1 1 1 1 1
2048 1 2 1 1 1
2048 1 3 1 21 1
2048 1 6 1 1 1
2048 1 7 1 1 1
2048 1 8 1 18 1
2048 1 11 1 1 1
2048 1 12 1 1 1
2048 1 13 1 15 1
2048 1 16 1 1 1
2048 1 17 1 4 1
2048 1 18 1 12 1
2048 1 21 1 2 1
2048 1 23 1 19 1
2048 1 24 1 2 1
2048 2 1 0 1 1
2048 2 2 0 1 1
2048 2 3 0 1 1
2048 2 4 0 1 1
2048 2 5 0 1 1
2048 2 6 0 1 1
2048 2 7 0 1 1
2048 2 8 0 1 1
2048 2 9 0 1 1
2048 2 10 0 1 1
2048 2 11 0 1 1
2048 2 12 0 1 1
2048 2 13 1 1 1
2048 2 14 0 1 1
2048 2 15 0 1 1
2048 2 16 0 1 1
2048 2 17 0 1 1
2048 2 18 1 1 1
2048 2 19 0 1 1
2048 2 20 0 1 1
2048 2 21 0 1 1
2048 2 22 0 1 1
2048 2 23 1 1 1
2048 2 24 0 1 1
2048 2 25 0 1 1
2049 1 1 1 5 1
2049 1 2 1 29 1
2049 1 3 1 5 1
2049 1 4 1 2 1
2049 1 5 1 6 1
2049 1 7 1 4 1
2049 1 11 1 2 1
2049 1 12 1 18 1
2049 1 13 1 1 1
2049 1 14 1 1 1
2049 1 15 1 2 1
2049 1 17 1 12 1
2049 1 21 1 1 1
2049 1 22 1 10 1
2049 1 23 1 1 1
2049 1 24 1 1 1
2049 2 1 0 1 1
2049 2 2 1 1 1
2049 2 3 0 1 1
2049 2 4 0 1 1
2049 2 5 0 1 1
2049 2 6 0 1 1
2049 2 7 1 1 1
2049 2 8 0 1 1
2049 2 9 0 1 1
2049 2 10 0 1 1
2049 2 11 0 1 1
2049 2 12 0 1 1
2049 2 13 0 1 1
2049 2 14 0 1 1
2049 2 15 0 1 1
2049 2 16 0 1 1
2049 2 17 1 1 1
2049 2 18 0 1 1
2049 2 19 0 1 1
2049 2 20 0 1 1
2049 2 21 0 1 1
2049 2 22 0 1 1
2049 2 23 0 1 1
2049 2 24 0 1 1
2049 2 25 0 1 1
2050 1 1 1 11 1
2050 1 5 1 2 1
2050 1 6 1 11 1
2050 1 8 1 2 1
2050 1 9 1 1 1
2050 1 10 1 1 1
2050 1 11 1 13 1
2050 1 12 1 8 1
2050 1 13 1 12 1
2050 1 14 1 10 1
2050 1 15 1 5 1
2050 1 16 1 5 1
2050 1 18 1 1 1
2050 1 19 1 1 1
2050 1 21 1 12 1
2050 1 22 1 1 1
2050 1 23 1 1 1
2050 1 25 1 3 1
2050 2 1 1 1 1
2050 2 2 0 1 1
2050 2 3 0 1 1
2050 2 4 0 1 1
2050 2 5 0 1 1
2050 2 6 1 1 1
2050 2 7 0 1 1
2050 2 8 1 1 1
2050 2 9 0 1 1
2050 2 10 0 1 1
2050 2 11 1 1 1
2050 2 12 1 1 1
2050 2 13 0 1 1
2050 2 14 0 1 1
2050 2 15 1 1 1
2050 2 16 0 1 1
2050 2 17 0 1 1
2050 2 18 0 1 1
2050 2 19 0 1 1
2050 2 20 0 1 1
2050 2 21 0 1 1
2050 2 22 0 1 1
2050 2 23 0 1 1
2050 2 24 0 1 1
2050 2 25 0 1 1
2051 1 2 1 3 1
2051 1 4 1 5 1
2051 1 6 1 4 1
2051 1 7 1 4 1
2051 1 8 1 6 1
2051 1 9 1 9 1
2051 1 10 1 3 1
2051 1 12 1 2 1
2051 1 13 1 2 1
2051 1 14 1 5 1
2051 1 16 1 5 1
2051 1 17 1 6 1
2051 1 18 1 8 1
2051 1 19 1 19 1
2051 1 20 1 13 1
2051 1 22 1 2 1
2051 1 23 1 1 1
2051 1 24 1 3 1
2051 2 1 0 1 1
2051 2 2 0 1 1
2051 2 3 0 1 1
2051 2 4 0 1 1
2051 2 5 0 1 1
2051 2 6 0 1 1
2051 2 7 0 1 1
2051 2 8 1 1 1
2051 2 9 0 1 1
2051 2 10 0 1 1
2051 2 11 0 1 1
2051 2 12 0 1 1
2051 2 13 0 1 1
2051 2 14 0 1 1
2051 2 15 0 1 1
2051 2 16 0 1 1
2051 2 17 1 1 1
2051 2 18 0 1 1
2051 2 19 0 1 1
2051 2 20 0 1 1
2051 2 21 0 1 1
2051 2 22 0 1 1
2051 2 23 0 1 1
2051 2 24 0 1 1
2051 2 25 0 1 1
2052 1 1 1 6 1
2052 1 2 1 14 1
2052 1 3 1 10 1
2052 1 4 1 9 1
2052 1 5 1 10 1
2052 1 7 1 8 1
2052 1 12 1 8 1
2052 1 16 1 4 1
2052 1 17 1 5 1
2052 1 18 1 4 1
2052 1 19 1 4 1
2052 1 20 1 4 1
2052 1 22 1 10 1
2052 1 24 1 4 1
2052 2 1 1 1 1
2052 2 2 0 1 1
2052 2 3 0 1 1
2052 2 4 0 1 1
2052 2 5 0 1 1
2052 2 6 0 1 1
2052 2 7 0 1 1
2052 2 8 0 1 1
2052 2 9 0 1 1
2052 2 10 0 1 1
2052 2 11 0 1 1
2052 2 12 0 1 1
2052 2 13 0 1 1
2052 2 14 0 1 1
2052 2 15 0 1 1
2052 2 16 0 1 1
2052 2 17 1 1 1
2052 2 18 1 1 1
2052 2 19 0 1 1
2052 2 20 0 1 1
2052 2 21 0 1 1
2052 2 22 1 1 1
2052 2 23 0 1 1
2052 2 24 1 1 1
2052 2 25 0 1 1
2053 1 1 1 12 1
2053 1 6 1 15 1
2053 1 7 1 1 1
2053 1 8 1 1 1
2053 1 9 1 2 1
2053 1 11 1 7 1
2053 1 12 1 1 1
2053 1 13 1 1 1
2053 1 14 1 1 1
2053 1 15 1 2 1
2053 1 16 1 12 1
2053 1 21 1 20 1
2053 1 22 1 6 1
2053 1 23 1 7 1
2053 1 24 1 6 1
2053 1 25 1 6 1
2053 2 1 0 1 1
2053 2 2 0 1 1
2053 2 3 0 1 1
2053 2 4 0 1 1
2053 2 5 0 1 1
2053 2 6 0 1 1
2053 2 7 0 1 1
2053 2 8 0 1 1
2053 2 9 0 1 1
2053 2 10 0 1 1
2053 2 11 1 1 1
2053 2 12 0 1 1
2053 2 13 0 1 1
2053 2 14 1 1 1
2053 2 15 0 1 1
2053 2 16 1 1 1
2053 2 17 0 1 1
2053 2 18 0 1 1
2053 2 19 0 1 1
2053 2 20 0 1 1
2053 2 21 1 1 1
2053 2 22 0 1 1
2053 2 23 0 1 1
2053 2 24 0 1 1
2053 2 25 0 1 1
2054 1 1 1 1 1
2054 1 2 1 15 1
2054 1 5 1 2 1
2054 1 7 1 10 1
2054 1 11 1 1 1
2054 1 12 1 29 1
2054 1 13 1 3 1
2054 1 15 1 2 1
2054 1 17 1 14 1
2054 1 22 1 22 1
2054 1 25 1 1 1
2054 2 1 0 1 1
2054 2 2 1 1 1
2054 2 3 0 1 1
2054 2 4 0 1 1
2054 2 5 0 1 1
2054 2 6 0 1 1
2054 2 7 1 1 1
2054 2 8 0 1 1
2054 2 9 0 1 1
2054 2 10 0 1 1
2054 2 11 0 1 1
2054 2 12 1 1 1
2054 2 13 0 1 1
2054 2 14 0 1 1
2054 2 15 0 1 1
2054 2 16 0 1 1
2054 2 17 1 1 1
2054 2 18 0 1 1
2054 2 19 0 1 1
2054 2 20 0 1 1
2054 2 21 0 1 1
2054 2 22 1 1 1
2054 2 23 0 1 1
2054 2 24 0 1 1
2054 2 25 0 1 1
2055 1 1 1 6 1
2055 1 3 1 2 1
2055 1 5 1 11 1
2055 1 6 1 8 1
2055 1 8 1 3 1
2055 1 10 1 15 1
2055 1 11 1 5 1
2055 1 12 1 1 1
2055 1 13 1 1 1
2055 1 15 1 10 1
2055 1 16 1 7 1
2055 1 18 1 5 1
2055 1 20 1 8 1
2055 1 21 1 7 1
2055 1 23 1 1 1
2055 1 25 1 10 1
2055 2 1 0 1 1
2055 2 2 0 1 1
2055 2 3 0 1 1
2055 2 4 0 1 1
2055 2 5 0 1 1
2055 2 6 0 1 1
2055 2 7 0 1 1
2055 2 8 0 1 1
2055 2 9 0 1 1
2055 2 10 1 1 1
2055 2 11 1 1 1
2055 2 12 0 1 1
2055 2 13 0 1 1
2055 2 14 0 1 1
2055 2 15 1 1 1
2055 2 16 0 1 1
2055 2 17 0 1 1
2055 2 18 0 1 1
2055 2 19 0 1 1
2055 2 20 0 1 1
2055 2 21 0 1 1
2055 2 22 0 1 1
2055 2 23 1 1 1
2055 2 24 0 1 1
2055 2 25 1 1 1
2056 1 2 1 2 1
2056 1 5 1 1 1
2056 1 6 1 12 1
2056 1 7 1 12 1
2056 1 8 1 9 1
2056 1 9 1 7 1
2056 1 10 1 12 1
2056 1 12 1 8 1
2056 1 13 1 1 1
2056 1 16 1 4 1
2056 1 17 1 8 1
2056 1 18 1 5 1
2056 1 19 1 4 1
2056 1 20 1 4 1
2056 1 22 1 10 1
2056 1 23 1 1 1
2056 2 1 0 1 1
2056 2 2 0 1 1
2056 2 3 0 1 1
2056 2 4 0 1 1
2056 2 5 0 1 1
2056 2 6 1 1 1
2056 2 7 1 1 1
2056 2 8 1 1 1
2056 2 9 0 1 1
2056 2 10 0 1 1
2056 2 11 0 1 1
2056 2 12 0 1 1
2056 2 13 0 1 1
2056 2 14 0 1 1
2056 2 15 0 1 1
2056 2 16 0 1 1
2056 2 17 1 1 1
2056 2 18 0 1 1
2056 2 19 0 1 1
2056 2 20 0 1 1
2056 2 21 0 1 1
2056 2 22 1 1 1
2056 2 23 0 1 1
2056 2 24 0 1 1
2056 2 25 0 1 1
2057 1 4 1 4 1
2057 1 7 1 2 1
2057 1 8 1 5 1
2057 1 9 1 3 1
2057 1 10 1 3 1
2057 1 14 1 7 1
2057 1 16 1 14 1
2057 1 17 1 21 1
2057 1 18 1 11 1
2057 1 19 1 16 1
2057 1 20 1 12 1
2057 1 24 1 2 1
2057 2 1 0 1 1
2057 2 2 0 1 1
2057 2 3 0 1 1
2057 2 4 0 1 1
2057 2 5 0 1 1
2057 2 6 0 1 1
2057 2 7 0 1 1
2057 2 8 0 1 1
2057 2 9 0 1 1
2057 2 10 0 1 1
2057 2 11 0 1 1
2057 2 12 0 1 1
2057 2 13 0 1 1
2057 2 14 0 1 1
2057 2 15 0 1 1
2057 2 16 1 1 1
2057 2 17 1 1 1
2057 2 18 1 1 1
2057 2 19 1 1 1
2057 2 20 0 1 1
2057 2 21 0 1 1
2057 2 22 0 1 1
2057 2 23 0 1 1
2057 2 24 1 1 1
2057 2 25 0 1 1
2058 1 1 1 2 1
2058 1 3 1 1 1
2058 1 4 1 4 1
2058 1 6 1 1 1
2058 1 8 1 1 1
2058 1 9 1 1 1
2058 1 11 1 2 1
2058 1 14 1 2 1
2058 1 16 1 2 1
2058 1 19 1 3 1
2058 1 21 1 17 1
2058 1 22 1 10 1
2058 1 23 1 21 1
2058 1 24 1 16 1
2058 1 25 1 17 1
2058 2 1 0 1 1
2058 2 2 0 1 1
2058 2 3 0 1 1
2058 2 4 0 1 1
2058 2 5 0 1 1
2058 2 6 0 1 1
2058 2 7 0 1 1
2058 2 8 0 1 1
2058 2 9 1 1 1
2058 2 10 0 1 1
2058 2 11 0 1 1
2058 2 12 0 1 1
2058 2 13 0 1 1
2058 2 14 0 1 1
2058 2 15 0 1 1
2058 2 16 0 1 1
2058 2 17 0 1 1
2058 2 18 0 1 1
2058 2 19 0 1 1
2058 2 20 0 1 1
2058 2 21 0 1 1
2058 2 22 0 1 1
2058 2 23 1 1 1
2058 2 24 1 1 1
2058 2 25 1 1 1
2059 1 2 1 9 1
2059 1 4 1 6 1
2059 1 7 1 11 1
2059 1 9 1 8 1
2059 1 12 1 15 1
2059 1 14 1 6 1
2059 1 17 1 20 1
2059 1 19 1 5 1
2059 1 22 1 14 1
2059 1 24 1 6 1
2059 2 1 0 1 1
2059 2 2 1 1 1
2059 2 3 0 1 1
2059 2 4 0 1 1
2059 2 5 0 1 1
2059 2 6 0 1 1
2059 2 7 0 1 1
2059 2 8 0 1 1
2059 2 9 0 1 1
2059 2 10 0 1 1
2059 2 11 0 1 1
2059 2 12 1 1 1
2059 2 13 0 1 1
2059 2 14 0 1 1
2059 2 15 0 1 1
2059 2 16 0 1 1
2059 2 17 1 1 1
2059 2 18 0 1 1
2059 2 19 1 1 1
2059 2 20 0 1 1
2059 2 21 0 1 1
2059 2 22 1 1 1
2059 2 23 0 1 1
2059 2 24 0 1 1
2059 2 25 0 1 1
2060 1 1 1 1 1
2060 1 5 1 4 1
2060 1 6 1 7 1
2060 1 7 1 9 1
2060 1 8 1 13 1
2060 1 9 1 19 1
2060 1 10 1 24 1
2060 1 15 1 6 1
2060 1 20 1 8 1
2060 1 21 1 3 1
2060 1 25 1 6 1
2060 2 1 0 1 1
2060 2 2 0 1 1
2060 2 3 0 1 1
2060 2 4 0 1 1
2060 2 5 0 1 1
2060 2 6 1 1 1
2060 2 7 0 1 1
2060 2 8 1 1 1
2060 2 9 0 1 1
2060 2 10 1 1 1
2060 2 11 0 1 1
2060 2 12 0 1 1
2060 2 13 0 1 1
2060 2 14 0 1 1
2060 2 15 1 1 1
2060 2 16 0 1 1
2060 2 17 0 1 1
2060 2 18 0 1 1
2060 2 19 0 1 1
2060 2 20 0 1 1
2060 2 21 0 1 1
2060 2 22 0 1 1
2060 2 23 0 1 1
2060 2 24 0 1 1
2060 2 25 0 1 1
2061 1 1 1 1 1
2061 1 2 1 6 1
2061 1 3 1 3 1
2061 1 4 1 1 1
2061 1 5 1 7 1
2061 1 7 1 2 1
2061 1 9 1 3 1
2061 1 10 1 2 1
2061 1 12 1 1 1
2061 1 14 1 9 1
2061 1 15 1 7 1
2061 1 16 1 1 1
2061 1 17 1 3 1
2061 1 19 1 5 1
2061 1 20 1 1 1
2061 1 21 1 10 1
2061 1 22 1 8 1
2061 1 23 1 9 1
2061 1 24 1 10 1
2061 1 25 1 11 1
2061 2 1 0 1 1
2061 2 2 0 1 1
2061 2 3 0 1 1
2061 2 4 0 1 1
2061 2 5 0 1 1
2061 2 6 0 1 1
2061 2 7 0 1 1
2061 2 8 0 1 1
2061 2 9 0 1 1
2061 2 10 0 1 1
2061 2 11 0 1 1
2061 2 12 0 1 1
2061 2 13 0 1 1
2061 2 14 0 1 1
2061 2 15 0 1 1
2061 2 16 0 1 1
2061 2 17 0 1 1
2061 2 18 0 1 1
2061 2 19 0 1 1
2061 2 20 0 1 1
2061 2 21 0 1 1
2061 2 22 0 1 1
2061 2 23 0 1 1
2061 2 24 0 1 1
2061 2 25 0 1 1
2062 1 2 1 5 1
2062 1 4 1 9 1
2062 1 7 1 4 1
2062 1 9 1 15 1
2062 1 12 1 7 1
2062 1 14 1 14 1
2062 1 17 1 8 1
2062 1 19 1 11 1
2062 1 22 1 3 1
2062 1 23 1 6 1
2062 1 24 1 15 1
2062 1 25 1 3 1
2062 2 1 0 1 1
2062 2 2 1 1 1
2062 2 3 0 1 1
2062 2 4 1 1 1
2062 2 5 0 1 1
2062 2 6 0 1 1
2062 2 7 0 1 1
2062 2 8 0 1 1
2062 2 9 1 1 1
2062 2 10 0 1 1
2062 2 11 0 1 1
2062 2 12 1 1 1
2062 2 13 0 1 1
2062 2 14 1 1 1
2062 2 15 1 1 1
2062 2 16 0 1 1
2062 2 17 1 1 1
2062 2 18 0 1 1
2062 2 19 0 1 1
2062 2 20 0 1 1
2062 2 21 0 1 1
2062 2 22 1 1 1
2062 2 23 0 1 1
2062 2 24 1 1 1
2062 2 25 0 1 1
2063 1 1 1 1 1
2063 1 3 1 2 1
2063 1 8 1 4 1
2063 1 11 1 11 1
2063 1 12 1 13 1
2063 1 13 1 30 1
2063 1 14 1 18 1
2063 1 15 1 16 1
2063 1 18 1 3 1
2063 1 23 1 2 1
2063 2 1 0 1 1
2063 2 2 0 1 1
2063 2 3 0 1 1
2063 2 4 0 1 1
2063 2 5 0 1 1
2063 2 6 0 1 1
2063 2 7 0 1 1
2063 2 8 0 1 1
2063 2 9 0 1 1
2063 2 10 0 1 1
2063 2 11 1 1 1
2063 2 12 1 1 1
2063 2 13 1 1 1
2063 2 14 1 1 1
2063 2 15 1 1 1
2063 2 16 0 1 1
2063 2 17 0 1 1
2063 2 18 0 1 1
2063 2 19 0 1 1
2063 2 20 0 1 1
2063 2 21 0 1 1
2063 2 22 0 1 1
2063 2 23 0 1 1
2063 2 24 0 1 1
2063 2 25 0 1 1
2064 1 2 1 7 1
2064 1 4 1 3 1
2064 1 5 1 7 1
2064 1 6 1 1 1
2064 1 7 1 8 1
2064 1 8 1 1 1
2064 1 9 1 5 1
2064 1 10 1 3 1
2064 1 12 1 12 1
2064 1 14 1 2 1
2064 1 15 1 7 1
2064 1 17 1 3 1
2064 1 18 1 1 1
2064 1 19 1 6 1
2064 1 20 1 8 1
2064 1 22 1 12 1
2064 1 24 1 8 1
2064 1 25 1 6 1
2064 2 1 0 1 1
2064 2 2 0 1 1
2064 2 3 0 1 1
2064 2 4 0 1 1
2064 2 5 0 1 1
2064 2 6 0 1 1
2064 2 7 1 1 1
2064 2 8 0 1 1
2064 2 9 1 1 1
2064 2 10 0 1 1
2064 2 11 0 1 1
2064 2 12 1 1 1
2064 2 13 0 1 1
2064 2 14 1 1 1
2064 2 15 0 1 1
2064 2 16 0 1 1
2064 2 17 1 1 1
2064 2 18 0 1 1
2064 2 19 0 1 1
2064 2 20 0 1 1
2064 2 21 0 1 1
2064 2 22 0 1 1
2064 2 23 0 1 1
2064 2 24 1 1 1
2064 2 25 0 1 1
2065 1 1 1 8 1
2065 1 2 1 18 1
2065 1 3 1 6 1
2065 1 4 1 6 1
2065 1 5 1 6 1
2065 1 7 1 9 1
2065 1 12 1 3 1
2065 1 16 1 5 1
2065 1 17 1 14 1
2065 1 18 1 4 1
2065 1 19 1 8 1
2065 1 20 1 6 1
2065 1 22 1 7 1
2065 2 1 0 1 1
2065 2 2 1 1 1
2065 2 3 0 1 1
2065 2 4 0 1 1
2065 2 5 1 1 1
2065 2 6 0 1 1
2065 2 7 0 1 1
2065 2 8 0 1 1
2065 2 9 0 1 1
2065 2 10 0 1 1
2065 2 11 0 1 1
2065 2 12 0 1 1
2065 2 13 0 1 1
2065 2 14 0 1 1
2065 2 15 0 1 1
2065 2 16 0 1 1
2065 2 17 1 1 1
2065 2 18 0 1 1
2065 2 19 0 1 1
2065 2 20 1 1 1
2065 2 21 0 1 1
2065 2 22 1 1 1
2065 2 23 0 1 1
2065 2 24 0 1 1
2065 2 25 0 1 1
2066 1 1 1 14 1
2066 1 2 1 19 1
2066 1 3 1 8 1
2066 1 4 1 9 1
2066 1 5 1 8 1
2066 1 7 1 12 1
2066 1 10 1 1 1
2066 1 12 1 11 1
2066 1 15 1 2 1
2066 1 17 1 10 1
2066 1 20 1 1 1
2066 1 22 1 3 1
2066 1 25 1 2 1
2066 2 1 0 1 1
2066 2 2 1 1 1
2066 2 3 0 1 1
2066 2 4 0 1 1
2066 2 5 1 1 1
2066 2 6 0 1 1
2066 2 7 0 1 1
2066 2 8 0 1 1
2066 2 9 0 1 1
2066 2 10 0 1 1
2066 2 11 0 1 1
2066 2 12 0 1 1
2066 2 13 0 1 1
2066 2 14 0 1 1
2066 2 15 0 1 1
2066 2 16 0 1 1
2066 2 17 0 1 1
2066 2 18 0 1 1
2066 2 19 1 1 1
2066 2 20 0 1 1
2066 2 21 0 1 1
2066 2 22 1 1 1
2066 2 23 0 1 1
2066 2 24 0 1 1
2066 2 25 0 1 1
2067 1 1 1 13 1
2067 1 2 1 3 1
2067 1 6 1 15 1
2067 1 7 1 1 1
2067 1 11 1 12 1
2067 1 12 1 2 1
2067 1 13 1 2 1
2067 1 14 1 2 1
2067 1 15 1 5 1
2067 1 16 1 19 1
2067 1 17 1 4 1
2067 1 19 1 4 1
2067 1 21 1 18 1
2067 2 1 0 1 1
2067 2 2 0 1 1
2067 2 3 0 1 1
2067 2 4 0 1 1
2067 2 5 0 1 1
2067 2 6 1 1 1
2067 2 7 0 1 1
2067 2 8 0 1 1
2067 2 9 0 1 1
2067 2 10 0 1 1
2067 2 11 1 1 1
2067 2 12 0 1 1
2067 2 13 0 1 1
2067 2 14 0 1 1
2067 2 15 0 1 1
2067 2 16 1 1 1
2067 2 17 0 1 1
2067 2 18 0 1 1
2067 2 19 0 1 1
2067 2 20 0 1 1
2067 2 21 0 1 1
2067 2 22 0 1 1
2067 2 23 0 1 1
2067 2 24 0 1 1
2067 2 25 0 1 1
2068 1 1 1 12 1
2068 1 4 1 10 1
2068 1 6 1 12 1
2068 1 9 1 12 1
2068 1 11 1 8 1
2068 1 14 1 5 1
2068 1 16 1 13 1
2068 1 19 1 10 1
2068 1 21 1 11 1
2068 1 24 1 7 1
2068 2 1 0 1 1
2068 2 2 0 1 1
2068 2 3 0 1 1
2068 2 4 1 1 1
2068 2 5 0 1 1
2068 2 6 1 1 1
2068 2 7 0 1 1
2068 2 8 0 1 1
2068 2 9 1 1 1
2068 2 10 0 1 1
2068 2 11 1 1 1
2068 2 12 0 1 1
2068 2 13 0 1 1
2068 2 14 1 1 1
2068 2 15 0 1 1
2068 2 16 1 1 1
2068 2 17 0 1 1
2068 2 18 0 1 1
2068 2 19 1 1 1
2068 2 20 0 1 1
2068 2 21 0 1 1
2068 2 22 0 1 1
2068 2 23 0 1 1
2068 2 24 1 1 1
2068 2 25 0 1 1
2069 1 1 1 14 1
2069 1 2 1 13 1
2069 1 3 1 16 1
2069 1 4 1 20 1
2069 1 5 1 12 1
2069 1 8 1 1 1
2069 1 9 1 6 1
2069 1 12 1 1 1
2069 1 13 1 4 1
2069 1 14 1 4 1
2069 1 17 1 1 1
2069 1 19 1 4 1
2069 1 22 1 1 1
2069 1 23 1 1 1
2069 1 24 1 2 1
2069 2 1 0 1 1
2069 2 2 0 1 1
2069 2 3 0 1 1
2069 2 4 1 1 1
2069 2 5 1 1 1
2069 2 6 0 1 1
2069 2 7 0 1 1
2069 2 8 0 1 1
2069 2 9 1 1 1
2069 2 10 0 1 1
2069 2 11 0 1 1
2069 2 12 0 1 1
2069 2 13 0 1 1
2069 2 14 1 1 1
2069 2 15 0 1 1
2069 2 16 0 1 1
2069 2 17 0 1 1
2069 2 18 0 1 1
2069 2 19 0 1 1
2069 2 20 0 1 1
2069 2 21 0 1 1
2069 2 22 0 1 1
2069 2 23 0 1 1
2069 2 24 0 1 1
2069 2 25 0 1 1
2070 1 1 1 5 1
2070 1 2 1 15 1
2070 1 6 1 6 1
2070 1 7 1 12 1
2070 1 11 1 5 1
2070 1 12 1 10 1
2070 1 15 1 2 1
2070 1 16 1 6 1
2070 1 17 1 10 1
2070 1 21 1 7 1
2070 1 22 1 17 1
2070 1 23 1 1 1
2070 1 24 1 2 1
2070 1 25 1 2 1
2070 2 1 0 1 1
2070 2 2 0 1 1
2070 2 3 0 1 1
2070 2 4 0 1 1
2070 2 5 0 1 1
2070 2 6 0 1 1
2070 2 7 1 1 1
2070 2 8 0 1 1
2070 2 9 0 1 1
2070 2 10 0 1 1
2070 2 11 0 1 1
2070 2 12 1 1 1
2070 2 13 0 1 1
2070 2 14 0 1 1
2070 2 15 0 1 1
2070 2 16 1 1 1
2070 2 17 1 1 1
2070 2 18 0 1 1
2070 2 19 0 1 1
2070 2 20 0 1 1
2070 2 21 0 1 1
2070 2 22 1 1 1
2070 2 23 1 1 1
2070 2 24 1 1 1
2070 2 25 0 1 1
2071 1 4 1 25 1
2071 1 9 1 13 1
2071 1 14 1 10 1
2071 1 16 1 4 1
2071 1 17 1 6 1
2071 1 18 1 7 1
2071 1 19 1 17 1
2071 1 20 1 7 1
2071 1 24 1 11 1
2071 2 1 0 1 1
2071 2 2 0 1 1
2071 2 3 0 1 1
2071 2 4 0 1 1
2071 2 5 0 1 1
2071 2 6 0 1 1
2071 2 7 0 1 1
2071 2 8 0 1 1
2071 2 9 0 1 1
2071 2 10 0 1 1
2071 2 11 0 1 1
2071 2 12 0 1 1
2071 2 13 0 1 1
2071 2 14 1 1 1
2071 2 15 0 1 1
2071 2 16 1 1 1
2071 2 17 0 1 1
2071 2 18 0 1 1
2071 2 19 1 1 1
2071 2 20 1 1 1
2071 2 21 0 1 1
2071 2 22 0 1 1
2071 2 23 0 1 1
2071 2 24 1 1 1
2071 2 25 0 1 1
2072 1 1 1 1 1
2072 1 2 1 15 1
2072 1 3 1 4 1
2072 1 4 1 2 1
2072 1 5 1 5 1
2072 1 6 1 4 1
2072 1 7 1 20 1
2072 1 8 1 4 1
2072 1 9 1 3 1
2072 1 10 1 4 1
2072 1 12 1 14 1
2072 1 15 1 1 1
2072 1 17 1 14 1
2072 1 22 1 9 1
2072 2 1 0 1 1
2072 2 2 1 1 1
2072 2 3 0 1 1
2072 2 4 0 1 1
2072 2 5 1 1 1
2072 2 6 0 1 1
2072 2 7 1 1 1
2072 2 8 0 1 1
2072 2 9 0 1 1
2072 2 10 0 1 1
2072 2 11 0 1 1
2072 2 12 0 1 1
2072 2 13 0 1 1
2072 2 14 0 1 1
2072 2 15 0 1 1
2072 2 16 0 1 1
2072 2 17 1 1 1
2072 2 18 0 1 1
2072 2 19 0 1 1
2072 2 20 0 1 1
2072 2 21 0 1 1
2072 2 22 1 1 1
2072 2 23 0 1 1
2072 2 24 0 1 1
2072 2 25 0 1 1
2073 1 1 1 4 1
2073 1 2 1 3 1
2073 1 3 1 16 1
2073 1 4 1 2 1
2073 1 5 1 3 1
2073 1 7 1 1 1
2073 1 8 1 17 1
2073 1 9 1 1 1
2073 1 12 1 5 1
2073 1 13 1 4 1
2073 1 15 1 1 1
2073 1 17 1 11 1
2073 1 18 1 12 1
2073 1 22 1 8 1
2073 1 23 1 9 1
2073 1 24 1 1 1
2073 1 25 1 2 1
2073 2 1 0 1 1
2073 2 2 1 1 1
2073 2 3 1 1 1
2073 2 4 0 1 1
2073 2 5 0 1 1
2073 2 6 0 1 1
2073 2 7 1 1 1
2073 2 8 1 1 1
2073 2 9 0 1 1
2073 2 10 0 1 1
2073 2 11 0 1 1
2073 2 12 0 1 1
2073 2 13 1 1 1
2073 2 14 0 1 1
2073 2 15 0 1 1
2073 2 16 0 1 1
2073 2 17 0 1 1
2073 2 18 1 1 1
2073 2 19 0 1 1
2073 2 20 0 1 1
2073 2 21 0 1 1
2073 2 22 1 1 1
2073 2 23 0 1 1
2073 2 24 1 1 1
2073 2 25 0 1 1
2074 1 4 1 5 1
2074 1 5 1 9 1
2074 1 9 1 10 1
2074 1 10 1 9 1
2074 1 13 1 1 1
2074 1 14 1 7 1
2074 1 15 1 6 1
2074 1 16 1 1 1
2074 1 17 1 1 1
2074 1 18 1 3 1
2074 1 19 1 7 1
2074 1 20 1 5 1
2074 1 21 1 8 1
2074 1 22 1 2 1
2074 1 23 1 7 1
2074 1 24 1 12 1
2074 1 25 1 7 1
2074 2 1 0 1 1
2074 2 2 0 1 1
2074 2 3 0 1 1
2074 2 4 1 1 1
2074 2 5 0 1 1
2074 2 6 0 1 1
2074 2 7 0 1 1
2074 2 8 0 1 1
2074 2 9 1 1 1
2074 2 10 0 1 1
2074 2 11 0 1 1
2074 2 12 0 1 1
2074 2 13 0 1 1
2074 2 14 0 1 1
2074 2 15 0 1 1
2074 2 16 0 1 1
2074 2 17 0 1 1
2074 2 18 0 1 1
2074 2 19 0 1 1
2074 2 20 1 1 1
2074 2 21 0 1 1
2074 2 22 0 1 1
2074 2 23 0 1 1
2074 2 24 1 1 1
2074 2 25 0 1 1
2075 1 2 1 3 1
2075 1 4 1 24 1
2075 1 7 1 2 1
2075 1 9 1 16 1
2075 1 12 1 2 1
2075 1 14 1 11 1
2075 1 17 1 2 1
2075 1 19 1 18 1
2075 1 22 1 1 1
2075 1 24 1 21 1
2075 2 1 0 1 1
2075 2 2 0 1 1
2075 2 3 0 1 1
2075 2 4 1 1 1
2075 2 5 0 1 1
2075 2 6 0 1 1
2075 2 7 0 1 1
2075 2 8 0 1 1
2075 2 9 1 1 1
2075 2 10 0 1 1
2075 2 11 0 1 1
2075 2 12 0 1 1
2075 2 13 0 1 1
2075 2 14 1 1 1
2075 2 15 0 1 1
2075 2 16 0 1 1
2075 2 17 0 1 1
2075 2 18 0 1 1
2075 2 19 1 1 1
2075 2 20 0 1 1
2075 2 21 0 1 1
2075 2 22 0 1 1
2075 2 23 0 1 1
2075 2 24 1 1 1
2075 2 25 0 1 1
2076 1 1 1 1 1
2076 1 2 1 13 1
2076 1 3 1 1 1
2076 1 4 1 2 1
2076 1 5 1 1 1
2076 1 7 1 22 1
2076 1 8 1 7 1
2076 1 12 1 13 1
2076 1 13 1 4 1
2076 1 17 1 14 1
2076 1 18 1 2 1
2076 1 19 1 1 1
2076 1 22 1 18 1
2076 1 23 1 1 1
2076 2 1 0 1 1
2076 2 2 1 1 1
2076 2 3 0 1 1
2076 2 4 0 1 1
2076 2 5 0 1 1
2076 2 6 0 1 1
2076 2 7 1 1 1
2076 2 8 0 1 1
2076 2 9 0 1 1
2076 2 10 0 1 1
2076 2 11 0 1 1
2076 2 12 1 1 1
2076 2 13 0 1 1
2076 2 14 0 1 1
2076 2 15 0 1 1
2076 2 16 0 1 1
2076 2 17 0 1 1
2076 2 18 1 1 1
2076 2 19 0 1 1
2076 2 20 0 1 1
2076 2 21 0 1 1
2076 2 22 1 1 1
2076 2 23 0 1 1
2076 2 24 0 1 1
2076 2 25 0 1 1
2077 1 3 1 1 1
2077 1 6 1 19 1
2077 1 7 1 15 1
2077 1 8 1 16 1
2077 1 9 1 21 1
2077 1 10 1 23 1
2077 1 13 1 2 1
2077 1 23 1 2 1
2077 1 25 1 1 1
2077 2 1 0 1 1
2077 2 2 0 1 1
2077 2 3 0 1 1
2077 2 4 0 1 1
2077 2 5 0 1 1
2077 2 6 1 1 1
2077 2 7 1 1 1
2077 2 8 1 1 1
2077 2 9 1 1 1
2077 2 10 1 1 1
2077 2 11 0 1 1
2077 2 12 0 1 1
2077 2 13 0 1 1
2077 2 14 0 1 1
2077 2 15 0 1 1
2077 2 16 0 1 1
2077 2 17 0 1 1
2077 2 18 0 1 1
2077 2 19 0 1 1
2077 2 20 0 1 1
2077 2 21 0 1 1
2077 2 22 0 1 1
2077 2 23 0 1 1
2077 2 24 0 1 1
2077 2 25 0 1 1
2078 1 1 1 7 1
2078 1 2 1 6 1
2078 1 3 1 21 1
2078 1 4 1 2 1
2078 1 5 1 10 1
2078 1 8 1 5 1
2078 1 12 1 4 1
2078 1 13 1 8 1
2078 1 16 1 2 1
2078 1 17 1 6 1
2078 1 18 1 9 1
2078 1 19 1 3 1
2078 1 20 1 4 1
2078 1 21 1 1 1
2078 1 22 1 5 1
2078 1 23 1 3 1
2078 1 25 1 4 1
2078 2 1 1 1 1
2078 2 2 0 1 1
2078 2 3 1 1 1
2078 2 4 0 1 1
2078 2 5 0 1 1
2078 2 6 0 1 1
2078 2 7 0 1 1
2078 2 8 0 1 1
2078 2 9 0 1 1
2078 2 10 0 1 1
2078 2 11 0 1 1
2078 2 12 0 1 1
2078 2 13 0 1 1
2078 2 14 0 1 1
2078 2 15 0 1 1
2078 2 16 0 1 1
2078 2 17 0 1 1
2078 2 18 1 1 1
2078 2 19 0 1 1
2078 2 20 0 1 1
2078 2 21 0 1 1
2078 2 22 0 1 1
2078 2 23 1 1 1
2078 2 24 0 1 1
2078 2 25 0 1 1
2079 1 4 1 12 1
2079 1 6 1 15 1
2079 1 7 1 10 1
2079 1 8 1 13 1
2079 1 9 1 13 1
2079 1 10 1 6 1
2079 1 14 1 11 1
2079 1 19 1 10 1
2079 1 24 1 10 1
2079 2 1 0 1 1
2079 2 2 0 1 1
2079 2 3 0 1 1
2079 2 4 0 1 1
2079 2 5 0 1 1
2079 2 6 1 1 1
2079 2 7 0 1 1
2079 2 8 1 1 1
2079 2 9 1 1 1
2079 2 10 0 1 1
2079 2 11 0 1 1
2079 2 12 0 1 1
2079 2 13 0 1 1
2079 2 14 1 1 1
2079 2 15 0 1 1
2079 2 16 0 1 1
2079 2 17 0 1 1
2079 2 18 0 1 1
2079 2 19 0 1 1
2079 2 20 0 1 1
2079 2 21 0 1 1
2079 2 22 0 1 1
2079 2 23 0 1 1
2079 2 24 1 1 1
2079 2 25 0 1 1
2080 1 5 1 1 1
2080 1 11 1 14 1
2080 1 12 1 12 1
2080 1 13 1 16 1
2080 1 14 1 15 1
2080 1 15 1 18 1
2080 1 16 1 4 1
2080 1 17 1 5 1
2080 1 18 1 9 1
2080 1 19 1 3 1
2080 1 20 1 3 1
2080 2 1 0 1 1
2080 2 2 0 1 1
2080 2 3 0 1 1
2080 2 4 0 1 1
2080 2 5 0 1 1
2080 2 6 0 1 1
2080 2 7 0 1 1
2080 2 8 0 1 1
2080 2 9 0 1 1
2080 2 10 0 1 1
2080 2 11 1 1 1
2080 2 12 1 1 1
2080 2 13 0 1 1
2080 2 14 1 1 1
2080 2 15 1 1 1
2080 2 16 0 1 1
2080 2 17 0 1 1
2080 2 18 0 1 1
2080 2 19 0 1 1
2080 2 20 0 1 1
2080 2 21 0 1 1
2080 2 22 0 1 1
2080 2 23 0 1 1
2080 2 24 0 1 1
2080 2 25 0 1 1
2081 1 1 1 12 1
2081 1 2 1 14 1
2081 1 3 1 20 1
2081 1 4 1 17 1
2081 1 5 1 13 1
2081 1 9 1 3 1
2081 1 10 1 2 1
2081 1 14 1 6 1
2081 1 15 1 3 1
2081 1 19 1 3 1
2081 1 20 1 1 1
2081 1 24 1 2 1
2081 1 25 1 4 1
2081 2 1 1 1 1
2081 2 2 1 1 1
2081 2 3 1 1 1
2081 2 4 1 1 1
2081 2 5 1 1 1
2081 2 6 0 1 1
2081 2 7 0 1 1
2081 2 8 0 1 1
2081 2 9 1 1 1
2081 2 10 0 1 1
2081 2 11 0 1 1
2081 2 12 0 1 1
2081 2 13 0 1 1
2081 2 14 1 1 1
2081 2 15 0 1 1
2081 2 16 0 1 1
2081 2 17 0 1 1
2081 2 18 0 1 1
2081 2 19 1 1 1
2081 2 20 0 1 1
2081 2 21 0 1 1
2081 2 22 0 1 1
2081 2 23 0 1 1
2081 2 24 0 1 1
2081 2 25 0 1 1
2082 1 1 1 3 1
2082 1 2 1 5 1
2082 1 3 1 1 1
2082 1 4 1 4 1
2082 1 5 1 24 1
2082 1 10 1 17 1
2082 1 15 1 18 1
2082 1 20 1 19 1
2082 1 25 1 9 1
2082 2 1 0 1 1
2082 2 2 1 1 1
2082 2 3 0 1 1
2082 2 4 0 1 1
2082 2 5 1 1 1
2082 2 6 0 1 1
2082 2 7 0 1 1
2082 2 8 0 1 1
2082 2 9 0 1 1
2082 2 10 1 1 1
2082 2 11 0 1 1
2082 2 12 0 1 1
2082 2 13 0 1 1
2082 2 14 0 1 1
2082 2 15 1 1 1
2082 2 16 0 1 1
2082 2 17 0 1 1
2082 2 18 0 1 1
2082 2 19 0 1 1
2082 2 20 1 1 1
2082 2 21 0 1 1
2082 2 22 0 1 1
2082 2 23 0 1 1
2082 2 24 0 1 1
2082 2 25 0 1 1
2083 1 2 1 16 1
2083 1 7 1 14 1
2083 1 8 1 1 1
2083 1 12 1 29 1
2083 1 17 1 17 1
2083 1 19 1 1 1
2083 1 20 1 3 1
2083 1 22 1 19 1
2083 2 1 0 1 1
2083 2 2 1 1 1
2083 2 3 0 1 1
2083 2 4 0 1 1
2083 2 5 0 1 1
2083 2 6 0 1 1
2083 2 7 1 1 1
2083 2 8 0 1 1
2083 2 9 0 1 1
2083 2 10 0 1 1
2083 2 11 0 1 1
2083 2 12 1 1 1
2083 2 13 0 1 1
2083 2 14 0 1 1
2083 2 15 0 1 1
2083 2 16 0 1 1
2083 2 17 1 1 1
2083 2 18 0 1 1
2083 2 19 0 1 1
2083 2 20 0 1 1
2083 2 21 0 1 1
2083 2 22 1 1 1
2083 2 23 0 1 1
2083 2 24 0 1 1
2083 2 25 0 1 1
2084 1 4 1 1 1
2084 1 16 1 15 1
2084 1 17 1 12 1
2084 1 18 1 23 1
2084 1 19 1 21 1
2084 1 20 1 28 1
2084 2 1 0 1 1
2084 2 2 0 1 1
2084 2 3 0 1 1
2084 2 4 0 1 1
2084 2 5 0 1 1
2084 2 6 0 1 1
2084 2 7 0 1 1
2084 2 8 0 1 1
2084 2 9 0 1 1
2084 2 10 0 1 1
2084 2 11 0 1 1
2084 2 12 0 1 1
2084 2 13 0 1 1
2084 2 14 0 1 1
2084 2 15 0 1 1
2084 2 16 1 1 1
2084 2 17 1 1 1
2084 2 18 1 1 1
2084 2 19 1 1 1
2084 2 20 1 1 1
2084 2 21 0 1 1
2084 2 22 0 1 1
2084 2 23 0 1 1
2084 2 24 0 1 1
2084 2 25 0 1 1
2085 1 1 1 1 1
2085 1 2 1 2 1
2085 1 3 1 5 1
2085 1 4 1 4 1
2085 1 5 1 1 1
2085 1 6 1 1 1
2085 1 8 1 6 1
2085 1 9 1 4 1
2085 1 11 1 11 1
2085 1 12 1 6 1
2085 1 13 1 19 1
2085 1 14 1 12 1
2085 1 15 1 11 1
2085 1 18 1 4 1
2085 1 19 1 3 1
2085 1 23 1 7 1
2085 1 24 1 3 1
2085 2 1 0 1 1
2085 2 2 0 1 1
2085 2 3 1 1 1
2085 2 4 0 1 1
2085 2 5 0 1 1
2085 2 6 0 1 1
2085 2 7 0 1 1
2085 2 8 0 1 1
2085 2 9 0 1 1
2085 2 10 0 1 1
2085 2 11 1 1 1
2085 2 12 1 1 1
2085 2 13 0 1 1
2085 2 14 1 1 1
2085 2 15 0 1 1
2085 2 16 0 1 1
2085 2 17 0 1 1
2085 2 18 0 1 1
2085 2 19 0 1 1
2085 2 20 0 1 1
2085 2 21 0 1 1
2085 2 22 0 1 1
2085 2 23 0 1 1
2085 2 24 0 1 1
2085 2 25 0 1 1
2086 1 4 1 1 1
2086 1 6 1 1 1
2086 1 9 1 1 1
2086 1 11 1 5 1
2086 1 13 1 8 1
2086 1 14 1 9 1
2086 1 15 1 7 1
2086 1 16 1 19 1
2086 1 17 1 14 1
2086 1 18 1 11 1
2086 1 19 1 17 1
2086 1 20 1 6 1
2086 1 24 1 1 1
2086 2 1 0 1 1
2086 2 2 0 1 1
2086 2 3 0 1 1
2086 2 4 0 1 1
2086 2 5 0 1 1
2086 2 6 0 1 1
2086 2 7 0 1 1
2086 2 8 0 1 1
2086 2 9 0 1 1
2086 2 10 0 1 1
2086 2 11 0 1 1
2086 2 12 0 1 1
2086 2 13 0 1 1
2086 2 14 1 1 1
2086 2 15 0 1 1
2086 2 16 0 1 1
2086 2 17 0 1 1
2086 2 18 1 1 1
2086 2 19 0 1 1
2086 2 20 1 1 1
2086 2 21 0 1 1
2086 2 22 0 1 1
2086 2 23 0 1 1
2086 2 24 0 1 1
2086 2 25 0 1 1
2087 1 2 1 4 1
2087 1 3 1 19 1
2087 1 8 1 15 1
2087 1 12 1 1 1
2087 1 13 1 10 1
2087 1 17 1 3 1
2087 1 18 1 19 1
2087 1 22 1 6 1
2087 1 23 1 23 1
2087 2 1 0 1 1
2087 2 2 0 1 1
2087 2 3 1 1 1
2087 2 4 0 1 1
2087 2 5 0 1 1
2087 2 6 0 1 1
2087 2 7 0 1 1
2087 2 8 1 1 1
2087 2 9 0 1 1
2087 2 10 0 1 1
2087 2 11 0 1 1
2087 2 12 0 1 1
2087 2 13 1 1 1
2087 2 14 0 1 1
2087 2 15 0 1 1
2087 2 16 0 1 1
2087 2 17 0 1 1
2087 2 18 1 1 1
2087 2 19 0 1 1
2087 2 20 0 1 1
2087 2 21 0 1 1
2087 2 22 0 1 1
2087 2 23 1 1 1
2087 2 24 0 1 1
2087 2 25 0 1 1
2088 1 2 1 1 1
2088 1 5 1 5 1
2088 1 10 1 1 1
2088 1 11 1 18 1
2088 1 12 1 10 1
2088 1 13 1 16 1
2088 1 14 1 21 1
2088 1 15 1 16 1
2088 1 20 1 5 1
2088 1 22 1 3 1
2088 1 25 1 4 1
2088 2 1 0 1 1
2088 2 2 0 1 1
2088 2 3 0 1 1
2088 2 4 0 1 1
2088 2 5 0 1 1
2088 2 6 0 1 1
2088 2 7 0 1 1
2088 2 8 0 1 1
2088 2 9 0 1 1
2088 2 10 0 1 1
2088 2 11 1 1 1
2088 2 12 0 1 1
2088 2 13 1 1 1
2088 2 14 1 1 1
2088 2 15 1 1 1
2088 2 16 0 1 1
2088 2 17 0 1 1
2088 2 18 0 1 1
2088 2 19 0 1 1
2088 2 20 1 1 1
2088 2 21 0 1 1
2088 2 22 1 1 1
2088 2 23 0 1 1
2088 2 24 1 1 1
2088 2 25 0 1 1
2089 1 1 1 11 1
2089 1 4 1 3 1
2089 1 6 1 14 1
2089 1 9 1 3 1
2089 1 10 1 1 1
2089 1 11 1 20 1
2089 1 14 1 1 1
2089 1 15 1 1 1
2089 1 16 1 18 1
2089 1 19 1 3 1
2089 1 21 1 22 1
2089 1 22 1 1 1
2089 1 24 1 2 1
2089 2 1 0 1 1
2089 2 2 0 1 1
2089 2 3 0 1 1
2089 2 4 0 1 1
2089 2 5 1 1 1
2089 2 6 1 1 1
2089 2 7 0 1 1
2089 2 8 0 1 1
2089 2 9 0 1 1
2089 2 10 1 1 1
2089 2 11 0 1 1
2089 2 12 0 1 1
2089 2 13 0 1 1
2089 2 14 0 1 1
2089 2 15 0 1 1
2089 2 16 0 1 1
2089 2 17 0 1 1
2089 2 18 0 1 1
2089 2 19 0 1 1
2089 2 20 0 1 1
2089 2 21 0 1 1
2089 2 22 0 1 1
2089 2 23 0 1 1
2089 2 24 0 1 1
2089 2 25 0 1 1
2090 1 2 1 25 1
2090 1 7 1 16 1
2090 1 8 1 1 1
2090 1 12 1 20 1
2090 1 17 1 15 1
2090 1 21 1 1 1
2090 1 22 1 18 1
2090 1 23 1 1 1
2090 1 24 1 2 1
2090 1 25 1 1 1
2090 2 1 0 1 1
2090 2 2 1 1 1
2090 2 3 0 1 1
2090 2 4 0 1 1
2090 2 5 0 1 1
2090 2 6 0 1 1
2090 2 7 1 1 1
2090 2 8 0 1 1
2090 2 9 0 1 1
2090 2 10 0 1 1
2090 2 11 0 1 1
2090 2 12 1 1 1
2090 2 13 0 1 1
2090 2 14 0 1 1
2090 2 15 0 1 1
2090 2 16 0 1 1
2090 2 17 0 1 1
2090 2 18 0 1 1
2090 2 19 0 1 1
2090 2 20 0 1 1
2090 2 21 0 1 1
2090 2 22 1 1 1
2090 2 23 0 1 1
2090 2 24 0 1 1
2090 2 25 0 1 1
2091 1 1 1 11 1
2091 1 6 1 20 1
2091 1 11 1 22 1
2091 1 12 1 8 1
2091 1 13 1 7 1
2091 1 14 1 4 1
2091 1 15 1 8 1
2091 1 16 1 11 1
2091 1 17 1 1 1
2091 1 21 1 8 1
2091 2 1 0 1 1
2091 2 2 0 1 1
2091 2 3 0 1 1
2091 2 4 0 1 1
2091 2 5 0 1 1
2091 2 6 0 1 1
2091 2 7 0 1 1
2091 2 8 0 1 1
2091 2 9 0 1 1
2091 2 10 0 1 1
2091 2 11 1 1 1
2091 2 12 1 1 1
2091 2 13 0 1 1
2091 2 14 0 1 1
2091 2 15 0 1 1
2091 2 16 0 1 1
2091 2 17 0 1 1
2091 2 18 0 1 1
2091 2 19 0 1 1
2091 2 20 1 1 1
2091 2 21 0 1 1
2091 2 22 0 1 1
2091 2 23 0 1 1
2091 2 24 0 1 1
2091 2 25 0 1 1
2092 1 1 1 15 1
2092 1 2 1 15 1
2092 1 3 1 19 1
2092 1 4 1 16 1
2092 1 5 1 23 1
2092 1 6 1 2 1
2092 1 7 1 2 1
2092 1 8 1 3 1
2092 1 9 1 2 1
2092 1 10 1 1 1
2092 1 18 1 1 1
2092 1 23 1 1 1
2092 2 1 1 1 1
2092 2 2 1 1 1
2092 2 3 1 1 1
2092 2 4 0 1 1
2092 2 5 1 1 1
2092 2 6 0 1 1
2092 2 7 0 1 1
2092 2 8 0 1 1
2092 2 9 0 1 1
2092 2 10 0 1 1
2092 2 11 0 1 1
2092 2 12 0 1 1
2092 2 13 0 1 1
2092 2 14 0 1 1
2092 2 15 0 1 1
2092 2 16 0 1 1
2092 2 17 0 1 1
2092 2 18 0 1 1
2092 2 19 0 1 1
2092 2 20 0 1 1
2092 2 21 0 1 1
2092 2 22 0 1 1
2092 2 23 0 1 1
2092 2 24 0 1 1
2092 2 25 0 1 1
2093 1 5 1 17 1
2093 1 10 1 16 1
2093 1 12 1 3 1
2093 1 13 1 3 1
2093 1 14 1 2 1
2093 1 15 1 19 1
2093 1 20 1 20 1
2093 1 25 1 20 1
2093 2 1 0 1 1
2093 2 2 0 1 1
2093 2 3 0 1 1
2093 2 4 0 1 1
2093 2 5 0 1 1
2093 2 6 0 1 1
2093 2 7 0 1 1
2093 2 8 0 1 1
2093 2 9 0 1 1
2093 2 10 1 1 1
2093 2 11 0 1 1
2093 2 12 0 1 1
2093 2 13 0 1 1
2093 2 14 0 1 1
2093 2 15 1 1 1
2093 2 16 0 1 1
2093 2 17 0 1 1
2093 2 18 0 1 1
2093 2 19 0 1 1
2093 2 20 0 1 1
2093 2 21 0 1 1
2093 2 22 0 1 1
2093 2 23 0 1 1
2093 2 24 0 1 1
2093 2 25 1 1 1
2094 1 1 1 17 1
2094 1 5 1 5 1
2094 1 6 1 22 1
2094 1 10 1 3 1
2094 1 11 1 15 1
2094 1 15 1 2 1
2094 1 16 1 19 1
2094 1 20 1 1 1
2094 1 21 1 14 1
2094 1 25 1 2 1
2094 2 1 1 1 1
2094 2 2 0 1 1
2094 2 3 0 1 1
2094 2 4 0 1 1
2094 2 5 0 1 1
2094 2 6 1 1 1
2094 2 7 0 1 1
2094 2 8 0 1 1
2094 2 9 0 1 1
2094 2 10 0 1 1
2094 2 11 1 1 1
2094 2 12 0 1 1
2094 2 13 0 1 1
2094 2 14 0 1 1
2094 2 15 0 1 1
2094 2 16 1 1 1
2094 2 17 0 1 1
2094 2 18 0 1 1
2094 2 19 0 1 1
2094 2 20 0 1 1
2094 2 21 1 1 1
2094 2 22 0 1 1
2094 2 23 0 1 1
2094 2 24 0 1 1
2094 2 25 0 1 1
2095 1 2 1 18 1
2095 1 7 1 13 1
2095 1 9 1 1 1
2095 1 12 1 24 1
2095 1 17 1 22 1
2095 1 22 1 22 1
2095 2 1 0 1 1
2095 2 2 1 1 1
2095 2 3 0 1 1
2095 2 4 0 1 1
2095 2 5 0 1 1
2095 2 6 0 1 1
2095 2 7 1 1 1
2095 2 8 0 1 1
2095 2 9 0 1 1
2095 2 10 0 1 1
2095 2 11 0 1 1
2095 2 12 1 1 1
2095 2 13 0 1 1
2095 2 14 0 1 1
2095 2 15 0 1 1
2095 2 16 0 1 1
2095 2 17 1 1 1
2095 2 18 0 1 1
2095 2 19 0 1 1
2095 2 20 0 1 1
2095 2 21 0 1 1
2095 2 22 1 1 1
2095 2 23 0 1 1
2095 2 24 0 1 1
2095 2 25 0 1 1
2096 1 1 1 1 1
2096 1 2 1 1 1
2096 1 4 1 12 1
2096 1 7 1 1 1
2096 1 9 1 23 1
2096 1 10 1 1 1
2096 1 12 1 2 1
2096 1 14 1 8 1
2096 1 15 1 1 1
2096 1 16 1 1 1
2096 1 19 1 24 1
2096 1 21 1 3 1
2096 1 24 1 22 1
2096 2 1 0 1 1
2096 2 2 0 1 1
2096 2 3 0 1 1
2096 2 4 1 1 1
2096 2 5 0 1 1
2096 2 6 0 1 1
2096 2 7 0 1 1
2096 2 8 0 1 1
2096 2 9 0 1 1
2096 2 10 0 1 1
2096 2 11 1 1 1
2096 2 12 0 1 1
2096 2 13 0 1 1
2096 2 14 1 1 1
2096 2 15 0 1 1
2096 2 16 0 1 1
2096 2 17 0 1 1
2096 2 18 0 1 1
2096 2 19 1 1 1
2096 2 20 0 1 1
2096 2 21 0 1 1
2096 2 22 0 1 1
2096 2 23 0 1 1
2096 2 24 1 1 1
2096 2 25 0 1 1
2097 1 2 1 3 1
2097 1 3 1 6 1
2097 1 4 1 9 1
2097 1 7 1 2 1
2097 1 8 1 8 1
2097 1 9 1 14 1
2097 1 12 1 2 1
2097 1 13 1 3 1
2097 1 14 1 13 1
2097 1 17 1 5 1
2097 1 18 1 1 1
2097 1 19 1 13 1
2097 1 21 1 1 1
2097 1 22 1 4 1
2097 1 23 1 2 1
2097 1 24 1 11 1
2097 1 25 1 3 1
2097 2 1 0 1 1
2097 2 2 0 1 1
2097 2 3 1 1 1
2097 2 4 1 1 1
2097 2 5 0 1 1
2097 2 6 0 1 1
2097 2 7 0 1 1
2097 2 8 0 1 1
2097 2 9 0 1 1
2097 2 10 0 1 1
2097 2 11 0 1 1
2097 2 12 0 1 1
2097 2 13 0 1 1
2097 2 14 1 1 1
2097 2 15 0 1 1
2097 2 16 0 1 1
2097 2 17 0 1 1
2097 2 18 0 1 1
2097 2 19 1 1 1
2097 2 20 0 1 1
2097 2 21 0 1 1
2097 2 22 0 1 1
2097 2 23 1 1 1
2097 2 24 1 1 1
2097 2 25 0 1 1
2098 1 2 1 21 1
2098 1 7 1 19 1
2098 1 12 1 24 1
2098 1 17 1 17 1
2098 1 22 1 18 1
2098 1 23 1 1 1
2098 2 1 0 1 1
2098 2 2 1 1 1
2098 2 3 0 1 1
2098 2 4 0 1 1
2098 2 5 0 1 1
2098 2 6 0 1 1
2098 2 7 1 1 1
2098 2 8 0 1 1
2098 2 9 0 1 1
2098 2 10 0 1 1
2098 2 11 0 1 1
2098 2 12 1 1 1
2098 2 13 0 1 1
2098 2 14 0 1 1
2098 2 15 0 1 1
2098 2 16 0 1 1
2098 2 17 1 1 1
2098 2 18 0 1 1
2098 2 19 0 1 1
2098 2 20 0 1 1
2098 2 21 0 1 1
2098 2 22 1 1 1
2098 2 23 0 1 1
2098 2 24 0 1 1
2098 2 25 0 1 1
2099 1 1 1 16 1
2099 1 2 1 14 1
2099 1 3 1 13 1
2099 1 4 1 20 1
2099 1 5 1 16 1
2099 1 10 1 1 1
2099 1 13 1 2 1
2099 1 15 1 3 1
2099 1 20 1 5 1
2099 1 21 1 1 1
2099 1 22 1 1 1
2099 1 23 1 1 1
2099 1 24 1 1 1
2099 1 25 1 6 1
2099 2 1 1 1 1
2099 2 2 1 1 1
2099 2 3 1 1 1
2099 2 4 1 1 1
2099 2 5 1 1 1
2099 2 6 0 1 1
2099 2 7 0 1 1
2099 2 8 0 1 1
2099 2 9 0 1 1
2099 2 10 0 1 1
2099 2 11 0 1 1
2099 2 12 0 1 1
2099 2 13 0 1 1
2099 2 14 0 1 1
2099 2 15 0 1 1
2099 2 16 0 1 1
2099 2 17 0 1 1
2099 2 18 0 1 1
2099 2 19 0 1 1
2099 2 20 0 1 1
2099 2 21 0 1 1
2099 2 22 0 1 1
2099 2 23 0 1 1
2099 2 24 0 1 1
2099 2 25 1 1 1
2100 1 1 1 1 1
2100 1 4 1 12 1
2100 1 5 1 1 1
2100 1 6 1 3 1
2100 1 9 1 15 1
2100 1 10 1 1 1
2100 1 11 1 3 1
2100 1 14 1 17 1
2100 1 16 1 3 1
2100 1 19 1 22 1
2100 1 21 1 7 1
2100 1 24 1 14 1
2100 1 25 1 1 1
2100 2 1 0 1 1
2100 2 2 0 1 1
2100 2 3 0 1 1
2100 2 4 1 1 1
2100 2 5 0 1 1
2100 2 6 0 1 1
2100 2 7 0 1 1
2100 2 8 0 1 1
2100 2 9 1 1 1
2100 2 10 0 1 1
2100 2 11 0 1 1
2100 2 12 0 1 1
2100 2 13 0 1 1
2100 2 14 1 1 1
2100 2 15 0 1 1
2100 2 16 0 1 1
2100 2 17 0 1 1
2100 2 18 0 1 1
2100 2 19 1 1 1
2100 2 20 0 1 1
2100 2 21 0 1 1
2100 2 22 0 1 1
2100 2 23 0 1 1
2100 2 24 1 1 1
2100 2 25 0 1 1
2101 1 3 1 28 1
2101 1 8 1 16 1
2101 1 13 1 15 1
2101 1 14 1 1 1
2101 1 18 1 23 1
2101 1 22 1 1 1
2101 1 23 1 16 1
2101 2 1 1 1 1
2101 2 2 0 1 1
2101 2 3 1 1 1
2101 2 4 0 1 1
2101 2 5 0 1 1
2101 2 6 0 1 1
2101 2 7 0 1 1
2101 2 8 1 1 1
2101 2 9 0 1 1
2101 2 10 0 1 1
2101 2 11 0 1 1
2101 2 12 0 1 1
2101 2 13 1 1 1
2101 2 14 0 1 1
2101 2 15 0 1 1
2101 2 16 0 1 1
2101 2 17 0 1 1
2101 2 18 1 1 1
2101 2 19 0 1 1
2101 2 20 0 1 1
2101 2 21 0 1 1
2101 2 22 0 1 1
2101 2 23 1 1 1
2101 2 24 0 1 1
2101 2 25 0 1 1
2102 1 5 1 11 1
2102 1 6 1 7 1
2102 1 7 1 2 1
2102 1 8 1 5 1
2102 1 9 1 6 1
2102 1 10 1 14 1
2102 1 11 1 2 1
2102 1 12 1 3 1
2102 1 13 1 2 1
2102 1 14 1 1 1
2102 1 15 1 13 1
2102 1 17 1 1 1
2102 1 20 1 10 1
2102 1 25 1 23 1
2102 2 1 0 1 1
2102 2 2 0 1 1
2102 2 3 0 1 1
2102 2 4 0 1 1
2102 2 5 0 1 1
2102 2 6 1 1 1
2102 2 7 0 1 1
2102 2 8 0 1 1
2102 2 9 1 1 1
2102 2 10 1 1 1
2102 2 11 0 1 1
2102 2 12 0 1 1
2102 2 13 0 1 1
2102 2 14 0 1 1
2102 2 15 1 1 1
2102 2 16 0 1 1
2102 2 17 0 1 1
2102 2 18 0 1 1
2102 2 19 0 1 1
2102 2 20 1 1 1
2102 2 21 0 1 1
2102 2 22 0 1 1
2102 2 23 0 1 1
2102 2 24 0 1 1
2102 2 25 1 1 1
2103 1 1 1 1 1
2103 1 2 1 2 1
2103 1 3 1 6 1
2103 1 4 1 2 1
2103 1 6 1 10 1
2103 1 7 1 7 1
2103 1 8 1 14 1
2103 1 9 1 10 1
2103 1 10 1 6 1
2103 1 11 1 2 1
2103 1 12 1 6 1
2103 1 13 1 18 1
2103 1 14 1 5 1
2103 1 15 1 5 1
2103 1 18 1 4 1
2103 1 23 1 2 1
2103 2 1 0 1 1
2103 2 2 0 1 1
2103 2 3 1 1 1
2103 2 4 0 1 1
2103 2 5 0 1 1
2103 2 6 0 1 1
2103 2 7 1 1 1
2103 2 8 0 1 1
2103 2 9 0 1 1
2103 2 10 1 1 1
2103 2 11 0 1 1
2103 2 12 0 1 1
2103 2 13 0 1 1
2103 2 14 0 1 1
2103 2 15 0 1 1
2103 2 16 0 1 1
2103 2 17 0 1 1
2103 2 18 0 1 1
2103 2 19 0 1 1
2103 2 20 0 1 1
2103 2 21 0 1 1
2103 2 22 0 1 1
2103 2 23 0 1 1
2103 2 24 0 1 1
2103 2 25 0 1 1
2104 1 1 1 14 1
2104 1 3 1 2 1
2104 1 6 1 20 1
2104 1 8 1 1 1
2104 1 10 1 1 1
2104 1 11 1 17 1
2104 1 13 1 3 1
2104 1 16 1 18 1
2104 1 18 1 1 1
2104 1 19 1 1 1
2104 1 20 1 2 1
2104 1 21 1 16 1
2104 1 22 1 2 1
2104 1 23 1 1 1
2104 1 25 1 1 1
2104 2 1 0 1 1
2104 2 2 0 1 1
2104 2 3 0 1 1
2104 2 4 0 1 1
2104 2 5 0 1 1
2104 2 6 1 1 1
2104 2 7 0 1 1
2104 2 8 0 1 1
2104 2 9 0 1 1
2104 2 10 0 1 1
2104 2 11 1 1 1
2104 2 12 0 1 1
2104 2 13 0 1 1
2104 2 14 0 1 1
2104 2 15 0 1 1
2104 2 16 1 1 1
2104 2 17 0 1 1
2104 2 18 0 1 1
2104 2 19 0 1 1
2104 2 20 0 1 1
2104 2 21 1 1 1
2104 2 22 0 1 1
2104 2 23 0 1 1
2104 2 24 0 1 1
2104 2 25 0 1 1
2105 1 21 1 16 1
2105 1 22 1 22 1
2105 1 23 1 22 1
2105 1 24 1 21 1
2105 1 25 1 19 1
2105 2 1 0 1 1
2105 2 2 0 1 1
2105 2 3 0 1 1
2105 2 4 0 1 1
2105 2 5 0 1 1
2105 2 6 0 1 1
2105 2 7 0 1 1
2105 2 8 0 1 1
2105 2 9 0 1 1
2105 2 10 0 1 1
2105 2 11 0 1 1
2105 2 12 0 1 1
2105 2 13 0 1 1
2105 2 14 0 1 1
2105 2 15 0 1 1
2105 2 16 0 1 1
2105 2 17 0 1 1
2105 2 18 0 1 1
2105 2 19 0 1 1
2105 2 20 0 1 1
2105 2 21 1 1 1
2105 2 22 1 1 1
2105 2 23 1 1 1
2105 2 24 1 1 1
2105 2 25 1 1 1
2106 1 3 1 5 1
2106 1 4 1 1 1
2106 1 8 1 7 1
2106 1 9 1 1 1
2106 1 13 1 2 1
2106 1 16 1 14 1
2106 1 17 1 16 1
2106 1 18 1 22 1
2106 1 19 1 12 1
2106 1 20 1 15 1
2106 1 21 1 1 1
2106 1 23 1 3 1
2106 1 24 1 1 1
2106 2 1 0 1 1
2106 2 2 0 1 1
2106 2 3 0 1 1
2106 2 4 0 1 1
2106 2 5 0 1 1
2106 2 6 0 1 1
2106 2 7 0 1 1
2106 2 8 1 1 1
2106 2 9 0 1 1
2106 2 10 0 1 1
2106 2 11 0 1 1
2106 2 12 0 1 1
2106 2 13 0 1 1
2106 2 14 0 1 1
2106 2 15 0 1 1
2106 2 16 0 1 1
2106 2 17 1 1 1
2106 2 18 1 1 1
2106 2 19 0 1 1
2106 2 20 1 1 1
2106 2 21 0 1 1
2106 2 22 0 1 1
2106 2 23 0 1 1
2106 2 24 0 1 1
2106 2 25 0 1 1
2107 1 2 1 20 1
2107 1 7 1 13 1
2107 1 12 1 22 1
2107 1 17 1 20 1
2107 1 22 1 25 1
2107 2 1 0 1 1
2107 2 2 1 1 1
2107 2 3 0 1 1
2107 2 4 0 1 1
2107 2 5 0 1 1
2107 2 6 0 1 1
2107 2 7 1 1 1
2107 2 8 0 1 1
2107 2 9 0 1 1
2107 2 10 0 1 1
2107 2 11 0 1 1
2107 2 12 1 1 1
2107 2 13 0 1 1
2107 2 14 0 1 1
2107 2 15 0 1 1
2107 2 16 0 1 1
2107 2 17 1 1 1
2107 2 18 0 1 1
2107 2 19 0 1 1
2107 2 20 0 1 1
2107 2 21 0 1 1
2107 2 22 1 1 1
2107 2 23 0 1 1
2107 2 24 0 1 1
2107 2 25 0 1 1
2108 1 2 1 18 1
2108 1 5 1 1 1
2108 1 7 1 19 1
2108 1 10 1 5 1
2108 1 12 1 18 1
2108 1 13 1 2 1
2108 1 15 1 3 1
2108 1 17 1 14 1
2108 1 20 1 4 1
2108 1 22 1 13 1
2108 1 25 1 3 1
2108 2 1 0 1 1
2108 2 2 1 1 1
2108 2 3 0 1 1
2108 2 4 0 1 1
2108 2 5 0 1 1
2108 2 6 0 1 1
2108 2 7 1 1 1
2108 2 8 0 1 1
2108 2 9 0 1 1
2108 2 10 1 1 1
2108 2 11 0 1 1
2108 2 12 1 1 1
2108 2 13 0 1 1
2108 2 14 0 1 1
2108 2 15 0 1 1
2108 2 16 0 1 1
2108 2 17 1 1 1
2108 2 18 0 1 1
2108 2 19 0 1 1
2108 2 20 0 1 1
2108 2 21 0 1 1
2108 2 22 1 1 1
2108 2 23 0 1 1
2108 2 24 0 1 1
2108 2 25 0 1 1
2109 1 1 1 6 1
2109 1 6 1 3 1
2109 1 11 1 4 1
2109 1 16 1 17 1
2109 1 17 1 13 1
2109 1 18 1 20 1
2109 1 19 1 19 1
2109 1 20 1 13 1
2109 1 21 1 2 1
2109 1 24 1 3 1
2109 2 1 0 1 1
2109 2 2 0 1 1
2109 2 3 0 1 1
2109 2 4 0 1 1
2109 2 5 0 1 1
2109 2 6 0 1 1
2109 2 7 0 1 1
2109 2 8 0 1 1
2109 2 9 0 1 1
2109 2 10 0 1 1
2109 2 11 0 1 1
2109 2 12 0 1 1
2109 2 13 0 1 1
2109 2 14 0 1 1
2109 2 15 0 1 1
2109 2 16 1 1 1
2109 2 17 1 1 1
2109 2 18 1 1 1
2109 2 19 1 1 1
2109 2 20 0 1 1
2109 2 21 0 1 1
2109 2 22 0 1 1
2109 2 23 0 1 1
2109 2 24 0 1 1
2109 2 25 0 1 1
2110 1 3 1 1 1
2110 1 6 1 26 1
2110 1 7 1 19 1
2110 1 8 1 21 1
2110 1 9 1 19 1
2110 1 10 1 12 1
2110 1 18 1 1 1
2110 1 23 1 1 1
2110 2 1 0 1 1
2110 2 2 0 1 1
2110 2 3 0 1 1
2110 2 4 0 1 1
2110 2 5 0 1 1
2110 2 6 1 1 1
2110 2 7 1 1 1
2110 2 8 1 1 1
2110 2 9 1 1 1
2110 2 10 1 1 1
2110 2 11 0 1 1
2110 2 12 0 1 1
2110 2 13 0 1 1
2110 2 14 0 1 1
2110 2 15 0 1 1
2110 2 16 0 1 1
2110 2 17 0 1 1
2110 2 18 0 1 1
2110 2 19 0 1 1
2110 2 20 0 1 1
2110 2 21 0 1 1
2110 2 22 0 1 1
2110 2 23 0 1 1
2110 2 24 0 1 1
2110 2 25 0 1 1
2111 1 1 1 7 1
2111 1 2 1 11 1
2111 1 6 1 4 1
2111 1 7 1 6 1
2111 1 11 1 5 1
2111 1 12 1 11 1
2111 1 16 1 9 1
2111 1 17 1 13 1
2111 1 18 1 7 1
2111 1 19 1 11 1
2111 1 20 1 7 1
2111 1 21 1 7 1
2111 1 22 1 2 1
2111 2 1 1 1 1
2111 2 2 0 1 1
2111 2 3 0 1 1
2111 2 4 0 1 1
2111 2 5 0 1 1
2111 2 6 0 1 1
2111 2 7 1 1 1
2111 2 8 0 1 1
2111 2 9 1 1 1
2111 2 10 0 1 1
2111 2 11 0 1 1
2111 2 12 0 1 1
2111 2 13 0 1 1
2111 2 14 0 1 1
2111 2 15 0 1 1
2111 2 16 1 1 1
2111 2 17 1 1 1
2111 2 18 0 1 1
2111 2 19 0 1 1
2111 2 20 0 1 1
2111 2 21 0 1 1
2111 2 22 1 1 1
2111 2 23 0 1 1
2111 2 24 0 1 1
2111 2 25 0 1 1
2112 1 5 1 1 1
2112 1 6 1 1 1
2112 1 21 1 28 1
2112 1 22 1 22 1
2112 1 23 1 12 1
2112 1 24 1 18 1
2112 1 25 1 18 1
2112 2 1 0 1 1
2112 2 2 0 1 1
2112 2 3 0 1 1
2112 2 4 0 1 1
2112 2 5 0 1 1
2112 2 6 0 1 1
2112 2 7 0 1 1
2112 2 8 0 1 1
2112 2 9 0 1 1
2112 2 10 0 1 1
2112 2 11 0 1 1
2112 2 12 0 1 1
2112 2 13 0 1 1
2112 2 14 0 1 1
2112 2 15 0 1 1
2112 2 16 0 1 1
2112 2 17 0 1 1
2112 2 18 0 1 1
2112 2 19 0 1 1
2112 2 20 0 1 1
2112 2 21 1 1 1
2112 2 22 1 1 1
2112 2 23 1 1 1
2112 2 24 1 1 1
2112 2 25 1 1 1
2113 1 1 1 1 1
2113 1 2 1 2 1
2113 1 3 1 1 1
2113 1 4 1 2 1
2113 1 5 1 2 1
2113 1 6 1 18 1
2113 1 7 1 16 1
2113 1 8 1 14 1
2113 1 9 1 9 1
2113 1 10 1 14 1
2113 1 14 1 2 1
2113 1 15 1 1 1
2113 1 16 1 3 1
2113 1 17 1 4 1
2113 1 18 1 3 1
2113 1 19 1 4 1
2113 1 20 1 3 1
2113 1 21 1 1 1
2113 2 1 0 1 1
2113 2 2 0 1 1
2113 2 3 0 1 1
2113 2 4 0 1 1
2113 2 5 0 1 1
2113 2 6 0 1 1
2113 2 7 0 1 1
2113 2 8 0 1 1
2113 2 9 0 1 1
2113 2 10 0 1 1
2113 2 11 1 1 1
2113 2 12 0 1 1
2113 2 13 0 1 1
2113 2 14 0 1 1
2113 2 15 0 1 1
2113 2 16 0 1 1
2113 2 17 0 1 1
2113 2 18 0 1 1
2113 2 19 0 1 1
2113 2 20 0 1 1
2113 2 21 0 1 1
2113 2 22 0 1 1
2113 2 23 0 1 1
2113 2 24 0 1 1
2113 2 25 0 1 1
2114 1 2 1 9 1
2114 1 5 1 6 1
2114 1 6 1 8 1
2114 1 7 1 8 1
2114 1 8 1 13 1
2114 1 9 1 1 1
2114 1 10 1 17 1
2114 1 12 1 4 1
2114 1 15 1 8 1
2114 1 17 1 6 1
2114 1 20 1 10 1
2114 1 22 1 6 1
2114 1 25 1 4 1
2114 2 1 0 1 1
2114 2 2 0 1 1
2114 2 3 0 1 1
2114 2 4 0 1 1
2114 2 5 0 1 1
2114 2 6 0 1 1
2114 2 7 1 1 1
2114 2 8 0 1 1
2114 2 9 0 1 1
2114 2 10 0 1 1
2114 2 11 0 1 1
2114 2 12 0 1 1
2114 2 13 0 1 1
2114 2 14 0 1 1
2114 2 15 1 1 1
2114 2 16 0 1 1
2114 2 17 0 1 1
2114 2 18 0 1 1
2114 2 19 0 1 1
2114 2 20 0 1 1
2114 2 21 0 1 1
2114 2 22 0 1 1
2114 2 23 0 1 1
2114 2 24 0 1 1
2114 2 25 0 1 1
2115 1 1 1 20 1
2115 1 2 1 18 1
2115 1 3 1 16 1
2115 1 4 1 13 1
2115 1 5 1 16 1
2115 1 6 1 2 1
2115 1 7 1 4 1
2115 1 9 1 2 1
2115 1 10 1 1 1
2115 1 11 1 2 1
2115 1 16 1 2 1
2115 1 21 1 3 1
2115 1 22 1 1 1
2115 2 1 1 1 1
2115 2 2 0 1 1
2115 2 3 0 1 1
2115 2 4 1 1 1
2115 2 5 1 1 1
2115 2 6 0 1 1
2115 2 7 0 1 1
2115 2 8 0 1 1
2115 2 9 0 1 1
2115 2 10 0 1 1
2115 2 11 0 1 1
2115 2 12 0 1 1
2115 2 13 0 1 1
2115 2 14 0 1 1
2115 2 15 0 1 1
2115 2 16 0 1 1
2115 2 17 0 1 1
2115 2 18 0 1 1
2115 2 19 0 1 1
2115 2 20 0 1 1
2115 2 21 0 1 1
2115 2 22 0 1 1
2115 2 23 0 1 1
2115 2 24 0 1 1
2115 2 25 0 1 1
2116 1 1 1 2 1
2116 1 5 1 10 1
2116 1 6 1 7 1
2116 1 7 1 2 1
2116 1 8 1 2 1
2116 1 9 1 5 1
2116 1 10 1 13 1
2116 1 11 1 3 1
2116 1 15 1 18 1
2116 1 16 1 1 1
2116 1 20 1 22 1
2116 1 21 1 4 1
2116 1 25 1 11 1
2116 2 1 0 1 1
2116 2 2 0 1 1
2116 2 3 0 1 1
2116 2 4 0 1 1
2116 2 5 1 1 1
2116 2 6 1 1 1
2116 2 7 1 1 1
2116 2 8 1 1 1
2116 2 9 0 1 1
2116 2 10 0 1 1
2116 2 11 1 1 1
2116 2 12 0 1 1
2116 2 13 0 1 1
2116 2 14 0 1 1
2116 2 15 0 1 1
2116 2 16 1 1 1
2116 2 17 0 1 1
2116 2 18 0 1 1
2116 2 19 0 1 1
2116 2 20 0 1 1
2116 2 21 0 1 1
2116 2 22 0 1 1
2116 2 23 0 1 1
2116 2 24 0 1 1
2116 2 25 1 1 1
2117 1 1 1 13 1
2117 1 2 1 2 1
2117 1 5 1 3 1
2117 1 6 1 13 1
2117 1 7 1 1 1
2117 1 10 1 2 1
2117 1 11 1 12 1
2117 1 12 1 4 1
2117 1 15 1 1 1
2117 1 16 1 18 1
2117 1 17 1 1 1
2117 1 20 1 3 1
2117 1 21 1 14 1
2117 1 22 1 5 1
2117 1 24 1 3 1
2117 1 25 1 5 1
2117 2 1 1 1 1
2117 2 2 0 1 1
2117 2 3 0 1 1
2117 2 4 0 1 1
2117 2 5 0 1 1
2117 2 6 1 1 1
2117 2 7 1 1 1
2117 2 8 0 1 1
2117 2 9 0 1 1
2117 2 10 0 1 1
2117 2 11 1 1 1
2117 2 12 0 1 1
2117 2 13 0 1 1
2117 2 14 0 1 1
2117 2 15 0 1 1
2117 2 16 1 1 1
2117 2 17 0 1 1
2117 2 18 0 1 1
2117 2 19 0 1 1
2117 2 20 0 1 1
2117 2 21 1 1 1
2117 2 22 0 1 1
2117 2 23 0 1 1
2117 2 24 0 1 1
2117 2 25 0 1 1
2118 1 1 1 2 1
2118 1 5 1 5 1
2118 1 6 1 1 1
2118 1 10 1 7 1
2118 1 11 1 14 1
2118 1 12 1 11 1
2118 1 13 1 17 1
2118 1 14 1 8 1
2118 1 15 1 19 1
2118 1 16 1 3 1
2118 1 20 1 3 1
2118 1 21 1 3 1
2118 1 24 1 1 1
2118 1 25 1 6 1
2118 2 1 0 1 1
2118 2 2 0 1 1
2118 2 3 0 1 1
2118 2 4 0 1 1
2118 2 5 0 1 1
2118 2 6 1 1 1
2118 2 7 0 1 1
2118 2 8 0 1 1
2118 2 9 0 1 1
2118 2 10 0 1 1
2118 2 11 1 1 1
2118 2 12 1 1 1
2118 2 13 1 1 1
2118 2 14 1 1 1
2118 2 15 1 1 1
2118 2 16 0 1 1
2118 2 17 0 1 1
2118 2 18 0 1 1
2118 2 19 0 1 1
2118 2 20 0 1 1
2118 2 21 0 1 1
2118 2 22 0 1 1
2118 2 23 0 1 1
2118 2 24 0 1 1
2118 2 25 0 1 1
2119 1 1 1 9 1
2119 1 2 1 14 1
2119 1 3 1 6 1
2119 1 4 1 8 1
2119 1 5 1 11 1
2119 1 7 1 9 1
2119 1 11 1 3 1
2119 1 12 1 7 1
2119 1 14 1 1 1
2119 1 15 1 1 1
2119 1 17 1 16 1
2119 1 22 1 15 1
2119 2 1 1 1 1
2119 2 2 1 1 1
2119 2 3 0 1 1
2119 2 4 0 1 1
2119 2 5 0 1 1
2119 2 6 0 1 1
2119 2 7 1 1 1
2119 2 8 0 1 1
2119 2 9 0 1 1
2119 2 10 0 1 1
2119 2 11 0 1 1
2119 2 12 1 1 1
2119 2 13 0 1 1
2119 2 14 0 1 1
2119 2 15 0 1 1
2119 2 16 0 1 1
2119 2 17 0 1 1
2119 2 18 0 1 1
2119 2 19 0 1 1
2119 2 20 0 1 1
2119 2 21 0 1 1
2119 2 22 1 1 1
2119 2 23 0 1 1
2119 2 24 0 1 1
2119 2 25 0 1 1
2120 1 1 1 1 1
2120 1 2 1 2 1
2120 1 6 1 2 1
2120 1 7 1 1 1
2120 1 11 1 14 1
2120 1 12 1 10 1
2120 1 13 1 10 1
2120 1 14 1 8 1
2120 1 15 1 19 1
2120 1 16 1 5 1
2120 1 17 1 2 1
2120 1 18 1 6 1
2120 1 19 1 7 1
2120 1 20 1 11 1
2120 1 21 1 2 1
2120 2 1 0 1 1
2120 2 2 0 1 1
2120 2 3 0 1 1
2120 2 4 0 1 1
2120 2 5 0 1 1
2120 2 6 0 1 1
2120 2 7 0 1 1
2120 2 8 0 1 1
2120 2 9 0 1 1
2120 2 10 0 1 1
2120 2 11 1 1 1
2120 2 12 1 1 1
2120 2 13 1 1 1
2120 2 14 0 1 1
2120 2 15 1 1 1
2120 2 16 0 1 1
2120 2 17 1 1 1
2120 2 18 0 1 1
2120 2 19 0 1 1
2120 2 20 0 1 1
2120 2 21 0 1 1
2120 2 22 0 1 1
2120 2 23 0 1 1
2120 2 24 0 1 1
2120 2 25 0 1 1
2121 1 5 1 1 1
2121 1 6 1 10 1
2121 1 7 1 20 1
2121 1 8 1 18 1
2121 1 9 1 17 1
2121 1 10 1 17 1
2121 1 11 1 1 1
2121 1 12 1 2 1
2121 1 13 1 2 1
2121 1 14 1 2 1
2121 1 20 1 1 1
2121 1 21 1 3 1
2121 1 22 1 3 1
2121 1 23 1 1 1
2121 1 25 1 2 1
2121 2 1 0 1 1
2121 2 2 0 1 1
2121 2 3 0 1 1
2121 2 4 0 1 1
2121 2 5 0 1 1
2121 2 6 1 1 1
2121 2 7 1 1 1
2121 2 8 0 1 1
2121 2 9 1 1 1
2121 2 10 1 1 1
2121 2 11 0 1 1
2121 2 12 0 1 1
2121 2 13 0 1 1
2121 2 14 0 1 1
2121 2 15 0 1 1
2121 2 16 0 1 1
2121 2 17 0 1 1
2121 2 18 0 1 1
2121 2 19 0 1 1
2121 2 20 0 1 1
2121 2 21 0 1 1
2121 2 22 0 1 1
2121 2 23 0 1 1
2121 2 24 1 1 1
2121 2 25 0 1 1
2122 1 1 1 3 1
2122 1 3 1 2 1
2122 1 4 1 11 1
2122 1 5 1 4 1
2122 1 9 1 14 1
2122 1 10 1 2 1
2122 1 14 1 12 1
2122 1 15 1 1 1
2122 1 19 1 29 1
2122 1 20 1 2 1
2122 1 21 1 1 1
2122 1 23 1 1 1
2122 1 24 1 16 1
2122 1 25 1 2 1
2122 2 1 0 1 1
2122 2 2 0 1 1
2122 2 3 0 1 1
2122 2 4 1 1 1
2122 2 5 0 1 1
2122 2 6 0 1 1
2122 2 7 0 1 1
2122 2 8 0 1 1
2122 2 9 1 1 1
2122 2 10 0 1 1
2122 2 11 0 1 1
2122 2 12 0 1 1
2122 2 13 0 1 1
2122 2 14 1 1 1
2122 2 15 0 1 1
2122 2 16 0 1 1
2122 2 17 0 1 1
2122 2 18 0 1 1
2122 2 19 1 1 1
2122 2 20 0 1 1
2122 2 21 0 1 1
2122 2 22 0 1 1
2122 2 23 0 1 1
2122 2 24 1 1 1
2122 2 25 0 1 1
2123 1 1 1 9 1
2123 1 2 1 13 1
2123 1 4 1 1 1
2123 1 5 1 1 1
2123 1 6 1 11 1
2123 1 7 1 8 1
2123 1 11 1 6 1
2123 1 12 1 7 1
2123 1 16 1 14 1
2123 1 17 1 9 1
2123 1 18 1 4 1
2123 1 19 1 5 1
2123 1 20 1 4 1
2123 1 21 1 2 1
2123 1 22 1 6 1
2123 2 1 1 1 1
2123 2 2 0 1 1
2123 2 3 0 1 1
2123 2 4 0 1 1
2123 2 5 0 1 1
2123 2 6 0 1 1
2123 2 7 0 1 1
2123 2 8 0 1 1
2123 2 9 0 1 1
2123 2 10 0 1 1
2123 2 11 0 1 1
2123 2 12 1 1 1
2123 2 13 0 1 1
2123 2 14 0 1 1
2123 2 15 0 1 1
2123 2 16 1 1 1
2123 2 17 1 1 1
2123 2 18 0 1 1
2123 2 19 1 1 1
2123 2 20 0 1 1
2123 2 21 0 1 1
2123 2 22 0 1 1
2123 2 23 0 1 1
2123 2 24 0 1 1
2123 2 25 0 1 1
2124 1 1 1 2 1
2124 1 2 1 1 1
2124 1 4 1 10 1
2124 1 6 1 1 1
2124 1 7 1 2 1
2124 1 9 1 9 1
2124 1 11 1 13 1
2124 1 12 1 7 1
2124 1 13 1 7 1
2124 1 14 1 11 1
2124 1 15 1 9 1
2124 1 17 1 1 1
2124 1 19 1 11 1
2124 1 22 1 1 1
2124 1 24 1 14 1
2124 1 25 1 1 1
2124 2 1 0 1 1
2124 2 2 0 1 1
2124 2 3 0 1 1
2124 2 4 0 1 1
2124 2 5 0 1 1
2124 2 6 0 1 1
2124 2 7 0 1 1
2124 2 8 0 1 1
2124 2 9 0 1 1
2124 2 10 0 1 1
2124 2 11 0 1 1
2124 2 12 1 1 1
2124 2 13 1 1 1
2124 2 14 1 1 1
2124 2 15 0 1 1
2124 2 16 0 1 1
2124 2 17 0 1 1
2124 2 18 0 1 1
2124 2 19 1 1 1
2124 2 20 0 1 1
2124 2 21 0 1 1
2124 2 22 0 1 1
2124 2 23 0 1 1
2124 2 24 0 1 1
2124 2 25 0 1 1
2125 1 1 1 21 1
2125 1 2 1 15 1
2125 1 3 1 20 1
2125 1 4 1 14 1
2125 1 5 1 11 1
2125 1 9 1 1 1
2125 1 18 1 1 1
2125 1 20 1 1 1
2125 1 21 1 2 1
2125 1 22 1 4 1
2125 1 23 1 1 1
2125 1 24 1 6 1
2125 1 25 1 3 1
2125 2 1 1 1 1
2125 2 2 1 1 1
2125 2 3 1 1 1
2125 2 4 1 1 1
2125 2 5 1 1 1
2125 2 6 0 1 1
2125 2 7 1 1 1
2125 2 8 0 1 1
2125 2 9 0 1 1
2125 2 10 0 1 1
2125 2 11 0 1 1
2125 2 12 0 1 1
2125 2 13 0 1 1
2125 2 14 0 1 1
2125 2 15 0 1 1
2125 2 16 0 1 1
2125 2 17 0 1 1
2125 2 18 0 1 1
2125 2 19 0 1 1
2125 2 20 0 1 1
2125 2 21 0 1 1
2125 2 22 0 1 1
2125 2 23 0 1 1
2125 2 24 0 1 1
2125 2 25 0 1 1
2126 1 3 1 5 1
2126 1 4 1 19 1
2126 1 8 1 5 1
2126 1 9 1 14 1
2126 1 13 1 3 1
2126 1 14 1 12 1
2126 1 16 1 1 1
2126 1 17 1 1 1
2126 1 18 1 6 1
2126 1 19 1 14 1
2126 1 21 1 2 1
2126 1 23 1 7 1
2126 1 24 1 8 1
2126 1 25 1 3 1
2126 2 1 0 1 1
2126 2 2 0 1 1
2126 2 3 0 1 1
2126 2 4 0 1 1
2126 2 5 0 1 1
2126 2 6 0 1 1
2126 2 7 0 1 1
2126 2 8 0 1 1
2126 2 9 1 1 1
2126 2 10 0 1 1
2126 2 11 0 1 1
2126 2 12 0 1 1
2126 2 13 0 1 1
2126 2 14 1 1 1
2126 2 15 0 1 1
2126 2 16 0 1 1
2126 2 17 0 1 1
2126 2 18 0 1 1
2126 2 19 1 1 1
2126 2 20 0 1 1
2126 2 21 0 1 1
2126 2 22 1 1 1
2126 2 23 1 1 1
2126 2 24 1 1 1
2126 2 25 0 1 1
2127 1 1 1 10 1
2127 1 6 1 7 1
2127 1 7 1 1 1
2127 1 8 1 3 1
2127 1 10 1 3 1
2127 1 11 1 16 1
2127 1 12 1 13 1
2127 1 13 1 12 1
2127 1 14 1 13 1
2127 1 15 1 9 1
2127 1 16 1 7 1
2127 1 19 1 1 1
2127 1 21 1 5 1
2127 2 1 0 1 1
2127 2 2 0 1 1
2127 2 3 0 1 1
2127 2 4 0 1 1
2127 2 5 0 1 1
2127 2 6 1 1 1
2127 2 7 0 1 1
2127 2 8 0 1 1
2127 2 9 0 1 1
2127 2 10 0 1 1
2127 2 11 1 1 1
2127 2 12 1 1 1
2127 2 13 0 1 1
2127 2 14 1 1 1
2127 2 15 0 1 1
2127 2 16 0 1 1
2127 2 17 0 1 1
2127 2 18 0 1 1
2127 2 19 0 1 1
2127 2 20 0 1 1
2127 2 21 1 1 1
2127 2 22 0 1 1
2127 2 23 0 1 1
2127 2 24 0 1 1
2127 2 25 0 1 1
2128 1 1 1 1 1
2128 1 2 1 9 1
2128 1 3 1 18 1
2128 1 4 1 2 1
2128 1 7 1 6 1
2128 1 8 1 15 1
2128 1 11 1 2 1
2128 1 12 1 8 1
2128 1 13 1 9 1
2128 1 17 1 3 1
2128 1 18 1 12 1
2128 1 21 1 1 1
2128 1 22 1 8 1
2128 1 23 1 6 1
2128 2 1 0 1 1
2128 2 2 1 1 1
2128 2 3 0 1 1
2128 2 4 0 1 1
2128 2 5 0 1 1
2128 2 6 0 1 1
2128 2 7 1 1 1
2128 2 8 1 1 1
2128 2 9 0 1 1
2128 2 10 0 1 1
2128 2 11 0 1 1
2128 2 12 0 1 1
2128 2 13 1 1 1
2128 2 14 0 1 1
2128 2 15 0 1 1
2128 2 16 0 1 1
2128 2 17 0 1 1
2128 2 18 0 1 1
2128 2 19 0 1 1
2128 2 20 0 1 1
2128 2 21 0 1 1
2128 2 22 1 1 1
2128 2 23 1 1 1
2128 2 24 0 1 1
2128 2 25 0 1 1
2129 1 2 1 10 1
2129 1 6 1 4 1
2129 1 7 1 25 1
2129 1 8 1 6 1
2129 1 9 1 5 1
2129 1 10 1 7 1
2129 1 12 1 14 1
2129 1 17 1 10 1
2129 1 22 1 19 1
2129 2 1 0 1 1
2129 2 2 0 1 1
2129 2 3 0 1 1
2129 2 4 1 1 1
2129 2 5 0 1 1
2129 2 6 1 1 1
2129 2 7 1 1 1
2129 2 8 0 1 1
2129 2 9 1 1 1
2129 2 10 0 1 1
2129 2 11 0 1 1
2129 2 12 0 1 1
2129 2 13 0 1 1
2129 2 14 0 1 1
2129 2 15 0 1 1
2129 2 16 0 1 1
2129 2 17 1 1 1
2129 2 18 0 1 1
2129 2 19 0 1 1
2129 2 20 0 1 1
2129 2 21 0 1 1
2129 2 22 1 1 1
2129 2 23 0 1 1
2129 2 24 0 1 1
2129 2 25 0 1 1
2130 1 1 1 1 1
2130 1 3 1 12 1
2130 1 5 1 13 1
2130 1 8 1 9 1
2130 1 10 1 4 1
2130 1 13 1 4 1
2130 1 15 1 4 1
2130 1 16 1 1 1
2130 1 18 1 8 1
2130 1 19 1 1 1
2130 1 20 1 9 1
2130 1 21 1 3 1
2130 1 22 1 7 1
2130 1 23 1 10 1
2130 1 24 1 6 1
2130 1 25 1 8 1
2130 2 1 0 1 1
2130 2 2 0 1 1
2130 2 3 0 1 1
2130 2 4 0 1 1
2130 2 5 1 1 1
2130 2 6 0 1 1
2130 2 7 0 1 1
2130 2 8 0 1 1
2130 2 9 0 1 1
2130 2 10 1 1 1
2130 2 11 0 1 1
2130 2 12 0 1 1
2130 2 13 1 1 1
2130 2 14 0 1 1
2130 2 15 0 1 1
2130 2 16 0 1 1
2130 2 17 0 1 1
2130 2 18 1 1 1
2130 2 19 0 1 1
2130 2 20 1 1 1
2130 2 21 0 1 1
2130 2 22 0 1 1
2130 2 23 0 1 1
2130 2 24 0 1 1
2130 2 25 1 1 1
2131 1 1 1 3 1
2131 1 2 1 2 1
2131 1 3 1 11 1
2131 1 4 1 4 1
2131 1 5 1 7 1
2131 1 7 1 1 1
2131 1 8 1 6 1
2131 1 12 1 1 1
2131 1 13 1 4 1
2131 1 16 1 4 1
2131 1 17 1 10 1
2131 1 18 1 17 1
2131 1 19 1 14 1
2131 1 20 1 10 1
2131 1 23 1 6 1
2131 2 1 1 1 1
2131 2 2 1 1 1
2131 2 3 0 1 1
2131 2 4 0 1 1
2131 2 5 1 1 1
2131 2 6 0 1 1
2131 2 7 0 1 1
2131 2 8 1 1 1
2131 2 9 0 1 1
2131 2 10 0 1 1
2131 2 11 0 1 1
2131 2 12 0 1 1
2131 2 13 0 1 1
2131 2 14 0 1 1
2131 2 15 0 1 1
2131 2 16 0 1 1
2131 2 17 1 1 1
2131 2 18 1 1 1
2131 2 19 1 1 1
2131 2 20 1 1 1
2131 2 21 0 1 1
2131 2 22 0 1 1
2131 2 23 0 1 1
2131 2 24 0 1 1
2131 2 25 0 1 1
2132 1 1 1 8 1
2132 1 2 1 8 1
2132 1 3 1 9 1
2132 1 4 1 12 1
2132 1 5 1 11 1
2132 1 11 1 1 1
2132 1 12 1 3 1
2132 1 13 1 5 1
2132 1 14 1 2 1
2132 1 15 1 1 1
2132 1 16 1 5 1
2132 1 17 1 6 1
2132 1 18 1 12 1
2132 1 19 1 11 1
2132 1 20 1 6 1
2132 2 1 1 1 1
2132 2 2 0 1 1
2132 2 3 0 1 1
2132 2 4 1 1 1
2132 2 5 0 1 1
2132 2 6 0 1 1
2132 2 7 0 1 1
2132 2 8 0 1 1
2132 2 9 0 1 1
2132 2 10 0 1 1
2132 2 11 0 1 1
2132 2 12 0 1 1
2132 2 13 0 1 1
2132 2 14 0 1 1
2132 2 15 0 1 1
2132 2 16 0 1 1
2132 2 17 0 1 1
2132 2 18 0 1 1
2132 2 19 0 1 1
2132 2 20 0 1 1
2132 2 21 0 1 1
2132 2 22 0 1 1
2132 2 23 0 1 1
2132 2 24 0 1 1
2132 2 25 0 1 1
2133 1 2 1 1 1
2133 1 4 1 13 1
2133 1 5 1 3 1
2133 1 7 1 2 1
2133 1 9 1 8 1
2133 1 10 1 4 1
2133 1 12 1 1 1
2133 1 14 1 15 1
2133 1 15 1 3 1
2133 1 16 1 1 1
2133 1 17 1 2 1
2133 1 18 1 1 1
2133 1 19 1 16 1
2133 1 20 1 3 1
2133 1 21 1 1 1
2133 1 22 1 1 1
2133 1 23 1 4 1
2133 1 24 1 13 1
2133 1 25 1 8 1
2133 2 1 0 1 1
2133 2 2 0 1 1
2133 2 3 0 1 1
2133 2 4 0 1 1
2133 2 5 1 1 1
2133 2 6 0 1 1
2133 2 7 1 1 1
2133 2 8 0 1 1
2133 2 9 0 1 1
2133 2 10 0 1 1
2133 2 11 0 1 1
2133 2 12 0 1 1
2133 2 13 0 1 1
2133 2 14 0 1 1
2133 2 15 1 1 1
2133 2 16 0 1 1
2133 2 17 1 1 1
2133 2 18 0 1 1
2133 2 19 1 1 1
2133 2 20 0 1 1
2133 2 21 0 1 1
2133 2 22 0 1 1
2133 2 23 0 1 1
2133 2 24 0 1 1
2133 2 25 0 1 1
2134 1 3 1 11 1
2134 1 8 1 7 1
2134 1 11 1 9 1
2134 1 12 1 10 1
2134 1 13 1 17 1
2134 1 14 1 12 1
2134 1 15 1 13 1
2134 1 16 1 1 1
2134 1 17 1 3 1
2134 1 18 1 8 1
2134 1 21 1 1 1
2134 1 23 1 5 1
2134 1 24 1 3 1
2134 2 1 0 1 1
2134 2 2 0 1 1
2134 2 3 1 1 1
2134 2 4 0 1 1
2134 2 5 1 1 1
2134 2 6 0 1 1
2134 2 7 0 1 1
2134 2 8 0 1 1
2134 2 9 0 1 1
2134 2 10 0 1 1
2134 2 11 1 1 1
2134 2 12 1 1 1
2134 2 13 1 1 1
2134 2 14 1 1 1
2134 2 15 1 1 1
2134 2 16 0 1 1
2134 2 17 1 1 1
2134 2 18 0 1 1
2134 2 19 0 1 1
2134 2 20 0 1 1
2134 2 21 0 1 1
2134 2 22 0 1 1
2134 2 23 1 1 1
2134 2 24 0 1 1
2134 2 25 0 1 1
2135 1 4 1 7 1
2135 1 6 1 9 1
2135 1 7 1 15 1
2135 1 8 1 12 1
2135 1 9 1 25 1
2135 1 10 1 15 1
2135 1 14 1 5 1
2135 1 18 1 1 1
2135 1 19 1 6 1
2135 1 24 1 5 1
2135 2 1 0 1 1
2135 2 2 0 1 1
2135 2 3 0 1 1
2135 2 4 1 1 1
2135 2 5 0 1 1
2135 2 6 1 1 1
2135 2 7 0 1 1
2135 2 8 1 1 1
2135 2 9 1 1 1
2135 2 10 1 1 1
2135 2 11 0 1 1
2135 2 12 0 1 1
2135 2 13 0 1 1
2135 2 14 1 1 1
2135 2 15 0 1 1
2135 2 16 0 1 1
2135 2 17 0 1 1
2135 2 18 0 1 1
2135 2 19 1 1 1
2135 2 20 0 1 1
2135 2 21 0 1 1
2135 2 22 0 1 1
2135 2 23 0 1 1
2135 2 24 0 1 1
2135 2 25 0 1 1
2136 1 1 1 21 1
2136 1 2 1 25 1
2136 1 3 1 24 1
2136 1 4 1 16 1
2136 1 5 1 14 1
2136 2 1 1 1 1
2136 2 2 1 1 1
2136 2 3 1 1 1
2136 2 4 1 1 1
2136 2 5 1 1 1
2136 2 6 0 1 1
2136 2 7 0 1 1
2136 2 8 0 1 1
2136 2 9 0 1 1
2136 2 10 0 1 1
2136 2 11 0 1 1
2136 2 12 0 1 1
2136 2 13 0 1 1
2136 2 14 0 1 1
2136 2 15 0 1 1
2136 2 16 0 1 1
2136 2 17 0 1 1
2136 2 18 0 1 1
2136 2 19 0 1 1
2136 2 20 0 1 1
2136 2 21 0 1 1
2136 2 22 0 1 1
2136 2 23 0 1 1
2136 2 24 0 1 1
2136 2 25 0 1 1
2137 1 1 1 2 1
2137 1 3 1 1 1
2137 1 4 1 18 1
2137 1 5 1 2 1
2137 1 9 1 24 1
2137 1 10 1 1 1
2137 1 14 1 16 1
2137 1 19 1 11 1
2137 1 20 1 1 1
2137 1 21 1 1 1
2137 1 23 1 2 1
2137 1 24 1 20 1
2137 1 25 1 1 1
2137 2 1 0 1 1
2137 2 2 0 1 1
2137 2 3 0 1 1
2137 2 4 1 1 1
2137 2 5 0 1 1
2137 2 6 0 1 1
2137 2 7 0 1 1
2137 2 8 0 1 1
2137 2 9 1 1 1
2137 2 10 0 1 1
2137 2 11 0 1 1
2137 2 12 0 1 1
2137 2 13 0 1 1
2137 2 14 1 1 1
2137 2 15 0 1 1
2137 2 16 0 1 1
2137 2 17 0 1 1
2137 2 18 0 1 1
2137 2 19 1 1 1
2137 2 20 0 1 1
2137 2 21 0 1 1
2137 2 22 0 1 1
2137 2 23 0 1 1
2137 2 24 1 1 1
2137 2 25 0 1 1
2138 1 6 1 2 1
2138 1 11 1 7 1
2138 1 12 1 8 1
2138 1 13 1 8 1
2138 1 14 1 13 1
2138 1 15 1 9 1
2138 1 16 1 1 1
2138 1 17 1 1 1
2138 1 18 1 3 1
2138 1 19 1 1 1
2138 1 20 1 3 1
2138 1 21 1 8 1
2138 1 22 1 9 1
2138 1 23 1 12 1
2138 1 24 1 8 1
2138 1 25 1 7 1
2138 2 1 0 1 1
2138 2 2 0 1 1
2138 2 3 0 1 1
2138 2 4 0 1 1
2138 2 5 0 1 1
2138 2 6 0 1 1
2138 2 7 0 1 1
2138 2 8 0 1 1
2138 2 9 0 1 1
2138 2 10 0 1 1
2138 2 11 0 1 1
2138 2 12 0 1 1
2138 2 13 1 1 1
2138 2 14 0 1 1
2138 2 15 1 1 1
2138 2 16 0 1 1
2138 2 17 0 1 1
2138 2 18 0 1 1
2138 2 19 0 1 1
2138 2 20 0 1 1
2138 2 21 1 1 1
2138 2 22 0 1 1
2138 2 23 0 1 1
2138 2 24 0 1 1
2138 2 25 1 1 1
2139 1 2 1 1 1
2139 1 4 1 10 1
2139 1 9 1 13 1
2139 1 11 1 2 1
2139 1 12 1 2 1
2139 1 14 1 11 1
2139 1 16 1 1 1
2139 1 17 1 1 1
2139 1 19 1 12 1
2139 1 20 1 1 1
2139 1 21 1 7 1
2139 1 22 1 3 1
2139 1 23 1 3 1
2139 1 24 1 26 1
2139 1 25 1 7 1
2139 2 1 0 1 1
2139 2 2 0 1 1
2139 2 3 0 1 1
2139 2 4 0 1 1
2139 2 5 0 1 1
2139 2 6 1 1 1
2139 2 7 0 1 1
2139 2 8 0 1 1
2139 2 9 1 1 1
2139 2 10 0 1 1
2139 2 11 0 1 1
2139 2 12 0 1 1
2139 2 13 0 1 1
2139 2 14 1 1 1
2139 2 15 0 1 1
2139 2 16 0 1 1
2139 2 17 1 1 1
2139 2 18 0 1 1
2139 2 19 1 1 1
2139 2 20 1 1 1
2139 2 21 0 1 1
2139 2 22 0 1 1
2139 2 23 0 1 1
2139 2 24 0 1 1
2139 2 25 0 1 1
2140 1 1 1 1 1
2140 1 2 1 7 1
2140 1 3 1 3 1
2140 1 4 1 2 1
2140 1 5 1 3 1
2140 1 6 1 1 1
2140 1 7 1 2 1
2140 1 8 1 4 1
2140 1 9 1 2 1
2140 1 10 1 2 1
2140 1 16 1 1 1
2140 1 18 1 1 1
2140 1 20 1 1 1
2140 1 21 1 16 1
2140 1 22 1 15 1
2140 1 23 1 16 1
2140 1 24 1 12 1
2140 1 25 1 11 1
2140 2 1 1 1 1
2140 2 2 0 1 1
2140 2 3 0 1 1
2140 2 4 0 1 1
2140 2 5 0 1 1
2140 2 6 0 1 1
2140 2 7 0 1 1
2140 2 8 0 1 1
2140 2 9 0 1 1
2140 2 10 0 1 1
2140 2 11 0 1 1
2140 2 12 0 1 1
2140 2 13 0 1 1
2140 2 14 0 1 1
2140 2 15 0 1 1
2140 2 16 0 1 1
2140 2 17 0 1 1
2140 2 18 0 1 1
2140 2 19 0 1 1
2140 2 20 0 1 1
2140 2 21 0 1 1
2140 2 22 0 1 1
2140 2 23 0 1 1
2140 2 24 1 1 1
2140 2 25 1 1 1
2141 1 1 1 20 1
2141 1 2 1 18 1
2141 1 3 1 7 1
2141 1 4 1 14 1
2141 1 5 1 7 1
2141 1 11 1 1 1
2141 1 16 1 9 1
2141 1 17 1 5 1
2141 1 18 1 5 1
2141 1 19 1 6 1
2141 1 20 1 5 1
2141 1 21 1 1 1
2141 1 25 1 2 1
2141 2 1 0 1 1
2141 2 2 0 1 1
2141 2 3 0 1 1
2141 2 4 1 1 1
2141 2 5 0 1 1
2141 2 6 0 1 1
2141 2 7 0 1 1
2141 2 8 0 1 1
2141 2 9 0 1 1
2141 2 10 0 1 1
2141 2 11 0 1 1
2141 2 12 0 1 1
2141 2 13 0 1 1
2141 2 14 0 1 1
2141 2 15 0 1 1
2141 2 16 0 1 1
2141 2 17 0 1 1
2141 2 18 0 1 1
2141 2 19 1 1 1
2141 2 20 0 1 1
2141 2 21 0 1 1
2141 2 22 0 1 1
2141 2 23 0 1 1
2141 2 24 0 1 1
2141 2 25 0 1 1
2142 1 5 1 15 1
2142 1 6 1 2 1
2142 1 7 1 3 1
2142 1 8 1 7 1
2142 1 9 1 3 1
2142 1 10 1 18 1
2142 1 15 1 17 1
2142 1 18 1 1 1
2142 1 20 1 14 1
2142 1 22 1 1 1
2142 1 25 1 19 1
2142 2 1 0 1 1
2142 2 2 0 1 1
2142 2 3 0 1 1
2142 2 4 0 1 1
2142 2 5 0 1 1
2142 2 6 0 1 1
2142 2 7 0 1 1
2142 2 8 0 1 1
2142 2 9 0 1 1
2142 2 10 1 1 1
2142 2 11 0 1 1
2142 2 12 0 1 1
2142 2 13 0 1 1
2142 2 14 0 1 1
2142 2 15 0 1 1
2142 2 16 0 1 1
2142 2 17 0 1 1
2142 2 18 0 1 1
2142 2 19 0 1 1
2142 2 20 0 1 1
2142 2 21 0 1 1
2142 2 22 0 1 1
2142 2 23 0 1 1
2142 2 24 0 1 1
2142 2 25 0 1 1
2143 1 6 1 5 1
2143 1 11 1 13 1
2143 1 12 1 13 1
2143 1 13 1 12 1
2143 1 14 1 10 1
2143 1 15 1 9 1
2143 1 16 1 8 1
2143 1 17 1 8 1
2143 1 18 1 6 1
2143 1 19 1 7 1
2143 1 20 1 8 1
2143 1 22 1 1 1
2143 2 1 0 1 1
2143 2 2 0 1 1
2143 2 3 0 1 1
2143 2 4 0 1 1
2143 2 5 0 1 1
2143 2 6 0 1 1
2143 2 7 0 1 1
2143 2 8 0 1 1
2143 2 9 0 1 1
2143 2 10 0 1 1
2143 2 11 0 1 1
2143 2 12 0 1 1
2143 2 13 0 1 1
2143 2 14 0 1 1
2143 2 15 1 1 1
2143 2 16 1 1 1
2143 2 17 1 1 1
2143 2 18 1 1 1
2143 2 19 1 1 1
2143 2 20 0 1 1
2143 2 21 0 1 1
2143 2 22 0 1 1
2143 2 23 0 1 1
2143 2 24 0 1 1
2143 2 25 0 1 1
2144 1 1 1 17 1
2144 1 2 1 14 1
2144 1 3 1 15 1
2144 1 4 1 15 1
2144 1 5 1 13 1
2144 1 6 1 6 1
2144 1 7 1 6 1
2144 1 8 1 3 1
2144 1 9 1 3 1
2144 1 10 1 5 1
2144 1 13 1 1 1
2144 1 18 1 1 1
2144 1 25 1 1 1
2144 2 1 1 1 1
2144 2 2 1 1 1
2144 2 3 0 1 1
2144 2 4 1 1 1
2144 2 5 1 1 1
2144 2 6 0 1 1
2144 2 7 0 1 1
2144 2 8 0 1 1
2144 2 9 0 1 1
2144 2 10 0 1 1
2144 2 11 0 1 1
2144 2 12 0 1 1
2144 2 13 0 1 1
2144 2 14 0 1 1
2144 2 15 0 1 1
2144 2 16 0 1 1
2144 2 17 0 1 1
2144 2 18 0 1 1
2144 2 19 0 1 1
2144 2 20 0 1 1
2144 2 21 0 1 1
2144 2 22 0 1 1
2144 2 23 0 1 1
2144 2 24 0 1 1
2144 2 25 0 1 1
2145 1 2 1 1 1
2145 1 4 1 2 1
2145 1 11 1 2 1
2145 1 14 1 4 1
2145 1 15 1 4 1
2145 1 21 1 20 1
2145 1 22 1 24 1
2145 1 23 1 17 1
2145 1 24 1 13 1
2145 1 25 1 13 1
2145 2 1 0 1 1
2145 2 2 0 1 1
2145 2 3 0 1 1
2145 2 4 0 1 1
2145 2 5 0 1 1
2145 2 6 0 1 1
2145 2 7 0 1 1
2145 2 8 0 1 1
2145 2 9 0 1 1
2145 2 10 0 1 1
2145 2 11 0 1 1
2145 2 12 0 1 1
2145 2 13 0 1 1
2145 2 14 0 1 1
2145 2 15 1 1 1
2145 2 16 0 1 1
2145 2 17 0 1 1
2145 2 18 0 1 1
2145 2 19 0 1 1
2145 2 20 0 1 1
2145 2 21 0 1 1
2145 2 22 0 1 1
2145 2 23 1 1 1
2145 2 24 1 1 1
2145 2 25 1 1 1
2146 1 4 1 6 1
2146 1 5 1 10 1
2146 1 8 1 1 1
2146 1 9 1 8 1
2146 1 10 1 16 1
2146 1 14 1 4 1
2146 1 15 1 14 1
2146 1 17 1 3 1
2146 1 19 1 7 1
2146 1 20 1 11 1
2146 1 24 1 6 1
2146 1 25 1 14 1
2146 2 1 0 1 1
2146 2 2 0 1 1
2146 2 3 0 1 1
2146 2 4 0 1 1
2146 2 5 1 1 1
2146 2 6 0 1 1
2146 2 7 0 1 1
2146 2 8 0 1 1
2146 2 9 1 1 1
2146 2 10 0 1 1
2146 2 11 0 1 1
2146 2 12 0 1 1
2146 2 13 0 1 1
2146 2 14 1 1 1
2146 2 15 0 1 1
2146 2 16 0 1 1
2146 2 17 0 1 1
2146 2 18 0 1 1
2146 2 19 0 1 1
2146 2 20 1 1 1
2146 2 21 0 1 1
2146 2 22 0 1 1
2146 2 23 0 1 1
2146 2 24 0 1 1
2146 2 25 1 1 1
2147 1 2 1 3 1
2147 1 7 1 8 1
2147 1 8 1 3 1
2147 1 9 1 1 1
2147 1 12 1 6 1
2147 1 13 1 1 1
2147 1 16 1 1 1
2147 1 17 1 4 1
2147 1 18 1 4 1
2147 1 19 1 5 1
2147 1 20 1 7 1
2147 1 21 1 8 1
2147 1 22 1 21 1
2147 1 23 1 8 1
2147 1 24 1 12 1
2147 1 25 1 8 1
2147 2 1 0 1 1
2147 2 2 0 1 1
2147 2 3 0 1 1
2147 2 4 0 1 1
2147 2 5 1 1 1
2147 2 6 0 1 1
2147 2 7 1 1 1
2147 2 8 0 1 1
2147 2 9 0 1 1
2147 2 10 0 1 1
2147 2 11 0 1 1
2147 2 12 0 1 1
2147 2 13 0 1 1
2147 2 14 0 1 1
2147 2 15 0 1 1
2147 2 16 0 1 1
2147 2 17 1 1 1
2147 2 18 0 1 1
2147 2 19 0 1 1
2147 2 20 0 1 1
2147 2 21 1 1 1
2147 2 22 1 1 1
2147 2 23 1 1 1
2147 2 24 1 1 1
2147 2 25 1 1 1
2148 1 5 1 13 1
2148 1 8 1 2 1
2148 1 9 1 1 1
2148 1 10 1 18 1
2148 1 14 1 1 1
2148 1 15 1 25 1
2148 1 19 1 1 1
2148 1 20 1 15 1
2148 1 23 1 1 1
2148 1 24 1 1 1
2148 1 25 1 22 1
2148 2 1 0 1 1
2148 2 2 0 1 1
2148 2 3 0 1 1
2148 2 4 0 1 1
2148 2 5 1 1 1
2148 2 6 1 1 1
2148 2 7 0 1 1
2148 2 8 0 1 1
2148 2 9 0 1 1
2148 2 10 1 1 1
2148 2 11 0 1 1
2148 2 12 0 1 1
2148 2 13 0 1 1
2148 2 14 0 1 1
2148 2 15 1 1 1
2148 2 16 0 1 1
2148 2 17 0 1 1
2148 2 18 0 1 1
2148 2 19 0 1 1
2148 2 20 1 1 1
2148 2 21 0 1 1
2148 2 22 0 1 1
2148 2 23 0 1 1
2148 2 24 0 1 1
2148 2 25 1 1 1
2149 1 2 1 7 1
2149 1 4 1 6 1
2149 1 6 1 2 1
2149 1 7 1 5 1
2149 1 8 1 1 1
2149 1 9 1 5 1
2149 1 11 1 3 1
2149 1 12 1 6 1
2149 1 13 1 4 1
2149 1 14 1 10 1
2149 1 16 1 6 1
2149 1 17 1 8 1
2149 1 18 1 8 1
2149 1 19 1 10 1
2149 1 20 1 7 1
2149 1 21 1 1 1
2149 1 22 1 6 1
2149 1 23 1 2 1
2149 1 24 1 2 1
2149 1 25 1 1 1
2149 2 1 0 1 1
2149 2 2 1 1 1
2149 2 3 0 1 1
2149 2 4 0 1 1
2149 2 5 0 1 1
2149 2 6 0 1 1
2149 2 7 0 1 1
2149 2 8 0 1 1
2149 2 9 0 1 1
2149 2 10 0 1 1
2149 2 11 0 1 1
2149 2 12 1 1 1
2149 2 13 0 1 1
2149 2 14 0 1 1
2149 2 15 1 1 1
2149 2 16 0 1 1
2149 2 17 0 1 1
2149 2 18 0 1 1
2149 2 19 1 1 1
2149 2 20 0 1 1
2149 2 21 0 1 1
2149 2 22 1 1 1
2149 2 23 0 1 1
2149 2 24 1 1 1
2149 2 25 1 1 1
2150 1 1 1 1 1
2150 1 2 1 1 1
2150 1 4 1 18 1
2150 1 5 1 1 1
2150 1 7 1 1 1
2150 1 9 1 17 1
2150 1 12 1 1 1
2150 1 14 1 15 1
2150 1 16 1 5 1
2150 1 17 1 4 1
2150 1 18 1 2 1
2150 1 19 1 16 1
2150 1 20 1 3 1
2150 1 21 1 1 1
2150 1 24 1 14 1
2150 2 1 0 1 1
2150 2 2 0 1 1
2150 2 3 0 1 1
2150 2 4 0 1 1
2150 2 5 0 1 1
2150 2 6 0 1 1
2150 2 7 0 1 1
2150 2 8 0 1 1
2150 2 9 1 1 1
2150 2 10 0 1 1
2150 2 11 0 1 1
2150 2 12 0 1 1
2150 2 13 0 1 1
2150 2 14 1 1 1
2150 2 15 0 1 1
2150 2 16 0 1 1
2150 2 17 0 1 1
2150 2 18 1 1 1
2150 2 19 1 1 1
2150 2 20 0 1 1
2150 2 21 0 1 1
2150 2 22 0 1 1
2150 2 23 0 1 1
2150 2 24 1 1 1
2150 2 25 0 1 1
2151 1 1 1 1 1
2151 1 3 1 14 1
2151 1 6 1 2 1
2151 1 8 1 20 1
2151 1 13 1 17 1
2151 1 16 1 1 1
2151 1 17 1 1 1
2151 1 18 1 21 1
2151 1 21 1 1 1
2151 1 23 1 22 1
2151 2 1 0 1 1
2151 2 2 0 1 1
2151 2 3 1 1 1
2151 2 4 0 1 1
2151 2 5 0 1 1
2151 2 6 0 1 1
2151 2 7 0 1 1
2151 2 8 1 1 1
2151 2 9 0 1 1
2151 2 10 0 1 1
2151 2 11 0 1 1
2151 2 12 0 1 1
2151 2 13 0 1 1
2151 2 14 0 1 1
2151 2 15 0 1 1
2151 2 16 0 1 1
2151 2 17 0 1 1
2151 2 18 1 1 1
2151 2 19 0 1 1
2151 2 20 1 1 1
2151 2 21 0 1 1
2151 2 22 0 1 1
2151 2 23 1 1 1
2151 2 24 0 1 1
2151 2 25 0 1 1
2152 1 1 1 11 1
2152 1 3 1 10 1
2152 1 6 1 9 1
2152 1 8 1 6 1
2152 1 11 1 9 1
2152 1 13 1 5 1
2152 1 16 1 13 1
2152 1 17 1 5 1
2152 1 18 1 7 1
2152 1 19 1 3 1
2152 1 20 1 3 1
2152 1 21 1 16 1
2152 1 23 1 3 1
2152 2 1 0 1 1
2152 2 2 0 1 1
2152 2 3 0 1 1
2152 2 4 0 1 1
2152 2 5 0 1 1
2152 2 6 1 1 1
2152 2 7 0 1 1
2152 2 8 1 1 1
2152 2 9 0 1 1
2152 2 10 0 1 1
2152 2 11 0 1 1
2152 2 12 0 1 1
2152 2 13 0 1 1
2152 2 14 0 1 1
2152 2 15 0 1 1
2152 2 16 0 1 1
2152 2 17 0 1 1
2152 2 18 0 1 1
2152 2 19 0 1 1
2152 2 20 0 1 1
2152 2 21 0 1 1
2152 2 22 0 1 1
2152 2 23 1 1 1
2152 2 24 0 1 1
2152 2 25 0 1 1
2153 1 11 1 21 1
2153 1 12 1 22 1
2153 1 13 1 15 1
2153 1 14 1 23 1
2153 1 15 1 18 1
2153 1 23 1 1 1
2153 2 1 0 1 1
2153 2 2 0 1 1
2153 2 3 0 1 1
2153 2 4 0 1 1
2153 2 5 0 1 1
2153 2 6 0 1 1
2153 2 7 0 1 1
2153 2 8 0 1 1
2153 2 9 0 1 1
2153 2 10 0 1 1
2153 2 11 1 1 1
2153 2 12 1 1 1
2153 2 13 1 1 1
2153 2 14 1 1 1
2153 2 15 1 1 1
2153 2 16 0 1 1
2153 2 17 0 1 1
2153 2 18 0 1 1
2153 2 19 0 1 1
2153 2 20 0 1 1
2153 2 21 0 1 1
2153 2 22 0 1 1
2153 2 23 0 1 1
2153 2 24 0 1 1
2153 2 25 0 1 1
2154 1 2 1 19 1
2154 1 7 1 19 1
2154 1 12 1 19 1
2154 1 17 1 16 1
2154 1 21 1 1 1
2154 1 22 1 20 1
2154 1 24 1 3 1
2154 1 25 1 3 1
2154 2 1 0 1 1
2154 2 2 1 1 1
2154 2 3 0 1 1
2154 2 4 0 1 1
2154 2 5 0 1 1
2154 2 6 0 1 1
2154 2 7 1 1 1
2154 2 8 0 1 1
2154 2 9 0 1 1
2154 2 10 0 1 1
2154 2 11 0 1 1
2154 2 12 1 1 1
2154 2 13 0 1 1
2154 2 14 0 1 1
2154 2 15 0 1 1
2154 2 16 0 1 1
2154 2 17 1 1 1
2154 2 18 0 1 1
2154 2 19 0 1 1
2154 2 20 0 1 1
2154 2 21 0 1 1
2154 2 22 1 1 1
2154 2 23 0 1 1
2154 2 24 0 1 1
2154 2 25 0 1 1
2155 1 1 1 6 1
2155 1 2 1 4 1
2155 1 3 1 3 1
2155 1 4 1 5 1
2155 1 5 1 16 1
2155 1 7 1 4 1
2155 1 10 1 15 1
2155 1 12 1 1 1
2155 1 15 1 13 1
2155 1 17 1 3 1
2155 1 18 1 1 1
2155 1 20 1 11 1
2155 1 25 1 18 1
2155 2 1 0 1 1
2155 2 2 0 1 1
2155 2 3 0 1 1
2155 2 4 0 1 1
2155 2 5 1 1 1
2155 2 6 0 1 1
2155 2 7 1 1 1
2155 2 8 0 1 1
2155 2 9 0 1 1
2155 2 10 1 1 1
2155 2 11 0 1 1
2155 2 12 0 1 1
2155 2 13 0 1 1
2155 2 14 0 1 1
2155 2 15 1 1 1
2155 2 16 0 1 1
2155 2 17 0 1 1
2155 2 18 0 1 1
2155 2 19 0 1 1
2155 2 20 1 1 1
2155 2 21 0 1 1
2155 2 22 0 1 1
2155 2 23 0 1 1
2155 2 24 0 1 1
2155 2 25 1 1 1
2156 1 1 1 1 1
2156 1 2 1 1 1
2156 1 3 1 2 1
2156 1 5 1 1 1
2156 1 6 1 12 1
2156 1 7 1 17 1
2156 1 8 1 24 1
2156 1 9 1 20 1
2156 1 10 1 20 1
2156 1 21 1 1 1
2156 1 22 1 1 1
2156 2 1 0 1 1
2156 2 2 0 1 1
2156 2 3 0 1 1
2156 2 4 0 1 1
2156 2 5 0 1 1
2156 2 6 1 1 1
2156 2 7 1 1 1
2156 2 8 1 1 1
2156 2 9 1 1 1
2156 2 10 1 1 1
2156 2 11 0 1 1
2156 2 12 0 1 1
2156 2 13 0 1 1
2156 2 14 0 1 1
2156 2 15 0 1 1
2156 2 16 0 1 1
2156 2 17 0 1 1
2156 2 18 0 1 1
2156 2 19 0 1 1
2156 2 20 0 1 1
2156 2 21 0 1 1
2156 2 22 0 1 1
2156 2 23 0 1 1
2156 2 24 0 1 1
2156 2 25 0 1 1
2157 1 1 1 12 1
2157 1 2 1 17 1
2157 1 3 1 23 1
2157 1 4 1 19 1
2157 1 5 1 15 1
2157 1 6 1 1 1
2157 1 7 1 1 1
2157 1 9 1 4 1
2157 1 14 1 2 1
2157 1 19 1 3 1
2157 1 24 1 2 1
2157 1 25 1 1 1
2157 2 1 1 1 1
2157 2 2 1 1 1
2157 2 3 1 1 1
2157 2 4 1 1 1
2157 2 5 1 1 1
2157 2 6 0 1 1
2157 2 7 0 1 1
2157 2 8 0 1 1
2157 2 9 0 1 1
2157 2 10 0 1 1
2157 2 11 0 1 1
2157 2 12 0 1 1
2157 2 13 0 1 1
2157 2 14 0 1 1
2157 2 15 0 1 1
2157 2 16 0 1 1
2157 2 17 0 1 1
2157 2 18 0 1 1
2157 2 19 0 1 1
2157 2 20 0 1 1
2157 2 21 0 1 1
2157 2 22 0 1 1
2157 2 23 0 1 1
2157 2 24 0 1 1
2157 2 25 0 1 1
2158 1 1 1 3 1
2158 1 2 1 2 1
2158 1 3 1 20 1
2158 1 6 1 2 1
2158 1 8 1 12 1
2158 1 11 1 3 1
2158 1 13 1 16 1
2158 1 16 1 4 1
2158 1 17 1 1 1
2158 1 18 1 12 1
2158 1 21 1 3 1
2158 1 22 1 2 1
2158 1 23 1 20 1
2158 2 1 0 1 1
2158 2 2 0 1 1
2158 2 3 0 1 1
2158 2 4 0 1 1
2158 2 5 0 1 1
2158 2 6 1 1 1
2158 2 7 0 1 1
2158 2 8 1 1 1
2158 2 9 0 1 1
2158 2 10 0 1 1
2158 2 11 0 1 1
2158 2 12 0 1 1
2158 2 13 1 1 1
2158 2 14 0 1 1
2158 2 15 0 1 1
2158 2 16 0 1 1
2158 2 17 1 1 1
2158 2 18 1 1 1
2158 2 19 0 1 1
2158 2 20 0 1 1
2158 2 21 0 1 1
2158 2 22 0 1 1
2158 2 23 0 1 1
2158 2 24 0 1 1
2158 2 25 0 1 1
2159 1 1 1 23 1
2159 1 5 1 3 1
2159 1 6 1 11 1
2159 1 7 1 1 1
2159 1 10 1 6 1
2159 1 11 1 14 1
2159 1 15 1 4 1
2159 1 16 1 18 1
2159 1 20 1 3 1
2159 1 21 1 11 1
2159 1 25 1 6 1
2159 2 1 1 1 1
2159 2 2 0 1 1
2159 2 3 0 1 1
2159 2 4 0 1 1
2159 2 5 0 1 1
2159 2 6 1 1 1
2159 2 7 0 1 1
2159 2 8 0 1 1
2159 2 9 0 1 1
2159 2 10 1 1 1
2159 2 11 1 1 1
2159 2 12 0 1 1
2159 2 13 0 1 1
2159 2 14 0 1 1
2159 2 15 1 1 1
2159 2 16 0 1 1
2159 2 17 0 1 1
2159 2 18 0 1 1
2159 2 19 0 1 1
2159 2 20 0 1 1
2159 2 21 1 1 1
2159 2 22 0 1 1
2159 2 23 0 1 1
2159 2 24 0 1 1
2159 2 25 0 1 1
2160 1 1 1 2 1
2160 1 3 1 6 1
2160 1 6 1 1 1
2160 1 8 1 4 1
2160 1 9 1 2 1
2160 1 10 1 2 1
2160 1 13 1 4 1
2160 1 15 1 1 1
2160 1 18 1 2 1
2160 1 21 1 16 1
2160 1 22 1 14 1
2160 1 23 1 22 1
2160 1 24 1 14 1
2160 1 25 1 10 1
2160 2 1 0 1 1
2160 2 2 0 1 1
2160 2 3 0 1 1
2160 2 4 0 1 1
2160 2 5 0 1 1
2160 2 6 0 1 1
2160 2 7 0 1 1
2160 2 8 0 1 1
2160 2 9 0 1 1
2160 2 10 0 1 1
2160 2 11 0 1 1
2160 2 12 0 1 1
2160 2 13 0 1 1
2160 2 14 0 1 1
2160 2 15 0 1 1
2160 2 16 0 1 1
2160 2 17 0 1 1
2160 2 18 0 1 1
2160 2 19 0 1 1
2160 2 20 0 1 1
2160 2 21 1 1 1
2160 2 22 1 1 1
2160 2 23 1 1 1
2160 2 24 0 1 1
2160 2 25 0 1 1
2161 1 1 1 1 1
2161 1 3 1 5 1
2161 1 4 1 1 1
2161 1 5 1 13 1
2161 1 6 1 1 1
2161 1 8 1 12 1
2161 1 9 1 2 1
2161 1 10 1 12 1
2161 1 13 1 5 1
2161 1 15 1 8 1
2161 1 18 1 10 1
2161 1 19 1 1 1
2161 1 20 1 12 1
2161 1 21 1 1 1
2161 1 23 1 8 1
2161 1 24 1 1 1
2161 1 25 1 7 1
2161 2 1 0 1 1
2161 2 2 0 1 1
2161 2 3 0 1 1
2161 2 4 0 1 1
2161 2 5 0 1 1
2161 2 6 0 1 1
2161 2 7 0 1 1
2161 2 8 0 1 1
2161 2 9 0 1 1
2161 2 10 0 1 1
2161 2 11 0 1 1
2161 2 12 0 1 1
2161 2 13 1 1 1
2161 2 14 0 1 1
2161 2 15 0 1 1
2161 2 16 0 1 1
2161 2 17 0 1 1
2161 2 18 1 1 1
2161 2 19 0 1 1
2161 2 20 1 1 1
2161 2 21 0 1 1
2161 2 22 0 1 1
2161 2 23 0 1 1
2161 2 24 0 1 1
2161 2 25 0 1 1
2162 1 3 1 3 1
2162 1 4 1 16 1
2162 1 5 1 1 1
2162 1 8 1 1 1
2162 1 9 1 17 1
2162 1 12 1 1 1
2162 1 13 1 6 1
2162 1 14 1 16 1
2162 1 15 1 2 1
2162 1 18 1 2 1
2162 1 19 1 17 1
2162 1 20 1 1 1
2162 1 22 1 1 1
2162 1 23 1 3 1
2162 1 24 1 12 1
2162 1 25 1 1 1
2162 2 1 0 1 1
2162 2 2 0 1 1
2162 2 3 1 1 1
2162 2 4 0 1 1
2162 2 5 0 1 1
2162 2 6 0 1 1
2162 2 7 0 1 1
2162 2 8 0 1 1
2162 2 9 1 1 1
2162 2 10 0 1 1
2162 2 11 0 1 1
2162 2 12 0 1 1
2162 2 13 0 1 1
2162 2 14 1 1 1
2162 2 15 0 1 1
2162 2 16 0 1 1
2162 2 17 0 1 1
2162 2 18 0 1 1
2162 2 19 1 1 1
2162 2 20 1 1 1
2162 2 21 0 1 1
2162 2 22 0 1 1
2162 2 23 0 1 1
2162 2 24 1 1 1
2162 2 25 0 1 1
2163 1 1 1 16 1
2163 1 2 1 11 1
2163 1 3 1 12 1
2163 1 4 1 7 1
2163 1 5 1 9 1
2163 1 6 1 16 1
2163 1 11 1 15 1
2163 1 16 1 8 1
2163 1 21 1 6 1
2163 2 1 1 1 1
2163 2 2 0 1 1
2163 2 3 0 1 1
2163 2 4 0 1 1
2163 2 5 0 1 1
2163 2 6 1 1 1
2163 2 7 0 1 1
2163 2 8 0 1 1
2163 2 9 0 1 1
2163 2 10 0 1 1
2163 2 11 1 1 1
2163 2 12 0 1 1
2163 2 13 0 1 1
2163 2 14 0 1 1
2163 2 15 0 1 1
2163 2 16 0 1 1
2163 2 17 0 1 1
2163 2 18 0 1 1
2163 2 19 0 1 1
2163 2 20 0 1 1
2163 2 21 1 1 1
2163 2 22 0 1 1
2163 2 23 0 1 1
2163 2 24 0 1 1
2163 2 25 0 1 1
2164 1 1 1 18 1
2164 1 2 1 14 1
2164 1 3 1 9 1
2164 1 4 1 17 1
2164 1 5 1 13 1
2164 1 6 1 4 1
2164 1 7 1 4 1
2164 1 8 1 5 1
2164 1 9 1 2 1
2164 1 10 1 3 1
2164 1 21 1 4 1
2164 1 22 1 3 1
2164 1 24 1 2 1
2164 1 25 1 2 1
2164 2 1 0 1 1
2164 2 2 1 1 1
2164 2 3 0 1 1
2164 2 4 1 1 1
2164 2 5 1 1 1
2164 2 6 0 1 1
2164 2 7 0 1 1
2164 2 8 0 1 1
2164 2 9 0 1 1
2164 2 10 0 1 1
2164 2 11 0 1 1
2164 2 12 0 1 1
2164 2 13 0 1 1
2164 2 14 0 1 1
2164 2 15 0 1 1
2164 2 16 0 1 1
2164 2 17 0 1 1
2164 2 18 0 1 1
2164 2 19 0 1 1
2164 2 20 0 1 1
2164 2 21 0 1 1
2164 2 22 0 1 1
2164 2 23 0 1 1
2164 2 24 0 1 1
2164 2 25 0 1 1
2165 1 3 1 2 1
2165 1 4 1 3 1
2165 1 5 1 20 1
2165 1 9 1 1 1
2165 1 10 1 16 1
2165 1 14 1 2 1
2165 1 15 1 14 1
2165 1 18 1 1 1
2165 1 19 1 1 1
2165 1 20 1 17 1
2165 1 23 1 1 1
2165 1 24 1 2 1
2165 1 25 1 20 1
2165 2 1 0 1 1
2165 2 2 1 1 1
2165 2 3 0 1 1
2165 2 4 0 1 1
2165 2 5 1 1 1
2165 2 6 0 1 1
2165 2 7 0 1 1
2165 2 8 0 1 1
2165 2 9 0 1 1
2165 2 10 1 1 1
2165 2 11 0 1 1
2165 2 12 0 1 1
2165 2 13 0 1 1
2165 2 14 0 1 1
2165 2 15 1 1 1
2165 2 16 0 1 1
2165 2 17 0 1 1
2165 2 18 0 1 1
2165 2 19 0 1 1
2165 2 20 0 1 1
2165 2 21 0 1 1
2165 2 22 0 1 1
2165 2 23 0 1 1
2165 2 24 0 1 1
2165 2 25 1 1 1
2166 1 1 1 4 1
2166 1 2 1 5 1
2166 1 3 1 10 1
2166 1 4 1 7 1
2166 1 5 1 16 1
2166 1 6 1 2 1
2166 1 8 1 1 1
2166 1 9 1 4 1
2166 1 10 1 6 1
2166 1 11 1 1 1
2166 1 14 1 2 1
2166 1 15 1 13 1
2166 1 17 1 1 1
2166 1 19 1 3 1
2166 1 20 1 6 1
2166 1 21 1 2 1
2166 1 22 1 1 1
2166 1 24 1 5 1
2166 1 25 1 11 1
2166 2 1 1 1 1
2166 2 2 1 1 1
2166 2 3 0 1 1
2166 2 4 0 1 1
2166 2 5 1 1 1
2166 2 6 0 1 1
2166 2 7 0 1 1
2166 2 8 0 1 1
2166 2 9 0 1 1
2166 2 10 0 1 1
2166 2 11 0 1 1
2166 2 12 0 1 1
2166 2 13 0 1 1
2166 2 14 0 1 1
2166 2 15 1 1 1
2166 2 16 0 1 1
2166 2 17 0 1 1
2166 2 18 0 1 1
2166 2 19 0 1 1
2166 2 20 0 1 1
2166 2 21 0 1 1
2166 2 22 0 1 1
2166 2 23 0 1 1
2166 2 24 0 1 1
2166 2 25 1 1 1
2167 1 3 1 4 1
2167 1 4 1 1 1
2167 1 8 1 8 1
2167 1 9 1 1 1
2167 1 12 1 1 1
2167 1 13 1 8 1
2167 1 14 1 2 1
2167 1 16 1 1 1
2167 1 17 1 3 1
2167 1 18 1 11 1
2167 1 19 1 5 1
2167 1 21 1 5 1
2167 1 22 1 9 1
2167 1 23 1 23 1
2167 1 24 1 10 1
2167 1 25 1 8 1
2167 2 1 0 1 1
2167 2 2 0 1 1
2167 2 3 0 1 1
2167 2 4 0 1 1
2167 2 5 0 1 1
2167 2 6 0 1 1
2167 2 7 0 1 1
2167 2 8 0 1 1
2167 2 9 0 1 1
2167 2 10 0 1 1
2167 2 11 0 1 1
2167 2 12 0 1 1
2167 2 13 0 1 1
2167 2 14 1 1 1
2167 2 15 0 1 1
2167 2 16 0 1 1
2167 2 17 0 1 1
2167 2 18 1 1 1
2167 2 19 0 1 1
2167 2 20 1 1 1
2167 2 21 0 1 1
2167 2 22 1 1 1
2167 2 23 1 1 1
2167 2 24 0 1 1
2167 2 25 0 1 1
2168 1 1 1 4 1
2168 1 4 1 8 1
2168 1 5 1 1 1
2168 1 6 1 5 1
2168 1 9 1 4 1
2168 1 11 1 9 1
2168 1 12 1 3 1
2168 1 13 1 4 1
2168 1 14 1 6 1
2168 1 15 1 6 1
2168 1 16 1 12 1
2168 1 17 1 7 1
2168 1 18 1 2 1
2168 1 19 1 14 1
2168 1 20 1 8 1
2168 1 21 1 2 1
2168 1 24 1 3 1
2168 1 25 1 2 1
2168 2 1 0 1 1
2168 2 2 0 1 1
2168 2 3 0 1 1
2168 2 4 0 1 1
2168 2 5 0 1 1
2168 2 6 0 1 1
2168 2 7 0 1 1
2168 2 8 0 1 1
2168 2 9 0 1 1
2168 2 10 0 1 1
2168 2 11 1 1 1
2168 2 12 0 1 1
2168 2 13 0 1 1
2168 2 14 0 1 1
2168 2 15 0 1 1
2168 2 16 0 1 1
2168 2 17 0 1 1
2168 2 18 1 1 1
2168 2 19 1 1 1
2168 2 20 0 1 1
2168 2 21 0 1 1
2168 2 22 0 1 1
2168 2 23 0 1 1
2168 2 24 0 1 1
2168 2 25 0 1 1
2169 1 7 1 1 1
2169 1 11 1 14 1
2169 1 12 1 11 1
2169 1 13 1 19 1
2169 1 14 1 11 1
2169 1 15 1 15 1
2169 1 16 1 7 1
2169 1 17 1 7 1
2169 1 18 1 4 1
2169 1 19 1 3 1
2169 1 20 1 8 1
2169 2 1 0 1 1
2169 2 2 0 1 1
2169 2 3 1 1 1
2169 2 4 0 1 1
2169 2 5 0 1 1
2169 2 6 0 1 1
2169 2 7 0 1 1
2169 2 8 0 1 1
2169 2 9 0 1 1
2169 2 10 0 1 1
2169 2 11 0 1 1
2169 2 12 0 1 1
2169 2 13 1 1 1
2169 2 14 1 1 1
2169 2 15 1 1 1
2169 2 16 0 1 1
2169 2 17 1 1 1
2169 2 18 0 1 1
2169 2 19 0 1 1
2169 2 20 0 1 1
2169 2 21 0 1 1
2169 2 22 0 1 1
2169 2 23 0 1 1
2169 2 24 0 1 1
2169 2 25 0 1 1
2170 1 1 1 9 1
2170 1 4 1 1 1
2170 1 6 1 14 1
2170 1 7 1 7 1
2170 1 8 1 10 1
2170 1 9 1 14 1
2170 1 10 1 9 1
2170 1 11 1 8 1
2170 1 13 1 2 1
2170 1 14 1 3 1
2170 1 15 1 1 1
2170 1 16 1 7 1
2170 1 19 1 5 1
2170 1 21 1 6 1
2170 1 24 1 4 1
2170 2 1 0 1 1
2170 2 2 0 1 1
2170 2 3 0 1 1
2170 2 4 0 1 1
2170 2 5 0 1 1
2170 2 6 1 1 1
2170 2 7 1 1 1
2170 2 8 1 1 1
2170 2 9 0 1 1
2170 2 10 0 1 1
2170 2 11 0 1 1
2170 2 12 0 1 1
2170 2 13 0 1 1
2170 2 14 0 1 1
2170 2 15 0 1 1
2170 2 16 0 1 1
2170 2 17 0 1 1
2170 2 18 0 1 1
2170 2 19 0 1 1
2170 2 20 0 1 1
2170 2 21 1 1 1
2170 2 22 0 1 1
2170 2 23 0 1 1
2170 2 24 1 1 1
2170 2 25 0 1 1
2171 1 2 1 5 1
2171 1 3 1 12 1
2171 1 5 1 1 1
2171 1 7 1 4 1
2171 1 8 1 11 1
2171 1 10 1 2 1
2171 1 12 1 2 1
2171 1 13 1 11 1
2171 1 15 1 3 1
2171 1 17 1 4 1
2171 1 18 1 21 1
2171 1 20 1 1 1
2171 1 22 1 7 1
2171 1 23 1 14 1
2171 1 25 1 2 1
2171 2 1 0 1 1
2171 2 2 0 1 1
2171 2 3 1 1 1
2171 2 4 0 1 1
2171 2 5 0 1 1
2171 2 6 0 1 1
2171 2 7 0 1 1
2171 2 8 0 1 1
2171 2 9 0 1 1
2171 2 10 0 1 1
2171 2 11 0 1 1
2171 2 12 0 1 1
2171 2 13 0 1 1
2171 2 14 0 1 1
2171 2 15 0 1 1
2171 2 16 0 1 1
2171 2 17 0 1 1
2171 2 18 1 1 1
2171 2 19 0 1 1
2171 2 20 0 1 1
2171 2 21 0 1 1
2171 2 22 1 1 1
2171 2 23 0 1 1
2171 2 24 0 1 1
2171 2 25 0 1 1
2172 1 11 1 15 1
2172 1 12 1 25 1
2172 1 13 1 19 1
2172 1 14 1 10 1
2172 1 15 1 15 1
2172 1 21 1 1 1
2172 1 22 1 4 1
2172 1 23 1 3 1
2172 1 24 1 5 1
2172 1 25 1 3 1
2172 2 1 0 1 1
2172 2 2 0 1 1
2172 2 3 0 1 1
2172 2 4 0 1 1
2172 2 5 0 1 1
2172 2 6 0 1 1
2172 2 7 0 1 1
2172 2 8 0 1 1
2172 2 9 0 1 1
2172 2 10 0 1 1
2172 2 11 0 1 1
2172 2 12 1 1 1
2172 2 13 1 1 1
2172 2 14 0 1 1
2172 2 15 1 1 1
2172 2 16 0 1 1
2172 2 17 0 1 1
2172 2 18 0 1 1
2172 2 19 0 1 1
2172 2 20 0 1 1
2172 2 21 0 1 1
2172 2 22 0 1 1
2172 2 23 1 1 1
2172 2 24 0 1 1
2172 2 25 0 1 1
2173 1 1 1 2 1
2173 1 4 1 10 1
2173 1 7 1 2 1
2173 1 8 1 2 1
2173 1 9 1 6 1
2173 1 10 1 2 1
2173 1 11 1 3 1
2173 1 14 1 8 1
2173 1 16 1 3 1
2173 1 17 1 1 1
2173 1 19 1 13 1
2173 1 21 1 8 1
2173 1 22 1 10 1
2173 1 23 1 8 1
2173 1 24 1 14 1
2173 1 25 1 8 1
2173 2 1 0 1 1
2173 2 2 0 1 1
2173 2 3 0 1 1
2173 2 4 0 1 1
2173 2 5 0 1 1
2173 2 6 0 1 1
2173 2 7 0 1 1
2173 2 8 0 1 1
2173 2 9 1 1 1
2173 2 10 0 1 1
2173 2 11 0 1 1
2173 2 12 0 1 1
2173 2 13 0 1 1
2173 2 14 0 1 1
2173 2 15 0 1 1
2173 2 16 0 1 1
2173 2 17 0 1 1
2173 2 18 0 1 1
2173 2 19 1 1 1
2173 2 20 0 1 1
2173 2 21 0 1 1
2173 2 22 0 1 1
2173 2 23 0 1 1
2173 2 24 1 1 1
2173 2 25 0 1 1
2174 1 1 1 1 1
2174 1 3 1 9 1
2174 1 4 1 4 1
2174 1 8 1 13 1
2174 1 11 1 2 1
2174 1 13 1 12 1
2174 1 16 1 5 1
2174 1 17 1 5 1
2174 1 18 1 24 1
2174 1 19 1 5 1
2174 1 20 1 4 1
2174 1 21 1 1 1
2174 1 23 1 10 1
2174 1 24 1 3 1
2174 1 25 1 2 1
2174 2 1 0 1 1
2174 2 2 0 1 1
2174 2 3 1 1 1
2174 2 4 0 1 1
2174 2 5 0 1 1
2174 2 6 0 1 1
2174 2 7 0 1 1
2174 2 8 0 1 1
2174 2 9 0 1 1
2174 2 10 0 1 1
2174 2 11 0 1 1
2174 2 12 0 1 1
2174 2 13 1 1 1
2174 2 14 0 1 1
2174 2 15 0 1 1
2174 2 16 1 1 1
2174 2 17 1 1 1
2174 2 18 1 1 1
2174 2 19 0 1 1
2174 2 20 0 1 1
2174 2 21 0 1 1
2174 2 22 0 1 1
2174 2 23 0 1 1
2174 2 24 0 1 1
2174 2 25 0 1 1
2175 1 1 1 12 1
2175 1 2 1 12 1
2175 1 3 1 17 1
2175 1 4 1 20 1
2175 1 5 1 14 1
2175 1 14 1 1 1
2175 1 16 1 4 1
2175 1 17 1 4 1
2175 1 18 1 3 1
2175 1 19 1 8 1
2175 1 20 1 5 1
2175 2 1 1 1 1
2175 2 2 1 1 1
2175 2 3 1 1 1
2175 2 4 1 1 1
2175 2 5 0 1 1
2175 2 6 0 1 1
2175 2 7 0 1 1
2175 2 8 0 1 1
2175 2 9 0 1 1
2175 2 10 0 1 1
2175 2 11 0 1 1
2175 2 12 0 1 1
2175 2 13 0 1 1
2175 2 14 0 1 1
2175 2 15 0 1 1
2175 2 16 0 1 1
2175 2 17 0 1 1
2175 2 18 0 1 1
2175 2 19 0 1 1
2175 2 20 0 1 1
2175 2 21 0 1 1
2175 2 22 0 1 1
2175 2 23 0 1 1
2175 2 24 0 1 1
2175 2 25 0 1 1
2176 1 3 1 16 1
2176 1 8 1 15 1
2176 1 11 1 1 1
2176 1 13 1 14 1
2176 1 14 1 1 1
2176 1 15 1 3 1
2176 1 16 1 1 1
2176 1 18 1 20 1
2176 1 21 1 2 1
2176 1 22 1 1 1
2176 1 23 1 25 1
2176 1 25 1 1 1
2176 2 1 0 1 1
2176 2 2 0 1 1
2176 2 3 1 1 1
2176 2 4 0 1 1
2176 2 5 0 1 1
2176 2 6 0 1 1
2176 2 7 0 1 1
2176 2 8 1 1 1
2176 2 9 0 1 1
2176 2 10 0 1 1
2176 2 11 0 1 1
2176 2 12 0 1 1
2176 2 13 1 1 1
2176 2 14 0 1 1
2176 2 15 0 1 1
2176 2 16 0 1 1
2176 2 17 0 1 1
2176 2 18 1 1 1
2176 2 19 0 1 1
2176 2 20 0 1 1
2176 2 21 0 1 1
2176 2 22 0 1 1
2176 2 23 1 1 1
2176 2 24 0 1 1
2176 2 25 0 1 1
2177 1 4 1 3 1
2177 1 14 1 1 1
2177 1 19 1 2 1
2177 1 21 1 21 1
2177 1 22 1 25 1
2177 1 23 1 14 1
2177 1 24 1 17 1
2177 1 25 1 17 1
2177 2 1 0 1 1
2177 2 2 0 1 1
2177 2 3 0 1 1
2177 2 4 0 1 1
2177 2 5 0 1 1
2177 2 6 0 1 1
2177 2 7 0 1 1
2177 2 8 0 1 1
2177 2 9 0 1 1
2177 2 10 0 1 1
2177 2 11 0 1 1
2177 2 12 0 1 1
2177 2 13 0 1 1
2177 2 14 0 1 1
2177 2 15 0 1 1
2177 2 16 0 1 1
2177 2 17 0 1 1
2177 2 18 0 1 1
2177 2 19 1 1 1
2177 2 20 0 1 1
2177 2 21 1 1 1
2177 2 22 1 1 1
2177 2 23 1 1 1
2177 2 24 1 1 1
2177 2 25 1 1 1
2178 1 2 1 1 1
2178 1 6 1 8 1
2178 1 7 1 14 1
2178 1 8 1 10 1
2178 1 9 1 7 1
2178 1 10 1 13 1
2178 1 11 1 6 1
2178 1 12 1 13 1
2178 1 13 1 5 1
2178 1 14 1 8 1
2178 1 15 1 8 1
2178 1 17 1 2 1
2178 1 19 1 1 1
2178 1 22 1 1 1
2178 1 23 1 1 1
2178 1 24 1 2 1
2178 2 1 0 1 1
2178 2 2 0 1 1
2178 2 3 0 1 1
2178 2 4 0 1 1
2178 2 5 0 1 1
2178 2 6 0 1 1
2178 2 7 0 1 1
2178 2 8 1 1 1
2178 2 9 1 1 1
2178 2 10 1 1 1
2178 2 11 0 1 1
2178 2 12 1 1 1
2178 2 13 1 1 1
2178 2 14 0 1 1
2178 2 15 1 1 1
2178 2 16 0 1 1
2178 2 17 0 1 1
2178 2 18 0 1 1
2178 2 19 0 1 1
2178 2 20 0 1 1
2178 2 21 0 1 1
2178 2 22 0 1 1
2178 2 23 0 1 1
2178 2 24 0 1 1
2178 2 25 0 1 1
2179 1 4 1 15 1
2179 1 9 1 16 1
2179 1 11 1 4 1
2179 1 12 1 5 1
2179 1 13 1 2 1
2179 1 14 1 18 1
2179 1 15 1 3 1
2179 1 19 1 17 1
2179 1 24 1 20 1
2179 2 1 0 1 1
2179 2 2 0 1 1
2179 2 3 0 1 1
2179 2 4 1 1 1
2179 2 5 0 1 1
2179 2 6 0 1 1
2179 2 7 0 1 1
2179 2 8 0 1 1
2179 2 9 1 1 1
2179 2 10 0 1 1
2179 2 11 1 1 1
2179 2 12 0 1 1
2179 2 13 0 1 1
2179 2 14 1 1 1
2179 2 15 0 1 1
2179 2 16 0 1 1
2179 2 17 0 1 1
2179 2 18 0 1 1
2179 2 19 1 1 1
2179 2 20 1 1 1
2179 2 21 0 1 1
2179 2 22 0 1 1
2179 2 23 0 1 1
2179 2 24 1 1 1
2179 2 25 0 1 1
2180 1 2 1 1 1
2180 1 5 1 3 1
2180 1 7 1 1 1
2180 1 10 1 2 1
2180 1 11 1 1 1
2180 1 12 1 5 1
2180 1 14 1 8 1
2180 1 15 1 2 1
2180 1 16 1 23 1
2180 1 17 1 15 1
2180 1 18 1 12 1
2180 1 19 1 14 1
2180 1 20 1 10 1
2180 1 22 1 1 1
2180 1 25 1 2 1
2180 2 1 0 1 1
2180 2 2 0 1 1
2180 2 3 0 1 1
2180 2 4 0 1 1
2180 2 5 0 1 1
2180 2 6 0 1 1
2180 2 7 0 1 1
2180 2 8 0 1 1
2180 2 9 0 1 1
2180 2 10 0 1 1
2180 2 11 0 1 1
2180 2 12 0 1 1
2180 2 13 0 1 1
2180 2 14 0 1 1
2180 2 15 0 1 1
2180 2 16 1 1 1
2180 2 17 1 1 1
2180 2 18 1 1 1
2180 2 19 1 1 1
2180 2 20 1 1 1
2180 2 21 0 1 1
2180 2 22 0 1 1
2180 2 23 0 1 1
2180 2 24 0 1 1
2180 2 25 0 1 1
2181 1 1 1 9 1
2181 1 2 1 10 1
2181 1 3 1 15 1
2181 1 4 1 20 1
2181 1 5 1 11 1
2181 1 9 1 5 1
2181 1 14 1 4 1
2181 1 19 1 11 1
2181 1 24 1 15 1
2181 2 1 1 1 1
2181 2 2 0 1 1
2181 2 3 1 1 1
2181 2 4 1 1 1
2181 2 5 1 1 1
2181 2 6 0 1 1
2181 2 7 0 1 1
2181 2 8 0 1 1
2181 2 9 1 1 1
2181 2 10 0 1 1
2181 2 11 0 1 1
2181 2 12 0 1 1
2181 2 13 0 1 1
2181 2 14 0 1 1
2181 2 15 0 1 1
2181 2 16 0 1 1
2181 2 17 0 1 1
2181 2 18 0 1 1
2181 2 19 1 1 1
2181 2 20 0 1 1
2181 2 21 0 1 1
2181 2 22 0 1 1
2181 2 23 0 1 1
2181 2 24 1 1 1
2181 2 25 0 1 1
2182 1 1 1 10 1
2182 1 2 1 18 1
2182 1 3 1 11 1
2182 1 4 1 11 1
2182 1 5 1 13 1
2182 1 6 1 7 1
2182 1 7 1 4 1
2182 1 8 1 2 1
2182 1 9 1 7 1
2182 1 10 1 5 1
2182 1 17 1 4 1
2182 1 18 1 1 1
2182 1 21 1 2 1
2182 1 23 1 2 1
2182 1 24 1 1 1
2182 1 25 1 2 1
2182 2 1 0 1 1
2182 2 2 1 1 1
2182 2 3 0 1 1
2182 2 4 1 1 1
2182 2 5 0 1 1
2182 2 6 0 1 1
2182 2 7 1 1 1
2182 2 8 0 1 1
2182 2 9 1 1 1
2182 2 10 1 1 1
2182 2 11 0 1 1
2182 2 12 0 1 1
2182 2 13 0 1 1
2182 2 14 0 1 1
2182 2 15 0 1 1
2182 2 16 0 1 1
2182 2 17 0 1 1
2182 2 18 0 1 1
2182 2 19 0 1 1
2182 2 20 0 1 1
2182 2 21 0 1 1
2182 2 22 0 1 1
2182 2 23 0 1 1
2182 2 24 0 1 1
2182 2 25 0 1 1
2183 1 9 1 1 1
2183 1 11 1 21 1
2183 1 12 1 16 1
2183 1 13 1 20 1
2183 1 14 1 16 1
2183 1 15 1 23 1
2183 1 19 1 2 1
2183 1 24 1 1 1
2183 2 1 0 1 1
2183 2 2 0 1 1
2183 2 3 0 1 1
2183 2 4 0 1 1
2183 2 5 0 1 1
2183 2 6 0 1 1
2183 2 7 0 1 1
2183 2 8 0 1 1
2183 2 9 0 1 1
2183 2 10 0 1 1
2183 2 11 1 1 1
2183 2 12 1 1 1
2183 2 13 1 1 1
2183 2 14 1 1 1
2183 2 15 1 1 1
2183 2 16 0 1 1
2183 2 17 0 1 1
2183 2 18 0 1 1
2183 2 19 0 1 1
2183 2 20 0 1 1
2183 2 21 0 1 1
2183 2 22 0 1 1
2183 2 23 0 1 1
2183 2 24 0 1 1
2183 2 25 0 1 1
2184 1 1 1 12 1
2184 1 6 1 23 1
2184 1 7 1 3 1
2184 1 8 1 7 1
2184 1 9 1 8 1
2184 1 10 1 7 1
2184 1 11 1 11 1
2184 1 13 1 2 1
2184 1 14 1 1 1
2184 1 16 1 13 1
2184 1 17 1 1 1
2184 1 21 1 8 1
2184 1 22 1 1 1
2184 1 24 1 2 1
2184 1 25 1 1 1
2184 2 1 0 1 1
2184 2 2 0 1 1
2184 2 3 0 1 1
2184 2 4 0 1 1
2184 2 5 0 1 1
2184 2 6 1 1 1
2184 2 7 1 1 1
2184 2 8 0 1 1
2184 2 9 0 1 1
2184 2 10 0 1 1
2184 2 11 1 1 1
2184 2 12 0 1 1
2184 2 13 0 1 1
2184 2 14 0 1 1
2184 2 15 0 1 1
2184 2 16 1 1 1
2184 2 17 0 1 1
2184 2 18 0 1 1
2184 2 19 0 1 1
2184 2 20 0 1 1
2184 2 21 1 1 1
2184 2 22 0 1 1
2184 2 23 0 1 1
2184 2 24 0 1 1
2184 2 25 0 1 1
2185 1 3 1 1 1
2185 1 6 1 5 1
2185 1 7 1 8 1
2185 1 8 1 3 1
2185 1 9 1 5 1
2185 1 10 1 3 1
2185 1 14 1 4 1
2185 1 15 1 2 1
2185 1 16 1 11 1
2185 1 17 1 16 1
2185 1 18 1 14 1
2185 1 19 1 17 1
2185 1 20 1 7 1
2185 1 23 1 1 1
2185 1 24 1 3 1
2185 2 1 0 1 1
2185 2 2 0 1 1
2185 2 3 0 1 1
2185 2 4 0 1 1
2185 2 5 0 1 1
2185 2 6 1 1 1
2185 2 7 0 1 1
2185 2 8 0 1 1
2185 2 9 0 1 1
2185 2 10 0 1 1
2185 2 11 0 1 1
2185 2 12 0 1 1
2185 2 13 0 1 1
2185 2 14 0 1 1
2185 2 15 0 1 1
2185 2 16 0 1 1
2185 2 17 0 1 1
2185 2 18 0 1 1
2185 2 19 1 1 1
2185 2 20 0 1 1
2185 2 21 0 1 1
2185 2 22 0 1 1
2185 2 23 0 1 1
2185 2 24 0 1 1
2185 2 25 0 1 1
2186 1 4 1 17 1
2186 1 7 1 2 1
2186 1 8 1 2 1
2186 1 9 1 21 1
2186 1 14 1 15 1
2186 1 19 1 28 1
2186 1 23 1 1 1
2186 1 24 1 14 1
2186 2 1 0 1 1
2186 2 2 0 1 1
2186 2 3 0 1 1
2186 2 4 1 1 1
2186 2 5 0 1 1
2186 2 6 0 1 1
2186 2 7 0 1 1
2186 2 8 0 1 1
2186 2 9 1 1 1
2186 2 10 0 1 1
2186 2 11 0 1 1
2186 2 12 0 1 1
2186 2 13 0 1 1
2186 2 14 1 1 1
2186 2 15 0 1 1
2186 2 16 0 1 1
2186 2 17 0 1 1
2186 2 18 0 1 1
2186 2 19 1 1 1
2186 2 20 0 1 1
2186 2 21 0 1 1
2186 2 22 0 1 1
2186 2 23 1 1 1
2186 2 24 1 1 1
2186 2 25 0 1 1
2187 1 1 1 18 1
2187 1 6 1 8 1
2187 1 7 1 1 1
2187 1 10 1 1 1
2187 1 11 1 8 1
2187 1 12 1 1 1
2187 1 14 1 4 1
2187 1 15 1 1 1
2187 1 16 1 11 1
2187 1 19 1 1 1
2187 1 21 1 26 1
2187 1 22 1 4 1
2187 1 23 1 8 1
2187 1 24 1 4 1
2187 1 25 1 4 1
2187 2 1 1 1 1
2187 2 2 0 1 1
2187 2 3 0 1 1
2187 2 4 0 1 1
2187 2 5 0 1 1
2187 2 6 1 1 1
2187 2 7 0 1 1
2187 2 8 0 1 1
2187 2 9 0 1 1
2187 2 10 0 1 1
2187 2 11 0 1 1
2187 2 12 0 1 1
2187 2 13 0 1 1
2187 2 14 0 1 1
2187 2 15 0 1 1
2187 2 16 0 1 1
2187 2 17 0 1 1
2187 2 18 0 1 1
2187 2 19 0 1 1
2187 2 20 0 1 1
2187 2 21 1 1 1
2187 2 22 0 1 1
2187 2 23 1 1 1
2187 2 24 0 1 1
2187 2 25 0 1 1
2188 1 3 1 4 1
2188 1 6 1 8 1
2188 1 7 1 9 1
2188 1 8 1 19 1
2188 1 9 1 9 1
2188 1 10 1 15 1
2188 1 11 1 1 1
2188 1 12 1 2 1
2188 1 13 1 6 1
2188 1 14 1 1 1
2188 1 15 1 1 1
2188 1 18 1 5 1
2188 1 21 1 5 1
2188 1 22 1 3 1
2188 1 23 1 4 1
2188 1 24 1 1 1
2188 1 25 1 7 1
2188 2 1 0 1 1
2188 2 2 0 1 1
2188 2 3 1 1 1
2188 2 4 0 1 1
2188 2 5 0 1 1
2188 2 6 0 1 1
2188 2 7 1 1 1
2188 2 8 1 1 1
2188 2 9 1 1 1
2188 2 10 1 1 1
2188 2 11 0 1 1
2188 2 12 0 1 1
2188 2 13 0 1 1
2188 2 14 0 1 1
2188 2 15 0 1 1
2188 2 16 0 1 1
2188 2 17 0 1 1
2188 2 18 0 1 1
2188 2 19 0 1 1
2188 2 20 0 1 1
2188 2 21 0 1 1
2188 2 22 1 1 1
2188 2 23 1 1 1
2188 2 24 0 1 1
2188 2 25 0 1 1
2189 1 3 1 12 1
2189 1 4 1 4 1
2189 1 8 1 22 1
2189 1 9 1 4 1
2189 1 13 1 16 1
2189 1 14 1 1 1
2189 1 18 1 10 1
2189 1 19 1 3 1
2189 1 23 1 27 1
2189 1 24 1 1 1
2189 2 1 0 1 1
2189 2 2 0 1 1
2189 2 3 1 1 1
2189 2 4 0 1 1
2189 2 5 0 1 1
2189 2 6 0 1 1
2189 2 7 0 1 1
2189 2 8 1 1 1
2189 2 9 0 1 1
2189 2 10 0 1 1
2189 2 11 0 1 1
2189 2 12 0 1 1
2189 2 13 1 1 1
2189 2 14 0 1 1
2189 2 15 0 1 1
2189 2 16 0 1 1
2189 2 17 0 1 1
2189 2 18 1 1 1
2189 2 19 0 1 1
2189 2 20 0 1 1
2189 2 21 0 1 1
2189 2 22 0 1 1
2189 2 23 1 1 1
2189 2 24 0 1 1
2189 2 25 0 1 1
2190 1 6 1 24 1
2190 1 7 1 20 1
2190 1 8 1 14 1
2190 1 9 1 17 1
2190 1 10 1 14 1
2190 1 12 1 2 1
2190 1 13 1 1 1
2190 1 15 1 1 1
2190 1 22 1 2 1
2190 1 24 1 2 1
2190 1 25 1 3 1
2190 2 1 0 1 1
2190 2 2 0 1 1
2190 2 3 0 1 1
2190 2 4 0 1 1
2190 2 5 0 1 1
2190 2 6 1 1 1
2190 2 7 1 1 1
2190 2 8 1 1 1
2190 2 9 1 1 1
2190 2 10 1 1 1
2190 2 11 0 1 1
2190 2 12 0 1 1
2190 2 13 0 1 1
2190 2 14 0 1 1
2190 2 15 1 1 1
2190 2 16 0 1 1
2190 2 17 0 1 1
2190 2 18 0 1 1
2190 2 19 0 1 1
2190 2 20 0 1 1
2190 2 21 0 1 1
2190 2 22 0 1 1
2190 2 23 1 1 1
2190 2 24 0 1 1
2190 2 25 0 1 1
2191 1 1 1 9 1
2191 1 2 1 6 1
2191 1 3 1 11 1
2191 1 4 1 7 1
2191 1 5 1 1 1
2191 1 6 1 3 1
2191 1 7 1 1 1
2191 1 8 1 1 1
2191 1 10 1 3 1
2191 1 11 1 4 1
2191 1 13 1 1 1
2191 1 16 1 13 1
2191 1 17 1 9 1
2191 1 18 1 11 1
2191 1 19 1 11 1
2191 1 20 1 7 1
2191 1 21 1 1 1
2191 1 25 1 1 1
2191 2 1 0 1 1
2191 2 2 0 1 1
2191 2 3 1 1 1
2191 2 4 0 1 1
2191 2 5 0 1 1
2191 2 6 1 1 1
2191 2 7 0 1 1
2191 2 8 0 1 1
2191 2 9 0 1 1
2191 2 10 0 1 1
2191 2 11 0 1 1
2191 2 12 0 1 1
2191 2 13 0 1 1
2191 2 14 0 1 1
2191 2 15 0 1 1
2191 2 16 1 1 1
2191 2 17 1 1 1
2191 2 18 1 1 1
2191 2 19 0 1 1
2191 2 20 1 1 1
2191 2 21 0 1 1
2191 2 22 0 1 1
2191 2 23 0 1 1
2191 2 24 0 1 1
2191 2 25 0 1 1
2192 1 1 1 8 1
2192 1 2 1 7 1
2192 1 4 1 4 1
2192 1 5 1 2 1
2192 1 6 1 15 1
2192 1 7 1 12 1
2192 1 9 1 3 1
2192 1 10 1 1 1
2192 1 11 1 10 1
2192 1 12 1 2 1
2192 1 14 1 1 1
2192 1 15 1 1 1
2192 1 16 1 7 1
2192 1 17 1 7 1
2192 1 19 1 3 1
2192 1 21 1 8 1
2192 1 22 1 8 1
2192 1 25 1 1 1
2192 2 1 1 1 1
2192 2 2 0 1 1
2192 2 3 0 1 1
2192 2 4 0 1 1
2192 2 5 0 1 1
2192 2 6 0 1 1
2192 2 7 0 1 1
2192 2 8 0 1 1
2192 2 9 0 1 1
2192 2 10 0 1 1
2192 2 11 0 1 1
2192 2 12 1 1 1
2192 2 13 0 1 1
2192 2 14 0 1 1
2192 2 15 0 1 1
2192 2 16 1 1 1
2192 2 17 1 1 1
2192 2 18 0 1 1
2192 2 19 0 1 1
2192 2 20 0 1 1
2192 2 21 0 1 1
2192 2 22 0 1 1
2192 2 23 0 1 1
2192 2 24 0 1 1
2192 2 25 0 1 1
2193 1 6 1 1 1
2193 1 8 1 4 1
2193 1 9 1 2 1
2193 1 16 1 21 1
2193 1 17 1 11 1
2193 1 18 1 23 1
2193 1 19 1 19 1
2193 1 20 1 19 1
2193 2 1 0 1 1
2193 2 2 0 1 1
2193 2 3 0 1 1
2193 2 4 0 1 1
2193 2 5 0 1 1
2193 2 6 0 1 1
2193 2 7 0 1 1
2193 2 8 0 1 1
2193 2 9 0 1 1
2193 2 10 0 1 1
2193 2 11 0 1 1
2193 2 12 0 1 1
2193 2 13 0 1 1
2193 2 14 0 1 1
2193 2 15 0 1 1
2193 2 16 1 1 1
2193 2 17 0 1 1
2193 2 18 1 1 1
2193 2 19 1 1 1
2193 2 20 1 1 1
2193 2 21 0 1 1
2193 2 22 0 1 1
2193 2 23 0 1 1
2193 2 24 0 1 1
2193 2 25 0 1 1
2194 1 1 1 2 1
2194 1 6 1 4 1
2194 1 10 1 1 1
2194 1 11 1 1 1
2194 1 16 1 1 1
2194 1 21 1 17 1
2194 1 22 1 21 1
2194 1 23 1 22 1
2194 1 24 1 15 1
2194 1 25 1 16 1
2194 2 1 1 1 1
2194 2 2 0 1 1
2194 2 3 0 1 1
2194 2 4 0 1 1
2194 2 5 0 1 1
2194 2 6 0 1 1
2194 2 7 0 1 1
2194 2 8 0 1 1
2194 2 9 0 1 1
2194 2 10 0 1 1
2194 2 11 1 1 1
2194 2 12 0 1 1
2194 2 13 0 1 1
2194 2 14 0 1 1
2194 2 15 0 1 1
2194 2 16 0 1 1
2194 2 17 0 1 1
2194 2 18 0 1 1
2194 2 19 0 1 1
2194 2 20 0 1 1
2194 2 21 1 1 1
2194 2 22 1 1 1
2194 2 23 1 1 1
2194 2 24 1 1 1
2194 2 25 1 1 1
2195 1 4 1 6 1
2195 1 7 1 3 1
2195 1 8 1 2 1
2195 1 9 1 5 1
2195 1 13 1 1 1
2195 1 14 1 2 1
2195 1 16 1 9 1
2195 1 17 1 9 1
2195 1 18 1 25 1
2195 1 19 1 19 1
2195 1 20 1 11 1
2195 1 22 1 1 1
2195 1 23 1 4 1
2195 1 24 1 3 1
2195 2 1 0 1 1
2195 2 2 0 1 1
2195 2 3 0 1 1
2195 2 4 0 1 1
2195 2 5 0 1 1
2195 2 6 0 1 1
2195 2 7 0 1 1
2195 2 8 0 1 1
2195 2 9 0 1 1
2195 2 10 0 1 1
2195 2 11 0 1 1
2195 2 12 0 1 1
2195 2 13 0 1 1
2195 2 14 0 1 1
2195 2 15 0 1 1
2195 2 16 0 1 1
2195 2 17 1 1 1
2195 2 18 1 1 1
2195 2 19 1 1 1
2195 2 20 0 1 1
2195 2 21 0 1 1
2195 2 22 0 1 1
2195 2 23 1 1 1
2195 2 24 1 1 1
2195 2 25 0 1 1
2196 1 1 1 9 1
2196 1 2 1 5 1
2196 1 3 1 5 1
2196 1 4 1 9 1
2196 1 5 1 9 1
2196 1 6 1 4 1
2196 1 9 1 6 1
2196 1 10 1 9 1
2196 1 14 1 7 1
2196 1 15 1 5 1
2196 1 19 1 10 1
2196 1 20 1 11 1
2196 1 24 1 8 1
2196 1 25 1 3 1
2196 2 1 0 1 1
2196 2 2 0 1 1
2196 2 3 0 1 1
2196 2 4 0 1 1
2196 2 5 0 1 1
2196 2 6 0 1 1
2196 2 7 0 1 1
2196 2 8 0 1 1
2196 2 9 1 1 1
2196 2 10 1 1 1
2196 2 11 0 1 1
2196 2 12 0 1 1
2196 2 13 0 1 1
2196 2 14 0 1 1
2196 2 15 0 1 1
2196 2 16 0 1 1
2196 2 17 0 1 1
2196 2 18 0 1 1
2196 2 19 0 1 1
2196 2 20 0 1 1
2196 2 21 0 1 1
2196 2 22 0 1 1
2196 2 23 0 1 1
2196 2 24 1 1 1
2196 2 25 0 1 1
2197 1 2 1 14 1
2197 1 5 1 2 1
2197 1 7 1 12 1
2197 1 10 1 4 1
2197 1 12 1 11 1
2197 1 15 1 7 1
2197 1 17 1 18 1
2197 1 18 1 3 1
2197 1 19 1 4 1
2197 1 20 1 9 1
2197 1 22 1 14 1
2197 1 25 1 2 1
2197 2 1 0 1 1
2197 2 2 0 1 1
2197 2 3 0 1 1
2197 2 4 0 1 1
2197 2 5 0 1 1
2197 2 6 0 1 1
2197 2 7 0 1 1
2197 2 8 0 1 1
2197 2 9 0 1 1
2197 2 10 0 1 1
2197 2 11 0 1 1
2197 2 12 0 1 1
2197 2 13 0 1 1
2197 2 14 0 1 1
2197 2 15 0 1 1
2197 2 16 0 1 1
2197 2 17 0 1 1
2197 2 18 0 1 1
2197 2 19 0 1 1
2197 2 20 0 1 1
2197 2 21 0 1 1
2197 2 22 0 1 1
2197 2 23 0 1 1
2197 2 24 0 1 1
2197 2 25 0 1 1
2198 1 2 1 3 1
2198 1 4 1 13 1
2198 1 5 1 9 1
2198 1 6 1 2 1
2198 1 7 1 6 1
2198 1 9 1 9 1
2198 1 10 1 8 1
2198 1 11 1 1 1
2198 1 12 1 1 1
2198 1 14 1 8 1
2198 1 15 1 6 1
2198 1 16 1 1 1
2198 1 17 1 1 1
2198 1 19 1 6 1
2198 1 20 1 2 1
2198 1 22 1 4 1
2198 1 24 1 9 1
2198 1 25 1 11 1
2198 2 1 0 1 1
2198 2 2 1 1 1
2198 2 3 0 1 1
2198 2 4 0 1 1
2198 2 5 1 1 1
2198 2 6 0 1 1
2198 2 7 0 1 1
2198 2 8 0 1 1
2198 2 9 0 1 1
2198 2 10 0 1 1
2198 2 11 0 1 1
2198 2 12 0 1 1
2198 2 13 0 1 1
2198 2 14 0 1 1
2198 2 15 0 1 1
2198 2 16 1 1 1
2198 2 17 1 1 1
2198 2 18 0 1 1
2198 2 19 1 1 1
2198 2 20 1 1 1
2198 2 21 0 1 1
2198 2 22 0 1 1
2198 2 23 0 1 1
2198 2 24 1 1 1
2198 2 25 0 1 1
2199 1 4 1 8 1
2199 1 5 1 14 1
2199 1 9 1 12 1
2199 1 10 1 3 1
2199 1 14 1 5 1
2199 1 15 1 14 1
2199 1 17 1 1 1
2199 1 19 1 6 1
2199 1 20 1 11 1
2199 1 24 1 7 1
2199 1 25 1 19 1
2199 2 1 0 1 1
2199 2 2 0 1 1
2199 2 3 0 1 1
2199 2 4 1 1 1
2199 2 5 1 1 1
2199 2 6 0 1 1
2199 2 7 0 1 1
2199 2 8 0 1 1
2199 2 9 0 1 1
2199 2 10 0 1 1
2199 2 11 0 1 1
2199 2 12 0 1 1
2199 2 13 0 1 1
2199 2 14 0 1 1
2199 2 15 1 1 1
2199 2 16 1 1 1
2199 2 17 0 1 1
2199 2 18 0 1 1
2199 2 19 0 1 1
2199 2 20 1 1 1
2199 2 21 0 1 1
2199 2 22 0 1 1
2199 2 23 0 1 1
2199 2 24 0 1 1
2199 2 25 1 1 1
2200 1 3 1 5 1
2200 1 4 1 1 1
2200 1 5 1 5 1
2200 1 6 1 1 1
2200 1 8 1 5 1
2200 1 9 1 3 1
2200 1 10 1 5 1
2200 1 13 1 4 1
2200 1 14 1 2 1
2200 1 15 1 1 1
2200 1 16 1 12 1
2200 1 17 1 16 1
2200 1 18 1 15 1
2200 1 19 1 7 1
2200 1 20 1 9 1
2200 1 23 1 3 1
2200 1 24 1 1 1
2200 1 25 1 5 1
2200 2 1 1 1 1
2200 2 2 0 1 1
2200 2 3 1 1 1
2200 2 4 0 1 1
2200 2 5 0 1 1
2200 2 6 0 1 1
2200 2 7 0 1 1
2200 2 8 0 1 1
2200 2 9 0 1 1
2200 2 10 0 1 1
2200 2 11 0 1 1
2200 2 12 0 1 1
2200 2 13 1 1 1
2200 2 14 0 1 1
2200 2 15 0 1 1
2200 2 16 1 1 1
2200 2 17 1 1 1
2200 2 18 0 1 1
2200 2 19 1 1 1
2200 2 20 1 1 1
2200 2 21 0 1 1
2200 2 22 0 1 1
2200 2 23 0 1 1
2200 2 24 0 1 1
2200 2 25 0 1 1
2201 1 4 1 1 1
2201 1 9 1 1 1
2201 1 14 1 1 1
2201 1 16 1 13 1
2201 1 17 1 18 1
2201 1 18 1 20 1
2201 1 19 1 25 1
2201 1 20 1 20 1
2201 1 24 1 1 1
2201 2 1 0 1 1
2201 2 2 0 1 1
2201 2 3 0 1 1
2201 2 4 0 1 1
2201 2 5 0 1 1
2201 2 6 0 1 1
2201 2 7 0 1 1
2201 2 8 0 1 1
2201 2 9 0 1 1
2201 2 10 0 1 1
2201 2 11 0 1 1
2201 2 12 0 1 1
2201 2 13 0 1 1
2201 2 14 0 1 1
2201 2 15 0 1 1
2201 2 16 1 1 1
2201 2 17 1 1 1
2201 2 18 1 1 1
2201 2 19 1 1 1
2201 2 20 1 1 1
2201 2 21 0 1 1
2201 2 22 0 1 1
2201 2 23 0 1 1
2201 2 24 0 1 1
2201 2 25 0 1 1
2202 1 1 1 11 1
2202 1 2 1 1 1
2202 1 5 1 2 1
2202 1 6 1 9 1
2202 1 7 1 2 1
2202 1 10 1 5 1
2202 1 11 1 15 1
2202 1 13 1 2 1
2202 1 14 1 5 1
2202 1 15 1 12 1
2202 1 16 1 13 1
2202 1 20 1 3 1
2202 1 21 1 14 1
2202 1 22 1 2 1
2202 1 25 1 4 1
2202 2 1 1 1 1
2202 2 2 0 1 1
2202 2 3 0 1 1
2202 2 4 0 1 1
2202 2 5 0 1 1
2202 2 6 0 1 1
2202 2 7 0 1 1
2202 2 8 0 1 1
2202 2 9 0 1 1
2202 2 10 0 1 1
2202 2 11 0 1 1
2202 2 12 0 1 1
2202 2 13 0 1 1
2202 2 14 0 1 1
2202 2 15 0 1 1
2202 2 16 0 1 1
2202 2 17 0 1 1
2202 2 18 0 1 1
2202 2 19 0 1 1
2202 2 20 0 1 1
2202 2 21 0 1 1
2202 2 22 0 1 1
2202 2 23 0 1 1
2202 2 24 0 1 1
2202 2 25 0 1 1
2203 1 4 1 2 1
2203 1 7 1 2 1
2203 1 8 1 1 1
2203 1 9 1 5 1
2203 1 10 1 2 1
2203 1 14 1 1 1
2203 1 16 1 3 1
2203 1 17 1 3 1
2203 1 18 1 4 1
2203 1 19 1 5 1
2203 1 20 1 6 1
2203 1 21 1 16 1
2203 1 22 1 11 1
2203 1 23 1 13 1
2203 1 24 1 15 1
2203 1 25 1 11 1
2203 2 1 0 1 1
2203 2 2 0 1 1
2203 2 3 0 1 1
2203 2 4 0 1 1
2203 2 5 0 1 1
2203 2 6 0 1 1
2203 2 7 0 1 1
2203 2 8 0 1 1
2203 2 9 0 1 1
2203 2 10 0 1 1
2203 2 11 0 1 1
2203 2 12 0 1 1
2203 2 13 0 1 1
2203 2 14 1 1 1
2203 2 15 0 1 1
2203 2 16 1 1 1
2203 2 17 0 1 1
2203 2 18 0 1 1
2203 2 19 0 1 1
2203 2 20 0 1 1
2203 2 21 1 1 1
2203 2 22 0 1 1
2203 2 23 0 1 1
2203 2 24 1 1 1
2203 2 25 1 1 1
2204 1 2 1 7 1
2204 1 6 1 5 1
2204 1 7 1 11 1
2204 1 8 1 2 1
2204 1 9 1 4 1
2204 1 10 1 2 1
2204 1 11 1 4 1
2204 1 12 1 19 1
2204 1 13 1 3 1
2204 1 14 1 1 1
2204 1 15 1 2 1
2204 1 16 1 4 1
2204 1 17 1 15 1
2204 1 18 1 5 1
2204 1 19 1 5 1
2204 1 20 1 4 1
2204 1 22 1 7 1
2204 2 1 0 1 1
2204 2 2 0 1 1
2204 2 3 0 1 1
2204 2 4 0 1 1
2204 2 5 0 1 1
2204 2 6 0 1 1
2204 2 7 1 1 1
2204 2 8 0 1 1
2204 2 9 1 1 1
2204 2 10 0 1 1
2204 2 11 1 1 1
2204 2 12 1 1 1
2204 2 13 0 1 1
2204 2 14 0 1 1
2204 2 15 0 1 1
2204 2 16 0 1 1
2204 2 17 1 1 1
2204 2 18 0 1 1
2204 2 19 0 1 1
2204 2 20 0 1 1
2204 2 21 0 1 1
2204 2 22 0 1 1
2204 2 23 0 1 1
2204 2 24 0 1 1
2204 2 25 0 1 1
2205 1 2 1 1 1
2205 1 4 1 14 1
2205 1 9 1 20 1
2205 1 11 1 4 1
2205 1 12 1 5 1
2205 1 13 1 2 1
2205 1 14 1 11 1
2205 1 15 1 3 1
2205 1 16 1 1 1
2205 1 17 1 3 1
2205 1 18 1 2 1
2205 1 19 1 16 1
2205 1 20 1 5 1
2205 1 24 1 13 1
2205 2 1 0 1 1
2205 2 2 0 1 1
2205 2 3 0 1 1
2205 2 4 1 1 1
2205 2 5 0 1 1
2205 2 6 0 1 1
2205 2 7 0 1 1
2205 2 8 0 1 1
2205 2 9 1 1 1
2205 2 10 0 1 1
2205 2 11 0 1 1
2205 2 12 0 1 1
2205 2 13 0 1 1
2205 2 14 1 1 1
2205 2 15 0 1 1
2205 2 16 0 1 1
2205 2 17 1 1 1
2205 2 18 0 1 1
2205 2 19 1 1 1
2205 2 20 1 1 1
2205 2 21 0 1 1
2205 2 22 0 1 1
2205 2 23 0 1 1
2205 2 24 0 1 1
2205 2 25 0 1 1
2206 1 11 1 4 1
2206 1 12 1 1 1
2206 1 13 1 1 1
2206 1 14 1 2 1
2206 1 15 1 2 1
2206 1 21 1 17 1
2206 1 22 1 21 1
2206 1 23 1 12 1
2206 1 24 1 17 1
2206 1 25 1 23 1
2206 2 1 0 1 1
2206 2 2 0 1 1
2206 2 3 0 1 1
2206 2 4 0 1 1
2206 2 5 0 1 1
2206 2 6 0 1 1
2206 2 7 0 1 1
2206 2 8 0 1 1
2206 2 9 0 1 1
2206 2 10 0 1 1
2206 2 11 0 1 1
2206 2 12 0 1 1
2206 2 13 0 1 1
2206 2 14 0 1 1
2206 2 15 0 1 1
2206 2 16 0 1 1
2206 2 17 0 1 1
2206 2 18 0 1 1
2206 2 19 0 1 1
2206 2 20 0 1 1
2206 2 21 1 1 1
2206 2 22 1 1 1
2206 2 23 1 1 1
2206 2 24 1 1 1
2206 2 25 1 1 1
2207 1 3 1 18 1
2207 1 8 1 12 1
2207 1 13 1 18 1
2207 1 17 1 1 1
2207 1 18 1 12 1
2207 1 21 1 3 1
2207 1 22 1 3 1
2207 1 23 1 26 1
2207 1 24 1 3 1
2207 1 25 1 4 1
2207 2 1 0 1 1
2207 2 2 0 1 1
2207 2 3 1 1 1
2207 2 4 0 1 1
2207 2 5 0 1 1
2207 2 6 0 1 1
2207 2 7 0 1 1
2207 2 8 1 1 1
2207 2 9 0 1 1
2207 2 10 0 1 1
2207 2 11 0 1 1
2207 2 12 0 1 1
2207 2 13 1 1 1
2207 2 14 0 1 1
2207 2 15 0 1 1
2207 2 16 0 1 1
2207 2 17 0 1 1
2207 2 18 1 1 1
2207 2 19 0 1 1
2207 2 20 0 1 1
2207 2 21 0 1 1
2207 2 22 0 1 1
2207 2 23 1 1 1
2207 2 24 0 1 1
2207 2 25 0 1 1
2208 1 3 1 9 1
2208 1 7 1 2 1
2208 1 8 1 12 1
2208 1 9 1 1 1
2208 1 13 1 12 1
2208 1 18 1 12 1
2208 1 21 1 11 1
2208 1 22 1 11 1
2208 1 23 1 20 1
2208 1 24 1 5 1
2208 1 25 1 5 1
2208 2 1 0 1 1
2208 2 2 0 1 1
2208 2 3 0 1 1
2208 2 4 0 1 1
2208 2 5 0 1 1
2208 2 6 0 1 1
2208 2 7 1 1 1
2208 2 8 1 1 1
2208 2 9 0 1 1
2208 2 10 0 1 1
2208 2 11 0 1 1
2208 2 12 0 1 1
2208 2 13 0 1 1
2208 2 14 0 1 1
2208 2 15 0 1 1
2208 2 16 0 1 1
2208 2 17 0 1 1
2208 2 18 1 1 1
2208 2 19 0 1 1
2208 2 20 0 1 1
2208 2 21 0 1 1
2208 2 22 1 1 1
2208 2 23 1 1 1
2208 2 24 0 1 1
2208 2 25 0 1 1
2209 1 5 1 2 1
2209 1 6 1 1 1
2209 1 7 1 3 1
2209 1 9 1 3 1
2209 1 10 1 5 1
2209 1 15 1 2 1
2209 1 16 1 16 1
2209 1 17 1 18 1
2209 1 18 1 14 1
2209 1 19 1 15 1
2209 1 20 1 14 1
2209 1 21 1 2 1
2209 1 24 1 2 1
2209 1 25 1 3 1
2209 2 1 0 1 1
2209 2 2 0 1 1
2209 2 3 0 1 1
2209 2 4 0 1 1
2209 2 5 0 1 1
2209 2 6 0 1 1
2209 2 7 1 1 1
2209 2 8 0 1 1
2209 2 9 0 1 1
2209 2 10 0 1 1
2209 2 11 0 1 1
2209 2 12 0 1 1
2209 2 13 0 1 1
2209 2 14 0 1 1
2209 2 15 0 1 1
2209 2 16 1 1 1
2209 2 17 1 1 1
2209 2 18 0 1 1
2209 2 19 0 1 1
2209 2 20 1 1 1
2209 2 21 0 1 1
2209 2 22 0 1 1
2209 2 23 0 1 1
2209 2 24 0 1 1
2209 2 25 0 1 1
2210 1 1 1 15 1
2210 1 2 1 7 1
2210 1 3 1 9 1
2210 1 4 1 13 1
2210 1 5 1 15 1
2210 1 6 1 3 1
2210 1 7 1 1 1
2210 1 9 1 4 1
2210 1 10 1 1 1
2210 1 11 1 5 1
2210 1 12 1 6 1
2210 1 13 1 10 1
2210 1 14 1 5 1
2210 1 15 1 5 1
2210 1 21 1 1 1
2210 2 1 1 1 1
2210 2 2 1 1 1
2210 2 3 0 1 1
2210 2 4 0 1 1
2210 2 5 1 1 1
2210 2 6 0 1 1
2210 2 7 0 1 1
2210 2 8 0 1 1
2210 2 9 0 1 1
2210 2 10 0 1 1
2210 2 11 0 1 1
2210 2 12 0 1 1
2210 2 13 1 1 1
2210 2 14 1 1 1
2210 2 15 0 1 1
2210 2 16 0 1 1
2210 2 17 0 1 1
2210 2 18 0 1 1
2210 2 19 0 1 1
2210 2 20 0 1 1
2210 2 21 0 1 1
2210 2 22 0 1 1
2210 2 23 0 1 1
2210 2 24 0 1 1
2210 2 25 0 1 1
2211 1 1 1 6 1
2211 1 6 1 5 1
2211 1 11 1 15 1
2211 1 12 1 12 1
2211 1 13 1 7 1
2211 1 14 1 7 1
2211 1 15 1 6 1
2211 1 16 1 14 1
2211 1 17 1 5 1
2211 1 18 1 2 1
2211 1 19 1 5 1
2211 1 20 1 5 1
2211 1 21 1 10 1
2211 1 25 1 1 1
2211 2 1 1 1 1
2211 2 2 0 1 1
2211 2 3 0 1 1
2211 2 4 0 1 1
2211 2 5 0 1 1
2211 2 6 0 1 1
2211 2 7 0 1 1
2211 2 8 0 1 1
2211 2 9 0 1 1
2211 2 10 0 1 1
2211 2 11 0 1 1
2211 2 12 0 1 1
2211 2 13 0 1 1
2211 2 14 0 1 1
2211 2 15 0 1 1
2211 2 16 0 1 1
2211 2 17 1 1 1
2211 2 18 0 1 1
2211 2 19 0 1 1
2211 2 20 1 1 1
2211 2 21 0 1 1
2211 2 22 0 1 1
2211 2 23 0 1 1
2211 2 24 0 1 1
2211 2 25 0 1 1
2212 1 1 1 24 1
2212 1 2 1 22 1
2212 1 3 1 15 1
2212 1 4 1 20 1
2212 1 5 1 17 1
2212 1 7 1 1 1
2212 1 23 1 1 1
2212 2 1 1 1 1
2212 2 2 0 1 1
2212 2 3 1 1 1
2212 2 4 1 1 1
2212 2 5 1 1 1
2212 2 6 0 1 1
2212 2 7 0 1 1
2212 2 8 0 1 1
2212 2 9 0 1 1
2212 2 10 0 1 1
2212 2 11 0 1 1
2212 2 12 0 1 1
2212 2 13 0 1 1
2212 2 14 0 1 1
2212 2 15 0 1 1
2212 2 16 1 1 1
2212 2 17 0 1 1
2212 2 18 0 1 1
2212 2 19 0 1 1
2212 2 20 0 1 1
2212 2 21 0 1 1
2212 2 22 0 1 1
2212 2 23 0 1 1
2212 2 24 0 1 1
2212 2 25 0 1 1
2213 1 1 1 23 1
2213 1 2 1 21 1
2213 1 3 1 26 1
2213 1 4 1 7 1
2213 1 5 1 15 1
2213 1 6 1 1 1
2213 1 9 1 2 1
2213 1 10 1 2 1
2213 1 16 1 1 1
2213 1 20 1 2 1
2213 2 1 1 1 1
2213 2 2 0 1 1
2213 2 3 1 1 1
2213 2 4 1 1 1
2213 2 5 1 1 1
2213 2 6 0 1 1
2213 2 7 1 1 1
2213 2 8 0 1 1
2213 2 9 0 1 1
2213 2 10 0 1 1
2213 2 11 0 1 1
2213 2 12 0 1 1
2213 2 13 0 1 1
2213 2 14 0 1 1
2213 2 15 0 1 1
2213 2 16 0 1 1
2213 2 17 0 1 1
2213 2 18 1 1 1
2213 2 19 0 1 1
2213 2 20 0 1 1
2213 2 21 0 1 1
2213 2 22 0 1 1
2213 2 23 0 1 1
2213 2 24 0 1 1
2213 2 25 0 1 1
2214 1 1 1 2 1
2214 1 2 1 2 1
2214 1 3 1 1 1
2214 1 4 1 1 1
2214 1 5 1 7 1
2214 1 10 1 6 1
2214 1 11 1 11 1
2214 1 12 1 15 1
2214 1 13 1 16 1
2214 1 14 1 12 1
2214 1 15 1 17 1
2214 1 20 1 5 1
2214 1 25 1 5 1
2214 2 1 0 1 1
2214 2 2 0 1 1
2214 2 3 0 1 1
2214 2 4 0 1 1
2214 2 5 1 1 1
2214 2 6 0 1 1
2214 2 7 0 1 1
2214 2 8 0 1 1
2214 2 9 0 1 1
2214 2 10 0 1 1
2214 2 11 1 1 1
2214 2 12 1 1 1
2214 2 13 0 1 1
2214 2 14 0 1 1
2214 2 15 1 1 1
2214 2 16 0 1 1
2214 2 17 0 1 1
2214 2 18 0 1 1
2214 2 19 0 1 1
2214 2 20 1 1 1
2214 2 21 0 1 1
2214 2 22 0 1 1
2214 2 23 0 1 1
2214 2 24 0 1 1
2214 2 25 0 1 1
2215 1 4 1 1 1
2215 1 5 1 5 1
2215 1 7 1 3 1
2215 1 8 1 1 1
2215 1 9 1 4 1
2215 1 10 1 1 1
2215 1 14 1 2 1
2215 1 15 1 1 1
2215 1 19 1 1 1
2215 1 20 1 2 1
2215 1 21 1 13 1
2215 1 22 1 15 1
2215 1 23 1 15 1
2215 1 24 1 22 1
2215 1 25 1 14 1
2215 2 1 0 1 1
2215 2 2 0 1 1
2215 2 3 0 1 1
2215 2 4 0 1 1
2215 2 5 0 1 1
2215 2 6 0 1 1
2215 2 7 0 1 1
2215 2 8 0 1 1
2215 2 9 0 1 1
2215 2 10 0 1 1
2215 2 11 0 1 1
2215 2 12 0 1 1
2215 2 13 0 1 1
2215 2 14 0 1 1
2215 2 15 0 1 1
2215 2 16 0 1 1
2215 2 17 0 1 1
2215 2 18 0 1 1
2215 2 19 0 1 1
2215 2 20 0 1 1
2215 2 21 0 1 1
2215 2 22 1 1 1
2215 2 23 1 1 1
2215 2 24 1 1 1
2215 2 25 1 1 1
2216 1 1 1 1 1
2216 1 3 1 4 1
2216 1 5 1 2 1
2216 1 8 1 8 1
2216 1 10 1 5 1
2216 1 11 1 3 1
2216 1 12 1 3 1
2216 1 13 1 10 1
2216 1 14 1 7 1
2216 1 15 1 14 1
2216 1 18 1 9 1
2216 1 20 1 8 1
2216 1 21 1 1 1
2216 1 22 1 5 1
2216 1 23 1 13 1
2216 1 24 1 3 1
2216 1 25 1 4 1
2216 2 1 0 1 1
2216 2 2 0 1 1
2216 2 3 1 1 1
2216 2 4 0 1 1
2216 2 5 0 1 1
2216 2 6 0 1 1
2216 2 7 0 1 1
2216 2 8 0 1 1
2216 2 9 0 1 1
2216 2 10 0 1 1
2216 2 11 0 1 1
2216 2 12 0 1 1
2216 2 13 0 1 1
2216 2 14 1 1 1
2216 2 15 1 1 1
2216 2 16 0 1 1
2216 2 17 0 1 1
2216 2 18 0 1 1
2216 2 19 0 1 1
2216 2 20 0 1 1
2216 2 21 0 1 1
2216 2 22 0 1 1
2216 2 23 1 1 1
2216 2 24 0 1 1
2216 2 25 1 1 1
2217 1 1 1 1 1
2217 1 4 1 17 1
2217 1 9 1 22 1
2217 1 12 1 1 1
2217 1 14 1 17 1
2217 1 19 1 15 1
2217 1 20 1 1 1
2217 1 24 1 26 1
2217 2 1 0 1 1
2217 2 2 0 1 1
2217 2 3 0 1 1
2217 2 4 0 1 1
2217 2 5 0 1 1
2217 2 6 0 1 1
2217 2 7 0 1 1
2217 2 8 0 1 1
2217 2 9 1 1 1
2217 2 10 0 1 1
2217 2 11 0 1 1
2217 2 12 0 1 1
2217 2 13 1 1 1
2217 2 14 1 1 1
2217 2 15 0 1 1
2217 2 16 0 1 1
2217 2 17 0 1 1
2217 2 18 0 1 1
2217 2 19 1 1 1
2217 2 20 0 1 1
2217 2 21 0 1 1
2217 2 22 0 1 1
2217 2 23 0 1 1
2217 2 24 1 1 1
2217 2 25 0 1 1
2218 1 1 1 12 1
2218 1 2 1 2 1
2218 1 3 1 1 1
2218 1 4 1 1 1
2218 1 6 1 18 1
2218 1 7 1 5 1
2218 1 8 1 5 1
2218 1 9 1 8 1
2218 1 10 1 8 1
2218 1 11 1 13 1
2218 1 13 1 1 1
2218 1 16 1 14 1
2218 1 17 1 1 1
2218 1 18 1 1 1
2218 1 20 1 2 1
2218 1 21 1 6 1
2218 1 22 1 1 1
2218 1 23 1 1 1
2218 2 1 0 1 1
2218 2 2 0 1 1
2218 2 3 1 1 1
2218 2 4 0 1 1
2218 2 5 0 1 1
2218 2 6 1 1 1
2218 2 7 0 1 1
2218 2 8 1 1 1
2218 2 9 0 1 1
2218 2 10 0 1 1
2218 2 11 1 1 1
2218 2 12 0 1 1
2218 2 13 0 1 1
2218 2 14 0 1 1
2218 2 15 0 1 1
2218 2 16 1 1 1
2218 2 17 0 1 1
2218 2 18 0 1 1
2218 2 19 1 1 1
2218 2 20 0 1 1
2218 2 21 1 1 1
2218 2 22 0 1 1
2218 2 23 0 1 1
2218 2 24 0 1 1
2218 2 25 0 1 1
2219 1 6 1 1 1
2219 1 7 1 4 1
2219 1 8 1 4 1
2219 1 9 1 2 1
2219 1 11 1 1 1
2219 1 13 1 1 1
2219 1 15 1 2 1
2219 1 16 1 21 1
2219 1 17 1 15 1
2219 1 18 1 16 1
2219 1 19 1 15 1
2219 1 20 1 18 1
2219 2 1 0 1 1
2219 2 2 0 1 1
2219 2 3 0 1 1
2219 2 4 0 1 1
2219 2 5 0 1 1
2219 2 6 0 1 1
2219 2 7 0 1 1
2219 2 8 0 1 1
2219 2 9 0 1 1
2219 2 10 0 1 1
2219 2 11 0 1 1
2219 2 12 0 1 1
2219 2 13 0 1 1
2219 2 14 0 1 1
2219 2 15 0 1 1
2219 2 16 1 1 1
2219 2 17 0 1 1
2219 2 18 1 1 1
2219 2 19 1 1 1
2219 2 20 1 1 1
2219 2 21 0 1 1
2219 2 22 1 1 1
2219 2 23 0 1 1
2219 2 24 0 1 1
2219 2 25 0 1 1
2220 1 1 1 7 1
2220 1 2 1 12 1
2220 1 3 1 12 1
2220 1 4 1 21 1
2220 1 5 1 15 1
2220 1 7 1 1 1
2220 1 9 1 6 1
2220 1 10 1 1 1
2220 1 11 1 1 1
2220 1 12 1 1 1
2220 1 13 1 1 1
2220 1 14 1 5 1
2220 1 15 1 3 1
2220 1 19 1 4 1
2220 1 24 1 6 1
2220 1 25 1 4 1
2220 2 1 0 1 1
2220 2 2 0 1 1
2220 2 3 1 1 1
2220 2 4 1 1 1
2220 2 5 1 1 1
2220 2 6 0 1 1
2220 2 7 0 1 1
2220 2 8 0 1 1
2220 2 9 0 1 1
2220 2 10 0 1 1
2220 2 11 0 1 1
2220 2 12 0 1 1
2220 2 13 0 1 1
2220 2 14 0 1 1
2220 2 15 1 1 1
2220 2 16 0 1 1
2220 2 17 0 1 1
2220 2 18 0 1 1
2220 2 19 0 1 1
2220 2 20 0 1 1
2220 2 21 0 1 1
2220 2 22 0 1 1
2220 2 23 0 1 1
2220 2 24 0 1 1
2220 2 25 1 1 1
2221 1 3 1 7 1
2221 1 4 1 1 1
2221 1 5 1 12 1
2221 1 8 1 4 1
2221 1 9 1 4 1
2221 1 10 1 9 1
2221 1 12 1 1 1
2221 1 13 1 9 1
2221 1 14 1 4 1
2221 1 15 1 14 1
2221 1 18 1 2 1
2221 1 19 1 3 1
2221 1 20 1 8 1
2221 1 21 1 1 1
2221 1 22 1 1 1
2221 1 23 1 5 1
2221 1 24 1 2 1
2221 1 25 1 13 1
2221 2 1 0 1 1
2221 2 2 0 1 1
2221 2 3 0 1 1
2221 2 4 0 1 1
2221 2 5 1 1 1
2221 2 6 0 1 1
2221 2 7 0 1 1
2221 2 8 1 1 1
2221 2 9 0 1 1
2221 2 10 0 1 1
2221 2 11 0 1 1
2221 2 12 0 1 1
2221 2 13 0 1 1
2221 2 14 0 1 1
2221 2 15 0 1 1
2221 2 16 0 1 1
2221 2 17 0 1 1
2221 2 18 0 1 1
2221 2 19 0 1 1
2221 2 20 1 1 1
2221 2 21 0 1 1
2221 2 22 0 1 1
2221 2 23 1 1 1
2221 2 24 0 1 1
2221 2 25 1 1 1
2222 1 2 1 19 1
2222 1 7 1 19 1
2222 1 10 1 1 1
2222 1 11 1 1 1
2222 1 12 1 22 1
2222 1 15 1 1 1
2222 1 17 1 19 1
2222 1 22 1 18 1
2222 2 1 0 1 1
2222 2 2 1 1 1
2222 2 3 0 1 1
2222 2 4 0 1 1
2222 2 5 0 1 1
2222 2 6 0 1 1
2222 2 7 1 1 1
2222 2 8 0 1 1
2222 2 9 0 1 1
2222 2 10 0 1 1
2222 2 11 0 1 1
2222 2 12 1 1 1
2222 2 13 0 1 1
2222 2 14 0 1 1
2222 2 15 0 1 1
2222 2 16 0 1 1
2222 2 17 1 1 1
2222 2 18 0 1 1
2222 2 19 0 1 1
2222 2 20 0 1 1
2222 2 21 0 1 1
2222 2 22 1 1 1
2222 2 23 0 1 1
2222 2 24 0 1 1
2222 2 25 0 1 1
2223 1 1 1 12 1
2223 1 2 1 6 1
2223 1 3 1 3 1
2223 1 4 1 9 1
2223 1 5 1 13 1
2223 1 9 1 2 1
2223 1 10 1 13 1
2223 1 14 1 2 1
2223 1 15 1 12 1
2223 1 17 1 1 1
2223 1 19 1 9 1
2223 1 20 1 11 1
2223 1 24 1 4 1
2223 1 25 1 3 1
2223 2 1 1 1 1
2223 2 2 1 1 1
2223 2 3 0 1 1
2223 2 4 0 1 1
2223 2 5 0 1 1
2223 2 6 0 1 1
2223 2 7 0 1 1
2223 2 8 0 1 1
2223 2 9 1 1 1
2223 2 10 0 1 1
2223 2 11 0 1 1
2223 2 12 0 1 1
2223 2 13 0 1 1
2223 2 14 0 1 1
2223 2 15 1 1 1
2223 2 16 0 1 1
2223 2 17 0 1 1
2223 2 18 0 1 1
2223 2 19 0 1 1
2223 2 20 1 1 1
2223 2 21 0 1 1
2223 2 22 0 1 1
2223 2 23 0 1 1
2223 2 24 0 1 1
2223 2 25 1 1 1
2224 1 1 1 1 1
2224 1 4 1 10 1
2224 1 6 1 4 1
2224 1 7 1 7 1
2224 1 8 1 6 1
2224 1 9 1 13 1
2224 1 10 1 3 1
2224 1 11 1 6 1
2224 1 12 1 6 1
2224 1 13 1 7 1
2224 1 14 1 5 1
2224 1 15 1 1 1
2224 1 16 1 3 1
2224 1 17 1 3 1
2224 1 18 1 6 1
2224 1 19 1 8 1
2224 1 20 1 3 1
2224 1 24 1 8 1
2224 2 1 0 1 1
2224 2 2 0 1 1
2224 2 3 0 1 1
2224 2 4 0 1 1
2224 2 5 1 1 1
2224 2 6 0 1 1
2224 2 7 0 1 1
2224 2 8 0 1 1
2224 2 9 1 1 1
2224 2 10 1 1 1
2224 2 11 0 1 1
2224 2 12 0 1 1
2224 2 13 0 1 1
2224 2 14 0 1 1
2224 2 15 0 1 1
2224 2 16 0 1 1
2224 2 17 0 1 1
2224 2 18 0 1 1
2224 2 19 1 1 1
2224 2 20 0 1 1
2224 2 21 0 1 1
2224 2 22 0 1 1
2224 2 23 0 1 1
2224 2 24 1 1 1
2224 2 25 0 1 1
2225 1 2 1 1 1
2225 1 3 1 1 1
2225 1 6 1 11 1
2225 1 7 1 6 1
2225 1 8 1 13 1
2225 1 9 1 16 1
2225 1 10 1 15 1
2225 1 11 1 4 1
2225 1 12 1 9 1
2225 1 13 1 3 1
2225 1 14 1 11 1
2225 1 15 1 5 1
2225 1 17 1 1 1
2225 1 18 1 2 1
2225 1 23 1 2 1
2225 2 1 0 1 1
2225 2 2 0 1 1
2225 2 3 0 1 1
2225 2 4 0 1 1
2225 2 5 0 1 1
2225 2 6 1 1 1
2225 2 7 0 1 1
2225 2 8 1 1 1
2225 2 9 1 1 1
2225 2 10 1 1 1
2225 2 11 0 1 1
2225 2 12 0 1 1
2225 2 13 1 1 1
2225 2 14 1 1 1
2225 2 15 0 1 1
2225 2 16 0 1 1
2225 2 17 0 1 1
2225 2 18 0 1 1
2225 2 19 0 1 1
2225 2 20 0 1 1
2225 2 21 0 1 1
2225 2 22 1 1 1
2225 2 23 0 1 1
2225 2 24 0 1 1
2225 2 25 0 1 1
2226 1 3 1 24 1
2226 1 6 1 1 1
2226 1 8 1 17 1
2226 1 11 1 1 1
2226 1 12 1 3 1
2226 1 13 1 17 1
2226 1 14 1 2 1
2226 1 15 1 4 1
2226 1 18 1 17 1
2226 1 23 1 14 1
2226 2 1 0 1 1
2226 2 2 0 1 1
2226 2 3 1 1 1
2226 2 4 0 1 1
2226 2 5 0 1 1
2226 2 6 0 1 1
2226 2 7 0 1 1
2226 2 8 1 1 1
2226 2 9 0 1 1
2226 2 10 0 1 1
2226 2 11 0 1 1
2226 2 12 0 1 1
2226 2 13 1 1 1
2226 2 14 0 1 1
2226 2 15 0 1 1
2226 2 16 0 1 1
2226 2 17 0 1 1
2226 2 18 1 1 1
2226 2 19 0 1 1
2226 2 20 0 1 1
2226 2 21 0 1 1
2226 2 22 0 1 1
2226 2 23 1 1 1
2226 2 24 0 1 1
2226 2 25 0 1 1
2227 1 3 1 1 1
2227 1 4 1 15 1
2227 1 6 1 3 1
2227 1 9 1 15 1
2227 1 13 1 2 1
2227 1 14 1 17 1
2227 1 16 1 4 1
2227 1 17 1 1 1
2227 1 18 1 2 1
2227 1 19 1 18 1
2227 1 20 1 2 1
2227 1 24 1 19 1
2227 1 25 1 1 1
2227 2 1 0 1 1
2227 2 2 0 1 1
2227 2 3 0 1 1
2227 2 4 1 1 1
2227 2 5 0 1 1
2227 2 6 0 1 1
2227 2 7 0 1 1
2227 2 8 0 1 1
2227 2 9 1 1 1
2227 2 10 0 1 1
2227 2 11 0 1 1
2227 2 12 0 1 1
2227 2 13 0 1 1
2227 2 14 1 1 1
2227 2 15 0 1 1
2227 2 16 0 1 1
2227 2 17 0 1 1
2227 2 18 0 1 1
2227 2 19 1 1 1
2227 2 20 0 1 1
2227 2 21 0 1 1
2227 2 22 0 1 1
2227 2 23 0 1 1
2227 2 24 1 1 1
2227 2 25 0 1 1
2228 1 5 1 3 1
2228 1 10 1 7 1
2228 1 15 1 6 1
2228 1 16 1 18 1
2228 1 17 1 15 1
2228 1 18 1 16 1
2228 1 19 1 15 1
2228 1 20 1 16 1
2228 1 25 1 4 1
2228 2 1 0 1 1
2228 2 2 0 1 1
2228 2 3 0 1 1
2228 2 4 0 1 1
2228 2 5 0 1 1
2228 2 6 0 1 1
2228 2 7 0 1 1
2228 2 8 0 1 1
2228 2 9 0 1 1
2228 2 10 0 1 1
2228 2 11 0 1 1
2228 2 12 0 1 1
2228 2 13 0 1 1
2228 2 14 0 1 1
2228 2 15 1 1 1
2228 2 16 1 1 1
2228 2 17 1 1 1
2228 2 18 1 1 1
2228 2 19 1 1 1
2228 2 20 1 1 1
2228 2 21 0 1 1
2228 2 22 0 1 1
2228 2 23 0 1 1
2228 2 24 0 1 1
2228 2 25 0 1 1
2229 1 1 1 20 1
2229 1 6 1 14 1
2229 1 7 1 2 1
2229 1 11 1 13 1
2229 1 12 1 3 1
2229 1 13 1 1 1
2229 1 16 1 16 1
2229 1 17 1 4 1
2229 1 18 1 8 1
2229 1 19 1 2 1
2229 1 20 1 3 1
2229 1 21 1 12 1
2229 1 22 1 2 1
2229 2 1 0 1 1
2229 2 2 0 1 1
2229 2 3 0 1 1
2229 2 4 0 1 1
2229 2 5 0 1 1
2229 2 6 1 1 1
2229 2 7 0 1 1
2229 2 8 0 1 1
2229 2 9 0 1 1
2229 2 10 0 1 1
2229 2 11 1 1 1
2229 2 12 0 1 1
2229 2 13 0 1 1
2229 2 14 0 1 1
2229 2 15 0 1 1
2229 2 16 1 1 1
2229 2 17 0 1 1
2229 2 18 0 1 1
2229 2 19 1 1 1
2229 2 20 0 1 1
2229 2 21 1 1 1
2229 2 22 0 1 1
2229 2 23 0 1 1
2229 2 24 0 1 1
2229 2 25 0 1 1
2230 1 3 1 14 1
2230 1 8 1 17 1
2230 1 13 1 22 1
2230 1 18 1 17 1
2230 1 22 1 3 1
2230 1 23 1 20 1
2230 1 24 1 3 1
2230 1 25 1 4 1
2230 2 1 0 1 1
2230 2 2 0 1 1
2230 2 3 1 1 1
2230 2 4 0 1 1
2230 2 5 0 1 1
2230 2 6 0 1 1
2230 2 7 0 1 1
2230 2 8 1 1 1
2230 2 9 0 1 1
2230 2 10 0 1 1
2230 2 11 0 1 1
2230 2 12 0 1 1
2230 2 13 1 1 1
2230 2 14 0 1 1
2230 2 15 0 1 1
2230 2 16 0 1 1
2230 2 17 0 1 1
2230 2 18 1 1 1
2230 2 19 0 1 1
2230 2 20 0 1 1
2230 2 21 0 1 1
2230 2 22 0 1 1
2230 2 23 1 1 1
2230 2 24 0 1 1
2230 2 25 0 1 1
2231 1 1 1 12 1
2231 1 2 1 15 1
2231 1 3 1 6 1
2231 1 4 1 4 1
2231 1 5 1 5 1
2231 1 6 1 15 1
2231 1 7 1 12 1
2231 1 8 1 13 1
2231 1 9 1 8 1
2231 1 10 1 4 1
2231 1 17 1 1 1
2231 1 18 1 3 1
2231 1 23 1 1 1
2231 1 25 1 1 1
2231 2 1 1 1 1
2231 2 2 1 1 1
2231 2 3 0 1 1
2231 2 4 1 1 1
2231 2 5 0 1 1
2231 2 6 0 1 1
2231 2 7 0 1 1
2231 2 8 0 1 1
2231 2 9 0 1 1
2231 2 10 0 1 1
2231 2 11 0 1 1
2231 2 12 0 1 1
2231 2 13 0 1 1
2231 2 14 0 1 1
2231 2 15 0 1 1
2231 2 16 0 1 1
2231 2 17 1 1 1
2231 2 18 0 1 1
2231 2 19 0 1 1
2231 2 20 0 1 1
2231 2 21 0 1 1
2231 2 22 0 1 1
2231 2 23 0 1 1
2231 2 24 0 1 1
2231 2 25 0 1 1
2232 1 1 1 14 1
2232 1 2 1 19 1
2232 1 3 1 24 1
2232 1 4 1 14 1
2232 1 5 1 25 1
2232 1 12 1 1 1
2232 1 18 1 1 1
2232 1 23 1 2 1
2232 2 1 0 1 1
2232 2 2 1 1 1
2232 2 3 1 1 1
2232 2 4 1 1 1
2232 2 5 1 1 1
2232 2 6 0 1 1
2232 2 7 0 1 1
2232 2 8 0 1 1
2232 2 9 0 1 1
2232 2 10 0 1 1
2232 2 11 0 1 1
2232 2 12 0 1 1
2232 2 13 0 1 1
2232 2 14 0 1 1
2232 2 15 0 1 1
2232 2 16 0 1 1
2232 2 17 0 1 1
2232 2 18 0 1 1
2232 2 19 0 1 1
2232 2 20 0 1 1
2232 2 21 0 1 1
2232 2 22 0 1 1
2232 2 23 0 1 1
2232 2 24 0 1 1
2232 2 25 0 1 1
2233 1 2 1 15 1
2233 1 7 1 14 1
2233 1 11 1 1 1
2233 1 12 1 23 1
2233 1 13 1 2 1
2233 1 14 1 1 1
2233 1 15 1 1 1
2233 1 17 1 21 1
2233 1 22 1 22 1
2233 2 1 0 1 1
2233 2 2 1 1 1
2233 2 3 0 1 1
2233 2 4 0 1 1
2233 2 5 0 1 1
2233 2 6 0 1 1
2233 2 7 1 1 1
2233 2 8 0 1 1
2233 2 9 0 1 1
2233 2 10 0 1 1
2233 2 11 0 1 1
2233 2 12 1 1 1
2233 2 13 0 1 1
2233 2 14 0 1 1
2233 2 15 0 1 1
2233 2 16 0 1 1
2233 2 17 1 1 1
2233 2 18 0 1 1
2233 2 19 0 1 1
2233 2 20 0 1 1
2233 2 21 0 1 1
2233 2 22 0 1 1
2233 2 23 0 1 1
2233 2 24 0 1 1
2233 2 25 0 1 1
2234 1 1 1 2 1
2234 1 3 1 6 1
2234 1 5 1 12 1
2234 1 6 1 1 1
2234 1 8 1 4 1
2234 1 10 1 10 1
2234 1 11 1 1 1
2234 1 12 1 2 1
2234 1 13 1 10 1
2234 1 15 1 15 1
2234 1 16 1 4 1
2234 1 17 1 3 1
2234 1 18 1 6 1
2234 1 20 1 8 1
2234 1 21 1 2 1
2234 1 22 1 1 1
2234 1 23 1 7 1
2234 1 25 1 6 1
2234 2 1 0 1 1
2234 2 2 0 1 1
2234 2 3 0 1 1
2234 2 4 0 1 1
2234 2 5 1 1 1
2234 2 6 0 1 1
2234 2 7 0 1 1
2234 2 8 0 1 1
2234 2 9 0 1 1
2234 2 10 0 1 1
2234 2 11 0 1 1
2234 2 12 0 1 1
2234 2 13 0 1 1
2234 2 14 0 1 1
2234 2 15 1 1 1
2234 2 16 0 1 1
2234 2 17 0 1 1
2234 2 18 0 1 1
2234 2 19 0 1 1
2234 2 20 1 1 1
2234 2 21 0 1 1
2234 2 22 0 1 1
2234 2 23 0 1 1
2234 2 24 0 1 1
2234 2 25 0 1 1
2235 1 1 1 2 1
2235 1 3 1 3 1
2235 1 6 1 1 1
2235 1 8 1 3 1
2235 1 11 1 4 1
2235 1 12 1 8 1
2235 1 13 1 4 1
2235 1 14 1 4 1
2235 1 15 1 3 1
2235 1 16 1 10 1
2235 1 17 1 14 1
2235 1 18 1 13 1
2235 1 19 1 11 1
2235 1 20 1 12 1
2235 1 21 1 2 1
2235 1 23 1 4 1
2235 1 24 1 2 1
2235 2 1 0 1 1
2235 2 2 0 1 1
2235 2 3 0 1 1
2235 2 4 0 1 1
2235 2 5 0 1 1
2235 2 6 0 1 1
2235 2 7 0 1 1
2235 2 8 0 1 1
2235 2 9 0 1 1
2235 2 10 0 1 1
2235 2 11 0 1 1
2235 2 12 0 1 1
2235 2 13 0 1 1
2235 2 14 0 1 1
2235 2 15 0 1 1
2235 2 16 0 1 1
2235 2 17 0 1 1
2235 2 18 1 1 1
2235 2 19 1 1 1
2235 2 20 1 1 1
2235 2 21 0 1 1
2235 2 22 0 1 1
2235 2 23 0 1 1
2235 2 24 0 1 1
2235 2 25 0 1 1
2236 1 1 1 8 1
2236 1 2 1 9 1
2236 1 3 1 14 1
2236 1 4 1 13 1
2236 1 5 1 6 1
2236 1 9 1 3 1
2236 1 14 1 3 1
2236 1 15 1 1 1
2236 1 19 1 3 1
2236 1 20 1 1 1
2236 1 21 1 6 1
2236 1 22 1 9 1
2236 1 23 1 7 1
2236 1 24 1 13 1
2236 1 25 1 4 1
2236 2 1 0 1 1
2236 2 2 0 1 1
2236 2 3 1 1 1
2236 2 4 1 1 1
2236 2 5 1 1 1
2236 2 6 0 1 1
2236 2 7 0 1 1
2236 2 8 0 1 1
2236 2 9 1 1 1
2236 2 10 0 1 1
2236 2 11 0 1 1
2236 2 12 0 1 1
2236 2 13 0 1 1
2236 2 14 0 1 1
2236 2 15 0 1 1
2236 2 16 0 1 1
2236 2 17 0 1 1
2236 2 18 0 1 1
2236 2 19 0 1 1
2236 2 20 0 1 1
2236 2 21 1 1 1
2236 2 22 1 1 1
2236 2 23 0 1 1
2236 2 24 1 1 1
2236 2 25 1 1 1
2237 1 2 1 6 1
2237 1 4 1 1 1
2237 1 5 1 1 1
2237 1 6 1 1 1
2237 1 7 1 9 1
2237 1 9 1 2 1
2237 1 12 1 13 1
2237 1 14 1 2 1
2237 1 15 1 2 1
2237 1 16 1 1 1
2237 1 17 1 11 1
2237 1 20 1 1 1
2237 1 21 1 7 1
2237 1 22 1 18 1
2237 1 23 1 8 1
2237 1 24 1 8 1
2237 1 25 1 9 1
2237 2 1 0 1 1
2237 2 2 0 1 1
2237 2 3 0 1 1
2237 2 4 0 1 1
2237 2 5 0 1 1
2237 2 6 0 1 1
2237 2 7 1 1 1
2237 2 8 0 1 1
2237 2 9 0 1 1
2237 2 10 0 1 1
2237 2 11 0 1 1
2237 2 12 1 1 1
2237 2 13 0 1 1
2237 2 14 0 1 1
2237 2 15 0 1 1
2237 2 16 0 1 1
2237 2 17 1 1 1
2237 2 18 0 1 1
2237 2 19 0 1 1
2237 2 20 0 1 1
2237 2 21 0 1 1
2237 2 22 1 1 1
2237 2 23 0 1 1
2237 2 24 0 1 1
2237 2 25 0 1 1
2238 1 1 1 4 1
2238 1 5 1 1 1
2238 1 6 1 6 1
2238 1 11 1 18 1
2238 1 12 1 21 1
2238 1 13 1 7 1
2238 1 14 1 19 1
2238 1 15 1 13 1
2238 1 16 1 5 1
2238 1 20 1 1 1
2238 1 21 1 4 1
2238 1 25 1 1 1
2238 2 1 0 1 1
2238 2 2 0 1 1
2238 2 3 0 1 1
2238 2 4 0 1 1
2238 2 5 0 1 1
2238 2 6 1 1 1
2238 2 7 0 1 1
2238 2 8 0 1 1
2238 2 9 0 1 1
2238 2 10 0 1 1
2238 2 11 1 1 1
2238 2 12 0 1 1
2238 2 13 0 1 1
2238 2 14 1 1 1
2238 2 15 1 1 1
2238 2 16 1 1 1
2238 2 17 0 1 1
2238 2 18 0 1 1
2238 2 19 0 1 1
2238 2 20 0 1 1
2238 2 21 0 1 1
2238 2 22 0 1 1
2238 2 23 0 1 1
2238 2 24 0 1 1
2238 2 25 0 1 1
2239 1 1 1 9 1
2239 1 2 1 1 1
2239 1 4 1 4 1
2239 1 6 1 9 1
2239 1 9 1 6 1
2239 1 10 1 1 1
2239 1 11 1 13 1
2239 1 12 1 2 1
2239 1 14 1 8 1
2239 1 15 1 2 1
2239 1 16 1 7 1
2239 1 19 1 6 1
2239 1 20 1 2 1
2239 1 21 1 16 1
2239 1 23 1 1 1
2239 1 24 1 7 1
2239 1 25 1 6 1
2239 2 1 1 1 1
2239 2 2 0 1 1
2239 2 3 0 1 1
2239 2 4 1 1 1
2239 2 5 0 1 1
2239 2 6 0 1 1
2239 2 7 0 1 1
2239 2 8 0 1 1
2239 2 9 1 1 1
2239 2 10 0 1 1
2239 2 11 1 1 1
2239 2 12 0 1 1
2239 2 13 1 1 1
2239 2 14 0 1 1
2239 2 15 1 1 1
2239 2 16 0 1 1
2239 2 17 0 1 1
2239 2 18 0 1 1
2239 2 19 0 1 1
2239 2 20 0 1 1
2239 2 21 0 1 1
2239 2 22 1 1 1
2239 2 23 0 1 1
2239 2 24 0 1 1
2239 2 25 1 1 1
2240 1 1 1 19 1
2240 1 3 1 5 1
2240 1 4 1 2 1
2240 1 5 1 1 1
2240 1 6 1 19 1
2240 1 7 1 2 1
2240 1 11 1 13 1
2240 1 12 1 1 1
2240 1 13 1 2 1
2240 1 14 1 2 1
2240 1 16 1 11 1
2240 1 21 1 22 1
2240 1 22 1 1 1
2240 2 1 1 1 1
2240 2 2 0 1 1
2240 2 3 1 1 1
2240 2 4 0 1 1
2240 2 5 0 1 1
2240 2 6 1 1 1
2240 2 7 0 1 1
2240 2 8 0 1 1
2240 2 9 0 1 1
2240 2 10 0 1 1
2240 2 11 1 1 1
2240 2 12 0 1 1
2240 2 13 0 1 1
2240 2 14 0 1 1
2240 2 15 0 1 1
2240 2 16 1 1 1
2240 2 17 0 1 1
2240 2 18 0 1 1
2240 2 19 0 1 1
2240 2 20 0 1 1
2240 2 21 1 1 1
2240 2 22 0 1 1
2240 2 23 0 1 1
2240 2 24 0 1 1
2240 2 25 0 1 1
2241 1 3 1 4 1
2241 1 6 1 18 1
2241 1 7 1 14 1
2241 1 8 1 16 1
2241 1 9 1 13 1
2241 1 10 1 21 1
2241 1 11 1 2 1
2241 1 12 1 5 1
2241 1 13 1 2 1
2241 1 14 1 2 1
2241 1 15 1 2 1
2241 1 23 1 1 1
2241 2 1 0 1 1
2241 2 2 0 1 1
2241 2 3 0 1 1
2241 2 4 0 1 1
2241 2 5 0 1 1
2241 2 6 0 1 1
2241 2 7 1 1 1
2241 2 8 1 1 1
2241 2 9 1 1 1
2241 2 10 1 1 1
2241 2 11 1 1 1
2241 2 12 1 1 1
2241 2 13 0 1 1
2241 2 14 0 1 1
2241 2 15 0 1 1
2241 2 16 0 1 1
2241 2 17 0 1 1
2241 2 18 0 1 1
2241 2 19 0 1 1
2241 2 20 0 1 1
2241 2 21 0 1 1
2241 2 22 0 1 1
2241 2 23 0 1 1
2241 2 24 0 1 1
2241 2 25 0 1 1
2242 1 11 1 11 1
2242 1 12 1 8 1
2242 1 13 1 9 1
2242 1 14 1 4 1
2242 1 15 1 11 1
2242 1 18 1 1 1
2242 1 21 1 18 1
2242 1 22 1 9 1
2242 1 23 1 9 1
2242 1 24 1 12 1
2242 1 25 1 8 1
2242 2 1 0 1 1
2242 2 2 0 1 1
2242 2 3 0 1 1
2242 2 4 0 1 1
2242 2 5 0 1 1
2242 2 6 0 1 1
2242 2 7 0 1 1
2242 2 8 0 1 1
2242 2 9 0 1 1
2242 2 10 0 1 1
2242 2 11 0 1 1
2242 2 12 1 1 1
2242 2 13 0 1 1
2242 2 14 1 1 1
2242 2 15 1 1 1
2242 2 16 0 1 1
2242 2 17 0 1 1
2242 2 18 0 1 1
2242 2 19 0 1 1
2242 2 20 0 1 1
2242 2 21 0 1 1
2242 2 22 1 1 1
2242 2 23 0 1 1
2242 2 24 0 1 1
2242 2 25 1 1 1
2243 1 4 1 14 1
2243 1 6 1 3 1
2243 1 7 1 13 1
2243 1 8 1 6 1
2243 1 9 1 17 1
2243 1 10 1 7 1
2243 1 14 1 15 1
2243 1 19 1 14 1
2243 1 23 1 1 1
2243 1 24 1 10 1
2243 2 1 0 1 1
2243 2 2 0 1 1
2243 2 3 0 1 1
2243 2 4 1 1 1
2243 2 5 0 1 1
2243 2 6 0 1 1
2243 2 7 0 1 1
2243 2 8 1 1 1
2243 2 9 1 1 1
2243 2 10 0 1 1
2243 2 11 0 1 1
2243 2 12 0 1 1
2243 2 13 0 1 1
2243 2 14 1 1 1
2243 2 15 0 1 1
2243 2 16 0 1 1
2243 2 17 0 1 1
2243 2 18 0 1 1
2243 2 19 1 1 1
2243 2 20 0 1 1
2243 2 21 0 1 1
2243 2 22 0 1 1
2243 2 23 0 1 1
2243 2 24 0 1 1
2243 2 25 0 1 1
2244 1 1 1 1 1
2244 1 4 1 4 1
2244 1 6 1 14 1
2244 1 7 1 8 1
2244 1 8 1 8 1
2244 1 9 1 31 1
2244 1 10 1 12 1
2244 1 11 1 1 1
2244 1 14 1 6 1
2244 1 19 1 6 1
2244 1 24 1 9 1
2244 2 1 0 1 1
2244 2 2 0 1 1
2244 2 3 0 1 1
2244 2 4 1 1 1
2244 2 5 0 1 1
2244 2 6 1 1 1
2244 2 7 0 1 1
2244 2 8 0 1 1
2244 2 9 1 1 1
2244 2 10 0 1 1
2244 2 11 0 1 1
2244 2 12 0 1 1
2244 2 13 0 1 1
2244 2 14 0 1 1
2244 2 15 0 1 1
2244 2 16 0 1 1
2244 2 17 0 1 1
2244 2 18 0 1 1
2244 2 19 0 1 1
2244 2 20 0 1 1
2244 2 21 0 1 1
2244 2 22 0 1 1
2244 2 23 0 1 1
2244 2 24 0 1 1
2244 2 25 0 1 1
2245 1 11 1 5 1
2245 1 12 1 6 1
2245 1 13 1 5 1
2245 1 14 1 9 1
2245 1 15 1 9 1
2245 1 16 1 3 1
2245 1 17 1 2 1
2245 1 18 1 5 1
2245 1 19 1 3 1
2245 1 20 1 3 1
2245 1 21 1 5 1
2245 1 22 1 17 1
2245 1 23 1 9 1
2245 1 24 1 11 1
2245 1 25 1 8 1
2245 2 1 0 1 1
2245 2 2 0 1 1
2245 2 3 0 1 1
2245 2 4 0 1 1
2245 2 5 0 1 1
2245 2 6 0 1 1
2245 2 7 0 1 1
2245 2 8 0 1 1
2245 2 9 0 1 1
2245 2 10 0 1 1
2245 2 11 0 1 1
2245 2 12 0 1 1
2245 2 13 0 1 1
2245 2 14 0 1 1
2245 2 15 0 1 1
2245 2 16 0 1 1
2245 2 17 0 1 1
2245 2 18 0 1 1
2245 2 19 0 1 1
2245 2 20 0 1 1
2245 2 21 0 1 1
2245 2 22 0 1 1
2245 2 23 1 1 1
2245 2 24 0 1 1
2245 2 25 0 1 1
2246 1 1 1 19 1
2246 1 2 1 3 1
2246 1 3 1 2 1
2246 1 5 1 3 1
2246 1 6 1 10 1
2246 1 8 1 2 1
2246 1 11 1 17 1
2246 1 13 1 5 1
2246 1 16 1 17 1
2246 1 17 1 2 1
2246 1 18 1 6 1
2246 1 21 1 12 1
2246 1 23 1 2 1
2246 2 1 1 1 1
2246 2 2 0 1 1
2246 2 3 0 1 1
2246 2 4 0 1 1
2246 2 5 0 1 1
2246 2 6 0 1 1
2246 2 7 0 1 1
2246 2 8 0 1 1
2246 2 9 0 1 1
2246 2 10 0 1 1
2246 2 11 1 1 1
2246 2 12 0 1 1
2246 2 13 0 1 1
2246 2 14 1 1 1
2246 2 15 0 1 1
2246 2 16 0 1 1
2246 2 17 0 1 1
2246 2 18 0 1 1
2246 2 19 1 1 1
2246 2 20 0 1 1
2246 2 21 1 1 1
2246 2 22 0 1 1
2246 2 23 1 1 1
2246 2 24 0 1 1
2246 2 25 0 1 1
2247 1 2 1 13 1
2247 1 3 1 1 1
2247 1 7 1 4 1
2247 1 10 1 1 1
2247 1 11 1 3 1
2247 1 12 1 16 1
2247 1 13 1 3 1
2247 1 14 1 7 1
2247 1 15 1 3 1
2247 1 16 1 4 1
2247 1 17 1 14 1
2247 1 18 1 4 1
2247 1 19 1 8 1
2247 1 20 1 6 1
2247 1 22 1 10 1
2247 1 25 1 3 1
2247 2 1 0 1 1
2247 2 2 1 1 1
2247 2 3 0 1 1
2247 2 4 0 1 1
2247 2 5 0 1 1
2247 2 6 0 1 1
2247 2 7 1 1 1
2247 2 8 0 1 1
2247 2 9 0 1 1
2247 2 10 0 1 1
2247 2 11 0 1 1
2247 2 12 1 1 1
2247 2 13 1 1 1
2247 2 14 1 1 1
2247 2 15 1 1 1
2247 2 16 1 1 1
2247 2 17 1 1 1
2247 2 18 0 1 1
2247 2 19 0 1 1
2247 2 20 0 1 1
2247 2 21 0 1 1
2247 2 22 0 1 1
2247 2 23 0 1 1
2247 2 24 0 1 1
2247 2 25 0 1 1
2248 1 2 1 20 1
2248 1 7 1 9 1
2248 1 10 1 1 1
2248 1 12 1 22 1
2248 1 15 1 2 1
2248 1 17 1 24 1
2248 1 20 1 1 1
2248 1 22 1 18 1
2248 1 23 1 1 1
2248 1 24 1 2 1
2248 2 1 0 1 1
2248 2 2 1 1 1
2248 2 3 0 1 1
2248 2 4 0 1 1
2248 2 5 0 1 1
2248 2 6 0 1 1
2248 2 7 1 1 1
2248 2 8 0 1 1
2248 2 9 0 1 1
2248 2 10 0 1 1
2248 2 11 0 1 1
2248 2 12 1 1 1
2248 2 13 0 1 1
2248 2 14 0 1 1
2248 2 15 0 1 1
2248 2 16 0 1 1
2248 2 17 1 1 1
2248 2 18 0 1 1
2248 2 19 0 1 1
2248 2 20 0 1 1
2248 2 21 0 1 1
2248 2 22 1 1 1
2248 2 23 0 1 1
2248 2 24 0 1 1
2248 2 25 0 1 1
2249 1 1 1 1 1
2249 1 4 1 19 1
2249 1 6 1 3 1
2249 1 9 1 13 1
2249 1 11 1 4 1
2249 1 14 1 18 1
2249 1 16 1 1 1
2249 1 19 1 13 1
2249 1 21 1 3 1
2249 1 22 1 1 1
2249 1 23 1 3 1
2249 1 24 1 18 1
2249 1 25 1 3 1
2249 2 1 0 1 1
2249 2 2 0 1 1
2249 2 3 0 1 1
2249 2 4 0 1 1
2249 2 5 0 1 1
2249 2 6 0 1 1
2249 2 7 0 1 1
2249 2 8 0 1 1
2249 2 9 1 1 1
2249 2 10 0 1 1
2249 2 11 1 1 1
2249 2 12 0 1 1
2249 2 13 0 1 1
2249 2 14 0 1 1
2249 2 15 0 1 1
2249 2 16 1 1 1
2249 2 17 0 1 1
2249 2 18 0 1 1
2249 2 19 1 1 1
2249 2 20 0 1 1
2249 2 21 0 1 1
2249 2 22 0 1 1
2249 2 23 1 1 1
2249 2 24 1 1 1
2249 2 25 0 1 1
2250 1 1 1 1 1
2250 1 2 1 17 1
2250 1 3 1 1 1
2250 1 4 1 2 1
2250 1 5 1 7 1
2250 1 7 1 16 1
2250 1 10 1 4 1
2250 1 12 1 16 1
2250 1 15 1 4 1
2250 1 17 1 10 1
2250 1 20 1 4 1
2250 1 22 1 15 1
2250 1 25 1 3 1
2250 2 1 0 1 1
2250 2 2 1 1 1
2250 2 3 0 1 1
2250 2 4 0 1 1
2250 2 5 0 1 1
2250 2 6 0 1 1
2250 2 7 1 1 1
2250 2 8 0 1 1
2250 2 9 0 1 1
2250 2 10 0 1 1
2250 2 11 0 1 1
2250 2 12 1 1 1
2250 2 13 0 1 1
2250 2 14 0 1 1
2250 2 15 0 1 1
2250 2 16 0 1 1
2250 2 17 0 1 1
2250 2 18 0 1 1
2250 2 19 0 1 1
2250 2 20 0 1 1
2250 2 21 0 1 1
2250 2 22 0 1 1
2250 2 23 0 1 1
2250 2 24 0 1 1
2250 2 25 0 1 1
2251 1 1 1 2 1
2251 1 2 1 6 1
2251 1 3 1 20 1
2251 1 4 1 5 1
2251 1 5 1 3 1
2251 1 8 1 13 1
2251 1 9 1 1 1
2251 1 12 1 2 1
2251 1 13 1 12 1
2251 1 14 1 4 1
2251 1 15 1 1 1
2251 1 16 1 3 1
2251 1 17 1 1 1
2251 1 18 1 12 1
2251 1 22 1 2 1
2251 1 23 1 12 1
2251 1 24 1 1 1
2251 2 1 0 1 1
2251 2 2 0 1 1
2251 2 3 0 1 1
2251 2 4 1 1 1
2251 2 5 0 1 1
2251 2 6 0 1 1
2251 2 7 0 1 1
2251 2 8 1 1 1
2251 2 9 0 1 1
2251 2 10 0 1 1
2251 2 11 1 1 1
2251 2 12 0 1 1
2251 2 13 1 1 1
2251 2 14 0 1 1
2251 2 15 0 1 1
2251 2 16 0 1 1
2251 2 17 0 1 1
2251 2 18 0 1 1
2251 2 19 0 1 1
2251 2 20 0 1 1
2251 2 21 0 1 1
2251 2 22 0 1 1
2251 2 23 0 1 1
2251 2 24 0 1 1
2251 2 25 0 1 1
2252 1 1 1 11 1
2252 1 2 1 6 1
2252 1 3 1 9 1
2252 1 4 1 6 1
2252 1 5 1 4 1
2252 1 6 1 1 1
2252 1 10 1 1 1
2252 1 11 1 7 1
2252 1 14 1 1 1
2252 1 16 1 9 1
2252 1 17 1 11 1
2252 1 18 1 11 1
2252 1 19 1 8 1
2252 1 20 1 12 1
2252 1 21 1 1 1
2252 1 25 1 2 1
2252 2 1 0 1 1
2252 2 2 0 1 1
2252 2 3 1 1 1
2252 2 4 1 1 1
2252 2 5 1 1 1
2252 2 6 0 1 1
2252 2 7 0 1 1
2252 2 8 0 1 1
2252 2 9 0 1 1
2252 2 10 0 1 1
2252 2 11 0 1 1
2252 2 12 0 1 1
2252 2 13 0 1 1
2252 2 14 0 1 1
2252 2 15 0 1 1
2252 2 16 1 1 1
2252 2 17 1 1 1
2252 2 18 0 1 1
2252 2 19 0 1 1
2252 2 20 0 1 1
2252 2 21 0 1 1
2252 2 22 0 1 1
2252 2 23 0 1 1
2252 2 24 0 1 1
2252 2 25 0 1 1
2253 1 1 1 7 1
2253 1 2 1 5 1
2253 1 3 1 19 1
2253 1 4 1 9 1
2253 1 5 1 7 1
2253 1 6 1 2 1
2253 1 8 1 16 1
2253 1 9 1 1 1
2253 1 11 1 1 1
2253 1 13 1 7 1
2253 1 18 1 16 1
2253 1 19 1 1 1
2253 1 21 1 1 1
2253 1 23 1 8 1
2253 2 1 1 1 1
2253 2 2 0 1 1
2253 2 3 1 1 1
2253 2 4 0 1 1
2253 2 5 1 1 1
2253 2 6 0 1 1
2253 2 7 0 1 1
2253 2 8 1 1 1
2253 2 9 0 1 1
2253 2 10 0 1 1
2253 2 11 0 1 1
2253 2 12 0 1 1
2253 2 13 1 1 1
2253 2 14 0 1 1
2253 2 15 0 1 1
2253 2 16 0 1 1
2253 2 17 0 1 1
2253 2 18 1 1 1
2253 2 19 0 1 1
2253 2 20 0 1 1
2253 2 21 0 1 1
2253 2 22 0 1 1
2253 2 23 1 1 1
2253 2 24 0 1 1
2253 2 25 0 1 1
2254 1 4 1 15 1
2254 1 5 1 5 1
2254 1 6 1 1 1
2254 1 7 1 1 1
2254 1 9 1 13 1
2254 1 10 1 4 1
2254 1 12 1 3 1
2254 1 14 1 9 1
2254 1 15 1 7 1
2254 1 17 1 5 1
2254 1 19 1 13 1
2254 1 20 1 3 1
2254 1 22 1 1 1
2254 1 24 1 16 1
2254 1 25 1 4 1
2254 2 1 0 1 1
2254 2 2 0 1 1
2254 2 3 0 1 1
2254 2 4 0 1 1
2254 2 5 0 1 1
2254 2 6 0 1 1
2254 2 7 0 1 1
2254 2 8 0 1 1
2254 2 9 1 1 1
2254 2 10 0 1 1
2254 2 11 0 1 1
2254 2 12 0 1 1
2254 2 13 0 1 1
2254 2 14 1 1 1
2254 2 15 1 1 1
2254 2 16 0 1 1
2254 2 17 0 1 1
2254 2 18 0 1 1
2254 2 19 0 1 1
2254 2 20 0 1 1
2254 2 21 0 1 1
2254 2 22 0 1 1
2254 2 23 0 1 1
2254 2 24 0 1 1
2254 2 25 0 1 1
2255 1 1 1 17 1
2255 1 2 1 6 1
2255 1 3 1 13 1
2255 1 4 1 17 1
2255 1 5 1 6 1
2255 1 7 1 1 1
2255 1 9 1 2 1
2255 1 11 1 2 1
2255 1 12 1 5 1
2255 1 13 1 5 1
2255 1 14 1 4 1
2255 1 15 1 4 1
2255 1 17 1 1 1
2255 1 18 1 1 1
2255 1 19 1 7 1
2255 1 23 1 2 1
2255 1 24 1 6 1
2255 1 25 1 1 1
2255 2 1 1 1 1
2255 2 2 1 1 1
2255 2 3 0 1 1
2255 2 4 1 1 1
2255 2 5 1 1 1
2255 2 6 0 1 1
2255 2 7 0 1 1
2255 2 8 0 1 1
2255 2 9 0 1 1
2255 2 10 0 1 1
2255 2 11 0 1 1
2255 2 12 1 1 1
2255 2 13 1 1 1
2255 2 14 1 1 1
2255 2 15 0 1 1
2255 2 16 0 1 1
2255 2 17 0 1 1
2255 2 18 0 1 1
2255 2 19 1 1 1
2255 2 20 0 1 1
2255 2 21 0 1 1
2255 2 22 0 1 1
2255 2 23 0 1 1
2255 2 24 1 1 1
2255 2 25 0 1 1
2256 1 1 1 1 1
2256 1 2 1 7 1
2256 1 3 1 2 1
2256 1 4 1 3 1
2256 1 6 1 7 1
2256 1 7 1 5 1
2256 1 8 1 4 1
2256 1 11 1 6 1
2256 1 12 1 7 1
2256 1 13 1 2 1
2256 1 16 1 10 1
2256 1 17 1 15 1
2256 1 18 1 5 1
2256 1 19 1 3 1
2256 1 20 1 8 1
2256 1 21 1 1 1
2256 1 22 1 10 1
2256 1 23 1 4 1
2256 2 1 0 1 1
2256 2 2 1 1 1
2256 2 3 0 1 1
2256 2 4 0 1 1
2256 2 5 0 1 1
2256 2 6 0 1 1
2256 2 7 0 1 1
2256 2 8 1 1 1
2256 2 9 0 1 1
2256 2 10 0 1 1
2256 2 11 1 1 1
2256 2 12 1 1 1
2256 2 13 0 1 1
2256 2 14 0 1 1
2256 2 15 0 1 1
2256 2 16 0 1 1
2256 2 17 1 1 1
2256 2 18 1 1 1
2256 2 19 0 1 1
2256 2 20 0 1 1
2256 2 21 0 1 1
2256 2 22 0 1 1
2256 2 23 0 1 1
2256 2 24 0 1 1
2256 2 25 0 1 1
2257 1 2 1 3 1
2257 1 4 1 1 1
2257 1 5 1 2 1
2257 1 6 1 7 1
2257 1 7 1 5 1
2257 1 8 1 10 1
2257 1 9 1 3 1
2257 1 10 1 8 1
2257 1 12 1 3 1
2257 1 14 1 1 1
2257 1 15 1 11 1
2257 1 16 1 10 1
2257 1 17 1 9 1
2257 1 18 1 6 1
2257 1 19 1 1 1
2257 1 20 1 10 1
2257 1 21 1 1 1
2257 1 23 1 1 1
2257 1 24 1 1 1
2257 1 25 1 7 1
2257 2 1 0 1 1
2257 2 2 0 1 1
2257 2 3 0 1 1
2257 2 4 0 1 1
2257 2 5 0 1 1
2257 2 6 0 1 1
2257 2 7 1 1 1
2257 2 8 0 1 1
2257 2 9 0 1 1
2257 2 10 1 1 1
2257 2 11 0 1 1
2257 2 12 0 1 1
2257 2 13 0 1 1
2257 2 14 0 1 1
2257 2 15 1 1 1
2257 2 16 0 1 1
2257 2 17 0 1 1
2257 2 18 0 1 1
2257 2 19 0 1 1
2257 2 20 1 1 1
2257 2 21 0 1 1
2257 2 22 0 1 1
2257 2 23 0 1 1
2257 2 24 1 1 1
2257 2 25 0 1 1
2258 1 1 1 1 1
2258 1 2 1 16 1
2258 1 4 1 2 1
2258 1 6 1 2 1
2258 1 7 1 9 1
2258 1 11 1 2 1
2258 1 12 1 11 1
2258 1 14 1 2 1
2258 1 16 1 5 1
2258 1 17 1 22 1
2258 1 18 1 5 1
2258 1 19 1 1 1
2258 1 20 1 6 1
2258 1 21 1 2 1
2258 1 22 1 11 1
2258 1 24 1 3 1
2258 2 1 1 1 1
2258 2 2 1 1 1
2258 2 3 0 1 1
2258 2 4 0 1 1
2258 2 5 0 1 1
2258 2 6 0 1 1
2258 2 7 1 1 1
2258 2 8 0 1 1
2258 2 9 0 1 1
2258 2 10 0 1 1
2258 2 11 0 1 1
2258 2 12 1 1 1
2258 2 13 0 1 1
2258 2 14 0 1 1
2258 2 15 0 1 1
2258 2 16 0 1 1
2258 2 17 1 1 1
2258 2 18 0 1 1
2258 2 19 1 1 1
2258 2 20 0 1 1
2258 2 21 0 1 1
2258 2 22 1 1 1
2258 2 23 0 1 1
2258 2 24 0 1 1
2258 2 25 0 1 1
2259 1 2 1 1 1
2259 1 7 1 4 1
2259 1 8 1 1 1
2259 1 11 1 1 1
2259 1 12 1 3 1
2259 1 16 1 14 1
2259 1 17 1 26 1
2259 1 18 1 18 1
2259 1 19 1 15 1
2259 1 20 1 13 1
2259 1 22 1 4 1
2259 2 1 0 1 1
2259 2 2 0 1 1
2259 2 3 0 1 1
2259 2 4 0 1 1
2259 2 5 0 1 1
2259 2 6 0 1 1
2259 2 7 0 1 1
2259 2 8 0 1 1
2259 2 9 0 1 1
2259 2 10 0 1 1
2259 2 11 0 1 1
2259 2 12 0 1 1
2259 2 13 0 1 1
2259 2 14 0 1 1
2259 2 15 0 1 1
2259 2 16 0 1 1
2259 2 17 1 1 1
2259 2 18 1 1 1
2259 2 19 1 1 1
2259 2 20 1 1 1
2259 2 21 0 1 1
2259 2 22 0 1 1
2259 2 23 0 1 1
2259 2 24 0 1 1
2259 2 25 0 1 1
2260 1 1 1 1 1
2260 1 8 1 1 1
2260 1 11 1 3 1
2260 1 12 1 1 1
2260 1 13 1 4 1
2260 1 14 1 1 1
2260 1 16 1 2 1
2260 1 17 1 2 1
2260 1 19 1 2 1
2260 1 20 1 3 1
2260 1 21 1 24 1
2260 1 22 1 10 1
2260 1 23 1 14 1
2260 1 24 1 22 1
2260 1 25 1 10 1
2260 2 1 0 1 1
2260 2 2 0 1 1
2260 2 3 0 1 1
2260 2 4 0 1 1
2260 2 5 0 1 1
2260 2 6 0 1 1
2260 2 7 0 1 1
2260 2 8 0 1 1
2260 2 9 0 1 1
2260 2 10 0 1 1
2260 2 11 0 1 1
2260 2 12 0 1 1
2260 2 13 0 1 1
2260 2 14 0 1 1
2260 2 15 0 1 1
2260 2 16 0 1 1
2260 2 17 0 1 1
2260 2 18 0 1 1
2260 2 19 0 1 1
2260 2 20 0 1 1
2260 2 21 1 1 1
2260 2 22 1 1 1
2260 2 23 1 1 1
2260 2 24 1 1 1
2260 2 25 1 1 1
2261 1 5 1 1 1
2261 1 15 1 2 1
2261 1 21 1 17 1
2261 1 22 1 23 1
2261 1 23 1 16 1
2261 1 24 1 22 1
2261 1 25 1 19 1
2261 2 1 0 1 1
2261 2 2 0 1 1
2261 2 3 0 1 1
2261 2 4 0 1 1
2261 2 5 0 1 1
2261 2 6 0 1 1
2261 2 7 0 1 1
2261 2 8 0 1 1
2261 2 9 0 1 1
2261 2 10 0 1 1
2261 2 11 0 1 1
2261 2 12 0 1 1
2261 2 13 0 1 1
2261 2 14 0 1 1
2261 2 15 0 1 1
2261 2 16 0 1 1
2261 2 17 0 1 1
2261 2 18 0 1 1
2261 2 19 0 1 1
2261 2 20 0 1 1
2261 2 21 1 1 1
2261 2 22 1 1 1
2261 2 23 1 1 1
2261 2 24 1 1 1
2261 2 25 1 1 1
2262 1 3 1 4 1
2262 1 8 1 6 1
2262 1 13 1 3 1
2262 1 18 1 4 1
2262 1 19 1 1 1
2262 1 21 1 18 1
2262 1 22 1 21 1
2262 1 23 1 20 1
2262 1 24 1 15 1
2262 1 25 1 8 1
2262 2 1 0 1 1
2262 2 2 0 1 1
2262 2 3 0 1 1
2262 2 4 0 1 1
2262 2 5 0 1 1
2262 2 6 0 1 1
2262 2 7 0 1 1
2262 2 8 0 1 1
2262 2 9 0 1 1
2262 2 10 0 1 1
2262 2 11 0 1 1
2262 2 12 0 1 1
2262 2 13 0 1 1
2262 2 14 0 1 1
2262 2 15 0 1 1
2262 2 16 0 1 1
2262 2 17 0 1 1
2262 2 18 0 1 1
2262 2 19 0 1 1
2262 2 20 0 1 1
2262 2 21 1 1 1
2262 2 22 1 1 1
2262 2 23 1 1 1
2262 2 24 1 1 1
2262 2 25 1 1 1
2263 1 1 1 7 1
2263 1 2 1 4 1
2263 1 3 1 13 1
2263 1 4 1 11 1
2263 1 5 1 8 1
2263 1 9 1 2 1
2263 1 11 1 8 1
2263 1 12 1 8 1
2263 1 13 1 9 1
2263 1 14 1 12 1
2263 1 15 1 2 1
2263 1 19 1 7 1
2263 1 22 1 1 1
2263 1 24 1 7 1
2263 1 25 1 1 1
2263 2 1 1 1 1
2263 2 2 0 1 1
2263 2 3 1 1 1
2263 2 4 1 1 1
2263 2 5 1 1 1
2263 2 6 0 1 1
2263 2 7 0 1 1
2263 2 8 0 1 1
2263 2 9 0 1 1
2263 2 10 1 1 1
2263 2 11 1 1 1
2263 2 12 0 1 1
2263 2 13 0 1 1
2263 2 14 1 1 1
2263 2 15 0 1 1
2263 2 16 0 1 1
2263 2 17 0 1 1
2263 2 18 0 1 1
2263 2 19 0 1 1
2263 2 20 0 1 1
2263 2 21 0 1 1
2263 2 22 0 1 1
2263 2 23 0 1 1
2263 2 24 0 1 1
2263 2 25 0 1 1
2264 1 1 1 7 1
2264 1 4 1 17 1
2264 1 6 1 4 1
2264 1 9 1 12 1
2264 1 14 1 11 1
2264 1 16 1 3 1
2264 1 19 1 19 1
2264 1 21 1 3 1
2264 1 24 1 24 1
2264 2 1 0 1 1
2264 2 2 0 1 1
2264 2 3 0 1 1
2264 2 4 0 1 1
2264 2 5 0 1 1
2264 2 6 0 1 1
2264 2 7 0 1 1
2264 2 8 0 1 1
2264 2 9 1 1 1
2264 2 10 0 1 1
2264 2 11 1 1 1
2264 2 12 0 1 1
2264 2 13 0 1 1
2264 2 14 1 1 1
2264 2 15 0 1 1
2264 2 16 0 1 1
2264 2 17 0 1 1
2264 2 18 0 1 1
2264 2 19 1 1 1
2264 2 20 0 1 1
2264 2 21 1 1 1
2264 2 22 0 1 1
2264 2 23 0 1 1
2264 2 24 1 1 1
2264 2 25 0 1 1
2265 1 2 1 2 1
2265 1 3 1 13 1
2265 1 4 1 2 1
2265 1 5 1 3 1
2265 1 8 1 14 1
2265 1 10 1 4 1
2265 1 13 1 15 1
2265 1 15 1 6 1
2265 1 18 1 15 1
2265 1 20 1 9 1
2265 1 23 1 12 1
2265 1 25 1 5 1
2265 2 1 0 1 1
2265 2 2 0 1 1
2265 2 3 0 1 1
2265 2 4 0 1 1
2265 2 5 1 1 1
2265 2 6 0 1 1
2265 2 7 0 1 1
2265 2 8 1 1 1
2265 2 9 0 1 1
2265 2 10 0 1 1
2265 2 11 0 1 1
2265 2 12 0 1 1
2265 2 13 1 1 1
2265 2 14 0 1 1
2265 2 15 0 1 1
2265 2 16 0 1 1
2265 2 17 0 1 1
2265 2 18 1 1 1
2265 2 19 0 1 1
2265 2 20 0 1 1
2265 2 21 0 1 1
2265 2 22 0 1 1
2265 2 23 1 1 1
2265 2 24 0 1 1
2265 2 25 0 1 1
2266 1 5 1 1 1
2266 1 10 1 1 1
2266 1 17 1 1 1
2266 1 19 1 1 1
2266 1 20 1 3 1
2266 1 21 1 23 1
2266 1 22 1 20 1
2266 1 23 1 12 1
2266 1 24 1 23 1
2266 1 25 1 15 1
2266 2 1 0 1 1
2266 2 2 0 1 1
2266 2 3 0 1 1
2266 2 4 0 1 1
2266 2 5 0 1 1
2266 2 6 0 1 1
2266 2 7 0 1 1
2266 2 8 0 1 1
2266 2 9 0 1 1
2266 2 10 0 1 1
2266 2 11 0 1 1
2266 2 12 0 1 1
2266 2 13 0 1 1
2266 2 14 0 1 1
2266 2 15 0 1 1
2266 2 16 0 1 1
2266 2 17 0 1 1
2266 2 18 0 1 1
2266 2 19 0 1 1
2266 2 20 0 1 1
2266 2 21 0 1 1
2266 2 22 1 1 1
2266 2 23 1 1 1
2266 2 24 1 1 1
2266 2 25 1 1 1
2267 1 1 1 13 1
2267 1 2 1 7 1
2267 1 3 1 6 1
2267 1 4 1 6 1
2267 1 5 1 4 1
2267 1 7 1 5 1
2267 1 8 1 1 1
2267 1 12 1 11 1
2267 1 14 1 1 1
2267 1 15 1 1 1
2267 1 17 1 11 1
2267 1 20 1 1 1
2267 1 21 1 3 1
2267 1 22 1 9 1
2267 1 23 1 9 1
2267 1 24 1 7 1
2267 1 25 1 5 1
2267 2 1 1 1 1
2267 2 2 1 1 1
2267 2 3 1 1 1
2267 2 4 0 1 1
2267 2 5 0 1 1
2267 2 6 0 1 1
2267 2 7 0 1 1
2267 2 8 0 1 1
2267 2 9 0 1 1
2267 2 10 0 1 1
2267 2 11 0 1 1
2267 2 12 0 1 1
2267 2 13 0 1 1
2267 2 14 0 1 1
2267 2 15 0 1 1
2267 2 16 0 1 1
2267 2 17 1 1 1
2267 2 18 0 1 1
2267 2 19 0 1 1
2267 2 20 0 1 1
2267 2 21 0 1 1
2267 2 22 0 1 1
2267 2 23 0 1 1
2267 2 24 1 1 1
2267 2 25 0 1 1
2268 1 6 1 19 1
2268 1 7 1 13 1
2268 1 8 1 9 1
2268 1 9 1 19 1
2268 1 10 1 8 1
2268 1 12 1 2 1
2268 1 21 1 11 1
2268 1 22 1 6 1
2268 1 23 1 3 1
2268 1 24 1 7 1
2268 1 25 1 3 1
2268 2 1 0 1 1
2268 2 2 0 1 1
2268 2 3 0 1 1
2268 2 4 0 1 1
2268 2 5 0 1 1
2268 2 6 0 1 1
2268 2 7 0 1 1
2268 2 8 1 1 1
2268 2 9 1 1 1
2268 2 10 0 1 1
2268 2 11 0 1 1
2268 2 12 0 1 1
2268 2 13 0 1 1
2268 2 14 0 1 1
2268 2 15 0 1 1
2268 2 16 0 1 1
2268 2 17 0 1 1
2268 2 18 0 1 1
2268 2 19 0 1 1
2268 2 20 0 1 1
2268 2 21 0 1 1
2268 2 22 0 1 1
2268 2 23 0 1 1
2268 2 24 0 1 1
2268 2 25 0 1 1
2269 1 1 1 9 1
2269 1 2 1 1 1
2269 1 3 1 1 1
2269 1 4 1 2 1
2269 1 5 1 4 1
2269 1 6 1 4 1
2269 1 10 1 2 1
2269 1 11 1 8 1
2269 1 15 1 1 1
2269 1 16 1 16 1
2269 1 17 1 12 1
2269 1 18 1 11 1
2269 1 19 1 10 1
2269 1 20 1 11 1
2269 1 21 1 5 1
2269 1 25 1 3 1
2269 2 1 0 1 1
2269 2 2 0 1 1
2269 2 3 0 1 1
2269 2 4 0 1 1
2269 2 5 0 1 1
2269 2 6 1 1 1
2269 2 7 0 1 1
2269 2 8 0 1 1
2269 2 9 0 1 1
2269 2 10 0 1 1
2269 2 11 0 1 1
2269 2 12 0 1 1
2269 2 13 0 1 1
2269 2 14 0 1 1
2269 2 15 0 1 1
2269 2 16 1 1 1
2269 2 17 0 1 1
2269 2 18 0 1 1
2269 2 19 1 1 1
2269 2 20 0 1 1
2269 2 21 0 1 1
2269 2 22 0 1 1
2269 2 23 0 1 1
2269 2 24 0 1 1
2269 2 25 0 1 1
2270 1 3 1 1 1
2270 1 4 1 7 1
2270 1 8 1 1 1
2270 1 9 1 7 1
2270 1 12 1 1 1
2270 1 13 1 1 1
2270 1 14 1 5 1
2270 1 16 1 2 1
2270 1 17 1 1 1
2270 1 18 1 1 1
2270 1 19 1 12 1
2270 1 20 1 2 1
2270 1 21 1 9 1
2270 1 22 1 11 1
2270 1 23 1 15 1
2270 1 24 1 11 1
2270 1 25 1 13 1
2270 2 1 0 1 1
2270 2 2 0 1 1
2270 2 3 0 1 1
2270 2 4 0 1 1
2270 2 5 0 1 1
2270 2 6 0 1 1
2270 2 7 0 1 1
2270 2 8 0 1 1
2270 2 9 0 1 1
2270 2 10 0 1 1
2270 2 11 0 1 1
2270 2 12 0 1 1
2270 2 13 0 1 1
2270 2 14 1 1 1
2270 2 15 0 1 1
2270 2 16 0 1 1
2270 2 17 0 1 1
2270 2 18 0 1 1
2270 2 19 1 1 1
2270 2 20 0 1 1
2270 2 21 1 1 1
2270 2 22 1 1 1
2270 2 23 1 1 1
2270 2 24 1 1 1
2270 2 25 0 1 1
2271 1 4 1 2 1
2271 1 5 1 15 1
2271 1 8 1 1 1
2271 1 9 1 1 1
2271 1 10 1 15 1
2271 1 15 1 21 1
2271 1 19 1 1 1
2271 1 20 1 19 1
2271 1 22 1 2 1
2271 1 25 1 23 1
2271 2 1 0 1 1
2271 2 2 0 1 1
2271 2 3 0 1 1
2271 2 4 0 1 1
2271 2 5 1 1 1
2271 2 6 0 1 1
2271 2 7 0 1 1
2271 2 8 0 1 1
2271 2 9 0 1 1
2271 2 10 1 1 1
2271 2 11 0 1 1
2271 2 12 0 1 1
2271 2 13 0 1 1
2271 2 14 0 1 1
2271 2 15 1 1 1
2271 2 16 0 1 1
2271 2 17 0 1 1
2271 2 18 0 1 1
2271 2 19 0 1 1
2271 2 20 1 1 1
2271 2 21 0 1 1
2271 2 22 0 1 1
2271 2 23 0 1 1
2271 2 24 0 1 1
2271 2 25 1 1 1
2272 1 4 1 10 1
2272 1 5 1 8 1
2272 1 6 1 1 1
2272 1 7 1 1 1
2272 1 9 1 4 1
2272 1 10 1 13 1
2272 1 14 1 6 1
2272 1 15 1 9 1
2272 1 19 1 8 1
2272 1 20 1 14 1
2272 1 24 1 10 1
2272 1 25 1 16 1
2272 2 1 0 1 1
2272 2 2 0 1 1
2272 2 3 0 1 1
2272 2 4 0 1 1
2272 2 5 0 1 1
2272 2 6 0 1 1
2272 2 7 1 1 1
2272 2 8 0 1 1
2272 2 9 0 1 1
2272 2 10 0 1 1
2272 2 11 0 1 1
2272 2 12 0 1 1
2272 2 13 0 1 1
2272 2 14 0 1 1
2272 2 15 1 1 1
2272 2 16 0 1 1
2272 2 17 0 1 1
2272 2 18 0 1 1
2272 2 19 0 1 1
2272 2 20 0 1 1
2272 2 21 0 1 1
2272 2 22 0 1 1
2272 2 23 0 1 1
2272 2 24 0 1 1
2272 2 25 1 1 1
2273 1 2 1 1 1
2273 1 5 1 3 1
2273 1 8 1 1 1
2273 1 10 1 2 1
2273 1 12 1 4 1
2273 1 15 1 1 1
2273 1 17 1 2 1
2273 1 20 1 6 1
2273 1 21 1 13 1
2273 1 22 1 14 1
2273 1 23 1 19 1
2273 1 24 1 14 1
2273 1 25 1 20 1
2273 2 1 0 1 1
2273 2 2 1 1 1
2273 2 3 0 1 1
2273 2 4 0 1 1
2273 2 5 0 1 1
2273 2 6 0 1 1
2273 2 7 0 1 1
2273 2 8 0 1 1
2273 2 9 0 1 1
2273 2 10 0 1 1
2273 2 11 0 1 1
2273 2 12 0 1 1
2273 2 13 0 1 1
2273 2 14 0 1 1
2273 2 15 1 1 1
2273 2 16 0 1 1
2273 2 17 0 1 1
2273 2 18 0 1 1
2273 2 19 0 1 1
2273 2 20 0 1 1
2273 2 21 1 1 1
2273 2 22 1 1 1
2273 2 23 1 1 1
2273 2 24 1 1 1
2273 2 25 0 1 1
2274 1 2 1 9 1
2274 1 3 1 1 1
2274 1 6 1 4 1
2274 1 7 1 21 1
2274 1 8 1 6 1
2274 1 9 1 7 1
2274 1 10 1 3 1
2274 1 12 1 13 1
2274 1 13 1 3 1
2274 1 17 1 12 1
2274 1 18 1 1 1
2274 1 21 1 3 1
2274 1 22 1 10 1
2274 1 23 1 2 1
2274 1 24 1 1 1
2274 1 25 1 4 1
2274 2 1 0 1 1
2274 2 2 1 1 1
2274 2 3 0 1 1
2274 2 4 0 1 1
2274 2 5 0 1 1
2274 2 6 0 1 1
2274 2 7 1 1 1
2274 2 8 0 1 1
2274 2 9 0 1 1
2274 2 10 1 1 1
2274 2 11 0 1 1
2274 2 12 1 1 1
2274 2 13 0 1 1
2274 2 14 0 1 1
2274 2 15 0 1 1
2274 2 16 0 1 1
2274 2 17 0 1 1
2274 2 18 1 1 1
2274 2 19 0 1 1
2274 2 20 0 1 1
2274 2 21 0 1 1
2274 2 22 1 1 1
2274 2 23 0 1 1
2274 2 24 0 1 1
2274 2 25 0 1 1
2275 1 1 1 1 1
2275 1 2 1 3 1
2275 1 5 1 2 1
2275 1 6 1 2 1
2275 1 7 1 1 1
2275 1 8 1 3 1
2275 1 13 1 5 1
2275 1 15 1 1 1
2275 1 17 1 2 1
2275 1 18 1 1 1
2275 1 21 1 12 1
2275 1 22 1 22 1
2275 1 23 1 16 1
2275 1 24 1 10 1
2275 1 25 1 19 1
2275 2 1 0 1 1
2275 2 2 1 1 1
2275 2 3 0 1 1
2275 2 4 0 1 1
2275 2 5 0 1 1
2275 2 6 0 1 1
2275 2 7 0 1 1
2275 2 8 0 1 1
2275 2 9 0 1 1
2275 2 10 0 1 1
2275 2 11 0 1 1
2275 2 12 0 1 1
2275 2 13 0 1 1
2275 2 14 0 1 1
2275 2 15 0 1 1
2275 2 16 0 1 1
2275 2 17 0 1 1
2275 2 18 0 1 1
2275 2 19 0 1 1
2275 2 20 0 1 1
2275 2 21 0 1 1
2275 2 22 1 1 1
2275 2 23 1 1 1
2275 2 24 1 1 1
2275 2 25 0 1 1
2276 1 1 1 23 1
2276 1 2 1 19 1
2276 1 3 1 15 1
2276 1 4 1 22 1
2276 1 5 1 13 1
2276 1 9 1 2 1
2276 1 12 1 1 1
2276 1 13 1 3 1
2276 1 15 1 2 1
2276 2 1 1 1 1
2276 2 2 1 1 1
2276 2 3 1 1 1
2276 2 4 1 1 1
2276 2 5 1 1 1
2276 2 6 0 1 1
2276 2 7 0 1 1
2276 2 8 0 1 1
2276 2 9 0 1 1
2276 2 10 0 1 1
2276 2 11 0 1 1
2276 2 12 0 1 1
2276 2 13 0 1 1
2276 2 14 0 1 1
2276 2 15 0 1 1
2276 2 16 0 1 1
2276 2 17 0 1 1
2276 2 18 0 1 1
2276 2 19 0 1 1
2276 2 20 0 1 1
2276 2 21 0 1 1
2276 2 22 0 1 1
2276 2 23 0 1 1
2276 2 24 0 1 1
2276 2 25 0 1 1
2277 1 1 1 1 1
2277 1 3 1 4 1
2277 1 5 1 11 1
2277 1 6 1 1 1
2277 1 7 1 3 1
2277 1 8 1 6 1
2277 1 10 1 7 1
2277 1 11 1 1 1
2277 1 13 1 15 1
2277 1 15 1 13 1
2277 1 16 1 1 1
2277 1 17 1 1 1
2277 1 18 1 5 1
2277 1 20 1 13 1
2277 1 23 1 9 1
2277 1 25 1 9 1
2277 2 1 0 1 1
2277 2 2 0 1 1
2277 2 3 1 1 1
2277 2 4 0 1 1
2277 2 5 1 1 1
2277 2 6 0 1 1
2277 2 7 0 1 1
2277 2 8 0 1 1
2277 2 9 0 1 1
2277 2 10 0 1 1
2277 2 11 0 1 1
2277 2 12 0 1 1
2277 2 13 1 1 1
2277 2 14 0 1 1
2277 2 15 0 1 1
2277 2 16 0 1 1
2277 2 17 0 1 1
2277 2 18 0 1 1
2277 2 19 0 1 1
2277 2 20 0 1 1
2277 2 21 0 1 1
2277 2 22 0 1 1
2277 2 23 0 1 1
2277 2 24 0 1 1
2277 2 25 1 1 1
2278 1 5 1 18 1
2278 1 6 1 1 1
2278 1 7 1 1 1
2278 1 8 1 2 1
2278 1 9 1 3 1
2278 1 10 1 21 1
2278 1 15 1 18 1
2278 1 20 1 21 1
2278 1 22 1 1 1
2278 1 23 1 2 1
2278 1 25 1 12 1
2278 2 1 0 1 1
2278 2 2 0 1 1
2278 2 3 0 1 1
2278 2 4 0 1 1
2278 2 5 0 1 1
2278 2 6 0 1 1
2278 2 7 0 1 1
2278 2 8 0 1 1
2278 2 9 0 1 1
2278 2 10 1 1 1
2278 2 11 0 1 1
2278 2 12 0 1 1
2278 2 13 0 1 1
2278 2 14 1 1 1
2278 2 15 1 1 1
2278 2 16 0 1 1
2278 2 17 0 1 1
2278 2 18 0 1 1
2278 2 19 0 1 1
2278 2 20 1 1 1
2278 2 21 0 1 1
2278 2 22 0 1 1
2278 2 23 0 1 1
2278 2 24 0 1 1
2278 2 25 1 1 1
2279 1 1 1 10 1
2279 1 4 1 1 1
2279 1 6 1 8 1
2279 1 8 1 1 1
2279 1 9 1 2 1
2279 1 11 1 9 1
2279 1 14 1 1 1
2279 1 16 1 12 1
2279 1 17 1 8 1
2279 1 18 1 5 1
2279 1 19 1 6 1
2279 1 20 1 6 1
2279 1 21 1 11 1
2279 1 23 1 6 1
2279 1 24 1 6 1
2279 1 25 1 8 1
2279 2 1 1 1 1
2279 2 2 0 1 1
2279 2 3 0 1 1
2279 2 4 0 1 1
2279 2 5 0 1 1
2279 2 6 1 1 1
2279 2 7 0 1 1
2279 2 8 0 1 1
2279 2 9 0 1 1
2279 2 10 0 1 1
2279 2 11 0 1 1
2279 2 12 0 1 1
2279 2 13 0 1 1
2279 2 14 0 1 1
2279 2 15 0 1 1
2279 2 16 1 1 1
2279 2 17 0 1 1
2279 2 18 1 1 1
2279 2 19 0 1 1
2279 2 20 0 1 1
2279 2 21 1 1 1
2279 2 22 1 1 1
2279 2 23 0 1 1
2279 2 24 0 1 1
2279 2 25 0 1 1
2280 1 2 1 18 1
2280 1 7 1 20 1
2280 1 12 1 24 1
2280 1 13 1 1 1
2280 1 14 1 2 1
2280 1 17 1 17 1
2280 1 22 1 18 1
2280 2 1 0 1 1
2280 2 2 1 1 1
2280 2 3 0 1 1
2280 2 4 0 1 1
2280 2 5 0 1 1
2280 2 6 0 1 1
2280 2 7 1 1 1
2280 2 8 0 1 1
2280 2 9 0 1 1
2280 2 10 0 1 1
2280 2 11 0 1 1
2280 2 12 1 1 1
2280 2 13 0 1 1
2280 2 14 0 1 1
2280 2 15 0 1 1
2280 2 16 0 1 1
2280 2 17 1 1 1
2280 2 18 0 1 1
2280 2 19 0 1 1
2280 2 20 0 1 1
2280 2 21 0 1 1
2280 2 22 1 1 1
2280 2 23 0 1 1
2280 2 24 0 1 1
2280 2 25 0 1 1
2281 1 1 1 10 1
2281 1 2 1 6 1
2281 1 3 1 21 1
2281 1 4 1 10 1
2281 1 5 1 19 1
2281 1 8 1 6 1
2281 1 11 1 1 1
2281 1 13 1 5 1
2281 1 15 1 2 1
2281 1 18 1 5 1
2281 1 20 1 3 1
2281 1 21 1 2 1
2281 1 22 1 2 1
2281 1 23 1 6 1
2281 1 25 1 2 1
2281 2 1 0 1 1
2281 2 2 0 1 1
2281 2 3 1 1 1
2281 2 4 1 1 1
2281 2 5 0 1 1
2281 2 6 0 1 1
2281 2 7 0 1 1
2281 2 8 0 1 1
2281 2 9 0 1 1
2281 2 10 0 1 1
2281 2 11 0 1 1
2281 2 12 0 1 1
2281 2 13 1 1 1
2281 2 14 0 1 1
2281 2 15 0 1 1
2281 2 16 0 1 1
2281 2 17 0 1 1
2281 2 18 0 1 1
2281 2 19 0 1 1
2281 2 20 0 1 1
2281 2 21 1 1 1
2281 2 22 0 1 1
2281 2 23 0 1 1
2281 2 24 0 1 1
2281 2 25 0 1 1
2282 1 1 1 10 1
2282 1 3 1 3 1
2282 1 5 1 1 1
2282 1 6 1 14 1
2282 1 7 1 1 1
2282 1 8 1 2 1
2282 1 10 1 1 1
2282 1 11 1 8 1
2282 1 12 1 3 1
2282 1 13 1 5 1
2282 1 15 1 4 1
2282 1 16 1 20 1
2282 1 18 1 3 1
2282 1 20 1 2 1
2282 1 21 1 18 1
2282 1 23 1 4 1
2282 1 25 1 1 1
2282 2 1 0 1 1
2282 2 2 0 1 1
2282 2 3 0 1 1
2282 2 4 0 1 1
2282 2 5 0 1 1
2282 2 6 1 1 1
2282 2 7 0 1 1
2282 2 8 0 1 1
2282 2 9 0 1 1
2282 2 10 1 1 1
2282 2 11 0 1 1
2282 2 12 0 1 1
2282 2 13 0 1 1
2282 2 14 0 1 1
2282 2 15 0 1 1
2282 2 16 1 1 1
2282 2 17 0 1 1
2282 2 18 0 1 1
2282 2 19 0 1 1
2282 2 20 0 1 1
2282 2 21 1 1 1
2282 2 22 0 1 1
2282 2 23 0 1 1
2282 2 24 0 1 1
2282 2 25 0 1 1
2283 1 1 1 3 1
2283 1 6 1 4 1
2283 1 7 1 4 1
2283 1 8 1 3 1
2283 1 9 1 8 1
2283 1 10 1 9 1
2283 1 11 1 3 1
2283 1 13 1 4 1
2283 1 14 1 2 1
2283 1 15 1 4 1
2283 1 16 1 8 1
2283 1 17 1 11 1
2283 1 18 1 15 1
2283 1 19 1 15 1
2283 1 20 1 5 1
2283 1 21 1 2 1
2283 2 1 0 1 1
2283 2 2 0 1 1
2283 2 3 0 1 1
2283 2 4 0 1 1
2283 2 5 0 1 1
2283 2 6 0 1 1
2283 2 7 0 1 1
2283 2 8 0 1 1
2283 2 9 1 1 1
2283 2 10 0 1 1
2283 2 11 0 1 1
2283 2 12 0 1 1
2283 2 13 0 1 1
2283 2 14 0 1 1
2283 2 15 0 1 1
2283 2 16 1 1 1
2283 2 17 0 1 1
2283 2 18 1 1 1
2283 2 19 0 1 1
2283 2 20 0 1 1
2283 2 21 0 1 1
2283 2 22 0 1 1
2283 2 23 0 1 1
2283 2 24 0 1 1
2283 2 25 0 1 1
2284 1 2 1 8 1
2284 1 3 1 2 1
2284 1 5 1 1 1
2284 1 7 1 11 1
2284 1 12 1 10 1
2284 1 16 1 2 1
2284 1 17 1 6 1
2284 1 18 1 2 1
2284 1 19 1 2 1
2284 1 20 1 3 1
2284 1 21 1 8 1
2284 1 22 1 12 1
2284 1 23 1 10 1
2284 1 24 1 12 1
2284 1 25 1 11 1
2284 2 1 0 1 1
2284 2 2 0 1 1
2284 2 3 0 1 1
2284 2 4 0 1 1
2284 2 5 0 1 1
2284 2 6 0 1 1
2284 2 7 0 1 1
2284 2 8 0 1 1
2284 2 9 0 1 1
2284 2 10 0 1 1
2284 2 11 0 1 1
2284 2 12 0 1 1
2284 2 13 0 1 1
2284 2 14 0 1 1
2284 2 15 0 1 1
2284 2 16 0 1 1
2284 2 17 1 1 1
2284 2 18 0 1 1
2284 2 19 0 1 1
2284 2 20 0 1 1
2284 2 21 0 1 1
2284 2 22 1 1 1
2284 2 23 0 1 1
2284 2 24 0 1 1
2284 2 25 0 1 1
2285 1 1 1 4 1
2285 1 3 1 2 1
2285 1 4 1 13 1
2285 1 6 1 6 1
2285 1 8 1 2 1
2285 1 9 1 11 1
2285 1 11 1 8 1
2285 1 14 1 8 1
2285 1 16 1 1 1
2285 1 18 1 2 1
2285 1 19 1 8 1
2285 1 21 1 5 1
2285 1 22 1 2 1
2285 1 23 1 9 1
2285 1 24 1 18 1
2285 1 25 1 1 1
2285 2 1 0 1 1
2285 2 2 0 1 1
2285 2 3 0 1 1
2285 2 4 0 1 1
2285 2 5 0 1 1
2285 2 6 0 1 1
2285 2 7 0 1 1
2285 2 8 0 1 1
2285 2 9 1 1 1
2285 2 10 0 1 1
2285 2 11 1 1 1
2285 2 12 0 1 1
2285 2 13 0 1 1
2285 2 14 1 1 1
2285 2 15 0 1 1
2285 2 16 0 1 1
2285 2 17 0 1 1
2285 2 18 0 1 1
2285 2 19 0 1 1
2285 2 20 0 1 1
2285 2 21 0 1 1
2285 2 22 0 1 1
2285 2 23 0 1 1
2285 2 24 1 1 1
2285 2 25 0 1 1
2286 1 1 1 18 1
2286 1 2 1 16 1
2286 1 3 1 15 1
2286 1 4 1 18 1
2286 1 5 1 20 1
2286 1 6 1 2 1
2286 1 7 1 2 1
2286 1 8 1 1 1
2286 1 9 1 1 1
2286 1 10 1 2 1
2286 1 14 1 2 1
2286 1 16 1 1 1
2286 1 24 1 2 1
2286 2 1 1 1 1
2286 2 2 1 1 1
2286 2 3 1 1 1
2286 2 4 1 1 1
2286 2 5 1 1 1
2286 2 6 0 1 1
2286 2 7 0 1 1
2286 2 8 0 1 1
2286 2 9 1 1 1
2286 2 10 0 1 1
2286 2 11 0 1 1
2286 2 12 0 1 1
2286 2 13 0 1 1
2286 2 14 0 1 1
2286 2 15 0 1 1
2286 2 16 0 1 1
2286 2 17 0 1 1
2286 2 18 0 1 1
2286 2 19 0 1 1
2286 2 20 0 1 1
2286 2 21 0 1 1
2286 2 22 0 1 1
2286 2 23 0 1 1
2286 2 24 0 1 1
2286 2 25 0 1 1
2287 1 1 1 3 1
2287 1 3 1 6 1
2287 1 4 1 12 1
2287 1 6 1 7 1
2287 1 8 1 4 1
2287 1 9 1 7 1
2287 1 10 1 1 1
2287 1 11 1 2 1
2287 1 13 1 2 1
2287 1 14 1 6 1
2287 1 15 1 2 1
2287 1 16 1 3 1
2287 1 17 1 3 1
2287 1 18 1 6 1
2287 1 19 1 15 1
2287 1 20 1 5 1
2287 1 21 1 4 1
2287 1 23 1 4 1
2287 1 24 1 8 1
2287 2 1 0 1 1
2287 2 2 0 1 1
2287 2 3 0 1 1
2287 2 4 1 1 1
2287 2 5 0 1 1
2287 2 6 0 1 1
2287 2 7 0 1 1
2287 2 8 0 1 1
2287 2 9 0 1 1
2287 2 10 0 1 1
2287 2 11 0 1 1
2287 2 12 0 1 1
2287 2 13 0 1 1
2287 2 14 0 1 1
2287 2 15 0 1 1
2287 2 16 1 1 1
2287 2 17 0 1 1
2287 2 18 0 1 1
2287 2 19 0 1 1
2287 2 20 0 1 1
2287 2 21 0 1 1
2287 2 22 0 1 1
2287 2 23 0 1 1
2287 2 24 0 1 1
2287 2 25 0 1 1
2288 1 3 1 3 1
2288 1 5 1 2 1
2288 1 6 1 6 1
2288 1 7 1 7 1
2288 1 8 1 7 1
2288 1 9 1 7 1
2288 1 10 1 12 1
2288 1 11 1 2 1
2288 1 12 1 7 1
2288 1 13 1 6 1
2288 1 14 1 5 1
2288 1 15 1 8 1
2288 1 16 1 5 1
2288 1 17 1 4 1
2288 1 18 1 4 1
2288 1 19 1 6 1
2288 1 20 1 2 1
2288 1 24 1 2 1
2288 1 25 1 5 1
2288 2 1 0 1 1
2288 2 2 0 1 1
2288 2 3 0 1 1
2288 2 4 0 1 1
2288 2 5 0 1 1
2288 2 6 0 1 1
2288 2 7 0 1 1
2288 2 8 1 1 1
2288 2 9 0 1 1
2288 2 10 1 1 1
2288 2 11 1 1 1
2288 2 12 1 1 1
2288 2 13 1 1 1
2288 2 14 1 1 1
2288 2 15 0 1 1
2288 2 16 0 1 1
2288 2 17 0 1 1
2288 2 18 1 1 1
2288 2 19 0 1 1
2288 2 20 0 1 1
2288 2 21 0 1 1
2288 2 22 0 1 1
2288 2 23 0 1 1
2288 2 24 0 1 1
2288 2 25 0 1 1
2289 1 3 1 17 1
2289 1 8 1 17 1
2289 1 11 1 2 1
2289 1 12 1 1 1
2289 1 13 1 16 1
2289 1 14 1 2 1
2289 1 15 1 4 1
2289 1 18 1 15 1
2289 1 23 1 26 1
2289 2 1 0 1 1
2289 2 2 0 1 1
2289 2 3 1 1 1
2289 2 4 0 1 1
2289 2 5 0 1 1
2289 2 6 0 1 1
2289 2 7 0 1 1
2289 2 8 1 1 1
2289 2 9 0 1 1
2289 2 10 0 1 1
2289 2 11 0 1 1
2289 2 12 0 1 1
2289 2 13 1 1 1
2289 2 14 0 1 1
2289 2 15 0 1 1
2289 2 16 0 1 1
2289 2 17 0 1 1
2289 2 18 1 1 1
2289 2 19 0 1 1
2289 2 20 0 1 1
2289 2 21 0 1 1
2289 2 22 0 1 1
2289 2 23 1 1 1
2289 2 24 0 1 1
2289 2 25 0 1 1
2290 1 1 1 2 1
2290 1 2 1 17 1
2290 1 7 1 23 1
2290 1 12 1 20 1
2290 1 17 1 25 1
2290 1 20 1 1 1
2290 1 22 1 12 1
2290 2 1 0 1 1
2290 2 2 1 1 1
2290 2 3 0 1 1
2290 2 4 0 1 1
2290 2 5 0 1 1
2290 2 6 0 1 1
2290 2 7 1 1 1
2290 2 8 0 1 1
2290 2 9 0 1 1
2290 2 10 0 1 1
2290 2 11 0 1 1
2290 2 12 1 1 1
2290 2 13 0 1 1
2290 2 14 0 1 1
2290 2 15 0 1 1
2290 2 16 0 1 1
2290 2 17 1 1 1
2290 2 18 0 1 1
2290 2 19 0 1 1
2290 2 20 0 1 1
2290 2 21 0 1 1
2290 2 22 1 1 1
2290 2 23 0 1 1
2290 2 24 0 1 1
2290 2 25 0 1 1
2291 1 1 1 2 1
2291 1 3 1 4 1
2291 1 5 1 17 1
2291 1 6 1 4 1
2291 1 8 1 11 1
2291 1 9 1 3 1
2291 1 10 1 6 1
2291 1 11 1 2 1
2291 1 13 1 4 1
2291 1 14 1 1 1
2291 1 15 1 10 1
2291 1 16 1 2 1
2291 1 18 1 4 1
2291 1 19 1 1 1
2291 1 20 1 8 1
2291 1 21 1 2 1
2291 1 22 1 1 1
2291 1 23 1 4 1
2291 1 25 1 14 1
2291 2 1 0 1 1
2291 2 2 0 1 1
2291 2 3 0 1 1
2291 2 4 0 1 1
2291 2 5 1 1 1
2291 2 6 0 1 1
2291 2 7 0 1 1
2291 2 8 1 1 1
2291 2 9 0 1 1
2291 2 10 1 1 1
2291 2 11 0 1 1
2291 2 12 0 1 1
2291 2 13 0 1 1
2291 2 14 0 1 1
2291 2 15 0 1 1
2291 2 16 0 1 1
2291 2 17 0 1 1
2291 2 18 0 1 1
2291 2 19 0 1 1
2291 2 20 1 1 1
2291 2 21 0 1 1
2291 2 22 0 1 1
2291 2 23 0 1 1
2291 2 24 0 1 1
2291 2 25 0 1 1
2292 1 3 1 6 1
2292 1 5 1 17 1
2292 1 8 1 6 1
2292 1 10 1 17 1
2292 1 13 1 1 1
2292 1 15 1 19 1
2292 1 18 1 4 1
2292 1 20 1 11 1
2292 1 21 1 1 1
2292 1 22 1 1 1
2292 1 23 1 4 1
2292 1 24 1 1 1
2292 1 25 1 12 1
2292 2 1 0 1 1
2292 2 2 0 1 1
2292 2 3 0 1 1
2292 2 4 0 1 1
2292 2 5 1 1 1
2292 2 6 0 1 1
2292 2 7 0 1 1
2292 2 8 0 1 1
2292 2 9 0 1 1
2292 2 10 1 1 1
2292 2 11 0 1 1
2292 2 12 0 1 1
2292 2 13 0 1 1
2292 2 14 0 1 1
2292 2 15 1 1 1
2292 2 16 0 1 1
2292 2 17 0 1 1
2292 2 18 0 1 1
2292 2 19 0 1 1
2292 2 20 1 1 1
2292 2 21 0 1 1
2292 2 22 0 1 1
2292 2 23 0 1 1
2292 2 24 0 1 1
2292 2 25 1 1 1
2293 1 2 1 19 1
2293 1 7 1 25 1
2293 1 12 1 14 1
2293 1 16 1 1 1
2293 1 17 1 20 1
2293 1 19 1 1 1
2293 1 22 1 20 1
2293 2 1 0 1 1
2293 2 2 1 1 1
2293 2 3 0 1 1
2293 2 4 0 1 1
2293 2 5 0 1 1
2293 2 6 0 1 1
2293 2 7 1 1 1
2293 2 8 0 1 1
2293 2 9 0 1 1
2293 2 10 0 1 1
2293 2 11 0 1 1
2293 2 12 1 1 1
2293 2 13 0 1 1
2293 2 14 0 1 1
2293 2 15 0 1 1
2293 2 16 0 1 1
2293 2 17 1 1 1
2293 2 18 0 1 1
2293 2 19 0 1 1
2293 2 20 0 1 1
2293 2 21 0 1 1
2293 2 22 1 1 1
2293 2 23 0 1 1
2293 2 24 0 1 1
2293 2 25 0 1 1
2294 1 1 1 2 1
2294 1 5 1 16 1
2294 1 6 1 2 1
2294 1 10 1 14 1
2294 1 11 1 3 1
2294 1 12 1 2 1
2294 1 13 1 3 1
2294 1 14 1 1 1
2294 1 15 1 14 1
2294 1 16 1 2 1
2294 1 20 1 14 1
2294 1 21 1 1 1
2294 1 22 1 2 1
2294 1 23 1 1 1
2294 1 24 1 2 1
2294 1 25 1 21 1
2294 2 1 0 1 1
2294 2 2 0 1 1
2294 2 3 0 1 1
2294 2 4 0 1 1
2294 2 5 1 1 1
2294 2 6 1 1 1
2294 2 7 0 1 1
2294 2 8 0 1 1
2294 2 9 0 1 1
2294 2 10 1 1 1
2294 2 11 0 1 1
2294 2 12 0 1 1
2294 2 13 0 1 1
2294 2 14 0 1 1
2294 2 15 0 1 1
2294 2 16 0 1 1
2294 2 17 0 1 1
2294 2 18 0 1 1
2294 2 19 0 1 1
2294 2 20 0 1 1
2294 2 21 0 1 1
2294 2 22 0 1 1
2294 2 23 0 1 1
2294 2 24 0 1 1
2294 2 25 1 1 1
2295 1 1 1 24 1
2295 1 6 1 17 1
2295 1 7 1 3 1
2295 1 8 1 1 1
2295 1 9 1 1 1
2295 1 11 1 23 1
2295 1 16 1 11 1
2295 1 19 1 1 1
2295 1 21 1 18 1
2295 1 24 1 1 1
2295 2 1 1 1 1
2295 2 2 0 1 1
2295 2 3 0 1 1
2295 2 4 0 1 1
2295 2 5 0 1 1
2295 2 6 1 1 1
2295 2 7 0 1 1
2295 2 8 1 1 1
2295 2 9 0 1 1
2295 2 10 0 1 1
2295 2 11 0 1 1
2295 2 12 0 1 1
2295 2 13 0 1 1
2295 2 14 0 1 1
2295 2 15 0 1 1
2295 2 16 1 1 1
2295 2 17 0 1 1
2295 2 18 0 1 1
2295 2 19 0 1 1
2295 2 20 0 1 1
2295 2 21 1 1 1
2295 2 22 0 1 1
2295 2 23 0 1 1
2295 2 24 0 1 1
2295 2 25 0 1 1
2296 1 1 1 20 1
2296 1 2 1 1 1
2296 1 3 1 1 1
2296 1 5 1 2 1
2296 1 6 1 10 1
2296 1 10 1 1 1
2296 1 11 1 22 1
2296 1 12 1 1 1
2296 1 13 1 4 1
2296 1 16 1 25 1
2296 1 20 1 2 1
2296 1 21 1 11 1
2296 2 1 1 1 1
2296 2 2 0 1 1
2296 2 3 0 1 1
2296 2 4 0 1 1
2296 2 5 0 1 1
2296 2 6 1 1 1
2296 2 7 0 1 1
2296 2 8 0 1 1
2296 2 9 0 1 1
2296 2 10 0 1 1
2296 2 11 0 1 1
2296 2 12 0 1 1
2296 2 13 0 1 1
2296 2 14 0 1 1
2296 2 15 0 1 1
2296 2 16 0 1 1
2296 2 17 0 1 1
2296 2 18 0 1 1
2296 2 19 0 1 1
2296 2 20 0 1 1
2296 2 21 1 1 1
2296 2 22 0 1 1
2296 2 23 0 1 1
2296 2 24 0 1 1
2296 2 25 0 1 1
2297 1 1 1 2 1
2297 1 2 1 9 1
2297 1 3 1 4 1
2297 1 4 1 10 1
2297 1 5 1 8 1
2297 1 6 1 14 1
2297 1 7 1 7 1
2297 1 8 1 10 1
2297 1 9 1 9 1
2297 1 10 1 7 1
2297 1 14 1 7 1
2297 1 19 1 8 1
2297 1 24 1 5 1
2297 2 1 1 1 1
2297 2 2 0 1 1
2297 2 3 0 1 1
2297 2 4 1 1 1
2297 2 5 0 1 1
2297 2 6 1 1 1
2297 2 7 0 1 1
2297 2 8 0 1 1
2297 2 9 1 1 1
2297 2 10 1 1 1
2297 2 11 0 1 1
2297 2 12 0 1 1
2297 2 13 0 1 1
2297 2 14 0 1 1
2297 2 15 0 1 1
2297 2 16 0 1 1
2297 2 17 0 1 1
2297 2 18 0 1 1
2297 2 19 1 1 1
2297 2 20 0 1 1
2297 2 21 0 1 1
2297 2 22 0 1 1
2297 2 23 0 1 1
2297 2 24 0 1 1
2297 2 25 0 1 1
2298 1 1 1 5 1
2298 1 2 1 5 1
2298 1 3 1 9 1
2298 1 4 1 12 1
2298 1 5 1 10 1
2298 1 7 1 1 1
2298 1 9 1 2 1
2298 1 11 1 2 1
2298 1 12 1 7 1
2298 1 13 1 2 1
2298 1 14 1 3 1
2298 1 15 1 2 1
2298 1 16 1 1 1
2298 1 19 1 2 1
2298 1 21 1 8 1
2298 1 22 1 7 1
2298 1 23 1 7 1
2298 1 24 1 6 1
2298 1 25 1 9 1
2298 2 1 0 1 1
2298 2 2 0 1 1
2298 2 3 0 1 1
2298 2 4 0 1 1
2298 2 5 0 1 1
2298 2 6 0 1 1
2298 2 7 0 1 1
2298 2 8 0 1 1
2298 2 9 0 1 1
2298 2 10 0 1 1
2298 2 11 0 1 1
2298 2 12 1 1 1
2298 2 13 0 1 1
2298 2 14 0 1 1
2298 2 15 0 1 1
2298 2 16 0 1 1
2298 2 17 1 1 1
2298 2 18 0 1 1
2298 2 19 0 1 1
2298 2 20 0 1 1
2298 2 21 0 1 1
2298 2 22 1 1 1
2298 2 23 1 1 1
2298 2 24 1 1 1
2298 2 25 1 1 1
2299 1 1 1 1 1
2299 1 4 1 2 1
2299 1 5 1 5 1
2299 1 6 1 4 1
2299 1 7 1 11 1
2299 1 8 1 9 1
2299 1 9 1 12 1
2299 1 10 1 9 1
2299 1 14 1 2 1
2299 1 15 1 10 1
2299 1 16 1 6 1
2299 1 17 1 4 1
2299 1 18 1 5 1
2299 1 19 1 11 1
2299 1 20 1 6 1
2299 1 24 1 1 1
2299 1 25 1 2 1
2299 2 1 0 1 1
2299 2 2 0 1 1
2299 2 3 0 1 1
2299 2 4 0 1 1
2299 2 5 0 1 1
2299 2 6 0 1 1
2299 2 7 1 1 1
2299 2 8 1 1 1
2299 2 9 1 1 1
2299 2 10 0 1 1
2299 2 11 0 1 1
2299 2 12 0 1 1
2299 2 13 0 1 1
2299 2 14 0 1 1
2299 2 15 0 1 1
2299 2 16 0 1 1
2299 2 17 1 1 1
2299 2 18 0 1 1
2299 2 19 1 1 1
2299 2 20 0 1 1
2299 2 21 0 1 1
2299 2 22 0 1 1
2299 2 23 0 1 1
2299 2 24 0 1 1
2299 2 25 0 1 1
2300 1 1 1 18 1
2300 1 6 1 22 1
2300 1 11 1 14 1
2300 1 16 1 19 1
2300 1 17 1 3 1
2300 1 18 1 1 1
2300 1 19 1 2 1
2300 1 21 1 21 1
2300 2 1 1 1 1
2300 2 2 1 1 1
2300 2 3 0 1 1
2300 2 4 0 1 1
2300 2 5 0 1 1
2300 2 6 1 1 1
2300 2 7 0 1 1
2300 2 8 0 1 1
2300 2 9 0 1 1
2300 2 10 0 1 1
2300 2 11 1 1 1
2300 2 12 0 1 1
2300 2 13 0 1 1
2300 2 14 0 1 1
2300 2 15 0 1 1
2300 2 16 1 1 1
2300 2 17 1 1 1
2300 2 18 0 1 1
2300 2 19 1 1 1
2300 2 20 0 1 1
2300 2 21 0 1 1
2300 2 22 0 1 1
2300 2 23 0 1 1
2300 2 24 0 1 1
2300 2 25 0 1 1
2301 1 1 1 8 1
2301 1 2 1 16 1
2301 1 3 1 15 1
2301 1 4 1 19 1
2301 1 5 1 8 1
2301 1 6 1 4 1
2301 1 7 1 6 1
2301 1 8 1 6 1
2301 1 9 1 6 1
2301 1 10 1 4 1
2301 1 11 1 1 1
2301 1 13 1 1 1
2301 1 20 1 2 1
2301 1 23 1 1 1
2301 1 25 1 3 1
2301 2 1 1 1 1
2301 2 2 0 1 1
2301 2 3 1 1 1
2301 2 4 1 1 1
2301 2 5 1 1 1
2301 2 6 0 1 1
2301 2 7 0 1 1
2301 2 8 0 1 1
2301 2 9 0 1 1
2301 2 10 0 1 1
2301 2 11 0 1 1
2301 2 12 0 1 1
2301 2 13 0 1 1
2301 2 14 0 1 1
2301 2 15 0 1 1
2301 2 16 0 1 1
2301 2 17 0 1 1
2301 2 18 0 1 1
2301 2 19 0 1 1
2301 2 20 0 1 1
2301 2 21 0 1 1
2301 2 22 0 1 1
2301 2 23 1 1 1
2301 2 24 0 1 1
2301 2 25 0 1 1
2302 1 12 1 1 1
2302 1 15 1 1 1
2302 1 16 1 20 1
2302 1 17 1 24 1
2302 1 18 1 13 1
2302 1 19 1 20 1
2302 1 20 1 17 1
2302 1 21 1 1 1
2302 1 22 1 2 1
2302 1 24 1 1 1
2302 2 1 0 1 1
2302 2 2 0 1 1
2302 2 3 0 1 1
2302 2 4 0 1 1
2302 2 5 0 1 1
2302 2 6 0 1 1
2302 2 7 0 1 1
2302 2 8 0 1 1
2302 2 9 0 1 1
2302 2 10 0 1 1
2302 2 11 0 1 1
2302 2 12 0 1 1
2302 2 13 0 1 1
2302 2 14 0 1 1
2302 2 15 0 1 1
2302 2 16 0 1 1
2302 2 17 1 1 1
2302 2 18 1 1 1
2302 2 19 1 1 1
2302 2 20 1 1 1
2302 2 21 0 1 1
2302 2 22 0 1 1
2302 2 23 0 1 1
2302 2 24 0 1 1
2302 2 25 0 1 1
2303 1 3 1 16 1
2303 1 4 1 6 1
2303 1 8 1 13 1
2303 1 9 1 3 1
2303 1 12 1 1 1
2303 1 13 1 11 1
2303 1 14 1 6 1
2303 1 16 1 2 1
2303 1 17 1 4 1
2303 1 18 1 17 1
2303 1 19 1 4 1
2303 1 20 1 1 1
2303 1 23 1 9 1
2303 1 24 1 7 1
2303 2 1 0 1 1
2303 2 2 0 1 1
2303 2 3 0 1 1
2303 2 4 0 1 1
2303 2 5 0 1 1
2303 2 6 0 1 1
2303 2 7 0 1 1
2303 2 8 1 1 1
2303 2 9 0 1 1
2303 2 10 0 1 1
2303 2 11 0 1 1
2303 2 12 0 1 1
2303 2 13 0 1 1
2303 2 14 1 1 1
2303 2 15 0 1 1
2303 2 16 0 1 1
2303 2 17 0 1 1
2303 2 18 1 1 1
2303 2 19 1 1 1
2303 2 20 0 1 1
2303 2 21 0 1 1
2303 2 22 0 1 1
2303 2 23 1 1 1
2303 2 24 0 1 1
2303 2 25 0 1 1
2304 1 5 1 10 1
2304 1 6 1 2 1
2304 1 7 1 3 1
2304 1 8 1 6 1
2304 1 9 1 1 1
2304 1 10 1 22 1
2304 1 12 1 1 1
2304 1 15 1 17 1
2304 1 20 1 19 1
2304 1 22 1 1 1
2304 1 23 1 1 1
2304 1 24 1 4 1
2304 1 25 1 13 1
2304 2 1 0 1 1
2304 2 2 0 1 1
2304 2 3 0 1 1
2304 2 4 0 1 1
2304 2 5 1 1 1
2304 2 6 0 1 1
2304 2 7 0 1 1
2304 2 8 1 1 1
2304 2 9 0 1 1
2304 2 10 1 1 1
2304 2 11 0 1 1
2304 2 12 0 1 1
2304 2 13 0 1 1
2304 2 14 0 1 1
2304 2 15 1 1 1
2304 2 16 0 1 1
2304 2 17 0 1 1
2304 2 18 0 1 1
2304 2 19 0 1 1
2304 2 20 1 1 1
2304 2 21 0 1 1
2304 2 22 0 1 1
2304 2 23 1 1 1
2304 2 24 0 1 1
2304 2 25 1 1 1
2305 1 1 1 3 1
2305 1 2 1 3 1
2305 1 3 1 23 1
2305 1 4 1 5 1
2305 1 6 1 1 1
2305 1 8 1 13 1
2305 1 13 1 22 1
2305 1 18 1 16 1
2305 1 23 1 14 1
2305 2 1 0 1 1
2305 2 2 0 1 1
2305 2 3 1 1 1
2305 2 4 0 1 1
2305 2 5 1 1 1
2305 2 6 0 1 1
2305 2 7 0 1 1
2305 2 8 1 1 1
2305 2 9 0 1 1
2305 2 10 0 1 1
2305 2 11 0 1 1
2305 2 12 0 1 1
2305 2 13 0 1 1
2305 2 14 0 1 1
2305 2 15 0 1 1
2305 2 16 0 1 1
2305 2 17 0 1 1
2305 2 18 1 1 1
2305 2 19 0 1 1
2305 2 20 0 1 1
2305 2 21 0 1 1
2305 2 22 0 1 1
2305 2 23 1 1 1
2305 2 24 0 1 1
2305 2 25 0 1 1
2306 1 1 1 1 1
2306 1 2 1 2 1
2306 1 3 1 1 1
2306 1 5 1 1 1
2306 1 6 1 1 1
2306 1 11 1 1 1
2306 1 17 1 1 1
2306 1 21 1 19 1
2306 1 22 1 16 1
2306 1 23 1 17 1
2306 1 24 1 17 1
2306 1 25 1 23 1
2306 2 1 0 1 1
2306 2 2 0 1 1
2306 2 3 0 1 1
2306 2 4 0 1 1
2306 2 5 0 1 1
2306 2 6 0 1 1
2306 2 7 0 1 1
2306 2 8 0 1 1
2306 2 9 0 1 1
2306 2 10 0 1 1
2306 2 11 0 1 1
2306 2 12 0 1 1
2306 2 13 0 1 1
2306 2 14 0 1 1
2306 2 15 0 1 1
2306 2 16 0 1 1
2306 2 17 0 1 1
2306 2 18 0 1 1
2306 2 19 0 1 1
2306 2 20 0 1 1
2306 2 21 1 1 1
2306 2 22 1 1 1
2306 2 23 1 1 1
2306 2 24 1 1 1
2306 2 25 1 1 1
2307 1 1 1 3 1
2307 1 2 1 2 1
2307 1 3 1 11 1
2307 1 4 1 6 1
2307 1 5 1 2 1
2307 1 8 1 11 1
2307 1 9 1 6 1
2307 1 13 1 4 1
2307 1 14 1 6 1
2307 1 17 1 2 1
2307 1 18 1 11 1
2307 1 19 1 12 1
2307 1 20 1 3 1
2307 1 23 1 12 1
2307 1 24 1 9 1
2307 2 1 0 1 1
2307 2 2 0 1 1
2307 2 3 1 1 1
2307 2 4 1 1 1
2307 2 5 0 1 1
2307 2 6 0 1 1
2307 2 7 0 1 1
2307 2 8 1 1 1
2307 2 9 0 1 1
2307 2 10 0 1 1
2307 2 11 0 1 1
2307 2 12 0 1 1
2307 2 13 0 1 1
2307 2 14 0 1 1
2307 2 15 0 1 1
2307 2 16 0 1 1
2307 2 17 0 1 1
2307 2 18 0 1 1
2307 2 19 0 1 1
2307 2 20 0 1 1
2307 2 21 0 1 1
2307 2 22 0 1 1
2307 2 23 0 1 1
2307 2 24 0 1 1
2307 2 25 0 1 1
2308 1 2 1 2 1
2308 1 4 1 4 1
2308 1 6 1 1 1
2308 1 7 1 1 1
2308 1 9 1 5 1
2308 1 12 1 4 1
2308 1 13 1 1 1
2308 1 14 1 2 1
2308 1 16 1 2 1
2308 1 17 1 5 1
2308 1 19 1 5 1
2308 1 21 1 10 1
2308 1 22 1 10 1
2308 1 23 1 19 1
2308 1 24 1 14 1
2308 1 25 1 15 1
2308 2 1 0 1 1
2308 2 2 0 1 1
2308 2 3 0 1 1
2308 2 4 0 1 1
2308 2 5 0 1 1
2308 2 6 0 1 1
2308 2 7 0 1 1
2308 2 8 0 1 1
2308 2 9 0 1 1
2308 2 10 0 1 1
2308 2 11 0 1 1
2308 2 12 0 1 1
2308 2 13 0 1 1
2308 2 14 1 1 1
2308 2 15 0 1 1
2308 2 16 0 1 1
2308 2 17 0 1 1
2308 2 18 0 1 1
2308 2 19 0 1 1
2308 2 20 0 1 1
2308 2 21 1 1 1
2308 2 22 1 1 1
2308 2 23 0 1 1
2308 2 24 0 1 1
2308 2 25 1 1 1
2309 1 1 1 19 1
2309 1 6 1 18 1
2309 1 10 1 1 1
2309 1 11 1 7 1
2309 1 16 1 20 1
2309 1 21 1 12 1
2309 1 22 1 7 1
2309 1 23 1 5 1
2309 1 24 1 7 1
2309 1 25 1 4 1
2309 2 1 1 1 1
2309 2 2 0 1 1
2309 2 3 0 1 1
2309 2 4 0 1 1
2309 2 5 0 1 1
2309 2 6 1 1 1
2309 2 7 0 1 1
2309 2 8 1 1 1
2309 2 9 0 1 1
2309 2 10 0 1 1
2309 2 11 1 1 1
2309 2 12 0 1 1
2309 2 13 0 1 1
2309 2 14 0 1 1
2309 2 15 0 1 1
2309 2 16 1 1 1
2309 2 17 0 1 1
2309 2 18 0 1 1
2309 2 19 0 1 1
2309 2 20 0 1 1
2309 2 21 1 1 1
2309 2 22 0 1 1
2309 2 23 0 1 1
2309 2 24 0 1 1
2309 2 25 0 1 1
2310 1 1 1 4 1
2310 1 2 1 2 1
2310 1 3 1 6 1
2310 1 4 1 15 1
2310 1 6 1 1 1
2310 1 8 1 3 1
2310 1 9 1 20 1
2310 1 13 1 3 1
2310 1 14 1 15 1
2310 1 17 1 3 1
2310 1 18 1 2 1
2310 1 19 1 13 1
2310 1 23 1 4 1
2310 1 24 1 9 1
2310 2 1 0 1 1
2310 2 2 0 1 1
2310 2 3 0 1 1
2310 2 4 1 1 1
2310 2 5 1 1 1
2310 2 6 0 1 1
2310 2 7 0 1 1
2310 2 8 1 1 1
2310 2 9 1 1 1
2310 2 10 0 1 1
2310 2 11 0 1 1
2310 2 12 0 1 1
2310 2 13 0 1 1
2310 2 14 1 1 1
2310 2 15 0 1 1
2310 2 16 0 1 1
2310 2 17 0 1 1
2310 2 18 0 1 1
2310 2 19 1 1 1
2310 2 20 0 1 1
2310 2 21 0 1 1
2310 2 22 0 1 1
2310 2 23 0 1 1
2310 2 24 1 1 1
2310 2 25 0 1 1
2311 1 1 1 13 1
2311 1 2 1 15 1
2311 1 3 1 8 1
2311 1 4 1 16 1
2311 1 5 1 18 1
2311 1 6 1 1 1
2311 1 10 1 6 1
2311 1 15 1 7 1
2311 1 20 1 9 1
2311 1 25 1 7 1
2311 2 1 1 1 1
2311 2 2 0 1 1
2311 2 3 0 1 1
2311 2 4 1 1 1
2311 2 5 1 1 1
2311 2 6 0 1 1
2311 2 7 0 1 1
2311 2 8 0 1 1
2311 2 9 0 1 1
2311 2 10 0 1 1
2311 2 11 0 1 1
2311 2 12 0 1 1
2311 2 13 0 1 1
2311 2 14 0 1 1
2311 2 15 0 1 1
2311 2 16 0 1 1
2311 2 17 0 1 1
2311 2 18 0 1 1
2311 2 19 0 1 1
2311 2 20 0 1 1
2311 2 21 0 1 1
2311 2 22 0 1 1
2311 2 23 0 1 1
2311 2 24 0 1 1
2311 2 25 1 1 1
2312 1 1 1 3 1
2312 1 2 1 9 1
2312 1 4 1 2 1
2312 1 6 1 3 1
2312 1 7 1 9 1
2312 1 8 1 1 1
2312 1 9 1 2 1
2312 1 10 1 1 1
2312 1 12 1 23 1
2312 1 14 1 3 1
2312 1 16 1 3 1
2312 1 17 1 19 1
2312 1 19 1 1 1
2312 1 21 1 2 1
2312 1 22 1 16 1
2312 1 24 1 3 1
2312 2 1 0 1 1
2312 2 2 1 1 1
2312 2 3 0 1 1
2312 2 4 0 1 1
2312 2 5 0 1 1
2312 2 6 0 1 1
2312 2 7 1 1 1
2312 2 8 0 1 1
2312 2 9 0 1 1
2312 2 10 0 1 1
2312 2 11 0 1 1
2312 2 12 0 1 1
2312 2 13 0 1 1
2312 2 14 0 1 1
2312 2 15 0 1 1
2312 2 16 0 1 1
2312 2 17 0 1 1
2312 2 18 0 1 1
2312 2 19 0 1 1
2312 2 20 0 1 1
2312 2 21 0 1 1
2312 2 22 1 1 1
2312 2 23 0 1 1
2312 2 24 0 1 1
2312 2 25 0 1 1
2313 1 1 1 9 1
2313 1 2 1 8 1
2313 1 3 1 5 1
2313 1 4 1 17 1
2313 1 5 1 9 1
2313 1 6 1 2 1
2313 1 7 1 3 1
2313 1 8 1 3 1
2313 1 9 1 12 1
2313 1 10 1 2 1
2313 1 14 1 8 1
2313 1 19 1 10 1
2313 1 20 1 1 1
2313 1 24 1 10 1
2313 1 25 1 1 1
2313 2 1 0 1 1
2313 2 2 0 1 1
2313 2 3 0 1 1
2313 2 4 1 1 1
2313 2 5 1 1 1
2313 2 6 0 1 1
2313 2 7 0 1 1
2313 2 8 0 1 1
2313 2 9 0 1 1
2313 2 10 0 1 1
2313 2 11 0 1 1
2313 2 12 0 1 1
2313 2 13 0 1 1
2313 2 14 1 1 1
2313 2 15 0 1 1
2313 2 16 0 1 1
2313 2 17 0 1 1
2313 2 18 0 1 1
2313 2 19 1 1 1
2313 2 20 0 1 1
2313 2 21 0 1 1
2313 2 22 0 1 1
2313 2 23 0 1 1
2313 2 24 1 1 1
2313 2 25 0 1 1
2314 1 3 1 5 1
2314 1 4 1 1 1
2314 1 5 1 1 1
2314 1 8 1 3 1
2314 1 9 1 1 1
2314 1 11 1 1 1
2314 1 12 1 2 1
2314 1 13 1 3 1
2314 1 14 1 4 1
2314 1 15 1 2 1
2314 1 16 1 5 1
2314 1 17 1 3 1
2314 1 18 1 14 1
2314 1 19 1 5 1
2314 1 20 1 11 1
2314 1 21 1 5 1
2314 1 22 1 5 1
2314 1 23 1 14 1
2314 1 24 1 7 1
2314 1 25 1 8 1
2314 2 1 0 1 1
2314 2 2 0 1 1
2314 2 3 0 1 1
2314 2 4 0 1 1
2314 2 5 0 1 1
2314 2 6 0 1 1
2314 2 7 0 1 1
2314 2 8 0 1 1
2314 2 9 0 1 1
2314 2 10 0 1 1
2314 2 11 0 1 1
2314 2 12 0 1 1
2314 2 13 0 1 1
2314 2 14 0 1 1
2314 2 15 1 1 1
2314 2 16 0 1 1
2314 2 17 0 1 1
2314 2 18 0 1 1
2314 2 19 0 1 1
2314 2 20 0 1 1
2314 2 21 0 1 1
2314 2 22 1 1 1
2314 2 23 0 1 1
2314 2 24 0 1 1
2314 2 25 0 1 1
2315 1 1 1 1 1
2315 1 4 1 22 1
2315 1 9 1 17 1
2315 1 14 1 17 1
2315 1 19 1 17 1
2315 1 21 1 2 1
2315 1 22 1 2 1
2315 1 23 1 2 1
2315 1 24 1 18 1
2315 1 25 1 2 1
2315 2 1 0 1 1
2315 2 2 0 1 1
2315 2 3 0 1 1
2315 2 4 1 1 1
2315 2 5 0 1 1
2315 2 6 0 1 1
2315 2 7 0 1 1
2315 2 8 0 1 1
2315 2 9 1 1 1
2315 2 10 0 1 1
2315 2 11 0 1 1
2315 2 12 0 1 1
2315 2 13 0 1 1
2315 2 14 1 1 1
2315 2 15 0 1 1
2315 2 16 0 1 1
2315 2 17 0 1 1
2315 2 18 0 1 1
2315 2 19 0 1 1
2315 2 20 0 1 1
2315 2 21 0 1 1
2315 2 22 1 1 1
2315 2 23 0 1 1
2315 2 24 1 1 1
2315 2 25 1 1 1
2316 1 6 1 2 1
2316 1 11 1 2 1
2316 1 16 1 2 1
2316 1 21 1 21 1
2316 1 22 1 19 1
2316 1 23 1 16 1
2316 1 24 1 16 1
2316 1 25 1 22 1
2316 2 1 0 1 1
2316 2 2 0 1 1
2316 2 3 0 1 1
2316 2 4 0 1 1
2316 2 5 0 1 1
2316 2 6 0 1 1
2316 2 7 0 1 1
2316 2 8 0 1 1
2316 2 9 0 1 1
2316 2 10 0 1 1
2316 2 11 0 1 1
2316 2 12 0 1 1
2316 2 13 0 1 1
2316 2 14 0 1 1
2316 2 15 0 1 1
2316 2 16 0 1 1
2316 2 17 0 1 1
2316 2 18 0 1 1
2316 2 19 0 1 1
2316 2 20 0 1 1
2316 2 21 1 1 1
2316 2 22 1 1 1
2316 2 23 0 1 1
2316 2 24 1 1 1
2316 2 25 1 1 1
2317 1 9 1 1 1
2317 1 11 1 5 1
2317 1 12 1 3 1
2317 1 13 1 2 1
2317 1 14 1 3 1
2317 1 15 1 4 1
2317 1 16 1 20 1
2317 1 17 1 15 1
2317 1 18 1 13 1
2317 1 19 1 20 1
2317 1 20 1 13 1
2317 1 24 1 1 1
2317 2 1 0 1 1
2317 2 2 0 1 1
2317 2 3 0 1 1
2317 2 4 0 1 1
2317 2 5 0 1 1
2317 2 6 0 1 1
2317 2 7 0 1 1
2317 2 8 0 1 1
2317 2 9 0 1 1
2317 2 10 0 1 1
2317 2 11 0 1 1
2317 2 12 0 1 1
2317 2 13 0 1 1
2317 2 14 0 1 1
2317 2 15 0 1 1
2317 2 16 1 1 1
2317 2 17 1 1 1
2317 2 18 1 1 1
2317 2 19 1 1 1
2317 2 20 1 1 1
2317 2 21 0 1 1
2317 2 22 0 1 1
2317 2 23 0 1 1
2317 2 24 0 1 1
2317 2 25 0 1 1
2318 1 5 1 1 1
2318 1 6 1 14 1
2318 1 7 1 14 1
2318 1 8 1 14 1
2318 1 9 1 22 1
2318 1 10 1 18 1
2318 1 15 1 2 1
2318 1 16 1 2 1
2318 1 17 1 4 1
2318 1 18 1 1 1
2318 1 19 1 3 1
2318 1 20 1 3 1
2318 1 21 1 1 1
2318 1 22 1 1 1
2318 2 1 0 1 1
2318 2 2 0 1 1
2318 2 3 0 1 1
2318 2 4 0 1 1
2318 2 5 0 1 1
2318 2 6 1 1 1
2318 2 7 1 1 1
2318 2 8 1 1 1
2318 2 9 0 1 1
2318 2 10 0 1 1
2318 2 11 0 1 1
2318 2 12 0 1 1
2318 2 13 0 1 1
2318 2 14 0 1 1
2318 2 15 0 1 1
2318 2 16 0 1 1
2318 2 17 0 1 1
2318 2 18 1 1 1
2318 2 19 0 1 1
2318 2 20 0 1 1
2318 2 21 0 1 1
2318 2 22 0 1 1
2318 2 23 0 1 1
2318 2 24 0 1 1
2318 2 25 0 1 1
2319 1 1 1 19 1
2319 1 2 1 14 1
2319 1 3 1 18 1
2319 1 4 1 14 1
2319 1 5 1 24 1
2319 1 9 1 3 1
2319 1 14 1 1 1
2319 1 16 1 1 1
2319 1 18 1 1 1
2319 1 19 1 3 1
2319 1 20 1 1 1
2319 1 24 1 1 1
2319 2 1 1 1 1
2319 2 2 1 1 1
2319 2 3 1 1 1
2319 2 4 1 1 1
2319 2 5 1 1 1
2319 2 6 0 1 1
2319 2 7 0 1 1
2319 2 8 0 1 1
2319 2 9 0 1 1
2319 2 10 0 1 1
2319 2 11 0 1 1
2319 2 12 0 1 1
2319 2 13 0 1 1
2319 2 14 1 1 1
2319 2 15 0 1 1
2319 2 16 0 1 1
2319 2 17 0 1 1
2319 2 18 0 1 1
2319 2 19 0 1 1
2319 2 20 0 1 1
2319 2 21 0 1 1
2319 2 22 0 1 1
2319 2 23 0 1 1
2319 2 24 0 1 1
2319 2 25 0 1 1
2320 1 1 1 2 1
2320 1 2 1 1 1
2320 1 4 1 1 1
2320 1 5 1 3 1
2320 1 8 1 1 1
2320 1 11 1 24 1
2320 1 12 1 16 1
2320 1 13 1 16 1
2320 1 14 1 18 1
2320 1 15 1 18 1
2320 2 1 0 1 1
2320 2 2 0 1 1
2320 2 3 0 1 1
2320 2 4 0 1 1
2320 2 5 0 1 1
2320 2 6 0 1 1
2320 2 7 0 1 1
2320 2 8 0 1 1
2320 2 9 0 1 1
2320 2 10 0 1 1
2320 2 11 1 1 1
2320 2 12 1 1 1
2320 2 13 1 1 1
2320 2 14 1 1 1
2320 2 15 1 1 1
2320 2 16 0 1 1
2320 2 17 0 1 1
2320 2 18 0 1 1
2320 2 19 0 1 1
2320 2 20 0 1 1
2320 2 21 0 1 1
2320 2 22 0 1 1
2320 2 23 0 1 1
2320 2 24 0 1 1
2320 2 25 0 1 1
2321 1 3 1 1 1
2321 1 4 1 2 1
2321 1 9 1 1 1
2321 1 21 1 19 1
2321 1 22 1 21 1
2321 1 23 1 22 1
2321 1 24 1 17 1
2321 1 25 1 17 1
2321 2 1 0 1 1
2321 2 2 0 1 1
2321 2 3 0 1 1
2321 2 4 0 1 1
2321 2 5 0 1 1
2321 2 6 0 1 1
2321 2 7 0 1 1
2321 2 8 0 1 1
2321 2 9 0 1 1
2321 2 10 0 1 1
2321 2 11 0 1 1
2321 2 12 0 1 1
2321 2 13 0 1 1
2321 2 14 0 1 1
2321 2 15 0 1 1
2321 2 16 0 1 1
2321 2 17 0 1 1
2321 2 18 0 1 1
2321 2 19 0 1 1
2321 2 20 0 1 1
2321 2 21 0 1 1
2321 2 22 0 1 1
2321 2 23 1 1 1
2321 2 24 1 1 1
2321 2 25 1 1 1
2322 1 1 1 15 1
2322 1 2 1 15 1
2322 1 3 1 13 1
2322 1 4 1 16 1
2322 1 5 1 15 1
2322 1 11 1 3 1
2322 1 12 1 3 1
2322 1 13 1 3 1
2322 1 14 1 4 1
2322 1 15 1 3 1
2322 1 16 1 4 1
2322 1 17 1 1 1
2322 1 18 1 3 1
2322 1 19 1 1 1
2322 1 20 1 1 1
2322 2 1 0 1 1
2322 2 2 0 1 1
2322 2 3 1 1 1
2322 2 4 1 1 1
2322 2 5 1 1 1
2322 2 6 0 1 1
2322 2 7 0 1 1
2322 2 8 0 1 1
2322 2 9 0 1 1
2322 2 10 0 1 1
2322 2 11 0 1 1
2322 2 12 0 1 1
2322 2 13 0 1 1
2322 2 14 1 1 1
2322 2 15 0 1 1
2322 2 16 0 1 1
2322 2 17 0 1 1
2322 2 18 1 1 1
2322 2 19 0 1 1
2322 2 20 0 1 1
2322 2 21 0 1 1
2322 2 22 0 1 1
2322 2 23 0 1 1
2322 2 24 0 1 1
2322 2 25 0 1 1
2323 1 1 1 4 1
2323 1 2 1 1 1
2323 1 3 1 2 1
2323 1 4 1 14 1
2323 1 5 1 3 1
2323 1 9 1 14 1
2323 1 11 1 4 1
2323 1 12 1 3 1
2323 1 13 1 3 1
2323 1 14 1 14 1
2323 1 15 1 1 1
2323 1 19 1 16 1
2323 1 24 1 21 1
2323 2 1 0 1 1
2323 2 2 0 1 1
2323 2 3 0 1 1
2323 2 4 1 1 1
2323 2 5 0 1 1
2323 2 6 0 1 1
2323 2 7 0 1 1
2323 2 8 0 1 1
2323 2 9 1 1 1
2323 2 10 0 1 1
2323 2 11 0 1 1
2323 2 12 1 1 1
2323 2 13 0 1 1
2323 2 14 1 1 1
2323 2 15 0 1 1
2323 2 16 0 1 1
2323 2 17 0 1 1
2323 2 18 0 1 1
2323 2 19 1 1 1
2323 2 20 0 1 1
2323 2 21 0 1 1
2323 2 22 0 1 1
2323 2 23 0 1 1
2323 2 24 1 1 1
2323 2 25 0 1 1
2324 1 11 1 23 1
2324 1 12 1 18 1
2324 1 13 1 19 1
2324 1 14 1 23 1
2324 1 15 1 17 1
2324 2 1 0 1 1
2324 2 2 0 1 1
2324 2 3 0 1 1
2324 2 4 0 1 1
2324 2 5 0 1 1
2324 2 6 0 1 1
2324 2 7 0 1 1
2324 2 8 0 1 1
2324 2 9 0 1 1
2324 2 10 0 1 1
2324 2 11 1 1 1
2324 2 12 1 1 1
2324 2 13 1 1 1
2324 2 14 1 1 1
2324 2 15 1 1 1
2324 2 16 0 1 1
2324 2 17 0 1 1
2324 2 18 0 1 1
2324 2 19 0 1 1
2324 2 20 0 1 1
2324 2 21 0 1 1
2324 2 22 0 1 1
2324 2 23 0 1 1
2324 2 24 0 1 1
2324 2 25 0 1 1
2325 1 2 1 2 1
2325 1 3 1 16 1
2325 1 8 1 16 1
2325 1 12 1 3 1
2325 1 13 1 20 1
2325 1 17 1 1 1
2325 1 18 1 20 1
2325 1 22 1 3 1
2325 1 23 1 19 1
2325 2 1 0 1 1
2325 2 2 0 1 1
2325 2 3 1 1 1
2325 2 4 0 1 1
2325 2 5 0 1 1
2325 2 6 0 1 1
2325 2 7 0 1 1
2325 2 8 1 1 1
2325 2 9 0 1 1
2325 2 10 0 1 1
2325 2 11 0 1 1
2325 2 12 0 1 1
2325 2 13 1 1 1
2325 2 14 0 1 1
2325 2 15 0 1 1
2325 2 16 0 1 1
2325 2 17 0 1 1
2325 2 18 1 1 1
2325 2 19 0 1 1
2325 2 20 0 1 1
2325 2 21 0 1 1
2325 2 22 0 1 1
2325 2 23 1 1 1
2325 2 24 0 1 1
2325 2 25 0 1 1
2326 1 2 1 11 1
2326 1 3 1 1 1
2326 1 4 1 2 1
2326 1 7 1 13 1
2326 1 8 1 1 1
2326 1 12 1 16 1
2326 1 13 1 1 1
2326 1 17 1 24 1
2326 1 18 1 2 1
2326 1 22 1 25 1
2326 1 23 1 3 1
2326 1 25 1 1 1
2326 2 1 0 1 1
2326 2 2 1 1 1
2326 2 3 0 1 1
2326 2 4 0 1 1
2326 2 5 0 1 1
2326 2 6 0 1 1
2326 2 7 1 1 1
2326 2 8 0 1 1
2326 2 9 0 1 1
2326 2 10 0 1 1
2326 2 11 0 1 1
2326 2 12 1 1 1
2326 2 13 0 1 1
2326 2 14 0 1 1
2326 2 15 0 1 1
2326 2 16 0 1 1
2326 2 17 1 1 1
2326 2 18 0 1 1
2326 2 19 0 1 1
2326 2 20 0 1 1
2326 2 21 0 1 1
2326 2 22 1 1 1
2326 2 23 0 1 1
2326 2 24 0 1 1
2326 2 25 0 1 1
2327 1 5 1 3 1
2327 1 6 1 12 1
2327 1 7 1 9 1
2327 1 8 1 11 1
2327 1 9 1 11 1
2327 1 10 1 29 1
2327 1 15 1 4 1
2327 1 17 1 5 1
2327 1 18 1 1 1
2327 1 19 1 2 1
2327 1 20 1 7 1
2327 1 25 1 6 1
2327 2 1 0 1 1
2327 2 2 0 1 1
2327 2 3 0 1 1
2327 2 4 0 1 1
2327 2 5 1 1 1
2327 2 6 1 1 1
2327 2 7 1 1 1
2327 2 8 0 1 1
2327 2 9 0 1 1
2327 2 10 1 1 1
2327 2 11 0 1 1
2327 2 12 0 1 1
2327 2 13 0 1 1
2327 2 14 0 1 1
2327 2 15 0 1 1
2327 2 16 0 1 1
2327 2 17 0 1 1
2327 2 18 0 1 1
2327 2 19 0 1 1
2327 2 20 0 1 1
2327 2 21 0 1 1
2327 2 22 0 1 1
2327 2 23 0 1 1
2327 2 24 0 1 1
2327 2 25 0 1 1
2328 1 3 1 1 1
2328 1 4 1 1 1
2328 1 11 1 17 1
2328 1 12 1 11 1
2328 1 13 1 8 1
2328 1 14 1 15 1
2328 1 15 1 13 1
2328 1 16 1 8 1
2328 1 17 1 8 1
2328 1 18 1 4 1
2328 1 19 1 4 1
2328 1 20 1 10 1
2328 2 1 0 1 1
2328 2 2 0 1 1
2328 2 3 0 1 1
2328 2 4 0 1 1
2328 2 5 0 1 1
2328 2 6 0 1 1
2328 2 7 0 1 1
2328 2 8 0 1 1
2328 2 9 0 1 1
2328 2 10 0 1 1
2328 2 11 1 1 1
2328 2 12 1 1 1
2328 2 13 1 1 1
2328 2 14 0 1 1
2328 2 15 0 1 1
2328 2 16 0 1 1
2328 2 17 1 1 1
2328 2 18 1 1 1
2328 2 19 0 1 1
2328 2 20 0 1 1
2328 2 21 0 1 1
2328 2 22 0 1 1
2328 2 23 0 1 1
2328 2 24 0 1 1
2328 2 25 0 1 1
2329 1 1 1 3 1
2329 1 2 1 3 1
2329 1 3 1 22 1
2329 1 4 1 2 1
2329 1 5 1 3 1
2329 1 8 1 23 1
2329 1 12 1 2 1
2329 1 13 1 16 1
2329 1 18 1 11 1
2329 1 23 1 15 1
2329 2 1 0 1 1
2329 2 2 0 1 1
2329 2 3 1 1 1
2329 2 4 0 1 1
2329 2 5 1 1 1
2329 2 6 0 1 1
2329 2 7 0 1 1
2329 2 8 1 1 1
2329 2 9 0 1 1
2329 2 10 0 1 1
2329 2 11 0 1 1
2329 2 12 0 1 1
2329 2 13 1 1 1
2329 2 14 0 1 1
2329 2 15 0 1 1
2329 2 16 0 1 1
2329 2 17 0 1 1
2329 2 18 1 1 1
2329 2 19 0 1 1
2329 2 20 0 1 1
2329 2 21 0 1 1
2329 2 22 0 1 1
2329 2 23 1 1 1
2329 2 24 0 1 1
2329 2 25 0 1 1
2330 1 3 1 3 1
2330 1 4 1 8 1
2330 1 5 1 5 1
2330 1 8 1 4 1
2330 1 9 1 13 1
2330 1 10 1 5 1
2330 1 13 1 6 1
2330 1 14 1 11 1
2330 1 15 1 6 1
2330 1 18 1 8 1
2330 1 19 1 8 1
2330 1 20 1 5 1
2330 1 23 1 7 1
2330 1 24 1 8 1
2330 1 25 1 3 1
2330 2 1 0 1 1
2330 2 2 0 1 1
2330 2 3 0 1 1
2330 2 4 1 1 1
2330 2 5 0 1 1
2330 2 6 0 1 1
2330 2 7 0 1 1
2330 2 8 0 1 1
2330 2 9 1 1 1
2330 2 10 1 1 1
2330 2 11 0 1 1
2330 2 12 0 1 1
2330 2 13 0 1 1
2330 2 14 0 1 1
2330 2 15 0 1 1
2330 2 16 0 1 1
2330 2 17 0 1 1
2330 2 18 0 1 1
2330 2 19 1 1 1
2330 2 20 0 1 1
2330 2 21 0 1 1
2330 2 22 0 1 1
2330 2 23 1 1 1
2330 2 24 1 1 1
2330 2 25 0 1 1
2331 1 5 1 19 1
2331 1 6 1 4 1
2331 1 7 1 4 1
2331 1 8 1 3 1
2331 1 9 1 3 1
2331 1 10 1 11 1
2331 1 13 1 1 1
2331 1 15 1 12 1
2331 1 20 1 16 1
2331 1 21 1 2 1
2331 1 22 1 2 1
2331 1 23 1 1 1
2331 1 24 1 1 1
2331 1 25 1 21 1
2331 2 1 0 1 1
2331 2 2 0 1 1
2331 2 3 0 1 1
2331 2 4 0 1 1
2331 2 5 0 1 1
2331 2 6 1 1 1
2331 2 7 0 1 1
2331 2 8 1 1 1
2331 2 9 0 1 1
2331 2 10 1 1 1
2331 2 11 0 1 1
2331 2 12 0 1 1
2331 2 13 0 1 1
2331 2 14 0 1 1
2331 2 15 1 1 1
2331 2 16 0 1 1
2331 2 17 0 1 1
2331 2 18 0 1 1
2331 2 19 0 1 1
2331 2 20 0 1 1
2331 2 21 0 1 1
2331 2 22 0 1 1
2331 2 23 1 1 1
2331 2 24 0 1 1
2331 2 25 1 1 1
2332 1 1 1 1 1
2332 1 2 1 1 1
2332 1 6 1 6 1
2332 1 7 1 3 1
2332 1 11 1 2 1
2332 1 14 1 1 1
2332 1 16 1 1 1
2332 1 21 1 15 1
2332 1 22 1 19 1
2332 1 23 1 12 1
2332 1 24 1 19 1
2332 1 25 1 20 1
2332 2 1 1 1 1
2332 2 2 1 1 1
2332 2 3 0 1 1
2332 2 4 0 1 1
2332 2 5 0 1 1
2332 2 6 0 1 1
2332 2 7 0 1 1
2332 2 8 0 1 1
2332 2 9 0 1 1
2332 2 10 0 1 1
2332 2 11 0 1 1
2332 2 12 0 1 1
2332 2 13 0 1 1
2332 2 14 0 1 1
2332 2 15 0 1 1
2332 2 16 0 1 1
2332 2 17 0 1 1
2332 2 18 0 1 1
2332 2 19 0 1 1
2332 2 20 0 1 1
2332 2 21 1 1 1
2332 2 22 1 1 1
2332 2 23 0 1 1
2332 2 24 1 1 1
2332 2 25 1 1 1
2333 1 2 1 2 1
2333 1 8 1 3 1
2333 1 9 1 1 1
2333 1 10 1 2 1
2333 1 12 1 1 1
2333 1 15 1 1 1
2333 1 16 1 16 1
2333 1 17 1 17 1
2333 1 18 1 15 1
2333 1 19 1 17 1
2333 1 20 1 24 1
2333 1 22 1 1 1
2333 2 1 0 1 1
2333 2 2 0 1 1
2333 2 3 0 1 1
2333 2 4 0 1 1
2333 2 5 0 1 1
2333 2 6 0 1 1
2333 2 7 1 1 1
2333 2 8 0 1 1
2333 2 9 0 1 1
2333 2 10 0 1 1
2333 2 11 0 1 1
2333 2 12 0 1 1
2333 2 13 0 1 1
2333 2 14 0 1 1
2333 2 15 0 1 1
2333 2 16 1 1 1
2333 2 17 1 1 1
2333 2 18 1 1 1
2333 2 19 0 1 1
2333 2 20 1 1 1
2333 2 21 0 1 1
2333 2 22 0 1 1
2333 2 23 0 1 1
2333 2 24 0 1 1
2333 2 25 0 1 1
2334 1 2 1 1 1
2334 1 4 1 1 1
2334 1 7 1 1 1
2334 1 11 1 1 1
2334 1 12 1 2 1
2334 1 13 1 7 1
2334 1 14 1 1 1
2334 1 15 1 3 1
2334 1 16 1 1 1
2334 1 17 1 4 1
2334 1 19 1 4 1
2334 1 20 1 3 1
2334 1 21 1 14 1
2334 1 22 1 14 1
2334 1 23 1 17 1
2334 1 24 1 12 1
2334 1 25 1 14 1
2334 2 1 0 1 1
2334 2 2 0 1 1
2334 2 3 0 1 1
2334 2 4 0 1 1
2334 2 5 0 1 1
2334 2 6 0 1 1
2334 2 7 0 1 1
2334 2 8 0 1 1
2334 2 9 0 1 1
2334 2 10 0 1 1
2334 2 11 0 1 1
2334 2 12 0 1 1
2334 2 13 0 1 1
2334 2 14 0 1 1
2334 2 15 0 1 1
2334 2 16 0 1 1
2334 2 17 0 1 1
2334 2 18 0 1 1
2334 2 19 0 1 1
2334 2 20 0 1 1
2334 2 21 0 1 1
2334 2 22 1 1 1
2334 2 23 1 1 1
2334 2 24 0 1 1
2334 2 25 1 1 1
2335 1 1 1 1 1
2335 1 3 1 1 1
2335 1 13 1 1 1
2335 1 16 1 21 1
2335 1 17 1 20 1
2335 1 18 1 15 1
2335 1 19 1 13 1
2335 1 20 1 20 1
2335 1 21 1 2 1
2335 1 22 1 2 1
2335 1 23 1 1 1
2335 1 25 1 3 1
2335 2 1 0 1 1
2335 2 2 0 1 1
2335 2 3 0 1 1
2335 2 4 0 1 1
2335 2 5 0 1 1
2335 2 6 0 1 1
2335 2 7 0 1 1
2335 2 8 0 1 1
2335 2 9 0 1 1
2335 2 10 0 1 1
2335 2 11 0 1 1
2335 2 12 0 1 1
2335 2 13 0 1 1
2335 2 14 0 1 1
2335 2 15 0 1 1
2335 2 16 1 1 1
2335 2 17 1 1 1
2335 2 18 1 1 1
2335 2 19 1 1 1
2335 2 20 1 1 1
2335 2 21 0 1 1
2335 2 22 0 1 1
2335 2 23 0 1 1
2335 2 24 0 1 1
2335 2 25 0 1 1
2336 1 1 1 5 1
2336 1 2 1 1 1
2336 1 3 1 7 1
2336 1 5 1 2 1
2336 1 6 1 5 1
2336 1 8 1 7 1
2336 1 11 1 12 1
2336 1 12 1 4 1
2336 1 13 1 13 1
2336 1 14 1 8 1
2336 1 15 1 7 1
2336 1 16 1 4 1
2336 1 18 1 7 1
2336 1 19 1 1 1
2336 1 21 1 4 1
2336 1 23 1 10 1
2336 1 24 1 1 1
2336 1 25 1 2 1
2336 2 1 0 1 1
2336 2 2 0 1 1
2336 2 3 0 1 1
2336 2 4 1 1 1
2336 2 5 0 1 1
2336 2 6 1 1 1
2336 2 7 0 1 1
2336 2 8 1 1 1
2336 2 9 0 1 1
2336 2 10 0 1 1
2336 2 11 1 1 1
2336 2 12 0 1 1
2336 2 13 0 1 1
2336 2 14 0 1 1
2336 2 15 0 1 1
2336 2 16 0 1 1
2336 2 17 0 1 1
2336 2 18 0 1 1
2336 2 19 0 1 1
2336 2 20 0 1 1
2336 2 21 1 1 1
2336 2 22 0 1 1
2336 2 23 1 1 1
2336 2 24 0 1 1
2336 2 25 0 1 1
2337 1 3 1 1 1
2337 1 5 1 23 1
2337 1 8 1 2 1
2337 1 10 1 19 1
2337 1 13 1 4 1
2337 1 15 1 9 1
2337 1 18 1 3 1
2337 1 20 1 21 1
2337 1 23 1 2 1
2337 1 25 1 16 1
2337 2 1 0 1 1
2337 2 2 0 1 1
2337 2 3 0 1 1
2337 2 4 0 1 1
2337 2 5 1 1 1
2337 2 6 0 1 1
2337 2 7 0 1 1
2337 2 8 0 1 1
2337 2 9 0 1 1
2337 2 10 1 1 1
2337 2 11 0 1 1
2337 2 12 0 1 1
2337 2 13 0 1 1
2337 2 14 0 1 1
2337 2 15 1 1 1
2337 2 16 0 1 1
2337 2 17 0 1 1
2337 2 18 0 1 1
2337 2 19 0 1 1
2337 2 20 1 1 1
2337 2 21 0 1 1
2337 2 22 0 1 1
2337 2 23 0 1 1
2337 2 24 0 1 1
2337 2 25 1 1 1
2338 1 5 1 15 1
2338 1 10 1 19 1
2338 1 15 1 21 1
2338 1 18 1 1 1
2338 1 20 1 26 1
2338 1 25 1 18 1
2338 2 1 0 1 1
2338 2 2 0 1 1
2338 2 3 0 1 1
2338 2 4 0 1 1
2338 2 5 1 1 1
2338 2 6 0 1 1
2338 2 7 0 1 1
2338 2 8 0 1 1
2338 2 9 0 1 1
2338 2 10 1 1 1
2338 2 11 0 1 1
2338 2 12 0 1 1
2338 2 13 0 1 1
2338 2 14 0 1 1
2338 2 15 1 1 1
2338 2 16 0 1 1
2338 2 17 0 1 1
2338 2 18 0 1 1
2338 2 19 0 1 1
2338 2 20 1 1 1
2338 2 21 0 1 1
2338 2 22 0 1 1
2338 2 23 0 1 1
2338 2 24 0 1 1
2338 2 25 1 1 1
2339 1 1 1 7 1
2339 1 2 1 8 1
2339 1 3 1 4 1
2339 1 4 1 8 1
2339 1 5 1 5 1
2339 1 11 1 1 1
2339 1 16 1 1 1
2339 1 21 1 8 1
2339 1 22 1 11 1
2339 1 23 1 12 1
2339 1 24 1 17 1
2339 1 25 1 18 1
2339 2 1 1 1 1
2339 2 2 0 1 1
2339 2 3 1 1 1
2339 2 4 0 1 1
2339 2 5 0 1 1
2339 2 6 0 1 1
2339 2 7 0 1 1
2339 2 8 0 1 1
2339 2 9 0 1 1
2339 2 10 0 1 1
2339 2 11 0 1 1
2339 2 12 0 1 1
2339 2 13 0 1 1
2339 2 14 0 1 1
2339 2 15 0 1 1
2339 2 16 0 1 1
2339 2 17 0 1 1
2339 2 18 0 1 1
2339 2 19 0 1 1
2339 2 20 0 1 1
2339 2 21 1 1 1
2339 2 22 1 1 1
2339 2 23 1 1 1
2339 2 24 1 1 1
2339 2 25 0 1 1
2340 1 4 1 11 1
2340 1 6 1 1 1
2340 1 8 1 1 1
2340 1 9 1 9 1
2340 1 10 1 1 1
2340 1 11 1 1 1
2340 1 14 1 14 1
2340 1 16 1 2 1
2340 1 19 1 10 1
2340 1 21 1 16 1
2340 1 22 1 5 1
2340 1 23 1 5 1
2340 1 24 1 16 1
2340 1 25 1 8 1
2340 2 1 0 1 1
2340 2 2 0 1 1
2340 2 3 0 1 1
2340 2 4 1 1 1
2340 2 5 0 1 1
2340 2 6 0 1 1
2340 2 7 1 1 1
2340 2 8 0 1 1
2340 2 9 0 1 1
2340 2 10 0 1 1
2340 2 11 0 1 1
2340 2 12 0 1 1
2340 2 13 0 1 1
2340 2 14 1 1 1
2340 2 15 0 1 1
2340 2 16 0 1 1
2340 2 17 0 1 1
2340 2 18 0 1 1
2340 2 19 1 1 1
2340 2 20 0 1 1
2340 2 21 0 1 1
2340 2 22 0 1 1
2340 2 23 1 1 1
2340 2 24 1 1 1
2340 2 25 1 1 1
2341 1 4 1 3 1
2341 1 6 1 9 1
2341 1 7 1 8 1
2341 1 8 1 5 1
2341 1 9 1 7 1
2341 1 10 1 6 1
2341 1 14 1 3 1
2341 1 16 1 10 1
2341 1 17 1 16 1
2341 1 18 1 8 1
2341 1 19 1 14 1
2341 1 20 1 9 1
2341 1 24 1 2 1
2341 2 1 0 1 1
2341 2 2 0 1 1
2341 2 3 0 1 1
2341 2 4 0 1 1
2341 2 5 0 1 1
2341 2 6 0 1 1
2341 2 7 0 1 1
2341 2 8 0 1 1
2341 2 9 0 1 1
2341 2 10 0 1 1
2341 2 11 0 1 1
2341 2 12 0 1 1
2341 2 13 0 1 1
2341 2 14 0 1 1
2341 2 15 0 1 1
2341 2 16 0 1 1
2341 2 17 1 1 1
2341 2 18 0 1 1
2341 2 19 1 1 1
2341 2 20 1 1 1
2341 2 21 0 1 1
2341 2 22 0 1 1
2341 2 23 0 1 1
2341 2 24 0 1 1
2341 2 25 0 1 1
2342 1 3 1 8 1
2342 1 5 1 10 1
2342 1 8 1 11 1
2342 1 10 1 6 1
2342 1 11 1 2 1
2342 1 12 1 2 1
2342 1 13 1 13 1
2342 1 14 1 2 1
2342 1 15 1 11 1
2342 1 18 1 10 1
2342 1 19 1 1 1
2342 1 20 1 12 1
2342 1 23 1 4 1
2342 1 25 1 8 1
2342 2 1 0 1 1
2342 2 2 0 1 1
2342 2 3 0 1 1
2342 2 4 0 1 1
2342 2 5 0 1 1
2342 2 6 0 1 1
2342 2 7 0 1 1
2342 2 8 0 1 1
2342 2 9 0 1 1
2342 2 10 1 1 1
2342 2 11 0 1 1
2342 2 12 0 1 1
2342 2 13 0 1 1
2342 2 14 0 1 1
2342 2 15 1 1 1
2342 2 16 0 1 1
2342 2 17 0 1 1
2342 2 18 1 1 1
2342 2 19 0 1 1
2342 2 20 0 1 1
2342 2 21 0 1 1
2342 2 22 0 1 1
2342 2 23 0 1 1
2342 2 24 0 1 1
2342 2 25 0 1 1
2343 1 1 1 1 1
2343 1 2 1 14 1
2343 1 7 1 18 1
2343 1 9 1 1 1
2343 1 10 1 1 1
2343 1 11 1 2 1
2343 1 12 1 16 1
2343 1 16 1 6 1
2343 1 17 1 24 1
2343 1 18 1 1 1
2343 1 19 1 2 1
2343 1 20 1 4 1
2343 1 22 1 10 1
2343 2 1 0 1 1
2343 2 2 1 1 1
2343 2 3 0 1 1
2343 2 4 0 1 1
2343 2 5 0 1 1
2343 2 6 0 1 1
2343 2 7 1 1 1
2343 2 8 0 1 1
2343 2 9 0 1 1
2343 2 10 0 1 1
2343 2 11 0 1 1
2343 2 12 1 1 1
2343 2 13 0 1 1
2343 2 14 0 1 1
2343 2 15 0 1 1
2343 2 16 0 1 1
2343 2 17 0 1 1
2343 2 18 1 1 1
2343 2 19 0 1 1
2343 2 20 0 1 1
2343 2 21 0 1 1
2343 2 22 0 1 1
2343 2 23 0 1 1
2343 2 24 1 1 1
2343 2 25 0 1 1
2344 1 4 1 2 1
2344 1 5 1 1 1
2344 1 6 1 19 1
2344 1 7 1 14 1
2344 1 8 1 15 1
2344 1 9 1 24 1
2344 1 10 1 18 1
2344 1 14 1 2 1
2344 1 15 1 1 1
2344 1 19 1 1 1
2344 1 24 1 3 1
2344 2 1 0 1 1
2344 2 2 0 1 1
2344 2 3 0 1 1
2344 2 4 1 1 1
2344 2 5 0 1 1
2344 2 6 1 1 1
2344 2 7 1 1 1
2344 2 8 0 1 1
2344 2 9 1 1 1
2344 2 10 1 1 1
2344 2 11 0 1 1
2344 2 12 0 1 1
2344 2 13 0 1 1
2344 2 14 0 1 1
2344 2 15 0 1 1
2344 2 16 0 1 1
2344 2 17 0 1 1
2344 2 18 0 1 1
2344 2 19 0 1 1
2344 2 20 0 1 1
2344 2 21 0 1 1
2344 2 22 0 1 1
2344 2 23 0 1 1
2344 2 24 0 1 1
2344 2 25 0 1 1
2345 1 2 1 3 1
2345 1 5 1 2 1
2345 1 7 1 5 1
2345 1 12 1 9 1
2345 1 15 1 1 1
2345 1 17 1 7 1
2345 1 21 1 17 1
2345 1 22 1 18 1
2345 1 23 1 15 1
2345 1 24 1 10 1
2345 1 25 1 13 1
2345 2 1 0 1 1
2345 2 2 0 1 1
2345 2 3 0 1 1
2345 2 4 0 1 1
2345 2 5 0 1 1
2345 2 6 0 1 1
2345 2 7 0 1 1
2345 2 8 0 1 1
2345 2 9 0 1 1
2345 2 10 0 1 1
2345 2 11 0 1 1
2345 2 12 0 1 1
2345 2 13 0 1 1
2345 2 14 0 1 1
2345 2 15 0 1 1
2345 2 16 0 1 1
2345 2 17 0 1 1
2345 2 18 0 1 1
2345 2 19 0 1 1
2345 2 20 0 1 1
2345 2 21 0 1 1
2345 2 22 1 1 1
2345 2 23 1 1 1
2345 2 24 1 1 1
2345 2 25 1 1 1
2346 1 4 1 11 1
2346 1 9 1 13 1
2346 1 11 1 6 1
2346 1 12 1 4 1
2346 1 13 1 6 1
2346 1 14 1 17 1
2346 1 15 1 5 1
2346 1 19 1 5 1
2346 1 21 1 6 1
2346 1 22 1 2 1
2346 1 23 1 8 1
2346 1 24 1 14 1
2346 1 25 1 3 1
2346 2 1 0 1 1
2346 2 2 0 1 1
2346 2 3 0 1 1
2346 2 4 0 1 1
2346 2 5 0 1 1
2346 2 6 0 1 1
2346 2 7 0 1 1
2346 2 8 0 1 1
2346 2 9 1 1 1
2346 2 10 0 1 1
2346 2 11 1 1 1
2346 2 12 0 1 1
2346 2 13 0 1 1
2346 2 14 1 1 1
2346 2 15 0 1 1
2346 2 16 0 1 1
2346 2 17 0 1 1
2346 2 18 0 1 1
2346 2 19 0 1 1
2346 2 20 0 1 1
2346 2 21 0 1 1
2346 2 22 0 1 1
2346 2 23 0 1 1
2346 2 24 1 1 1
2346 2 25 0 1 1
2347 1 1 1 1 1
2347 1 2 1 4 1
2347 1 3 1 5 1
2347 1 4 1 1 1
2347 1 5 1 2 1
2347 1 6 1 1 1
2347 1 7 1 4 1
2347 1 8 1 16 1
2347 1 9 1 10 1
2347 1 10 1 3 1
2347 1 11 1 1 1
2347 1 12 1 1 1
2347 1 13 1 9 1
2347 1 14 1 5 1
2347 1 17 1 3 1
2347 1 18 1 12 1
2347 1 19 1 4 1
2347 1 22 1 3 1
2347 1 23 1 10 1
2347 1 24 1 5 1
2347 2 1 0 1 1
2347 2 2 0 1 1
2347 2 3 0 1 1
2347 2 4 0 1 1
2347 2 5 0 1 1
2347 2 6 0 1 1
2347 2 7 0 1 1
2347 2 8 1 1 1
2347 2 9 0 1 1
2347 2 10 0 1 1
2347 2 11 0 1 1
2347 2 12 0 1 1
2347 2 13 0 1 1
2347 2 14 0 1 1
2347 2 15 0 1 1
2347 2 16 0 1 1
2347 2 17 0 1 1
2347 2 18 0 1 1
2347 2 19 0 1 1
2347 2 20 0 1 1
2347 2 21 0 1 1
2347 2 22 0 1 1
2347 2 23 1 1 1
2347 2 24 0 1 1
2347 2 25 0 1 1
2348 1 2 1 1 1
2348 1 4 1 13 1
2348 1 7 1 1 1
2348 1 9 1 9 1
2348 1 10 1 1 1
2348 1 11 1 10 1
2348 1 12 1 11 1
2348 1 13 1 10 1
2348 1 14 1 17 1
2348 1 15 1 14 1
2348 1 19 1 7 1
2348 1 24 1 6 1
2348 2 1 0 1 1
2348 2 2 0 1 1
2348 2 3 0 1 1
2348 2 4 1 1 1
2348 2 5 0 1 1
2348 2 6 0 1 1
2348 2 7 0 1 1
2348 2 8 0 1 1
2348 2 9 0 1 1
2348 2 10 0 1 1
2348 2 11 0 1 1
2348 2 12 1 1 1
2348 2 13 0 1 1
2348 2 14 1 1 1
2348 2 15 0 1 1
2348 2 16 0 1 1
2348 2 17 0 1 1
2348 2 18 0 1 1
2348 2 19 0 1 1
2348 2 20 0 1 1
2348 2 21 0 1 1
2348 2 22 0 1 1
2348 2 23 0 1 1
2348 2 24 0 1 1
2348 2 25 0 1 1
2349 1 1 1 1 1
2349 1 3 1 5 1
2349 1 5 1 9 1
2349 1 6 1 1 1
2349 1 8 1 5 1
2349 1 10 1 6 1
2349 1 11 1 2 1
2349 1 13 1 8 1
2349 1 15 1 8 1
2349 1 16 1 4 1
2349 1 17 1 6 1
2349 1 18 1 9 1
2349 1 19 1 10 1
2349 1 20 1 13 1
2349 1 23 1 5 1
2349 1 24 1 2 1
2349 1 25 1 6 1
2349 2 1 0 1 1
2349 2 2 0 1 1
2349 2 3 0 1 1
2349 2 4 0 1 1
2349 2 5 0 1 1
2349 2 6 0 1 1
2349 2 7 0 1 1
2349 2 8 0 1 1
2349 2 9 0 1 1
2349 2 10 0 1 1
2349 2 11 0 1 1
2349 2 12 0 1 1
2349 2 13 0 1 1
2349 2 14 0 1 1
2349 2 15 0 1 1
2349 2 16 0 1 1
2349 2 17 0 1 1
2349 2 18 0 1 1
2349 2 19 0 1 1
2349 2 20 1 1 1
2349 2 21 0 1 1
2349 2 22 0 1 1
2349 2 23 0 1 1
2349 2 24 0 1 1
2349 2 25 1 1 1
2350 1 3 1 2 1
2350 1 6 1 13 1
2350 1 7 1 11 1
2350 1 8 1 26 1
2350 1 9 1 15 1
2350 1 10 1 19 1
2350 1 13 1 4 1
2350 1 18 1 4 1
2350 1 23 1 6 1
2350 2 1 0 1 1
2350 2 2 0 1 1
2350 2 3 0 1 1
2350 2 4 0 1 1
2350 2 5 0 1 1
2350 2 6 1 1 1
2350 2 7 1 1 1
2350 2 8 1 1 1
2350 2 9 1 1 1
2350 2 10 0 1 1
2350 2 11 0 1 1
2350 2 12 0 1 1
2350 2 13 0 1 1
2350 2 14 0 1 1
2350 2 15 0 1 1
2350 2 16 0 1 1
2350 2 17 0 1 1
2350 2 18 1 1 1
2350 2 19 0 1 1
2350 2 20 0 1 1
2350 2 21 0 1 1
2350 2 22 0 1 1
2350 2 23 0 1 1
2350 2 24 0 1 1
2350 2 25 0 1 1
2351 1 1 1 4 1
2351 1 5 1 1 1
2351 1 6 1 7 1
2351 1 8 1 1 1
2351 1 11 1 16 1
2351 1 12 1 13 1
2351 1 13 1 15 1
2351 1 14 1 13 1
2351 1 15 1 17 1
2351 1 16 1 5 1
2351 1 18 1 4 1
2351 1 21 1 2 1
2351 1 23 1 2 1
2351 2 1 1 1 1
2351 2 2 0 1 1
2351 2 3 0 1 1
2351 2 4 0 1 1
2351 2 5 0 1 1
2351 2 6 0 1 1
2351 2 7 0 1 1
2351 2 8 0 1 1
2351 2 9 0 1 1
2351 2 10 0 1 1
2351 2 11 1 1 1
2351 2 12 1 1 1
2351 2 13 1 1 1
2351 2 14 1 1 1
2351 2 15 1 1 1
2351 2 16 0 1 1
2351 2 17 0 1 1
2351 2 18 0 1 1
2351 2 19 0 1 1
2351 2 20 0 1 1
2351 2 21 0 1 1
2351 2 22 0 1 1
2351 2 23 0 1 1
2351 2 24 0 1 1
2351 2 25 0 1 1
2352 1 4 1 24 1
2352 1 9 1 18 1
2352 1 14 1 19 1
2352 1 19 1 20 1
2352 1 24 1 19 1
2352 2 1 0 1 1
2352 2 2 0 1 1
2352 2 3 0 1 1
2352 2 4 1 1 1
2352 2 5 0 1 1
2352 2 6 0 1 1
2352 2 7 0 1 1
2352 2 8 0 1 1
2352 2 9 1 1 1
2352 2 10 0 1 1
2352 2 11 0 1 1
2352 2 12 0 1 1
2352 2 13 0 1 1
2352 2 14 1 1 1
2352 2 15 0 1 1
2352 2 16 0 1 1
2352 2 17 0 1 1
2352 2 18 0 1 1
2352 2 19 1 1 1
2352 2 20 0 1 1
2352 2 21 0 1 1
2352 2 22 0 1 1
2352 2 23 0 1 1
2352 2 24 1 1 1
2352 2 25 0 1 1
2353 1 1 1 21 1
2353 1 2 1 10 1
2353 1 3 1 13 1
2353 1 4 1 16 1
2353 1 5 1 11 1
2353 1 6 1 4 1
2353 1 9 1 5 1
2353 1 11 1 2 1
2353 1 14 1 5 1
2353 1 15 1 2 1
2353 1 16 1 3 1
2353 1 18 1 1 1
2353 1 19 1 1 1
2353 1 21 1 5 1
2353 1 24 1 1 1
2353 2 1 0 1 1
2353 2 2 1 1 1
2353 2 3 1 1 1
2353 2 4 1 1 1
2353 2 5 1 1 1
2353 2 6 0 1 1
2353 2 7 0 1 1
2353 2 8 0 1 1
2353 2 9 1 1 1
2353 2 10 0 1 1
2353 2 11 1 1 1
2353 2 12 0 1 1
2353 2 13 1 1 1
2353 2 14 0 1 1
2353 2 15 0 1 1
2353 2 16 0 1 1
2353 2 17 0 1 1
2353 2 18 0 1 1
2353 2 19 0 1 1
2353 2 20 0 1 1
2353 2 21 0 1 1
2353 2 22 0 1 1
2353 2 23 0 1 1
2353 2 24 0 1 1
2353 2 25 0 1 1
2354 1 3 1 1 1
2354 1 6 1 17 1
2354 1 7 1 19 1
2354 1 8 1 21 1
2354 1 9 1 22 1
2354 1 10 1 19 1
2354 1 18 1 1 1
2354 2 1 0 1 1
2354 2 2 0 1 1
2354 2 3 0 1 1
2354 2 4 0 1 1
2354 2 5 0 1 1
2354 2 6 1 1 1
2354 2 7 1 1 1
2354 2 8 1 1 1
2354 2 9 1 1 1
2354 2 10 1 1 1
2354 2 11 0 1 1
2354 2 12 0 1 1
2354 2 13 0 1 1
2354 2 14 0 1 1
2354 2 15 0 1 1
2354 2 16 0 1 1
2354 2 17 0 1 1
2354 2 18 0 1 1
2354 2 19 0 1 1
2354 2 20 0 1 1
2354 2 21 0 1 1
2354 2 22 0 1 1
2354 2 23 0 1 1
2354 2 24 0 1 1
2354 2 25 0 1 1
2355 1 5 1 13 1
2355 1 6 1 6 1
2355 1 7 1 3 1
2355 1 8 1 3 1
2355 1 9 1 4 1
2355 1 10 1 16 1
2355 1 15 1 19 1
2355 1 16 1 1 1
2355 1 17 1 1 1
2355 1 18 1 1 1
2355 1 19 1 3 1
2355 1 20 1 11 1
2355 1 21 1 1 1
2355 1 25 1 18 1
2355 2 1 0 1 1
2355 2 2 0 1 1
2355 2 3 0 1 1
2355 2 4 0 1 1
2355 2 5 1 1 1
2355 2 6 1 1 1
2355 2 7 0 1 1
2355 2 8 0 1 1
2355 2 9 0 1 1
2355 2 10 1 1 1
2355 2 11 0 1 1
2355 2 12 0 1 1
2355 2 13 0 1 1
2355 2 14 0 1 1
2355 2 15 1 1 1
2355 2 16 1 1 1
2355 2 17 0 1 1
2355 2 18 0 1 1
2355 2 19 0 1 1
2355 2 20 1 1 1
2355 2 21 0 1 1
2355 2 22 0 1 1
2355 2 23 0 1 1
2355 2 24 0 1 1
2355 2 25 1 1 1
2356 1 1 1 10 1
2356 1 2 1 12 1
2356 1 3 1 6 1
2356 1 4 1 11 1
2356 1 5 1 22 1
2356 1 6 1 5 1
2356 1 7 1 4 1
2356 1 8 1 4 1
2356 1 9 1 5 1
2356 1 10 1 4 1
2356 1 11 1 3 1
2356 1 12 1 2 1
2356 1 13 1 2 1
2356 1 14 1 5 1
2356 1 15 1 5 1
2356 2 1 0 1 1
2356 2 2 0 1 1
2356 2 3 0 1 1
2356 2 4 1 1 1
2356 2 5 1 1 1
2356 2 6 0 1 1
2356 2 7 1 1 1
2356 2 8 0 1 1
2356 2 9 1 1 1
2356 2 10 0 1 1
2356 2 11 0 1 1
2356 2 12 1 1 1
2356 2 13 0 1 1
2356 2 14 0 1 1
2356 2 15 0 1 1
2356 2 16 0 1 1
2356 2 17 0 1 1
2356 2 18 0 1 1
2356 2 19 0 1 1
2356 2 20 0 1 1
2356 2 21 0 1 1
2356 2 22 0 1 1
2356 2 23 0 1 1
2356 2 24 0 1 1
2356 2 25 0 1 1
2357 1 12 1 1 1
2357 1 16 1 20 1
2357 1 17 1 19 1
2357 1 18 1 12 1
2357 1 19 1 20 1
2357 1 20 1 18 1
2357 1 21 1 1 1
2357 1 22 1 3 1
2357 1 23 1 1 1
2357 1 24 1 3 1
2357 1 25 1 2 1
2357 2 1 0 1 1
2357 2 2 0 1 1
2357 2 3 0 1 1
2357 2 4 0 1 1
2357 2 5 0 1 1
2357 2 6 0 1 1
2357 2 7 0 1 1
2357 2 8 0 1 1
2357 2 9 0 1 1
2357 2 10 0 1 1
2357 2 11 0 1 1
2357 2 12 0 1 1
2357 2 13 0 1 1
2357 2 14 0 1 1
2357 2 15 0 1 1
2357 2 16 1 1 1
2357 2 17 1 1 1
2357 2 18 1 1 1
2357 2 19 1 1 1
2357 2 20 1 1 1
2357 2 21 1 1 1
2357 2 22 0 1 1
2357 2 23 0 1 1
2357 2 24 0 1 1
2357 2 25 0 1 1
2358 1 2 1 6 1
2358 1 3 1 1 1
2358 1 5 1 1 1
2358 1 7 1 4 1
2358 1 12 1 12 1
2358 1 13 1 1 1
2358 1 16 1 10 1
2358 1 17 1 18 1
2358 1 18 1 20 1
2358 1 19 1 15 1
2358 1 20 1 5 1
2358 1 22 1 7 1
2358 2 1 0 1 1
2358 2 2 0 1 1
2358 2 3 0 1 1
2358 2 4 0 1 1
2358 2 5 0 1 1
2358 2 6 0 1 1
2358 2 7 0 1 1
2358 2 8 0 1 1
2358 2 9 0 1 1
2358 2 10 0 1 1
2358 2 11 0 1 1
2358 2 12 0 1 1
2358 2 13 0 1 1
2358 2 14 0 1 1
2358 2 15 0 1 1
2358 2 16 0 1 1
2358 2 17 1 1 1
2358 2 18 1 1 1
2358 2 19 1 1 1
2358 2 20 0 1 1
2358 2 21 0 1 1
2358 2 22 0 1 1
2358 2 23 0 1 1
2358 2 24 0 1 1
2358 2 25 0 1 1
2359 1 1 1 6 1
2359 1 3 1 7 1
2359 1 6 1 3 1
2359 1 8 1 4 1
2359 1 11 1 3 1
2359 1 13 1 10 1
2359 1 16 1 7 1
2359 1 17 1 2 1
2359 1 18 1 3 1
2359 1 20 1 1 1
2359 1 21 1 19 1
2359 1 22 1 5 1
2359 1 23 1 12 1
2359 1 24 1 6 1
2359 1 25 1 12 1
2359 2 1 1 1 1
2359 2 2 0 1 1
2359 2 3 0 1 1
2359 2 4 0 1 1
2359 2 5 0 1 1
2359 2 6 1 1 1
2359 2 7 0 1 1
2359 2 8 0 1 1
2359 2 9 0 1 1
2359 2 10 0 1 1
2359 2 11 0 1 1
2359 2 12 0 1 1
2359 2 13 0 1 1
2359 2 14 0 1 1
2359 2 15 0 1 1
2359 2 16 0 1 1
2359 2 17 0 1 1
2359 2 18 0 1 1
2359 2 19 0 1 1
2359 2 20 0 1 1
2359 2 21 0 1 1
2359 2 22 1 1 1
2359 2 23 0 1 1
2359 2 24 0 1 1
2359 2 25 0 1 1
2360 1 1 1 2 1
2360 1 3 1 1 1
2360 1 6 1 23 1
2360 1 7 1 13 1
2360 1 8 1 14 1
2360 1 9 1 20 1
2360 1 10 1 14 1
2360 1 11 1 4 1
2360 1 13 1 1 1
2360 1 16 1 2 1
2360 1 21 1 3 1
2360 1 23 1 1 1
2360 1 25 1 2 1
2360 2 1 0 1 1
2360 2 2 0 1 1
2360 2 3 0 1 1
2360 2 4 0 1 1
2360 2 5 0 1 1
2360 2 6 1 1 1
2360 2 7 0 1 1
2360 2 8 1 1 1
2360 2 9 1 1 1
2360 2 10 1 1 1
2360 2 11 0 1 1
2360 2 12 0 1 1
2360 2 13 0 1 1
2360 2 14 0 1 1
2360 2 15 0 1 1
2360 2 16 0 1 1
2360 2 17 0 1 1
2360 2 18 0 1 1
2360 2 19 0 1 1
2360 2 20 0 1 1
2360 2 21 0 1 1
2360 2 22 0 1 1
2360 2 23 0 1 1
2360 2 24 0 1 1
2360 2 25 0 1 1
2361 1 1 1 19 1
2361 1 6 1 19 1
2361 1 7 1 1 1
2361 1 8 1 2 1
2361 1 9 1 1 1
2361 1 11 1 20 1
2361 1 14 1 1 1
2361 1 16 1 16 1
2361 1 18 1 3 1
2361 1 19 1 1 1
2361 1 21 1 15 1
2361 1 24 1 1 1
2361 1 25 1 1 1
2361 2 1 1 1 1
2361 2 2 0 1 1
2361 2 3 0 1 1
2361 2 4 0 1 1
2361 2 5 0 1 1
2361 2 6 1 1 1
2361 2 7 0 1 1
2361 2 8 0 1 1
2361 2 9 1 1 1
2361 2 10 0 1 1
2361 2 11 0 1 1
2361 2 12 0 1 1
2361 2 13 0 1 1
2361 2 14 0 1 1
2361 2 15 0 1 1
2361 2 16 1 1 1
2361 2 17 0 1 1
2361 2 18 0 1 1
2361 2 19 0 1 1
2361 2 20 0 1 1
2361 2 21 1 1 1
2361 2 22 0 1 1
2361 2 23 0 1 1
2361 2 24 0 1 1
2361 2 25 0 1 1
2362 1 5 1 4 1
2362 1 10 1 4 1
2362 1 11 1 11 1
2362 1 12 1 10 1
2362 1 13 1 8 1
2362 1 14 1 7 1
2362 1 15 1 16 1
2362 1 17 1 2 1
2362 1 20 1 4 1
2362 1 21 1 8 1
2362 1 22 1 5 1
2362 1 23 1 6 1
2362 1 24 1 7 1
2362 1 25 1 8 1
2362 2 1 0 1 1
2362 2 2 0 1 1
2362 2 3 0 1 1
2362 2 4 0 1 1
2362 2 5 0 1 1
2362 2 6 0 1 1
2362 2 7 0 1 1
2362 2 8 0 1 1
2362 2 9 0 1 1
2362 2 10 0 1 1
2362 2 11 1 1 1
2362 2 12 1 1 1
2362 2 13 1 1 1
2362 2 14 1 1 1
2362 2 15 0 1 1
2362 2 16 0 1 1
2362 2 17 0 1 1
2362 2 18 0 1 1
2362 2 19 0 1 1
2362 2 20 0 1 1
2362 2 21 0 1 1
2362 2 22 0 1 1
2362 2 23 1 1 1
2362 2 24 0 1 1
2362 2 25 1 1 1
2363 1 2 1 3 1
2363 1 6 1 19 1
2363 1 7 1 13 1
2363 1 8 1 13 1
2363 1 9 1 19 1
2363 1 10 1 15 1
2363 1 12 1 2 1
2363 1 16 1 1 1
2363 1 17 1 3 1
2363 1 18 1 1 1
2363 1 19 1 1 1
2363 1 20 1 2 1
2363 1 21 1 2 1
2363 1 22 1 1 1
2363 1 23 1 1 1
2363 1 24 1 1 1
2363 1 25 1 3 1
2363 2 1 0 1 1
2363 2 2 0 1 1
2363 2 3 0 1 1
2363 2 4 0 1 1
2363 2 5 0 1 1
2363 2 6 1 1 1
2363 2 7 1 1 1
2363 2 8 1 1 1
2363 2 9 1 1 1
2363 2 10 0 1 1
2363 2 11 0 1 1
2363 2 12 0 1 1
2363 2 13 0 1 1
2363 2 14 0 1 1
2363 2 15 0 1 1
2363 2 16 0 1 1
2363 2 17 1 1 1
2363 2 18 0 1 1
2363 2 19 0 1 1
2363 2 20 0 1 1
2363 2 21 0 1 1
2363 2 22 0 1 1
2363 2 23 0 1 1
2363 2 24 0 1 1
2363 2 25 0 1 1
2364 1 3 1 1 1
2364 1 6 1 18 1
2364 1 7 1 8 1
2364 1 8 1 12 1
2364 1 9 1 15 1
2364 1 10 1 18 1
2364 1 13 1 2 1
2364 1 18 1 2 1
2364 1 21 1 4 1
2364 1 22 1 4 1
2364 1 23 1 7 1
2364 1 24 1 4 1
2364 1 25 1 5 1
2364 2 1 0 1 1
2364 2 2 0 1 1
2364 2 3 0 1 1
2364 2 4 0 1 1
2364 2 5 0 1 1
2364 2 6 1 1 1
2364 2 7 1 1 1
2364 2 8 1 1 1
2364 2 9 1 1 1
2364 2 10 0 1 1
2364 2 11 0 1 1
2364 2 12 0 1 1
2364 2 13 0 1 1
2364 2 14 0 1 1
2364 2 15 0 1 1
2364 2 16 0 1 1
2364 2 17 0 1 1
2364 2 18 0 1 1
2364 2 19 0 1 1
2364 2 20 0 1 1
2364 2 21 0 1 1
2364 2 22 0 1 1
2364 2 23 0 1 1
2364 2 24 0 1 1
2364 2 25 0 1 1
2365 1 1 1 18 1
2365 1 2 1 19 1
2365 1 3 1 16 1
2365 1 4 1 15 1
2365 1 5 1 12 1
2365 1 6 1 2 1
2365 1 7 1 3 1
2365 1 8 1 1 1
2365 1 9 1 1 1
2365 1 10 1 1 1
2365 1 12 1 5 1
2365 1 13 1 1 1
2365 1 15 1 2 1
2365 1 17 1 1 1
2365 1 22 1 2 1
2365 1 25 1 1 1
2365 2 1 1 1 1
2365 2 2 1 1 1
2365 2 3 1 1 1
2365 2 4 1 1 1
2365 2 5 0 1 1
2365 2 6 0 1 1
2365 2 7 0 1 1
2365 2 8 0 1 1
2365 2 9 0 1 1
2365 2 10 0 1 1
2365 2 11 0 1 1
2365 2 12 0 1 1
2365 2 13 0 1 1
2365 2 14 0 1 1
2365 2 15 0 1 1
2365 2 16 0 1 1
2365 2 17 0 1 1
2365 2 18 0 1 1
2365 2 19 0 1 1
2365 2 20 0 1 1
2365 2 21 0 1 1
2365 2 22 0 1 1
2365 2 23 0 1 1
2365 2 24 0 1 1
2365 2 25 0 1 1
2366 1 1 1 3 1
2366 1 2 1 3 1
2366 1 3 1 12 1
2366 1 6 1 5 1
2366 1 8 1 12 1
2366 1 11 1 6 1
2366 1 13 1 12 1
2366 1 16 1 6 1
2366 1 18 1 18 1
2366 1 21 1 6 1
2366 1 23 1 17 1
2366 2 1 1 1 1
2366 2 2 0 1 1
2366 2 3 1 1 1
2366 2 4 0 1 1
2366 2 5 0 1 1
2366 2 6 0 1 1
2366 2 7 0 1 1
2366 2 8 0 1 1
2366 2 9 0 1 1
2366 2 10 0 1 1
2366 2 11 0 1 1
2366 2 12 0 1 1
2366 2 13 1 1 1
2366 2 14 0 1 1
2366 2 15 0 1 1
2366 2 16 0 1 1
2366 2 17 0 1 1
2366 2 18 1 1 1
2366 2 19 0 1 1
2366 2 20 0 1 1
2366 2 21 0 1 1
2366 2 22 0 1 1
2366 2 23 1 1 1
2366 2 24 0 1 1
2366 2 25 0 1 1
2367 1 1 1 16 1
2367 1 2 1 19 1
2367 1 3 1 16 1
2367 1 4 1 11 1
2367 1 5 1 14 1
2367 1 8 1 5 1
2367 1 11 1 3 1
2367 1 13 1 7 1
2367 1 16 1 3 1
2367 1 18 1 4 1
2367 1 23 1 2 1
2367 2 1 1 1 1
2367 2 2 1 1 1
2367 2 3 1 1 1
2367 2 4 0 1 1
2367 2 5 1 1 1
2367 2 6 0 1 1
2367 2 7 0 1 1
2367 2 8 0 1 1
2367 2 9 0 1 1
2367 2 10 0 1 1
2367 2 11 0 1 1
2367 2 12 0 1 1
2367 2 13 1 1 1
2367 2 14 0 1 1
2367 2 15 0 1 1
2367 2 16 0 1 1
2367 2 17 0 1 1
2367 2 18 0 1 1
2367 2 19 0 1 1
2367 2 20 0 1 1
2367 2 21 0 1 1
2367 2 22 0 1 1
2367 2 23 0 1 1
2367 2 24 0 1 1
2367 2 25 0 1 1
2368 1 1 1 1 1
2368 1 3 1 17 1
2368 1 7 1 2 1
2368 1 8 1 18 1
2368 1 13 1 21 1
2368 1 16 1 1 1
2368 1 18 1 26 1
2368 1 23 1 14 1
2368 2 1 0 1 1
2368 2 2 0 1 1
2368 2 3 1 1 1
2368 2 4 0 1 1
2368 2 5 0 1 1
2368 2 6 0 1 1
2368 2 7 0 1 1
2368 2 8 1 1 1
2368 2 9 0 1 1
2368 2 10 0 1 1
2368 2 11 0 1 1
2368 2 12 0 1 1
2368 2 13 1 1 1
2368 2 14 0 1 1
2368 2 15 0 1 1
2368 2 16 0 1 1
2368 2 17 0 1 1
2368 2 18 1 1 1
2368 2 19 0 1 1
2368 2 20 0 1 1
2368 2 21 0 1 1
2368 2 22 0 1 1
2368 2 23 1 1 1
2368 2 24 0 1 1
2368 2 25 0 1 1
2369 1 2 1 3 1
2369 1 3 1 4 1
2369 1 4 1 3 1
2369 1 5 1 21 1
2369 1 10 1 15 1
2369 1 14 1 1 1
2369 1 15 1 13 1
2369 1 17 1 1 1
2369 1 18 1 1 1
2369 1 20 1 21 1
2369 1 25 1 17 1
2369 2 1 0 1 1
2369 2 2 1 1 1
2369 2 3 0 1 1
2369 2 4 0 1 1
2369 2 5 1 1 1
2369 2 6 0 1 1
2369 2 7 0 1 1
2369 2 8 0 1 1
2369 2 9 0 1 1
2369 2 10 1 1 1
2369 2 11 0 1 1
2369 2 12 0 1 1
2369 2 13 0 1 1
2369 2 14 0 1 1
2369 2 15 1 1 1
2369 2 16 0 1 1
2369 2 17 0 1 1
2369 2 18 0 1 1
2369 2 19 1 1 1
2369 2 20 0 1 1
2369 2 21 0 1 1
2369 2 22 0 1 1
2369 2 23 0 1 1
2369 2 24 0 1 1
2369 2 25 1 1 1
2370 1 1 1 1 1
2370 1 3 1 8 1
2370 1 4 1 2 1
2370 1 6 1 9 1
2370 1 7 1 7 1
2370 1 8 1 19 1
2370 1 9 1 11 1
2370 1 10 1 7 1
2370 1 11 1 2 1
2370 1 13 1 5 1
2370 1 14 1 3 1
2370 1 15 1 1 1
2370 1 16 1 1 1
2370 1 18 1 8 1
2370 1 19 1 1 1
2370 1 21 1 1 1
2370 1 22 1 4 1
2370 1 23 1 4 1
2370 1 24 1 5 1
2370 1 25 1 1 1
2370 2 1 0 1 1
2370 2 2 0 1 1
2370 2 3 0 1 1
2370 2 4 0 1 1
2370 2 5 0 1 1
2370 2 6 1 1 1
2370 2 7 1 1 1
2370 2 8 1 1 1
2370 2 9 1 1 1
2370 2 10 0 1 1
2370 2 11 0 1 1
2370 2 12 0 1 1
2370 2 13 0 1 1
2370 2 14 0 1 1
2370 2 15 0 1 1
2370 2 16 0 1 1
2370 2 17 0 1 1
2370 2 18 0 1 1
2370 2 19 0 1 1
2370 2 20 0 1 1
2370 2 21 0 1 1
2370 2 22 0 1 1
2370 2 23 0 1 1
2370 2 24 0 1 1
2370 2 25 0 1 1
2371 1 1 1 1 1
2371 1 3 1 2 1
2371 1 6 1 2 1
2371 1 7 1 1 1
2371 1 8 1 1 1
2371 1 11 1 16 1
2371 1 12 1 17 1
2371 1 13 1 11 1
2371 1 14 1 16 1
2371 1 15 1 16 1
2371 1 16 1 1 1
2371 1 17 1 2 1
2371 1 18 1 1 1
2371 1 21 1 5 1
2371 1 23 1 6 1
2371 1 24 1 1 1
2371 1 25 1 1 1
2371 2 1 0 1 1
2371 2 2 0 1 1
2371 2 3 0 1 1
2371 2 4 0 1 1
2371 2 5 0 1 1
2371 2 6 0 1 1
2371 2 7 0 1 1
2371 2 8 0 1 1
2371 2 9 0 1 1
2371 2 10 0 1 1
2371 2 11 1 1 1
2371 2 12 1 1 1
2371 2 13 1 1 1
2371 2 14 1 1 1
2371 2 15 1 1 1
2371 2 16 0 1 1
2371 2 17 0 1 1
2371 2 18 0 1 1
2371 2 19 0 1 1
2371 2 20 0 1 1
2371 2 21 0 1 1
2371 2 22 0 1 1
2371 2 23 0 1 1
2371 2 24 0 1 1
2371 2 25 0 1 1
2372 1 1 1 1 1
2372 1 11 1 1 1
2372 1 13 1 1 1
2372 1 16 1 1 1
2372 1 21 1 16 1
2372 1 22 1 20 1
2372 1 23 1 21 1
2372 1 24 1 20 1
2372 1 25 1 19 1
2372 2 1 0 1 1
2372 2 2 0 1 1
2372 2 3 0 1 1
2372 2 4 0 1 1
2372 2 5 0 1 1
2372 2 6 0 1 1
2372 2 7 0 1 1
2372 2 8 0 1 1
2372 2 9 0 1 1
2372 2 10 0 1 1
2372 2 11 0 1 1
2372 2 12 0 1 1
2372 2 13 0 1 1
2372 2 14 0 1 1
2372 2 15 0 1 1
2372 2 16 0 1 1
2372 2 17 0 1 1
2372 2 18 0 1 1
2372 2 19 0 1 1
2372 2 20 0 1 1
2372 2 21 1 1 1
2372 2 22 1 1 1
2372 2 23 1 1 1
2372 2 24 1 1 1
2372 2 25 1 1 1
2373 1 5 1 8 1
2373 1 6 1 13 1
2373 1 7 1 18 1
2373 1 8 1 6 1
2373 1 9 1 10 1
2373 1 10 1 12 1
2373 1 11 1 1 1
2373 1 12 1 1 1
2373 1 13 1 1 1
2373 1 15 1 15 1
2373 1 20 1 7 1
2373 1 25 1 8 1
2373 2 1 0 1 1
2373 2 2 0 1 1
2373 2 3 0 1 1
2373 2 4 0 1 1
2373 2 5 0 1 1
2373 2 6 1 1 1
2373 2 7 0 1 1
2373 2 8 0 1 1
2373 2 9 1 1 1
2373 2 10 1 1 1
2373 2 11 0 1 1
2373 2 12 0 1 1
2373 2 13 0 1 1
2373 2 14 0 1 1
2373 2 15 0 1 1
2373 2 16 0 1 1
2373 2 17 0 1 1
2373 2 18 0 1 1
2373 2 19 0 1 1
2373 2 20 0 1 1
2373 2 21 0 1 1
2373 2 22 0 1 1
2373 2 23 0 1 1
2373 2 24 0 1 1
2373 2 25 1 1 1
2374 1 1 1 21 1
2374 1 2 1 18 1
2374 1 3 1 18 1
2374 1 4 1 15 1
2374 1 5 1 13 1
2374 1 6 1 2 1
2374 1 10 1 4 1
2374 1 11 1 2 1
2374 1 15 1 1 1
2374 1 16 1 2 1
2374 1 20 1 1 1
2374 1 21 1 1 1
2374 1 24 1 1 1
2374 1 25 1 1 1
2374 2 1 1 1 1
2374 2 2 1 1 1
2374 2 3 1 1 1
2374 2 4 1 1 1
2374 2 5 1 1 1
2374 2 6 0 1 1
2374 2 7 0 1 1
2374 2 8 0 1 1
2374 2 9 0 1 1
2374 2 10 0 1 1
2374 2 11 0 1 1
2374 2 12 0 1 1
2374 2 13 0 1 1
2374 2 14 0 1 1
2374 2 15 0 1 1
2374 2 16 0 1 1
2374 2 17 0 1 1
2374 2 18 0 1 1
2374 2 19 0 1 1
2374 2 20 0 1 1
2374 2 21 0 1 1
2374 2 22 0 1 1
2374 2 23 0 1 1
2374 2 24 0 1 1
2374 2 25 0 1 1
2375 1 1 1 14 1
2375 1 2 1 5 1
2375 1 3 1 22 1
2375 1 4 1 20 1
2375 1 5 1 16 1
2375 1 8 1 3 1
2375 1 13 1 6 1
2375 1 17 1 1 1
2375 1 18 1 2 1
2375 1 19 1 3 1
2375 1 20 1 5 1
2375 1 22 1 1 1
2375 1 23 1 2 1
2375 2 1 1 1 1
2375 2 2 1 1 1
2375 2 3 1 1 1
2375 2 4 1 1 1
2375 2 5 1 1 1
2375 2 6 0 1 1
2375 2 7 0 1 1
2375 2 8 0 1 1
2375 2 9 0 1 1
2375 2 10 0 1 1
2375 2 11 0 1 1
2375 2 12 0 1 1
2375 2 13 0 1 1
2375 2 14 0 1 1
2375 2 15 0 1 1
2375 2 16 1 1 1
2375 2 17 0 1 1
2375 2 18 0 1 1
2375 2 19 1 1 1
2375 2 20 0 1 1
2375 2 21 0 1 1
2375 2 22 0 1 1
2375 2 23 0 1 1
2375 2 24 0 1 1
2375 2 25 0 1 1
2376 1 3 1 13 1
2376 1 4 1 7 1
2376 1 8 1 7 1
2376 1 9 1 3 1
2376 1 13 1 6 1
2376 1 14 1 6 1
2376 1 18 1 2 1
2376 1 19 1 6 1
2376 1 21 1 3 1
2376 1 22 1 9 1
2376 1 23 1 15 1
2376 1 24 1 12 1
2376 1 25 1 11 1
2376 2 1 0 1 1
2376 2 2 0 1 1
2376 2 3 1 1 1
2376 2 4 0 1 1
2376 2 5 0 1 1
2376 2 6 0 1 1
2376 2 7 0 1 1
2376 2 8 1 1 1
2376 2 9 0 1 1
2376 2 10 0 1 1
2376 2 11 0 1 1
2376 2 12 0 1 1
2376 2 13 0 1 1
2376 2 14 0 1 1
2376 2 15 0 1 1
2376 2 16 0 1 1
2376 2 17 0 1 1
2376 2 18 1 1 1
2376 2 19 1 1 1
2376 2 20 0 1 1
2376 2 21 1 1 1
2376 2 22 0 1 1
2376 2 23 0 1 1
2376 2 24 1 1 1
2376 2 25 1 1 1
2377 1 16 1 22 1
2377 1 17 1 18 1
2377 1 18 1 20 1
2377 1 19 1 18 1
2377 1 20 1 22 1
2377 2 1 0 1 1
2377 2 2 0 1 1
2377 2 3 0 1 1
2377 2 4 0 1 1
2377 2 5 0 1 1
2377 2 6 0 1 1
2377 2 7 0 1 1
2377 2 8 0 1 1
2377 2 9 0 1 1
2377 2 10 0 1 1
2377 2 11 0 1 1
2377 2 12 0 1 1
2377 2 13 0 1 1
2377 2 14 0 1 1
2377 2 15 0 1 1
2377 2 16 1 1 1
2377 2 17 1 1 1
2377 2 18 1 1 1
2377 2 19 1 1 1
2377 2 20 1 1 1
2377 2 21 0 1 1
2377 2 22 0 1 1
2377 2 23 0 1 1
2377 2 24 0 1 1
2377 2 25 0 1 1
2378 1 1 1 6 1
2378 1 5 1 4 1
2378 1 6 1 6 1
2378 1 7 1 3 1
2378 1 8 1 6 1
2378 1 9 1 7 1
2378 1 10 1 10 1
2378 1 11 1 11 1
2378 1 12 1 11 1
2378 1 13 1 11 1
2378 1 14 1 5 1
2378 1 15 1 10 1
2378 1 16 1 5 1
2378 1 20 1 2 1
2378 1 21 1 1 1
2378 1 25 1 2 1
2378 2 1 0 1 1
2378 2 2 0 1 1
2378 2 3 0 1 1
2378 2 4 0 1 1
2378 2 5 0 1 1
2378 2 6 0 1 1
2378 2 7 1 1 1
2378 2 8 0 1 1
2378 2 9 0 1 1
2378 2 10 1 1 1
2378 2 11 1 1 1
2378 2 12 1 1 1
2378 2 13 0 1 1
2378 2 14 0 1 1
2378 2 15 1 1 1
2378 2 16 1 1 1
2378 2 17 0 1 1
2378 2 18 0 1 1
2378 2 19 0 1 1
2378 2 20 0 1 1
2378 2 21 0 1 1
2378 2 22 0 1 1
2378 2 23 0 1 1
2378 2 24 0 1 1
2378 2 25 0 1 1
2379 1 3 1 2 1
2379 1 4 1 15 1
2379 1 8 1 5 1
2379 1 9 1 19 1
2379 1 13 1 2 1
2379 1 14 1 11 1
2379 1 18 1 4 1
2379 1 19 1 17 1
2379 1 21 1 1 1
2379 1 23 1 3 1
2379 1 24 1 21 1
2379 2 1 0 1 1
2379 2 2 0 1 1
2379 2 3 0 1 1
2379 2 4 1 1 1
2379 2 5 0 1 1
2379 2 6 0 1 1
2379 2 7 0 1 1
2379 2 8 0 1 1
2379 2 9 1 1 1
2379 2 10 0 1 1
2379 2 11 0 1 1
2379 2 12 0 1 1
2379 2 13 0 1 1
2379 2 14 1 1 1
2379 2 15 0 1 1
2379 2 16 0 1 1
2379 2 17 1 1 1
2379 2 18 0 1 1
2379 2 19 1 1 1
2379 2 20 0 1 1
2379 2 21 0 1 1
2379 2 22 0 1 1
2379 2 23 0 1 1
2379 2 24 1 1 1
2379 2 25 0 1 1
2380 1 1 1 5 1
2380 1 2 1 8 1
2380 1 3 1 14 1
2380 1 4 1 22 1
2380 1 5 1 13 1
2380 1 9 1 5 1
2380 1 11 1 1 1
2380 1 12 1 3 1
2380 1 13 1 2 1
2380 1 14 1 12 1
2380 1 15 1 1 1
2380 1 16 1 1 1
2380 1 19 1 8 1
2380 1 20 1 2 1
2380 1 22 1 1 1
2380 1 24 1 2 1
2380 2 1 1 1 1
2380 2 2 1 1 1
2380 2 3 1 1 1
2380 2 4 0 1 1
2380 2 5 1 1 1
2380 2 6 0 1 1
2380 2 7 0 1 1
2380 2 8 0 1 1
2380 2 9 0 1 1
2380 2 10 0 1 1
2380 2 11 0 1 1
2380 2 12 0 1 1
2380 2 13 0 1 1
2380 2 14 0 1 1
2380 2 15 1 1 1
2380 2 16 0 1 1
2380 2 17 0 1 1
2380 2 18 0 1 1
2380 2 19 0 1 1
2380 2 20 0 1 1
2380 2 21 0 1 1
2380 2 22 0 1 1
2380 2 23 0 1 1
2380 2 24 0 1 1
2380 2 25 0 1 1
2381 1 1 1 16 1
2381 1 2 1 5 1
2381 1 3 1 10 1
2381 1 4 1 10 1
2381 1 5 1 8 1
2381 1 6 1 2 1
2381 1 10 1 1 1
2381 1 11 1 10 1
2381 1 12 1 2 1
2381 1 13 1 2 1
2381 1 14 1 3 1
2381 1 15 1 1 1
2381 1 16 1 5 1
2381 1 18 1 2 1
2381 1 21 1 7 1
2381 1 22 1 5 1
2381 1 23 1 6 1
2381 1 24 1 2 1
2381 1 25 1 3 1
2381 2 1 1 1 1
2381 2 2 0 1 1
2381 2 3 0 1 1
2381 2 4 0 1 1
2381 2 5 1 1 1
2381 2 6 0 1 1
2381 2 7 0 1 1
2381 2 8 0 1 1
2381 2 9 0 1 1
2381 2 10 0 1 1
2381 2 11 0 1 1
2381 2 12 0 1 1
2381 2 13 0 1 1
2381 2 14 0 1 1
2381 2 15 0 1 1
2381 2 16 0 1 1
2381 2 17 0 1 1
2381 2 18 0 1 1
2381 2 19 0 1 1
2381 2 20 0 1 1
2381 2 21 0 1 1
2381 2 22 0 1 1
2381 2 23 0 1 1
2381 2 24 0 1 1
2381 2 25 0 1 1
2382 1 3 1 12 1
2382 1 4 1 8 1
2382 1 6 1 3 1
2382 1 7 1 1 1
2382 1 8 1 15 1
2382 1 9 1 4 1
2382 1 10 1 1 1
2382 1 13 1 13 1
2382 1 14 1 7 1
2382 1 15 1 1 1
2382 1 18 1 15 1
2382 1 19 1 4 1
2382 1 20 1 1 1
2382 1 23 1 8 1
2382 1 24 1 7 1
2382 2 1 0 1 1
2382 2 2 0 1 1
2382 2 3 1 1 1
2382 2 4 0 1 1
2382 2 5 0 1 1
2382 2 6 0 1 1
2382 2 7 0 1 1
2382 2 8 1 1 1
2382 2 9 0 1 1
2382 2 10 0 1 1
2382 2 11 0 1 1
2382 2 12 0 1 1
2382 2 13 1 1 1
2382 2 14 0 1 1
2382 2 15 0 1 1
2382 2 16 0 1 1
2382 2 17 0 1 1
2382 2 18 1 1 1
2382 2 19 0 1 1
2382 2 20 0 1 1
2382 2 21 0 1 1
2382 2 22 0 1 1
2382 2 23 0 1 1
2382 2 24 0 1 1
2382 2 25 0 1 1
2383 1 2 1 15 1
2383 1 4 1 7 1
2383 1 7 1 12 1
2383 1 9 1 4 1
2383 1 12 1 13 1
2383 1 14 1 6 1
2383 1 17 1 16 1
2383 1 19 1 4 1
2383 1 22 1 17 1
2383 1 24 1 6 1
2383 2 1 0 1 1
2383 2 2 1 1 1
2383 2 3 0 1 1
2383 2 4 0 1 1
2383 2 5 0 1 1
2383 2 6 0 1 1
2383 2 7 1 1 1
2383 2 8 0 1 1
2383 2 9 0 1 1
2383 2 10 0 1 1
2383 2 11 0 1 1
2383 2 12 0 1 1
2383 2 13 0 1 1
2383 2 14 0 1 1
2383 2 15 0 1 1
2383 2 16 0 1 1
2383 2 17 1 1 1
2383 2 18 0 1 1
2383 2 19 1 1 1
2383 2 20 0 1 1
2383 2 21 0 1 1
2383 2 22 1 1 1
2383 2 23 0 1 1
2383 2 24 1 1 1
2383 2 25 0 1 1
2384 1 1 1 4 1
2384 1 2 1 3 1
2384 1 6 1 3 1
2384 1 7 1 5 1
2384 1 10 1 1 1
2384 1 11 1 7 1
2384 1 12 1 10 1
2384 1 13 1 1 1
2384 1 14 1 3 1
2384 1 15 1 3 1
2384 1 16 1 4 1
2384 1 17 1 4 1
2384 1 20 1 2 1
2384 1 21 1 8 1
2384 1 22 1 11 1
2384 1 23 1 9 1
2384 1 24 1 11 1
2384 1 25 1 11 1
2384 2 1 0 1 1
2384 2 2 1 1 1
2384 2 3 0 1 1
2384 2 4 0 1 1
2384 2 5 0 1 1
2384 2 6 1 1 1
2384 2 7 0 1 1
2384 2 8 0 1 1
2384 2 9 0 1 1
2384 2 10 0 1 1
2384 2 11 0 1 1
2384 2 12 0 1 1
2384 2 13 0 1 1
2384 2 14 1 1 1
2384 2 15 0 1 1
2384 2 16 0 1 1
2384 2 17 0 1 1
2384 2 18 0 1 1
2384 2 19 0 1 1
2384 2 20 0 1 1
2384 2 21 1 1 1
2384 2 22 1 1 1
2384 2 23 0 1 1
2384 2 24 1 1 1
2384 2 25 1 1 1
2385 1 2 1 2 1
2385 1 3 1 2 1
2385 1 4 1 5 1
2385 1 5 1 2 1
2385 1 6 1 5 1
2385 1 7 1 4 1
2385 1 8 1 5 1
2385 1 9 1 9 1
2385 1 10 1 5 1
2385 1 11 1 6 1
2385 1 12 1 4 1
2385 1 13 1 13 1
2385 1 14 1 6 1
2385 1 15 1 6 1
2385 1 17 1 2 1
2385 1 18 1 5 1
2385 1 19 1 5 1
2385 1 20 1 1 1
2385 1 22 1 1 1
2385 1 23 1 5 1
2385 1 24 1 5 1
2385 1 25 1 2 1
2385 2 1 0 1 1
2385 2 2 1 1 1
2385 2 3 1 1 1
2385 2 4 0 1 1
2385 2 5 0 1 1
2385 2 6 1 1 1
2385 2 7 0 1 1
2385 2 8 0 1 1
2385 2 9 0 1 1
2385 2 10 1 1 1
2385 2 11 0 1 1
2385 2 12 0 1 1
2385 2 13 1 1 1
2385 2 14 1 1 1
2385 2 15 0 1 1
2385 2 16 0 1 1
2385 2 17 0 1 1
2385 2 18 0 1 1
2385 2 19 0 1 1
2385 2 20 0 1 1
2385 2 21 0 1 1
2385 2 22 0 1 1
2385 2 23 0 1 1
2385 2 24 0 1 1
2385 2 25 0 1 1
2386 1 5 1 1 1
2386 1 11 1 7 1
2386 1 12 1 13 1
2386 1 13 1 12 1
2386 1 14 1 6 1
2386 1 15 1 18 1
2386 1 18 1 2 1
2386 1 20 1 1 1
2386 1 21 1 6 1
2386 1 22 1 9 1
2386 1 23 1 10 1
2386 1 24 1 7 1
2386 1 25 1 8 1
2386 2 1 0 1 1
2386 2 2 0 1 1
2386 2 3 0 1 1
2386 2 4 0 1 1
2386 2 5 0 1 1
2386 2 6 0 1 1
2386 2 7 0 1 1
2386 2 8 0 1 1
2386 2 9 0 1 1
2386 2 10 0 1 1
2386 2 11 1 1 1
2386 2 12 0 1 1
2386 2 13 0 1 1
2386 2 14 0 1 1
2386 2 15 1 1 1
2386 2 16 0 1 1
2386 2 17 0 1 1
2386 2 18 0 1 1
2386 2 19 0 1 1
2386 2 20 0 1 1
2386 2 21 0 1 1
2386 2 22 1 1 1
2386 2 23 0 1 1
2386 2 24 0 1 1
2386 2 25 0 1 1
2387 1 16 1 17 1
2387 1 17 1 18 1
2387 1 18 1 25 1
2387 1 19 1 17 1
2387 1 20 1 23 1
2387 2 1 0 1 1
2387 2 2 0 1 1
2387 2 3 0 1 1
2387 2 4 0 1 1
2387 2 5 0 1 1
2387 2 6 0 1 1
2387 2 7 0 1 1
2387 2 8 0 1 1
2387 2 9 0 1 1
2387 2 10 0 1 1
2387 2 11 0 1 1
2387 2 12 0 1 1
2387 2 13 0 1 1
2387 2 14 0 1 1
2387 2 15 0 1 1
2387 2 16 1 1 1
2387 2 17 1 1 1
2387 2 18 1 1 1
2387 2 19 1 1 1
2387 2 20 1 1 1
2387 2 21 0 1 1
2387 2 22 0 1 1
2387 2 23 0 1 1
2387 2 24 0 1 1
2387 2 25 0 1 1
2388 1 1 1 13 1
2388 1 5 1 2 1
2388 1 6 1 19 1
2388 1 10 1 2 1
2388 1 11 1 24 1
2388 1 12 1 5 1
2388 1 13 1 2 1
2388 1 15 1 1 1
2388 1 16 1 13 1
2388 1 20 1 3 1
2388 1 21 1 15 1
2388 1 25 1 1 1
2388 2 1 1 1 1
2388 2 2 0 1 1
2388 2 3 0 1 1
2388 2 4 0 1 1
2388 2 5 0 1 1
2388 2 6 1 1 1
2388 2 7 0 1 1
2388 2 8 0 1 1
2388 2 9 0 1 1
2388 2 10 0 1 1
2388 2 11 1 1 1
2388 2 12 0 1 1
2388 2 13 0 1 1
2388 2 14 0 1 1
2388 2 15 0 1 1
2388 2 16 0 1 1
2388 2 17 0 1 1
2388 2 18 0 1 1
2388 2 19 0 1 1
2388 2 20 0 1 1
2388 2 21 0 1 1
2388 2 22 0 1 1
2388 2 23 0 1 1
2388 2 24 0 1 1
2388 2 25 0 1 1
2389 1 5 1 23 1
2389 1 7 1 2 1
2389 1 8 1 3 1
2389 1 9 1 3 1
2389 1 10 1 24 1
2389 1 15 1 17 1
2389 1 20 1 12 1
2389 1 25 1 16 1
2389 2 1 0 1 1
2389 2 2 0 1 1
2389 2 3 0 1 1
2389 2 4 0 1 1
2389 2 5 1 1 1
2389 2 6 0 1 1
2389 2 7 1 1 1
2389 2 8 0 1 1
2389 2 9 0 1 1
2389 2 10 1 1 1
2389 2 11 0 1 1
2389 2 12 0 1 1
2389 2 13 0 1 1
2389 2 14 0 1 1
2389 2 15 1 1 1
2389 2 16 0 1 1
2389 2 17 0 1 1
2389 2 18 0 1 1
2389 2 19 0 1 1
2389 2 20 1 1 1
2389 2 21 0 1 1
2389 2 22 0 1 1
2389 2 23 0 1 1
2389 2 24 0 1 1
2389 2 25 1 1 1
2390 1 2 1 9 1
2390 1 6 1 4 1
2390 1 7 1 7 1
2390 1 8 1 6 1
2390 1 9 1 3 1
2390 1 10 1 2 1
2390 1 12 1 3 1
2390 1 17 1 6 1
2390 1 21 1 12 1
2390 1 22 1 21 1
2390 1 23 1 7 1
2390 1 24 1 10 1
2390 1 25 1 10 1
2390 2 1 0 1 1
2390 2 2 0 1 1
2390 2 3 0 1 1
2390 2 4 0 1 1
2390 2 5 0 1 1
2390 2 6 0 1 1
2390 2 7 1 1 1
2390 2 8 0 1 1
2390 2 9 0 1 1
2390 2 10 0 1 1
2390 2 11 0 1 1
2390 2 12 0 1 1
2390 2 13 0 1 1
2390 2 14 0 1 1
2390 2 15 0 1 1
2390 2 16 0 1 1
2390 2 17 0 1 1
2390 2 18 0 1 1
2390 2 19 0 1 1
2390 2 20 0 1 1
2390 2 21 0 1 1
2390 2 22 1 1 1
2390 2 23 1 1 1
2390 2 24 1 1 1
2390 2 25 1 1 1
2391 1 1 1 5 1
2391 1 2 1 13 1
2391 1 3 1 14 1
2391 1 4 1 7 1
2391 1 5 1 8 1
2391 1 21 1 8 1
2391 1 22 1 12 1
2391 1 23 1 14 1
2391 1 24 1 12 1
2391 1 25 1 7 1
2391 2 1 0 1 1
2391 2 2 1 1 1
2391 2 3 1 1 1
2391 2 4 0 1 1
2391 2 5 1 1 1
2391 2 6 0 1 1
2391 2 7 0 1 1
2391 2 8 0 1 1
2391 2 9 0 1 1
2391 2 10 0 1 1
2391 2 11 0 1 1
2391 2 12 0 1 1
2391 2 13 0 1 1
2391 2 14 0 1 1
2391 2 15 0 1 1
2391 2 16 0 1 1
2391 2 17 0 1 1
2391 2 18 0 1 1
2391 2 19 0 1 1
2391 2 20 0 1 1
2391 2 21 0 1 1
2391 2 22 1 1 1
2391 2 23 1 1 1
2391 2 24 0 1 1
2391 2 25 0 1 1
2392 1 1 1 14 1
2392 1 2 1 15 1
2392 1 3 1 13 1
2392 1 4 1 17 1
2392 1 5 1 20 1
2392 1 9 1 5 1
2392 1 14 1 6 1
2392 1 19 1 5 1
2392 1 24 1 5 1
2392 2 1 1 1 1
2392 2 2 0 1 1
2392 2 3 1 1 1
2392 2 4 1 1 1
2392 2 5 0 1 1
2392 2 6 0 1 1
2392 2 7 0 1 1
2392 2 8 0 1 1
2392 2 9 0 1 1
2392 2 10 0 1 1
2392 2 11 0 1 1
2392 2 12 0 1 1
2392 2 13 0 1 1
2392 2 14 0 1 1
2392 2 15 0 1 1
2392 2 16 0 1 1
2392 2 17 0 1 1
2392 2 18 0 1 1
2392 2 19 0 1 1
2392 2 20 0 1 1
2392 2 21 0 1 1
2392 2 22 0 1 1
2392 2 23 0 1 1
2392 2 24 0 1 1
2392 2 25 0 1 1
2393 1 5 1 1 1
2393 1 10 1 1 1
2393 1 11 1 20 1
2393 1 12 1 12 1
2393 1 13 1 18 1
2393 1 14 1 24 1
2393 1 15 1 22 1
2393 1 20 1 1 1
2393 1 25 1 1 1
2393 2 1 0 1 1
2393 2 2 0 1 1
2393 2 3 0 1 1
2393 2 4 0 1 1
2393 2 5 0 1 1
2393 2 6 0 1 1
2393 2 7 0 1 1
2393 2 8 0 1 1
2393 2 9 0 1 1
2393 2 10 0 1 1
2393 2 11 1 1 1
2393 2 12 1 1 1
2393 2 13 1 1 1
2393 2 14 1 1 1
2393 2 15 1 1 1
2393 2 16 0 1 1
2393 2 17 0 1 1
2393 2 18 0 1 1
2393 2 19 0 1 1
2393 2 20 0 1 1
2393 2 21 0 1 1
2393 2 22 0 1 1
2393 2 23 0 1 1
2393 2 24 0 1 1
2393 2 25 0 1 1
2394 1 4 1 2 1
2394 1 5 1 21 1
2394 1 9 1 1 1
2394 1 10 1 10 1
2394 1 14 1 1 1
2394 1 15 1 18 1
2394 1 19 1 1 1
2394 1 20 1 27 1
2394 1 24 1 1 1
2394 1 25 1 18 1
2394 2 1 0 1 1
2394 2 2 0 1 1
2394 2 3 0 1 1
2394 2 4 0 1 1
2394 2 5 1 1 1
2394 2 6 0 1 1
2394 2 7 0 1 1
2394 2 8 0 1 1
2394 2 9 0 1 1
2394 2 10 1 1 1
2394 2 11 0 1 1
2394 2 12 0 1 1
2394 2 13 0 1 1
2394 2 14 1 1 1
2394 2 15 1 1 1
2394 2 16 0 1 1
2394 2 17 0 1 1
2394 2 18 0 1 1
2394 2 19 0 1 1
2394 2 20 1 1 1
2394 2 21 0 1 1
2394 2 22 0 1 1
2394 2 23 0 1 1
2394 2 24 0 1 1
2394 2 25 0 1 1
2395 1 1 1 15 1
2395 1 3 1 4 1
2395 1 4 1 2 1
2395 1 6 1 18 1
2395 1 8 1 5 1
2395 1 9 1 3 1
2395 1 11 1 12 1
2395 1 13 1 1 1
2395 1 16 1 15 1
2395 1 17 1 3 1
2395 1 18 1 3 1
2395 1 19 1 1 1
2395 1 20 1 1 1
2395 1 21 1 10 1
2395 1 23 1 7 1
2395 2 1 0 1 1
2395 2 2 0 1 1
2395 2 3 0 1 1
2395 2 4 0 1 1
2395 2 5 0 1 1
2395 2 6 1 1 1
2395 2 7 0 1 1
2395 2 8 0 1 1
2395 2 9 0 1 1
2395 2 10 0 1 1
2395 2 11 1 1 1
2395 2 12 0 1 1
2395 2 13 0 1 1
2395 2 14 0 1 1
2395 2 15 0 1 1
2395 2 16 1 1 1
2395 2 17 0 1 1
2395 2 18 0 1 1
2395 2 19 0 1 1
2395 2 20 0 1 1
2395 2 21 1 1 1
2395 2 22 0 1 1
2395 2 23 0 1 1
2395 2 24 0 1 1
2395 2 25 0 1 1
2396 1 3 1 1 1
2396 1 5 1 6 1
2396 1 6 1 8 1
2396 1 7 1 4 1
2396 1 8 1 1 1
2396 1 9 1 5 1
2396 1 10 1 11 1
2396 1 15 1 6 1
2396 1 20 1 3 1
2396 1 21 1 13 1
2396 1 22 1 7 1
2396 1 23 1 10 1
2396 1 24 1 11 1
2396 1 25 1 14 1
2396 2 1 0 1 1
2396 2 2 0 1 1
2396 2 3 0 1 1
2396 2 4 0 1 1
2396 2 5 1 1 1
2396 2 6 1 1 1
2396 2 7 0 1 1
2396 2 8 0 1 1
2396 2 9 1 1 1
2396 2 10 1 1 1
2396 2 11 0 1 1
2396 2 12 0 1 1
2396 2 13 0 1 1
2396 2 14 0 1 1
2396 2 15 0 1 1
2396 2 16 0 1 1
2396 2 17 0 1 1
2396 2 18 0 1 1
2396 2 19 0 1 1
2396 2 20 0 1 1
2396 2 21 0 1 1
2396 2 22 0 1 1
2396 2 23 0 1 1
2396 2 24 1 1 1
2396 2 25 0 1 1
2397 1 1 1 10 1
2397 1 2 1 2 1
2397 1 3 1 6 1
2397 1 4 1 6 1
2397 1 5 1 4 1
2397 1 6 1 5 1
2397 1 7 1 2 1
2397 1 8 1 7 1
2397 1 9 1 2 1
2397 1 10 1 8 1
2397 1 11 1 5 1
2397 1 14 1 3 1
2397 1 16 1 5 1
2397 1 18 1 1 1
2397 1 19 1 1 1
2397 1 21 1 5 1
2397 1 22 1 5 1
2397 1 23 1 5 1
2397 1 24 1 8 1
2397 1 25 1 10 1
2397 2 1 0 1 1
2397 2 2 1 1 1
2397 2 3 0 1 1
2397 2 4 1 1 1
2397 2 5 0 1 1
2397 2 6 1 1 1
2397 2 7 0 1 1
2397 2 8 0 1 1
2397 2 9 0 1 1
2397 2 10 0 1 1
2397 2 11 0 1 1
2397 2 12 0 1 1
2397 2 13 0 1 1
2397 2 14 0 1 1
2397 2 15 0 1 1
2397 2 16 0 1 1
2397 2 17 0 1 1
2397 2 18 0 1 1
2397 2 19 0 1 1
2397 2 20 0 1 1
2397 2 21 0 1 1
2397 2 22 1 1 1
2397 2 23 0 1 1
2397 2 24 0 1 1
2397 2 25 1 1 1
2398 1 1 1 1 1
2398 1 2 1 17 1
2398 1 3 1 3 1
2398 1 4 1 4 1
2398 1 7 1 21 1
2398 1 8 1 1 1
2398 1 9 1 2 1
2398 1 12 1 17 1
2398 1 14 1 3 1
2398 1 17 1 13 1
2398 1 18 1 3 1
2398 1 22 1 10 1
2398 1 24 1 4 1
2398 1 25 1 1 1
2398 2 1 0 1 1
2398 2 2 1 1 1
2398 2 3 1 1 1
2398 2 4 0 1 1
2398 2 5 0 1 1
2398 2 6 0 1 1
2398 2 7 1 1 1
2398 2 8 0 1 1
2398 2 9 0 1 1
2398 2 10 0 1 1
2398 2 11 0 1 1
2398 2 12 1 1 1
2398 2 13 0 1 1
2398 2 14 0 1 1
2398 2 15 0 1 1
2398 2 16 0 1 1
2398 2 17 1 1 1
2398 2 18 0 1 1
2398 2 19 0 1 1
2398 2 20 0 1 1
2398 2 21 0 1 1
2398 2 22 1 1 1
2398 2 23 0 1 1
2398 2 24 0 1 1
2398 2 25 0 1 1
2399 1 3 1 12 1
2399 1 8 1 9 1
2399 1 12 1 2 1
2399 1 13 1 15 1
2399 1 18 1 14 1
2399 1 21 1 7 1
2399 1 22 1 4 1
2399 1 23 1 25 1
2399 1 24 1 6 1
2399 1 25 1 6 1
2399 2 1 0 1 1
2399 2 2 0 1 1
2399 2 3 1 1 1
2399 2 4 0 1 1
2399 2 5 0 1 1
2399 2 6 0 1 1
2399 2 7 0 1 1
2399 2 8 1 1 1
2399 2 9 0 1 1
2399 2 10 0 1 1
2399 2 11 0 1 1
2399 2 12 0 1 1
2399 2 13 1 1 1
2399 2 14 0 1 1
2399 2 15 0 1 1
2399 2 16 0 1 1
2399 2 17 0 1 1
2399 2 18 1 1 1
2399 2 19 0 1 1
2399 2 20 0 1 1
2399 2 21 0 1 1
2399 2 22 1 1 1
2399 2 23 1 1 1
2399 2 24 0 1 1
2399 2 25 0 1 1
2400 1 1 1 9 1
2400 1 2 1 14 1
2400 1 3 1 17 1
2400 1 4 1 10 1
2400 1 5 1 8 1
2400 1 6 1 10 1
2400 1 7 1 4 1
2400 1 8 1 9 1
2400 1 9 1 11 1
2400 1 10 1 8 1
2400 2 1 0 1 1
2400 2 2 1 1 1
2400 2 3 0 1 1
2400 2 4 1 1 1
2400 2 5 1 1 1
2400 2 6 0 1 1
2400 2 7 1 1 1
2400 2 8 1 1 1
2400 2 9 0 1 1
2400 2 10 1 1 1
2400 2 11 0 1 1
2400 2 12 0 1 1
2400 2 13 0 1 1
2400 2 14 0 1 1
2400 2 15 0 1 1
2400 2 16 0 1 1
2400 2 17 0 1 1
2400 2 18 0 1 1
2400 2 19 0 1 1
2400 2 20 0 1 1
2400 2 21 0 1 1
2400 2 22 0 1 1
2400 2 23 0 1 1
2400 2 24 0 1 1
2400 2 25 0 1 1
2401 1 2 1 4 1
2401 1 4 1 3 1
2401 1 5 1 9 1
2401 1 10 1 3 1
2401 1 11 1 13 1
2401 1 12 1 9 1
2401 1 13 1 10 1
2401 1 14 1 11 1
2401 1 15 1 24 1
2401 1 16 1 1 1
2401 1 17 1 3 1
2401 1 18 1 4 1
2401 1 19 1 1 1
2401 1 20 1 5 1
2401 2 1 0 1 1
2401 2 2 0 1 1
2401 2 3 0 1 1
2401 2 4 0 1 1
2401 2 5 0 1 1
2401 2 6 0 1 1
2401 2 7 0 1 1
2401 2 8 0 1 1
2401 2 9 0 1 1
2401 2 10 1 1 1
2401 2 11 1 1 1
2401 2 12 1 1 1
2401 2 13 1 1 1
2401 2 14 1 1 1
2401 2 15 1 1 1
2401 2 16 0 1 1
2401 2 17 0 1 1
2401 2 18 0 1 1
2401 2 19 0 1 1
2401 2 20 1 1 1
2401 2 21 0 1 1
2401 2 22 0 1 1
2401 2 23 0 1 1
2401 2 24 0 1 1
2401 2 25 0 1 1
2402 1 2 1 1 1
2402 1 3 1 4 1
2402 1 4 1 1 1
2402 1 5 1 6 1
2402 1 6 1 1 1
2402 1 7 1 1 1
2402 1 8 1 13 1
2402 1 9 1 1 1
2402 1 10 1 5 1
2402 1 12 1 1 1
2402 1 13 1 12 1
2402 1 15 1 4 1
2402 1 17 1 3 1
2402 1 18 1 3 1
2402 1 20 1 4 1
2402 1 21 1 7 1
2402 1 22 1 9 1
2402 1 23 1 10 1
2402 1 24 1 7 1
2402 1 25 1 7 1
2402 2 1 0 1 1
2402 2 2 0 1 1
2402 2 3 0 1 1
2402 2 4 0 1 1
2402 2 5 0 1 1
2402 2 6 0 1 1
2402 2 7 0 1 1
2402 2 8 1 1 1
2402 2 9 0 1 1
2402 2 10 1 1 1
2402 2 11 0 1 1
2402 2 12 0 1 1
2402 2 13 1 1 1
2402 2 14 0 1 1
2402 2 15 1 1 1
2402 2 16 0 1 1
2402 2 17 0 1 1
2402 2 18 0 1 1
2402 2 19 0 1 1
2402 2 20 0 1 1
2402 2 21 0 1 1
2402 2 22 0 1 1
2402 2 23 1 1 1
2402 2 24 0 1 1
2402 2 25 0 1 1
2403 1 1 1 10 1
2403 1 2 1 2 1
2403 1 3 1 9 1
2403 1 6 1 3 1
2403 1 7 1 2 1
2403 1 8 1 19 1
2403 1 11 1 4 1
2403 1 13 1 12 1
2403 1 16 1 3 1
2403 1 18 1 13 1
2403 1 21 1 4 1
2403 1 23 1 19 1
2403 2 1 0 1 1
2403 2 2 0 1 1
2403 2 3 1 1 1
2403 2 4 0 1 1
2403 2 5 0 1 1
2403 2 6 0 1 1
2403 2 7 0 1 1
2403 2 8 1 1 1
2403 2 9 0 1 1
2403 2 10 0 1 1
2403 2 11 1 1 1
2403 2 12 0 1 1
2403 2 13 0 1 1
2403 2 14 0 1 1
2403 2 15 0 1 1
2403 2 16 0 1 1
2403 2 17 0 1 1
2403 2 18 0 1 1
2403 2 19 0 1 1
2403 2 20 0 1 1
2403 2 21 1 1 1
2403 2 22 0 1 1
2403 2 23 0 1 1
2403 2 24 0 1 1
2403 2 25 0 1 1
2404 1 11 1 12 1
2404 1 12 1 21 1
2404 1 13 1 18 1
2404 1 14 1 12 1
2404 1 15 1 11 1
2404 1 20 1 1 1
2404 1 21 1 8 1
2404 1 22 1 7 1
2404 1 23 1 1 1
2404 1 24 1 4 1
2404 1 25 1 5 1
2404 2 1 0 1 1
2404 2 2 0 1 1
2404 2 3 0 1 1
2404 2 4 0 1 1
2404 2 5 0 1 1
2404 2 6 0 1 1
2404 2 7 0 1 1
2404 2 8 0 1 1
2404 2 9 0 1 1
2404 2 10 0 1 1
2404 2 11 0 1 1
2404 2 12 1 1 1
2404 2 13 1 1 1
2404 2 14 1 1 1
2404 2 15 0 1 1
2404 2 16 0 1 1
2404 2 17 0 1 1
2404 2 18 0 1 1
2404 2 19 0 1 1
2404 2 20 0 1 1
2404 2 21 0 1 1
2404 2 22 0 1 1
2404 2 23 1 1 1
2404 2 24 1 1 1
2404 2 25 0 1 1
2405 1 3 1 18 1
2405 1 8 1 8 1
2405 1 12 1 1 1
2405 1 13 1 22 1
2405 1 16 1 3 1
2405 1 17 1 7 1
2405 1 18 1 18 1
2405 1 19 1 2 1
2405 1 20 1 7 1
2405 1 22 1 1 1
2405 1 23 1 13 1
2405 2 1 0 1 1
2405 2 2 0 1 1
2405 2 3 1 1 1
2405 2 4 0 1 1
2405 2 5 0 1 1
2405 2 6 0 1 1
2405 2 7 0 1 1
2405 2 8 1 1 1
2405 2 9 0 1 1
2405 2 10 0 1 1
2405 2 11 0 1 1
2405 2 12 0 1 1
2405 2 13 1 1 1
2405 2 14 0 1 1
2405 2 15 0 1 1
2405 2 16 0 1 1
2405 2 17 0 1 1
2405 2 18 1 1 1
2405 2 19 0 1 1
2405 2 20 1 1 1
2405 2 21 0 1 1
2405 2 22 0 1 1
2405 2 23 0 1 1
2405 2 24 0 1 1
2405 2 25 0 1 1
2406 1 1 1 1 1
2406 1 2 1 12 1
2406 1 3 1 7 1
2406 1 4 1 4 1
2406 1 6 1 7 1
2406 1 7 1 14 1
2406 1 8 1 5 1
2406 1 9 1 8 1
2406 1 10 1 6 1
2406 1 12 1 13 1
2406 1 17 1 8 1
2406 1 18 1 1 1
2406 1 22 1 12 1
2406 1 23 1 2 1
2406 2 1 0 1 1
2406 2 2 0 1 1
2406 2 3 0 1 1
2406 2 4 0 1 1
2406 2 5 0 1 1
2406 2 6 1 1 1
2406 2 7 1 1 1
2406 2 8 0 1 1
2406 2 9 0 1 1
2406 2 10 1 1 1
2406 2 11 0 1 1
2406 2 12 1 1 1
2406 2 13 0 1 1
2406 2 14 0 1 1
2406 2 15 0 1 1
2406 2 16 0 1 1
2406 2 17 1 1 1
2406 2 18 0 1 1
2406 2 19 0 1 1
2406 2 20 0 1 1
2406 2 21 0 1 1
2406 2 22 0 1 1
2406 2 23 0 1 1
2406 2 24 0 1 1
2406 2 25 0 1 1
2407 1 1 1 2 1
2407 1 2 1 12 1
2407 1 3 1 2 1
2407 1 5 1 8 1
2407 1 6 1 2 1
2407 1 7 1 11 1
2407 1 10 1 12 1
2407 1 11 1 2 1
2407 1 12 1 6 1
2407 1 15 1 12 1
2407 1 16 1 1 1
2407 1 17 1 12 1
2407 1 20 1 8 1
2407 1 22 1 4 1
2407 1 25 1 6 1
2407 2 1 0 1 1
2407 2 2 1 1 1
2407 2 3 0 1 1
2407 2 4 0 1 1
2407 2 5 1 1 1
2407 2 6 0 1 1
2407 2 7 1 1 1
2407 2 8 0 1 1
2407 2 9 0 1 1
2407 2 10 0 1 1
2407 2 11 0 1 1
2407 2 12 1 1 1
2407 2 13 0 1 1
2407 2 14 0 1 1
2407 2 15 1 1 1
2407 2 16 1 1 1
2407 2 17 1 1 1
2407 2 18 0 1 1
2407 2 19 0 1 1
2407 2 20 0 1 1
2407 2 21 0 1 1
2407 2 22 1 1 1
2407 2 23 0 1 1
2407 2 24 0 1 1
2407 2 25 1 1 1
2408 1 2 1 1 1
2408 1 6 1 20 1
2408 1 7 1 18 1
2408 1 8 1 14 1
2408 1 9 1 17 1
2408 1 10 1 19 1
2408 1 16 1 1 1
2408 1 17 1 2 1
2408 1 18 1 3 1
2408 1 19 1 2 1
2408 1 20 1 1 1
2408 1 23 1 2 1
2408 2 1 0 1 1
2408 2 2 0 1 1
2408 2 3 0 1 1
2408 2 4 0 1 1
2408 2 5 0 1 1
2408 2 6 1 1 1
2408 2 7 1 1 1
2408 2 8 1 1 1
2408 2 9 1 1 1
2408 2 10 1 1 1
2408 2 11 0 1 1
2408 2 12 0 1 1
2408 2 13 1 1 1
2408 2 14 0 1 1
2408 2 15 0 1 1
2408 2 16 0 1 1
2408 2 17 0 1 1
2408 2 18 0 1 1
2408 2 19 0 1 1
2408 2 20 0 1 1
2408 2 21 0 1 1
2408 2 22 0 1 1
2408 2 23 0 1 1
2408 2 24 0 1 1
2408 2 25 0 1 1
2409 1 1 1 2 1
2409 1 6 1 17 1
2409 1 7 1 24 1
2409 1 8 1 14 1
2409 1 9 1 21 1
2409 1 10 1 8 1
2409 1 11 1 3 1
2409 1 12 1 1 1
2409 1 13 1 3 1
2409 1 14 1 2 1
2409 1 15 1 3 1
2409 1 16 1 1 1
2409 1 18 1 1 1
2409 2 1 0 1 1
2409 2 2 0 1 1
2409 2 3 0 1 1
2409 2 4 0 1 1
2409 2 5 0 1 1
2409 2 6 1 1 1
2409 2 7 1 1 1
2409 2 8 1 1 1
2409 2 9 1 1 1
2409 2 10 1 1 1
2409 2 11 0 1 1
2409 2 12 0 1 1
2409 2 13 0 1 1
2409 2 14 0 1 1
2409 2 15 0 1 1
2409 2 16 0 1 1
2409 2 17 0 1 1
2409 2 18 0 1 1
2409 2 19 0 1 1
2409 2 20 0 1 1
2409 2 21 0 1 1
2409 2 22 0 1 1
2409 2 23 0 1 1
2409 2 24 0 1 1
2409 2 25 0 1 1
2410 1 3 1 2 1
2410 1 6 1 10 1
2410 1 7 1 5 1
2410 1 8 1 7 1
2410 1 9 1 6 1
2410 1 10 1 6 1
2410 1 11 1 5 1
2410 1 12 1 7 1
2410 1 13 1 14 1
2410 1 14 1 9 1
2410 1 15 1 10 1
2410 1 18 1 1 1
2410 1 22 1 6 1
2410 1 23 1 5 1
2410 1 24 1 4 1
2410 1 25 1 3 1
2410 2 1 0 1 1
2410 2 2 0 1 1
2410 2 3 0 1 1
2410 2 4 0 1 1
2410 2 5 0 1 1
2410 2 6 0 1 1
2410 2 7 0 1 1
2410 2 8 1 1 1
2410 2 9 0 1 1
2410 2 10 0 1 1
2410 2 11 0 1 1
2410 2 12 1 1 1
2410 2 13 1 1 1
2410 2 14 0 1 1
2410 2 15 0 1 1
2410 2 16 0 1 1
2410 2 17 0 1 1
2410 2 18 0 1 1
2410 2 19 0 1 1
2410 2 20 0 1 1
2410 2 21 1 1 1
2410 2 22 0 1 1
2410 2 23 0 1 1
2410 2 24 0 1 1
2410 2 25 0 1 1
2411 1 1 1 20 1
2411 1 5 1 1 1
2411 1 6 1 17 1
2411 1 11 1 17 1
2411 1 13 1 1 1
2411 1 15 1 1 1
2411 1 16 1 26 1
2411 1 17 1 1 1
2411 1 21 1 16 1
2411 2 1 1 1 1
2411 2 2 0 1 1
2411 2 3 0 1 1
2411 2 4 0 1 1
2411 2 5 0 1 1
2411 2 6 1 1 1
2411 2 7 0 1 1
2411 2 8 0 1 1
2411 2 9 0 1 1
2411 2 10 0 1 1
2411 2 11 0 1 1
2411 2 12 0 1 1
2411 2 13 0 1 1
2411 2 14 0 1 1
2411 2 15 0 1 1
2411 2 16 1 1 1
2411 2 17 0 1 1
2411 2 18 0 1 1
2411 2 19 0 1 1
2411 2 20 0 1 1
2411 2 21 1 1 1
2411 2 22 0 1 1
2411 2 23 0 1 1
2411 2 24 0 1 1
2411 2 25 0 1 1
2412 1 2 1 1 1
2412 1 6 1 10 1
2412 1 7 1 12 1
2412 1 8 1 14 1
2412 1 9 1 8 1
2412 1 10 1 10 1
2412 1 11 1 1 1
2412 1 19 1 1 1
2412 1 21 1 11 1
2412 1 22 1 9 1
2412 1 23 1 7 1
2412 1 24 1 11 1
2412 1 25 1 5 1
2412 2 1 0 1 1
2412 2 2 0 1 1
2412 2 3 0 1 1
2412 2 4 0 1 1
2412 2 5 0 1 1
2412 2 6 0 1 1
2412 2 7 1 1 1
2412 2 8 1 1 1
2412 2 9 1 1 1
2412 2 10 1 1 1
2412 2 11 0 1 1
2412 2 12 0 1 1
2412 2 13 0 1 1
2412 2 14 0 1 1
2412 2 15 0 1 1
2412 2 16 0 1 1
2412 2 17 0 1 1
2412 2 18 0 1 1
2412 2 19 0 1 1
2412 2 20 0 1 1
2412 2 21 1 1 1
2412 2 22 0 1 1
2412 2 23 1 1 1
2412 2 24 0 1 1
2412 2 25 1 1 1
2413 1 2 1 3 1
2413 1 3 1 2 1
2413 1 4 1 5 1
2413 1 5 1 5 1
2413 1 11 1 2 1
2413 1 12 1 6 1
2413 1 13 1 3 1
2413 1 14 1 6 1
2413 1 15 1 2 1
2413 1 16 1 1 1
2413 1 20 1 1 1
2413 1 21 1 15 1
2413 1 22 1 7 1
2413 1 23 1 13 1
2413 1 24 1 15 1
2413 1 25 1 14 1
2413 2 1 0 1 1
2413 2 2 0 1 1
2413 2 3 0 1 1
2413 2 4 0 1 1
2413 2 5 0 1 1
2413 2 6 0 1 1
2413 2 7 0 1 1
2413 2 8 0 1 1
2413 2 9 0 1 1
2413 2 10 0 1 1
2413 2 11 0 1 1
2413 2 12 0 1 1
2413 2 13 0 1 1
2413 2 14 0 1 1
2413 2 15 1 1 1
2413 2 16 0 1 1
2413 2 17 0 1 1
2413 2 18 0 1 1
2413 2 19 0 1 1
2413 2 20 0 1 1
2413 2 21 1 1 1
2413 2 22 0 1 1
2413 2 23 0 1 1
2413 2 24 1 1 1
2413 2 25 1 1 1
2414 1 1 1 2 1
2414 1 3 1 6 1
2414 1 6 1 2 1
2414 1 8 1 10 1
2414 1 11 1 5 1
2414 1 13 1 14 1
2414 1 16 1 3 1
2414 1 18 1 11 1
2414 1 21 1 11 1
2414 1 22 1 7 1
2414 1 23 1 18 1
2414 1 24 1 4 1
2414 1 25 1 7 1
2414 2 1 0 1 1
2414 2 2 0 1 1
2414 2 3 0 1 1
2414 2 4 0 1 1
2414 2 5 0 1 1
2414 2 6 0 1 1
2414 2 7 0 1 1
2414 2 8 1 1 1
2414 2 9 0 1 1
2414 2 10 0 1 1
2414 2 11 0 1 1
2414 2 12 0 1 1
2414 2 13 0 1 1
2414 2 14 0 1 1
2414 2 15 0 1 1
2414 2 16 0 1 1
2414 2 17 0 1 1
2414 2 18 0 1 1
2414 2 19 0 1 1
2414 2 20 0 1 1
2414 2 21 1 1 1
2414 2 22 1 1 1
2414 2 23 1 1 1
2414 2 24 0 1 1
2414 2 25 1 1 1
2415 1 3 1 8 1
2415 1 5 1 13 1
2415 1 6 1 3 1
2415 1 8 1 14 1
2415 1 9 1 2 1
2415 1 10 1 6 1
2415 1 13 1 7 1
2415 1 15 1 12 1
2415 1 18 1 10 1
2415 1 20 1 8 1
2415 1 23 1 5 1
2415 1 25 1 12 1
2415 2 1 0 1 1
2415 2 2 0 1 1
2415 2 3 1 1 1
2415 2 4 0 1 1
2415 2 5 1 1 1
2415 2 6 0 1 1
2415 2 7 0 1 1
2415 2 8 0 1 1
2415 2 9 0 1 1
2415 2 10 1 1 1
2415 2 11 0 1 1
2415 2 12 0 1 1
2415 2 13 1 1 1
2415 2 14 0 1 1
2415 2 15 0 1 1
2415 2 16 0 1 1
2415 2 17 0 1 1
2415 2 18 0 1 1
2415 2 19 0 1 1
2415 2 20 1 1 1
2415 2 21 0 1 1
2415 2 22 0 1 1
2415 2 23 1 1 1
2415 2 24 0 1 1
2415 2 25 1 1 1
2416 1 2 1 4 1
2416 1 3 1 6 1
2416 1 4 1 3 1
2416 1 5 1 5 1
2416 1 6 1 1 1
2416 1 7 1 5 1
2416 1 8 1 4 1
2416 1 10 1 5 1
2416 1 11 1 4 1
2416 1 12 1 8 1
2416 1 13 1 3 1
2416 1 14 1 4 1
2416 1 15 1 3 1
2416 1 16 1 4 1
2416 1 17 1 9 1
2416 1 18 1 8 1
2416 1 19 1 3 1
2416 1 20 1 7 1
2416 1 21 1 2 1
2416 1 22 1 2 1
2416 1 23 1 4 1
2416 1 25 1 6 1
2416 2 1 0 1 1
2416 2 2 1 1 1
2416 2 3 0 1 1
2416 2 4 0 1 1
2416 2 5 0 1 1
2416 2 6 0 1 1
2416 2 7 0 1 1
2416 2 8 0 1 1
2416 2 9 0 1 1
2416 2 10 0 1 1
2416 2 11 0 1 1
2416 2 12 0 1 1
2416 2 13 1 1 1
2416 2 14 0 1 1
2416 2 15 0 1 1
2416 2 16 0 1 1
2416 2 17 1 1 1
2416 2 18 0 1 1
2416 2 19 1 1 1
2416 2 20 0 1 1
2416 2 21 0 1 1
2416 2 22 0 1 1
2416 2 23 1 1 1
2416 2 24 0 1 1
2416 2 25 0 1 1
2417 1 11 1 4 1
2417 1 12 1 4 1
2417 1 13 1 3 1
2417 1 14 1 3 1
2417 1 15 1 1 1
2417 1 16 1 1 1
2417 1 17 1 1 1
2417 1 18 1 1 1
2417 1 19 1 1 1
2417 1 20 1 1 1
2417 1 21 1 19 1
2417 1 22 1 17 1
2417 1 23 1 11 1
2417 1 24 1 15 1
2417 1 25 1 18 1
2417 2 1 0 1 1
2417 2 2 0 1 1
2417 2 3 0 1 1
2417 2 4 0 1 1
2417 2 5 0 1 1
2417 2 6 0 1 1
2417 2 7 0 1 1
2417 2 8 0 1 1
2417 2 9 0 1 1
2417 2 10 0 1 1
2417 2 11 0 1 1
2417 2 12 0 1 1
2417 2 13 0 1 1
2417 2 14 0 1 1
2417 2 15 0 1 1
2417 2 16 0 1 1
2417 2 17 0 1 1
2417 2 18 0 1 1
2417 2 19 0 1 1
2417 2 20 0 1 1
2417 2 21 1 1 1
2417 2 22 1 1 1
2417 2 23 1 1 1
2417 2 24 1 1 1
2417 2 25 1 1 1
2418 1 1 1 2 1
2418 1 3 1 5 1
2418 1 8 1 1 1
2418 1 13 1 5 1
2418 1 16 1 12 1
2418 1 17 1 6 1
2418 1 18 1 20 1
2418 1 19 1 8 1
2418 1 20 1 10 1
2418 1 21 1 7 1
2418 1 22 1 5 1
2418 1 23 1 6 1
2418 1 24 1 4 1
2418 1 25 1 9 1
2418 2 1 0 1 1
2418 2 2 0 1 1
2418 2 3 0 1 1
2418 2 4 0 1 1
2418 2 5 0 1 1
2418 2 6 0 1 1
2418 2 7 0 1 1
2418 2 8 0 1 1
2418 2 9 0 1 1
2418 2 10 0 1 1
2418 2 11 0 1 1
2418 2 12 0 1 1
2418 2 13 0 1 1
2418 2 14 0 1 1
2418 2 15 0 1 1
2418 2 16 1 1 1
2418 2 17 0 1 1
2418 2 18 1 1 1
2418 2 19 0 1 1
2418 2 20 1 1 1
2418 2 21 0 1 1
2418 2 22 0 1 1
2418 2 23 0 1 1
2418 2 24 1 1 1
2418 2 25 0 1 1
2419 1 1 1 12 1
2419 1 4 1 13 1
2419 1 6 1 10 1
2419 1 9 1 9 1
2419 1 11 1 8 1
2419 1 14 1 12 1
2419 1 16 1 9 1
2419 1 19 1 10 1
2419 1 21 1 10 1
2419 1 24 1 7 1
2419 2 1 1 1 1
2419 2 2 0 1 1
2419 2 3 0 1 1
2419 2 4 1 1 1
2419 2 5 0 1 1
2419 2 6 0 1 1
2419 2 7 0 1 1
2419 2 8 0 1 1
2419 2 9 1 1 1
2419 2 10 0 1 1
2419 2 11 1 1 1
2419 2 12 0 1 1
2419 2 13 0 1 1
2419 2 14 0 1 1
2419 2 15 0 1 1
2419 2 16 0 1 1
2419 2 17 0 1 1
2419 2 18 0 1 1
2419 2 19 0 1 1
2419 2 20 0 1 1
2419 2 21 0 1 1
2419 2 22 0 1 1
2419 2 23 0 1 1
2419 2 24 1 1 1
2419 2 25 0 1 1
2420 1 1 1 4 1
2420 1 2 1 11 1
2420 1 3 1 8 1
2420 1 4 1 6 1
2420 1 5 1 3 1
2420 1 7 1 1 1
2420 1 8 1 2 1
2420 1 10 1 2 1
2420 1 12 1 8 1
2420 1 13 1 1 1
2420 1 16 1 7 1
2420 1 17 1 13 1
2420 1 18 1 11 1
2420 1 19 1 6 1
2420 1 20 1 9 1
2420 1 22 1 5 1
2420 1 23 1 1 1
2420 1 25 1 2 1
2420 2 1 1 1 1
2420 2 2 0 1 1
2420 2 3 0 1 1
2420 2 4 0 1 1
2420 2 5 0 1 1
2420 2 6 0 1 1
2420 2 7 0 1 1
2420 2 8 0 1 1
2420 2 9 0 1 1
2420 2 10 0 1 1
2420 2 11 0 1 1
2420 2 12 0 1 1
2420 2 13 0 1 1
2420 2 14 0 1 1
2420 2 15 0 1 1
2420 2 16 1 1 1
2420 2 17 1 1 1
2420 2 18 0 1 1
2420 2 19 0 1 1
2420 2 20 1 1 1
2420 2 21 0 1 1
2420 2 22 0 1 1
2420 2 23 0 1 1
2420 2 24 0 1 1
2420 2 25 0 1 1
2421 1 1 1 2 1
2421 1 3 1 1 1
2421 1 5 1 8 1
2421 1 6 1 1 1
2421 1 7 1 1 1
2421 1 9 1 1 1
2421 1 10 1 23 1
2421 1 11 1 1 1
2421 1 12 1 7 1
2421 1 13 1 2 1
2421 1 14 1 3 1
2421 1 15 1 17 1
2421 1 20 1 19 1
2421 1 25 1 14 1
2421 2 1 0 1 1
2421 2 2 0 1 1
2421 2 3 0 1 1
2421 2 4 0 1 1
2421 2 5 1 1 1
2421 2 6 0 1 1
2421 2 7 0 1 1
2421 2 8 0 1 1
2421 2 9 0 1 1
2421 2 10 1 1 1
2421 2 11 0 1 1
2421 2 12 0 1 1
2421 2 13 1 1 1
2421 2 14 0 1 1
2421 2 15 1 1 1
2421 2 16 0 1 1
2421 2 17 0 1 1
2421 2 18 0 1 1
2421 2 19 0 1 1
2421 2 20 1 1 1
2421 2 21 0 1 1
2421 2 22 0 1 1
2421 2 23 0 1 1
2421 2 24 0 1 1
2421 2 25 1 1 1
2422 1 1 1 14 1
2422 1 2 1 2 1
2422 1 3 1 3 1
2422 1 4 1 1 1
2422 1 6 1 19 1
2422 1 7 1 1 1
2422 1 8 1 5 1
2422 1 9 1 6 1
2422 1 10 1 3 1
2422 1 11 1 12 1
2422 1 16 1 13 1
2422 1 17 1 2 1
2422 1 18 1 3 1
2422 1 19 1 5 1
2422 1 20 1 2 1
2422 1 21 1 9 1
2422 2 1 1 1 1
2422 2 2 0 1 1
2422 2 3 0 1 1
2422 2 4 0 1 1
2422 2 5 0 1 1
2422 2 6 1 1 1
2422 2 7 0 1 1
2422 2 8 1 1 1
2422 2 9 0 1 1
2422 2 10 0 1 1
2422 2 11 0 1 1
2422 2 12 0 1 1
2422 2 13 0 1 1
2422 2 14 0 1 1
2422 2 15 0 1 1
2422 2 16 1 1 1
2422 2 17 0 1 1
2422 2 18 0 1 1
2422 2 19 0 1 1
2422 2 20 0 1 1
2422 2 21 1 1 1
2422 2 22 0 1 1
2422 2 23 0 1 1
2422 2 24 0 1 1
2422 2 25 0 1 1
2423 1 4 1 10 1
2423 1 5 1 14 1
2423 1 9 1 6 1
2423 1 10 1 12 1
2423 1 11 1 1 1
2423 1 14 1 13 1
2423 1 15 1 8 1
2423 1 19 1 12 1
2423 1 20 1 13 1
2423 1 24 1 4 1
2423 1 25 1 7 1
2423 2 1 0 1 1
2423 2 2 0 1 1
2423 2 3 0 1 1
2423 2 4 1 1 1
2423 2 5 0 1 1
2423 2 6 0 1 1
2423 2 7 0 1 1
2423 2 8 0 1 1
2423 2 9 0 1 1
2423 2 10 0 1 1
2423 2 11 0 1 1
2423 2 12 0 1 1
2423 2 13 0 1 1
2423 2 14 1 1 1
2423 2 15 0 1 1
2423 2 16 0 1 1
2423 2 17 0 1 1
2423 2 18 0 1 1
2423 2 19 1 1 1
2423 2 20 1 1 1
2423 2 21 0 1 1
2423 2 22 0 1 1
2423 2 23 0 1 1
2423 2 24 1 1 1
2423 2 25 1 1 1
2424 1 1 1 5 1
2424 1 2 1 1 1
2424 1 3 1 1 1
2424 1 4 1 11 1
2424 1 6 1 9 1
2424 1 7 1 1 1
2424 1 8 1 2 1
2424 1 9 1 13 1
2424 1 10 1 3 1
2424 1 11 1 3 1
2424 1 12 1 1 1
2424 1 13 1 1 1
2424 1 14 1 20 1
2424 1 15 1 1 1
2424 1 16 1 4 1
2424 1 17 1 1 1
2424 1 19 1 9 1
2424 1 20 1 1 1
2424 1 21 1 2 1
2424 1 24 1 11 1
2424 2 1 0 1 1
2424 2 2 0 1 1
2424 2 3 0 1 1
2424 2 4 1 1 1
2424 2 5 0 1 1
2424 2 6 0 1 1
2424 2 7 0 1 1
2424 2 8 0 1 1
2424 2 9 1 1 1
2424 2 10 0 1 1
2424 2 11 0 1 1
2424 2 12 0 1 1
2424 2 13 0 1 1
2424 2 14 1 1 1
2424 2 15 0 1 1
2424 2 16 1 1 1
2424 2 17 0 1 1
2424 2 18 0 1 1
2424 2 19 1 1 1
2424 2 20 0 1 1
2424 2 21 0 1 1
2424 2 22 0 1 1
2424 2 23 0 1 1
2424 2 24 1 1 1
2424 2 25 0 1 1
2425 1 1 1 1 1
2425 1 5 1 2 1
2425 1 6 1 5 1
2425 1 11 1 2 1
2425 1 15 1 1 1
2425 1 16 1 5 1
2425 1 20 1 3 1
2425 1 21 1 20 1
2425 1 22 1 18 1
2425 1 23 1 13 1
2425 1 24 1 16 1
2425 1 25 1 14 1
2425 2 1 0 1 1
2425 2 2 1 1 1
2425 2 3 0 1 1
2425 2 4 0 1 1
2425 2 5 0 1 1
2425 2 6 0 1 1
2425 2 7 0 1 1
2425 2 8 0 1 1
2425 2 9 0 1 1
2425 2 10 0 1 1
2425 2 11 0 1 1
2425 2 12 0 1 1
2425 2 13 0 1 1
2425 2 14 0 1 1
2425 2 15 0 1 1
2425 2 16 0 1 1
2425 2 17 0 1 1
2425 2 18 0 1 1
2425 2 19 0 1 1
2425 2 20 0 1 1
2425 2 21 0 1 1
2425 2 22 1 1 1
2425 2 23 1 1 1
2425 2 24 1 1 1
2425 2 25 1 1 1
2426 1 2 1 19 1
2426 1 3 1 3 1
2426 1 4 1 1 1
2426 1 7 1 9 1
2426 1 8 1 2 1
2426 1 9 1 1 1
2426 1 12 1 10 1
2426 1 13 1 3 1
2426 1 15 1 1 1
2426 1 16 1 1 1
2426 1 17 1 19 1
2426 1 18 1 4 1
2426 1 19 1 2 1
2426 1 20 1 4 1
2426 1 21 1 1 1
2426 1 22 1 11 1
2426 1 23 1 8 1
2426 1 24 1 1 1
2426 2 1 0 1 1
2426 2 2 0 1 1
2426 2 3 0 1 1
2426 2 4 0 1 1
2426 2 5 0 1 1
2426 2 6 0 1 1
2426 2 7 0 1 1
2426 2 8 0 1 1
2426 2 9 0 1 1
2426 2 10 0 1 1
2426 2 11 0 1 1
2426 2 12 1 1 1
2426 2 13 0 1 1
2426 2 14 0 1 1
2426 2 15 0 1 1
2426 2 16 0 1 1
2426 2 17 0 1 1
2426 2 18 0 1 1
2426 2 19 0 1 1
2426 2 20 0 1 1
2426 2 21 0 1 1
2426 2 22 1 1 1
2426 2 23 0 1 1
2426 2 24 0 1 1
2426 2 25 0 1 1
2427 1 8 1 1 1
2427 1 11 1 1 1
2427 1 14 1 1 1
2427 1 18 1 2 1
2427 1 19 1 1 1
2427 1 20 1 2 1
2427 1 21 1 18 1
2427 1 22 1 17 1
2427 1 23 1 20 1
2427 1 24 1 26 1
2427 1 25 1 11 1
2427 2 1 0 1 1
2427 2 2 0 1 1
2427 2 3 0 1 1
2427 2 4 0 1 1
2427 2 5 0 1 1
2427 2 6 0 1 1
2427 2 7 0 1 1
2427 2 8 0 1 1
2427 2 9 0 1 1
2427 2 10 0 1 1
2427 2 11 0 1 1
2427 2 12 0 1 1
2427 2 13 0 1 1
2427 2 14 0 1 1
2427 2 15 0 1 1
2427 2 16 0 1 1
2427 2 17 0 1 1
2427 2 18 0 1 1
2427 2 19 0 1 1
2427 2 20 0 1 1
2427 2 21 1 1 1
2427 2 22 1 1 1
2427 2 23 1 1 1
2427 2 24 1 1 1
2427 2 25 1 1 1
2428 1 2 1 6 1
2428 1 6 1 5 1
2428 1 7 1 21 1
2428 1 8 1 7 1
2428 1 9 1 8 1
2428 1 10 1 5 1
2428 1 12 1 9 1
2428 1 16 1 4 1
2428 1 17 1 8 1
2428 1 18 1 4 1
2428 1 19 1 1 1
2428 1 20 1 4 1
2428 1 22 1 18 1
2428 2 1 0 1 1
2428 2 2 0 1 1
2428 2 3 0 1 1
2428 2 4 0 1 1
2428 2 5 0 1 1
2428 2 6 0 1 1
2428 2 7 1 1 1
2428 2 8 0 1 1
2428 2 9 1 1 1
2428 2 10 1 1 1
2428 2 11 0 1 1
2428 2 12 1 1 1
2428 2 13 0 1 1
2428 2 14 0 1 1
2428 2 15 0 1 1
2428 2 16 0 1 1
2428 2 17 0 1 1
2428 2 18 1 1 1
2428 2 19 1 1 1
2428 2 20 0 1 1
2428 2 21 0 1 1
2428 2 22 1 1 1
2428 2 23 0 1 1
2428 2 24 0 1 1
2428 2 25 0 1 1
2429 1 1 1 5 1
2429 1 2 1 4 1
2429 1 3 1 5 1
2429 1 4 1 18 1
2429 1 5 1 5 1
2429 1 7 1 1 1
2429 1 9 1 17 1
2429 1 10 1 1 1
2429 1 14 1 11 1
2429 1 15 1 3 1
2429 1 18 1 2 1
2429 1 19 1 9 1
2429 1 20 1 1 1
2429 1 23 1 2 1
2429 1 24 1 14 1
2429 1 25 1 2 1
2429 2 1 1 1 1
2429 2 2 0 1 1
2429 2 3 0 1 1
2429 2 4 1 1 1
2429 2 5 0 1 1
2429 2 6 0 1 1
2429 2 7 0 1 1
2429 2 8 0 1 1
2429 2 9 1 1 1
2429 2 10 0 1 1
2429 2 11 0 1 1
2429 2 12 0 1 1
2429 2 13 0 1 1
2429 2 14 1 1 1
2429 2 15 0 1 1
2429 2 16 0 1 1
2429 2 17 0 1 1
2429 2 18 0 1 1
2429 2 19 1 1 1
2429 2 20 0 1 1
2429 2 21 0 1 1
2429 2 22 0 1 1
2429 2 23 0 1 1
2429 2 24 1 1 1
2429 2 25 0 1 1
2430 1 1 1 13 1
2430 1 2 1 12 1
2430 1 3 1 11 1
2430 1 4 1 19 1
2430 1 5 1 16 1
2430 1 9 1 8 1
2430 1 14 1 5 1
2430 1 16 1 1 1
2430 1 19 1 9 1
2430 1 24 1 6 1
2430 2 1 1 1 1
2430 2 2 1 1 1
2430 2 3 0 1 1
2430 2 4 1 1 1
2430 2 5 0 1 1
2430 2 6 0 1 1
2430 2 7 0 1 1
2430 2 8 0 1 1
2430 2 9 0 1 1
2430 2 10 0 1 1
2430 2 11 0 1 1
2430 2 12 0 1 1
2430 2 13 0 1 1
2430 2 14 0 1 1
2430 2 15 0 1 1
2430 2 16 0 1 1
2430 2 17 0 1 1
2430 2 18 0 1 1
2430 2 19 0 1 1
2430 2 20 0 1 1
2430 2 21 0 1 1
2430 2 22 0 1 1
2430 2 23 0 1 1
2430 2 24 1 1 1
2430 2 25 0 1 1
2431 1 3 1 19 1
2431 1 8 1 15 1
2431 1 12 1 1 1
2431 1 13 1 14 1
2431 1 14 1 1 1
2431 1 15 1 1 1
2431 1 17 1 2 1
2431 1 18 1 19 1
2431 1 22 1 5 1
2431 1 23 1 22 1
2431 1 24 1 1 1
2431 2 1 0 1 1
2431 2 2 0 1 1
2431 2 3 1 1 1
2431 2 4 0 1 1
2431 2 5 0 1 1
2431 2 6 0 1 1
2431 2 7 0 1 1
2431 2 8 1 1 1
2431 2 9 0 1 1
2431 2 10 0 1 1
2431 2 11 0 1 1
2431 2 12 0 1 1
2431 2 13 1 1 1
2431 2 14 0 1 1
2431 2 15 0 1 1
2431 2 16 0 1 1
2431 2 17 0 1 1
2431 2 18 1 1 1
2431 2 19 0 1 1
2431 2 20 0 1 1
2431 2 21 0 1 1
2431 2 22 0 1 1
2431 2 23 1 1 1
2431 2 24 0 1 1
2431 2 25 0 1 1
2432 1 2 1 1 1
2432 1 3 1 1 1
2432 1 8 1 1 1
2432 1 10 1 1 1
2432 1 13 1 1 1
2432 1 17 1 1 1
2432 1 18 1 3 1
2432 1 21 1 20 1
2432 1 22 1 23 1
2432 1 23 1 19 1
2432 1 24 1 17 1
2432 1 25 1 12 1
2432 2 1 0 1 1
2432 2 2 0 1 1
2432 2 3 0 1 1
2432 2 4 0 1 1
2432 2 5 0 1 1
2432 2 6 0 1 1
2432 2 7 0 1 1
2432 2 8 0 1 1
2432 2 9 0 1 1
2432 2 10 0 1 1
2432 2 11 0 1 1
2432 2 12 0 1 1
2432 2 13 0 1 1
2432 2 14 0 1 1
2432 2 15 0 1 1
2432 2 16 0 1 1
2432 2 17 1 1 1
2432 2 18 0 1 1
2432 2 19 0 1 1
2432 2 20 0 1 1
2432 2 21 1 1 1
2432 2 22 1 1 1
2432 2 23 1 1 1
2432 2 24 0 1 1
2432 2 25 1 1 1
2433 1 1 1 12 1
2433 1 2 1 28 1
2433 1 3 1 13 1
2433 1 4 1 13 1
2433 1 5 1 18 1
2433 1 8 1 1 1
2433 1 9 1 1 1
2433 1 10 1 4 1
2433 1 14 1 1 1
2433 1 15 1 2 1
2433 1 16 1 1 1
2433 1 17 1 1 1
2433 1 19 1 1 1
2433 1 20 1 1 1
2433 1 22 1 2 1
2433 1 25 1 1 1
2433 2 1 1 1 1
2433 2 2 1 1 1
2433 2 3 1 1 1
2433 2 4 1 1 1
2433 2 5 1 1 1
2433 2 6 0 1 1
2433 2 7 0 1 1
2433 2 8 0 1 1
2433 2 9 0 1 1
2433 2 10 0 1 1
2433 2 11 0 1 1
2433 2 12 0 1 1
2433 2 13 0 1 1
2433 2 14 0 1 1
2433 2 15 0 1 1
2433 2 16 0 1 1
2433 2 17 1 1 1
2433 2 18 1 1 1
2433 2 19 0 1 1
2433 2 20 0 1 1
2433 2 21 0 1 1
2433 2 22 0 1 1
2433 2 23 0 1 1
2433 2 24 0 1 1
2433 2 25 0 1 1
2434 1 1 1 2 1
2434 1 2 1 4 1
2434 1 3 1 6 1
2434 1 4 1 5 1
2434 1 5 1 3 1
2434 1 11 1 17 1
2434 1 12 1 13 1
2434 1 13 1 15 1
2434 1 14 1 20 1
2434 1 15 1 14 1
2434 1 22 1 1 1
2434 2 1 0 1 1
2434 2 2 0 1 1
2434 2 3 0 1 1
2434 2 4 0 1 1
2434 2 5 0 1 1
2434 2 6 0 1 1
2434 2 7 0 1 1
2434 2 8 0 1 1
2434 2 9 0 1 1
2434 2 10 0 1 1
2434 2 11 1 1 1
2434 2 12 1 1 1
2434 2 13 0 1 1
2434 2 14 1 1 1
2434 2 15 0 1 1
2434 2 16 0 1 1
2434 2 17 0 1 1
2434 2 18 0 1 1
2434 2 19 0 1 1
2434 2 20 0 1 1
2434 2 21 0 1 1
2434 2 22 0 1 1
2434 2 23 0 1 1
2434 2 24 0 1 1
2434 2 25 0 1 1
2435 1 1 1 2 1
2435 1 2 1 1 1
2435 1 3 1 1 1
2435 1 5 1 3 1
2435 1 6 1 3 1
2435 1 7 1 3 1
2435 1 8 1 1 1
2435 1 9 1 6 1
2435 1 10 1 1 1
2435 1 11 1 1 1
2435 1 12 1 1 1
2435 1 13 1 1 1
2435 1 16 1 1 1
2435 1 21 1 14 1
2435 1 22 1 13 1
2435 1 23 1 20 1
2435 1 24 1 16 1
2435 1 25 1 12 1
2435 2 1 0 1 1
2435 2 2 0 1 1
2435 2 3 0 1 1
2435 2 4 0 1 1
2435 2 5 0 1 1
2435 2 6 0 1 1
2435 2 7 0 1 1
2435 2 8 0 1 1
2435 2 9 0 1 1
2435 2 10 0 1 1
2435 2 11 0 1 1
2435 2 12 0 1 1
2435 2 13 0 1 1
2435 2 14 0 1 1
2435 2 15 0 1 1
2435 2 16 0 1 1
2435 2 17 0 1 1
2435 2 18 0 1 1
2435 2 19 0 1 1
2435 2 20 0 1 1
2435 2 21 1 1 1
2435 2 22 0 1 1
2435 2 23 1 1 1
2435 2 24 0 1 1
2435 2 25 1 1 1
2436 1 2 1 9 1
2436 1 4 1 7 1
2436 1 5 1 4 1
2436 1 6 1 3 1
2436 1 7 1 11 1
2436 1 8 1 1 1
2436 1 9 1 8 1
2436 1 10 1 2 1
2436 1 12 1 12 1
2436 1 13 1 1 1
2436 1 14 1 7 1
2436 1 15 1 2 1
2436 1 17 1 13 1
2436 1 19 1 4 1
2436 1 20 1 3 1
2436 1 22 1 4 1
2436 1 24 1 5 1
2436 1 25 1 4 1
2436 2 1 0 1 1
2436 2 2 0 1 1
2436 2 3 0 1 1
2436 2 4 1 1 1
2436 2 5 0 1 1
2436 2 6 1 1 1
2436 2 7 1 1 1
2436 2 8 0 1 1
2436 2 9 0 1 1
2436 2 10 0 1 1
2436 2 11 0 1 1
2436 2 12 0 1 1
2436 2 13 0 1 1
2436 2 14 1 1 1
2436 2 15 1 1 1
2436 2 16 0 1 1
2436 2 17 0 1 1
2436 2 18 0 1 1
2436 2 19 1 1 1
2436 2 20 0 1 1
2436 2 21 0 1 1
2436 2 22 0 1 1
2436 2 23 0 1 1
2436 2 24 0 1 1
2436 2 25 0 1 1
2437 1 2 1 6 1
2437 1 4 1 12 1
2437 1 5 1 1 1
2437 1 7 1 2 1
2437 1 9 1 20 1
2437 1 11 1 1 1
2437 1 12 1 4 1
2437 1 14 1 17 1
2437 1 16 1 2 1
2437 1 17 1 2 1
2437 1 19 1 13 1
2437 1 21 1 2 1
2437 1 22 1 2 1
2437 1 24 1 16 1
2437 2 1 1 1 1
2437 2 2 0 1 1
2437 2 3 0 1 1
2437 2 4 0 1 1
2437 2 5 0 1 1
2437 2 6 0 1 1
2437 2 7 1 1 1
2437 2 8 0 1 1
2437 2 9 1 1 1
2437 2 10 0 1 1
2437 2 11 0 1 1
2437 2 12 1 1 1
2437 2 13 0 1 1
2437 2 14 1 1 1
2437 2 15 0 1 1
2437 2 16 0 1 1
2437 2 17 1 1 1
2437 2 18 0 1 1
2437 2 19 1 1 1
2437 2 20 0 1 1
2437 2 21 0 1 1
2437 2 22 0 1 1
2437 2 23 0 1 1
2437 2 24 1 1 1
2437 2 25 0 1 1
2438 1 2 1 17 1
2438 1 7 1 17 1
2438 1 8 1 1 1
2438 1 10 1 2 1
2438 1 12 1 18 1
2438 1 13 1 1 1
2438 1 17 1 19 1
2438 1 20 1 3 1
2438 1 22 1 21 1
2438 1 25 1 1 1
2438 2 1 0 1 1
2438 2 2 0 1 1
2438 2 3 0 1 1
2438 2 4 0 1 1
2438 2 5 0 1 1
2438 2 6 0 1 1
2438 2 7 1 1 1
2438 2 8 0 1 1
2438 2 9 0 1 1
2438 2 10 0 1 1
2438 2 11 0 1 1
2438 2 12 1 1 1
2438 2 13 0 1 1
2438 2 14 0 1 1
2438 2 15 0 1 1
2438 2 16 0 1 1
2438 2 17 1 1 1
2438 2 18 0 1 1
2438 2 19 0 1 1
2438 2 20 0 1 1
2438 2 21 0 1 1
2438 2 22 1 1 1
2438 2 23 0 1 1
2438 2 24 0 1 1
2438 2 25 0 1 1
2439 1 1 1 11 1
2439 1 2 1 9 1
2439 1 3 1 11 1
2439 1 4 1 12 1
2439 1 5 1 9 1
2439 1 6 1 5 1
2439 1 7 1 12 1
2439 1 8 1 9 1
2439 1 9 1 11 1
2439 1 10 1 10 1
2439 1 25 1 1 1
2439 2 1 0 1 1
2439 2 2 1 1 1
2439 2 3 0 1 1
2439 2 4 0 1 1
2439 2 5 1 1 1
2439 2 6 1 1 1
2439 2 7 1 1 1
2439 2 8 1 1 1
2439 2 9 0 1 1
2439 2 10 1 1 1
2439 2 11 0 1 1
2439 2 12 0 1 1
2439 2 13 0 1 1
2439 2 14 0 1 1
2439 2 15 0 1 1
2439 2 16 0 1 1
2439 2 17 0 1 1
2439 2 18 0 1 1
2439 2 19 0 1 1
2439 2 20 0 1 1
2439 2 21 0 1 1
2439 2 22 0 1 1
2439 2 23 0 1 1
2439 2 24 0 1 1
2439 2 25 0 1 1
2440 1 1 1 4 1
2440 1 6 1 3 1
2440 1 11 1 3 1
2440 1 12 1 2 1
2440 1 13 1 2 1
2440 1 14 1 1 1
2440 1 15 1 2 1
2440 1 16 1 3 1
2440 1 21 1 21 1
2440 1 22 1 18 1
2440 1 23 1 16 1
2440 1 24 1 16 1
2440 1 25 1 9 1
2440 2 1 0 1 1
2440 2 2 0 1 1
2440 2 3 0 1 1
2440 2 4 0 1 1
2440 2 5 0 1 1
2440 2 6 0 1 1
2440 2 7 0 1 1
2440 2 8 0 1 1
2440 2 9 0 1 1
2440 2 10 0 1 1
2440 2 11 0 1 1
2440 2 12 0 1 1
2440 2 13 0 1 1
2440 2 14 0 1 1
2440 2 15 0 1 1
2440 2 16 1 1 1
2440 2 17 0 1 1
2440 2 18 0 1 1
2440 2 19 0 1 1
2440 2 20 0 1 1
2440 2 21 1 1 1
2440 2 22 1 1 1
2440 2 23 1 1 1
2440 2 24 1 1 1
2440 2 25 1 1 1
2441 1 3 1 2 1
2441 1 4 1 7 1
2441 1 5 1 1 1
2441 1 8 1 4 1
2441 1 9 1 2 1
2441 1 10 1 1 1
2441 1 13 1 2 1
2441 1 14 1 10 1
2441 1 18 1 2 1
2441 1 19 1 5 1
2441 1 20 1 1 1
2441 1 21 1 11 1
2441 1 22 1 12 1
2441 1 23 1 19 1
2441 1 24 1 12 1
2441 1 25 1 9 1
2441 2 1 0 1 1
2441 2 2 0 1 1
2441 2 3 0 1 1
2441 2 4 0 1 1
2441 2 5 0 1 1
2441 2 6 0 1 1
2441 2 7 0 1 1
2441 2 8 0 1 1
2441 2 9 0 1 1
2441 2 10 0 1 1
2441 2 11 0 1 1
2441 2 12 0 1 1
2441 2 13 0 1 1
2441 2 14 0 1 1
2441 2 15 0 1 1
2441 2 16 0 1 1
2441 2 17 0 1 1
2441 2 18 0 1 1
2441 2 19 0 1 1
2441 2 20 0 1 1
2441 2 21 0 1 1
2441 2 22 0 1 1
2441 2 23 0 1 1
2441 2 24 1 1 1
2441 2 25 1 1 1
2442 1 3 1 26 1
2442 1 8 1 22 1
2442 1 13 1 11 1
2442 1 16 1 1 1
2442 1 18 1 20 1
2442 1 23 1 20 1
2442 2 1 0 1 1
2442 2 2 0 1 1
2442 2 3 1 1 1
2442 2 4 0 1 1
2442 2 5 0 1 1
2442 2 6 0 1 1
2442 2 7 0 1 1
2442 2 8 1 1 1
2442 2 9 0 1 1
2442 2 10 0 1 1
2442 2 11 0 1 1
2442 2 12 0 1 1
2442 2 13 1 1 1
2442 2 14 0 1 1
2442 2 15 0 1 1
2442 2 16 0 1 1
2442 2 17 0 1 1
2442 2 18 1 1 1
2442 2 19 0 1 1
2442 2 20 0 1 1
2442 2 21 0 1 1
2442 2 22 0 1 1
2442 2 23 1 1 1
2442 2 24 0 1 1
2442 2 25 0 1 1
2443 1 1 1 4 1
2443 1 2 1 7 1
2443 1 3 1 21 1
2443 1 4 1 2 1
2443 1 5 1 4 1
2443 1 7 1 1 1
2443 1 8 1 11 1
2443 1 12 1 3 1
2443 1 13 1 14 1
2443 1 17 1 3 1
2443 1 18 1 17 1
2443 1 22 1 3 1
2443 1 23 1 10 1
2443 2 1 0 1 1
2443 2 2 1 1 1
2443 2 3 1 1 1
2443 2 4 0 1 1
2443 2 5 0 1 1
2443 2 6 0 1 1
2443 2 7 0 1 1
2443 2 8 1 1 1
2443 2 9 0 1 1
2443 2 10 0 1 1
2443 2 11 0 1 1
2443 2 12 0 1 1
2443 2 13 0 1 1
2443 2 14 0 1 1
2443 2 15 0 1 1
2443 2 16 0 1 1
2443 2 17 0 1 1
2443 2 18 0 1 1
2443 2 19 0 1 1
2443 2 20 0 1 1
2443 2 21 0 1 1
2443 2 22 0 1 1
2443 2 23 0 1 1
2443 2 24 0 1 1
2443 2 25 0 1 1
2444 1 2 1 12 1
2444 1 5 1 2 1
2444 1 7 1 13 1
2444 1 11 1 7 1
2444 1 12 1 22 1
2444 1 13 1 2 1
2444 1 14 1 5 1
2444 1 15 1 2 1
2444 1 17 1 13 1
2444 1 21 1 3 1
2444 1 22 1 11 1
2444 1 23 1 2 1
2444 1 24 1 2 1
2444 1 25 1 4 1
2444 2 1 0 1 1
2444 2 2 0 1 1
2444 2 3 0 1 1
2444 2 4 0 1 1
2444 2 5 0 1 1
2444 2 6 0 1 1
2444 2 7 1 1 1
2444 2 8 0 1 1
2444 2 9 0 1 1
2444 2 10 0 1 1
2444 2 11 0 1 1
2444 2 12 1 1 1
2444 2 13 0 1 1
2444 2 14 0 1 1
2444 2 15 0 1 1
2444 2 16 0 1 1
2444 2 17 1 1 1
2444 2 18 0 1 1
2444 2 19 0 1 1
2444 2 20 0 1 1
2444 2 21 0 1 1
2444 2 22 0 1 1
2444 2 23 1 1 1
2444 2 24 0 1 1
2444 2 25 1 1 1
2445 1 1 1 6 1
2445 1 2 1 11 1
2445 1 3 1 6 1
2445 1 5 1 3 1
2445 1 7 1 2 1
2445 1 8 1 1 1
2445 1 11 1 1 1
2445 1 12 1 3 1
2445 1 13 1 7 1
2445 1 16 1 7 1
2445 1 17 1 13 1
2445 1 18 1 15 1
2445 1 19 1 10 1
2445 1 20 1 12 1
2445 1 23 1 3 1
2445 2 1 0 1 1
2445 2 2 0 1 1
2445 2 3 0 1 1
2445 2 4 1 1 1
2445 2 5 0 1 1
2445 2 6 0 1 1
2445 2 7 0 1 1
2445 2 8 1 1 1
2445 2 9 0 1 1
2445 2 10 0 1 1
2445 2 11 0 1 1
2445 2 12 1 1 1
2445 2 13 0 1 1
2445 2 14 0 1 1
2445 2 15 0 1 1
2445 2 16 0 1 1
2445 2 17 1 1 1
2445 2 18 0 1 1
2445 2 19 0 1 1
2445 2 20 0 1 1
2445 2 21 0 1 1
2445 2 22 0 1 1
2445 2 23 0 1 1
2445 2 24 0 1 1
2445 2 25 0 1 1
2446 1 1 1 4 1
2446 1 3 1 3 1
2446 1 4 1 18 1
2446 1 5 1 9 1
2446 1 6 1 1 1
2446 1 7 1 2 1
2446 1 8 1 2 1
2446 1 9 1 14 1
2446 1 10 1 7 1
2446 1 14 1 5 1
2446 1 15 1 2 1
2446 1 19 1 17 1
2446 1 20 1 4 1
2446 1 23 1 1 1
2446 1 24 1 7 1
2446 1 25 1 4 1
2446 2 1 0 1 1
2446 2 2 0 1 1
2446 2 3 0 1 1
2446 2 4 1 1 1
2446 2 5 0 1 1
2446 2 6 0 1 1
2446 2 7 1 1 1
2446 2 8 0 1 1
2446 2 9 1 1 1
2446 2 10 1 1 1
2446 2 11 0 1 1
2446 2 12 0 1 1
2446 2 13 0 1 1
2446 2 14 0 1 1
2446 2 15 0 1 1
2446 2 16 0 1 1
2446 2 17 0 1 1
2446 2 18 0 1 1
2446 2 19 0 1 1
2446 2 20 1 1 1
2446 2 21 0 1 1
2446 2 22 0 1 1
2446 2 23 0 1 1
2446 2 24 1 1 1
2446 2 25 0 1 1
2447 1 2 1 1 1
2447 1 3 1 1 1
2447 1 7 1 1 1
2447 1 8 1 1 1
2447 1 11 1 15 1
2447 1 12 1 22 1
2447 1 13 1 15 1
2447 1 14 1 16 1
2447 1 15 1 20 1
2447 1 17 1 3 1
2447 1 18 1 2 1
2447 1 23 1 2 1
2447 1 25 1 1 1
2447 2 1 0 1 1
2447 2 2 0 1 1
2447 2 3 0 1 1
2447 2 4 0 1 1
2447 2 5 0 1 1
2447 2 6 0 1 1
2447 2 7 0 1 1
2447 2 8 0 1 1
2447 2 9 0 1 1
2447 2 10 0 1 1
2447 2 11 1 1 1
2447 2 12 1 1 1
2447 2 13 1 1 1
2447 2 14 1 1 1
2447 2 15 1 1 1
2447 2 16 0 1 1
2447 2 17 0 1 1
2447 2 18 0 1 1
2447 2 19 0 1 1
2447 2 20 0 1 1
2447 2 21 0 1 1
2447 2 22 0 1 1
2447 2 23 0 1 1
2447 2 24 0 1 1
2447 2 25 0 1 1
2448 1 5 1 9 1
2448 1 6 1 8 1
2448 1 7 1 7 1
2448 1 8 1 6 1
2448 1 9 1 6 1
2448 1 10 1 19 1
2448 1 15 1 20 1
2448 1 20 1 11 1
2448 1 25 1 14 1
2448 2 1 0 1 1
2448 2 2 0 1 1
2448 2 3 0 1 1
2448 2 4 0 1 1
2448 2 5 1 1 1
2448 2 6 1 1 1
2448 2 7 0 1 1
2448 2 8 0 1 1
2448 2 9 0 1 1
2448 2 10 1 1 1
2448 2 11 0 1 1
2448 2 12 0 1 1
2448 2 13 0 1 1
2448 2 14 0 1 1
2448 2 15 1 1 1
2448 2 16 0 1 1
2448 2 17 0 1 1
2448 2 18 0 1 1
2448 2 19 0 1 1
2448 2 20 0 1 1
2448 2 21 0 1 1
2448 2 22 0 1 1
2448 2 23 0 1 1
2448 2 24 0 1 1
2448 2 25 0 1 1
2449 1 7 1 2 1
2449 1 10 1 1 1
2449 1 12 1 2 1
2449 1 15 1 1 1
2449 1 18 1 1 1
2449 1 21 1 20 1
2449 1 22 1 13 1
2449 1 23 1 18 1
2449 1 24 1 20 1
2449 1 25 1 22 1
2449 2 1 0 1 1
2449 2 2 0 1 1
2449 2 3 0 1 1
2449 2 4 0 1 1
2449 2 5 0 1 1
2449 2 6 0 1 1
2449 2 7 0 1 1
2449 2 8 0 1 1
2449 2 9 0 1 1
2449 2 10 0 1 1
2449 2 11 0 1 1
2449 2 12 0 1 1
2449 2 13 0 1 1
2449 2 14 0 1 1
2449 2 15 0 1 1
2449 2 16 0 1 1
2449 2 17 0 1 1
2449 2 18 0 1 1
2449 2 19 0 1 1
2449 2 20 0 1 1
2449 2 21 1 1 1
2449 2 22 1 1 1
2449 2 23 1 1 1
2449 2 24 1 1 1
2449 2 25 1 1 1
2450 1 4 1 27 1
2450 1 5 1 1 1
2450 1 7 1 2 1
2450 1 9 1 17 1
2450 1 14 1 18 1
2450 1 16 1 1 1
2450 1 19 1 15 1
2450 1 21 1 1 1
2450 1 24 1 18 1
2450 2 1 0 1 1
2450 2 2 1 1 1
2450 2 3 0 1 1
2450 2 4 1 1 1
2450 2 5 0 1 1
2450 2 6 0 1 1
2450 2 7 0 1 1
2450 2 8 0 1 1
2450 2 9 1 1 1
2450 2 10 0 1 1
2450 2 11 0 1 1
2450 2 12 0 1 1
2450 2 13 0 1 1
2450 2 14 1 1 1
2450 2 15 0 1 1
2450 2 16 0 1 1
2450 2 17 0 1 1
2450 2 18 0 1 1
2450 2 19 1 1 1
2450 2 20 0 1 1
2450 2 21 0 1 1
2450 2 22 0 1 1
2450 2 23 0 1 1
2450 2 24 1 1 1
2450 2 25 0 1 1
2451 1 1 1 1 1
2451 1 6 1 6 1
2451 1 7 1 4 1
2451 1 8 1 4 1
2451 1 9 1 5 1
2451 1 10 1 4 1
2451 1 11 1 18 1
2451 1 12 1 17 1
2451 1 13 1 15 1
2451 1 14 1 11 1
2451 1 15 1 14 1
2451 1 16 1 1 1
2451 2 1 0 1 1
2451 2 2 0 1 1
2451 2 3 0 1 1
2451 2 4 0 1 1
2451 2 5 0 1 1
2451 2 6 0 1 1
2451 2 7 0 1 1
2451 2 8 0 1 1
2451 2 9 0 1 1
2451 2 10 0 1 1
2451 2 11 1 1 1
2451 2 12 0 1 1
2451 2 13 0 1 1
2451 2 14 1 1 1
2451 2 15 1 1 1
2451 2 16 0 1 1
2451 2 17 0 1 1
2451 2 18 0 1 1
2451 2 19 0 1 1
2451 2 20 0 1 1
2451 2 21 0 1 1
2451 2 22 0 1 1
2451 2 23 0 1 1
2451 2 24 0 1 1
2451 2 25 0 1 1
2452 1 4 1 1 1
2452 1 5 1 11 1
2452 1 6 1 2 1
2452 1 7 1 1 1
2452 1 9 1 2 1
2452 1 10 1 17 1
2452 1 11 1 1 1
2452 1 12 1 3 1
2452 1 13 1 1 1
2452 1 14 1 3 1
2452 1 15 1 19 1
2452 1 16 1 1 1
2452 1 19 1 2 1
2452 1 20 1 21 1
2452 1 25 1 15 1
2452 2 1 0 1 1
2452 2 2 0 1 1
2452 2 3 0 1 1
2452 2 4 0 1 1
2452 2 5 1 1 1
2452 2 6 0 1 1
2452 2 7 0 1 1
2452 2 8 0 1 1
2452 2 9 0 1 1
2452 2 10 1 1 1
2452 2 11 0 1 1
2452 2 12 0 1 1
2452 2 13 0 1 1
2452 2 14 0 1 1
2452 2 15 1 1 1
2452 2 16 0 1 1
2452 2 17 0 1 1
2452 2 18 0 1 1
2452 2 19 0 1 1
2452 2 20 0 1 1
2452 2 21 0 1 1
2452 2 22 0 1 1
2452 2 23 0 1 1
2452 2 24 0 1 1
2452 2 25 1 1 1
2453 1 2 1 27 1
2453 1 7 1 16 1
2453 1 9 1 1 1
2453 1 12 1 12 1
2453 1 14 1 1 1
2453 1 17 1 20 1
2453 1 19 1 1 1
2453 1 22 1 21 1
2453 1 24 1 1 1
2453 2 1 0 1 1
2453 2 2 1 1 1
2453 2 3 0 1 1
2453 2 4 0 1 1
2453 2 5 0 1 1
2453 2 6 0 1 1
2453 2 7 1 1 1
2453 2 8 0 1 1
2453 2 9 0 1 1
2453 2 10 0 1 1
2453 2 11 0 1 1
2453 2 12 1 1 1
2453 2 13 0 1 1
2453 2 14 0 1 1
2453 2 15 0 1 1
2453 2 16 0 1 1
2453 2 17 1 1 1
2453 2 18 0 1 1
2453 2 19 0 1 1
2453 2 20 0 1 1
2453 2 21 0 1 1
2453 2 22 1 1 1
2453 2 23 0 1 1
2453 2 24 1 1 1
2453 2 25 0 1 1
2454 1 1 1 3 1
2454 1 2 1 7 1
2454 1 3 1 13 1
2454 1 4 1 3 1
2454 1 5 1 3 1
2454 1 7 1 1 1
2454 1 8 1 4 1
2454 1 11 1 11 1
2454 1 12 1 7 1
2454 1 13 1 8 1
2454 1 14 1 16 1
2454 1 15 1 10 1
2454 1 16 1 1 1
2454 1 17 1 1 1
2454 1 18 1 7 1
2454 1 19 1 2 1
2454 1 20 1 1 1
2454 1 23 1 2 1
2454 2 1 1 1 1
2454 2 2 1 1 1
2454 2 3 1 1 1
2454 2 4 1 1 1
2454 2 5 1 1 1
2454 2 6 0 1 1
2454 2 7 0 1 1
2454 2 8 0 1 1
2454 2 9 0 1 1
2454 2 10 0 1 1
2454 2 11 0 1 1
2454 2 12 0 1 1
2454 2 13 1 1 1
2454 2 14 0 1 1
2454 2 15 0 1 1
2454 2 16 0 1 1
2454 2 17 0 1 1
2454 2 18 0 1 1
2454 2 19 0 1 1
2454 2 20 0 1 1
2454 2 21 0 1 1
2454 2 22 0 1 1
2454 2 23 0 1 1
2454 2 24 0 1 1
2454 2 25 0 1 1
2455 1 1 1 14 1
2455 1 4 1 5 1
2455 1 6 1 6 1
2455 1 9 1 5 1
2455 1 11 1 8 1
2455 1 14 1 4 1
2455 1 16 1 10 1
2455 1 17 1 1 1
2455 1 19 1 4 1
2455 1 21 1 12 1
2455 1 22 1 7 1
2455 1 23 1 7 1
2455 1 24 1 11 1
2455 1 25 1 6 1
2455 2 1 1 1 1
2455 2 2 0 1 1
2455 2 3 0 1 1
2455 2 4 0 1 1
2455 2 5 0 1 1
2455 2 6 0 1 1
2455 2 7 0 1 1
2455 2 8 0 1 1
2455 2 9 0 1 1
2455 2 10 0 1 1
2455 2 11 1 1 1
2455 2 12 0 1 1
2455 2 13 0 1 1
2455 2 14 0 1 1
2455 2 15 0 1 1
2455 2 16 1 1 1
2455 2 17 0 1 1
2455 2 18 1 1 1
2455 2 19 1 1 1
2455 2 20 0 1 1
2455 2 21 1 1 1
2455 2 22 1 1 1
2455 2 23 0 1 1
2455 2 24 1 1 1
2455 2 25 0 1 1
2456 1 4 1 14 1
2456 1 6 1 1 1
2456 1 8 1 1 1
2456 1 9 1 18 1
2456 1 10 1 1 1
2456 1 14 1 14 1
2456 1 19 1 23 1
2456 1 21 1 1 1
2456 1 22 1 1 1
2456 1 24 1 24 1
2456 1 25 1 2 1
2456 2 1 0 1 1
2456 2 2 0 1 1
2456 2 3 0 1 1
2456 2 4 1 1 1
2456 2 5 0 1 1
2456 2 6 0 1 1
2456 2 7 0 1 1
2456 2 8 0 1 1
2456 2 9 1 1 1
2456 2 10 0 1 1
2456 2 11 0 1 1
2456 2 12 0 1 1
2456 2 13 0 1 1
2456 2 14 0 1 1
2456 2 15 0 1 1
2456 2 16 0 1 1
2456 2 17 0 1 1
2456 2 18 0 1 1
2456 2 19 1 1 1
2456 2 20 0 1 1
2456 2 21 0 1 1
2456 2 22 0 1 1
2456 2 23 0 1 1
2456 2 24 1 1 1
2456 2 25 0 1 1
2457 1 1 1 11 1
2457 1 5 1 1 1
2457 1 6 1 15 1
2457 1 10 1 1 1
2457 1 11 1 14 1
2457 1 15 1 5 1
2457 1 16 1 26 1
2457 1 17 1 2 1
2457 1 18 1 5 1
2457 1 19 1 4 1
2457 1 20 1 5 1
2457 1 21 1 9 1
2457 1 25 1 2 1
2457 2 1 1 1 1
2457 2 2 0 1 1
2457 2 3 0 1 1
2457 2 4 0 1 1
2457 2 5 0 1 1
2457 2 6 1 1 1
2457 2 7 0 1 1
2457 2 8 0 1 1
2457 2 9 0 1 1
2457 2 10 0 1 1
2457 2 11 1 1 1
2457 2 12 0 1 1
2457 2 13 0 1 1
2457 2 14 0 1 1
2457 2 15 0 1 1
2457 2 16 0 1 1
2457 2 17 0 1 1
2457 2 18 0 1 1
2457 2 19 0 1 1
2457 2 20 0 1 1
2457 2 21 1 1 1
2457 2 22 0 1 1
2457 2 23 0 1 1
2457 2 24 0 1 1
2457 2 25 0 1 1
2458 1 2 1 1 1
2458 1 5 1 16 1
2458 1 8 1 1 1
2458 1 10 1 27 1
2458 1 15 1 16 1
2458 1 16 1 3 1
2458 1 17 1 1 1
2458 1 20 1 18 1
2458 1 21 1 2 1
2458 1 23 1 2 1
2458 1 25 1 13 1
2458 2 1 0 1 1
2458 2 2 0 1 1
2458 2 3 0 1 1
2458 2 4 0 1 1
2458 2 5 1 1 1
2458 2 6 0 1 1
2458 2 7 0 1 1
2458 2 8 0 1 1
2458 2 9 0 1 1
2458 2 10 1 1 1
2458 2 11 0 1 1
2458 2 12 0 1 1
2458 2 13 1 1 1
2458 2 14 0 1 1
2458 2 15 0 1 1
2458 2 16 0 1 1
2458 2 17 0 1 1
2458 2 18 0 1 1
2458 2 19 0 1 1
2458 2 20 1 1 1
2458 2 21 0 1 1
2458 2 22 0 1 1
2458 2 23 0 1 1
2458 2 24 0 1 1
2458 2 25 1 1 1
2459 1 1 1 25 1
2459 1 6 1 21 1
2459 1 11 1 15 1
2459 1 16 1 23 1
2459 1 21 1 16 1
2459 2 1 1 1 1
2459 2 2 0 1 1
2459 2 3 0 1 1
2459 2 4 0 1 1
2459 2 5 0 1 1
2459 2 6 1 1 1
2459 2 7 0 1 1
2459 2 8 0 1 1
2459 2 9 0 1 1
2459 2 10 0 1 1
2459 2 11 1 1 1
2459 2 12 0 1 1
2459 2 13 0 1 1
2459 2 14 0 1 1
2459 2 15 0 1 1
2459 2 16 1 1 1
2459 2 17 0 1 1
2459 2 18 0 1 1
2459 2 19 0 1 1
2459 2 20 0 1 1
2459 2 21 1 1 1
2459 2 22 0 1 1
2459 2 23 0 1 1
2459 2 24 0 1 1
2459 2 25 0 1 1
2460 1 2 1 1 1
2460 1 4 1 12 1
2460 1 9 1 10 1
2460 1 11 1 5 1
2460 1 12 1 15 1
2460 1 13 1 16 1
2460 1 14 1 14 1
2460 1 15 1 10 1
2460 1 17 1 1 1
2460 1 19 1 4 1
2460 1 22 1 1 1
2460 1 23 1 1 1
2460 1 24 1 9 1
2460 1 25 1 1 1
2460 2 1 0 1 1
2460 2 2 0 1 1
2460 2 3 0 1 1
2460 2 4 0 1 1
2460 2 5 0 1 1
2460 2 6 0 1 1
2460 2 7 0 1 1
2460 2 8 0 1 1
2460 2 9 1 1 1
2460 2 10 0 1 1
2460 2 11 0 1 1
2460 2 12 1 1 1
2460 2 13 0 1 1
2460 2 14 1 1 1
2460 2 15 0 1 1
2460 2 16 0 1 1
2460 2 17 0 1 1
2460 2 18 0 1 1
2460 2 19 1 1 1
2460 2 20 0 1 1
2460 2 21 0 1 1
2460 2 22 0 1 1
2460 2 23 0 1 1
2460 2 24 0 1 1
2460 2 25 1 1 1
2461 1 2 1 4 1
2461 1 5 1 6 1
2461 1 6 1 1 1
2461 1 7 1 8 1
2461 1 8 1 2 1
2461 1 9 1 2 1
2461 1 10 1 11 1
2461 1 12 1 10 1
2461 1 15 1 12 1
2461 1 17 1 4 1
2461 1 20 1 12 1
2461 1 21 1 2 1
2461 1 22 1 10 1
2461 1 23 1 3 1
2461 1 24 1 3 1
2461 1 25 1 10 1
2461 2 1 0 1 1
2461 2 2 0 1 1
2461 2 3 0 1 1
2461 2 4 0 1 1
2461 2 5 0 1 1
2461 2 6 0 1 1
2461 2 7 0 1 1
2461 2 8 0 1 1
2461 2 9 0 1 1
2461 2 10 0 1 1
2461 2 11 0 1 1
2461 2 12 0 1 1
2461 2 13 0 1 1
2461 2 14 0 1 1
2461 2 15 1 1 1
2461 2 16 0 1 1
2461 2 17 0 1 1
2461 2 18 0 1 1
2461 2 19 0 1 1
2461 2 20 1 1 1
2461 2 21 0 1 1
2461 2 22 1 1 1
2461 2 23 0 1 1
2461 2 24 0 1 1
2461 2 25 0 1 1
2462 1 11 1 19 1
2462 1 12 1 19 1
2462 1 13 1 20 1
2462 1 14 1 22 1
2462 1 15 1 20 1
2462 2 1 0 1 1
2462 2 2 0 1 1
2462 2 3 0 1 1
2462 2 4 0 1 1
2462 2 5 0 1 1
2462 2 6 0 1 1
2462 2 7 0 1 1
2462 2 8 0 1 1
2462 2 9 0 1 1
2462 2 10 0 1 1
2462 2 11 1 1 1
2462 2 12 1 1 1
2462 2 13 1 1 1
2462 2 14 1 1 1
2462 2 15 0 1 1
2462 2 16 0 1 1
2462 2 17 0 1 1
2462 2 18 0 1 1
2462 2 19 0 1 1
2462 2 20 0 1 1
2462 2 21 0 1 1
2462 2 22 0 1 1
2462 2 23 0 1 1
2462 2 24 0 1 1
2462 2 25 0 1 1
2463 1 1 1 4 1
2463 1 2 1 2 1
2463 1 3 1 1 1
2463 1 4 1 3 1
2463 1 5 1 1 1
2463 1 8 1 1 1
2463 1 9 1 1 1
2463 1 11 1 17 1
2463 1 12 1 15 1
2463 1 13 1 14 1
2463 1 14 1 20 1
2463 1 15 1 18 1
2463 1 24 1 1 1
2463 1 25 1 2 1
2463 2 1 1 1 1
2463 2 2 1 1 1
2463 2 3 0 1 1
2463 2 4 0 1 1
2463 2 5 0 1 1
2463 2 6 0 1 1
2463 2 7 0 1 1
2463 2 8 0 1 1
2463 2 9 1 1 1
2463 2 10 0 1 1
2463 2 11 1 1 1
2463 2 12 1 1 1
2463 2 13 1 1 1
2463 2 14 1 1 1
2463 2 15 1 1 1
2463 2 16 0 1 1
2463 2 17 0 1 1
2463 2 18 0 1 1
2463 2 19 0 1 1
2463 2 20 0 1 1
2463 2 21 0 1 1
2463 2 22 0 1 1
2463 2 23 0 1 1
2463 2 24 0 1 1
2463 2 25 0 1 1
2464 1 2 1 1 1
2464 1 5 1 19 1
2464 1 7 1 1 1
2464 1 10 1 12 1
2464 1 12 1 5 1
2464 1 15 1 17 1
2464 1 16 1 1 1
2464 1 17 1 3 1
2464 1 19 1 1 1
2464 1 20 1 19 1
2464 1 21 1 3 1
2464 1 22 1 5 1
2464 1 24 1 3 1
2464 1 25 1 10 1
2464 2 1 0 1 1
2464 2 2 0 1 1
2464 2 3 0 1 1
2464 2 4 0 1 1
2464 2 5 1 1 1
2464 2 6 0 1 1
2464 2 7 0 1 1
2464 2 8 0 1 1
2464 2 9 0 1 1
2464 2 10 1 1 1
2464 2 11 0 1 1
2464 2 12 0 1 1
2464 2 13 0 1 1
2464 2 14 0 1 1
2464 2 15 0 1 1
2464 2 16 0 1 1
2464 2 17 1 1 1
2464 2 18 0 1 1
2464 2 19 0 1 1
2464 2 20 0 1 1
2464 2 21 0 1 1
2464 2 22 0 1 1
2464 2 23 0 1 1
2464 2 24 1 1 1
2464 2 25 0 1 1
2465 1 3 1 8 1
2465 1 6 1 5 1
2465 1 7 1 10 1
2465 1 8 1 11 1
2465 1 9 1 2 1
2465 1 10 1 6 1
2465 1 11 1 4 1
2465 1 12 1 10 1
2465 1 13 1 17 1
2465 1 14 1 7 1
2465 1 15 1 10 1
2465 1 18 1 4 1
2465 1 20 1 1 1
2465 1 23 1 4 1
2465 1 25 1 1 1
2465 2 1 0 1 1
2465 2 2 0 1 1
2465 2 3 0 1 1
2465 2 4 0 1 1
2465 2 5 0 1 1
2465 2 6 0 1 1
2465 2 7 0 1 1
2465 2 8 1 1 1
2465 2 9 0 1 1
2465 2 10 0 1 1
2465 2 11 0 1 1
2465 2 12 0 1 1
2465 2 13 1 1 1
2465 2 14 0 1 1
2465 2 15 1 1 1
2465 2 16 0 1 1
2465 2 17 0 1 1
2465 2 18 0 1 1
2465 2 19 0 1 1
2465 2 20 0 1 1
2465 2 21 0 1 1
2465 2 22 0 1 1
2465 2 23 0 1 1
2465 2 24 0 1 1
2465 2 25 0 1 1
2466 1 4 1 19 1
2466 1 9 1 19 1
2466 1 14 1 10 1
2466 1 19 1 16 1
2466 1 20 1 1 1
2466 1 21 1 4 1
2466 1 22 1 4 1
2466 1 23 1 2 1
2466 1 24 1 19 1
2466 1 25 1 6 1
2466 2 1 0 1 1
2466 2 2 0 1 1
2466 2 3 0 1 1
2466 2 4 1 1 1
2466 2 5 0 1 1
2466 2 6 0 1 1
2466 2 7 0 1 1
2466 2 8 0 1 1
2466 2 9 1 1 1
2466 2 10 0 1 1
2466 2 11 0 1 1
2466 2 12 0 1 1
2466 2 13 0 1 1
2466 2 14 1 1 1
2466 2 15 0 1 1
2466 2 16 0 1 1
2466 2 17 0 1 1
2466 2 18 0 1 1
2466 2 19 1 1 1
2466 2 20 0 1 1
2466 2 21 1 1 1
2466 2 22 1 1 1
2466 2 23 1 1 1
2466 2 24 1 1 1
2466 2 25 0 1 1
2467 1 2 1 1 1
2467 1 16 1 17 1
2467 1 17 1 24 1
2467 1 18 1 21 1
2467 1 19 1 17 1
2467 1 20 1 17 1
2467 1 22 1 2 1
2467 1 25 1 1 1
2467 2 1 0 1 1
2467 2 2 0 1 1
2467 2 3 0 1 1
2467 2 4 0 1 1
2467 2 5 0 1 1
2467 2 6 0 1 1
2467 2 7 0 1 1
2467 2 8 0 1 1
2467 2 9 0 1 1
2467 2 10 0 1 1
2467 2 11 0 1 1
2467 2 12 0 1 1
2467 2 13 0 1 1
2467 2 14 0 1 1
2467 2 15 0 1 1
2467 2 16 1 1 1
2467 2 17 1 1 1
2467 2 18 1 1 1
2467 2 19 1 1 1
2467 2 20 1 1 1
2467 2 21 0 1 1
2467 2 22 0 1 1
2467 2 23 0 1 1
2467 2 24 0 1 1
2467 2 25 0 1 1
2468 1 2 1 15 1
2468 1 4 1 2 1
2468 1 7 1 17 1
2468 1 9 1 2 1
2468 1 11 1 3 1
2468 1 12 1 23 1
2468 1 13 1 3 1
2468 1 14 1 7 1
2468 1 15 1 6 1
2468 1 17 1 10 1
2468 1 18 1 1 1
2468 1 19 1 1 1
2468 1 20 1 1 1
2468 1 22 1 8 1
2468 1 24 1 1 1
2468 2 1 0 1 1
2468 2 2 0 1 1
2468 2 3 0 1 1
2468 2 4 0 1 1
2468 2 5 0 1 1
2468 2 6 0 1 1
2468 2 7 0 1 1
2468 2 8 0 1 1
2468 2 9 0 1 1
2468 2 10 0 1 1
2468 2 11 0 1 1
2468 2 12 0 1 1
2468 2 13 0 1 1
2468 2 14 0 1 1
2468 2 15 0 1 1
2468 2 16 0 1 1
2468 2 17 1 1 1
2468 2 18 0 1 1
2468 2 19 0 1 1
2468 2 20 0 1 1
2468 2 21 0 1 1
2468 2 22 0 1 1
2468 2 23 0 1 1
2468 2 24 0 1 1
2468 2 25 0 1 1
2469 1 1 1 1 1
2469 1 5 1 12 1
2469 1 10 1 8 1
2469 1 12 1 1 1
2469 1 14 1 1 1
2469 1 15 1 10 1
2469 1 16 1 5 1
2469 1 17 1 8 1
2469 1 18 1 11 1
2469 1 19 1 10 1
2469 1 20 1 18 1
2469 1 25 1 15 1
2469 2 1 0 1 1
2469 2 2 0 1 1
2469 2 3 0 1 1
2469 2 4 0 1 1
2469 2 5 0 1 1
2469 2 6 0 1 1
2469 2 7 0 1 1
2469 2 8 0 1 1
2469 2 9 0 1 1
2469 2 10 1 1 1
2469 2 11 0 1 1
2469 2 12 0 1 1
2469 2 13 0 1 1
2469 2 14 0 1 1
2469 2 15 0 1 1
2469 2 16 0 1 1
2469 2 17 0 1 1
2469 2 18 0 1 1
2469 2 19 0 1 1
2469 2 20 1 1 1
2469 2 21 0 1 1
2469 2 22 0 1 1
2469 2 23 0 1 1
2469 2 24 0 1 1
2469 2 25 1 1 1
2470 1 3 1 18 1
2470 1 8 1 17 1
2470 1 13 1 16 1
2470 1 16 1 1 1
2470 1 17 1 6 1
2470 1 18 1 16 1
2470 1 19 1 5 1
2470 1 20 1 4 1
2470 1 23 1 17 1
2470 2 1 0 1 1
2470 2 2 0 1 1
2470 2 3 1 1 1
2470 2 4 0 1 1
2470 2 5 0 1 1
2470 2 6 0 1 1
2470 2 7 0 1 1
2470 2 8 1 1 1
2470 2 9 0 1 1
2470 2 10 0 1 1
2470 2 11 0 1 1
2470 2 12 0 1 1
2470 2 13 1 1 1
2470 2 14 0 1 1
2470 2 15 0 1 1
2470 2 16 0 1 1
2470 2 17 0 1 1
2470 2 18 1 1 1
2470 2 19 0 1 1
2470 2 20 0 1 1
2470 2 21 0 1 1
2470 2 22 0 1 1
2470 2 23 1 1 1
2470 2 24 0 1 1
2470 2 25 0 1 1
2471 1 2 1 11 1
2471 1 3 1 3 1
2471 1 5 1 1 1
2471 1 6 1 3 1
2471 1 7 1 16 1
2471 1 8 1 5 1
2471 1 9 1 4 1
2471 1 10 1 4 1
2471 1 12 1 15 1
2471 1 13 1 8 1
2471 1 17 1 9 1
2471 1 18 1 2 1
2471 1 19 1 2 1
2471 1 22 1 10 1
2471 1 23 1 4 1
2471 1 24 1 1 1
2471 1 25 1 2 1
2471 2 1 0 1 1
2471 2 2 1 1 1
2471 2 3 0 1 1
2471 2 4 0 1 1
2471 2 5 0 1 1
2471 2 6 0 1 1
2471 2 7 1 1 1
2471 2 8 1 1 1
2471 2 9 0 1 1
2471 2 10 0 1 1
2471 2 11 0 1 1
2471 2 12 0 1 1
2471 2 13 0 1 1
2471 2 14 1 1 1
2471 2 15 0 1 1
2471 2 16 0 1 1
2471 2 17 1 1 1
2471 2 18 0 1 1
2471 2 19 0 1 1
2471 2 20 0 1 1
2471 2 21 0 1 1
2471 2 22 0 1 1
2471 2 23 1 1 1
2471 2 24 0 1 1
2471 2 25 0 1 1
2472 1 3 1 20 1
2472 1 5 1 1 1
2472 1 8 1 18 1
2472 1 10 1 3 1
2472 1 13 1 17 1
2472 1 15 1 2 1
2472 1 18 1 17 1
2472 1 20 1 1 1
2472 1 23 1 20 1
2472 1 25 1 1 1
2472 2 1 0 1 1
2472 2 2 0 1 1
2472 2 3 1 1 1
2472 2 4 0 1 1
2472 2 5 0 1 1
2472 2 6 0 1 1
2472 2 7 0 1 1
2472 2 8 1 1 1
2472 2 9 0 1 1
2472 2 10 0 1 1
2472 2 11 0 1 1
2472 2 12 0 1 1
2472 2 13 1 1 1
2472 2 14 0 1 1
2472 2 15 0 1 1
2472 2 16 0 1 1
2472 2 17 0 1 1
2472 2 18 1 1 1
2472 2 19 0 1 1
2472 2 20 0 1 1
2472 2 21 0 1 1
2472 2 22 0 1 1
2472 2 23 1 1 1
2472 2 24 0 1 1
2472 2 25 0 1 1
2473 1 2 1 20 1
2473 1 7 1 17 1
2473 1 12 1 13 1
2473 1 16 1 4 1
2473 1 17 1 24 1
2473 1 18 1 2 1
2473 1 20 1 3 1
2473 1 22 1 17 1
2473 2 1 0 1 1
2473 2 2 1 1 1
2473 2 3 0 1 1
2473 2 4 0 1 1
2473 2 5 0 1 1
2473 2 6 0 1 1
2473 2 7 1 1 1
2473 2 8 0 1 1
2473 2 9 0 1 1
2473 2 10 0 1 1
2473 2 11 0 1 1
2473 2 12 1 1 1
2473 2 13 0 1 1
2473 2 14 0 1 1
2473 2 15 0 1 1
2473 2 16 0 1 1
2473 2 17 1 1 1
2473 2 18 0 1 1
2473 2 19 1 1 1
2473 2 20 0 1 1
2473 2 21 0 1 1
2473 2 22 1 1 1
2473 2 23 0 1 1
2473 2 24 0 1 1
2473 2 25 0 1 1
2474 1 4 1 5 1
2474 1 5 1 10 1
2474 1 9 1 3 1
2474 1 10 1 14 1
2474 1 14 1 1 1
2474 1 15 1 13 1
2474 1 16 1 10 1
2474 1 17 1 3 1
2474 1 18 1 5 1
2474 1 19 1 4 1
2474 1 20 1 14 1
2474 1 24 1 5 1
2474 1 25 1 13 1
2474 2 1 0 1 1
2474 2 2 0 1 1
2474 2 3 0 1 1
2474 2 4 0 1 1
2474 2 5 1 1 1
2474 2 6 0 1 1
2474 2 7 0 1 1
2474 2 8 0 1 1
2474 2 9 0 1 1
2474 2 10 1 1 1
2474 2 11 0 1 1
2474 2 12 0 1 1
2474 2 13 0 1 1
2474 2 14 0 1 1
2474 2 15 0 1 1
2474 2 16 1 1 1
2474 2 17 0 1 1
2474 2 18 0 1 1
2474 2 19 1 1 1
2474 2 20 1 1 1
2474 2 21 0 1 1
2474 2 22 0 1 1
2474 2 23 0 1 1
2474 2 24 0 1 1
2474 2 25 1 1 1
2475 1 1 1 13 1
2475 1 6 1 13 1
2475 1 11 1 8 1
2475 1 16 1 7 1
2475 1 21 1 20 1
2475 1 22 1 13 1
2475 1 23 1 7 1
2475 1 24 1 10 1
2475 1 25 1 9 1
2475 2 1 1 1 1
2475 2 2 0 1 1
2475 2 3 0 1 1
2475 2 4 0 1 1
2475 2 5 0 1 1
2475 2 6 1 1 1
2475 2 7 0 1 1
2475 2 8 0 1 1
2475 2 9 0 1 1
2475 2 10 0 1 1
2475 2 11 0 1 1
2475 2 12 0 1 1
2475 2 13 0 1 1
2475 2 14 0 1 1
2475 2 15 0 1 1
2475 2 16 0 1 1
2475 2 17 0 1 1
2475 2 18 0 1 1
2475 2 19 0 1 1
2475 2 20 0 1 1
2475 2 21 1 1 1
2475 2 22 0 1 1
2475 2 23 1 1 1
2475 2 24 1 1 1
2475 2 25 0 1 1
2476 1 2 1 1 1
2476 1 4 1 8 1
2476 1 6 1 5 1
2476 1 7 1 9 1
2476 1 8 1 6 1
2476 1 9 1 12 1
2476 1 10 1 7 1
2476 1 11 1 2 1
2476 1 13 1 4 1
2476 1 14 1 6 1
2476 1 19 1 16 1
2476 1 21 1 1 1
2476 1 22 1 2 1
2476 1 23 1 7 1
2476 1 24 1 13 1
2476 1 25 1 1 1
2476 2 1 0 1 1
2476 2 2 0 1 1
2476 2 3 0 1 1
2476 2 4 0 1 1
2476 2 5 0 1 1
2476 2 6 0 1 1
2476 2 7 1 1 1
2476 2 8 1 1 1
2476 2 9 1 1 1
2476 2 10 0 1 1
2476 2 11 0 1 1
2476 2 12 0 1 1
2476 2 13 0 1 1
2476 2 14 1 1 1
2476 2 15 1 1 1
2476 2 16 0 1 1
2476 2 17 0 1 1
2476 2 18 0 1 1
2476 2 19 0 1 1
2476 2 20 0 1 1
2476 2 21 0 1 1
2476 2 22 0 1 1
2476 2 23 0 1 1
2476 2 24 1 1 1
2476 2 25 0 1 1
2477 1 1 1 5 1
2477 1 2 1 9 1
2477 1 3 1 11 1
2477 1 4 1 11 1
2477 1 5 1 8 1
2477 1 6 1 8 1
2477 1 7 1 4 1
2477 1 8 1 7 1
2477 1 9 1 15 1
2477 1 10 1 6 1
2477 1 13 1 1 1
2477 1 14 1 1 1
2477 1 15 1 1 1
2477 1 19 1 3 1
2477 1 21 1 3 1
2477 1 22 1 1 1
2477 1 24 1 6 1
2477 2 1 1 1 1
2477 2 2 1 1 1
2477 2 3 0 1 1
2477 2 4 1 1 1
2477 2 5 0 1 1
2477 2 6 0 1 1
2477 2 7 0 1 1
2477 2 8 0 1 1
2477 2 9 1 1 1
2477 2 10 1 1 1
2477 2 11 0 1 1
2477 2 12 0 1 1
2477 2 13 0 1 1
2477 2 14 0 1 1
2477 2 15 0 1 1
2477 2 16 0 1 1
2477 2 17 0 1 1
2477 2 18 0 1 1
2477 2 19 1 1 1
2477 2 20 0 1 1
2477 2 21 0 1 1
2477 2 22 0 1 1
2477 2 23 0 1 1
2477 2 24 0 1 1
2477 2 25 0 1 1
2478 1 2 1 19 1
2478 1 3 1 4 1
2478 1 4 1 1 1
2478 1 5 1 1 1
2478 1 7 1 12 1
2478 1 9 1 3 1
2478 1 12 1 15 1
2478 1 14 1 3 1
2478 1 16 1 1 1
2478 1 17 1 19 1
2478 1 19 1 2 1
2478 1 22 1 18 1
2478 1 24 1 2 1
2478 2 1 0 1 1
2478 2 2 1 1 1
2478 2 3 0 1 1
2478 2 4 0 1 1
2478 2 5 0 1 1
2478 2 6 0 1 1
2478 2 7 1 1 1
2478 2 8 0 1 1
2478 2 9 0 1 1
2478 2 10 0 1 1
2478 2 11 0 1 1
2478 2 12 1 1 1
2478 2 13 0 1 1
2478 2 14 0 1 1
2478 2 15 0 1 1
2478 2 16 0 1 1
2478 2 17 0 1 1
2478 2 18 0 1 1
2478 2 19 0 1 1
2478 2 20 0 1 1
2478 2 21 0 1 1
2478 2 22 1 1 1
2478 2 23 0 1 1
2478 2 24 1 1 1
2478 2 25 0 1 1
2479 1 1 1 1 1
2479 1 2 1 3 1
2479 1 4 1 2 1
2479 1 5 1 16 1
2479 1 7 1 1 1
2479 1 9 1 4 1
2479 1 10 1 13 1
2479 1 14 1 7 1
2479 1 15 1 10 1
2479 1 17 1 1 1
2479 1 19 1 1 1
2479 1 20 1 16 1
2479 1 23 1 1 1
2479 1 24 1 4 1
2479 1 25 1 20 1
2479 2 1 0 1 1
2479 2 2 0 1 1
2479 2 3 0 1 1
2479 2 4 0 1 1
2479 2 5 1 1 1
2479 2 6 0 1 1
2479 2 7 0 1 1
2479 2 8 0 1 1
2479 2 9 0 1 1
2479 2 10 1 1 1
2479 2 11 0 1 1
2479 2 12 0 1 1
2479 2 13 0 1 1
2479 2 14 0 1 1
2479 2 15 0 1 1
2479 2 16 0 1 1
2479 2 17 0 1 1
2479 2 18 0 1 1
2479 2 19 0 1 1
2479 2 20 1 1 1
2479 2 21 0 1 1
2479 2 22 0 1 1
2479 2 23 0 1 1
2479 2 24 0 1 1
2479 2 25 0 1 1
2480 1 3 1 4 1
2480 1 4 1 11 1
2480 1 8 1 2 1
2480 1 9 1 23 1
2480 1 13 1 1 1
2480 1 14 1 17 1
2480 1 15 1 1 1
2480 1 18 1 4 1
2480 1 19 1 11 1
2480 1 23 1 8 1
2480 1 24 1 18 1
2480 2 1 0 1 1
2480 2 2 0 1 1
2480 2 3 0 1 1
2480 2 4 1 1 1
2480 2 5 0 1 1
2480 2 6 0 1 1
2480 2 7 0 1 1
2480 2 8 0 1 1
2480 2 9 1 1 1
2480 2 10 0 1 1
2480 2 11 0 1 1
2480 2 12 0 1 1
2480 2 13 0 1 1
2480 2 14 1 1 1
2480 2 15 0 1 1
2480 2 16 0 1 1
2480 2 17 0 1 1
2480 2 18 1 1 1
2480 2 19 1 1 1
2480 2 20 0 1 1
2480 2 21 0 1 1
2480 2 22 0 1 1
2480 2 23 0 1 1
2480 2 24 1 1 1
2480 2 25 0 1 1
2481 1 2 1 7 1
2481 1 3 1 1 1
2481 1 4 1 5 1
2481 1 7 1 5 1
2481 1 8 1 1 1
2481 1 9 1 1 1
2481 1 11 1 2 1
2481 1 12 1 19 1
2481 1 13 1 6 1
2481 1 14 1 5 1
2481 1 15 1 1 1
2481 1 16 1 2 1
2481 1 17 1 12 1
2481 1 18 1 2 1
2481 1 19 1 12 1
2481 1 20 1 3 1
2481 1 22 1 10 1
2481 1 23 1 1 1
2481 1 24 1 4 1
2481 1 25 1 1 1
2481 2 1 0 1 1
2481 2 2 1 1 1
2481 2 3 0 1 1
2481 2 4 0 1 1
2481 2 5 0 1 1
2481 2 6 0 1 1
2481 2 7 0 1 1
2481 2 8 0 1 1
2481 2 9 0 1 1
2481 2 10 0 1 1
2481 2 11 0 1 1
2481 2 12 1 1 1
2481 2 13 0 1 1
2481 2 14 1 1 1
2481 2 15 0 1 1
2481 2 16 0 1 1
2481 2 17 1 1 1
2481 2 18 1 1 1
2481 2 19 0 1 1
2481 2 20 0 1 1
2481 2 21 0 1 1
2481 2 22 1 1 1
2481 2 23 0 1 1
2481 2 24 1 1 1
2481 2 25 0 1 1
2482 1 1 1 14 1
2482 1 2 1 18 1
2482 1 3 1 13 1
2482 1 4 1 24 1
2482 1 5 1 19 1
2482 1 8 1 1 1
2482 1 9 1 2 1
2482 1 11 1 2 1
2482 1 12 1 2 1
2482 1 13 1 2 1
2482 1 14 1 1 1
2482 1 15 1 2 1
2482 2 1 1 1 1
2482 2 2 1 1 1
2482 2 3 1 1 1
2482 2 4 1 1 1
2482 2 5 1 1 1
2482 2 6 0 1 1
2482 2 7 0 1 1
2482 2 8 0 1 1
2482 2 9 0 1 1
2482 2 10 0 1 1
2482 2 11 0 1 1
2482 2 12 0 1 1
2482 2 13 0 1 1
2482 2 14 0 1 1
2482 2 15 0 1 1
2482 2 16 0 1 1
2482 2 17 0 1 1
2482 2 18 0 1 1
2482 2 19 0 1 1
2482 2 20 0 1 1
2482 2 21 0 1 1
2482 2 22 0 1 1
2482 2 23 0 1 1
2482 2 24 0 1 1
2482 2 25 0 1 1
2483 1 1 1 18 1
2483 1 2 1 17 1
2483 1 3 1 9 1
2483 1 4 1 21 1
2483 1 5 1 10 1
2483 1 7 1 3 1
2483 1 12 1 8 1
2483 1 17 1 9 1
2483 1 22 1 5 1
2483 2 1 1 1 1
2483 2 2 1 1 1
2483 2 3 1 1 1
2483 2 4 0 1 1
2483 2 5 1 1 1
2483 2 6 0 1 1
2483 2 7 0 1 1
2483 2 8 0 1 1
2483 2 9 0 1 1
2483 2 10 0 1 1
2483 2 11 0 1 1
2483 2 12 0 1 1
2483 2 13 0 1 1
2483 2 14 0 1 1
2483 2 15 0 1 1
2483 2 16 0 1 1
2483 2 17 1 1 1
2483 2 18 0 1 1
2483 2 19 0 1 1
2483 2 20 0 1 1
2483 2 21 0 1 1
2483 2 22 1 1 1
2483 2 23 0 1 1
2483 2 24 0 1 1
2483 2 25 1 1 1
2484 1 3 1 1 1
2484 1 4 1 1 1
2484 1 5 1 22 1
2484 1 6 1 4 1
2484 1 9 1 1 1
2484 1 10 1 16 1
2484 1 13 1 1 1
2484 1 14 1 4 1
2484 1 15 1 10 1
2484 1 19 1 5 1
2484 1 20 1 16 1
2484 1 22 1 1 1
2484 1 23 1 1 1
2484 1 24 1 2 1
2484 1 25 1 15 1
2484 2 1 0 1 1
2484 2 2 0 1 1
2484 2 3 0 1 1
2484 2 4 0 1 1
2484 2 5 1 1 1
2484 2 6 0 1 1
2484 2 7 0 1 1
2484 2 8 0 1 1
2484 2 9 0 1 1
2484 2 10 1 1 1
2484 2 11 0 1 1
2484 2 12 0 1 1
2484 2 13 0 1 1
2484 2 14 0 1 1
2484 2 15 1 1 1
2484 2 16 0 1 1
2484 2 17 0 1 1
2484 2 18 0 1 1
2484 2 19 0 1 1
2484 2 20 1 1 1
2484 2 21 0 1 1
2484 2 22 0 1 1
2484 2 23 0 1 1
2484 2 24 0 1 1
2484 2 25 1 1 1
2485 1 2 1 1 1
2485 1 11 1 24 1
2485 1 12 1 14 1
2485 1 13 1 19 1
2485 1 14 1 29 1
2485 1 15 1 12 1
2485 1 16 1 1 1
2485 2 1 0 1 1
2485 2 2 0 1 1
2485 2 3 0 1 1
2485 2 4 0 1 1
2485 2 5 0 1 1
2485 2 6 0 1 1
2485 2 7 0 1 1
2485 2 8 0 1 1
2485 2 9 0 1 1
2485 2 10 0 1 1
2485 2 11 1 1 1
2485 2 12 1 1 1
2485 2 13 1 1 1
2485 2 14 1 1 1
2485 2 15 1 1 1
2485 2 16 0 1 1
2485 2 17 0 1 1
2485 2 18 0 1 1
2485 2 19 0 1 1
2485 2 20 0 1 1
2485 2 21 0 1 1
2485 2 22 0 1 1
2485 2 23 0 1 1
2485 2 24 0 1 1
2485 2 25 0 1 1
2486 1 2 1 1 1
2486 1 3 1 12 1
2486 1 6 1 10 1
2486 1 7 1 8 1
2486 1 8 1 13 1
2486 1 9 1 7 1
2486 1 10 1 6 1
2486 1 12 1 4 1
2486 1 13 1 11 1
2486 1 17 1 4 1
2486 1 18 1 15 1
2486 1 22 1 2 1
2486 1 23 1 7 1
2486 2 1 0 1 1
2486 2 2 0 1 1
2486 2 3 0 1 1
2486 2 4 0 1 1
2486 2 5 0 1 1
2486 2 6 0 1 1
2486 2 7 0 1 1
2486 2 8 1 1 1
2486 2 9 1 1 1
2486 2 10 1 1 1
2486 2 11 0 1 1
2486 2 12 1 1 1
2486 2 13 1 1 1
2486 2 14 0 1 1
2486 2 15 0 1 1
2486 2 16 0 1 1
2486 2 17 0 1 1
2486 2 18 1 1 1
2486 2 19 0 1 1
2486 2 20 0 1 1
2486 2 21 0 1 1
2486 2 22 0 1 1
2486 2 23 1 1 1
2486 2 24 0 1 1
2486 2 25 0 1 1
2487 1 2 1 5 1
2487 1 4 1 12 1
2487 1 6 1 1 1
2487 1 7 1 7 1
2487 1 8 1 3 1
2487 1 9 1 14 1
2487 1 12 1 5 1
2487 1 14 1 15 1
2487 1 17 1 6 1
2487 1 19 1 13 1
2487 1 22 1 5 1
2487 1 24 1 14 1
2487 2 1 0 1 1
2487 2 2 0 1 1
2487 2 3 0 1 1
2487 2 4 1 1 1
2487 2 5 0 1 1
2487 2 6 0 1 1
2487 2 7 1 1 1
2487 2 8 0 1 1
2487 2 9 1 1 1
2487 2 10 0 1 1
2487 2 11 0 1 1
2487 2 12 0 1 1
2487 2 13 0 1 1
2487 2 14 1 1 1
2487 2 15 0 1 1
2487 2 16 0 1 1
2487 2 17 0 1 1
2487 2 18 0 1 1
2487 2 19 0 1 1
2487 2 20 0 1 1
2487 2 21 0 1 1
2487 2 22 0 1 1
2487 2 23 0 1 1
2487 2 24 1 1 1
2487 2 25 0 1 1
2488 1 4 1 2 1
2488 1 5 1 2 1
2488 1 6 1 3 1
2488 1 7 1 6 1
2488 1 8 1 3 1
2488 1 9 1 12 1
2488 1 10 1 11 1
2488 1 13 1 1 1
2488 1 14 1 10 1
2488 1 15 1 8 1
2488 1 16 1 2 1
2488 1 17 1 3 1
2488 1 19 1 7 1
2488 1 20 1 5 1
2488 1 21 1 4 1
2488 1 22 1 2 1
2488 1 23 1 2 1
2488 1 24 1 9 1
2488 1 25 1 8 1
2488 2 1 0 1 1
2488 2 2 0 1 1
2488 2 3 0 1 1
2488 2 4 0 1 1
2488 2 5 0 1 1
2488 2 6 0 1 1
2488 2 7 0 1 1
2488 2 8 0 1 1
2488 2 9 1 1 1
2488 2 10 1 1 1
2488 2 11 0 1 1
2488 2 12 0 1 1
2488 2 13 0 1 1
2488 2 14 0 1 1
2488 2 15 0 1 1
2488 2 16 0 1 1
2488 2 17 0 1 1
2488 2 18 0 1 1
2488 2 19 0 1 1
2488 2 20 0 1 1
2488 2 21 0 1 1
2488 2 22 0 1 1
2488 2 23 1 1 1
2488 2 24 1 1 1
2488 2 25 0 1 1
2489 1 1 1 22 1
2489 1 2 1 22 1
2489 1 3 1 10 1
2489 1 4 1 21 1
2489 1 5 1 17 1
2489 1 7 1 1 1
2489 1 8 1 1 1
2489 1 9 1 2 1
2489 1 10 1 3 1
2489 1 11 1 1 1
2489 2 1 1 1 1
2489 2 2 1 1 1
2489 2 3 0 1 1
2489 2 4 1 1 1
2489 2 5 1 1 1
2489 2 6 0 1 1
2489 2 7 0 1 1
2489 2 8 0 1 1
2489 2 9 0 1 1
2489 2 10 0 1 1
2489 2 11 0 1 1
2489 2 12 0 1 1
2489 2 13 0 1 1
2489 2 14 0 1 1
2489 2 15 0 1 1
2489 2 16 0 1 1
2489 2 17 0 1 1
2489 2 18 0 1 1
2489 2 19 0 1 1
2489 2 20 0 1 1
2489 2 21 0 1 1
2489 2 22 0 1 1
2489 2 23 0 1 1
2489 2 24 0 1 1
2489 2 25 0 1 1
2490 1 1 1 2 1
2490 1 6 1 19 1
2490 1 7 1 10 1
2490 1 8 1 12 1
2490 1 9 1 14 1
2490 1 10 1 12 1
2490 1 14 1 1 1
2490 1 16 1 9 1
2490 1 17 1 1 1
2490 1 18 1 7 1
2490 1 19 1 7 1
2490 1 20 1 6 1
2490 2 1 0 1 1
2490 2 2 0 1 1
2490 2 3 0 1 1
2490 2 4 0 1 1
2490 2 5 0 1 1
2490 2 6 0 1 1
2490 2 7 1 1 1
2490 2 8 1 1 1
2490 2 9 1 1 1
2490 2 10 0 1 1
2490 2 11 0 1 1
2490 2 12 0 1 1
2490 2 13 0 1 1
2490 2 14 0 1 1
2490 2 15 0 1 1
2490 2 16 1 1 1
2490 2 17 0 1 1
2490 2 18 0 1 1
2490 2 19 0 1 1
2490 2 20 0 1 1
2490 2 21 1 1 1
2490 2 22 0 1 1
2490 2 23 0 1 1
2490 2 24 0 1 1
2490 2 25 0 1 1
2491 1 2 1 1 1
2491 1 4 1 5 1
2491 1 5 1 10 1
2491 1 7 1 3 1
2491 1 9 1 5 1
2491 1 10 1 10 1
2491 1 14 1 9 1
2491 1 15 1 14 1
2491 1 17 1 2 1
2491 1 19 1 9 1
2491 1 20 1 14 1
2491 1 22 1 1 1
2491 1 24 1 9 1
2491 1 25 1 8 1
2491 2 1 0 1 1
2491 2 2 0 1 1
2491 2 3 0 1 1
2491 2 4 0 1 1
2491 2 5 1 1 1
2491 2 6 0 1 1
2491 2 7 0 1 1
2491 2 8 0 1 1
2491 2 9 1 1 1
2491 2 10 0 1 1
2491 2 11 0 1 1
2491 2 12 0 1 1
2491 2 13 0 1 1
2491 2 14 1 1 1
2491 2 15 1 1 1
2491 2 16 0 1 1
2491 2 17 0 1 1
2491 2 18 0 1 1
2491 2 19 1 1 1
2491 2 20 1 1 1
2491 2 21 0 1 1
2491 2 22 1 1 1
2491 2 23 0 1 1
2491 2 24 0 1 1
2491 2 25 1 1 1
2492 1 1 1 15 1
2492 1 2 1 15 1
2492 1 3 1 21 1
2492 1 4 1 18 1
2492 1 5 1 11 1
2492 1 11 1 5 1
2492 1 12 1 4 1
2492 1 13 1 1 1
2492 1 14 1 2 1
2492 1 15 1 6 1
2492 1 17 1 1 1
2492 1 20 1 1 1
2492 2 1 1 1 1
2492 2 2 0 1 1
2492 2 3 1 1 1
2492 2 4 1 1 1
2492 2 5 1 1 1
2492 2 6 0 1 1
2492 2 7 0 1 1
2492 2 8 0 1 1
2492 2 9 0 1 1
2492 2 10 0 1 1
2492 2 11 0 1 1
2492 2 12 0 1 1
2492 2 13 0 1 1
2492 2 14 0 1 1
2492 2 15 0 1 1
2492 2 16 0 1 1
2492 2 17 0 1 1
2492 2 18 0 1 1
2492 2 19 0 1 1
2492 2 20 0 1 1
2492 2 21 0 1 1
2492 2 22 0 1 1
2492 2 23 0 1 1
2492 2 24 0 1 1
2492 2 25 0 1 1
2493 1 1 1 3 1
2493 1 4 1 18 1
2493 1 6 1 6 1
2493 1 9 1 14 1
2493 1 11 1 4 1
2493 1 12 1 1 1
2493 1 13 1 2 1
2493 1 14 1 18 1
2493 1 15 1 2 1
2493 1 16 1 2 1
2493 1 19 1 12 1
2493 1 21 1 5 1
2493 1 24 1 13 1
2493 2 1 0 1 1
2493 2 2 0 1 1
2493 2 3 0 1 1
2493 2 4 1 1 1
2493 2 5 0 1 1
2493 2 6 1 1 1
2493 2 7 0 1 1
2493 2 8 0 1 1
2493 2 9 1 1 1
2493 2 10 0 1 1
2493 2 11 0 1 1
2493 2 12 0 1 1
2493 2 13 0 1 1
2493 2 14 1 1 1
2493 2 15 1 1 1
2493 2 16 0 1 1
2493 2 17 0 1 1
2493 2 18 0 1 1
2493 2 19 1 1 1
2493 2 20 0 1 1
2493 2 21 1 1 1
2493 2 22 0 1 1
2493 2 23 0 1 1
2493 2 24 0 1 1
2493 2 25 0 1 1
2494 1 1 1 15 1
2494 1 2 1 12 1
2494 1 3 1 26 1
2494 1 4 1 19 1
2494 1 5 1 21 1
2494 1 8 1 1 1
2494 1 16 1 2 1
2494 1 22 1 1 1
2494 1 24 1 2 1
2494 1 25 1 1 1
2494 2 1 1 1 1
2494 2 2 1 1 1
2494 2 3 1 1 1
2494 2 4 1 1 1
2494 2 5 1 1 1
2494 2 6 0 1 1
2494 2 7 0 1 1
2494 2 8 0 1 1
2494 2 9 0 1 1
2494 2 10 0 1 1
2494 2 11 0 1 1
2494 2 12 0 1 1
2494 2 13 0 1 1
2494 2 14 0 1 1
2494 2 15 0 1 1
2494 2 16 0 1 1
2494 2 17 0 1 1
2494 2 18 1 1 1
2494 2 19 0 1 1
2494 2 20 0 1 1
2494 2 21 0 1 1
2494 2 22 0 1 1
2494 2 23 0 1 1
2494 2 24 0 1 1
2494 2 25 0 1 1
2495 1 2 1 15 1
2495 1 6 1 2 1
2495 1 7 1 21 1
2495 1 9 1 1 1
2495 1 10 1 1 1
2495 1 11 1 4 1
2495 1 12 1 14 1
2495 1 16 1 3 1
2495 1 17 1 19 1
2495 1 21 1 2 1
2495 1 22 1 18 1
2495 2 1 0 1 1
2495 2 2 1 1 1
2495 2 3 0 1 1
2495 2 4 0 1 1
2495 2 5 0 1 1
2495 2 6 0 1 1
2495 2 7 1 1 1
2495 2 8 0 1 1
2495 2 9 0 1 1
2495 2 10 0 1 1
2495 2 11 0 1 1
2495 2 12 1 1 1
2495 2 13 0 1 1
2495 2 14 0 1 1
2495 2 15 0 1 1
2495 2 16 0 1 1
2495 2 17 1 1 1
2495 2 18 0 1 1
2495 2 19 0 1 1
2495 2 20 0 1 1
2495 2 21 0 1 1
2495 2 22 1 1 1
2495 2 23 0 1 1
2495 2 24 0 1 1
2495 2 25 0 1 1
2496 1 1 1 19 1
2496 1 4 1 7 1
2496 1 5 1 2 1
2496 1 6 1 16 1
2496 1 8 1 1 1
2496 1 10 1 1 1
2496 1 11 1 17 1
2496 1 15 1 1 1
2496 1 16 1 18 1
2496 1 17 1 1 1
2496 1 18 1 1 1
2496 1 20 1 1 1
2496 1 21 1 10 1
2496 1 22 1 1 1
2496 1 23 1 2 1
2496 1 24 1 2 1
2496 2 1 1 1 1
2496 2 2 0 1 1
2496 2 3 0 1 1
2496 2 4 0 1 1
2496 2 5 0 1 1
2496 2 6 1 1 1
2496 2 7 0 1 1
2496 2 8 0 1 1
2496 2 9 0 1 1
2496 2 10 0 1 1
2496 2 11 1 1 1
2496 2 12 0 1 1
2496 2 13 0 1 1
2496 2 14 0 1 1
2496 2 15 0 1 1
2496 2 16 1 1 1
2496 2 17 0 1 1
2496 2 18 0 1 1
2496 2 19 0 1 1
2496 2 20 0 1 1
2496 2 21 1 1 1
2496 2 22 0 1 1
2496 2 23 0 1 1
2496 2 24 0 1 1
2496 2 25 0 1 1
2497 1 1 1 1 1
2497 1 2 1 1 1
2497 1 5 1 7 1
2497 1 6 1 1 1
2497 1 9 1 1 1
2497 1 10 1 4 1
2497 1 11 1 12 1
2497 1 12 1 13 1
2497 1 13 1 12 1
2497 1 14 1 11 1
2497 1 15 1 19 1
2497 1 16 1 1 1
2497 1 17 1 1 1
2497 1 19 1 1 1
2497 1 20 1 7 1
2497 1 21 1 2 1
2497 1 22 1 1 1
2497 1 25 1 5 1
2497 2 1 1 1 1
2497 2 2 0 1 1
2497 2 3 0 1 1
2497 2 4 0 1 1
2497 2 5 0 1 1
2497 2 6 0 1 1
2497 2 7 0 1 1
2497 2 8 0 1 1
2497 2 9 0 1 1
2497 2 10 0 1 1
2497 2 11 1 1 1
2497 2 12 0 1 1
2497 2 13 0 1 1
2497 2 14 1 1 1
2497 2 15 1 1 1
2497 2 16 0 1 1
2497 2 17 0 1 1
2497 2 18 0 1 1
2497 2 19 0 1 1
2497 2 20 1 1 1
2497 2 21 0 1 1
2497 2 22 0 1 1
2497 2 23 0 1 1
2497 2 24 0 1 1
2497 2 25 0 1 1
2498 1 1 1 9 1
2498 1 2 1 2 1
2498 1 6 1 23 1
2498 1 7 1 17 1
2498 1 8 1 5 1
2498 1 9 1 10 1
2498 1 10 1 14 1
2498 1 11 1 9 1
2498 1 16 1 3 1
2498 1 17 1 2 1
2498 1 21 1 6 1
2498 2 1 1 1 1
2498 2 2 0 1 1
2498 2 3 0 1 1
2498 2 4 0 1 1
2498 2 5 0 1 1
2498 2 6 1 1 1
2498 2 7 1 1 1
2498 2 8 1 1 1
2498 2 9 1 1 1
2498 2 10 0 1 1
2498 2 11 1 1 1
2498 2 12 0 1 1
2498 2 13 0 1 1
2498 2 14 0 1 1
2498 2 15 0 1 1
2498 2 16 1 1 1
2498 2 17 1 1 1
2498 2 18 0 1 1
2498 2 19 0 1 1
2498 2 20 0 1 1
2498 2 21 0 1 1
2498 2 22 0 1 1
2498 2 23 0 1 1
2498 2 24 0 1 1
2498 2 25 0 1 1
2499 1 3 1 5 1
2499 1 6 1 5 1
2499 1 7 1 1 1
2499 1 8 1 14 1
2499 1 9 1 3 1
2499 1 10 1 6 1
2499 1 11 1 7 1
2499 1 12 1 3 1
2499 1 13 1 10 1
2499 1 14 1 2 1
2499 1 15 1 2 1
2499 1 16 1 8 1
2499 1 17 1 2 1
2499 1 18 1 14 1
2499 1 19 1 3 1
2499 1 20 1 4 1
2499 1 21 1 1 1
2499 1 23 1 10 1
2499 2 1 0 1 1
2499 2 2 0 1 1
2499 2 3 0 1 1
2499 2 4 0 1 1
2499 2 5 0 1 1
2499 2 6 0 1 1
2499 2 7 0 1 1
2499 2 8 1 1 1
2499 2 9 0 1 1
2499 2 10 0 1 1
2499 2 11 0 1 1
2499 2 12 0 1 1
2499 2 13 1 1 1
2499 2 14 0 1 1
2499 2 15 0 1 1
2499 2 16 0 1 1
2499 2 17 0 1 1
2499 2 18 0 1 1
2499 2 19 0 1 1
2499 2 20 0 1 1
2499 2 21 0 1 1
2499 2 22 0 1 1
2499 2 23 1 1 1
2499 2 24 0 1 1
2499 2 25 0 1 1
2500 1 5 1 20 1
2500 1 10 1 21 1
2500 1 15 1 22 1
2500 1 20 1 17 1
2500 1 25 1 20 1
2500 2 1 0 1 1
2500 2 2 0 1 1
2500 2 3 0 1 1
2500 2 4 0 1 1
2500 2 5 1 1 1
2500 2 6 0 1 1
2500 2 7 0 1 1
2500 2 8 0 1 1
2500 2 9 0 1 1
2500 2 10 1 1 1
2500 2 11 0 1 1
2500 2 12 0 1 1
2500 2 13 0 1 1
2500 2 14 0 1 1
2500 2 15 1 1 1
2500 2 16 0 1 1
2500 2 17 0 1 1
2500 2 18 0 1 1
2500 2 19 0 1 1
2500 2 20 1 1 1
2500 2 21 0 1 1
2500 2 22 0 1 1
2500 2 23 0 1 1
2500 2 24 0 1 1
2500 2 25 1 1 1
2501 1 3 1 2 1
2501 1 5 1 2 1
2501 1 6 1 1 1
2501 1 7 1 1 1
2501 1 8 1 2 1
2501 1 15 1 1 1
2501 1 21 1 25 1
2501 1 22 1 17 1
2501 1 23 1 14 1
2501 1 24 1 21 1
2501 1 25 1 14 1
2501 2 1 0 1 1
2501 2 2 0 1 1
2501 2 3 0 1 1
2501 2 4 0 1 1
2501 2 5 0 1 1
2501 2 6 0 1 1
2501 2 7 1 1 1
2501 2 8 0 1 1
2501 2 9 0 1 1
2501 2 10 0 1 1
2501 2 11 0 1 1
2501 2 12 0 1 1
2501 2 13 0 1 1
2501 2 14 0 1 1
2501 2 15 0 1 1
2501 2 16 0 1 1
2501 2 17 0 1 1
2501 2 18 1 1 1
2501 2 19 0 1 1
2501 2 20 0 1 1
2501 2 21 1 1 1
2501 2 22 1 1 1
2501 2 23 1 1 1
2501 2 24 1 1 1
2501 2 25 1 1 1
2502 1 2 1 6 1
2502 1 3 1 2 1
2502 1 5 1 4 1
2502 1 6 1 11 1
2502 1 7 1 16 1
2502 1 8 1 6 1
2502 1 9 1 10 1
2502 1 10 1 15 1
2502 1 12 1 3 1
2502 1 15 1 4 1
2502 1 17 1 10 1
2502 1 20 1 3 1
2502 1 22 1 5 1
2502 1 25 1 5 1
2502 2 1 0 1 1
2502 2 2 1 1 1
2502 2 3 0 1 1
2502 2 4 0 1 1
2502 2 5 0 1 1
2502 2 6 0 1 1
2502 2 7 1 1 1
2502 2 8 0 1 1
2502 2 9 1 1 1
2502 2 10 1 1 1
2502 2 11 0 1 1
2502 2 12 1 1 1
2502 2 13 0 1 1
2502 2 14 0 1 1
2502 2 15 0 1 1
2502 2 16 0 1 1
2502 2 17 0 1 1
2502 2 18 0 1 1
2502 2 19 0 1 1
2502 2 20 0 1 1
2502 2 21 0 1 1
2502 2 22 1 1 1
2502 2 23 0 1 1
2502 2 24 0 1 1
2502 2 25 0 1 1
2503 1 1 1 14 1
2503 1 2 1 12 1
2503 1 3 1 9 1
2503 1 4 1 27 1
2503 1 5 1 13 1
2503 1 9 1 7 1
2503 1 14 1 5 1
2503 1 18 1 1 1
2503 1 19 1 6 1
2503 1 24 1 6 1
2503 2 1 0 1 1
2503 2 2 0 1 1
2503 2 3 1 1 1
2503 2 4 1 1 1
2503 2 5 0 1 1
2503 2 6 0 1 1
2503 2 7 0 1 1
2503 2 8 0 1 1
2503 2 9 1 1 1
2503 2 10 0 1 1
2503 2 11 0 1 1
2503 2 12 0 1 1
2503 2 13 0 1 1
2503 2 14 1 1 1
2503 2 15 0 1 1
2503 2 16 0 1 1
2503 2 17 0 1 1
2503 2 18 0 1 1
2503 2 19 0 1 1
2503 2 20 0 1 1
2503 2 21 0 1 1
2503 2 22 0 1 1
2503 2 23 0 1 1
2503 2 24 0 1 1
2503 2 25 0 1 1
2504 1 1 1 10 1
2504 1 6 1 21 1
2504 1 7 1 6 1
2504 1 8 1 6 1
2504 1 9 1 3 1
2504 1 10 1 6 1
2504 1 11 1 20 1
2504 1 16 1 10 1
2504 1 21 1 18 1
2504 2 1 1 1 1
2504 2 2 0 1 1
2504 2 3 0 1 1
2504 2 4 0 1 1
2504 2 5 0 1 1
2504 2 6 1 1 1
2504 2 7 0 1 1
2504 2 8 0 1 1
2504 2 9 1 1 1
2504 2 10 1 1 1
2504 2 11 1 1 1
2504 2 12 0 1 1
2504 2 13 0 1 1
2504 2 14 0 1 1
2504 2 15 0 1 1
2504 2 16 1 1 1
2504 2 17 0 1 1
2504 2 18 0 1 1
2504 2 19 0 1 1
2504 2 20 0 1 1
2504 2 21 1 1 1
2504 2 22 0 1 1
2504 2 23 0 1 1
2504 2 24 0 1 1
2504 2 25 0 1 1
2505 1 4 1 13 1
2505 1 5 1 5 1
2505 1 9 1 7 1
2505 1 10 1 7 1
2505 1 11 1 7 1
2505 1 12 1 3 1
2505 1 13 1 6 1
2505 1 14 1 8 1
2505 1 15 1 3 1
2505 1 16 1 1 1
2505 1 17 1 3 1
2505 1 18 1 2 1
2505 1 19 1 12 1
2505 1 20 1 13 1
2505 1 24 1 6 1
2505 1 25 1 4 1
2505 2 1 0 1 1
2505 2 2 0 1 1
2505 2 3 0 1 1
2505 2 4 1 1 1
2505 2 5 0 1 1
2505 2 6 0 1 1
2505 2 7 0 1 1
2505 2 8 0 1 1
2505 2 9 1 1 1
2505 2 10 0 1 1
2505 2 11 0 1 1
2505 2 12 0 1 1
2505 2 13 0 1 1
2505 2 14 1 1 1
2505 2 15 1 1 1
2505 2 16 0 1 1
2505 2 17 0 1 1
2505 2 18 0 1 1
2505 2 19 0 1 1
2505 2 20 0 1 1
2505 2 21 0 1 1
2505 2 22 0 1 1
2505 2 23 0 1 1
2505 2 24 0 1 1
2505 2 25 0 1 1
2506 1 4 1 23 1
2506 1 6 1 1 1
2506 1 9 1 14 1
2506 1 11 1 1 1
2506 1 14 1 20 1
2506 1 19 1 12 1
2506 1 24 1 29 1
2506 2 1 0 1 1
2506 2 2 0 1 1
2506 2 3 0 1 1
2506 2 4 1 1 1
2506 2 5 0 1 1
2506 2 6 0 1 1
2506 2 7 0 1 1
2506 2 8 0 1 1
2506 2 9 1 1 1
2506 2 10 0 1 1
2506 2 11 0 1 1
2506 2 12 0 1 1
2506 2 13 0 1 1
2506 2 14 1 1 1
2506 2 15 0 1 1
2506 2 16 0 1 1
2506 2 17 0 1 1
2506 2 18 0 1 1
2506 2 19 1 1 1
2506 2 20 0 1 1
2506 2 21 0 1 1
2506 2 22 0 1 1
2506 2 23 0 1 1
2506 2 24 1 1 1
2506 2 25 0 1 1
2507 1 1 1 14 1
2507 1 2 1 1 1
2507 1 3 1 3 1
2507 1 6 1 17 1
2507 1 7 1 2 1
2507 1 8 1 2 1
2507 1 9 1 2 1
2507 1 10 1 4 1
2507 1 11 1 13 1
2507 1 12 1 2 1
2507 1 13 1 4 1
2507 1 14 1 1 1
2507 1 15 1 2 1
2507 1 16 1 11 1
2507 1 21 1 6 1
2507 1 22 1 1 1
2507 1 23 1 7 1
2507 1 24 1 6 1
2507 1 25 1 2 1
2507 2 1 1 1 1
2507 2 2 0 1 1
2507 2 3 0 1 1
2507 2 4 0 1 1
2507 2 5 1 1 1
2507 2 6 1 1 1
2507 2 7 1 1 1
2507 2 8 0 1 1
2507 2 9 0 1 1
2507 2 10 1 1 1
2507 2 11 0 1 1
2507 2 12 0 1 1
2507 2 13 1 1 1
2507 2 14 0 1 1
2507 2 15 1 1 1
2507 2 16 1 1 1
2507 2 17 0 1 1
2507 2 18 0 1 1
2507 2 19 0 1 1
2507 2 20 0 1 1
2507 2 21 1 1 1
2507 2 22 0 1 1
2507 2 23 0 1 1
2507 2 24 0 1 1
2507 2 25 0 1 1
2508 1 5 1 17 1
2508 1 10 1 17 1
2508 1 15 1 22 1
2508 1 16 1 2 1
2508 1 17 1 3 1
2508 1 18 1 1 1
2508 1 19 1 1 1
2508 1 20 1 16 1
2508 1 25 1 21 1
2508 2 1 0 1 1
2508 2 2 0 1 1
2508 2 3 0 1 1
2508 2 4 0 1 1
2508 2 5 1 1 1
2508 2 6 0 1 1
2508 2 7 0 1 1
2508 2 8 0 1 1
2508 2 9 0 1 1
2508 2 10 1 1 1
2508 2 11 0 1 1
2508 2 12 0 1 1
2508 2 13 0 1 1
2508 2 14 0 1 1
2508 2 15 1 1 1
2508 2 16 0 1 1
2508 2 17 0 1 1
2508 2 18 0 1 1
2508 2 19 1 1 1
2508 2 20 1 1 1
2508 2 21 0 1 1
2508 2 22 0 1 1
2508 2 23 0 1 1
2508 2 24 0 1 1
2508 2 25 1 1 1
2509 1 1 1 9 1
2509 1 2 1 1 1
2509 1 4 1 6 1
2509 1 6 1 12 1
2509 1 7 1 4 1
2509 1 9 1 2 1
2509 1 11 1 11 1
2509 1 12 1 2 1
2509 1 14 1 5 1
2509 1 16 1 14 1
2509 1 17 1 2 1
2509 1 18 1 3 1
2509 1 19 1 9 1
2509 1 20 1 2 1
2509 1 21 1 15 1
2509 1 24 1 3 1
2509 2 1 1 1 1
2509 2 2 1 1 1
2509 2 3 0 1 1
2509 2 4 0 1 1
2509 2 5 0 1 1
2509 2 6 1 1 1
2509 2 7 0 1 1
2509 2 8 0 1 1
2509 2 9 0 1 1
2509 2 10 0 1 1
2509 2 11 1 1 1
2509 2 12 0 1 1
2509 2 13 0 1 1
2509 2 14 1 1 1
2509 2 15 0 1 1
2509 2 16 1 1 1
2509 2 17 0 1 1
2509 2 18 0 1 1
2509 2 19 1 1 1
2509 2 20 0 1 1
2509 2 21 0 1 1
2509 2 22 0 1 1
2509 2 23 0 1 1
2509 2 24 1 1 1
2509 2 25 0 1 1
2510 1 1 1 1 1
2510 1 2 1 3 1
2510 1 3 1 2 1
2510 1 6 1 2 1
2510 1 7 1 2 1
2510 1 8 1 3 1
2510 1 10 1 2 1
2510 1 11 1 3 1
2510 1 12 1 3 1
2510 1 13 1 8 1
2510 1 14 1 1 1
2510 1 15 1 1 1
2510 1 16 1 10 1
2510 1 17 1 17 1
2510 1 18 1 17 1
2510 1 19 1 9 1
2510 1 20 1 6 1
2510 1 21 1 3 1
2510 1 22 1 4 1
2510 1 23 1 2 1
2510 1 25 1 1 1
2510 2 1 0 1 1
2510 2 2 0 1 1
2510 2 3 0 1 1
2510 2 4 0 1 1
2510 2 5 0 1 1
2510 2 6 0 1 1
2510 2 7 0 1 1
2510 2 8 0 1 1
2510 2 9 0 1 1
2510 2 10 0 1 1
2510 2 11 0 1 1
2510 2 12 0 1 1
2510 2 13 0 1 1
2510 2 14 0 1 1
2510 2 15 1 1 1
2510 2 16 0 1 1
2510 2 17 1 1 1
2510 2 18 0 1 1
2510 2 19 0 1 1
2510 2 20 0 1 1
2510 2 21 0 1 1
2510 2 22 0 1 1
2510 2 23 0 1 1
2510 2 24 0 1 1
2510 2 25 0 1 1
2511 1 3 1 1 1
2511 1 4 1 5 1
2511 1 6 1 6 1
2511 1 7 1 7 1
2511 1 8 1 5 1
2511 1 9 1 10 1
2511 1 10 1 4 1
2511 1 16 1 2 1
2511 1 17 1 4 1
2511 1 18 1 6 1
2511 1 19 1 8 1
2511 1 20 1 3 1
2511 1 21 1 13 1
2511 1 22 1 3 1
2511 1 23 1 6 1
2511 1 24 1 8 1
2511 1 25 1 9 1
2511 2 1 0 1 1
2511 2 2 0 1 1
2511 2 3 0 1 1
2511 2 4 0 1 1
2511 2 5 0 1 1
2511 2 6 1 1 1
2511 2 7 1 1 1
2511 2 8 0 1 1
2511 2 9 1 1 1
2511 2 10 0 1 1
2511 2 11 0 1 1
2511 2 12 0 1 1
2511 2 13 0 1 1
2511 2 14 0 1 1
2511 2 15 0 1 1
2511 2 16 0 1 1
2511 2 17 0 1 1
2511 2 18 0 1 1
2511 2 19 0 1 1
2511 2 20 1 1 1
2511 2 21 0 1 1
2511 2 22 1 1 1
2511 2 23 0 1 1
2511 2 24 1 1 1
2511 2 25 1 1 1
2512 1 1 1 12 1
2512 1 6 1 15 1
2512 1 11 1 27 1
2512 1 16 1 18 1
2512 1 17 1 3 1
2512 1 18 1 4 1
2512 1 19 1 1 1
2512 1 21 1 19 1
2512 1 22 1 1 1
2512 2 1 1 1 1
2512 2 2 0 1 1
2512 2 3 0 1 1
2512 2 4 0 1 1
2512 2 5 0 1 1
2512 2 6 1 1 1
2512 2 7 0 1 1
2512 2 8 0 1 1
2512 2 9 0 1 1
2512 2 10 0 1 1
2512 2 11 1 1 1
2512 2 12 0 1 1
2512 2 13 0 1 1
2512 2 14 0 1 1
2512 2 15 0 1 1
2512 2 16 1 1 1
2512 2 17 0 1 1
2512 2 18 0 1 1
2512 2 19 0 1 1
2512 2 20 0 1 1
2512 2 21 1 1 1
2512 2 22 0 1 1
2512 2 23 0 1 1
2512 2 24 0 1 1
2512 2 25 0 1 1
2513 1 1 1 2 1
2513 1 2 1 1 1
2513 1 3 1 3 1
2513 1 4 1 1 1
2513 1 5 1 14 1
2513 1 6 1 1 1
2513 1 8 1 6 1
2513 1 10 1 18 1
2513 1 13 1 5 1
2513 1 15 1 13 1
2513 1 18 1 2 1
2513 1 20 1 15 1
2513 1 23 1 3 1
2513 1 25 1 16 1
2513 2 1 0 1 1
2513 2 2 0 1 1
2513 2 3 0 1 1
2513 2 4 0 1 1
2513 2 5 0 1 1
2513 2 6 0 1 1
2513 2 7 0 1 1
2513 2 8 0 1 1
2513 2 9 0 1 1
2513 2 10 0 1 1
2513 2 11 0 1 1
2513 2 12 0 1 1
2513 2 13 0 1 1
2513 2 14 0 1 1
2513 2 15 1 1 1
2513 2 16 0 1 1
2513 2 17 0 1 1
2513 2 18 1 1 1
2513 2 19 0 1 1
2513 2 20 1 1 1
2513 2 21 0 1 1
2513 2 22 0 1 1
2513 2 23 0 1 1
2513 2 24 0 1 1
2513 2 25 0 1 1
2514 1 1 1 5 1
2514 1 2 1 2 1
2514 1 3 1 19 1
2514 1 4 1 4 1
2514 1 5 1 4 1
2514 1 6 1 2 1
2514 1 7 1 2 1
2514 1 8 1 14 1
2514 1 10 1 1 1
2514 1 13 1 17 1
2514 1 17 1 1 1
2514 1 18 1 13 1
2514 1 23 1 16 1
2514 2 1 0 1 1
2514 2 2 0 1 1
2514 2 3 1 1 1
2514 2 4 0 1 1
2514 2 5 1 1 1
2514 2 6 1 1 1
2514 2 7 0 1 1
2514 2 8 1 1 1
2514 2 9 0 1 1
2514 2 10 0 1 1
2514 2 11 0 1 1
2514 2 12 0 1 1
2514 2 13 1 1 1
2514 2 14 0 1 1
2514 2 15 0 1 1
2514 2 16 0 1 1
2514 2 17 0 1 1
2514 2 18 1 1 1
2514 2 19 0 1 1
2514 2 20 0 1 1
2514 2 21 0 1 1
2514 2 22 0 1 1
2514 2 23 1 1 1
2514 2 24 0 1 1
2514 2 25 0 1 1
2515 1 1 1 1 1
2515 1 2 1 10 1
2515 1 3 1 7 1
2515 1 4 1 2 1
2515 1 7 1 14 1
2515 1 8 1 6 1
2515 1 9 1 1 1
2515 1 12 1 18 1
2515 1 13 1 5 1
2515 1 15 1 1 1
2515 1 17 1 13 1
2515 1 18 1 6 1
2515 1 22 1 8 1
2515 1 23 1 8 1
2515 2 1 0 1 1
2515 2 2 1 1 1
2515 2 3 1 1 1
2515 2 4 0 1 1
2515 2 5 0 1 1
2515 2 6 0 1 1
2515 2 7 1 1 1
2515 2 8 0 1 1
2515 2 9 0 1 1
2515 2 10 0 1 1
2515 2 11 0 1 1
2515 2 12 0 1 1
2515 2 13 1 1 1
2515 2 14 0 1 1
2515 2 15 0 1 1
2515 2 16 0 1 1
2515 2 17 1 1 1
2515 2 18 0 1 1
2515 2 19 0 1 1
2515 2 20 0 1 1
2515 2 21 0 1 1
2515 2 22 1 1 1
2515 2 23 1 1 1
2515 2 24 0 1 1
2515 2 25 0 1 1
2516 1 1 1 2 1
2516 1 6 1 2 1
2516 1 7 1 5 1
2516 1 8 1 1 1
2516 1 9 1 5 1
2516 1 10 1 4 1
2516 1 11 1 2 1
2516 1 16 1 2 1
2516 1 17 1 4 1
2516 1 18 1 1 1
2516 1 20 1 1 1
2516 1 21 1 12 1
2516 1 22 1 21 1
2516 1 23 1 17 1
2516 1 24 1 12 1
2516 1 25 1 9 1
2516 2 1 0 1 1
2516 2 2 0 1 1
2516 2 3 0 1 1
2516 2 4 0 1 1
2516 2 5 0 1 1
2516 2 6 0 1 1
2516 2 7 0 1 1
2516 2 8 0 1 1
2516 2 9 1 1 1
2516 2 10 0 1 1
2516 2 11 0 1 1
2516 2 12 0 1 1
2516 2 13 0 1 1
2516 2 14 0 1 1
2516 2 15 0 1 1
2516 2 16 0 1 1
2516 2 17 0 1 1
2516 2 18 0 1 1
2516 2 19 1 1 1
2516 2 20 0 1 1
2516 2 21 1 1 1
2516 2 22 1 1 1
2516 2 23 1 1 1
2516 2 24 1 1 1
2516 2 25 1 1 1
2517 1 3 1 1 1
2517 1 6 1 1 1
2517 1 7 1 2 1
2517 1 8 1 2 1
2517 1 10 1 2 1
2517 1 11 1 20 1
2517 1 12 1 12 1
2517 1 13 1 14 1
2517 1 14 1 11 1
2517 1 15 1 16 1
2517 1 19 1 2 1
2517 1 20 1 1 1
2517 1 21 1 4 1
2517 1 22 1 3 1
2517 1 23 1 5 1
2517 1 24 1 1 1
2517 1 25 1 3 1
2517 2 1 0 1 1
2517 2 2 0 1 1
2517 2 3 0 1 1
2517 2 4 0 1 1
2517 2 5 0 1 1
2517 2 6 0 1 1
2517 2 7 0 1 1
2517 2 8 0 1 1
2517 2 9 0 1 1
2517 2 10 0 1 1
2517 2 11 1 1 1
2517 2 12 1 1 1
2517 2 13 1 1 1
2517 2 14 1 1 1
2517 2 15 1 1 1
2517 2 16 0 1 1
2517 2 17 0 1 1
2517 2 18 0 1 1
2517 2 19 0 1 1
2517 2 20 0 1 1
2517 2 21 0 1 1
2517 2 22 0 1 1
2517 2 23 0 1 1
2517 2 24 0 1 1
2517 2 25 0 1 1
2518 1 1 1 3 1
2518 1 6 1 10 1
2518 1 7 1 6 1
2518 1 8 1 5 1
2518 1 9 1 3 1
2518 1 10 1 6 1
2518 1 11 1 6 1
2518 1 16 1 7 1
2518 1 17 1 1 1
2518 1 20 1 1 1
2518 1 21 1 12 1
2518 1 22 1 10 1
2518 1 23 1 11 1
2518 1 24 1 9 1
2518 1 25 1 10 1
2518 2 1 1 1 1
2518 2 2 0 1 1
2518 2 3 0 1 1
2518 2 4 0 1 1
2518 2 5 0 1 1
2518 2 6 1 1 1
2518 2 7 0 1 1
2518 2 8 0 1 1
2518 2 9 0 1 1
2518 2 10 0 1 1
2518 2 11 0 1 1
2518 2 12 0 1 1
2518 2 13 0 1 1
2518 2 14 0 1 1
2518 2 15 0 1 1
2518 2 16 0 1 1
2518 2 17 0 1 1
2518 2 18 0 1 1
2518 2 19 0 1 1
2518 2 20 0 1 1
2518 2 21 1 1 1
2518 2 22 0 1 1
2518 2 23 0 1 1
2518 2 24 1 1 1
2518 2 25 1 1 1
2519 1 1 1 2 1
2519 1 2 1 10 1
2519 1 3 1 9 1
2519 1 4 1 5 1
2519 1 5 1 2 1
2519 1 6 1 1 1
2519 1 7 1 10 1
2519 1 8 1 4 1
2519 1 9 1 3 1
2519 1 10 1 1 1
2519 1 12 1 4 1
2519 1 13 1 8 1
2519 1 14 1 2 1
2519 1 17 1 11 1
2519 1 18 1 2 1
2519 1 19 1 1 1
2519 1 21 1 1 1
2519 1 22 1 7 1
2519 1 23 1 7 1
2519 1 24 1 8 1
2519 1 25 1 2 1
2519 2 1 0 1 1
2519 2 2 0 1 1
2519 2 3 1 1 1
2519 2 4 0 1 1
2519 2 5 0 1 1
2519 2 6 1 1 1
2519 2 7 0 1 1
2519 2 8 1 1 1
2519 2 9 1 1 1
2519 2 10 0 1 1
2519 2 11 0 1 1
2519 2 12 1 1 1
2519 2 13 1 1 1
2519 2 14 0 1 1
2519 2 15 0 1 1
2519 2 16 0 1 1
2519 2 17 0 1 1
2519 2 18 0 1 1
2519 2 19 0 1 1
2519 2 20 0 1 1
2519 2 21 0 1 1
2519 2 22 1 1 1
2519 2 23 0 1 1
2519 2 24 0 1 1
2519 2 25 0 1 1
2520 1 2 1 1 1
2520 1 6 1 9 1
2520 1 7 1 6 1
2520 1 8 1 8 1
2520 1 9 1 6 1
2520 1 10 1 5 1
2520 1 16 1 7 1
2520 1 17 1 11 1
2520 1 18 1 20 1
2520 1 19 1 12 1
2520 1 20 1 15 1
2520 2 1 0 1 1
2520 2 2 0 1 1
2520 2 3 0 1 1
2520 2 4 0 1 1
2520 2 5 0 1 1
2520 2 6 0 1 1
2520 2 7 1 1 1
2520 2 8 1 1 1
2520 2 9 0 1 1
2520 2 10 0 1 1
2520 2 11 0 1 1
2520 2 12 0 1 1
2520 2 13 0 1 1
2520 2 14 0 1 1
2520 2 15 0 1 1
2520 2 16 1 1 1
2520 2 17 1 1 1
2520 2 18 1 1 1
2520 2 19 1 1 1
2520 2 20 0 1 1
2520 2 21 0 1 1
2520 2 22 0 1 1
2520 2 23 0 1 1
2520 2 24 0 1 1
2520 2 25 0 1 1
2521 1 1 1 1 1
2521 1 3 1 22 1
2521 1 8 1 11 1
2521 1 11 1 1 1
2521 1 13 1 17 1
2521 1 18 1 19 1
2521 1 23 1 29 1
2521 2 1 0 1 1
2521 2 2 0 1 1
2521 2 3 1 1 1
2521 2 4 0 1 1
2521 2 5 0 1 1
2521 2 6 0 1 1
2521 2 7 0 1 1
2521 2 8 1 1 1
2521 2 9 0 1 1
2521 2 10 0 1 1
2521 2 11 0 1 1
2521 2 12 0 1 1
2521 2 13 1 1 1
2521 2 14 0 1 1
2521 2 15 0 1 1
2521 2 16 0 1 1
2521 2 17 0 1 1
2521 2 18 1 1 1
2521 2 19 0 1 1
2521 2 20 0 1 1
2521 2 21 0 1 1
2521 2 22 0 1 1
2521 2 23 1 1 1
2521 2 24 0 1 1
2521 2 25 0 1 1
2522 1 3 1 19 1
2522 1 8 1 27 1
2522 1 13 1 21 1
2522 1 18 1 17 1
2522 1 23 1 16 1
2522 2 1 0 1 1
2522 2 2 0 1 1
2522 2 3 1 1 1
2522 2 4 0 1 1
2522 2 5 0 1 1
2522 2 6 0 1 1
2522 2 7 0 1 1
2522 2 8 1 1 1
2522 2 9 0 1 1
2522 2 10 0 1 1
2522 2 11 0 1 1
2522 2 12 0 1 1
2522 2 13 1 1 1
2522 2 14 0 1 1
2522 2 15 0 1 1
2522 2 16 0 1 1
2522 2 17 0 1 1
2522 2 18 1 1 1
2522 2 19 0 1 1
2522 2 20 0 1 1
2522 2 21 0 1 1
2522 2 22 0 1 1
2522 2 23 1 1 1
2522 2 24 0 1 1
2522 2 25 0 1 1
2523 1 4 1 8 1
2523 1 5 1 2 1
2523 1 6 1 11 1
2523 1 7 1 6 1
2523 1 8 1 13 1
2523 1 9 1 13 1
2523 1 10 1 10 1
2523 1 14 1 8 1
2523 1 15 1 3 1
2523 1 16 1 3 1
2523 1 19 1 3 1
2523 1 20 1 4 1
2523 1 21 1 2 1
2523 1 24 1 9 1
2523 1 25 1 5 1
2523 2 1 0 1 1
2523 2 2 0 1 1
2523 2 3 0 1 1
2523 2 4 0 1 1
2523 2 5 0 1 1
2523 2 6 0 1 1
2523 2 7 1 1 1
2523 2 8 0 1 1
2523 2 9 1 1 1
2523 2 10 0 1 1
2523 2 11 0 1 1
2523 2 12 0 1 1
2523 2 13 0 1 1
2523 2 14 0 1 1
2523 2 15 0 1 1
2523 2 16 0 1 1
2523 2 17 0 1 1
2523 2 18 0 1 1
2523 2 19 1 1 1
2523 2 20 0 1 1
2523 2 21 0 1 1
2523 2 22 0 1 1
2523 2 23 0 1 1
2523 2 24 0 1 1
2523 2 25 0 1 1
2524 1 3 1 2 1
2524 1 5 1 9 1
2524 1 7 1 2 1
2524 1 8 1 3 1
2524 1 10 1 7 1
2524 1 13 1 5 1
2524 1 14 1 1 1
2524 1 15 1 7 1
2524 1 18 1 1 1
2524 1 20 1 8 1
2524 1 21 1 9 1
2524 1 22 1 10 1
2524 1 23 1 15 1
2524 1 24 1 6 1
2524 1 25 1 15 1
2524 2 1 0 1 1
2524 2 2 0 1 1
2524 2 3 0 1 1
2524 2 4 0 1 1
2524 2 5 0 1 1
2524 2 6 0 1 1
2524 2 7 0 1 1
2524 2 8 0 1 1
2524 2 9 0 1 1
2524 2 10 0 1 1
2524 2 11 0 1 1
2524 2 12 0 1 1
2524 2 13 0 1 1
2524 2 14 0 1 1
2524 2 15 1 1 1
2524 2 16 0 1 1
2524 2 17 0 1 1
2524 2 18 0 1 1
2524 2 19 0 1 1
2524 2 20 0 1 1
2524 2 21 0 1 1
2524 2 22 0 1 1
2524 2 23 1 1 1
2524 2 24 0 1 1
2524 2 25 1 1 1
2525 1 3 1 8 1
2525 1 5 1 13 1
2525 1 8 1 12 1
2525 1 10 1 11 1
2525 1 11 1 1 1
2525 1 13 1 12 1
2525 1 15 1 5 1
2525 1 17 1 1 1
2525 1 18 1 11 1
2525 1 20 1 11 1
2525 1 21 1 1 1
2525 1 22 1 2 1
2525 1 23 1 6 1
2525 1 25 1 6 1
2525 2 1 0 1 1
2525 2 2 0 1 1
2525 2 3 0 1 1
2525 2 4 0 1 1
2525 2 5 1 1 1
2525 2 6 0 1 1
2525 2 7 0 1 1
2525 2 8 1 1 1
2525 2 9 0 1 1
2525 2 10 0 1 1
2525 2 11 0 1 1
2525 2 12 1 1 1
2525 2 13 0 1 1
2525 2 14 0 1 1
2525 2 15 0 1 1
2525 2 16 0 1 1
2525 2 17 0 1 1
2525 2 18 1 1 1
2525 2 19 0 1 1
2525 2 20 0 1 1
2525 2 21 0 1 1
2525 2 22 0 1 1
2525 2 23 0 1 1
2525 2 24 0 1 1
2525 2 25 1 1 1
2526 1 3 1 18 1
2526 1 4 1 1 1
2526 1 8 1 14 1
2526 1 13 1 16 1
2526 1 14 1 1 1
2526 1 15 1 2 1
2526 1 18 1 26 1
2526 1 19 1 1 1
2526 1 21 1 2 1
2526 1 22 1 1 1
2526 1 23 1 16 1
2526 1 24 1 1 1
2526 1 25 1 1 1
2526 2 1 0 1 1
2526 2 2 0 1 1
2526 2 3 1 1 1
2526 2 4 0 1 1
2526 2 5 0 1 1
2526 2 6 0 1 1
2526 2 7 0 1 1
2526 2 8 0 1 1
2526 2 9 0 1 1
2526 2 10 0 1 1
2526 2 11 0 1 1
2526 2 12 0 1 1
2526 2 13 1 1 1
2526 2 14 0 1 1
2526 2 15 0 1 1
2526 2 16 0 1 1
2526 2 17 0 1 1
2526 2 18 1 1 1
2526 2 19 0 1 1
2526 2 20 0 1 1
2526 2 21 0 1 1
2526 2 22 0 1 1
2526 2 23 1 1 1
2526 2 24 0 1 1
2526 2 25 1 1 1
2527 1 1 1 7 1
2527 1 2 1 3 1
2527 1 3 1 16 1
2527 1 4 1 7 1
2527 1 5 1 3 1
2527 1 8 1 9 1
2527 1 11 1 3 1
2527 1 12 1 3 1
2527 1 13 1 7 1
2527 1 14 1 8 1
2527 1 15 1 6 1
2527 1 16 1 5 1
2527 1 17 1 3 1
2527 1 18 1 7 1
2527 1 19 1 4 1
2527 1 20 1 3 1
2527 1 23 1 6 1
2527 2 1 1 1 1
2527 2 2 0 1 1
2527 2 3 1 1 1
2527 2 4 1 1 1
2527 2 5 0 1 1
2527 2 6 0 1 1
2527 2 7 0 1 1
2527 2 8 0 1 1
2527 2 9 0 1 1
2527 2 10 0 1 1
2527 2 11 0 1 1
2527 2 12 0 1 1
2527 2 13 0 1 1
2527 2 14 0 1 1
2527 2 15 0 1 1
2527 2 16 0 1 1
2527 2 17 0 1 1
2527 2 18 0 1 1
2527 2 19 0 1 1
2527 2 20 0 1 1
2527 2 21 0 1 1
2527 2 22 0 1 1
2527 2 23 0 1 1
2527 2 24 0 1 1
2527 2 25 0 1 1
2528 1 1 1 4 1
2528 1 2 1 17 1
2528 1 3 1 6 1
2528 1 6 1 3 1
2528 1 7 1 13 1
2528 1 8 1 1 1
2528 1 10 1 1 1
2528 1 11 1 2 1
2528 1 12 1 14 1
2528 1 13 1 2 1
2528 1 14 1 1 1
2528 1 16 1 3 1
2528 1 17 1 7 1
2528 1 18 1 2 1
2528 1 21 1 4 1
2528 1 22 1 17 1
2528 1 23 1 3 1
2528 2 1 0 1 1
2528 2 2 1 1 1
2528 2 3 0 1 1
2528 2 4 0 1 1
2528 2 5 0 1 1
2528 2 6 0 1 1
2528 2 7 1 1 1
2528 2 8 0 1 1
2528 2 9 0 1 1
2528 2 10 0 1 1
2528 2 11 0 1 1
2528 2 12 0 1 1
2528 2 13 0 1 1
2528 2 14 0 1 1
2528 2 15 0 1 1
2528 2 16 1 1 1
2528 2 17 0 1 1
2528 2 18 1 1 1
2528 2 19 0 1 1
2528 2 20 0 1 1
2528 2 21 0 1 1
2528 2 22 0 1 1
2528 2 23 0 1 1
2528 2 24 0 1 1
2528 2 25 0 1 1
2529 1 1 1 15 1
2529 1 3 1 1 1
2529 1 6 1 12 1
2529 1 8 1 2 1
2529 1 11 1 11 1
2529 1 13 1 2 1
2529 1 16 1 10 1
2529 1 18 1 3 1
2529 1 21 1 17 1
2529 1 22 1 5 1
2529 1 23 1 8 1
2529 1 24 1 11 1
2529 1 25 1 3 1
2529 2 1 0 1 1
2529 2 2 0 1 1
2529 2 3 0 1 1
2529 2 4 0 1 1
2529 2 5 0 1 1
2529 2 6 0 1 1
2529 2 7 0 1 1
2529 2 8 0 1 1
2529 2 9 0 1 1
2529 2 10 0 1 1
2529 2 11 1 1 1
2529 2 12 0 1 1
2529 2 13 0 1 1
2529 2 14 0 1 1
2529 2 15 0 1 1
2529 2 16 1 1 1
2529 2 17 0 1 1
2529 2 18 0 1 1
2529 2 19 0 1 1
2529 2 20 0 1 1
2529 2 21 1 1 1
2529 2 22 1 1 1
2529 2 23 0 1 1
2529 2 24 0 1 1
2529 2 25 0 1 1
2530 1 3 1 9 1
2530 1 8 1 7 1
2530 1 11 1 7 1
2530 1 12 1 7 1
2530 1 13 1 20 1
2530 1 14 1 9 1
2530 1 15 1 7 1
2530 1 16 1 1 1
2530 1 17 1 5 1
2530 1 18 1 13 1
2530 1 19 1 1 1
2530 1 20 1 3 1
2530 1 23 1 11 1
2530 2 1 0 1 1
2530 2 2 0 1 1
2530 2 3 0 1 1
2530 2 4 0 1 1
2530 2 5 0 1 1
2530 2 6 0 1 1
2530 2 7 0 1 1
2530 2 8 0 1 1
2530 2 9 0 1 1
2530 2 10 0 1 1
2530 2 11 0 1 1
2530 2 12 0 1 1
2530 2 13 1 1 1
2530 2 14 0 1 1
2530 2 15 0 1 1
2530 2 16 0 1 1
2530 2 17 0 1 1
2530 2 18 0 1 1
2530 2 19 0 1 1
2530 2 20 0 1 1
2530 2 21 0 1 1
2530 2 22 0 1 1
2530 2 23 1 1 1
2530 2 24 0 1 1
2530 2 25 0 1 1
2531 1 1 1 2 1
2531 1 6 1 1 1
2531 1 8 1 1 1
2531 1 11 1 2 1
2531 1 13 1 1 1
2531 1 16 1 21 1
2531 1 17 1 16 1
2531 1 18 1 19 1
2531 1 19 1 15 1
2531 1 20 1 19 1
2531 1 21 1 1 1
2531 1 22 1 1 1
2531 1 23 1 1 1
2531 2 1 0 1 1
2531 2 2 0 1 1
2531 2 3 0 1 1
2531 2 4 0 1 1
2531 2 5 0 1 1
2531 2 6 0 1 1
2531 2 7 0 1 1
2531 2 8 0 1 1
2531 2 9 1 1 1
2531 2 10 0 1 1
2531 2 11 0 1 1
2531 2 12 0 1 1
2531 2 13 0 1 1
2531 2 14 0 1 1
2531 2 15 0 1 1
2531 2 16 1 1 1
2531 2 17 1 1 1
2531 2 18 1 1 1
2531 2 19 1 1 1
2531 2 20 1 1 1
2531 2 21 1 1 1
2531 2 22 0 1 1
2531 2 23 0 1 1
2531 2 24 0 1 1
2531 2 25 0 1 1
2532 1 2 1 1 1
2532 1 3 1 22 1
2532 1 8 1 14 1
2532 1 10 1 1 1
2532 1 11 1 2 1
2532 1 12 1 3 1
2532 1 13 1 18 1
2532 1 14 1 1 1
2532 1 17 1 1 1
2532 1 18 1 21 1
2532 1 22 1 5 1
2532 1 23 1 11 1
2532 2 1 0 1 1
2532 2 2 0 1 1
2532 2 3 1 1 1
2532 2 4 0 1 1
2532 2 5 0 1 1
2532 2 6 0 1 1
2532 2 7 0 1 1
2532 2 8 1 1 1
2532 2 9 0 1 1
2532 2 10 0 1 1
2532 2 11 0 1 1
2532 2 12 0 1 1
2532 2 13 1 1 1
2532 2 14 1 1 1
2532 2 15 0 1 1
2532 2 16 0 1 1
2532 2 17 0 1 1
2532 2 18 1 1 1
2532 2 19 0 1 1
2532 2 20 0 1 1
2532 2 21 0 1 1
2532 2 22 0 1 1
2532 2 23 1 1 1
2532 2 24 0 1 1
2532 2 25 0 1 1
2533 1 2 1 1 1
2533 1 4 1 11 1
2533 1 5 1 1 1
2533 1 7 1 1 1
2533 1 9 1 10 1
2533 1 11 1 9 1
2533 1 12 1 9 1
2533 1 13 1 6 1
2533 1 14 1 15 1
2533 1 15 1 12 1
2533 1 16 1 1 1
2533 1 17 1 2 1
2533 1 19 1 9 1
2533 1 20 1 2 1
2533 1 22 1 1 1
2533 1 24 1 10 1
2533 2 1 0 1 1
2533 2 2 0 1 1
2533 2 3 0 1 1
2533 2 4 0 1 1
2533 2 5 0 1 1
2533 2 6 0 1 1
2533 2 7 1 1 1
2533 2 8 0 1 1
2533 2 9 0 1 1
2533 2 10 0 1 1
2533 2 11 1 1 1
2533 2 12 1 1 1
2533 2 13 1 1 1
2533 2 14 1 1 1
2533 2 15 0 1 1
2533 2 16 0 1 1
2533 2 17 0 1 1
2533 2 18 0 1 1
2533 2 19 1 1 1
2533 2 20 0 1 1
2533 2 21 0 1 1
2533 2 22 1 1 1
2533 2 23 0 1 1
2533 2 24 0 1 1
2533 2 25 0 1 1
2534 1 1 1 14 1
2534 1 2 1 16 1
2534 1 3 1 11 1
2534 1 4 1 12 1
2534 1 5 1 12 1
2534 1 6 1 1 1
2534 1 7 1 5 1
2534 1 11 1 6 1
2534 1 12 1 4 1
2534 1 13 1 1 1
2534 1 15 1 1 1
2534 1 16 1 3 1
2534 1 17 1 4 1
2534 1 21 1 2 1
2534 1 22 1 5 1
2534 1 24 1 3 1
2534 2 1 1 1 1
2534 2 2 1 1 1
2534 2 3 0 1 1
2534 2 4 1 1 1
2534 2 5 0 1 1
2534 2 6 0 1 1
2534 2 7 1 1 1
2534 2 8 0 1 1
2534 2 9 0 1 1
2534 2 10 0 1 1
2534 2 11 0 1 1
2534 2 12 0 1 1
2534 2 13 0 1 1
2534 2 14 0 1 1
2534 2 15 0 1 1
2534 2 16 0 1 1
2534 2 17 0 1 1
2534 2 18 0 1 1
2534 2 19 0 1 1
2534 2 20 0 1 1
2534 2 21 0 1 1
2534 2 22 0 1 1
2534 2 23 0 1 1
2534 2 24 0 1 1
2534 2 25 0 1 1
2535 1 1 1 7 1
2535 1 2 1 14 1
2535 1 6 1 10 1
2535 1 7 1 10 1
2535 1 11 1 5 1
2535 1 12 1 6 1
2535 1 16 1 11 1
2535 1 17 1 14 1
2535 1 21 1 9 1
2535 1 22 1 14 1
2535 2 1 0 1 1
2535 2 2 0 1 1
2535 2 3 0 1 1
2535 2 4 0 1 1
2535 2 5 0 1 1
2535 2 6 1 1 1
2535 2 7 1 1 1
2535 2 8 0 1 1
2535 2 9 0 1 1
2535 2 10 0 1 1
2535 2 11 1 1 1
2535 2 12 0 1 1
2535 2 13 0 1 1
2535 2 14 0 1 1
2535 2 15 0 1 1
2535 2 16 0 1 1
2535 2 17 1 1 1
2535 2 18 0 1 1
2535 2 19 0 1 1
2535 2 20 0 1 1
2535 2 21 0 1 1
2535 2 22 0 1 1
2535 2 23 0 1 1
2535 2 24 0 1 1
2535 2 25 0 1 1
2536 1 1 1 1 1
2536 1 3 1 18 1
2536 1 4 1 1 1
2536 1 8 1 11 1
2536 1 9 1 6 1
2536 1 13 1 19 1
2536 1 14 1 6 1
2536 1 18 1 15 1
2536 1 19 1 5 1
2536 1 23 1 14 1
2536 1 24 1 4 1
2536 2 1 0 1 1
2536 2 2 0 1 1
2536 2 3 1 1 1
2536 2 4 0 1 1
2536 2 5 0 1 1
2536 2 6 0 1 1
2536 2 7 0 1 1
2536 2 8 1 1 1
2536 2 9 1 1 1
2536 2 10 0 1 1
2536 2 11 0 1 1
2536 2 12 0 1 1
2536 2 13 0 1 1
2536 2 14 0 1 1
2536 2 15 0 1 1
2536 2 16 0 1 1
2536 2 17 0 1 1
2536 2 18 1 1 1
2536 2 19 0 1 1
2536 2 20 0 1 1
2536 2 21 0 1 1
2536 2 22 0 1 1
2536 2 23 0 1 1
2536 2 24 1 1 1
2536 2 25 0 1 1
2537 1 6 1 22 1
2537 1 7 1 21 1
2537 1 8 1 20 1
2537 1 9 1 18 1
2537 1 10 1 17 1
2537 1 17 1 1 1
2537 1 21 1 1 1
2537 2 1 0 1 1
2537 2 2 0 1 1
2537 2 3 0 1 1
2537 2 4 0 1 1
2537 2 5 0 1 1
2537 2 6 1 1 1
2537 2 7 1 1 1
2537 2 8 1 1 1
2537 2 9 1 1 1
2537 2 10 1 1 1
2537 2 11 0 1 1
2537 2 12 0 1 1
2537 2 13 0 1 1
2537 2 14 0 1 1
2537 2 15 0 1 1
2537 2 16 0 1 1
2537 2 17 0 1 1
2537 2 18 0 1 1
2537 2 19 0 1 1
2537 2 20 0 1 1
2537 2 21 0 1 1
2537 2 22 0 1 1
2537 2 23 0 1 1
2537 2 24 0 1 1
2537 2 25 0 1 1
2538 1 1 1 4 1
2538 1 2 1 7 1
2538 1 3 1 8 1
2538 1 4 1 9 1
2538 1 5 1 7 1
2538 1 11 1 9 1
2538 1 12 1 13 1
2538 1 13 1 8 1
2538 1 14 1 3 1
2538 1 15 1 4 1
2538 1 16 1 3 1
2538 1 17 1 5 1
2538 1 18 1 5 1
2538 1 19 1 9 1
2538 1 20 1 6 1
2538 2 1 1 1 1
2538 2 2 0 1 1
2538 2 3 0 1 1
2538 2 4 0 1 1
2538 2 5 1 1 1
2538 2 6 0 1 1
2538 2 7 0 1 1
2538 2 8 0 1 1
2538 2 9 0 1 1
2538 2 10 0 1 1
2538 2 11 1 1 1
2538 2 12 0 1 1
2538 2 13 1 1 1
2538 2 14 1 1 1
2538 2 15 0 1 1
2538 2 16 0 1 1
2538 2 17 0 1 1
2538 2 18 0 1 1
2538 2 19 0 1 1
2538 2 20 0 1 1
2538 2 21 0 1 1
2538 2 22 0 1 1
2538 2 23 0 1 1
2538 2 24 0 1 1
2538 2 25 0 1 1
2539 1 1 1 5 1
2539 1 2 1 7 1
2539 1 3 1 11 1
2539 1 4 1 9 1
2539 1 5 1 6 1
2539 1 7 1 1 1
2539 1 8 1 12 1
2539 1 10 1 4 1
2539 1 11 1 2 1
2539 1 12 1 2 1
2539 1 13 1 7 1
2539 1 14 1 1 1
2539 1 15 1 2 1
2539 1 16 1 2 1
2539 1 17 1 2 1
2539 1 18 1 12 1
2539 1 19 1 1 1
2539 1 20 1 1 1
2539 1 21 1 1 1
2539 1 23 1 5 1
2539 1 24 1 2 1
2539 1 25 1 5 1
2539 2 1 1 1 1
2539 2 2 0 1 1
2539 2 3 0 1 1
2539 2 4 1 1 1
2539 2 5 1 1 1
2539 2 6 0 1 1
2539 2 7 0 1 1
2539 2 8 0 1 1
2539 2 9 0 1 1
2539 2 10 0 1 1
2539 2 11 0 1 1
2539 2 12 0 1 1
2539 2 13 0 1 1
2539 2 14 0 1 1
2539 2 15 0 1 1
2539 2 16 0 1 1
2539 2 17 0 1 1
2539 2 18 0 1 1
2539 2 19 0 1 1
2539 2 20 0 1 1
2539 2 21 0 1 1
2539 2 22 0 1 1
2539 2 23 1 1 1
2539 2 24 0 1 1
2539 2 25 0 1 1
2540 1 5 1 1 1
2540 1 11 1 16 1
2540 1 12 1 18 1
2540 1 13 1 27 1
2540 1 14 1 23 1
2540 1 15 1 15 1
2540 2 1 0 1 1
2540 2 2 0 1 1
2540 2 3 0 1 1
2540 2 4 0 1 1
2540 2 5 0 1 1
2540 2 6 0 1 1
2540 2 7 0 1 1
2540 2 8 0 1 1
2540 2 9 0 1 1
2540 2 10 0 1 1
2540 2 11 1 1 1
2540 2 12 1 1 1
2540 2 13 1 1 1
2540 2 14 1 1 1
2540 2 15 1 1 1
2540 2 16 0 1 1
2540 2 17 0 1 1
2540 2 18 0 1 1
2540 2 19 0 1 1
2540 2 20 0 1 1
2540 2 21 0 1 1
2540 2 22 0 1 1
2540 2 23 0 1 1
2540 2 24 0 1 1
2540 2 25 0 1 1
2541 1 6 1 1 1
2541 1 7 1 5 1
2541 1 8 1 4 1
2541 1 9 1 2 1
2541 1 10 1 3 1
2541 1 14 1 1 1
2541 1 16 1 11 1
2541 1 17 1 16 1
2541 1 18 1 15 1
2541 1 19 1 23 1
2541 1 20 1 18 1
2541 1 22 1 1 1
2541 2 1 0 1 1
2541 2 2 0 1 1
2541 2 3 0 1 1
2541 2 4 0 1 1
2541 2 5 0 1 1
2541 2 6 0 1 1
2541 2 7 0 1 1
2541 2 8 0 1 1
2541 2 9 0 1 1
2541 2 10 0 1 1
2541 2 11 0 1 1
2541 2 12 0 1 1
2541 2 13 0 1 1
2541 2 14 0 1 1
2541 2 15 0 1 1
2541 2 16 1 1 1
2541 2 17 1 1 1
2541 2 18 1 1 1
2541 2 19 1 1 1
2541 2 20 1 1 1
2541 2 21 0 1 1
2541 2 22 0 1 1
2541 2 23 0 1 1
2541 2 24 0 1 1
2541 2 25 0 1 1
2542 1 2 1 9 1
2542 1 4 1 13 1
2542 1 7 1 7 1
2542 1 9 1 8 1
2542 1 12 1 5 1
2542 1 14 1 13 1
2542 1 17 1 6 1
2542 1 19 1 8 1
2542 1 21 1 2 1
2542 1 22 1 11 1
2542 1 24 1 16 1
2542 1 25 1 2 1
2542 2 1 0 1 1
2542 2 2 1 1 1
2542 2 3 0 1 1
2542 2 4 0 1 1
2542 2 5 0 1 1
2542 2 6 0 1 1
2542 2 7 0 1 1
2542 2 8 0 1 1
2542 2 9 0 1 1
2542 2 10 0 1 1
2542 2 11 0 1 1
2542 2 12 0 1 1
2542 2 13 0 1 1
2542 2 14 0 1 1
2542 2 15 0 1 1
2542 2 16 0 1 1
2542 2 17 1 1 1
2542 2 18 0 1 1
2542 2 19 1 1 1
2542 2 20 0 1 1
2542 2 21 0 1 1
2542 2 22 1 1 1
2542 2 23 0 1 1
2542 2 24 1 1 1
2542 2 25 0 1 1
2543 1 1 1 10 1
2543 1 2 1 15 1
2543 1 3 1 18 1
2543 1 4 1 9 1
2543 1 5 1 27 1
2543 1 7 1 5 1
2543 1 12 1 2 1
2543 1 17 1 2 1
2543 1 21 1 2 1
2543 1 22 1 10 1
2543 2 1 1 1 1
2543 2 2 1 1 1
2543 2 3 1 1 1
2543 2 4 1 1 1
2543 2 5 1 1 1
2543 2 6 0 1 1
2543 2 7 0 1 1
2543 2 8 0 1 1
2543 2 9 0 1 1
2543 2 10 0 1 1
2543 2 11 0 1 1
2543 2 12 0 1 1
2543 2 13 0 1 1
2543 2 14 0 1 1
2543 2 15 0 1 1
2543 2 16 0 1 1
2543 2 17 1 1 1
2543 2 18 0 1 1
2543 2 19 0 1 1
2543 2 20 0 1 1
2543 2 21 0 1 1
2543 2 22 0 1 1
2543 2 23 0 1 1
2543 2 24 0 1 1
2543 2 25 0 1 1
2544 1 3 1 17 1
2544 1 4 1 4 1
2544 1 8 1 9 1
2544 1 9 1 10 1
2544 1 13 1 10 1
2544 1 14 1 3 1
2544 1 16 1 1 1
2544 1 18 1 20 1
2544 1 19 1 5 1
2544 1 23 1 18 1
2544 1 24 1 3 1
2544 2 1 0 1 1
2544 2 2 0 1 1
2544 2 3 1 1 1
2544 2 4 1 1 1
2544 2 5 0 1 1
2544 2 6 0 1 1
2544 2 7 0 1 1
2544 2 8 1 1 1
2544 2 9 0 1 1
2544 2 10 0 1 1
2544 2 11 0 1 1
2544 2 12 0 1 1
2544 2 13 1 1 1
2544 2 14 0 1 1
2544 2 15 0 1 1
2544 2 16 0 1 1
2544 2 17 0 1 1
2544 2 18 1 1 1
2544 2 19 1 1 1
2544 2 20 0 1 1
2544 2 21 0 1 1
2544 2 22 0 1 1
2544 2 23 1 1 1
2544 2 24 1 1 1
2544 2 25 0 1 1
2545 1 1 1 6 1
2545 1 2 1 2 1
2545 1 3 1 20 1
2545 1 4 1 9 1
2545 1 5 1 7 1
2545 1 7 1 2 1
2545 1 8 1 18 1
2545 1 12 1 1 1
2545 1 13 1 12 1
2545 1 16 1 2 1
2545 1 18 1 9 1
2545 1 20 1 1 1
2545 1 21 1 1 1
2545 1 22 1 1 1
2545 1 23 1 9 1
2545 2 1 1 1 1
2545 2 2 0 1 1
2545 2 3 1 1 1
2545 2 4 0 1 1
2545 2 5 0 1 1
2545 2 6 0 1 1
2545 2 7 0 1 1
2545 2 8 1 1 1
2545 2 9 0 1 1
2545 2 10 0 1 1
2545 2 11 0 1 1
2545 2 12 0 1 1
2545 2 13 1 1 1
2545 2 14 0 1 1
2545 2 15 0 1 1
2545 2 16 0 1 1
2545 2 17 1 1 1
2545 2 18 1 1 1
2545 2 19 0 1 1
2545 2 20 0 1 1
2545 2 21 0 1 1
2545 2 22 0 1 1
2545 2 23 1 1 1
2545 2 24 0 1 1
2545 2 25 0 1 1
2546 1 5 1 7 1
2546 1 6 1 6 1
2546 1 7 1 5 1
2546 1 8 1 5 1
2546 1 9 1 11 1
2546 1 10 1 14 1
2546 1 11 1 3 1
2546 1 12 1 1 1
2546 1 13 1 1 1
2546 1 14 1 1 1
2546 1 15 1 14 1
2546 1 20 1 9 1
2546 1 21 1 4 1
2546 1 22 1 3 1
2546 1 23 1 2 1
2546 1 24 1 6 1
2546 1 25 1 8 1
2546 2 1 0 1 1
2546 2 2 0 1 1
2546 2 3 0 1 1
2546 2 4 0 1 1
2546 2 5 1 1 1
2546 2 6 0 1 1
2546 2 7 1 1 1
2546 2 8 1 1 1
2546 2 9 1 1 1
2546 2 10 1 1 1
2546 2 11 0 1 1
2546 2 12 0 1 1
2546 2 13 1 1 1
2546 2 14 0 1 1
2546 2 15 0 1 1
2546 2 16 0 1 1
2546 2 17 0 1 1
2546 2 18 0 1 1
2546 2 19 0 1 1
2546 2 20 0 1 1
2546 2 21 1 1 1
2546 2 22 0 1 1
2546 2 23 0 1 1
2546 2 24 0 1 1
2546 2 25 1 1 1
2547 1 2 1 6 1
2547 1 3 1 1 1
2547 1 4 1 1 1
2547 1 5 1 1 1
2547 1 7 1 7 1
2547 1 9 1 2 1
2547 1 10 1 1 1
2547 1 12 1 4 1
2547 1 14 1 7 1
2547 1 15 1 2 1
2547 1 16 1 8 1
2547 1 17 1 16 1
2547 1 18 1 9 1
2547 1 19 1 15 1
2547 1 20 1 14 1
2547 1 22 1 5 1
2547 1 24 1 1 1
2547 2 1 0 1 1
2547 2 2 0 1 1
2547 2 3 0 1 1
2547 2 4 0 1 1
2547 2 5 0 1 1
2547 2 6 0 1 1
2547 2 7 0 1 1
2547 2 8 0 1 1
2547 2 9 0 1 1
2547 2 10 0 1 1
2547 2 11 0 1 1
2547 2 12 0 1 1
2547 2 13 0 1 1
2547 2 14 0 1 1
2547 2 15 0 1 1
2547 2 16 1 1 1
2547 2 17 1 1 1
2547 2 18 0 1 1
2547 2 19 1 1 1
2547 2 20 0 1 1
2547 2 21 1 1 1
2547 2 22 1 1 1
2547 2 23 0 1 1
2547 2 24 0 1 1
2547 2 25 1 1 1
2548 1 4 1 2 1
2548 1 5 1 6 1
2548 1 9 1 2 1
2548 1 10 1 8 1
2548 1 11 1 11 1
2548 1 12 1 6 1
2548 1 13 1 4 1
2548 1 14 1 7 1
2548 1 15 1 21 1
2548 1 19 1 5 1
2548 1 20 1 7 1
2548 1 24 1 6 1
2548 1 25 1 15 1
2548 2 1 0 1 1
2548 2 2 0 1 1
2548 2 3 0 1 1
2548 2 4 0 1 1
2548 2 5 0 1 1
2548 2 6 0 1 1
2548 2 7 0 1 1
2548 2 8 0 1 1
2548 2 9 0 1 1
2548 2 10 1 1 1
2548 2 11 1 1 1
2548 2 12 0 1 1
2548 2 13 0 1 1
2548 2 14 0 1 1
2548 2 15 0 1 1
2548 2 16 0 1 1
2548 2 17 0 1 1
2548 2 18 0 1 1
2548 2 19 0 1 1
2548 2 20 0 1 1
2548 2 21 0 1 1
2548 2 22 0 1 1
2548 2 23 0 1 1
2548 2 24 0 1 1
2548 2 25 1 1 1
2549 1 6 1 12 1
2549 1 7 1 6 1
2549 1 8 1 10 1
2549 1 9 1 8 1
2549 1 10 1 10 1
2549 1 16 1 16 1
2549 1 17 1 10 1
2549 1 18 1 11 1
2549 1 19 1 8 1
2549 1 20 1 9 1
2549 2 1 0 1 1
2549 2 2 0 1 1
2549 2 3 0 1 1
2549 2 4 0 1 1
2549 2 5 0 1 1
2549 2 6 1 1 1
2549 2 7 1 1 1
2549 2 8 0 1 1
2549 2 9 1 1 1
2549 2 10 0 1 1
2549 2 11 0 1 1
2549 2 12 0 1 1
2549 2 13 0 1 1
2549 2 14 0 1 1
2549 2 15 0 1 1
2549 2 16 1 1 1
2549 2 17 0 1 1
2549 2 18 0 1 1
2549 2 19 0 1 1
2549 2 20 1 1 1
2549 2 21 0 1 1
2549 2 22 0 1 1
2549 2 23 0 1 1
2549 2 24 0 1 1
2549 2 25 0 1 1
2550 1 1 1 12 1
2550 1 5 1 9 1
2550 1 6 1 14 1
2550 1 9 1 1 1
2550 1 10 1 8 1
2550 1 11 1 11 1
2550 1 15 1 7 1
2550 1 16 1 13 1
2550 1 17 1 1 1
2550 1 20 1 4 1
2550 1 21 1 15 1
2550 1 24 1 1 1
2550 1 25 1 4 1
2550 2 1 1 1 1
2550 2 2 0 1 1
2550 2 3 0 1 1
2550 2 4 0 1 1
2550 2 5 0 1 1
2550 2 6 1 1 1
2550 2 7 0 1 1
2550 2 8 0 1 1
2550 2 9 0 1 1
2550 2 10 1 1 1
2550 2 11 1 1 1
2550 2 12 0 1 1
2550 2 13 0 1 1
2550 2 14 0 1 1
2550 2 15 0 1 1
2550 2 16 1 1 1
2550 2 17 0 1 1
2550 2 18 0 1 1
2550 2 19 0 1 1
2550 2 20 1 1 1
2550 2 21 1 1 1
2550 2 22 0 1 1
2550 2 23 0 1 1
2550 2 24 0 1 1
2550 2 25 1 1 1
2551 1 1 1 12 1
2551 1 6 1 17 1
2551 1 7 1 2 1
2551 1 8 1 4 1
2551 1 9 1 1 1
2551 1 10 1 4 1
2551 1 11 1 20 1
2551 1 15 1 3 1
2551 1 16 1 17 1
2551 1 19 1 1 1
2551 1 20 1 1 1
2551 1 21 1 18 1
2551 2 1 0 1 1
2551 2 2 0 1 1
2551 2 3 0 1 1
2551 2 4 0 1 1
2551 2 5 0 1 1
2551 2 6 1 1 1
2551 2 7 0 1 1
2551 2 8 0 1 1
2551 2 9 0 1 1
2551 2 10 1 1 1
2551 2 11 0 1 1
2551 2 12 0 1 1
2551 2 13 0 1 1
2551 2 14 0 1 1
2551 2 15 0 1 1
2551 2 16 1 1 1
2551 2 17 0 1 1
2551 2 18 0 1 1
2551 2 19 0 1 1
2551 2 20 0 1 1
2551 2 21 1 1 1
2551 2 22 0 1 1
2551 2 23 0 1 1
2551 2 24 0 1 1
2551 2 25 0 1 1
2552 1 1 1 3 1
2552 1 3 1 9 1
2552 1 6 1 4 1
2552 1 8 1 14 1
2552 1 9 1 1 1
2552 1 11 1 3 1
2552 1 13 1 13 1
2552 1 14 1 2 1
2552 1 16 1 5 1
2552 1 17 1 4 1
2552 1 18 1 16 1
2552 1 19 1 8 1
2552 1 20 1 4 1
2552 1 21 1 2 1
2552 1 23 1 12 1
2552 2 1 0 1 1
2552 2 2 0 1 1
2552 2 3 1 1 1
2552 2 4 0 1 1
2552 2 5 0 1 1
2552 2 6 0 1 1
2552 2 7 0 1 1
2552 2 8 1 1 1
2552 2 9 0 1 1
2552 2 10 0 1 1
2552 2 11 0 1 1
2552 2 12 0 1 1
2552 2 13 1 1 1
2552 2 14 0 1 1
2552 2 15 0 1 1
2552 2 16 0 1 1
2552 2 17 0 1 1
2552 2 18 1 1 1
2552 2 19 0 1 1
2552 2 20 0 1 1
2552 2 21 0 1 1
2552 2 22 0 1 1
2552 2 23 0 1 1
2552 2 24 0 1 1
2552 2 25 0 1 1
2553 1 1 1 2 1
2553 1 2 1 4 1
2553 1 3 1 17 1
2553 1 4 1 3 1
2553 1 5 1 3 1
2553 1 7 1 2 1
2553 1 8 1 17 1
2553 1 9 1 2 1
2553 1 13 1 16 1
2553 1 14 1 2 1
2553 1 17 1 3 1
2553 1 18 1 15 1
2553 1 19 1 1 1
2553 1 20 1 1 1
2553 1 22 1 1 1
2553 1 23 1 11 1
2553 2 1 0 1 1
2553 2 2 0 1 1
2553 2 3 1 1 1
2553 2 4 0 1 1
2553 2 5 0 1 1
2553 2 6 0 1 1
2553 2 7 0 1 1
2553 2 8 1 1 1
2553 2 9 0 1 1
2553 2 10 0 1 1
2553 2 11 0 1 1
2553 2 12 0 1 1
2553 2 13 1 1 1
2553 2 14 0 1 1
2553 2 15 0 1 1
2553 2 16 0 1 1
2553 2 17 0 1 1
2553 2 18 1 1 1
2553 2 19 0 1 1
2553 2 20 0 1 1
2553 2 21 0 1 1
2553 2 22 0 1 1
2553 2 23 1 1 1
2553 2 24 0 1 1
2553 2 25 0 1 1
2554 1 6 1 25 1
2554 1 7 1 15 1
2554 1 8 1 15 1
2554 1 9 1 19 1
2554 1 10 1 19 1
2554 1 22 1 3 1
2554 1 23 1 2 1
2554 1 24 1 1 1
2554 1 25 1 1 1
2554 2 1 0 1 1
2554 2 2 0 1 1
2554 2 3 0 1 1
2554 2 4 0 1 1
2554 2 5 0 1 1
2554 2 6 1 1 1
2554 2 7 1 1 1
2554 2 8 1 1 1
2554 2 9 1 1 1
2554 2 10 0 1 1
2554 2 11 0 1 1
2554 2 12 0 1 1
2554 2 13 0 1 1
2554 2 14 0 1 1
2554 2 15 0 1 1
2554 2 16 0 1 1
2554 2 17 0 1 1
2554 2 18 0 1 1
2554 2 19 0 1 1
2554 2 20 0 1 1
2554 2 21 0 1 1
2554 2 22 0 1 1
2554 2 23 0 1 1
2554 2 24 0 1 1
2554 2 25 0 1 1
2555 1 5 1 13 1
2555 1 6 1 2 1
2555 1 10 1 16 1
2555 1 11 1 1 1
2555 1 15 1 23 1
2555 1 20 1 20 1
2555 1 21 1 6 1
2555 1 22 1 4 1
2555 1 24 1 2 1
2555 1 25 1 13 1
2555 2 1 0 1 1
2555 2 2 0 1 1
2555 2 3 0 1 1
2555 2 4 0 1 1
2555 2 5 1 1 1
2555 2 6 0 1 1
2555 2 7 0 1 1
2555 2 8 0 1 1
2555 2 9 0 1 1
2555 2 10 1 1 1
2555 2 11 0 1 1
2555 2 12 0 1 1
2555 2 13 0 1 1
2555 2 14 0 1 1
2555 2 15 1 1 1
2555 2 16 0 1 1
2555 2 17 0 1 1
2555 2 18 0 1 1
2555 2 19 0 1 1
2555 2 20 0 1 1
2555 2 21 1 1 1
2555 2 22 0 1 1
2555 2 23 0 1 1
2555 2 24 0 1 1
2555 2 25 1 1 1
2556 1 3 1 3 1
2556 1 6 1 20 1
2556 1 7 1 18 1
2556 1 8 1 15 1
2556 1 9 1 13 1
2556 1 10 1 17 1
2556 1 13 1 5 1
2556 1 17 1 2 1
2556 1 18 1 1 1
2556 1 19 1 1 1
2556 1 20 1 1 1
2556 1 23 1 4 1
2556 2 1 0 1 1
2556 2 2 0 1 1
2556 2 3 1 1 1
2556 2 4 0 1 1
2556 2 5 0 1 1
2556 2 6 1 1 1
2556 2 7 1 1 1
2556 2 8 1 1 1
2556 2 9 1 1 1
2556 2 10 1 1 1
2556 2 11 0 1 1
2556 2 12 0 1 1
2556 2 13 0 1 1
2556 2 14 0 1 1
2556 2 15 0 1 1
2556 2 16 0 1 1
2556 2 17 0 1 1
2556 2 18 0 1 1
2556 2 19 0 1 1
2556 2 20 0 1 1
2556 2 21 0 1 1
2556 2 22 0 1 1
2556 2 23 1 1 1
2556 2 24 0 1 1
2556 2 25 0 1 1
2557 1 2 1 5 1
2557 1 6 1 13 1
2557 1 7 1 25 1
2557 1 8 1 13 1
2557 1 9 1 8 1
2557 1 10 1 8 1
2557 1 12 1 10 1
2557 1 13 1 1 1
2557 1 17 1 12 1
2557 1 22 1 5 1
2557 2 1 0 1 1
2557 2 2 1 1 1
2557 2 3 0 1 1
2557 2 4 0 1 1
2557 2 5 0 1 1
2557 2 6 1 1 1
2557 2 7 1 1 1
2557 2 8 1 1 1
2557 2 9 0 1 1
2557 2 10 1 1 1
2557 2 11 0 1 1
2557 2 12 1 1 1
2557 2 13 0 1 1
2557 2 14 0 1 1
2557 2 15 0 1 1
2557 2 16 0 1 1
2557 2 17 0 1 1
2557 2 18 0 1 1
2557 2 19 0 1 1
2557 2 20 0 1 1
2557 2 21 0 1 1
2557 2 22 0 1 1
2557 2 23 0 1 1
2557 2 24 0 1 1
2557 2 25 0 1 1
2558 1 1 1 9 1
2558 1 2 1 10 1
2558 1 6 1 3 1
2558 1 7 1 9 1
2558 1 9 1 1 1
2558 1 11 1 2 1
2558 1 12 1 12 1
2558 1 16 1 5 1
2558 1 17 1 19 1
2558 1 18 1 2 1
2558 1 19 1 5 1
2558 1 20 1 1 1
2558 1 21 1 7 1
2558 1 22 1 13 1
2558 1 24 1 2 1
2558 2 1 0 1 1
2558 2 2 1 1 1
2558 2 3 0 1 1
2558 2 4 0 1 1
2558 2 5 0 1 1
2558 2 6 1 1 1
2558 2 7 1 1 1
2558 2 8 0 1 1
2558 2 9 0 1 1
2558 2 10 0 1 1
2558 2 11 0 1 1
2558 2 12 1 1 1
2558 2 13 0 1 1
2558 2 14 0 1 1
2558 2 15 0 1 1
2558 2 16 1 1 1
2558 2 17 1 1 1
2558 2 18 0 1 1
2558 2 19 0 1 1
2558 2 20 0 1 1
2558 2 21 0 1 1
2558 2 22 1 1 1
2558 2 23 0 1 1
2558 2 24 0 1 1
2558 2 25 0 1 1
2559 1 2 1 10 1
2559 1 4 1 5 1
2559 1 7 1 11 1
2559 1 12 1 7 1
2559 1 14 1 1 1
2559 1 16 1 11 1
2559 1 17 1 12 1
2559 1 18 1 11 1
2559 1 19 1 12 1
2559 1 20 1 9 1
2559 1 22 1 10 1
2559 1 24 1 1 1
2559 2 1 0 1 1
2559 2 2 1 1 1
2559 2 3 0 1 1
2559 2 4 1 1 1
2559 2 5 0 1 1
2559 2 6 0 1 1
2559 2 7 1 1 1
2559 2 8 0 1 1
2559 2 9 1 1 1
2559 2 10 0 1 1
2559 2 11 0 1 1
2559 2 12 1 1 1
2559 2 13 0 1 1
2559 2 14 0 1 1
2559 2 15 0 1 1
2559 2 16 0 1 1
2559 2 17 1 1 1
2559 2 18 0 1 1
2559 2 19 1 1 1
2559 2 20 0 1 1
2559 2 21 0 1 1
2559 2 22 0 1 1
2559 2 23 0 1 1
2559 2 24 0 1 1
2559 2 25 0 1 1
2560 1 2 1 1 1
2560 1 3 1 1 1
2560 1 4 1 4 1
2560 1 5 1 1 1
2560 1 7 1 2 1
2560 1 8 1 1 1
2560 1 11 1 13 1
2560 1 12 1 17 1
2560 1 13 1 18 1
2560 1 14 1 14 1
2560 1 15 1 14 1
2560 1 17 1 2 1
2560 1 18 1 2 1
2560 1 20 1 3 1
2560 1 22 1 2 1
2560 1 24 1 1 1
2560 1 25 1 4 1
2560 2 1 0 1 1
2560 2 2 0 1 1
2560 2 3 0 1 1
2560 2 4 0 1 1
2560 2 5 0 1 1
2560 2 6 0 1 1
2560 2 7 0 1 1
2560 2 8 0 1 1
2560 2 9 0 1 1
2560 2 10 1 1 1
2560 2 11 1 1 1
2560 2 12 0 1 1
2560 2 13 0 1 1
2560 2 14 0 1 1
2560 2 15 1 1 1
2560 2 16 0 1 1
2560 2 17 0 1 1
2560 2 18 0 1 1
2560 2 19 0 1 1
2560 2 20 0 1 1
2560 2 21 0 1 1
2560 2 22 1 1 1
2560 2 23 0 1 1
2560 2 24 0 1 1
2560 2 25 0 1 1
2561 1 1 1 19 1
2561 1 4 1 7 1
2561 1 6 1 10 1
2561 1 9 1 6 1
2561 1 11 1 10 1
2561 1 14 1 8 1
2561 1 16 1 12 1
2561 1 18 1 2 1
2561 1 19 1 6 1
2561 1 20 1 1 1
2561 1 21 1 18 1
2561 1 24 1 1 1
2561 2 1 1 1 1
2561 2 2 0 1 1
2561 2 3 0 1 1
2561 2 4 1 1 1
2561 2 5 0 1 1
2561 2 6 0 1 1
2561 2 7 0 1 1
2561 2 8 0 1 1
2561 2 9 1 1 1
2561 2 10 0 1 1
2561 2 11 1 1 1
2561 2 12 0 1 1
2561 2 13 0 1 1
2561 2 14 0 1 1
2561 2 15 0 1 1
2561 2 16 0 1 1
2561 2 17 0 1 1
2561 2 18 0 1 1
2561 2 19 0 1 1
2561 2 20 0 1 1
2561 2 21 0 1 1
2561 2 22 0 1 1
2561 2 23 0 1 1
2561 2 24 0 1 1
2561 2 25 0 1 1
2562 1 1 1 2 1
2562 1 2 1 22 1
2562 1 3 1 8 1
2562 1 4 1 6 1
2562 1 5 1 5 1
2562 1 7 1 17 1
2562 1 11 1 2 1
2562 1 12 1 11 1
2562 1 13 1 3 1
2562 1 17 1 10 1
2562 1 21 1 2 1
2562 1 22 1 12 1
2562 2 1 0 1 1
2562 2 2 1 1 1
2562 2 3 0 1 1
2562 2 4 0 1 1
2562 2 5 0 1 1
2562 2 6 0 1 1
2562 2 7 0 1 1
2562 2 8 0 1 1
2562 2 9 0 1 1
2562 2 10 0 1 1
2562 2 11 0 1 1
2562 2 12 1 1 1
2562 2 13 0 1 1
2562 2 14 0 1 1
2562 2 15 1 1 1
2562 2 16 0 1 1
2562 2 17 1 1 1
2562 2 18 0 1 1
2562 2 19 0 1 1
2562 2 20 0 1 1
2562 2 21 0 1 1
2562 2 22 1 1 1
2562 2 23 0 1 1
2562 2 24 0 1 1
2562 2 25 0 1 1
2563 1 3 1 5 1
2563 1 4 1 1 1
2563 1 5 1 2 1
2563 1 6 1 6 1
2563 1 7 1 14 1
2563 1 8 1 14 1
2563 1 9 1 12 1
2563 1 10 1 16 1
2563 1 13 1 1 1
2563 1 14 1 5 1
2563 1 15 1 3 1
2563 1 18 1 6 1
2563 1 19 1 4 1
2563 1 20 1 2 1
2563 1 23 1 4 1
2563 1 24 1 3 1
2563 1 25 1 2 1
2563 2 1 0 1 1
2563 2 2 0 1 1
2563 2 3 1 1 1
2563 2 4 0 1 1
2563 2 5 0 1 1
2563 2 6 1 1 1
2563 2 7 0 1 1
2563 2 8 1 1 1
2563 2 9 1 1 1
2563 2 10 1 1 1
2563 2 11 0 1 1
2563 2 12 0 1 1
2563 2 13 0 1 1
2563 2 14 0 1 1
2563 2 15 0 1 1
2563 2 16 0 1 1
2563 2 17 0 1 1
2563 2 18 1 1 1
2563 2 19 0 1 1
2563 2 20 0 1 1
2563 2 21 0 1 1
2563 2 22 0 1 1
2563 2 23 0 1 1
2563 2 24 0 1 1
2563 2 25 0 1 1
2564 1 2 1 1 1
2564 1 16 1 27 1
2564 1 17 1 24 1
2564 1 18 1 19 1
2564 1 19 1 13 1
2564 1 20 1 16 1
2564 2 1 0 1 1
2564 2 2 0 1 1
2564 2 3 0 1 1
2564 2 4 0 1 1
2564 2 5 0 1 1
2564 2 6 0 1 1
2564 2 7 0 1 1
2564 2 8 0 1 1
2564 2 9 0 1 1
2564 2 10 0 1 1
2564 2 11 0 1 1
2564 2 12 0 1 1
2564 2 13 0 1 1
2564 2 14 0 1 1
2564 2 15 0 1 1
2564 2 16 1 1 1
2564 2 17 1 1 1
2564 2 18 1 1 1
2564 2 19 1 1 1
2564 2 20 1 1 1
2564 2 21 0 1 1
2564 2 22 0 1 1
2564 2 23 0 1 1
2564 2 24 0 1 1
2564 2 25 0 1 1
2565 1 5 1 11 1
2565 1 8 1 1 1
2565 1 10 1 12 1
2565 1 11 1 1 1
2565 1 15 1 6 1
2565 1 16 1 8 1
2565 1 17 1 8 1
2565 1 18 1 10 1
2565 1 19 1 8 1
2565 1 20 1 22 1
2565 1 21 1 3 1
2565 1 22 1 2 1
2565 1 24 1 2 1
2565 1 25 1 6 1
2565 2 1 0 1 1
2565 2 2 0 1 1
2565 2 3 0 1 1
2565 2 4 0 1 1
2565 2 5 0 1 1
2565 2 6 0 1 1
2565 2 7 0 1 1
2565 2 8 0 1 1
2565 2 9 0 1 1
2565 2 10 0 1 1
2565 2 11 0 1 1
2565 2 12 0 1 1
2565 2 13 0 1 1
2565 2 14 0 1 1
2565 2 15 1 1 1
2565 2 16 1 1 1
2565 2 17 1 1 1
2565 2 18 0 1 1
2565 2 19 0 1 1
2565 2 20 1 1 1
2565 2 21 0 1 1
2565 2 22 0 1 1
2565 2 23 0 1 1
2565 2 24 0 1 1
2565 2 25 1 1 1
2566 1 6 1 3 1
2566 1 7 1 9 1
2566 1 8 1 6 1
2566 1 9 1 5 1
2566 1 10 1 10 1
2566 1 11 1 14 1
2566 1 12 1 17 1
2566 1 13 1 10 1
2566 1 14 1 11 1
2566 1 15 1 13 1
2566 1 20 1 1 1
2566 1 21 1 1 1
2566 2 1 0 1 1
2566 2 2 0 1 1
2566 2 3 0 1 1
2566 2 4 0 1 1
2566 2 5 0 1 1
2566 2 6 0 1 1
2566 2 7 0 1 1
2566 2 8 1 1 1
2566 2 9 1 1 1
2566 2 10 1 1 1
2566 2 11 0 1 1
2566 2 12 1 1 1
2566 2 13 1 1 1
2566 2 14 1 1 1
2566 2 15 1 1 1
2566 2 16 0 1 1
2566 2 17 0 1 1
2566 2 18 0 1 1
2566 2 19 0 1 1
2566 2 20 0 1 1
2566 2 21 0 1 1
2566 2 22 0 1 1
2566 2 23 0 1 1
2566 2 24 0 1 1
2566 2 25 0 1 1
2567 1 3 1 17 1
2567 1 6 1 1 1
2567 1 8 1 17 1
2567 1 9 1 2 1
2567 1 10 1 3 1
2567 1 13 1 16 1
2567 1 18 1 16 1
2567 1 23 1 28 1
2567 2 1 0 1 1
2567 2 2 0 1 1
2567 2 3 1 1 1
2567 2 4 0 1 1
2567 2 5 0 1 1
2567 2 6 1 1 1
2567 2 7 0 1 1
2567 2 8 1 1 1
2567 2 9 0 1 1
2567 2 10 0 1 1
2567 2 11 0 1 1
2567 2 12 0 1 1
2567 2 13 1 1 1
2567 2 14 0 1 1
2567 2 15 0 1 1
2567 2 16 0 1 1
2567 2 17 0 1 1
2567 2 18 1 1 1
2567 2 19 0 1 1
2567 2 20 0 1 1
2567 2 21 0 1 1
2567 2 22 0 1 1
2567 2 23 1 1 1
2567 2 24 0 1 1
2567 2 25 0 1 1
2568 1 3 1 3 1
2568 1 8 1 10 1
2568 1 11 1 1 1
2568 1 13 1 6 1
2568 1 16 1 2 1
2568 1 17 1 1 1
2568 1 18 1 4 1
2568 1 21 1 7 1
2568 1 22 1 13 1
2568 1 23 1 25 1
2568 1 24 1 13 1
2568 1 25 1 15 1
2568 2 1 0 1 1
2568 2 2 0 1 1
2568 2 3 0 1 1
2568 2 4 0 1 1
2568 2 5 0 1 1
2568 2 6 0 1 1
2568 2 7 0 1 1
2568 2 8 0 1 1
2568 2 9 0 1 1
2568 2 10 0 1 1
2568 2 11 0 1 1
2568 2 12 0 1 1
2568 2 13 1 1 1
2568 2 14 0 1 1
2568 2 15 0 1 1
2568 2 16 0 1 1
2568 2 17 0 1 1
2568 2 18 0 1 1
2568 2 19 0 1 1
2568 2 20 0 1 1
2568 2 21 0 1 1
2568 2 22 1 1 1
2568 2 23 1 1 1
2568 2 24 0 1 1
2568 2 25 0 1 1
2569 1 3 1 1 1
2569 1 4 1 2 1
2569 1 9 1 1 1
2569 1 14 1 2 1
2569 1 16 1 7 1
2569 1 17 1 3 1
2569 1 18 1 6 1
2569 1 19 1 11 1
2569 1 20 1 7 1
2569 1 21 1 16 1
2569 1 22 1 9 1
2569 1 23 1 13 1
2569 1 24 1 11 1
2569 1 25 1 11 1
2569 2 1 0 1 1
2569 2 2 0 1 1
2569 2 3 0 1 1
2569 2 4 0 1 1
2569 2 5 0 1 1
2569 2 6 0 1 1
2569 2 7 0 1 1
2569 2 8 0 1 1
2569 2 9 0 1 1
2569 2 10 0 1 1
2569 2 11 0 1 1
2569 2 12 0 1 1
2569 2 13 0 1 1
2569 2 14 0 1 1
2569 2 15 0 1 1
2569 2 16 0 1 1
2569 2 17 1 1 1
2569 2 18 1 1 1
2569 2 19 1 1 1
2569 2 20 0 1 1
2569 2 21 1 1 1
2569 2 22 0 1 1
2569 2 23 1 1 1
2569 2 24 1 1 1
2569 2 25 1 1 1
2570 1 3 1 5 1
2570 1 5 1 5 1
2570 1 8 1 17 1
2570 1 10 1 7 1
2570 1 11 1 1 1
2570 1 13 1 13 1
2570 1 15 1 8 1
2570 1 16 1 2 1
2570 1 18 1 13 1
2570 1 20 1 4 1
2570 1 23 1 21 1
2570 1 25 1 4 1
2570 2 1 1 1 1
2570 2 2 0 1 1
2570 2 3 1 1 1
2570 2 4 0 1 1
2570 2 5 0 1 1
2570 2 6 0 1 1
2570 2 7 0 1 1
2570 2 8 1 1 1
2570 2 9 0 1 1
2570 2 10 0 1 1
2570 2 11 0 1 1
2570 2 12 0 1 1
2570 2 13 0 1 1
2570 2 14 0 1 1
2570 2 15 0 1 1
2570 2 16 1 1 1
2570 2 17 0 1 1
2570 2 18 1 1 1
2570 2 19 0 1 1
2570 2 20 0 1 1
2570 2 21 0 1 1
2570 2 22 0 1 1
2570 2 23 1 1 1
2570 2 24 0 1 1
2570 2 25 1 1 1
2571 1 6 1 17 1
2571 1 7 1 12 1
2571 1 8 1 21 1
2571 1 9 1 16 1
2571 1 10 1 18 1
2571 1 12 1 3 1
2571 1 17 1 1 1
2571 1 21 1 2 1
2571 1 22 1 5 1
2571 1 23 1 1 1
2571 1 24 1 1 1
2571 1 25 1 3 1
2571 2 1 0 1 1
2571 2 2 0 1 1
2571 2 3 0 1 1
2571 2 4 0 1 1
2571 2 5 0 1 1
2571 2 6 1 1 1
2571 2 7 1 1 1
2571 2 8 0 1 1
2571 2 9 1 1 1
2571 2 10 1 1 1
2571 2 11 0 1 1
2571 2 12 1 1 1
2571 2 13 0 1 1
2571 2 14 0 1 1
2571 2 15 0 1 1
2571 2 16 0 1 1
2571 2 17 0 1 1
2571 2 18 0 1 1
2571 2 19 0 1 1
2571 2 20 0 1 1
2571 2 21 0 1 1
2571 2 22 0 1 1
2571 2 23 0 1 1
2571 2 24 0 1 1
2571 2 25 1 1 1
2572 1 11 1 17 1
2572 1 12 1 23 1
2572 1 13 1 23 1
2572 1 14 1 17 1
2572 1 15 1 18 1
2572 1 16 1 1 1
2572 1 19 1 1 1
2572 2 1 0 1 1
2572 2 2 0 1 1
2572 2 3 0 1 1
2572 2 4 0 1 1
2572 2 5 0 1 1
2572 2 6 0 1 1
2572 2 7 0 1 1
2572 2 8 0 1 1
2572 2 9 0 1 1
2572 2 10 0 1 1
2572 2 11 1 1 1
2572 2 12 1 1 1
2572 2 13 1 1 1
2572 2 14 1 1 1
2572 2 15 1 1 1
2572 2 16 0 1 1
2572 2 17 0 1 1
2572 2 18 0 1 1
2572 2 19 0 1 1
2572 2 20 0 1 1
2572 2 21 0 1 1
2572 2 22 0 1 1
2572 2 23 0 1 1
2572 2 24 0 1 1
2572 2 25 0 1 1
2573 1 1 1 2 1
2573 1 2 1 3 1
2573 1 3 1 3 1
2573 1 4 1 2 1
2573 1 5 1 4 1
2573 1 7 1 3 1
2573 1 8 1 5 1
2573 1 9 1 2 1
2573 1 10 1 2 1
2573 1 18 1 3 1
2573 1 21 1 18 1
2573 1 22 1 16 1
2573 1 23 1 19 1
2573 1 24 1 3 1
2573 1 25 1 15 1
2573 2 1 0 1 1
2573 2 2 0 1 1
2573 2 3 0 1 1
2573 2 4 0 1 1
2573 2 5 0 1 1
2573 2 6 0 1 1
2573 2 7 1 1 1
2573 2 8 0 1 1
2573 2 9 1 1 1
2573 2 10 0 1 1
2573 2 11 0 1 1
2573 2 12 0 1 1
2573 2 13 0 1 1
2573 2 14 0 1 1
2573 2 15 0 1 1
2573 2 16 0 1 1
2573 2 17 0 1 1
2573 2 18 0 1 1
2573 2 19 0 1 1
2573 2 20 0 1 1
2573 2 21 1 1 1
2573 2 22 0 1 1
2573 2 23 1 1 1
2573 2 24 0 1 1
2573 2 25 0 1 1
2574 1 1 1 15 1
2574 1 2 1 15 1
2574 1 3 1 20 1
2574 1 4 1 25 1
2574 1 5 1 23 1
2574 1 18 1 2 1
2574 2 1 1 1 1
2574 2 2 1 1 1
2574 2 3 1 1 1
2574 2 4 1 1 1
2574 2 5 1 1 1
2574 2 6 0 1 1
2574 2 7 0 1 1
2574 2 8 0 1 1
2574 2 9 0 1 1
2574 2 10 0 1 1
2574 2 11 0 1 1
2574 2 12 0 1 1
2574 2 13 0 1 1
2574 2 14 0 1 1
2574 2 15 0 1 1
2574 2 16 0 1 1
2574 2 17 0 1 1
2574 2 18 0 1 1
2574 2 19 0 1 1
2574 2 20 0 1 1
2574 2 21 0 1 1
2574 2 22 0 1 1
2574 2 23 0 1 1
2574 2 24 0 1 1
2574 2 25 0 1 1
2575 1 1 1 7 1
2575 1 2 1 2 1
2575 1 3 1 6 1
2575 1 4 1 12 1
2575 1 5 1 5 1
2575 1 9 1 6 1
2575 1 14 1 6 1
2575 1 19 1 4 1
2575 1 21 1 13 1
2575 1 22 1 12 1
2575 1 23 1 6 1
2575 1 24 1 10 1
2575 1 25 1 11 1
2575 2 1 0 1 1
2575 2 2 0 1 1
2575 2 3 0 1 1
2575 2 4 1 1 1
2575 2 5 1 1 1
2575 2 6 0 1 1
2575 2 7 0 1 1
2575 2 8 0 1 1
2575 2 9 1 1 1
2575 2 10 0 1 1
2575 2 11 0 1 1
2575 2 12 0 1 1
2575 2 13 0 1 1
2575 2 14 1 1 1
2575 2 15 0 1 1
2575 2 16 0 1 1
2575 2 17 0 1 1
2575 2 18 0 1 1
2575 2 19 0 1 1
2575 2 20 0 1 1
2575 2 21 1 1 1
2575 2 22 1 1 1
2575 2 23 0 1 1
2575 2 24 1 1 1
2575 2 25 1 1 1
2576 1 1 1 1 1
2576 1 2 1 15 1
2576 1 3 1 1 1
2576 1 7 1 17 1
2576 1 12 1 19 1
2576 1 15 1 1 1
2576 1 17 1 25 1
2576 1 20 1 1 1
2576 1 22 1 18 1
2576 1 23 1 1 1
2576 1 25 1 1 1
2576 2 1 0 1 1
2576 2 2 0 1 1
2576 2 3 0 1 1
2576 2 4 0 1 1
2576 2 5 0 1 1
2576 2 6 0 1 1
2576 2 7 1 1 1
2576 2 8 0 1 1
2576 2 9 0 1 1
2576 2 10 0 1 1
2576 2 11 0 1 1
2576 2 12 1 1 1
2576 2 13 0 1 1
2576 2 14 0 1 1
2576 2 15 0 1 1
2576 2 16 0 1 1
2576 2 17 1 1 1
2576 2 18 0 1 1
2576 2 19 0 1 1
2576 2 20 0 1 1
2576 2 21 0 1 1
2576 2 22 1 1 1
2576 2 23 0 1 1
2576 2 24 0 1 1
2576 2 25 0 1 1
2577 1 1 1 5 1
2577 1 5 1 1 1
2577 1 6 1 6 1
2577 1 7 1 1 1
2577 1 8 1 2 1
2577 1 9 1 1 1
2577 1 10 1 4 1
2577 1 11 1 9 1
2577 1 15 1 1 1
2577 1 16 1 6 1
2577 1 20 1 2 1
2577 1 21 1 23 1
2577 1 22 1 7 1
2577 1 23 1 11 1
2577 1 24 1 12 1
2577 1 25 1 9 1
2577 2 1 0 1 1
2577 2 2 0 1 1
2577 2 3 0 1 1
2577 2 4 0 1 1
2577 2 5 0 1 1
2577 2 6 0 1 1
2577 2 7 0 1 1
2577 2 8 0 1 1
2577 2 9 0 1 1
2577 2 10 0 1 1
2577 2 11 0 1 1
2577 2 12 0 1 1
2577 2 13 0 1 1
2577 2 14 0 1 1
2577 2 15 0 1 1
2577 2 16 0 1 1
2577 2 17 0 1 1
2577 2 18 0 1 1
2577 2 19 0 1 1
2577 2 20 0 1 1
2577 2 21 1 1 1
2577 2 22 0 1 1
2577 2 23 0 1 1
2577 2 24 1 1 1
2577 2 25 1 1 1
2578 1 1 1 3 1
2578 1 3 1 2 1
2578 1 4 1 7 1
2578 1 5 1 8 1
2578 1 8 1 1 1
2578 1 9 1 9 1
2578 1 10 1 2 1
2578 1 13 1 3 1
2578 1 14 1 10 1
2578 1 15 1 7 1
2578 1 18 1 2 1
2578 1 19 1 8 1
2578 1 20 1 6 1
2578 1 21 1 3 1
2578 1 22 1 3 1
2578 1 23 1 4 1
2578 1 24 1 12 1
2578 1 25 1 10 1
2578 2 1 0 1 1
2578 2 2 0 1 1
2578 2 3 0 1 1
2578 2 4 1 1 1
2578 2 5 0 1 1
2578 2 6 0 1 1
2578 2 7 0 1 1
2578 2 8 0 1 1
2578 2 9 1 1 1
2578 2 10 1 1 1
2578 2 11 0 1 1
2578 2 12 0 1 1
2578 2 13 0 1 1
2578 2 14 1 1 1
2578 2 15 0 1 1
2578 2 16 0 1 1
2578 2 17 0 1 1
2578 2 18 0 1 1
2578 2 19 1 1 1
2578 2 20 0 1 1
2578 2 21 0 1 1
2578 2 22 0 1 1
2578 2 23 0 1 1
2578 2 24 1 1 1
2578 2 25 0 1 1
2579 1 1 1 2 1
2579 1 6 1 1 1
2579 1 11 1 1 1
2579 1 16 1 1 1
2579 1 21 1 23 1
2579 1 22 1 21 1
2579 1 23 1 16 1
2579 1 24 1 17 1
2579 1 25 1 18 1
2579 2 1 0 1 1
2579 2 2 0 1 1
2579 2 3 0 1 1
2579 2 4 0 1 1
2579 2 5 0 1 1
2579 2 6 0 1 1
2579 2 7 0 1 1
2579 2 8 0 1 1
2579 2 9 0 1 1
2579 2 10 0 1 1
2579 2 11 0 1 1
2579 2 12 0 1 1
2579 2 13 0 1 1
2579 2 14 0 1 1
2579 2 15 0 1 1
2579 2 16 0 1 1
2579 2 17 0 1 1
2579 2 18 0 1 1
2579 2 19 0 1 1
2579 2 20 0 1 1
2579 2 21 1 1 1
2579 2 22 1 1 1
2579 2 23 1 1 1
2579 2 24 1 1 1
2579 2 25 1 1 1
2580 1 4 1 2 1
2580 1 5 1 2 1
2580 1 6 1 10 1
2580 1 7 1 11 1
2580 1 8 1 8 1
2580 1 9 1 11 1
2580 1 10 1 26 1
2580 1 14 1 6 1
2580 1 15 1 3 1
2580 1 18 1 1 1
2580 1 19 1 3 1
2580 1 20 1 2 1
2580 1 21 1 1 1
2580 1 24 1 11 1
2580 1 25 1 3 1
2580 2 1 0 1 1
2580 2 2 0 1 1
2580 2 3 0 1 1
2580 2 4 0 1 1
2580 2 5 0 1 1
2580 2 6 1 1 1
2580 2 7 1 1 1
2580 2 8 1 1 1
2580 2 9 1 1 1
2580 2 10 1 1 1
2580 2 11 0 1 1
2580 2 12 0 1 1
2580 2 13 0 1 1
2580 2 14 0 1 1
2580 2 15 0 1 1
2580 2 16 0 1 1
2580 2 17 0 1 1
2580 2 18 0 1 1
2580 2 19 0 1 1
2580 2 20 0 1 1
2580 2 21 0 1 1
2580 2 22 0 1 1
2580 2 23 0 1 1
2580 2 24 0 1 1
2580 2 25 0 1 1
2581 1 1 1 2 1
2581 1 2 1 10 1
2581 1 6 1 5 1
2581 1 7 1 5 1
2581 1 11 1 16 1
2581 1 12 1 13 1
2581 1 13 1 13 1
2581 1 14 1 9 1
2581 1 15 1 12 1
2581 1 16 1 2 1
2581 1 17 1 5 1
2581 1 21 1 1 1
2581 1 22 1 5 1
2581 1 23 1 2 1
2581 2 1 0 1 1
2581 2 2 1 1 1
2581 2 3 0 1 1
2581 2 4 0 1 1
2581 2 5 0 1 1
2581 2 6 0 1 1
2581 2 7 0 1 1
2581 2 8 0 1 1
2581 2 9 0 1 1
2581 2 10 0 1 1
2581 2 11 1 1 1
2581 2 12 1 1 1
2581 2 13 1 1 1
2581 2 14 0 1 1
2581 2 15 0 1 1
2581 2 16 1 1 1
2581 2 17 0 1 1
2581 2 18 0 1 1
2581 2 19 0 1 1
2581 2 20 0 1 1
2581 2 21 0 1 1
2581 2 22 0 1 1
2581 2 23 0 1 1
2581 2 24 0 1 1
2581 2 25 0 1 1
2582 1 1 1 1 1
2582 1 3 1 9 1
2582 1 5 1 2 1
2582 1 8 1 7 1
2582 1 10 1 4 1
2582 1 13 1 12 1
2582 1 14 1 1 1
2582 1 15 1 2 1
2582 1 16 1 8 1
2582 1 17 1 8 1
2582 1 18 1 13 1
2582 1 19 1 9 1
2582 1 20 1 11 1
2582 1 23 1 10 1
2582 1 25 1 3 1
2582 2 1 0 1 1
2582 2 2 0 1 1
2582 2 3 0 1 1
2582 2 4 0 1 1
2582 2 5 1 1 1
2582 2 6 0 1 1
2582 2 7 0 1 1
2582 2 8 0 1 1
2582 2 9 0 1 1
2582 2 10 0 1 1
2582 2 11 0 1 1
2582 2 12 0 1 1
2582 2 13 0 1 1
2582 2 14 0 1 1
2582 2 15 0 1 1
2582 2 16 0 1 1
2582 2 17 0 1 1
2582 2 18 1 1 1
2582 2 19 0 1 1
2582 2 20 0 1 1
2582 2 21 0 1 1
2582 2 22 0 1 1
2582 2 23 0 1 1
2582 2 24 0 1 1
2582 2 25 0 1 1
2583 1 1 1 7 1
2583 1 3 1 4 1
2583 1 5 1 1 1
2583 1 6 1 1 1
2583 1 11 1 1 1
2583 1 16 1 7 1
2583 1 17 1 2 1
2583 1 18 1 2 1
2583 1 19 1 1 1
2583 1 20 1 2 1
2583 1 21 1 19 1
2583 1 22 1 10 1
2583 1 23 1 14 1
2583 1 24 1 13 1
2583 1 25 1 16 1
2583 2 1 0 1 1
2583 2 2 0 1 1
2583 2 3 1 1 1
2583 2 4 0 1 1
2583 2 5 0 1 1
2583 2 6 0 1 1
2583 2 7 0 1 1
2583 2 8 0 1 1
2583 2 9 0 1 1
2583 2 10 0 1 1
2583 2 11 0 1 1
2583 2 12 0 1 1
2583 2 13 0 1 1
2583 2 14 0 1 1
2583 2 15 0 1 1
2583 2 16 0 1 1
2583 2 17 0 1 1
2583 2 18 1 1 1
2583 2 19 0 1 1
2583 2 20 0 1 1
2583 2 21 1 1 1
2583 2 22 1 1 1
2583 2 23 1 1 1
2583 2 24 0 1 1
2583 2 25 0 1 1
2584 1 1 1 13 1
2584 1 2 1 5 1
2584 1 3 1 10 1
2584 1 4 1 7 1
2584 1 5 1 11 1
2584 1 8 1 2 1
2584 1 10 1 7 1
2584 1 11 1 1 1
2584 1 13 1 4 1
2584 1 15 1 7 1
2584 1 16 1 2 1
2584 1 17 1 6 1
2584 1 18 1 7 1
2584 1 19 1 3 1
2584 1 20 1 5 1
2584 1 21 1 1 1
2584 1 23 1 4 1
2584 1 25 1 5 1
2584 2 1 1 1 1
2584 2 2 1 1 1
2584 2 3 1 1 1
2584 2 4 0 1 1
2584 2 5 1 1 1
2584 2 6 0 1 1
2584 2 7 0 1 1
2584 2 8 0 1 1
2584 2 9 0 1 1
2584 2 10 0 1 1
2584 2 11 0 1 1
2584 2 12 0 1 1
2584 2 13 0 1 1
2584 2 14 0 1 1
2584 2 15 0 1 1
2584 2 16 0 1 1
2584 2 17 0 1 1
2584 2 18 0 1 1
2584 2 19 0 1 1
2584 2 20 1 1 1
2584 2 21 1 1 1
2584 2 22 0 1 1
2584 2 23 0 1 1
2584 2 24 0 1 1
2584 2 25 0 1 1
2585 1 1 1 3 1
2585 1 2 1 2 1
2585 1 3 1 2 1
2585 1 4 1 2 1
2585 1 5 1 3 1
2585 1 6 1 14 1
2585 1 7 1 16 1
2585 1 8 1 11 1
2585 1 9 1 20 1
2585 1 10 1 14 1
2585 1 11 1 3 1
2585 1 15 1 1 1
2585 1 16 1 5 1
2585 1 20 1 1 1
2585 1 24 1 1 1
2585 1 25 1 2 1
2585 2 1 0 1 1
2585 2 2 0 1 1
2585 2 3 0 1 1
2585 2 4 0 1 1
2585 2 5 1 1 1
2585 2 6 1 1 1
2585 2 7 1 1 1
2585 2 8 1 1 1
2585 2 9 0 1 1
2585 2 10 0 1 1
2585 2 11 0 1 1
2585 2 12 0 1 1
2585 2 13 0 1 1
2585 2 14 0 1 1
2585 2 15 0 1 1
2585 2 16 0 1 1
2585 2 17 0 1 1
2585 2 18 0 1 1
2585 2 19 0 1 1
2585 2 20 0 1 1
2585 2 21 0 1 1
2585 2 22 0 1 1
2585 2 23 0 1 1
2585 2 24 0 1 1
2585 2 25 0 1 1
2586 1 1 1 1 1
2586 1 2 1 3 1
2586 1 3 1 6 1
2586 1 5 1 1 1
2586 1 6 1 13 1
2586 1 7 1 15 1
2586 1 8 1 15 1
2586 1 9 1 20 1
2586 1 10 1 12 1
2586 1 11 1 2 1
2586 1 16 1 3 1
2586 1 17 1 1 1
2586 1 18 1 3 1
2586 1 19 1 2 1
2586 1 20 1 3 1
2586 2 1 0 1 1
2586 2 2 0 1 1
2586 2 3 0 1 1
2586 2 4 0 1 1
2586 2 5 0 1 1
2586 2 6 1 1 1
2586 2 7 1 1 1
2586 2 8 1 1 1
2586 2 9 1 1 1
2586 2 10 1 1 1
2586 2 11 0 1 1
2586 2 12 0 1 1
2586 2 13 0 1 1
2586 2 14 0 1 1
2586 2 15 0 1 1
2586 2 16 0 1 1
2586 2 17 0 1 1
2586 2 18 0 1 1
2586 2 19 0 1 1
2586 2 20 0 1 1
2586 2 21 0 1 1
2586 2 22 0 1 1
2586 2 23 0 1 1
2586 2 24 0 1 1
2586 2 25 0 1 1
2587 1 1 1 15 1
2587 1 2 1 10 1
2587 1 3 1 12 1
2587 1 4 1 8 1
2587 1 5 1 12 1
2587 1 8 1 4 1
2587 1 12 1 1 1
2587 1 13 1 1 1
2587 1 14 1 2 1
2587 1 15 1 1 1
2587 1 16 1 5 1
2587 1 17 1 5 1
2587 1 18 1 5 1
2587 1 19 1 7 1
2587 1 20 1 8 1
2587 1 23 1 4 1
2587 2 1 0 1 1
2587 2 2 1 1 1
2587 2 3 1 1 1
2587 2 4 1 1 1
2587 2 5 0 1 1
2587 2 6 0 1 1
2587 2 7 0 1 1
2587 2 8 0 1 1
2587 2 9 0 1 1
2587 2 10 0 1 1
2587 2 11 0 1 1
2587 2 12 0 1 1
2587 2 13 0 1 1
2587 2 14 0 1 1
2587 2 15 0 1 1
2587 2 16 1 1 1
2587 2 17 1 1 1
2587 2 18 0 1 1
2587 2 19 0 1 1
2587 2 20 1 1 1
2587 2 21 0 1 1
2587 2 22 0 1 1
2587 2 23 0 1 1
2587 2 24 0 1 1
2587 2 25 0 1 1
2588 1 2 1 2 1
2588 1 3 1 14 1
2588 1 5 1 1 1
2588 1 7 1 1 1
2588 1 8 1 13 1
2588 1 10 1 8 1
2588 1 12 1 3 1
2588 1 13 1 12 1
2588 1 14 1 2 1
2588 1 15 1 5 1
2588 1 18 1 12 1
2588 1 20 1 6 1
2588 1 23 1 17 1
2588 1 25 1 4 1
2588 2 1 0 1 1
2588 2 2 0 1 1
2588 2 3 0 1 1
2588 2 4 0 1 1
2588 2 5 1 1 1
2588 2 6 0 1 1
2588 2 7 0 1 1
2588 2 8 0 1 1
2588 2 9 0 1 1
2588 2 10 1 1 1
2588 2 11 0 1 1
2588 2 12 0 1 1
2588 2 13 0 1 1
2588 2 14 0 1 1
2588 2 15 0 1 1
2588 2 16 0 1 1
2588 2 17 0 1 1
2588 2 18 1 1 1
2588 2 19 0 1 1
2588 2 20 1 1 1
2588 2 21 0 1 1
2588 2 22 0 1 1
2588 2 23 0 1 1
2588 2 24 0 1 1
2588 2 25 1 1 1
2589 1 6 1 2 1
2589 1 7 1 1 1
2589 1 8 1 1 1
2589 1 11 1 1 1
2589 1 12 1 2 1
2589 1 14 1 2 1
2589 1 16 1 17 1
2589 1 17 1 18 1
2589 1 18 1 16 1
2589 1 19 1 18 1
2589 1 20 1 15 1
2589 1 22 1 1 1
2589 1 23 1 3 1
2589 1 24 1 2 1
2589 1 25 1 1 1
2589 2 1 0 1 1
2589 2 2 0 1 1
2589 2 3 0 1 1
2589 2 4 0 1 1
2589 2 5 0 1 1
2589 2 6 0 1 1
2589 2 7 0 1 1
2589 2 8 0 1 1
2589 2 9 0 1 1
2589 2 10 0 1 1
2589 2 11 0 1 1
2589 2 12 0 1 1
2589 2 13 0 1 1
2589 2 14 1 1 1
2589 2 15 0 1 1
2589 2 16 1 1 1
2589 2 17 1 1 1
2589 2 18 1 1 1
2589 2 19 1 1 1
2589 2 20 1 1 1
2589 2 21 0 1 1
2589 2 22 0 1 1
2589 2 23 0 1 1
2589 2 24 0 1 1
2589 2 25 0 1 1
2590 1 1 1 4 1
2590 1 4 1 2 1
2590 1 5 1 11 1
2590 1 6 1 6 1
2590 1 10 1 26 1
2590 1 11 1 6 1
2590 1 13 1 1 1
2590 1 14 1 1 1
2590 1 15 1 9 1
2590 1 16 1 5 1
2590 1 20 1 9 1
2590 1 21 1 6 1
2590 1 25 1 14 1
2590 2 1 1 1 1
2590 2 2 0 1 1
2590 2 3 0 1 1
2590 2 4 0 1 1
2590 2 5 0 1 1
2590 2 6 0 1 1
2590 2 7 0 1 1
2590 2 8 0 1 1
2590 2 9 0 1 1
2590 2 10 1 1 1
2590 2 11 0 1 1
2590 2 12 0 1 1
2590 2 13 0 1 1
2590 2 14 0 1 1
2590 2 15 1 1 1
2590 2 16 1 1 1
2590 2 17 0 1 1
2590 2 18 0 1 1
2590 2 19 0 1 1
2590 2 20 1 1 1
2590 2 21 1 1 1
2590 2 22 0 1 1
2590 2 23 0 1 1
2590 2 24 0 1 1
2590 2 25 1 1 1
2591 1 1 1 8 1
2591 1 6 1 4 1
2591 1 9 1 1 1
2591 1 11 1 9 1
2591 1 16 1 22 1
2591 1 17 1 7 1
2591 1 18 1 10 1
2591 1 19 1 11 1
2591 1 20 1 10 1
2591 1 21 1 11 1
2591 1 22 1 3 1
2591 1 23 1 3 1
2591 1 25 1 1 1
2591 2 1 1 1 1
2591 2 2 0 1 1
2591 2 3 0 1 1
2591 2 4 0 1 1
2591 2 5 0 1 1
2591 2 6 0 1 1
2591 2 7 0 1 1
2591 2 8 0 1 1
2591 2 9 0 1 1
2591 2 10 0 1 1
2591 2 11 1 1 1
2591 2 12 0 1 1
2591 2 13 0 1 1
2591 2 14 0 1 1
2591 2 15 0 1 1
2591 2 16 1 1 1
2591 2 17 0 1 1
2591 2 18 1 1 1
2591 2 19 0 1 1
2591 2 20 1 1 1
2591 2 21 1 1 1
2591 2 22 0 1 1
2591 2 23 0 1 1
2591 2 24 0 1 1
2591 2 25 0 1 1
2592 1 1 1 4 1
2592 1 2 1 4 1
2592 1 3 1 3 1
2592 1 4 1 15 1
2592 1 5 1 11 1
2592 1 9 1 9 1
2592 1 10 1 4 1
2592 1 11 1 1 1
2592 1 12 1 2 1
2592 1 14 1 10 1
2592 1 15 1 3 1
2592 1 19 1 12 1
2592 1 20 1 10 1
2592 1 24 1 8 1
2592 1 25 1 4 1
2592 2 1 0 1 1
2592 2 2 1 1 1
2592 2 3 0 1 1
2592 2 4 1 1 1
2592 2 5 1 1 1
2592 2 6 0 1 1
2592 2 7 0 1 1
2592 2 8 0 1 1
2592 2 9 1 1 1
2592 2 10 0 1 1
2592 2 11 0 1 1
2592 2 12 0 1 1
2592 2 13 0 1 1
2592 2 14 0 1 1
2592 2 15 0 1 1
2592 2 16 0 1 1
2592 2 17 0 1 1
2592 2 18 0 1 1
2592 2 19 0 1 1
2592 2 20 1 1 1
2592 2 21 0 1 1
2592 2 22 0 1 1
2592 2 23 0 1 1
2592 2 24 1 1 1
2592 2 25 1 1 1
2593 1 2 1 1 1
2593 1 4 1 15 1
2593 1 7 1 1 1
2593 1 9 1 26 1
2593 1 13 1 1 1
2593 1 14 1 17 1
2593 1 19 1 17 1
2593 1 24 1 22 1
2593 2 1 0 1 1
2593 2 2 0 1 1
2593 2 3 0 1 1
2593 2 4 1 1 1
2593 2 5 0 1 1
2593 2 6 0 1 1
2593 2 7 0 1 1
2593 2 8 0 1 1
2593 2 9 1 1 1
2593 2 10 0 1 1
2593 2 11 0 1 1
2593 2 12 0 1 1
2593 2 13 0 1 1
2593 2 14 1 1 1
2593 2 15 0 1 1
2593 2 16 0 1 1
2593 2 17 0 1 1
2593 2 18 0 1 1
2593 2 19 1 1 1
2593 2 20 0 1 1
2593 2 21 0 1 1
2593 2 22 0 1 1
2593 2 23 0 1 1
2593 2 24 1 1 1
2593 2 25 0 1 1
2594 1 1 1 22 1
2594 1 6 1 13 1
2594 1 8 1 1 1
2594 1 11 1 23 1
2594 1 13 1 1 1
2594 1 15 1 1 1
2594 1 16 1 15 1
2594 1 18 1 1 1
2594 1 21 1 20 1
2594 1 22 1 1 1
2594 1 23 1 1 1
2594 1 25 1 1 1
2594 2 1 1 1 1
2594 2 2 0 1 1
2594 2 3 0 1 1
2594 2 4 0 1 1
2594 2 5 0 1 1
2594 2 6 1 1 1
2594 2 7 0 1 1
2594 2 8 0 1 1
2594 2 9 0 1 1
2594 2 10 0 1 1
2594 2 11 1 1 1
2594 2 12 0 1 1
2594 2 13 0 1 1
2594 2 14 0 1 1
2594 2 15 0 1 1
2594 2 16 1 1 1
2594 2 17 0 1 1
2594 2 18 0 1 1
2594 2 19 0 1 1
2594 2 20 0 1 1
2594 2 21 1 1 1
2594 2 22 0 1 1
2594 2 23 0 1 1
2594 2 24 0 1 1
2594 2 25 0 1 1
2595 1 3 1 11 1
2595 1 4 1 2 1
2595 1 5 1 8 1
2595 1 6 1 3 1
2595 1 7 1 4 1
2595 1 8 1 6 1
2595 1 9 1 4 1
2595 1 10 1 3 1
2595 1 12 1 3 1
2595 1 13 1 7 1
2595 1 14 1 2 1
2595 1 15 1 8 1
2595 1 17 1 1 1
2595 1 18 1 5 1
2595 1 19 1 3 1
2595 1 20 1 13 1
2595 1 23 1 6 1
2595 1 24 1 1 1
2595 1 25 1 10 1
2595 2 1 0 1 1
2595 2 2 0 1 1
2595 2 3 1 1 1
2595 2 4 0 1 1
2595 2 5 0 1 1
2595 2 6 0 1 1
2595 2 7 0 1 1
2595 2 8 0 1 1
2595 2 9 0 1 1
2595 2 10 1 1 1
2595 2 11 0 1 1
2595 2 12 1 1 1
2595 2 13 0 1 1
2595 2 14 0 1 1
2595 2 15 1 1 1
2595 2 16 0 1 1
2595 2 17 0 1 1
2595 2 18 1 1 1
2595 2 19 0 1 1
2595 2 20 0 1 1
2595 2 21 0 1 1
2595 2 22 0 1 1
2595 2 23 1 1 1
2595 2 24 0 1 1
2595 2 25 1 1 1
2596 1 2 1 1 1
2596 1 5 1 1 1
2596 1 6 1 1 1
2596 1 16 1 1 1
2596 1 17 1 1 1
2596 1 18 1 1 1
2596 1 19 1 3 1
2596 1 21 1 22 1
2596 1 22 1 16 1
2596 1 23 1 20 1
2596 1 24 1 17 1
2596 1 25 1 16 1
2596 2 1 0 1 1
2596 2 2 0 1 1
2596 2 3 0 1 1
2596 2 4 0 1 1
2596 2 5 0 1 1
2596 2 6 0 1 1
2596 2 7 0 1 1
2596 2 8 0 1 1
2596 2 9 0 1 1
2596 2 10 0 1 1
2596 2 11 0 1 1
2596 2 12 0 1 1
2596 2 13 0 1 1
2596 2 14 0 1 1
2596 2 15 0 1 1
2596 2 16 0 1 1
2596 2 17 0 1 1
2596 2 18 0 1 1
2596 2 19 0 1 1
2596 2 20 0 1 1
2596 2 21 1 1 1
2596 2 22 1 1 1
2596 2 23 1 1 1
2596 2 24 1 1 1
2596 2 25 1 1 1
2597 1 3 1 7 1
2597 1 6 1 6 1
2597 1 7 1 7 1
2597 1 8 1 8 1
2597 1 9 1 5 1
2597 1 10 1 6 1
2597 1 11 1 1 1
2597 1 12 1 1 1
2597 1 13 1 5 1
2597 1 16 1 4 1
2597 1 17 1 13 1
2597 1 18 1 9 1
2597 1 19 1 12 1
2597 1 20 1 13 1
2597 1 23 1 3 1
2597 2 1 0 1 1
2597 2 2 0 1 1
2597 2 3 1 1 1
2597 2 4 0 1 1
2597 2 5 0 1 1
2597 2 6 0 1 1
2597 2 7 0 1 1
2597 2 8 1 1 1
2597 2 9 0 1 1
2597 2 10 0 1 1
2597 2 11 0 1 1
2597 2 12 0 1 1
2597 2 13 0 1 1
2597 2 14 0 1 1
2597 2 15 0 1 1
2597 2 16 1 1 1
2597 2 17 0 1 1
2597 2 18 1 1 1
2597 2 19 0 1 1
2597 2 20 1 1 1
2597 2 21 0 1 1
2597 2 22 0 1 1
2597 2 23 0 1 1
2597 2 24 0 1 1
2597 2 25 0 1 1
2598 1 1 1 2 1
2598 1 5 1 18 1
2598 1 6 1 2 1
2598 1 10 1 4 1
2598 1 11 1 1 1
2598 1 13 1 2 1
2598 1 14 1 2 1
2598 1 15 1 10 1
2598 1 16 1 2 1
2598 1 18 1 1 1
2598 1 20 1 6 1
2598 1 21 1 9 1
2598 1 22 1 5 1
2598 1 23 1 6 1
2598 1 24 1 11 1
2598 1 25 1 19 1
2598 2 1 0 1 1
2598 2 2 0 1 1
2598 2 3 0 1 1
2598 2 4 0 1 1
2598 2 5 0 1 1
2598 2 6 0 1 1
2598 2 7 0 1 1
2598 2 8 0 1 1
2598 2 9 0 1 1
2598 2 10 1 1 1
2598 2 11 0 1 1
2598 2 12 0 1 1
2598 2 13 0 1 1
2598 2 14 0 1 1
2598 2 15 1 1 1
2598 2 16 0 1 1
2598 2 17 0 1 1
2598 2 18 0 1 1
2598 2 19 0 1 1
2598 2 20 1 1 1
2598 2 21 0 1 1
2598 2 22 0 1 1
2598 2 23 0 1 1
2598 2 24 1 1 1
2598 2 25 1 1 1
2599 1 4 1 1 1
2599 1 6 1 2 1
2599 1 7 1 1 1
2599 1 8 1 1 1
2599 1 9 1 1 1
2599 1 10 1 1 1
2599 1 16 1 21 1
2599 1 17 1 15 1
2599 1 18 1 21 1
2599 1 19 1 18 1
2599 1 20 1 16 1
2599 1 23 1 1 1
2599 1 24 1 1 1
2599 2 1 0 1 1
2599 2 2 0 1 1
2599 2 3 0 1 1
2599 2 4 0 1 1
2599 2 5 0 1 1
2599 2 6 0 1 1
2599 2 7 0 1 1
2599 2 8 0 1 1
2599 2 9 0 1 1
2599 2 10 0 1 1
2599 2 11 0 1 1
2599 2 12 0 1 1
2599 2 13 0 1 1
2599 2 14 0 1 1
2599 2 15 0 1 1
2599 2 16 0 1 1
2599 2 17 1 1 1
2599 2 18 1 1 1
2599 2 19 1 1 1
2599 2 20 1 1 1
2599 2 21 0 1 1
2599 2 22 0 1 1
2599 2 23 0 1 1
2599 2 24 0 1 1
2599 2 25 0 1 1
2600 1 4 1 15 1
2600 1 7 1 1 1
2600 1 9 1 19 1
2600 1 13 1 1 1
2600 1 14 1 18 1
2600 1 16 1 4 1
2600 1 17 1 1 1
2600 1 18 1 1 1
2600 1 19 1 25 1
2600 1 20 1 2 1
2600 1 24 1 13 1
2600 2 1 0 1 1
2600 2 2 0 1 1
2600 2 3 0 1 1
2600 2 4 1 1 1
2600 2 5 0 1 1
2600 2 6 0 1 1
2600 2 7 0 1 1
2600 2 8 0 1 1
2600 2 9 1 1 1
2600 2 10 0 1 1
2600 2 11 0 1 1
2600 2 12 0 1 1
2600 2 13 0 1 1
2600 2 14 1 1 1
2600 2 15 0 1 1
2600 2 16 0 1 1
2600 2 17 0 1 1
2600 2 18 0 1 1
2600 2 19 1 1 1
2600 2 20 0 1 1
2600 2 21 0 1 1
2600 2 22 0 1 1
2600 2 23 0 1 1
2600 2 24 1 1 1
2600 2 25 0 1 1
2601 1 1 1 1 1
2601 1 2 1 6 1
2601 1 4 1 1 1
2601 1 5 1 7 1
2601 1 7 1 2 1
2601 1 10 1 7 1
2601 1 12 1 1 1
2601 1 15 1 6 1
2601 1 17 1 3 1
2601 1 20 1 8 1
2601 1 21 1 9 1
2601 1 22 1 13 1
2601 1 23 1 9 1
2601 1 24 1 8 1
2601 1 25 1 19 1
2601 2 1 0 1 1
2601 2 2 0 1 1
2601 2 3 0 1 1
2601 2 4 0 1 1
2601 2 5 0 1 1
2601 2 6 0 1 1
2601 2 7 0 1 1
2601 2 8 0 1 1
2601 2 9 0 1 1
2601 2 10 0 1 1
2601 2 11 0 1 1
2601 2 12 0 1 1
2601 2 13 0 1 1
2601 2 14 0 1 1
2601 2 15 1 1 1
2601 2 16 0 1 1
2601 2 17 0 1 1
2601 2 18 0 1 1
2601 2 19 0 1 1
2601 2 20 0 1 1
2601 2 21 0 1 1
2601 2 22 1 1 1
2601 2 23 1 1 1
2601 2 24 0 1 1
2601 2 25 1 1 1
2602 1 2 1 1 1
2602 1 4 1 1 1
2602 1 5 1 23 1
2602 1 7 1 1 1
2602 1 9 1 3 1
2602 1 10 1 15 1
2602 1 12 1 4 1
2602 1 15 1 10 1
2602 1 17 1 4 1
2602 1 20 1 14 1
2602 1 21 1 4 1
2602 1 22 1 6 1
2602 1 23 1 2 1
2602 1 24 1 1 1
2602 1 25 1 11 1
2602 2 1 0 1 1
2602 2 2 0 1 1
2602 2 3 0 1 1
2602 2 4 0 1 1
2602 2 5 1 1 1
2602 2 6 0 1 1
2602 2 7 0 1 1
2602 2 8 0 1 1
2602 2 9 1 1 1
2602 2 10 1 1 1
2602 2 11 0 1 1
2602 2 12 0 1 1
2602 2 13 0 1 1
2602 2 14 0 1 1
2602 2 15 1 1 1
2602 2 16 0 1 1
2602 2 17 0 1 1
2602 2 18 0 1 1
2602 2 19 0 1 1
2602 2 20 0 1 1
2602 2 21 0 1 1
2602 2 22 0 1 1
2602 2 23 0 1 1
2602 2 24 0 1 1
2602 2 25 1 1 1
2603 1 5 1 16 1
2603 1 8 1 3 1
2603 1 10 1 20 1
2603 1 15 1 13 1
2603 1 17 1 1 1
2603 1 18 1 1 1
2603 1 20 1 29 1
2603 1 25 1 17 1
2603 2 1 0 1 1
2603 2 2 0 1 1
2603 2 3 0 1 1
2603 2 4 0 1 1
2603 2 5 1 1 1
2603 2 6 0 1 1
2603 2 7 0 1 1
2603 2 8 0 1 1
2603 2 9 0 1 1
2603 2 10 1 1 1
2603 2 11 0 1 1
2603 2 12 0 1 1
2603 2 13 0 1 1
2603 2 14 0 1 1
2603 2 15 1 1 1
2603 2 16 0 1 1
2603 2 17 0 1 1
2603 2 18 0 1 1
2603 2 19 0 1 1
2603 2 20 1 1 1
2603 2 21 0 1 1
2603 2 22 0 1 1
2603 2 23 0 1 1
2603 2 24 0 1 1
2603 2 25 1 1 1
2604 1 1 1 10 1
2604 1 5 1 1 1
2604 1 6 1 19 1
2604 1 7 1 3 1
2604 1 8 1 3 1
2604 1 9 1 9 1
2604 1 10 1 10 1
2604 1 11 1 12 1
2604 1 12 1 1 1
2604 1 15 1 1 1
2604 1 16 1 16 1
2604 1 17 1 1 1
2604 1 21 1 13 1
2604 1 24 1 1 1
2604 2 1 0 1 1
2604 2 2 0 1 1
2604 2 3 0 1 1
2604 2 4 0 1 1
2604 2 5 0 1 1
2604 2 6 1 1 1
2604 2 7 0 1 1
2604 2 8 0 1 1
2604 2 9 0 1 1
2604 2 10 1 1 1
2604 2 11 0 1 1
2604 2 12 0 1 1
2604 2 13 0 1 1
2604 2 14 0 1 1
2604 2 15 0 1 1
2604 2 16 0 1 1
2604 2 17 0 1 1
2604 2 18 0 1 1
2604 2 19 0 1 1
2604 2 20 0 1 1
2604 2 21 0 1 1
2604 2 22 0 1 1
2604 2 23 0 1 1
2604 2 24 0 1 1
2604 2 25 0 1 1
2605 1 2 1 12 1
2605 1 4 1 3 1
2605 1 7 1 13 1
2605 1 9 1 2 1
2605 1 11 1 5 1
2605 1 12 1 26 1
2605 1 13 1 2 1
2605 1 14 1 6 1
2605 1 17 1 8 1
2605 1 19 1 4 1
2605 1 20 1 1 1
2605 1 22 1 14 1
2605 1 24 1 4 1
2605 2 1 0 1 1
2605 2 2 1 1 1
2605 2 3 0 1 1
2605 2 4 0 1 1
2605 2 5 0 1 1
2605 2 6 0 1 1
2605 2 7 1 1 1
2605 2 8 0 1 1
2605 2 9 0 1 1
2605 2 10 0 1 1
2605 2 11 0 1 1
2605 2 12 0 1 1
2605 2 13 0 1 1
2605 2 14 0 1 1
2605 2 15 0 1 1
2605 2 16 0 1 1
2605 2 17 1 1 1
2605 2 18 0 1 1
2605 2 19 0 1 1
2605 2 20 0 1 1
2605 2 21 0 1 1
2605 2 22 0 1 1
2605 2 23 0 1 1
2605 2 24 0 1 1
2605 2 25 0 1 1
2606 1 3 1 4 1
2606 1 6 1 2 1
2606 1 7 1 1 1
2606 1 8 1 6 1
2606 1 11 1 14 1
2606 1 12 1 15 1
2606 1 13 1 19 1
2606 1 14 1 15 1
2606 1 15 1 15 1
2606 1 16 1 1 1
2606 1 18 1 4 1
2606 1 19 1 1 1
2606 1 23 1 3 1
2606 2 1 0 1 1
2606 2 2 0 1 1
2606 2 3 0 1 1
2606 2 4 0 1 1
2606 2 5 0 1 1
2606 2 6 0 1 1
2606 2 7 0 1 1
2606 2 8 1 1 1
2606 2 9 0 1 1
2606 2 10 0 1 1
2606 2 11 0 1 1
2606 2 12 1 1 1
2606 2 13 1 1 1
2606 2 14 1 1 1
2606 2 15 1 1 1
2606 2 16 0 1 1
2606 2 17 0 1 1
2606 2 18 0 1 1
2606 2 19 0 1 1
2606 2 20 0 1 1
2606 2 21 0 1 1
2606 2 22 0 1 1
2606 2 23 1 1 1
2606 2 24 0 1 1
2606 2 25 0 1 1
2607 1 1 1 6 1
2607 1 2 1 20 1
2607 1 3 1 5 1
2607 1 4 1 5 1
2607 1 5 1 6 1
2607 1 7 1 10 1
2607 1 11 1 2 1
2607 1 12 1 14 1
2607 1 17 1 19 1
2607 1 22 1 13 1
2607 2 1 0 1 1
2607 2 2 1 1 1
2607 2 3 0 1 1
2607 2 4 0 1 1
2607 2 5 0 1 1
2607 2 6 0 1 1
2607 2 7 1 1 1
2607 2 8 0 1 1
2607 2 9 0 1 1
2607 2 10 0 1 1
2607 2 11 0 1 1
2607 2 12 1 1 1
2607 2 13 0 1 1
2607 2 14 0 1 1
2607 2 15 0 1 1
2607 2 16 0 1 1
2607 2 17 1 1 1
2607 2 18 0 1 1
2607 2 19 0 1 1
2607 2 20 0 1 1
2607 2 21 0 1 1
2607 2 22 0 1 1
2607 2 23 0 1 1
2607 2 24 0 1 1
2607 2 25 0 1 1
2608 1 6 1 14 1
2608 1 7 1 17 1
2608 1 8 1 21 1
2608 1 9 1 5 1
2608 1 10 1 19 1
2608 1 11 1 1 1
2608 1 12 1 3 1
2608 1 13 1 2 1
2608 1 14 1 1 1
2608 1 15 1 3 1
2608 1 16 1 3 1
2608 1 18 1 6 1
2608 1 19 1 3 1
2608 1 20 1 2 1
2608 2 1 0 1 1
2608 2 2 0 1 1
2608 2 3 0 1 1
2608 2 4 0 1 1
2608 2 5 0 1 1
2608 2 6 1 1 1
2608 2 7 1 1 1
2608 2 8 1 1 1
2608 2 9 1 1 1
2608 2 10 1 1 1
2608 2 11 0 1 1
2608 2 12 0 1 1
2608 2 13 0 1 1
2608 2 14 0 1 1
2608 2 15 0 1 1
2608 2 16 0 1 1
2608 2 17 0 1 1
2608 2 18 0 1 1
2608 2 19 0 1 1
2608 2 20 0 1 1
2608 2 21 0 1 1
2608 2 22 0 1 1
2608 2 23 0 1 1
2608 2 24 0 1 1
2608 2 25 0 1 1
2609 1 4 1 1 1
2609 1 5 1 11 1
2609 1 10 1 11 1
2609 1 15 1 7 1
2609 1 16 1 7 1
2609 1 17 1 8 1
2609 1 18 1 13 1
2609 1 19 1 14 1
2609 1 20 1 22 1
2609 1 25 1 6 1
2609 2 1 0 1 1
2609 2 2 0 1 1
2609 2 3 0 1 1
2609 2 4 0 1 1
2609 2 5 1 1 1
2609 2 6 0 1 1
2609 2 7 0 1 1
2609 2 8 0 1 1
2609 2 9 0 1 1
2609 2 10 1 1 1
2609 2 11 0 1 1
2609 2 12 0 1 1
2609 2 13 0 1 1
2609 2 14 0 1 1
2609 2 15 0 1 1
2609 2 16 0 1 1
2609 2 17 0 1 1
2609 2 18 0 1 1
2609 2 19 1 1 1
2609 2 20 1 1 1
2609 2 21 0 1 1
2609 2 22 0 1 1
2609 2 23 0 1 1
2609 2 24 0 1 1
2609 2 25 1 1 1
2610 1 3 1 16 1
2610 1 8 1 25 1
2610 1 13 1 21 1
2610 1 18 1 18 1
2610 1 23 1 20 1
2610 2 1 0 1 1
2610 2 2 0 1 1
2610 2 3 1 1 1
2610 2 4 0 1 1
2610 2 5 0 1 1
2610 2 6 0 1 1
2610 2 7 0 1 1
2610 2 8 1 1 1
2610 2 9 0 1 1
2610 2 10 0 1 1
2610 2 11 0 1 1
2610 2 12 0 1 1
2610 2 13 1 1 1
2610 2 14 0 1 1
2610 2 15 0 1 1
2610 2 16 0 1 1
2610 2 17 0 1 1
2610 2 18 1 1 1
2610 2 19 0 1 1
2610 2 20 0 1 1
2610 2 21 0 1 1
2610 2 22 0 1 1
2610 2 23 1 1 1
2610 2 24 0 1 1
2610 2 25 0 1 1
2611 1 2 1 26 1
2611 1 7 1 15 1
2611 1 12 1 16 1
2611 1 17 1 19 1
2611 1 18 1 2 1
2611 1 19 1 5 1
2611 1 20 1 1 1
2611 1 22 1 16 1
2611 2 1 0 1 1
2611 2 2 1 1 1
2611 2 3 0 1 1
2611 2 4 0 1 1
2611 2 5 0 1 1
2611 2 6 0 1 1
2611 2 7 1 1 1
2611 2 8 0 1 1
2611 2 9 0 1 1
2611 2 10 0 1 1
2611 2 11 0 1 1
2611 2 12 1 1 1
2611 2 13 0 1 1
2611 2 14 0 1 1
2611 2 15 0 1 1
2611 2 16 0 1 1
2611 2 17 1 1 1
2611 2 18 0 1 1
2611 2 19 0 1 1
2611 2 20 0 1 1
2611 2 21 0 1 1
2611 2 22 1 1 1
2611 2 23 0 1 1
2611 2 24 0 1 1
2611 2 25 0 1 1
2612 1 4 1 18 1
2612 1 9 1 24 1
2612 1 10 1 1 1
2612 1 14 1 18 1
2612 1 19 1 19 1
2612 1 24 1 20 1
2612 2 1 0 1 1
2612 2 2 0 1 1
2612 2 3 0 1 1
2612 2 4 1 1 1
2612 2 5 0 1 1
2612 2 6 0 1 1
2612 2 7 0 1 1
2612 2 8 0 1 1
2612 2 9 1 1 1
2612 2 10 0 1 1
2612 2 11 0 1 1
2612 2 12 0 1 1
2612 2 13 0 1 1
2612 2 14 1 1 1
2612 2 15 0 1 1
2612 2 16 0 1 1
2612 2 17 0 1 1
2612 2 18 0 1 1
2612 2 19 1 1 1
2612 2 20 0 1 1
2612 2 21 0 1 1
2612 2 22 0 1 1
2612 2 23 0 1 1
2612 2 24 1 1 1
2612 2 25 0 1 1
2613 1 1 1 9 1
2613 1 2 1 17 1
2613 1 3 1 16 1
2613 1 4 1 18 1
2613 1 5 1 17 1
2613 1 6 1 3 1
2613 1 11 1 3 1
2613 1 12 1 2 1
2613 1 13 1 3 1
2613 1 14 1 2 1
2613 1 16 1 1 1
2613 1 21 1 4 1
2613 1 22 1 2 1
2613 1 23 1 1 1
2613 1 24 1 1 1
2613 1 25 1 1 1
2613 2 1 1 1 1
2613 2 2 0 1 1
2613 2 3 1 1 1
2613 2 4 1 1 1
2613 2 5 0 1 1
2613 2 6 0 1 1
2613 2 7 0 1 1
2613 2 8 0 1 1
2613 2 9 0 1 1
2613 2 10 0 1 1
2613 2 11 1 1 1
2613 2 12 0 1 1
2613 2 13 0 1 1
2613 2 14 0 1 1
2613 2 15 0 1 1
2613 2 16 0 1 1
2613 2 17 0 1 1
2613 2 18 0 1 1
2613 2 19 0 1 1
2613 2 20 0 1 1
2613 2 21 1 1 1
2613 2 22 0 1 1
2613 2 23 0 1 1
2613 2 24 0 1 1
2613 2 25 0 1 1
2614 1 3 1 5 1
2614 1 8 1 2 1
2614 1 11 1 9 1
2614 1 12 1 14 1
2614 1 13 1 20 1
2614 1 14 1 17 1
2614 1 15 1 20 1
2614 1 17 1 3 1
2614 1 18 1 4 1
2614 1 23 1 5 1
2614 1 24 1 1 1
2614 2 1 0 1 1
2614 2 2 0 1 1
2614 2 3 0 1 1
2614 2 4 0 1 1
2614 2 5 0 1 1
2614 2 6 0 1 1
2614 2 7 1 1 1
2614 2 8 0 1 1
2614 2 9 0 1 1
2614 2 10 0 1 1
2614 2 11 1 1 1
2614 2 12 1 1 1
2614 2 13 1 1 1
2614 2 14 1 1 1
2614 2 15 1 1 1
2614 2 16 0 1 1
2614 2 17 0 1 1
2614 2 18 0 1 1
2614 2 19 0 1 1
2614 2 20 0 1 1
2614 2 21 0 1 1
2614 2 22 0 1 1
2614 2 23 0 1 1
2614 2 24 0 1 1
2614 2 25 1 1 1
2615 1 1 1 9 1
2615 1 2 1 10 1
2615 1 3 1 13 1
2615 1 4 1 15 1
2615 1 5 1 7 1
2615 1 9 1 4 1
2615 1 11 1 8 1
2615 1 12 1 7 1
2615 1 13 1 2 1
2615 1 14 1 4 1
2615 1 15 1 4 1
2615 1 17 1 1 1
2615 1 19 1 4 1
2615 1 24 1 12 1
2615 2 1 1 1 1
2615 2 2 0 1 1
2615 2 3 1 1 1
2615 2 4 1 1 1
2615 2 5 1 1 1
2615 2 6 0 1 1
2615 2 7 0 1 1
2615 2 8 0 1 1
2615 2 9 0 1 1
2615 2 10 0 1 1
2615 2 11 0 1 1
2615 2 12 1 1 1
2615 2 13 0 1 1
2615 2 14 0 1 1
2615 2 15 0 1 1
2615 2 16 0 1 1
2615 2 17 0 1 1
2615 2 18 0 1 1
2615 2 19 0 1 1
2615 2 20 0 1 1
2615 2 21 0 1 1
2615 2 22 0 1 1
2615 2 23 0 1 1
2615 2 24 0 1 1
2615 2 25 0 1 1
2616 1 3 1 12 1
2616 1 8 1 15 1
2616 1 11 1 4 1
2616 1 12 1 2 1
2616 1 13 1 23 1
2616 1 14 1 2 1
2616 1 15 1 1 1
2616 1 16 1 2 1
2616 1 17 1 6 1
2616 1 18 1 11 1
2616 1 19 1 3 1
2616 1 20 1 2 1
2616 1 21 1 3 1
2616 1 23 1 14 1
2616 2 1 0 1 1
2616 2 2 0 1 1
2616 2 3 1 1 1
2616 2 4 0 1 1
2616 2 5 0 1 1
2616 2 6 0 1 1
2616 2 7 0 1 1
2616 2 8 1 1 1
2616 2 9 0 1 1
2616 2 10 0 1 1
2616 2 11 0 1 1
2616 2 12 1 1 1
2616 2 13 0 1 1
2616 2 14 0 1 1
2616 2 15 0 1 1
2616 2 16 0 1 1
2616 2 17 1 1 1
2616 2 18 0 1 1
2616 2 19 0 1 1
2616 2 20 0 1 1
2616 2 21 0 1 1
2616 2 22 0 1 1
2616 2 23 0 1 1
2616 2 24 0 1 1
2616 2 25 0 1 1
2617 1 1 1 1 1
2617 1 3 1 1 1
2617 1 4 1 8 1
2617 1 5 1 4 1
2617 1 6 1 5 1
2617 1 7 1 2 1
2617 1 8 1 3 1
2617 1 9 1 3 1
2617 1 10 1 4 1
2617 1 11 1 8 1
2617 1 12 1 9 1
2617 1 13 1 3 1
2617 1 14 1 11 1
2617 1 15 1 7 1
2617 1 16 1 2 1
2617 1 17 1 9 1
2617 1 18 1 4 1
2617 1 19 1 9 1
2617 1 20 1 7 1
2617 2 1 0 1 1
2617 2 2 0 1 1
2617 2 3 0 1 1
2617 2 4 0 1 1
2617 2 5 0 1 1
2617 2 6 0 1 1
2617 2 7 0 1 1
2617 2 8 0 1 1
2617 2 9 0 1 1
2617 2 10 0 1 1
2617 2 11 1 1 1
2617 2 12 1 1 1
2617 2 13 0 1 1
2617 2 14 0 1 1
2617 2 15 0 1 1
2617 2 16 0 1 1
2617 2 17 1 1 1
2617 2 18 1 1 1
2617 2 19 0 1 1
2617 2 20 0 1 1
2617 2 21 0 1 1
2617 2 22 0 1 1
2617 2 23 0 1 1
2617 2 24 0 1 1
2617 2 25 0 1 1
2618 1 3 1 8 1
2618 1 5 1 3 1
2618 1 8 1 12 1
2618 1 10 1 4 1
2618 1 11 1 6 1
2618 1 12 1 5 1
2618 1 13 1 9 1
2618 1 14 1 5 1
2618 1 15 1 8 1
2618 1 18 1 17 1
2618 1 20 1 6 1
2618 1 23 1 15 1
2618 1 25 1 2 1
2618 2 1 0 1 1
2618 2 2 0 1 1
2618 2 3 0 1 1
2618 2 4 0 1 1
2618 2 5 0 1 1
2618 2 6 0 1 1
2618 2 7 0 1 1
2618 2 8 1 1 1
2618 2 9 0 1 1
2618 2 10 1 1 1
2618 2 11 0 1 1
2618 2 12 0 1 1
2618 2 13 1 1 1
2618 2 14 0 1 1
2618 2 15 1 1 1
2618 2 16 0 1 1
2618 2 17 0 1 1
2618 2 18 1 1 1
2618 2 19 0 1 1
2618 2 20 1 1 1
2618 2 21 0 1 1
2618 2 22 0 1 1
2618 2 23 1 1 1
2618 2 24 0 1 1
2618 2 25 0 1 1
2619 1 1 1 1 1
2619 1 2 1 1 1
2619 1 3 1 13 1
2619 1 4 1 1 1
2619 1 5 1 1 1
2619 1 8 1 11 1
2619 1 10 1 1 1
2619 1 11 1 6 1
2619 1 12 1 4 1
2619 1 13 1 16 1
2619 1 14 1 7 1
2619 1 15 1 2 1
2619 1 18 1 19 1
2619 1 19 1 2 1
2619 1 23 1 15 1
2619 2 1 0 1 1
2619 2 2 0 1 1
2619 2 3 1 1 1
2619 2 4 0 1 1
2619 2 5 0 1 1
2619 2 6 0 1 1
2619 2 7 0 1 1
2619 2 8 0 1 1
2619 2 9 0 1 1
2619 2 10 0 1 1
2619 2 11 0 1 1
2619 2 12 1 1 1
2619 2 13 1 1 1
2619 2 14 1 1 1
2619 2 15 0 1 1
2619 2 16 0 1 1
2619 2 17 0 1 1
2619 2 18 1 1 1
2619 2 19 0 1 1
2619 2 20 0 1 1
2619 2 21 0 1 1
2619 2 22 0 1 1
2619 2 23 0 1 1
2619 2 24 0 1 1
2619 2 25 0 1 1
2620 1 1 1 1 1
2620 1 2 1 7 1
2620 1 3 1 1 1
2620 1 4 1 2 1
2620 1 7 1 9 1
2620 1 9 1 2 1
2620 1 11 1 8 1
2620 1 12 1 12 1
2620 1 13 1 8 1
2620 1 14 1 4 1
2620 1 15 1 7 1
2620 1 16 1 1 1
2620 1 17 1 10 1
2620 1 18 1 3 1
2620 1 19 1 9 1
2620 1 20 1 2 1
2620 1 22 1 7 1
2620 1 24 1 7 1
2620 2 1 0 1 1
2620 2 2 0 1 1
2620 2 3 0 1 1
2620 2 4 1 1 1
2620 2 5 0 1 1
2620 2 6 0 1 1
2620 2 7 1 1 1
2620 2 8 0 1 1
2620 2 9 0 1 1
2620 2 10 0 1 1
2620 2 11 0 1 1
2620 2 12 1 1 1
2620 2 13 0 1 1
2620 2 14 0 1 1
2620 2 15 0 1 1
2620 2 16 0 1 1
2620 2 17 1 1 1
2620 2 18 0 1 1
2620 2 19 1 1 1
2620 2 20 0 1 1
2620 2 21 0 1 1
2620 2 22 0 1 1
2620 2 23 0 1 1
2620 2 24 0 1 1
2620 2 25 0 1 1
2621 1 1 1 2 1
2621 1 2 1 12 1
2621 1 3 1 3 1
2621 1 4 1 6 1
2621 1 5 1 3 1
2621 1 7 1 19 1
2621 1 12 1 10 1
2621 1 17 1 15 1
2621 1 20 1 1 1
2621 1 21 1 2 1
2621 1 22 1 19 1
2621 1 23 1 1 1
2621 1 24 1 4 1
2621 1 25 1 3 1
2621 2 1 0 1 1
2621 2 2 1 1 1
2621 2 3 0 1 1
2621 2 4 0 1 1
2621 2 5 0 1 1
2621 2 6 0 1 1
2621 2 7 1 1 1
2621 2 8 0 1 1
2621 2 9 0 1 1
2621 2 10 0 1 1
2621 2 11 0 1 1
2621 2 12 0 1 1
2621 2 13 0 1 1
2621 2 14 0 1 1
2621 2 15 0 1 1
2621 2 16 0 1 1
2621 2 17 0 1 1
2621 2 18 0 1 1
2621 2 19 0 1 1
2621 2 20 0 1 1
2621 2 21 0 1 1
2621 2 22 1 1 1
2621 2 23 0 1 1
2621 2 24 0 1 1
2621 2 25 0 1 1
2622 1 1 1 3 1
2622 1 4 1 5 1
2622 1 5 1 1 1
2622 1 9 1 4 1
2622 1 11 1 1 1
2622 1 14 1 6 1
2622 1 15 1 1 1
2622 1 16 1 20 1
2622 1 17 1 18 1
2622 1 18 1 11 1
2622 1 19 1 18 1
2622 1 20 1 6 1
2622 1 21 1 1 1
2622 1 24 1 5 1
2622 2 1 0 1 1
2622 2 2 0 1 1
2622 2 3 0 1 1
2622 2 4 0 1 1
2622 2 5 0 1 1
2622 2 6 0 1 1
2622 2 7 0 1 1
2622 2 8 0 1 1
2622 2 9 0 1 1
2622 2 10 0 1 1
2622 2 11 0 1 1
2622 2 12 0 1 1
2622 2 13 0 1 1
2622 2 14 0 1 1
2622 2 15 0 1 1
2622 2 16 1 1 1
2622 2 17 1 1 1
2622 2 18 0 1 1
2622 2 19 1 1 1
2622 2 20 0 1 1
2622 2 21 1 1 1
2622 2 22 0 1 1
2622 2 23 0 1 1
2622 2 24 0 1 1
2622 2 25 0 1 1
2623 1 1 1 2 1
2623 1 3 1 7 1
2623 1 4 1 6 1
2623 1 5 1 5 1
2623 1 6 1 1 1
2623 1 8 1 8 1
2623 1 9 1 10 1
2623 1 10 1 4 1
2623 1 11 1 1 1
2623 1 13 1 4 1
2623 1 14 1 3 1
2623 1 15 1 7 1
2623 1 16 1 2 1
2623 1 18 1 8 1
2623 1 19 1 3 1
2623 1 20 1 4 1
2623 1 21 1 1 1
2623 1 23 1 10 1
2623 1 24 1 8 1
2623 1 25 1 6 1
2623 2 1 0 1 1
2623 2 2 0 1 1
2623 2 3 0 1 1
2623 2 4 0 1 1
2623 2 5 1 1 1
2623 2 6 0 1 1
2623 2 7 0 1 1
2623 2 8 0 1 1
2623 2 9 0 1 1
2623 2 10 0 1 1
2623 2 11 0 1 1
2623 2 12 0 1 1
2623 2 13 0 1 1
2623 2 14 1 1 1
2623 2 15 0 1 1
2623 2 16 0 1 1
2623 2 17 0 1 1
2623 2 18 0 1 1
2623 2 19 0 1 1
2623 2 20 1 1 1
2623 2 21 0 1 1
2623 2 22 0 1 1
2623 2 23 1 1 1
2623 2 24 0 1 1
2623 2 25 1 1 1
2624 1 5 1 2 1
2624 1 6 1 1 1
2624 1 10 1 4 1
2624 1 15 1 5 1
2624 1 17 1 1 1
2624 1 19 1 2 1
2624 1 20 1 3 1
2624 1 21 1 17 1
2624 1 22 1 14 1
2624 1 23 1 22 1
2624 1 24 1 12 1
2624 1 25 1 17 1
2624 2 1 0 1 1
2624 2 2 0 1 1
2624 2 3 0 1 1
2624 2 4 0 1 1
2624 2 5 1 1 1
2624 2 6 0 1 1
2624 2 7 0 1 1
2624 2 8 0 1 1
2624 2 9 0 1 1
2624 2 10 1 1 1
2624 2 11 0 1 1
2624 2 12 0 1 1
2624 2 13 0 1 1
2624 2 14 0 1 1
2624 2 15 0 1 1
2624 2 16 0 1 1
2624 2 17 0 1 1
2624 2 18 0 1 1
2624 2 19 0 1 1
2624 2 20 0 1 1
2624 2 21 1 1 1
2624 2 22 1 1 1
2624 2 23 1 1 1
2624 2 24 1 1 1
2624 2 25 1 1 1
2625 1 1 1 21 1
2625 1 6 1 15 1
2625 1 11 1 22 1
2625 1 16 1 28 1
2625 1 17 1 1 1
2625 1 21 1 13 1
2625 2 1 1 1 1
2625 2 2 0 1 1
2625 2 3 0 1 1
2625 2 4 0 1 1
2625 2 5 0 1 1
2625 2 6 1 1 1
2625 2 7 0 1 1
2625 2 8 0 1 1
2625 2 9 0 1 1
2625 2 10 0 1 1
2625 2 11 1 1 1
2625 2 12 0 1 1
2625 2 13 0 1 1
2625 2 14 0 1 1
2625 2 15 0 1 1
2625 2 16 1 1 1
2625 2 17 0 1 1
2625 2 18 0 1 1
2625 2 19 0 1 1
2625 2 20 0 1 1
2625 2 21 1 1 1
2625 2 22 0 1 1
2625 2 23 0 1 1
2625 2 24 0 1 1
2625 2 25 0 1 1
2626 1 11 1 15 1
2626 1 12 1 15 1
2626 1 13 1 18 1
2626 1 14 1 15 1
2626 1 15 1 14 1
2626 1 17 1 1 1
2626 1 21 1 5 1
2626 1 22 1 2 1
2626 1 23 1 1 1
2626 1 24 1 5 1
2626 1 25 1 9 1
2626 2 1 0 1 1
2626 2 2 0 1 1
2626 2 3 0 1 1
2626 2 4 0 1 1
2626 2 5 0 1 1
2626 2 6 0 1 1
2626 2 7 0 1 1
2626 2 8 0 1 1
2626 2 9 0 1 1
2626 2 10 0 1 1
2626 2 11 0 1 1
2626 2 12 0 1 1
2626 2 13 1 1 1
2626 2 14 1 1 1
2626 2 15 0 1 1
2626 2 16 0 1 1
2626 2 17 0 1 1
2626 2 18 0 1 1
2626 2 19 0 1 1
2626 2 20 0 1 1
2626 2 21 0 1 1
2626 2 22 0 1 1
2626 2 23 0 1 1
2626 2 24 0 1 1
2626 2 25 0 1 1
2627 1 4 1 4 1
2627 1 9 1 6 1
2627 1 14 1 4 1
2627 1 19 1 3 1
2627 1 21 1 10 1
2627 1 22 1 20 1
2627 1 23 1 15 1
2627 1 24 1 22 1
2627 1 25 1 16 1
2627 2 1 0 1 1
2627 2 2 0 1 1
2627 2 3 0 1 1
2627 2 4 0 1 1
2627 2 5 0 1 1
2627 2 6 0 1 1
2627 2 7 0 1 1
2627 2 8 0 1 1
2627 2 9 1 1 1
2627 2 10 0 1 1
2627 2 11 0 1 1
2627 2 12 0 1 1
2627 2 13 0 1 1
2627 2 14 0 1 1
2627 2 15 0 1 1
2627 2 16 0 1 1
2627 2 17 0 1 1
2627 2 18 0 1 1
2627 2 19 0 1 1
2627 2 20 0 1 1
2627 2 21 1 1 1
2627 2 22 1 1 1
2627 2 23 1 1 1
2627 2 24 1 1 1
2627 2 25 1 1 1
2628 1 1 1 5 1
2628 1 2 1 2 1
2628 1 3 1 1 1
2628 1 6 1 4 1
2628 1 7 1 1 1
2628 1 9 1 2 1
2628 1 10 1 1 1
2628 1 11 1 4 1
2628 1 16 1 2 1
2628 1 18 1 3 1
2628 1 19 1 1 1
2628 1 20 1 3 1
2628 1 21 1 16 1
2628 1 22 1 14 1
2628 1 23 1 15 1
2628 1 24 1 16 1
2628 1 25 1 10 1
2628 2 1 0 1 1
2628 2 2 1 1 1
2628 2 3 0 1 1
2628 2 4 0 1 1
2628 2 5 0 1 1
2628 2 6 0 1 1
2628 2 7 0 1 1
2628 2 8 0 1 1
2628 2 9 0 1 1
2628 2 10 0 1 1
2628 2 11 0 1 1
2628 2 12 0 1 1
2628 2 13 0 1 1
2628 2 14 0 1 1
2628 2 15 0 1 1
2628 2 16 0 1 1
2628 2 17 0 1 1
2628 2 18 0 1 1
2628 2 19 0 1 1
2628 2 20 1 1 1
2628 2 21 1 1 1
2628 2 22 1 1 1
2628 2 23 1 1 1
2628 2 24 1 1 1
2628 2 25 0 1 1
2629 1 4 1 5 1
2629 1 9 1 4 1
2629 1 13 1 1 1
2629 1 14 1 1 1
2629 1 19 1 3 1
2629 1 21 1 13 1
2629 1 22 1 11 1
2629 1 23 1 19 1
2629 1 24 1 22 1
2629 1 25 1 21 1
2629 2 1 0 1 1
2629 2 2 0 1 1
2629 2 3 0 1 1
2629 2 4 0 1 1
2629 2 5 0 1 1
2629 2 6 0 1 1
2629 2 7 0 1 1
2629 2 8 0 1 1
2629 2 9 0 1 1
2629 2 10 0 1 1
2629 2 11 0 1 1
2629 2 12 0 1 1
2629 2 13 0 1 1
2629 2 14 0 1 1
2629 2 15 0 1 1
2629 2 16 0 1 1
2629 2 17 0 1 1
2629 2 18 0 1 1
2629 2 19 0 1 1
2629 2 20 0 1 1
2629 2 21 0 1 1
2629 2 22 0 1 1
2629 2 23 1 1 1
2629 2 24 1 1 1
2629 2 25 0 1 1
2630 1 2 1 17 1
2630 1 3 1 5 1
2630 1 7 1 14 1
2630 1 8 1 5 1
2630 1 12 1 14 1
2630 1 13 1 2 1
2630 1 17 1 27 1
2630 1 18 1 5 1
2630 1 22 1 9 1
2630 1 23 1 2 1
2630 2 1 0 1 1
2630 2 2 0 1 1
2630 2 3 1 1 1
2630 2 4 0 1 1
2630 2 5 0 1 1
2630 2 6 0 1 1
2630 2 7 1 1 1
2630 2 8 0 1 1
2630 2 9 0 1 1
2630 2 10 0 1 1
2630 2 11 0 1 1
2630 2 12 1 1 1
2630 2 13 0 1 1
2630 2 14 0 1 1
2630 2 15 0 1 1
2630 2 16 0 1 1
2630 2 17 1 1 1
2630 2 18 0 1 1
2630 2 19 0 1 1
2630 2 20 0 1 1
2630 2 21 0 1 1
2630 2 22 1 1 1
2630 2 23 0 1 1
2630 2 24 0 1 1
2630 2 25 0 1 1
2631 1 9 1 1 1
2631 1 10 1 1 1
2631 1 18 1 1 1
2631 1 21 1 24 1
2631 1 22 1 10 1
2631 1 23 1 24 1
2631 1 24 1 19 1
2631 1 25 1 20 1
2631 2 1 0 1 1
2631 2 2 0 1 1
2631 2 3 0 1 1
2631 2 4 0 1 1
2631 2 5 0 1 1
2631 2 6 0 1 1
2631 2 7 0 1 1
2631 2 8 0 1 1
2631 2 9 0 1 1
2631 2 10 1 1 1
2631 2 11 0 1 1
2631 2 12 0 1 1
2631 2 13 0 1 1
2631 2 14 0 1 1
2631 2 15 0 1 1
2631 2 16 0 1 1
2631 2 17 0 1 1
2631 2 18 0 1 1
2631 2 19 0 1 1
2631 2 20 0 1 1
2631 2 21 1 1 1
2631 2 22 1 1 1
2631 2 23 1 1 1
2631 2 24 1 1 1
2631 2 25 1 1 1
2632 1 1 1 1 1
2632 1 4 1 16 1
2632 1 5 1 1 1
2632 1 6 1 2 1
2632 1 9 1 12 1
2632 1 10 1 2 1
2632 1 11 1 2 1
2632 1 12 1 1 1
2632 1 13 1 2 1
2632 1 14 1 17 1
2632 1 15 1 2 1
2632 1 16 1 4 1
2632 1 17 1 1 1
2632 1 18 1 1 1
2632 1 19 1 20 1
2632 1 20 1 1 1
2632 1 21 1 1 1
2632 1 24 1 14 1
2632 2 1 0 1 1
2632 2 2 0 1 1
2632 2 3 0 1 1
2632 2 4 1 1 1
2632 2 5 0 1 1
2632 2 6 0 1 1
2632 2 7 0 1 1
2632 2 8 0 1 1
2632 2 9 1 1 1
2632 2 10 0 1 1
2632 2 11 0 1 1
2632 2 12 0 1 1
2632 2 13 0 1 1
2632 2 14 1 1 1
2632 2 15 0 1 1
2632 2 16 0 1 1
2632 2 17 0 1 1
2632 2 18 0 1 1
2632 2 19 1 1 1
2632 2 20 0 1 1
2632 2 21 0 1 1
2632 2 22 0 1 1
2632 2 23 0 1 1
2632 2 24 1 1 1
2632 2 25 0 1 1
2633 1 1 1 5 1
2633 1 2 1 11 1
2633 1 3 1 10 1
2633 1 4 1 12 1
2633 1 5 1 18 1
2633 1 6 1 5 1
2633 1 7 1 9 1
2633 1 8 1 7 1
2633 1 9 1 10 1
2633 1 10 1 9 1
2633 1 12 1 1 1
2633 1 16 1 1 1
2633 1 22 1 2 1
2633 2 1 1 1 1
2633 2 2 1 1 1
2633 2 3 0 1 1
2633 2 4 1 1 1
2633 2 5 0 1 1
2633 2 6 0 1 1
2633 2 7 0 1 1
2633 2 8 1 1 1
2633 2 9 0 1 1
2633 2 10 0 1 1
2633 2 11 0 1 1
2633 2 12 0 1 1
2633 2 13 0 1 1
2633 2 14 0 1 1
2633 2 15 0 1 1
2633 2 16 0 1 1
2633 2 17 0 1 1
2633 2 18 0 1 1
2633 2 19 0 1 1
2633 2 20 0 1 1
2633 2 21 0 1 1
2633 2 22 0 1 1
2633 2 23 0 1 1
2633 2 24 0 1 1
2633 2 25 0 1 1
2634 1 2 1 2 1
2634 1 6 1 19 1
2634 1 7 1 15 1
2634 1 8 1 16 1
2634 1 9 1 23 1
2634 1 10 1 13 1
2634 1 12 1 1 1
2634 1 13 1 1 1
2634 1 17 1 7 1
2634 1 18 1 1 1
2634 1 22 1 2 1
2634 2 1 0 1 1
2634 2 2 0 1 1
2634 2 3 0 1 1
2634 2 4 0 1 1
2634 2 5 0 1 1
2634 2 6 1 1 1
2634 2 7 1 1 1
2634 2 8 1 1 1
2634 2 9 1 1 1
2634 2 10 1 1 1
2634 2 11 0 1 1
2634 2 12 0 1 1
2634 2 13 0 1 1
2634 2 14 0 1 1
2634 2 15 0 1 1
2634 2 16 0 1 1
2634 2 17 0 1 1
2634 2 18 0 1 1
2634 2 19 0 1 1
2634 2 20 0 1 1
2634 2 21 0 1 1
2634 2 22 0 1 1
2634 2 23 0 1 1
2634 2 24 1 1 1
2634 2 25 0 1 1
2635 1 3 1 13 1
2635 1 4 1 2 1
2635 1 5 1 2 1
2635 1 7 1 2 1
2635 1 8 1 20 1
2635 1 9 1 8 1
2635 1 10 1 3 1
2635 1 12 1 1 1
2635 1 13 1 9 1
2635 1 14 1 3 1
2635 1 15 1 1 1
2635 1 16 1 1 1
2635 1 18 1 8 1
2635 1 19 1 4 1
2635 1 20 1 5 1
2635 1 23 1 13 1
2635 1 24 1 3 1
2635 1 25 1 2 1
2635 2 1 0 1 1
2635 2 2 0 1 1
2635 2 3 1 1 1
2635 2 4 0 1 1
2635 2 5 0 1 1
2635 2 6 0 1 1
2635 2 7 0 1 1
2635 2 8 0 1 1
2635 2 9 0 1 1
2635 2 10 1 1 1
2635 2 11 0 1 1
2635 2 12 0 1 1
2635 2 13 1 1 1
2635 2 14 0 1 1
2635 2 15 0 1 1
2635 2 16 0 1 1
2635 2 17 0 1 1
2635 2 18 0 1 1
2635 2 19 0 1 1
2635 2 20 0 1 1
2635 2 21 0 1 1
2635 2 22 0 1 1
2635 2 23 0 1 1
2635 2 24 1 1 1
2635 2 25 0 1 1
2636 1 1 1 15 1
2636 1 2 1 12 1
2636 1 3 1 15 1
2636 1 4 1 14 1
2636 1 5 1 11 1
2636 1 6 1 8 1
2636 1 10 1 1 1
2636 1 11 1 7 1
2636 1 16 1 6 1
2636 1 17 1 2 1
2636 1 21 1 9 1
2636 2 1 1 1 1
2636 2 2 0 1 1
2636 2 3 1 1 1
2636 2 4 1 1 1
2636 2 5 0 1 1
2636 2 6 1 1 1
2636 2 7 0 1 1
2636 2 8 0 1 1
2636 2 9 0 1 1
2636 2 10 0 1 1
2636 2 11 1 1 1
2636 2 12 0 1 1
2636 2 13 0 1 1
2636 2 14 0 1 1
2636 2 15 0 1 1
2636 2 16 1 1 1
2636 2 17 0 1 1
2636 2 18 0 1 1
2636 2 19 0 1 1
2636 2 20 0 1 1
2636 2 21 0 1 1
2636 2 22 0 1 1
2636 2 23 0 1 1
2636 2 24 0 1 1
2636 2 25 0 1 1
2637 1 1 1 15 1
2637 1 3 1 3 1
2637 1 6 1 17 1
2637 1 8 1 1 1
2637 1 11 1 17 1
2637 1 13 1 2 1
2637 1 15 1 1 1
2637 1 16 1 16 1
2637 1 18 1 1 1
2637 1 19 1 1 1
2637 1 20 1 1 1
2637 1 21 1 24 1
2637 1 23 1 1 1
2637 2 1 1 1 1
2637 2 2 0 1 1
2637 2 3 0 1 1
2637 2 4 0 1 1
2637 2 5 0 1 1
2637 2 6 1 1 1
2637 2 7 0 1 1
2637 2 8 0 1 1
2637 2 9 0 1 1
2637 2 10 0 1 1
2637 2 11 0 1 1
2637 2 12 0 1 1
2637 2 13 0 1 1
2637 2 14 0 1 1
2637 2 15 0 1 1
2637 2 16 1 1 1
2637 2 17 0 1 1
2637 2 18 0 1 1
2637 2 19 0 1 1
2637 2 20 0 1 1
2637 2 21 1 1 1
2637 2 22 0 1 1
2637 2 23 0 1 1
2637 2 24 0 1 1
2637 2 25 0 1 1
2638 1 1 1 12 1
2638 1 2 1 12 1
2638 1 3 1 18 1
2638 1 4 1 12 1
2638 1 5 1 20 1
2638 1 7 1 3 1
2638 1 10 1 2 1
2638 1 12 1 1 1
2638 1 16 1 2 1
2638 1 17 1 2 1
2638 1 18 1 4 1
2638 1 19 1 2 1
2638 1 20 1 4 1
2638 1 22 1 2 1
2638 1 25 1 4 1
2638 2 1 1 1 1
2638 2 2 1 1 1
2638 2 3 0 1 1
2638 2 4 1 1 1
2638 2 5 1 1 1
2638 2 6 0 1 1
2638 2 7 0 1 1
2638 2 8 0 1 1
2638 2 9 0 1 1
2638 2 10 0 1 1
2638 2 11 0 1 1
2638 2 12 0 1 1
2638 2 13 0 1 1
2638 2 14 0 1 1
2638 2 15 0 1 1
2638 2 16 0 1 1
2638 2 17 0 1 1
2638 2 18 0 1 1
2638 2 19 0 1 1
2638 2 20 0 1 1
2638 2 21 0 1 1
2638 2 22 0 1 1
2638 2 23 0 1 1
2638 2 24 0 1 1
2638 2 25 0 1 1
2639 1 2 1 2 1
2639 1 3 1 12 1
2639 1 5 1 1 1
2639 1 8 1 9 1
2639 1 9 1 1 1
2639 1 11 1 3 1
2639 1 12 1 12 1
2639 1 13 1 16 1
2639 1 14 1 8 1
2639 1 15 1 12 1
2639 1 16 1 1 1
2639 1 17 1 3 1
2639 1 18 1 9 1
2639 1 19 1 2 1
2639 1 20 1 3 1
2639 1 23 1 5 1
2639 1 24 1 1 1
2639 2 1 0 1 1
2639 2 2 0 1 1
2639 2 3 0 1 1
2639 2 4 0 1 1
2639 2 5 0 1 1
2639 2 6 0 1 1
2639 2 7 1 1 1
2639 2 8 0 1 1
2639 2 9 0 1 1
2639 2 10 0 1 1
2639 2 11 1 1 1
2639 2 12 0 1 1
2639 2 13 1 1 1
2639 2 14 0 1 1
2639 2 15 0 1 1
2639 2 16 0 1 1
2639 2 17 0 1 1
2639 2 18 0 1 1
2639 2 19 0 1 1
2639 2 20 0 1 1
2639 2 21 0 1 1
2639 2 22 0 1 1
2639 2 23 0 1 1
2639 2 24 0 1 1
2639 2 25 0 1 1
2640 1 1 1 6 1
2640 1 2 1 6 1
2640 1 3 1 1 1
2640 1 4 1 4 1
2640 1 5 1 3 1
2640 1 6 1 6 1
2640 1 7 1 6 1
2640 1 11 1 5 1
2640 1 12 1 10 1
2640 1 13 1 1 1
2640 1 16 1 1 1
2640 1 17 1 7 1
2640 1 21 1 6 1
2640 1 22 1 14 1
2640 1 23 1 6 1
2640 1 24 1 10 1
2640 1 25 1 8 1
2640 2 1 0 1 1
2640 2 2 1 1 1
2640 2 3 0 1 1
2640 2 4 0 1 1
2640 2 5 0 1 1
2640 2 6 0 1 1
2640 2 7 0 1 1
2640 2 8 0 1 1
2640 2 9 0 1 1
2640 2 10 0 1 1
2640 2 11 0 1 1
2640 2 12 0 1 1
2640 2 13 0 1 1
2640 2 14 0 1 1
2640 2 15 0 1 1
2640 2 16 0 1 1
2640 2 17 1 1 1
2640 2 18 0 1 1
2640 2 19 0 1 1
2640 2 20 0 1 1
2640 2 21 1 1 1
2640 2 22 0 1 1
2640 2 23 1 1 1
2640 2 24 0 1 1
2640 2 25 0 1 1
2641 1 4 1 1 1
2641 1 5 1 18 1
2641 1 7 1 2 1
2641 1 8 1 3 1
2641 1 9 1 2 1
2641 1 10 1 15 1
2641 1 15 1 11 1
2641 1 20 1 12 1
2641 1 21 1 5 1
2641 1 22 1 5 1
2641 1 23 1 4 1
2641 1 24 1 7 1
2641 1 25 1 15 1
2641 2 1 0 1 1
2641 2 2 0 1 1
2641 2 3 0 1 1
2641 2 4 0 1 1
2641 2 5 1 1 1
2641 2 6 0 1 1
2641 2 7 0 1 1
2641 2 8 0 1 1
2641 2 9 0 1 1
2641 2 10 1 1 1
2641 2 11 0 1 1
2641 2 12 0 1 1
2641 2 13 0 1 1
2641 2 14 0 1 1
2641 2 15 0 1 1
2641 2 16 0 1 1
2641 2 17 0 1 1
2641 2 18 0 1 1
2641 2 19 0 1 1
2641 2 20 1 1 1
2641 2 21 0 1 1
2641 2 22 0 1 1
2641 2 23 0 1 1
2641 2 24 0 1 1
2641 2 25 1 1 1
2642 1 2 1 6 1
2642 1 3 1 2 1
2642 1 4 1 1 1
2642 1 7 1 3 1
2642 1 8 1 1 1
2642 1 12 1 9 1
2642 1 13 1 1 1
2642 1 16 1 3 1
2642 1 17 1 7 1
2642 1 18 1 5 1
2642 1 19 1 4 1
2642 1 20 1 2 1
2642 1 21 1 14 1
2642 1 22 1 13 1
2642 1 23 1 12 1
2642 1 24 1 11 1
2642 1 25 1 6 1
2642 2 1 0 1 1
2642 2 2 0 1 1
2642 2 3 0 1 1
2642 2 4 0 1 1
2642 2 5 0 1 1
2642 2 6 0 1 1
2642 2 7 1 1 1
2642 2 8 0 1 1
2642 2 9 0 1 1
2642 2 10 0 1 1
2642 2 11 0 1 1
2642 2 12 0 1 1
2642 2 13 0 1 1
2642 2 14 0 1 1
2642 2 15 0 1 1
2642 2 16 0 1 1
2642 2 17 0 1 1
2642 2 18 1 1 1
2642 2 19 0 1 1
2642 2 20 0 1 1
2642 2 21 1 1 1
2642 2 22 1 1 1
2642 2 23 0 1 1
2642 2 24 0 1 1
2642 2 25 0 1 1
2643 1 1 1 2 1
2643 1 5 1 2 1
2643 1 6 1 1 1
2643 1 9 1 1 1
2643 1 11 1 12 1
2643 1 12 1 8 1
2643 1 13 1 7 1
2643 1 14 1 4 1
2643 1 15 1 4 1
2643 1 16 1 11 1
2643 1 17 1 5 1
2643 1 18 1 18 1
2643 1 19 1 11 1
2643 1 20 1 11 1
2643 1 21 1 3 1
2643 2 1 0 1 1
2643 2 2 0 1 1
2643 2 3 0 1 1
2643 2 4 0 1 1
2643 2 5 1 1 1
2643 2 6 0 1 1
2643 2 7 0 1 1
2643 2 8 0 1 1
2643 2 9 0 1 1
2643 2 10 0 1 1
2643 2 11 1 1 1
2643 2 12 0 1 1
2643 2 13 0 1 1
2643 2 14 0 1 1
2643 2 15 1 1 1
2643 2 16 0 1 1
2643 2 17 0 1 1
2643 2 18 0 1 1
2643 2 19 1 1 1
2643 2 20 0 1 1
2643 2 21 1 1 1
2643 2 22 0 1 1
2643 2 23 0 1 1
2643 2 24 0 1 1
2643 2 25 0 1 1
2644 1 1 1 11 1
2644 1 2 1 6 1
2644 1 3 1 6 1
2644 1 4 1 19 1
2644 1 5 1 7 1
2644 1 9 1 13 1
2644 1 12 1 3 1
2644 1 14 1 11 1
2644 1 15 1 2 1
2644 1 19 1 12 1
2644 1 24 1 10 1
2644 2 1 1 1 1
2644 2 2 0 1 1
2644 2 3 1 1 1
2644 2 4 1 1 1
2644 2 5 0 1 1
2644 2 6 0 1 1
2644 2 7 0 1 1
2644 2 8 0 1 1
2644 2 9 1 1 1
2644 2 10 0 1 1
2644 2 11 0 1 1
2644 2 12 0 1 1
2644 2 13 0 1 1
2644 2 14 0 1 1
2644 2 15 0 1 1
2644 2 16 0 1 1
2644 2 17 0 1 1
2644 2 18 0 1 1
2644 2 19 0 1 1
2644 2 20 0 1 1
2644 2 21 0 1 1
2644 2 22 0 1 1
2644 2 23 0 1 1
2644 2 24 0 1 1
2644 2 25 0 1 1
2645 1 2 1 1 1
2645 1 7 1 1 1
2645 1 11 1 2 1
2645 1 16 1 24 1
2645 1 17 1 24 1
2645 1 18 1 15 1
2645 1 19 1 15 1
2645 1 20 1 17 1
2645 1 22 1 1 1
2645 2 1 0 1 1
2645 2 2 0 1 1
2645 2 3 0 1 1
2645 2 4 0 1 1
2645 2 5 0 1 1
2645 2 6 0 1 1
2645 2 7 0 1 1
2645 2 8 0 1 1
2645 2 9 0 1 1
2645 2 10 0 1 1
2645 2 11 0 1 1
2645 2 12 0 1 1
2645 2 13 0 1 1
2645 2 14 0 1 1
2645 2 15 0 1 1
2645 2 16 1 1 1
2645 2 17 1 1 1
2645 2 18 1 1 1
2645 2 19 1 1 1
2645 2 20 1 1 1
2645 2 21 0 1 1
2645 2 22 0 1 1
2645 2 23 0 1 1
2645 2 24 0 1 1
2645 2 25 0 1 1
2646 1 1 1 17 1
2646 1 6 1 17 1
2646 1 10 1 1 1
2646 1 11 1 16 1
2646 1 16 1 23 1
2646 1 17 1 1 1
2646 1 18 1 2 1
2646 1 19 1 2 1
2646 1 20 1 5 1
2646 1 21 1 16 1
2646 2 1 1 1 1
2646 2 2 0 1 1
2646 2 3 0 1 1
2646 2 4 0 1 1
2646 2 5 0 1 1
2646 2 6 1 1 1
2646 2 7 0 1 1
2646 2 8 0 1 1
2646 2 9 0 1 1
2646 2 10 0 1 1
2646 2 11 1 1 1
2646 2 12 0 1 1
2646 2 13 0 1 1
2646 2 14 0 1 1
2646 2 15 0 1 1
2646 2 16 1 1 1
2646 2 17 0 1 1
2646 2 18 0 1 1
2646 2 19 0 1 1
2646 2 20 0 1 1
2646 2 21 1 1 1
2646 2 22 0 1 1
2646 2 23 0 1 1
2646 2 24 0 1 1
2646 2 25 0 1 1
2647 1 3 1 2 1
2647 1 6 1 3 1
2647 1 7 1 6 1
2647 1 8 1 5 1
2647 1 9 1 6 1
2647 1 10 1 2 1
2647 1 16 1 15 1
2647 1 17 1 18 1
2647 1 18 1 9 1
2647 1 19 1 15 1
2647 1 20 1 19 1
2647 2 1 0 1 1
2647 2 2 0 1 1
2647 2 3 0 1 1
2647 2 4 0 1 1
2647 2 5 0 1 1
2647 2 6 1 1 1
2647 2 7 1 1 1
2647 2 8 0 1 1
2647 2 9 0 1 1
2647 2 10 1 1 1
2647 2 11 0 1 1
2647 2 12 0 1 1
2647 2 13 0 1 1
2647 2 14 0 1 1
2647 2 15 0 1 1
2647 2 16 1 1 1
2647 2 17 1 1 1
2647 2 18 1 1 1
2647 2 19 1 1 1
2647 2 20 1 1 1
2647 2 21 0 1 1
2647 2 22 0 1 1
2647 2 23 0 1 1
2647 2 24 0 1 1
2647 2 25 0 1 1
2648 1 3 1 1 1
2648 1 9 1 2 1
2648 1 14 1 2 1
2648 1 21 1 21 1
2648 1 22 1 16 1
2648 1 23 1 21 1
2648 1 24 1 23 1
2648 1 25 1 14 1
2648 2 1 0 1 1
2648 2 2 0 1 1
2648 2 3 0 1 1
2648 2 4 0 1 1
2648 2 5 0 1 1
2648 2 6 0 1 1
2648 2 7 0 1 1
2648 2 8 0 1 1
2648 2 9 0 1 1
2648 2 10 0 1 1
2648 2 11 0 1 1
2648 2 12 0 1 1
2648 2 13 0 1 1
2648 2 14 1 1 1
2648 2 15 0 1 1
2648 2 16 0 1 1
2648 2 17 0 1 1
2648 2 18 0 1 1
2648 2 19 0 1 1
2648 2 20 0 1 1
2648 2 21 1 1 1
2648 2 22 1 1 1
2648 2 23 0 1 1
2648 2 24 1 1 1
2648 2 25 1 1 1
2649 1 1 1 2 1
2649 1 2 1 5 1
2649 1 3 1 5 1
2649 1 4 1 4 1
2649 1 5 1 5 1
2649 1 6 1 17 1
2649 1 7 1 11 1
2649 1 8 1 11 1
2649 1 9 1 7 1
2649 1 10 1 16 1
2649 1 15 1 4 1
2649 1 20 1 7 1
2649 1 25 1 6 1
2649 2 1 0 1 1
2649 2 2 0 1 1
2649 2 3 0 1 1
2649 2 4 1 1 1
2649 2 5 1 1 1
2649 2 6 1 1 1
2649 2 7 1 1 1
2649 2 8 0 1 1
2649 2 9 1 1 1
2649 2 10 1 1 1
2649 2 11 0 1 1
2649 2 12 0 1 1
2649 2 13 0 1 1
2649 2 14 0 1 1
2649 2 15 0 1 1
2649 2 16 0 1 1
2649 2 17 0 1 1
2649 2 18 0 1 1
2649 2 19 0 1 1
2649 2 20 0 1 1
2649 2 21 0 1 1
2649 2 22 0 1 1
2649 2 23 0 1 1
2649 2 24 0 1 1
2649 2 25 0 1 1
2650 1 1 1 16 1
2650 1 5 1 4 1
2650 1 6 1 14 1
2650 1 8 1 1 1
2650 1 10 1 8 1
2650 1 11 1 12 1
2650 1 15 1 4 1
2650 1 16 1 17 1
2650 1 20 1 4 1
2650 1 21 1 15 1
2650 1 25 1 5 1
2650 2 1 1 1 1
2650 2 2 0 1 1
2650 2 3 0 1 1
2650 2 4 0 1 1
2650 2 5 1 1 1
2650 2 6 1 1 1
2650 2 7 0 1 1
2650 2 8 1 1 1
2650 2 9 0 1 1
2650 2 10 1 1 1
2650 2 11 0 1 1
2650 2 12 0 1 1
2650 2 13 0 1 1
2650 2 14 0 1 1
2650 2 15 1 1 1
2650 2 16 0 1 1
2650 2 17 0 1 1
2650 2 18 0 1 1
2650 2 19 0 1 1
2650 2 20 0 1 1
2650 2 21 1 1 1
2650 2 22 0 1 1
2650 2 23 0 1 1
2650 2 24 0 1 1
2650 2 25 0 1 1
2651 1 1 1 10 1
2651 1 4 1 9 1
2651 1 6 1 8 1
2651 1 9 1 13 1
2651 1 11 1 12 1
2651 1 14 1 8 1
2651 1 16 1 9 1
2651 1 19 1 9 1
2651 1 21 1 17 1
2651 1 24 1 5 1
2651 2 1 1 1 1
2651 2 2 0 1 1
2651 2 3 0 1 1
2651 2 4 0 1 1
2651 2 5 0 1 1
2651 2 6 1 1 1
2651 2 7 0 1 1
2651 2 8 0 1 1
2651 2 9 1 1 1
2651 2 10 0 1 1
2651 2 11 0 1 1
2651 2 12 0 1 1
2651 2 13 0 1 1
2651 2 14 1 1 1
2651 2 15 0 1 1
2651 2 16 0 1 1
2651 2 17 0 1 1
2651 2 18 0 1 1
2651 2 19 0 1 1
2651 2 20 0 1 1
2651 2 21 0 1 1
2651 2 22 0 1 1
2651 2 23 0 1 1
2651 2 24 0 1 1
2651 2 25 0 1 1
2652 1 1 1 11 1
2652 1 6 1 6 1
2652 1 7 1 1 1
2652 1 9 1 1 1
2652 1 11 1 15 1
2652 1 12 1 6 1
2652 1 13 1 3 1
2652 1 14 1 6 1
2652 1 15 1 6 1
2652 1 16 1 22 1
2652 1 17 1 1 1
2652 1 18 1 3 1
2652 1 19 1 5 1
2652 1 20 1 5 1
2652 1 21 1 9 1
2652 2 1 1 1 1
2652 2 2 0 1 1
2652 2 3 0 1 1
2652 2 4 0 1 1
2652 2 5 0 1 1
2652 2 6 1 1 1
2652 2 7 0 1 1
2652 2 8 0 1 1
2652 2 9 0 1 1
2652 2 10 0 1 1
2652 2 11 1 1 1
2652 2 12 1 1 1
2652 2 13 0 1 1
2652 2 14 0 1 1
2652 2 15 0 1 1
2652 2 16 1 1 1
2652 2 17 0 1 1
2652 2 18 1 1 1
2652 2 19 0 1 1
2652 2 20 1 1 1
2652 2 21 0 1 1
2652 2 22 0 1 1
2652 2 23 0 1 1
2652 2 24 0 1 1
2652 2 25 0 1 1
2653 1 1 1 2 1
2653 1 2 1 2 1
2653 1 4 1 1 1
2653 1 5 1 2 1
2653 1 7 1 1 1
2653 1 12 1 1 1
2653 1 17 1 1 1
2653 1 21 1 21 1
2653 1 22 1 18 1
2653 1 23 1 15 1
2653 1 24 1 17 1
2653 1 25 1 19 1
2653 2 1 0 1 1
2653 2 2 0 1 1
2653 2 3 1 1 1
2653 2 4 0 1 1
2653 2 5 0 1 1
2653 2 6 0 1 1
2653 2 7 0 1 1
2653 2 8 0 1 1
2653 2 9 0 1 1
2653 2 10 0 1 1
2653 2 11 0 1 1
2653 2 12 0 1 1
2653 2 13 0 1 1
2653 2 14 0 1 1
2653 2 15 0 1 1
2653 2 16 0 1 1
2653 2 17 0 1 1
2653 2 18 0 1 1
2653 2 19 0 1 1
2653 2 20 0 1 1
2653 2 21 1 1 1
2653 2 22 0 1 1
2653 2 23 1 1 1
2653 2 24 1 1 1
2653 2 25 1 1 1
2654 1 3 1 13 1
2654 1 4 1 1 1
2654 1 8 1 17 1
2654 1 9 1 1 1
2654 1 13 1 19 1
2654 1 18 1 17 1
2654 1 22 1 2 1
2654 1 23 1 28 1
2654 1 24 1 1 1
2654 1 25 1 1 1
2654 2 1 0 1 1
2654 2 2 0 1 1
2654 2 3 1 1 1
2654 2 4 0 1 1
2654 2 5 0 1 1
2654 2 6 0 1 1
2654 2 7 0 1 1
2654 2 8 1 1 1
2654 2 9 0 1 1
2654 2 10 0 1 1
2654 2 11 0 1 1
2654 2 12 0 1 1
2654 2 13 0 1 1
2654 2 14 0 1 1
2654 2 15 0 1 1
2654 2 16 0 1 1
2654 2 17 0 1 1
2654 2 18 1 1 1
2654 2 19 0 1 1
2654 2 20 0 1 1
2654 2 21 0 1 1
2654 2 22 0 1 1
2654 2 23 1 1 1
2654 2 24 0 1 1
2654 2 25 0 1 1
2655 1 3 1 2 1
2655 1 4 1 1 1
2655 1 8 1 2 1
2655 1 13 1 2 1
2655 1 14 1 1 1
2655 1 16 1 17 1
2655 1 17 1 18 1
2655 1 18 1 18 1
2655 1 19 1 21 1
2655 1 20 1 16 1
2655 1 23 1 1 1
2655 1 24 1 1 1
2655 2 1 0 1 1
2655 2 2 1 1 1
2655 2 3 0 1 1
2655 2 4 0 1 1
2655 2 5 0 1 1
2655 2 6 0 1 1
2655 2 7 0 1 1
2655 2 8 0 1 1
2655 2 9 0 1 1
2655 2 10 0 1 1
2655 2 11 0 1 1
2655 2 12 0 1 1
2655 2 13 0 1 1
2655 2 14 0 1 1
2655 2 15 0 1 1
2655 2 16 1 1 1
2655 2 17 1 1 1
2655 2 18 1 1 1
2655 2 19 1 1 1
2655 2 20 1 1 1
2655 2 21 0 1 1
2655 2 22 0 1 1
2655 2 23 0 1 1
2655 2 24 0 1 1
2655 2 25 0 1 1
2656 1 2 1 13 1
2656 1 4 1 3 1
2656 1 5 1 7 1
2656 1 7 1 11 1
2656 1 8 1 1 1
2656 1 9 1 5 1
2656 1 10 1 1 1
2656 1 12 1 15 1
2656 1 14 1 1 1
2656 1 15 1 2 1
2656 1 17 1 12 1
2656 1 19 1 4 1
2656 1 21 1 1 1
2656 1 22 1 16 1
2656 1 24 1 5 1
2656 1 25 1 3 1
2656 2 1 0 1 1
2656 2 2 1 1 1
2656 2 3 0 1 1
2656 2 4 0 1 1
2656 2 5 1 1 1
2656 2 6 0 1 1
2656 2 7 0 1 1
2656 2 8 0 1 1
2656 2 9 0 1 1
2656 2 10 0 1 1
2656 2 11 0 1 1
2656 2 12 1 1 1
2656 2 13 0 1 1
2656 2 14 0 1 1
2656 2 15 0 1 1
2656 2 16 0 1 1
2656 2 17 0 1 1
2656 2 18 0 1 1
2656 2 19 0 1 1
2656 2 20 0 1 1
2656 2 21 0 1 1
2656 2 22 1 1 1
2656 2 23 0 1 1
2656 2 24 0 1 1
2656 2 25 0 1 1
2657 1 1 1 4 1
2657 1 5 1 2 1
2657 1 6 1 1 1
2657 1 8 1 1 1
2657 1 9 1 3 1
2657 1 10 1 3 1
2657 1 11 1 3 1
2657 1 14 1 1 1
2657 1 15 1 1 1
2657 1 16 1 2 1
2657 1 17 1 1 1
2657 1 18 1 1 1
2657 1 19 1 5 1
2657 1 20 1 1 1
2657 1 21 1 18 1
2657 1 22 1 13 1
2657 1 23 1 11 1
2657 1 24 1 12 1
2657 1 25 1 17 1
2657 2 1 0 1 1
2657 2 2 0 1 1
2657 2 3 0 1 1
2657 2 4 0 1 1
2657 2 5 0 1 1
2657 2 6 0 1 1
2657 2 7 0 1 1
2657 2 8 0 1 1
2657 2 9 0 1 1
2657 2 10 0 1 1
2657 2 11 0 1 1
2657 2 12 0 1 1
2657 2 13 0 1 1
2657 2 14 0 1 1
2657 2 15 0 1 1
2657 2 16 0 1 1
2657 2 17 0 1 1
2657 2 18 0 1 1
2657 2 19 1 1 1
2657 2 20 0 1 1
2657 2 21 1 1 1
2657 2 22 0 1 1
2657 2 23 1 1 1
2657 2 24 0 1 1
2657 2 25 0 1 1
2658 1 1 1 1 1
2658 1 3 1 15 1
2658 1 8 1 11 1
2658 1 9 1 1 1
2658 1 11 1 6 1
2658 1 12 1 3 1
2658 1 13 1 20 1
2658 1 14 1 5 1
2658 1 15 1 9 1
2658 1 18 1 11 1
2658 1 21 1 2 1
2658 1 22 1 1 1
2658 1 23 1 9 1
2658 1 24 1 5 1
2658 1 25 1 1 1
2658 2 1 0 1 1
2658 2 2 0 1 1
2658 2 3 1 1 1
2658 2 4 0 1 1
2658 2 5 0 1 1
2658 2 6 0 1 1
2658 2 7 0 1 1
2658 2 8 0 1 1
2658 2 9 0 1 1
2658 2 10 0 1 1
2658 2 11 0 1 1
2658 2 12 0 1 1
2658 2 13 1 1 1
2658 2 14 1 1 1
2658 2 15 0 1 1
2658 2 16 0 1 1
2658 2 17 0 1 1
2658 2 18 0 1 1
2658 2 19 0 1 1
2658 2 20 0 1 1
2658 2 21 0 1 1
2658 2 22 0 1 1
2658 2 23 0 1 1
2658 2 24 0 1 1
2658 2 25 0 1 1
2659 1 1 1 1 1
2659 1 2 1 1 1
2659 1 4 1 1 1
2659 1 5 1 3 1
2659 1 9 1 1 1
2659 1 11 1 6 1
2659 1 12 1 7 1
2659 1 13 1 10 1
2659 1 14 1 3 1
2659 1 15 1 9 1
2659 1 16 1 1 1
2659 1 21 1 7 1
2659 1 22 1 14 1
2659 1 23 1 11 1
2659 1 24 1 14 1
2659 1 25 1 11 1
2659 2 1 0 1 1
2659 2 2 0 1 1
2659 2 3 1 1 1
2659 2 4 0 1 1
2659 2 5 0 1 1
2659 2 6 0 1 1
2659 2 7 0 1 1
2659 2 8 0 1 1
2659 2 9 0 1 1
2659 2 10 0 1 1
2659 2 11 1 1 1
2659 2 12 0 1 1
2659 2 13 0 1 1
2659 2 14 0 1 1
2659 2 15 0 1 1
2659 2 16 0 1 1
2659 2 17 0 1 1
2659 2 18 0 1 1
2659 2 19 0 1 1
2659 2 20 0 1 1
2659 2 21 0 1 1
2659 2 22 1 1 1
2659 2 23 0 1 1
2659 2 24 1 1 1
2659 2 25 1 1 1
2660 1 4 1 4 1
2660 1 9 1 9 1
2660 1 11 1 3 1
2660 1 12 1 7 1
2660 1 13 1 6 1
2660 1 14 1 19 1
2660 1 15 1 7 1
2660 1 16 1 6 1
2660 1 17 1 3 1
2660 1 18 1 5 1
2660 1 19 1 17 1
2660 1 20 1 7 1
2660 1 24 1 7 1
2660 2 1 0 1 1
2660 2 2 0 1 1
2660 2 3 0 1 1
2660 2 4 1 1 1
2660 2 5 0 1 1
2660 2 6 0 1 1
2660 2 7 0 1 1
2660 2 8 0 1 1
2660 2 9 0 1 1
2660 2 10 0 1 1
2660 2 11 0 1 1
2660 2 12 0 1 1
2660 2 13 0 1 1
2660 2 14 0 1 1
2660 2 15 0 1 1
2660 2 16 0 1 1
2660 2 17 0 1 1
2660 2 18 0 1 1
2660 2 19 1 1 1
2660 2 20 0 1 1
2660 2 21 0 1 1
2660 2 22 0 1 1
2660 2 23 0 1 1
2660 2 24 1 1 1
2660 2 25 0 1 1
2661 1 4 1 2 1
2661 1 9 1 2 1
2661 1 14 1 1 1
2661 1 16 1 23 1
2661 1 17 1 18 1
2661 1 18 1 15 1
2661 1 19 1 17 1
2661 1 20 1 17 1
2661 1 22 1 1 1
2661 1 24 1 4 1
2661 2 1 0 1 1
2661 2 2 0 1 1
2661 2 3 0 1 1
2661 2 4 0 1 1
2661 2 5 0 1 1
2661 2 6 0 1 1
2661 2 7 0 1 1
2661 2 8 0 1 1
2661 2 9 0 1 1
2661 2 10 0 1 1
2661 2 11 0 1 1
2661 2 12 0 1 1
2661 2 13 0 1 1
2661 2 14 0 1 1
2661 2 15 0 1 1
2661 2 16 1 1 1
2661 2 17 0 1 1
2661 2 18 1 1 1
2661 2 19 1 1 1
2661 2 20 1 1 1
2661 2 21 0 1 1
2661 2 22 0 1 1
2661 2 23 0 1 1
2661 2 24 0 1 1
2661 2 25 0 1 1
2662 1 1 1 12 1
2662 1 6 1 19 1
2662 1 7 1 1 1
2662 1 11 1 15 1
2662 1 12 1 4 1
2662 1 13 1 5 1
2662 1 14 1 3 1
2662 1 15 1 4 1
2662 1 16 1 19 1
2662 1 21 1 10 1
2662 1 22 1 1 1
2662 1 23 1 1 1
2662 1 24 1 5 1
2662 1 25 1 1 1
2662 2 1 1 1 1
2662 2 2 0 1 1
2662 2 3 0 1 1
2662 2 4 0 1 1
2662 2 5 0 1 1
2662 2 6 1 1 1
2662 2 7 0 1 1
2662 2 8 0 1 1
2662 2 9 0 1 1
2662 2 10 0 1 1
2662 2 11 1 1 1
2662 2 12 1 1 1
2662 2 13 0 1 1
2662 2 14 0 1 1
2662 2 15 0 1 1
2662 2 16 1 1 1
2662 2 17 0 1 1
2662 2 18 0 1 1
2662 2 19 0 1 1
2662 2 20 0 1 1
2662 2 21 1 1 1
2662 2 22 0 1 1
2662 2 23 0 1 1
2662 2 24 0 1 1
2662 2 25 0 1 1
2663 1 3 1 13 1
2663 1 8 1 22 1
2663 1 13 1 16 1
2663 1 18 1 27 1
2663 1 23 1 22 1
2663 2 1 0 1 1
2663 2 2 0 1 1
2663 2 3 1 1 1
2663 2 4 0 1 1
2663 2 5 0 1 1
2663 2 6 0 1 1
2663 2 7 0 1 1
2663 2 8 1 1 1
2663 2 9 0 1 1
2663 2 10 0 1 1
2663 2 11 0 1 1
2663 2 12 0 1 1
2663 2 13 1 1 1
2663 2 14 0 1 1
2663 2 15 0 1 1
2663 2 16 0 1 1
2663 2 17 0 1 1
2663 2 18 1 1 1
2663 2 19 0 1 1
2663 2 20 0 1 1
2663 2 21 0 1 1
2663 2 22 0 1 1
2663 2 23 1 1 1
2663 2 24 0 1 1
2663 2 25 0 1 1
2664 1 1 1 2 1
2664 1 2 1 4 1
2664 1 3 1 8 1
2664 1 6 1 2 1
2664 1 7 1 7 1
2664 1 8 1 17 1
2664 1 9 1 8 1
2664 1 10 1 5 1
2664 1 11 1 7 1
2664 1 12 1 5 1
2664 1 13 1 10 1
2664 1 14 1 2 1
2664 1 15 1 6 1
2664 1 16 1 3 1
2664 1 18 1 7 1
2664 1 23 1 7 1
2664 2 1 0 1 1
2664 2 2 0 1 1
2664 2 3 1 1 1
2664 2 4 0 1 1
2664 2 5 0 1 1
2664 2 6 0 1 1
2664 2 7 1 1 1
2664 2 8 1 1 1
2664 2 9 0 1 1
2664 2 10 1 1 1
2664 2 11 0 1 1
2664 2 12 0 1 1
2664 2 13 1 1 1
2664 2 14 0 1 1
2664 2 15 1 1 1
2664 2 16 0 1 1
2664 2 17 0 1 1
2664 2 18 1 1 1
2664 2 19 0 1 1
2664 2 20 0 1 1
2664 2 21 0 1 1
2664 2 22 0 1 1
2664 2 23 0 1 1
2664 2 24 0 1 1
2664 2 25 0 1 1
2665 1 5 1 20 1
2665 1 10 1 19 1
2665 1 15 1 21 1
2665 1 20 1 22 1
2665 1 23 1 2 1
2665 1 24 1 2 1
2665 1 25 1 14 1
2665 2 1 0 1 1
2665 2 2 0 1 1
2665 2 3 0 1 1
2665 2 4 0 1 1
2665 2 5 1 1 1
2665 2 6 0 1 1
2665 2 7 0 1 1
2665 2 8 0 1 1
2665 2 9 0 1 1
2665 2 10 1 1 1
2665 2 11 0 1 1
2665 2 12 0 1 1
2665 2 13 0 1 1
2665 2 14 0 1 1
2665 2 15 1 1 1
2665 2 16 0 1 1
2665 2 17 0 1 1
2665 2 18 0 1 1
2665 2 19 0 1 1
2665 2 20 1 1 1
2665 2 21 0 1 1
2665 2 22 0 1 1
2665 2 23 0 1 1
2665 2 24 0 1 1
2665 2 25 1 1 1
2666 1 3 1 1 1
2666 1 5 1 1 1
2666 1 6 1 1 1
2666 1 10 1 2 1
2666 1 11 1 18 1
2666 1 12 1 21 1
2666 1 13 1 18 1
2666 1 14 1 18 1
2666 1 15 1 17 1
2666 1 19 1 2 1
2666 1 24 1 1 1
2666 2 1 0 1 1
2666 2 2 0 1 1
2666 2 3 0 1 1
2666 2 4 0 1 1
2666 2 5 0 1 1
2666 2 6 0 1 1
2666 2 7 0 1 1
2666 2 8 0 1 1
2666 2 9 0 1 1
2666 2 10 0 1 1
2666 2 11 1 1 1
2666 2 12 1 1 1
2666 2 13 1 1 1
2666 2 14 1 1 1
2666 2 15 1 1 1
2666 2 16 0 1 1
2666 2 17 0 1 1
2666 2 18 0 1 1
2666 2 19 0 1 1
2666 2 20 0 1 1
2666 2 21 0 1 1
2666 2 22 0 1 1
2666 2 23 0 1 1
2666 2 24 0 1 1
2666 2 25 0 1 1
2667 1 1 1 12 1
2667 1 2 1 8 1
2667 1 3 1 15 1
2667 1 4 1 7 1
2667 1 5 1 7 1
2667 1 11 1 4 1
2667 1 12 1 4 1
2667 1 13 1 9 1
2667 1 14 1 6 1
2667 1 15 1 6 1
2667 1 16 1 3 1
2667 1 17 1 5 1
2667 1 18 1 7 1
2667 1 19 1 4 1
2667 1 20 1 2 1
2667 1 23 1 1 1
2667 2 1 1 1 1
2667 2 2 0 1 1
2667 2 3 0 1 1
2667 2 4 1 1 1
2667 2 5 1 1 1
2667 2 6 0 1 1
2667 2 7 0 1 1
2667 2 8 0 1 1
2667 2 9 0 1 1
2667 2 10 0 1 1
2667 2 11 0 1 1
2667 2 12 0 1 1
2667 2 13 0 1 1
2667 2 14 0 1 1
2667 2 15 0 1 1
2667 2 16 0 1 1
2667 2 17 1 1 1
2667 2 18 0 1 1
2667 2 19 0 1 1
2667 2 20 1 1 1
2667 2 21 0 1 1
2667 2 22 0 1 1
2667 2 23 0 1 1
2667 2 24 0 1 1
2667 2 25 0 1 1
2668 1 1 1 2 1
2668 1 2 1 2 1
2668 1 3 1 2 1
2668 1 5 1 15 1
2668 1 6 1 4 1
2668 1 7 1 4 1
2668 1 8 1 3 1
2668 1 9 1 3 1
2668 1 10 1 11 1
2668 1 11 1 4 1
2668 1 12 1 2 1
2668 1 13 1 1 1
2668 1 14 1 6 1
2668 1 15 1 8 1
[truncated: 200,799 more chars]
