# Supplementary material for: Inferring multimodal latent topics from electronic health records
Source: Nat Commun. 2020 May 21;11:2536. doi: 10.1038/s41467-020-16378-3 (PMC7242436; doi:10.1038/s41467-020-16378-3)
Supplement: Supplementary file 13 — Supplementary Software 1 [file 41467_2020_16378_MOESM13_ESM.zip › Supplementary_software/mixehr/data/sim123/testData_labOnly_nmar_iter149_thetaTest.csv]

2001	0.104113	0.0942215	0.0932725	0.0915384	0.0897222	0.10061	0.121723	0.0922961	0.115098	0.0975204
2002	0.109809	0.0970711	0.100416	0.0903857	0.0965561	0.103975	0.0978954	0.0957929	0.109559	0.0983841
2003	0.101538	0.10367	0.103742	0.100433	0.103245	0.097452	0.0967727	0.0978647	0.0948808	0.100311
2004	0.105851	0.0956874	0.102133	0.0961883	0.0988822	0.0978287	0.105006	0.10158	0.0956978	0.100895
2005	0.0968614	0.0923681	0.116453	0.0896738	0.114462	0.0948598	0.101998	0.0913541	0.10415	0.0973102
2006	0.108834	0.092566	0.0941763	0.097462	0.095681	0.102987	0.101287	0.0987282	0.112298	0.0959855
2007	0.101064	0.100704	0.10064	0.0936362	0.0993286	0.099356	0.0969117	0.0985198	0.112422	0.0974672
2008	0.099603	0.0994371	0.1011	0.0918694	0.0981041	0.0975471	0.104564	0.093698	0.116223	0.0979776
2009	0.105145	0.0944084	0.0976185	0.099136	0.107072	0.104969	0.0991501	0.0972031	0.0988594	0.0963189
2010	0.0996174	0.101865	0.0996497	0.103036	0.0970273	0.108569	0.0991306	0.0924657	0.0974446	0.101167
2011	0.101034	0.0887429	0.101924	0.0965274	0.0993237	0.10283	0.101751	0.0987625	0.107593	0.101427
2012	0.103264	0.0948126	0.0995877	0.0956012	0.097859	0.0939904	0.108057	0.0974254	0.111092	0.0983712
2013	0.0880504	0.0900699	0.11875	0.105472	0.0930362	0.103999	0.0873446	0.134804	0.0857855	0.0908795
2014	0.0973898	0.103558	0.0991938	0.100312	0.102529	0.0976525	0.0996062	0.0973415	0.102744	0.0998988
2015	0.106727	0.104338	0.103044	0.0968174	0.0995112	0.0947228	0.0965539	0.106512	0.0923723	0.099103
2016	0.0986039	0.0905721	0.0913833	0.095392	0.0936087	0.117737	0.103714	0.086142	0.129142	0.0939377
2017	0.103351	0.0991443	0.0992264	0.0992793	0.0978155	0.101189	0.100303	0.0930235	0.106927	0.0998442
2018	0.122576	0.111142	0.0907048	0.088651	0.0907027	0.0974765	0.0965413	0.0937888	0.115629	0.0929537
2019	0.0932667	0.0915226	0.111819	0.0959115	0.0944931	0.094062	0.0965222	0.127856	0.0949415	0.0986893
2020	0.0936811	0.110467	0.0977613	0.0903752	0.0890341	0.0961083	0.098786	0.0957032	0.133589	0.094951
2021	0.0967951	0.118096	0.10105	0.104838	0.0908063	0.0904722	0.101221	0.0946008	0.107426	0.0948053
2022	0.101818	0.0955014	0.0950894	0.104941	0.09909	0.0981151	0.0971167	0.110219	0.0989705	0.0991912
2023	0.102749	0.111308	0.105285	0.092642	0.0866779	0.0939628	0.104225	0.0936804	0.107355	0.10208
2024	0.100501	0.0985526	0.106449	0.0918078	0.0980102	0.0973417	0.103845	0.100886	0.0987949	0.103606
2025	0.112279	0.0993864	0.0925056	0.096253	0.0945578	0.0904287	0.108052	0.101685	0.111716	0.0932173
2026	0.10827	0.0959902	0.093839	0.0966974	0.0989975	0.0987333	0.104314	0.0940839	0.112174	0.0971396
2027	0.097493	0.0901784	0.0998557	0.0840369	0.092885	0.089255	0.10653	0.113262	0.131628	0.0949102
2028	0.0960792	0.0883323	0.103284	0.100371	0.0910015	0.0942243	0.131808	0.0942494	0.106632	0.0934893
2029	0.106517	0.0909718	0.0943598	0.0947466	0.0975349	0.105192	0.106837	0.0927343	0.115381	0.0957836
2030	0.0960432	0.0882692	0.106594	0.092908	0.0986579	0.09448	0.113739	0.0936647	0.111048	0.104631
2031	0.0968257	0.0954763	0.108863	0.0961778	0.0908452	0.0986177	0.106085	0.102595	0.102931	0.101102
2032	0.0952995	0.0960016	0.107311	0.0930127	0.099783	0.0992632	0.102513	0.102763	0.0998233	0.104035
2033	0.10272	0.100741	0.0972112	0.0978665	0.100228	0.0989873	0.101222	0.0990567	0.104451	0.0975949
2034	0.101266	0.102934	0.0937816	0.0994131	0.102437	0.105368	0.0920696	0.0967647	0.10673	0.0996288
2035	0.093035	0.0944457	0.101035	0.116956	0.0980847	0.0970219	0.117697	0.0932109	0.0902024	0.0981099
2036	0.100187	0.0923202	0.106396	0.0926851	0.0947612	0.0943334	0.0971993	0.119165	0.107462	0.0948408
2037	0.108947	0.094451	0.098601	0.0957248	0.106748	0.0929469	0.104058	0.100643	0.0980575	0.0998637
2038	0.102659	0.0976294	0.101819	0.0953246	0.101269	0.0967155	0.0996051	0.0967086	0.109336	0.0989814
2039	0.103262	0.0968691	0.0945531	0.105845	0.104812	0.0986321	0.0950127	0.102674	0.100437	0.0981078
2040	0.12086	0.0874406	0.0896887	0.0847888	0.106451	0.086568	0.121203	0.0895688	0.124465	0.0892259
2041	0.096491	0.0972364	0.100562	0.098307	0.105584	0.0998849	0.099668	0.0960621	0.105489	0.100932
2042	0.105421	0.0983341	0.0999604	0.0953034	0.10256	0.100994	0.0966472	0.100565	0.0987167	0.101492
2043	0.110853	0.0959673	0.0944555	0.0926056	0.103794	0.0944411	0.10052	0.106107	0.103858	0.0974942
2044	0.115864	0.0909979	0.0864518	0.111915	0.0937436	0.0890458	0.111597	0.108152	0.105403	0.0866694
2045	0.105275	0.091593	0.0994022	0.0963386	0.102816	0.101697	0.0998088	0.105587	0.0985233	0.0987281
2046	0.0990064	0.0985459	0.0966469	0.103559	0.089825	0.101157	0.104572	0.0973086	0.11128	0.0981916
2047	0.0994072	0.104676	0.101022	0.0976644	0.108841	0.0952125	0.0937139	0.099133	0.100658	0.0999008
2048	0.10032	0.098272	0.101344	0.0992954	0.0977998	0.105013	0.0995599	0.0966023	0.0983913	0.103377
2049	0.0934157	0.098557	0.106084	0.0957742	0.102125	0.10135	0.100414	0.097273	0.102967	0.101973
2050	0.0954643	0.108213	0.0983377	0.088511	0.0874055	0.0979375	0.100066	0.0983696	0.13107	0.094893
2051	0.0938249	0.0879006	0.109087	0.100112	0.102912	0.101224	0.117659	0.0936684	0.094383	0.0986372
2052	0.117873	0.0853438	0.0935412	0.0971497	0.0994917	0.111483	0.0978974	0.098106	0.102932	0.0958671
2053	0.0998944	0.0912879	0.100402	0.09621	0.0905687	0.0985283	0.109801	0.101572	0.111103	0.100542
2054	0.0921977	0.0894294	0.107646	0.101385	0.104955	0.103472	0.0990261	0.103324	0.0962671	0.101962
2055	0.103967	0.104281	0.0905993	0.0967815	0.0910596	0.0911505	0.104242	0.101973	0.12134	0.0950767
2056	0.102753	0.100499	0.106692	0.101619	0.100166	0.0948661	0.102003	0.102963	0.0885258	0.0994472
2057	0.0953254	0.097088	0.102474	0.105556	0.104571	0.10286	0.0948039	0.0989727	0.0967879	0.101562
2058	0.111735	0.0946305	0.0908953	0.103775	0.0981854	0.0970802	0.107572	0.0970017	0.106426	0.0927399
2059	0.0982889	0.0903579	0.0992497	0.102632	0.101221	0.0926976	0.107198	0.100356	0.109202	0.0989376
2060	0.103772	0.0964642	0.0928438	0.0969775	0.0874604	0.0989975	0.108731	0.102184	0.116744	0.0959138
2061	0.0991844	0.101009	0.0987732	0.101725	0.100274	0.0988651	0.101079	0.0993272	0.100214	0.0996348
2062	0.0957831	0.0941034	0.0957787	0.116101	0.11959	0.0995604	0.0943	0.0961829	0.0972336	0.0915202
2063	0.101518	0.0985947	0.0935012	0.0996681	0.1027	0.105285	0.0963411	0.0973059	0.107006	0.0983744
2064	0.0935667	0.0991909	0.108353	0.0991051	0.118404	0.105144	0.0887251	0.0929865	0.0983124	0.0959965
2065	0.103664	0.0974226	0.101184	0.106562	0.101093	0.0995948	0.0988587	0.0996966	0.089307	0.102506
2066	0.100591	0.0987142	0.0978288	0.0990013	0.101997	0.10492	0.0923297	0.0998211	0.101874	0.103154
2067	0.0975499	0.100844	0.0970493	0.0977657	0.0957044	0.0955591	0.101838	0.0997357	0.117665	0.0965531
2068	0.0970813	0.0952331	0.111397	0.0958901	0.090567	0.128462	0.0955285	0.0976021	0.0907578	0.0961589
2069	0.0996368	0.0983382	0.0990963	0.0997757	0.102042	0.101398	0.100351	0.0898323	0.110143	0.0996509
2070	0.0990855	0.0897054	0.111582	0.0975581	0.116467	0.0950585	0.102663	0.0990908	0.0933224	0.0948324
2071	0.10318	0.0959451	0.100734	0.0928757	0.0943207	0.102462	0.103428	0.0979761	0.112174	0.0967095
2072	0.100846	0.0911944	0.0997126	0.103999	0.10693	0.104785	0.104231	0.0935179	0.0947382	0.0999706
2073	0.096923	0.102834	0.100478	0.0996341	0.106386	0.0964599	0.104598	0.0894036	0.102637	0.100978
2074	0.0936906	0.0992985	0.0988649	0.103656	0.0985203	0.105519	0.100471	0.0972307	0.102741	0.100095
2075	0.09885	0.0913496	0.0988837	0.0953387	0.0939084	0.105896	0.108049	0.0935917	0.115506	0.0986175
2076	0.106099	0.0991457	0.0990461	0.0966393	0.103291	0.0976196	0.0972558	0.10153	0.0987277	0.100697
2077	0.0962505	0.101788	0.108258	0.0945116	0.0893272	0.108554	0.0999758	0.100437	0.0975033	0.102883
2078	0.104738	0.0823083	0.1061	0.0897605	0.0881191	0.0955106	0.124188	0.0988443	0.104132	0.105902
2079	0.101208	0.0998311	0.101379	0.088918	0.0988261	0.101915	0.0999184	0.101627	0.107792	0.0984668
2080	0.094556	0.112386	0.0929508	0.0998659	0.103426	0.101965	0.0894554	0.0937893	0.117102	0.0951515
2081	0.0965324	0.0983437	0.0930465	0.106986	0.101602	0.104446	0.0953137	0.0994831	0.105818	0.098794
2082	0.0978971	0.0984623	0.0988753	0.0991741	0.0971141	0.0964773	0.107347	0.0927213	0.115087	0.0970372
2083	0.0936758	0.0915191	0.0942758	0.116726	0.120952	0.101238	0.0885343	0.100473	0.0983979	0.0945536
2084	0.0970672	0.0927675	0.124206	0.0832567	0.0919086	0.0849511	0.109266	0.108436	0.103817	0.103347
2085	0.0991073	0.0974107	0.0957323	0.0985422	0.0931626	0.0960976	0.0949803	0.11796	0.108444	0.0986088
2086	0.0995197	0.0920281	0.100981	0.0958702	0.0905303	0.102397	0.104659	0.101666	0.111524	0.100697
2087	0.110153	0.0932824	0.0999946	0.0980013	0.0888653	0.099929	0.111479	0.0997067	0.10091	0.0972021
2088	0.0930358	0.115289	0.109044	0.0991578	0.0977194	0.0926043	0.09558	0.10049	0.0979395	0.0989661
2089	0.0930831	0.0994889	0.112586	0.0923303	0.0943004	0.0939061	0.095527	0.123045	0.0986345	0.0962112
2090	0.100768	0.10267	0.101188	0.0991785	0.102172	0.0970925	0.0947201	0.104861	0.0978718	0.0994333
2091	0.0953504	0.101421	0.102166	0.0980661	0.100691	0.0992465	0.098251	0.0997544	0.105164	0.0999509
2092	0.0904773	0.100434	0.100217	0.11874	0.117054	0.0906999	0.101248	0.0906577	0.0922188	0.0986773
2093	0.101666	0.10766	0.0967669	0.10822	0.0984738	0.100822	0.0926469	0.101258	0.0946153	0.097916
2094	0.102051	0.101955	0.0966036	0.102655	0.0929604	0.0962369	0.098754	0.104103	0.1095	0.0951951
2095	0.0968461	0.0944526	0.101686	0.107239	0.10624	0.0964932	0.099445	0.10422	0.0941081	0.0991737
2096	0.0983155	0.10075	0.100479	0.100799	0.0999547	0.106839	0.0934578	0.0983615	0.0998818	0.101163
2097	0.104624	0.0923828	0.0956877	0.0971631	0.0993233	0.102886	0.1054	0.0912887	0.111746	0.0997313
2098	0.0964166	0.0938644	0.10075	0.111586	0.120236	0.0890478	0.09899	0.100275	0.0934745	0.0954838
2099	0.0964855	0.106918	0.100941	0.107544	0.101884	0.100729	0.0988564	0.0928759	0.0944844	0.0993427
2100	0.10453	0.0921186	0.0929659	0.100762	0.0910252	0.107198	0.101188	0.102214	0.111989	0.0959532
2101	0.100616	0.0948327	0.0974368	0.107573	0.0978436	0.0967473	0.108354	0.100223	0.0946826	0.101748
2102	0.121669	0.115288	0.100263	0.0881867	0.0864959	0.0935008	0.0993815	0.0971341	0.101779	0.095975
2103	0.0896517	0.120676	0.10992	0.0957668	0.0943143	0.0977281	0.0955717	0.0971108	0.102803	0.0961817
2104	0.0991629	0.0935425	0.0991074	0.0973025	0.0964784	0.103552	0.0980941	0.10725	0.104985	0.100438
2105	0.11177	0.0944381	0.0947455	0.0992837	0.0939987	0.0971057	0.103185	0.105203	0.105901	0.0941616
2106	0.0963138	0.100347	0.102019	0.0967048	0.0908025	0.0944479	0.110343	0.0983157	0.111835	0.0988589
2107	0.101849	0.0997632	0.105713	0.100281	0.103701	0.101936	0.096809	0.0981889	0.0921173	0.0992786
2108	0.0956482	0.0970878	0.105152	0.0975948	0.104901	0.0956248	0.0982067	0.107099	0.100481	0.0979744
2109	0.100178	0.106056	0.106158	0.0909345	0.0968538	0.100067	0.0955365	0.100136	0.101365	0.102577
2110	0.104876	0.0990558	0.106086	0.0960301	0.0982916	0.0970214	0.104407	0.101147	0.0910098	0.101666
2111	0.109363	0.0913137	0.107758	0.0957745	0.116344	0.0972179	0.0880759	0.111034	0.0912725	0.0910155
2112	0.123552	0.0947165	0.0898943	0.0959304	0.102399	0.101091	0.0952643	0.103955	0.0988016	0.0942853
2113	0.10284	0.0960355	0.103222	0.0963972	0.0996672	0.102524	0.0974492	0.102685	0.0957723	0.103211
2114	0.101621	0.10041	0.0972438	0.105291	0.0992873	0.102569	0.0966801	0.101729	0.0956164	0.0995472
2115	0.102051	0.104411	0.0997236	0.10055	0.0952119	0.106694	0.100481	0.094621	0.0964268	0.0996883
2116	0.0968048	0.10178	0.103015	0.102922	0.101408	0.0962915	0.0991853	0.104311	0.0972595	0.0968052
2117	0.0947094	0.0921643	0.112327	0.0926486	0.0993649	0.0947136	0.0931113	0.128819	0.09557	0.0955527
2118	0.0891529	0.101995	0.0928887	0.0942729	0.0975696	0.0886344	0.0922462	0.117422	0.133435	0.0929909
2119	0.108632	0.095539	0.100073	0.100097	0.108256	0.106197	0.0942881	0.0976064	0.0882438	0.100877
2120	0.0959265	0.0981143	0.099671	0.0986249	0.0969963	0.104079	0.0999623	0.0997081	0.105803	0.101187
2121	0.104529	0.0946338	0.0978428	0.0992164	0.106656	0.101	0.0991031	0.100335	0.0986488	0.098004
2122	0.0975776	0.103741	0.0996458	0.0999737	0.0949062	0.105958	0.0934705	0.101102	0.103256	0.100371
2123	0.0946598	0.0931474	0.102891	0.105751	0.100242	0.102984	0.106426	0.0952441	0.0967803	0.101758
2124	0.101228	0.0991578	0.0981039	0.096288	0.0943619	0.105934	0.105527	0.0933877	0.10359	0.102511
2125	0.102375	0.0996092	0.0946786	0.109072	0.103371	0.101625	0.0971267	0.0980142	0.0957522	0.0985414
2126	0.108043	0.0993163	0.0944748	0.0962964	0.0984514	0.106258	0.0995601	0.0906505	0.111892	0.0951511
2127	0.101964	0.0910598	0.0986917	0.0958351	0.102848	0.101649	0.101419	0.101236	0.102761	0.102628
2128	0.104609	0.102569	0.0987289	0.0996616	0.101873	0.10047	0.103064	0.0931641	0.0986124	0.0972122
2129	0.0997545	0.10129	0.107531	0.0940665	0.100931	0.099455	0.102775	0.0961387	0.0975558	0.100183
2130	0.0965363	0.106957	0.1039	0.0992385	0.0936561	0.10071	0.103894	0.0932371	0.0985447	0.103322
2131	0.094287	0.0981979	0.0985966	0.102631	0.0927536	0.10026	0.107944	0.0924698	0.114163	0.0988993
2132	0.102914	0.0952154	0.0944021	0.103623	0.0938689	0.100922	0.103752	0.0972701	0.110512	0.0976714
2133	0.103299	0.099449	0.101833	0.100314	0.107254	0.0972996	0.102398	0.093148	0.0912257	0.103893
2134	0.102789	0.0915162	0.087023	0.112788	0.0982952	0.0933211	0.116729	0.0934161	0.115203	0.0892423
2135	0.108281	0.0959224	0.101306	0.0930745	0.0951026	0.102578	0.105061	0.0945705	0.108027	0.0957377
2136	0.101364	0.0966537	0.0968759	0.101519	0.100057	0.0988793	0.102387	0.0952959	0.112739	0.09432
2137	0.103679	0.0914909	0.0945336	0.0961048	0.102661	0.106085	0.104191	0.0900656	0.116369	0.0949826
2138	0.100728	0.0985481	0.0980212	0.0994905	0.094079	0.0972586	0.103521	0.109235	0.102664	0.0962516
2139	0.0994803	0.098608	0.102103	0.095952	0.0975674	0.097594	0.104447	0.0936215	0.111155	0.0995441
2140	0.117744	0.095016	0.0944441	0.0952614	0.0983739	0.123348	0.0922352	0.0897145	0.0951642	0.0983442
2141	0.0966968	0.096477	0.10067	0.0931365	0.0951834	0.102837	0.105432	0.0951445	0.116893	0.0975347
2142	0.0984077	0.104142	0.102318	0.105416	0.0992961	0.0978281	0.106544	0.0910314	0.092215	0.102857
2143	0.0978166	0.0944312	0.101722	0.0989186	0.0969716	0.0931016	0.111748	0.0960964	0.110197	0.0990347
2144	0.103048	0.100804	0.10133	0.105718	0.100107	0.102787	0.0940375	0.102914	0.0892479	0.0997369
2145	0.108506	0.0957574	0.0941571	0.0926007	0.0991553	0.0987225	0.0996307	0.0983398	0.116293	0.097086
2146	0.103945	0.0996572	0.0952882	0.0887844	0.0947297	0.110233	0.0929288	0.0937082	0.126232	0.0946537
2147	0.122127	0.0937408	0.0952048	0.0983058	0.093296	0.0957527	0.120383	0.0955734	0.0897234	0.095392
2148	0.100638	0.100875	0.105298	0.0936811	0.0957978	0.0995684	0.10142	0.095464	0.109075	0.0979624
2149	0.105229	0.0989748	0.0941025	0.104167	0.107093	0.10106	0.0994311	0.0934846	0.0983364	0.0983864
2150	0.0959448	0.0942049	0.102247	0.0949312	0.0930596	0.104489	0.104033	0.103979	0.105744	0.101158
2151	0.098617	0.0843252	0.102885	0.102983	0.0904271	0.0933096	0.137343	0.0862928	0.102224	0.101357
2152	0.10431	0.100355	0.0979248	0.0935672	0.0912487	0.0915421	0.109514	0.0984616	0.112093	0.101217
2153	0.0934455	0.0990241	0.095594	0.0956931	0.111577	0.0931408	0.0970265	0.0969246	0.12062	0.0976909
2154	0.0938629	0.091749	0.0969928	0.112733	0.121467	0.0972204	0.0931021	0.0974588	0.0993735	0.0964204
2155	0.0984036	0.108769	0.102717	0.100904	0.0991994	0.0983126	0.0931986	0.101966	0.0955322	0.10098
2156	0.102219	0.108837	0.0990208	0.101464	0.0952828	0.102318	0.0974178	0.098168	0.0963216	0.0988897
2157	0.0928466	0.102462	0.0986432	0.12099	0.0898903	0.0966082	0.113282	0.0958945	0.0901426	0.0991681
2158	0.103974	0.0878841	0.100965	0.0924946	0.0946325	0.0904954	0.105429	0.119196	0.111145	0.0932974
2159	0.0972996	0.09725	0.10426	0.0943104	0.0924019	0.0884372	0.102995	0.11645	0.113566	0.0925975
2160	0.102951	0.0966165	0.104117	0.097273	0.095948	0.0990152	0.10641	0.0989092	0.0928355	0.105757
2161	0.104075	0.0956531	0.100584	0.0927379	0.0907213	0.10206	0.105471	0.0981905	0.111523	0.0988093
2162	0.106975	0.105222	0.0992027	0.0981394	0.100323	0.103458	0.0935387	0.0987115	0.09644	0.0978526
2163	0.0894589	0.0988462	0.110973	0.0947597	0.0937099	0.0926679	0.092483	0.126937	0.102195	0.0972747
2164	0.102522	0.0966026	0.0926275	0.105785	0.104295	0.106583	0.10103	0.091322	0.100381	0.0991489
2165	0.0958544	0.107983	0.0902085	0.128882	0.102841	0.0946244	0.0969675	0.0873526	0.10408	0.0918002
2166	0.10203	0.104532	0.0973599	0.100985	0.0993303	0.0946598	0.0963887	0.106113	0.0997427	0.0989777
2167	0.103682	0.101661	0.0994351	0.0946735	0.101156	0.104078	0.102649	0.0886918	0.101797	0.102345
2168	0.0979081	0.0979311	0.0991803	0.0947263	0.0968975	0.0969136	0.102474	0.0963678	0.118922	0.0989577
2169	0.0939139	0.103438	0.10268	0.0959631	0.102403	0.0975475	0.100153	0.0973424	0.106907	0.0997982
2170	0.102455	0.101042	0.103574	0.0974166	0.0960232	0.102476	0.101649	0.0987936	0.0968887	0.0993423
2171	0.105237	0.102633	0.100112	0.100034	0.10246	0.096801	0.100784	0.0966119	0.0939461	0.101428
2172	0.0937817	0.0995987	0.104409	0.0924593	0.0946262	0.0939443	0.109469	0.102002	0.107549	0.102154
2173	0.103883	0.0918202	0.0991807	0.0922723	0.0905418	0.106263	0.109662	0.0938986	0.111936	0.100428
2174	0.0987358	0.0873048	0.0956484	0.091261	0.0939119	0.0930401	0.116975	0.100757	0.128536	0.0939789
2175	0.103342	0.094586	0.0962023	0.099341	0.102287	0.0975081	0.10739	0.0935909	0.111202	0.0946613
2176	0.0965935	0.0947861	0.104284	0.099417	0.0978703	0.0971149	0.108687	0.100917	0.0979653	0.102187
2177	0.110938	0.0905463	0.093912	0.0880617	0.0974953	0.0972615	0.112089	0.0928538	0.119141	0.0979451
2178	0.0914091	0.118565	0.112019	0.0983763	0.0967802	0.103552	0.0978271	0.0886882	0.0976049	0.0946602
2179	0.0987375	0.0935232	0.105526	0.0974376	0.0923451	0.107843	0.102256	0.103001	0.0966449	0.102176
2180	0.0948275	0.0978532	0.106786	0.0914861	0.0971123	0.09324	0.108237	0.0969176	0.114295	0.0991733
2181	0.0923148	0.0947965	0.0999537	0.116011	0.093518	0.104602	0.0955948	0.109264	0.0944622	0.0992258
2182	0.094483	0.0998264	0.0989097	0.114128	0.112488	0.098075	0.0935023	0.0979964	0.0956157	0.0950923
2183	0.0978425	0.0908191	0.0956812	0.0991208	0.097173	0.0966627	0.10736	0.100674	0.119193	0.0956603
2184	0.101337	0.0920835	0.101647	0.100542	0.0989568	0.101561	0.101119	0.106155	0.0953316	0.100983
2185	0.102992	0.0968847	0.097364	0.0979488	0.100294	0.103404	0.101488	0.0992563	0.100118	0.100271
2186	0.120596	0.0893957	0.0936622	0.093785	0.097091	0.121487	0.093945	0.0991417	0.096831	0.0933835
2187	0.105161	0.0984089	0.0981259	0.10327	0.0981815	0.0967953	0.100155	0.104906	0.0949957	0.0999235
2188	0.109916	0.0944444	0.111731	0.0877052	0.0940868	0.109762	0.112305	0.0927687	0.0902895	0.0957554
2189	0.096164	0.102489	0.0969699	0.103049	0.0898753	0.0922661	0.122333	0.0928243	0.106964	0.0971893
2190	0.100446	0.0949414	0.108554	0.0959233	0.10238	0.0929221	0.120028	0.0968552	0.0948057	0.0923705
2191	0.100921	0.0981203	0.107207	0.0951739	0.097812	0.100916	0.104064	0.0972584	0.0946554	0.103552
2192	0.103634	0.0941645	0.100511	0.0943995	0.101258	0.100196	0.0987924	0.103782	0.102076	0.101118
2193	0.0997061	0.103752	0.103768	0.096322	0.0943635	0.0909177	0.108723	0.0942593	0.107641	0.100614
2194	0.139848	0.0900488	0.0902456	0.0906141	0.10023	0.0922993	0.094526	0.111078	0.100679	0.0899573
2195	0.0926201	0.0873846	0.11349	0.0989049	0.113032	0.1049	0.0959139	0.100756	0.0941783	0.0981297
2196	0.0942202	0.116572	0.116708	0.0971859	0.0917936	0.12039	0.0893673	0.0910497	0.0891241	0.0922991
2197	0.0942852	0.0997101	0.10161	0.104445	0.103009	0.0934024	0.101318	0.10179	0.0986536	0.101949
2198	0.0952799	0.118288	0.116725	0.094839	0.0928358	0.0921304	0.102832	0.0923707	0.0900899	0.104182
2199	0.102191	0.0982936	0.101298	0.0986824	0.0894142	0.0968605	0.10725	0.100376	0.106196	0.0992613
2200	0.0975165	0.0948144	0.100724	0.112087	0.0941621	0.0936935	0.0970018	0.118702	0.09118	0.0998085
2201	0.0921664	0.102302	0.108977	0.0984583	0.0969507	0.092667	0.107503	0.100143	0.0979042	0.102741
2202	0.110292	0.0941102	0.0917556	0.102311	0.0926567	0.104292	0.10196	0.0998144	0.105494	0.0973257
2203	0.111496	0.0945234	0.0946383	0.0957441	0.0979014	0.0970418	0.108163	0.093472	0.110827	0.0962875
2204	0.097056	0.0947173	0.1031	0.0950347	0.101991	0.109182	0.0965527	0.0968422	0.102084	0.103385
2205	0.10043	0.100332	0.0990544	0.100755	0.0910561	0.103085	0.100401	0.0988519	0.10854	0.0973946
2206	0.107413	0.100986	0.101974	0.0936472	0.100605	0.0995398	0.0984857	0.0986681	0.0965335	0.102049
2207	0.0976063	0.0960352	0.0977779	0.104273	0.0948315	0.0976645	0.109747	0.101464	0.0997986	0.100837
2208	0.0999463	0.0941672	0.102994	0.0949121	0.101261	0.0926312	0.107592	0.10394	0.101341	0.101131
2209	0.0995763	0.105317	0.108031	0.0941455	0.0961725	0.0918815	0.103123	0.103091	0.0965238	0.10187
2210	0.104397	0.0985822	0.0931517	0.103088	0.102234	0.100298	0.0948781	0.104293	0.101897	0.0973587
2211	0.104925	0.0922576	0.101767	0.0929854	0.103734	0.103175	0.0969118	0.0984058	0.108196	0.0974659
2212	0.101312	0.102724	0.0984853	0.103204	0.102161	0.1007	0.095963	0.100559	0.0987649	0.0960617
2213	0.0968984	0.0990099	0.102738	0.103142	0.093818	0.10516	0.103978	0.0968411	0.0948022	0.10345
2214	0.097531	0.0996712	0.096893	0.103798	0.102975	0.0972503	0.0954312	0.1057	0.102875	0.0980511
2215	0.103618	0.097057	0.0955691	0.101764	0.101074	0.103324	0.0987303	0.0994342	0.100943	0.0985534
2216	0.100691	0.092678	0.0908627	0.0935105	0.0955869	0.111236	0.10027	0.0915993	0.131366	0.0925017
2217	0.0982606	0.100479	0.101873	0.0973012	0.0993374	0.107095	0.0972039	0.0982212	0.100479	0.0995891
2218	0.102899	0.0984026	0.100264	0.0961014	0.0976957	0.0935877	0.10377	0.10111	0.110117	0.0959928
2219	0.102715	0.0949767	0.0998726	0.0959259	0.0975418	0.0975333	0.107865	0.0931528	0.11098	0.099527
2220	0.10877	0.0961834	0.089981	0.101361	0.0994737	0.0985716	0.105172	0.0909203	0.112582	0.0974597
2221	0.111605	0.102974	0.0995983	0.0922059	0.0938671	0.0975138	0.098725	0.101155	0.106086	0.0960418
2222	0.101858	0.0915456	0.0960195	0.0927531	0.122627	0.0939899	0.0968173	0.0976265	0.112047	0.095171
2223	0.100907	0.104724	0.0989141	0.100981	0.0951988	0.102662	0.0970877	0.0951569	0.108809	0.0955392
2224	0.0926871	0.0909972	0.109554	0.0990411	0.0939089	0.127978	0.0959369	0.0967293	0.0940183	0.0981127
2225	0.100274	0.101591	0.102466	0.0941919	0.101207	0.104363	0.0990161	0.0959699	0.102044	0.0987354
2226	0.107043	0.0945015	0.0962665	0.0954636	0.0937194	0.100983	0.112542	0.0898204	0.110109	0.0996546
2227	0.104442	0.100033	0.09624	0.0970247	0.09492	0.107064	0.0970113	0.094641	0.112803	0.095837
2228	0.0916013	0.101668	0.108278	0.101605	0.0963435	0.0955205	0.102491	0.103513	0.0965862	0.102143
2229	0.110562	0.0915462	0.102645	0.0919909	0.0945756	0.0940344	0.0973519	0.123018	0.0949288	0.0986951
2230	0.102561	0.0997243	0.0964106	0.105247	0.103892	0.0908173	0.110176	0.0943766	0.0959283	0.101196
2231	0.107794	0.0918584	0.0927342	0.104447	0.102957	0.0937607	0.104598	0.0974232	0.106398	0.0983661
2232	0.102829	0.0911804	0.0949835	0.113481	0.106627	0.0969873	0.104075	0.0934023	0.102576	0.0939673
2233	0.0978997	0.0916742	0.0981454	0.0924116	0.122724	0.10597	0.0928291	0.0900964	0.111922	0.0967128
2234	0.0917469	0.101261	0.109439	0.0973744	0.0957206	0.107544	0.0985079	0.095458	0.0969295	0.105775
2235	0.107774	0.0912601	0.100401	0.085365	0.0945164	0.0982093	0.108398	0.0982031	0.115362	0.100463
2236	0.105959	0.0978643	0.10075	0.0944131	0.0891529	0.117809	0.097999	0.0958983	0.109731	0.0896396
2237	0.100316	0.0987534	0.101813	0.0990356	0.106392	0.0967138	0.0985131	0.100679	0.0984372	0.0993317
2238	0.0930802	0.0986584	0.113351	0.0911256	0.0898234	0.0969759	0.0923155	0.12656	0.097979	0.0991933
2239	0.0972373	0.108482	0.0899075	0.0929398	0.0998798	0.0950286	0.0968705	0.0913168	0.137346	0.0918845
2240	0.0958792	0.0916659	0.104288	0.0960173	0.0942821	0.0941909	0.095974	0.123447	0.111102	0.0925577
2241	0.0968491	0.099047	0.103532	0.0995036	0.0981186	0.101192	0.0965722	0.104674	0.0982144	0.102157
2242	0.107216	0.0987008	0.0935051	0.0954224	0.0937562	0.0933213	0.108677	0.0966503	0.115512	0.0975515
2243	0.103307	0.0953438	0.0989047	0.0954113	0.0981295	0.10186	0.103732	0.093272	0.1115	0.0986001
2244	0.10219	0.0904808	0.101504	0.0949584	0.0970583	0.100724	0.107324	0.0964763	0.110075	0.0990735
2245	0.100531	0.0963908	0.0958632	0.09729	0.0912203	0.0948922	0.10997	0.0992126	0.117049	0.097785
2246	0.0955632	0.102084	0.100827	0.098345	0.0969553	0.0962954	0.0986802	0.103442	0.105543	0.102458
2247	0.0923383	0.110245	0.0906616	0.0948571	0.0974601	0.0920898	0.11029	0.0889189	0.134517	0.0893735
2248	0.101652	0.0945232	0.105966	0.095554	0.107216	0.101208	0.0968412	0.101447	0.0949686	0.100301
2249	0.106228	0.0941022	0.100859	0.0874979	0.0895741	0.0971378	0.107364	0.104608	0.114427	0.0979523
2250	0.0942076	0.104639	0.100239	0.101348	0.0993669	0.0944708	0.101292	0.0984395	0.103666	0.102674
2251	0.0893322	0.0948411	0.101003	0.0914708	0.0939025	0.0966664	0.122009	0.0931984	0.120273	0.0974025
2252	0.106535	0.0941456	0.0985698	0.095066	0.0971677	0.100821	0.103036	0.0965806	0.110384	0.0976413
2253	0.0933691	0.103618	0.104442	0.11381	0.0947375	0.0864331	0.113335	0.0969322	0.091278	0.102041
2254	0.0954808	0.0975264	0.102099	0.0869342	0.0965471	0.122012	0.090761	0.0954471	0.114549	0.0984008
2255	0.101075	0.0930609	0.0986265	0.097214	0.0999867	0.103328	0.102087	0.0948062	0.113527	0.0962959
2256	0.0928143	0.0909229	0.111019	0.0994543	0.0979571	0.0931455	0.121716	0.100183	0.093944	0.0981425
2257	0.103856	0.106135	0.0981977	0.102145	0.101161	0.103637	0.0943305	0.09604	0.0978331	0.0966217
2258	0.0926106	0.0942509	0.096668	0.0947512	0.120518	0.0929254	0.0984998	0.0961404	0.119107	0.0951736
2259	0.101897	0.101324	0.100103	0.0941126	0.100571	0.100043	0.098535	0.0918738	0.113396	0.0983322
2260	0.12196	0.108451	0.0952287	0.101759	0.100812	0.0949479	0.0945539	0.0987518	0.08879	0.0945452
2261	0.109051	0.0944171	0.100412	0.0999166	0.102166	0.0970592	0.104127	0.100517	0.0902061	0.101957
2262	0.108794	0.0984819	0.0923201	0.0992608	0.0978493	0.104469	0.103941	0.0927343	0.102804	0.0995614
2263	0.101846	0.101362	0.0944583	0.0977664	0.0924743	0.0957125	0.107176	0.0952569	0.11804	0.0962119
2264	0.0967612	0.0872463	0.103563	0.0952517	0.102104	0.109406	0.0964572	0.104865	0.102063	0.102004
2265	0.102326	0.0942612	0.100592	0.0919076	0.0936226	0.089822	0.129991	0.0890992	0.114112	0.0941159
2266	0.106111	0.0914539	0.104032	0.10044	0.103313	0.101518	0.105293	0.0983387	0.0881772	0.100887
2267	0.0993935	0.0874566	0.099358	0.103541	0.102064	0.10111	0.108987	0.09349	0.106347	0.0982307
2268	0.10972	0.0921987	0.10093	0.0933082	0.0956522	0.0993813	0.102143	0.10273	0.103486	0.100192
2269	0.101261	0.0892198	0.106141	0.086702	0.0958631	0.0996491	0.0936699	0.121015	0.112872	0.0928418
2270	0.104596	0.0924315	0.102765	0.0970587	0.0918319	0.114789	0.0974585	0.0946157	0.104433	0.0995616
2271	0.11368	0.120087	0.0960759	0.0953919	0.0939256	0.092727	0.0994932	0.0927725	0.0987367	0.0972781
2272	0.10972	0.103639	0.0924415	0.100671	0.0987369	0.101799	0.0999162	0.0935383	0.0996086	0.100226
2273	0.105473	0.0953777	0.0965538	0.092417	0.103126	0.0975027	0.100475	0.101389	0.107455	0.100454
2274	0.0997712	0.101065	0.10079	0.0985244	0.100909	0.0993368	0.103435	0.0956532	0.100573	0.0999697
2275	0.106928	0.0951823	0.0967659	0.0921548	0.0979993	0.0897509	0.107752	0.101112	0.114891	0.0976574
2276	0.108334	0.0953933	0.0974197	0.10452	0.0986022	0.0982159	0.103982	0.0976584	0.0989767	0.0967566
2277	0.106913	0.105182	0.100027	0.0976201	0.0922098	0.0988166	0.102212	0.0987763	0.0964169	0.101732
2278	0.102773	0.0978711	0.10095	0.0904735	0.0971442	0.100785	0.103518	0.0923242	0.115069	0.0991649
2279	0.118568	0.0895579	0.102192	0.0940027	0.0853361	0.0916263	0.102204	0.126421	0.100994	0.0878519
2280	0.0973568	0.0914902	0.111328	0.0958351	0.123719	0.0896388	0.0930332	0.104962	0.0943941	0.0979619
2281	0.0970646	0.0994586	0.0991268	0.104235	0.0981561	0.105362	0.100315	0.0970601	0.0992717	0.0999373
2282	0.0944735	0.0927136	0.10347	0.100909	0.09589	0.102988	0.106106	0.102479	0.10076	0.0999034
2283	0.10579	0.103486	0.104396	0.0887832	0.0989129	0.0975911	0.104754	0.0942802	0.099636	0.102261
2284	0.0988312	0.100977	0.100833	0.101394	0.108831	0.0987549	0.0974833	0.0913633	0.0965243	0.105409
2285	0.0995661	0.0882371	0.0987563	0.0889283	0.0907939	0.102219	0.104233	0.107473	0.12421	0.0954081
2286	0.0974382	0.0996612	0.100726	0.108618	0.0945986	0.105756	0.101494	0.0971226	0.0917267	0.102739
2287	0.099021	0.101429	0.104939	0.10592	0.0963908	0.0953467	0.102302	0.102949	0.0895596	0.101873
2288	0.0979421	0.0938382	0.0940835	0.0904905	0.0972657	0.0889818	0.119254	0.092551	0.132876	0.0932025
2289	0.106126	0.0980538	0.103368	0.0879482	0.0893123	0.0970066	0.11217	0.0965279	0.10982	0.0993947
2290	0.0990956	0.0966278	0.106706	0.0977823	0.109127	0.099398	0.0972501	0.0994097	0.0927043	0.101691
2291	0.109192	0.100108	0.101174	0.0977099	0.0953722	0.095379	0.104781	0.0988134	0.0997204	0.0974825
2292	0.0981891	0.105775	0.102085	0.098254	0.0961355	0.0957512	0.0980369	0.10022	0.109096	0.0964253
2293	0.0961638	0.102309	0.100468	0.106819	0.105845	0.0958327	0.0944255	0.104171	0.0972441	0.0967248
2294	0.105437	0.0969105	0.0935985	0.101862	0.0922274	0.0999121	0.101236	0.103348	0.108578	0.0969496
2295	0.105921	0.0993846	0.102202	0.0961099	0.10312	0.0940189	0.0957975	0.110038	0.0947605	0.0983798
2296	0.105799	0.103492	0.0969218	0.0994474	0.0985693	0.0969547	0.0924504	0.109649	0.0986262	0.0980626
2297	0.092939	0.0939388	0.10233	0.0980354	0.101509	0.104378	0.0956846	0.104241	0.105776	0.101145
2298	0.102415	0.100045	0.0960386	0.100569	0.104144	0.0980244	0.101673	0.0943743	0.104039	0.098976
2299	0.0962864	0.0903164	0.108323	0.0982845	0.0973173	0.104423	0.104455	0.104248	0.094104	0.10164
2300	0.102235	0.0933231	0.102945	0.0943759	0.096591	0.100376	0.103327	0.100115	0.109249	0.097177
2301	0.0987214	0.109345	0.0962155	0.109999	0.0957492	0.0946957	0.0972069	0.102873	0.0960756	0.0993343
2302	0.101649	0.0989141	0.101579	0.0921773	0.107221	0.101535	0.0930644	0.0974108	0.102704	0.103968
2303	0.118422	0.0877474	0.094064	0.0917766	0.0904934	0.105277	0.121765	0.0930317	0.0986472	0.0983876
2304	0.102158	0.101852	0.101143	0.0912374	0.0929132	0.0967699	0.11147	0.0892425	0.11452	0.0987712
2305	0.0989231	0.0913486	0.095386	0.100224	0.0941934	0.101304	0.113094	0.0939691	0.115116	0.0965483
2306	0.123273	0.0989273	0.092797	0.0994262	0.0984156	0.0929765	0.0881321	0.122065	0.0908348	0.0927046
2307	0.0952767	0.10044	0.100003	0.105954	0.0957421	0.107385	0.101939	0.0951871	0.0965597	0.10147
2308	0.111628	0.0909878	0.0944995	0.0958793	0.0979978	0.0971335	0.103678	0.101357	0.110432	0.0964205
2309	0.0996959	0.0958519	0.100009	0.0964334	0.0869436	0.0944213	0.109947	0.106017	0.111442	0.0991193
2310	0.100678	0.0913576	0.104962	0.0957496	0.0943365	0.128531	0.0993621	0.0931535	0.0949147	0.0959733
2311	0.0983169	0.0991089	0.101226	0.104018	0.0986225	0.106081	0.0975182	0.0974754	0.0947759	0.102799
2312	0.0948732	0.0958814	0.0967469	0.104411	0.103685	0.102264	0.0979296	0.0979071	0.103526	0.103179
2313	0.100353	0.102531	0.0954748	0.10709	0.0974201	0.10875	0.0954274	0.0957844	0.0982817	0.0989615
2314	0.109627	0.100624	0.097811	0.0934429	0.099897	0.0920665	0.100937	0.0989259	0.108835	0.09798
2315	0.11276	0.0957714	0.0883656	0.101101	0.095019	0.102257	0.104228	0.0942824	0.111446	0.0950083
2316	0.111427	0.090776	0.0946124	0.0991104	0.0977257	0.101143	0.102978	0.100898	0.10662	0.0945371
2317	0.0979133	0.102954	0.105373	0.099772	0.107186	0.0976803	0.0930179	0.0973294	0.0949062	0.103963
2318	0.0990024	0.096376	0.104025	0.0968912	0.0997539	0.102759	0.102518	0.0984161	0.0963752	0.10374
2319	0.0964271	0.0875894	0.0876443	0.136599	0.106292	0.0968552	0.092546	0.112932	0.0906776	0.0926027
2320	0.0938791	0.0994894	0.0933171	0.0960721	0.0945862	0.0941699	0.0929365	0.119489	0.119952	0.0964425
2321	0.105886	0.10352	0.0991088	0.104089	0.0987204	0.0972903	0.100118	0.101642	0.0910468	0.0984107
2322	0.0998075	0.0935814	0.0980153	0.0988504	0.101569	0.113359	0.0990086	0.0921159	0.10631	0.097296
2323	0.101255	0.0952595	0.0931707	0.104091	0.102629	0.109731	0.0924545	0.100767	0.102518	0.0982693
2324	0.0970797	0.0987012	0.100504	0.0956106	0.106523	0.0971263	0.100232	0.0963343	0.106457	0.101746
2325	0.102145	0.0945984	0.105309	0.0884816	0.0863228	0.0974505	0.130315	0.0895679	0.110692	0.0945081
2326	0.0936059	0.0986402	0.109671	0.0956797	0.106628	0.0971597	0.100315	0.0969983	0.0977156	0.103471
2327	0.100078	0.0977081	0.112243	0.0941885	0.0894439	0.104092	0.0918975	0.121406	0.0904171	0.0973229
2328	0.0954059	0.0901174	0.0932139	0.0977412	0.119708	0.0993862	0.0982894	0.0917223	0.118339	0.0968171
2329	0.101702	0.101994	0.0979921	0.0947264	0.0891523	0.0966787	0.111662	0.0925972	0.114694	0.0989626
2330	0.110764	0.0938421	0.095531	0.0911784	0.0972041	0.104899	0.102028	0.0964145	0.113992	0.0940168
2331	0.107051	0.098984	0.103971	0.0881323	0.0940628	0.0898746	0.119593	0.0968595	0.11032	0.0906123
2332	0.113467	0.0964434	0.0904694	0.101001	0.0994698	0.0985556	0.096338	0.102485	0.107815	0.0940804
2333	0.102855	0.10094	0.102576	0.0976363	0.10026	0.107291	0.097801	0.0917369	0.0970692	0.101714
2334	0.127812	0.0919225	0.0959969	0.0893832	0.107399	0.0985616	0.101027	0.0909552	0.0994987	0.0973168
2335	0.0975795	0.0990207	0.105224	0.0998917	0.0942112	0.0978572	0.101321	0.105317	0.0952119	0.104153
2336	0.10409	0.0980561	0.0958631	0.111382	0.0935885	0.10825	0.0952045	0.104026	0.0936626	0.095532
2337	0.0966983	0.107144	0.10011	0.103654	0.0979316	0.0895164	0.108398	0.0968138	0.0987152	0.101274
2338	0.0961822	0.117909	0.0916669	0.109946	0.091084	0.094359	0.0967922	0.0946432	0.116633	0.0912813
2339	0.105533	0.0917135	0.0938312	0.0995207	0.102938	0.0971497	0.105015	0.101026	0.103007	0.100518
2340	0.103408	0.0968373	0.101879	0.0980374	0.100857	0.107825	0.0982194	0.0956944	0.0964413	0.100572
2341	0.100894	0.102492	0.100716	0.0991204	0.106353	0.100549	0.0961125	0.0925228	0.0983618	0.103137
2342	0.100996	0.0988096	0.104271	0.0957264	0.102216	0.0967821	0.100749	0.10067	0.0982186	0.10144
2343	0.0972204	0.0948399	0.100429	0.103769	0.106702	0.100403	0.100648	0.0969683	0.0978149	0.101313
2344	0.0980915	0.0942456	0.105257	0.0989357	0.093463	0.108739	0.101499	0.104263	0.0934178	0.101526
2345	0.112607	0.0914185	0.0918174	0.0960033	0.0908755	0.0979626	0.109264	0.101724	0.111194	0.0971654
2346	0.100012	0.097077	0.0913522	0.0940832	0.0968652	0.099662	0.0909659	0.117908	0.117358	0.094922
2347	0.101579	0.0933506	0.100915	0.0905012	0.0921096	0.10019	0.110518	0.0958637	0.112864	0.102122
2348	0.0981263	0.103331	0.101422	0.0959279	0.098628	0.105941	0.096288	0.0979093	0.103651	0.0986792
2349	0.104202	0.0920128	0.0956063	0.0964684	0.0912754	0.0989107	0.109749	0.0982464	0.112447	0.101253
2350	0.100974	0.0987724	0.102964	0.0953812	0.0980802	0.0970241	0.105274	0.100684	0.0990419	0.101683
2351	0.0981433	0.0945056	0.0955992	0.0879302	0.0937982	0.0864871	0.115376	0.100701	0.13402	0.0938264
2352	0.100494	0.0983937	0.0987724	0.103006	0.0975604	0.10922	0.0954652	0.100265	0.0986777	0.0979353
2353	0.0935984	0.0955117	0.0916955	0.118755	0.103272	0.0940949	0.0962418	0.111494	0.102483	0.0930735
2354	0.0981454	0.10059	0.102173	0.0969762	0.104012	0.106543	0.0966365	0.0950499	0.100577	0.0992134
2355	0.100238	0.100486	0.0972289	0.101105	0.0916295	0.0990724	0.104676	0.09853	0.113151	0.0938304
2356	0.0908869	0.0925254	0.100089	0.0970432	0.118274	0.10203	0.0940274	0.0946549	0.111973	0.09893
2357	0.102696	0.094982	0.0977959	0.0989757	0.0934353	0.09719	0.107852	0.0966439	0.110973	0.0995642
2358	0.101036	0.0941904	0.101076	0.107472	0.106473	0.100695	0.0964831	0.100245	0.0905175	0.101753
2359	0.0979359	0.0916219	0.107549	0.0997147	0.0987919	0.101974	0.105094	0.102026	0.0917692	0.103056
2360	0.0968868	0.0986762	0.103832	0.103601	0.102262	0.0971933	0.0990108	0.104989	0.0938104	0.0995147
2361	0.106698	0.100551	0.106565	0.0933193	0.0958553	0.103178	0.0975991	0.102633	0.092976	0.100038
2362	0.0977093	0.0958985	0.0898411	0.0970806	0.0952308	0.0943387	0.100471	0.115686	0.120679	0.0933701
2363	0.0939529	0.0919365	0.128272	0.0854283	0.114549	0.109994	0.106815	0.0870601	0.0922808	0.0879191
2364	0.0962313	0.0977824	0.10464	0.098759	0.0973116	0.10085	0.107919	0.0963874	0.0984062	0.101512
2365	0.0944499	0.092732	0.0937523	0.124134	0.10792	0.102475	0.0976457	0.0979315	0.0918206	0.0973458
2366	0.0963789	0.0908197	0.0993143	0.120563	0.0977237	0.0960202	0.12187	0.0928505	0.0870652	0.0971192
2367	0.100955	0.091033	0.0996763	0.10372	0.0980229	0.10104	0.104933	0.104435	0.0940293	0.101978
2368	0.0976197	0.087726	0.101512	0.0999373	0.102931	0.101544	0.109164	0.0978124	0.0991315	0.102557
2369	0.11016	0.115429	0.10139	0.0959191	0.090103	0.0972415	0.0966121	0.100604	0.0942647	0.0979903
2370	0.0965638	0.0981483	0.102438	0.10333	0.0973507	0.100213	0.100236	0.104378	0.0977413	0.0993792
2371	0.101566	0.102247	0.0887363	0.0950875	0.0973663	0.0930408	0.101912	0.0960902	0.134284	0.0903341
2372	0.108124	0.106245	0.100202	0.0949656	0.0971699	0.0959696	0.0988774	0.0999437	0.0980378	0.100434
2373	0.101525	0.0993803	0.104813	0.0922662	0.0988339	0.102029	0.099907	0.101939	0.0997958	0.0991517
2374	0.0968521	0.0994892	0.0963751	0.108212	0.0983779	0.0973171	0.103678	0.100817	0.0991366	0.0999324
2375	0.0924367	0.0980521	0.102295	0.106881	0.0971477	0.104344	0.0959047	0.103822	0.0978961	0.101095
2376	0.0991862	0.0970936	0.101527	0.098388	0.0964527	0.0995274	0.103309	0.103263	0.100655	0.100448
2377	0.0993128	0.102365	0.108971	0.0991572	0.0970477	0.100258	0.103253	0.0960471	0.0903543	0.102823
2378	0.10129	0.0994624	0.0968058	0.0998737	0.098561	0.0977884	0.0997339	0.105115	0.102826	0.0986129
2379	0.115029	0.086628	0.0998362	0.0906033	0.0972216	0.117943	0.0917246	0.0999443	0.105119	0.0952734
2380	0.0954766	0.0975919	0.0937884	0.120534	0.109543	0.0915257	0.0995118	0.0991525	0.0969766	0.0963176
2381	0.0953457	0.0969776	0.102642	0.106236	0.10016	0.103486	0.102326	0.0992375	0.0929981	0.100375
2382	0.0995716	0.0921723	0.0998826	0.0925927	0.0908754	0.0941893	0.113753	0.102192	0.116052	0.0986853
2383	0.0997441	0.0901762	0.102621	0.0948071	0.105709	0.104348	0.103104	0.096351	0.101993	0.101035
2384	0.108259	0.102012	0.0961518	0.0992776	0.097378	0.100143	0.103418	0.0960696	0.0982451	0.0990686
2385	0.0977729	0.0995623	0.103467	0.100096	0.099167	0.0975248	0.101902	0.101677	0.100023	0.0986143
2386	0.0933599	0.0987001	0.104399	0.0990729	0.106323	0.0965367	0.10003	0.0967586	0.101833	0.103173
2387	0.108026	0.0953463	0.100936	0.0923157	0.0985494	0.097846	0.104555	0.0945211	0.107343	0.100547
2388	0.096207	0.0944819	0.0939143	0.094734	0.0936698	0.0967231	0.0954631	0.118418	0.11882	0.0977931
2389	0.102249	0.104199	0.0991216	0.100827	0.0995329	0.0982862	0.0940877	0.101588	0.0994236	0.100798
2390	0.110342	0.0995101	0.104452	0.0963361	0.0990483	0.097956	0.100836	0.101729	0.0883062	0.101039
2391	0.105541	0.101308	0.0941859	0.0946831	0.0965027	0.092211	0.106388	0.0954624	0.117937	0.0961527
2392	0.101376	0.0951429	0.0897901	0.116981	0.0984152	0.113532	0.0926003	0.100731	0.0985865	0.0927695
2393	0.105131	0.0984969	0.0980983	0.0913898	0.0982291	0.0972114	0.0998794	0.104743	0.106904	0.099981
2394	0.09982	0.0999003	0.100348	0.0924128	0.0906162	0.102285	0.10337	0.0983275	0.116118	0.0966987
2395	0.100347	0.0983419	0.101508	0.0993114	0.0937426	0.100855	0.0998031	0.104776	0.0977641	0.103436
2396	0.101075	0.0956314	0.0959158	0.108796	0.0987305	0.105642	0.100146	0.10137	0.0956033	0.096939
2397	0.100182	0.101816	0.0993117	0.102161	0.101309	0.103823	0.0954834	0.0958721	0.0977087	0.102481
2398	0.10074	0.0904592	0.106899	0.0990607	0.123484	0.0928629	0.099908	0.0962527	0.0940149	0.0961178
2399	0.0975946	0.0936833	0.103118	0.0946164	0.0961961	0.0962295	0.110898	0.0959986	0.113329	0.0982575
2400	0.0960643	0.102479	0.0962373	0.116601	0.0898892	0.117899	0.0948644	0.0961945	0.0940146	0.0954204
2401	0.0946415	0.0980071	0.101521	0.0950659	0.100991	0.0928825	0.103392	0.0964392	0.118708	0.0986529
2402	0.110576	0.0938068	0.0958257	0.0949233	0.097074	0.0964124	0.111862	0.092485	0.109458	0.0976494
2403	0.118476	0.096732	0.0926996	0.0937483	0.0845911	0.0920195	0.105102	0.115299	0.108172	0.0927952
2404	0.105875	0.0902283	0.0961076	0.0908178	0.0930287	0.100328	0.111481	0.0961718	0.118579	0.0974228
2405	0.0962716	0.0976917	0.106004	0.0987961	0.101656	0.092731	0.107965	0.100345	0.097413	0.100964
2406	0.0940375	0.09894	0.101929	0.100006	0.102819	0.105919	0.0927932	0.101827	0.102937	0.0987142
2407	0.101413	0.0990459	0.0994868	0.100382	0.107204	0.0977175	0.0995073	0.0976881	0.0991716	0.0984604
2408	0.0927142	0.102201	0.100483	0.107157	0.101038	0.0961946	0.103251	0.100069	0.0979585	0.0990072
2409	0.0996611	0.106371	0.102674	0.0986125	0.101331	0.100576	0.0941952	0.0996126	0.0979978	0.0988713
2410	0.109286	0.0923704	0.0949727	0.0931005	0.0995208	0.094953	0.110781	0.0945802	0.112813	0.0978204
2411	0.10342	0.102035	0.0954202	0.102602	0.101256	0.0957308	0.0942285	0.107788	0.101141	0.0964682
2412	0.113607	0.0902001	0.100414	0.0986779	0.0977519	0.118266	0.110758	0.088546	0.0904449	0.0902983
2413	0.118787	0.100642	0.091053	0.0975455	0.0955457	0.0914545	0.0936219	0.110605	0.10869	0.0920382
2414	0.109382	0.0920909	0.0975142	0.0972077	0.099775	0.0955164	0.11018	0.0946437	0.103768	0.099976
2415	0.117028	0.116727	0.0969341	0.0893553	0.0947882	0.0868761	0.115959	0.0837181	0.110952	0.0875772
2416	0.111912	0.0875225	0.100561	0.091674	0.0979862	0.0938115	0.120691	0.0934253	0.106112	0.0959648
2417	0.113362	0.0960028	0.0959783	0.0930073	0.0995828	0.0990474	0.100203	0.0984733	0.108241	0.0960618
2418	0.0997833	0.0991291	0.100712	0.0962088	0.0867917	0.0982345	0.109727	0.0978891	0.110983	0.100496
2419	0.0993264	0.0911741	0.102945	0.0995357	0.093925	0.118919	0.0998503	0.0967922	0.10625	0.0904348
2420	0.100771	0.103241	0.103856	0.103798	0.102245	0.0932136	0.0991508	0.104826	0.0910883	0.097523
2421	0.103541	0.102984	0.0992117	0.0998772	0.0938867	0.0930604	0.109099	0.0938728	0.106802	0.097728
2422	0.108886	0.0975745	0.103789	0.0981447	0.0932439	0.0960873	0.0958761	0.116751	0.0902247	0.0987671
2423	0.0959162	0.093796	0.0919301	0.120181	0.0972092	0.121748	0.0915061	0.0954424	0.0971339	0.0950168
2424	0.103428	0.0847858	0.100449	0.0965917	0.0945352	0.106576	0.109167	0.0980365	0.106799	0.0993034
2425	0.12353	0.105424	0.0933461	0.0949247	0.0979058	0.0967053	0.103772	0.0922568	0.0944661	0.0976577
2426	0.098016	0.0916815	0.099008	0.100002	0.10754	0.0977069	0.0974097	0.105269	0.103	0.100514
2427	0.110595	0.0901265	0.0987557	0.0909579	0.0970629	0.0964223	0.11179	0.0964965	0.110034	0.0976243
2428	0.101098	0.102441	0.105784	0.0916215	0.102061	0.100942	0.100643	0.0932321	0.0986392	0.103474
2429	0.106714	0.0979592	0.0987745	0.0984354	0.0930412	0.104642	0.0992944	0.0960969	0.105976	0.0989531
2430	0.0972443	0.0995997	0.102006	0.104123	0.0986321	0.105852	0.0996339	0.0975444	0.094757	0.10042
2431	0.103352	0.0952194	0.10166	0.0919321	0.0941875	0.0935327	0.1131	0.0975467	0.111347	0.0980031
2432	0.105879	0.0952249	0.0966351	0.104001	0.0986172	0.101495	0.100071	0.105597	0.0954513	0.0967882
2433	0.0963879	0.0958455	0.0968826	0.104338	0.102851	0.0938745	0.109727	0.0904056	0.111859	0.0982484
2434	0.0999229	0.0919794	0.0989453	0.0971724	0.0948355	0.102723	0.105689	0.0980334	0.111356	0.0993274
2435	0.105831	0.104331	0.0981006	0.0930788	0.0991211	0.0981244	0.0925775	0.106355	0.103703	0.0988132
2436	0.0932092	0.0908173	0.0983832	0.0988041	0.0978319	0.123099	0.0926983	0.09652	0.11059	0.0978674
2437	0.0963746	0.0976413	0.105524	0.0981452	0.0971698	0.108728	0.0961155	0.100399	0.0981516	0.101399
2438	0.098681	0.092357	0.101657	0.0971558	0.103715	0.106938	0.0981721	0.0984704	0.0993821	0.103446
2439	0.0969554	0.0947361	0.0978573	0.122058	0.115728	0.0970282	0.0925307	0.100886	0.0875318	0.0947048
2440	0.108192	0.102037	0.0998699	0.0950147	0.10153	0.0959772	0.0989351	0.100009	0.0979409	0.100498
2441	0.112415	0.0993735	0.0972982	0.0924122	0.0907224	0.0979818	0.10464	0.0977879	0.106775	0.100588
2442	0.0990951	0.0955121	0.0987192	0.0997239	0.0866399	0.0973026	0.113319	0.101811	0.110971	0.0967273
2443	0.101416	0.0950261	0.0959347	0.104107	0.0989357	0.0976126	0.109524	0.0973201	0.0995155	0.100767
2444	0.0973246	0.103434	0.105136	0.0962713	0.0983215	0.0978247	0.100528	0.0977917	0.0992909	0.104088
2445	0.0936837	0.0967414	0.112093	0.0934141	0.120018	0.0910387	0.0979029	0.0913858	0.108116	0.0955017
2446	0.10968	0.0992047	0.0972246	0.0998126	0.09457	0.119023	0.0936228	0.0935694	0.0947139	0.0981884
2447	0.0997883	0.0977604	0.0967472	0.0985964	0.0971221	0.104036	0.099558	0.0996761	0.105755	0.101122
2448	0.0940967	0.121928	0.104624	0.108735	0.0985357	0.0938361	0.0968185	0.0900922	0.0915323	0.0999386
2449	0.107176	0.0969054	0.0998289	0.090256	0.100386	0.099377	0.10206	0.0989155	0.104779	0.100291
2450	0.0989546	0.0835864	0.100745	0.107687	0.111115	0.118951	0.0962646	0.0890432	0.102527	0.0906107
2451	0.0963098	0.103027	0.102984	0.0956126	0.0898244	0.105189	0.108288	0.0930535	0.102272	0.103352
2452	0.101669	0.104918	0.100465	0.0973767	0.0996366	0.0915958	0.102039	0.0950227	0.108078	0.0994471
2453	0.0997716	0.0935147	0.112131	0.0944269	0.121774	0.103723	0.0915329	0.0918868	0.0937286	0.0970396
2454	0.103906	0.103839	0.0946884	0.104586	0.0944307	0.0977194	0.100678	0.0976873	0.107805	0.0947709
2455	0.117568	0.0941663	0.0982834	0.0941921	0.105445	0.104148	0.0912242	0.10377	0.0935722	0.097269
2456	0.100528	0.0888926	0.104993	0.092771	0.0915621	0.120869	0.100236	0.0988611	0.107922	0.0923999
2457	0.103441	0.0928979	0.101881	0.0936605	0.104962	0.103604	0.0911825	0.107189	0.100609	0.100384
2458	0.110338	0.120802	0.103218	0.0923637	0.0941919	0.0975992	0.0929704	0.0932704	0.0952897	0.0998607
2459	0.104518	0.0962534	0.0959548	0.0972812	0.0914624	0.0952898	0.104437	0.106984	0.1122	0.0955618
2460	0.108361	0.106609	0.0955851	0.0953255	0.101848	0.104779	0.0908159	0.0960376	0.101739	0.0990811
2461	0.0951035	0.100301	0.104754	0.0926525	0.0995053	0.102525	0.0978724	0.0984895	0.103805	0.105066
2462	0.0950959	0.0973997	0.101491	0.097737	0.0961235	0.107482	0.09906	0.098849	0.104863	0.101857
2463	0.0891608	0.100374	0.0947788	0.089658	0.0884467	0.0952215	0.0941785	0.111512	0.146595	0.0904834
2464	0.107563	0.100816	0.0956283	0.101334	0.104777	0.0988929	0.0973104	0.0991546	0.0962264	0.0984052
2465	0.103167	0.100766	0.0960916	0.0978541	0.104385	0.0951949	0.100988	0.0992082	0.104599	0.0980006
2466	0.124076	0.0948787	0.0942361	0.0920548	0.0906975	0.105582	0.0963032	0.108571	0.0946291	0.0985031
2467	0.10469	0.0982947	0.102148	0.0944803	0.0976605	0.100773	0.0994735	0.10028	0.09871	0.103401
2468	0.100934	0.0887491	0.100739	0.0929797	0.0993347	0.103232	0.105952	0.0947409	0.112013	0.101359
2469	0.0992731	0.099943	0.101832	0.104932	0.0998075	0.0983571	0.102517	0.0984197	0.0917998	0.103098
2470	0.102102	0.0940134	0.0979299	0.0989715	0.097136	0.10056	0.111748	0.088869	0.109858	0.0989264
2471	0.0951532	0.0935521	0.102456	0.101626	0.0964273	0.0989942	0.10701	0.103577	0.10097	0.100034
2472	0.100891	0.0888027	0.0979704	0.0972573	0.0955546	0.0916199	0.1147	0.103149	0.112138	0.0979352
2473	0.10156	0.0984514	0.100356	0.0991364	0.107111	0.105288	0.0887083	0.10114	0.0982138	0.100025
2474	0.0965176	0.119068	0.10882	0.0988788	0.0974908	0.0923703	0.0959943	0.0922415	0.0940959	0.104623
2475	0.107742	0.0998122	0.0947088	0.0965279	0.0905644	0.094294	0.108348	0.101716	0.111424	0.0948522
2476	0.0978325	0.0960822	0.100637	0.100425	0.0988709	0.101972	0.101841	0.101513	0.0998619	0.100892
2477	0.0983177	0.0867148	0.0969751	0.111313	0.114856	0.09627	0.103806	0.092266	0.105954	0.0937173
2478	0.100042	0.0940939	0.1025	0.0986217	0.101706	0.100431	0.0992789	0.104369	0.0974222	0.101365
2479	0.100652	0.113261	0.0966101	0.109838	0.0993975	0.0913776	0.100878	0.0874875	0.103775	0.0971856
2480	0.101151	0.0943317	0.103704	0.103078	0.0977261	0.10935	0.100604	0.0968822	0.0908149	0.101954
2481	0.106376	0.0907931	0.097567	0.0917115	0.101696	0.0971284	0.107515	0.092941	0.115186	0.0993075
2482	0.103862	0.101841	0.0976354	0.106717	0.101353	0.0919691	0.0989391	0.103681	0.0938115	0.10032
2483	0.1009	0.0940947	0.0988201	0.107389	0.101807	0.100588	0.100364	0.100127	0.0943254	0.101595
2484	0.105387	0.105438	0.0936508	0.0978272	0.0881995	0.099566	0.101904	0.0989649	0.113088	0.0961182
2485	0.0960152	0.093707	0.10006	0.0981381	0.105386	0.10361	0.103617	0.0920627	0.105331	0.102303
2486	0.0990622	0.0915955	0.0986997	0.0851191	0.0872432	0.090362	0.13928	0.0902534	0.128525	0.0896507
2487	0.101318	0.091301	0.0996353	0.10802	0.0946781	0.124081	0.0962188	0.0940487	0.0914516	0.0986706
2488	0.102471	0.0990754	0.0966859	0.099684	0.0977096	0.101595	0.0989235	0.0967472	0.11122	0.0959746
2489	0.102058	0.0932358	0.0981351	0.102138	0.0963648	0.0920345	0.107424	0.103523	0.108706	0.0963528
2490	0.0956052	0.0981606	0.103074	0.0948951	0.0970737	0.100419	0.102815	0.0997229	0.105655	0.102592
2491	0.0924443	0.110771	0.12059	0.084944	0.086739	0.104572	0.0929503	0.0936711	0.107151	0.105579
2492	0.103598	0.105558	0.101704	0.101682	0.0965561	0.0989201	0.0953293	0.103194	0.0933642	0.0998993
2493	0.0957654	0.102396	0.106152	0.102372	0.0929804	0.104434	0.0983262	0.103949	0.0941802	0.0989262
2494	0.102146	0.0940399	0.0885687	0.116397	0.0895119	0.108645	0.10305	0.0959969	0.109867	0.091806
2495	0.100668	0.0984567	0.0991115	0.103516	0.106442	0.100119	0.0996565	0.0965081	0.0982788	0.0972504
2496	0.0993305	0.0989531	0.0942384	0.103455	0.0978499	0.096999	0.0955616	0.104927	0.115083	0.093806
2497	0.0937686	0.0978373	0.106064	0.0943459	0.092445	0.096539	0.106605	0.100029	0.113616	0.0985597
2498	0.0935542	0.0945849	0.101788	0.107107	0.0979281	0.0972196	0.0925093	0.118954	0.0980859	0.0979755
2499	0.107836	0.0955317	0.0969417	0.0921002	0.0909143	0.098205	0.10905	0.0978746	0.112177	0.0993941
2500	0.109703	0.105273	0.0913727	0.0977223	0.100223	0.0918841	0.0967451	0.0988125	0.112792	0.0959572
2501	0.120202	0.118619	0.0982963	0.102196	0.0932086	0.0952864	0.0969355	0.0953773	0.0831909	0.0963757
2502	0.0939544	0.115926	0.110211	0.0959744	0.0989019	0.0969888	0.0965842	0.0977985	0.0988017	0.0944124
2503	0.105105	0.0886427	0.0976978	0.0934138	0.0916488	0.0990241	0.114736	0.0994332	0.112171	0.0979816
2504	0.0994476	0.0952049	0.105232	0.099629	0.0939451	0.101532	0.0967466	0.105471	0.102237	0.100184
2505	0.105107	0.0961936	0.0989476	0.0927682	0.0953634	0.103387	0.100278	0.0990084	0.112534	0.0962711
2506	0.103675	0.0971742	0.104572	0.0939801	0.0964264	0.107873	0.0950452	0.103364	0.0968117	0.100605
2507	0.104206	0.101983	0.0973627	0.102518	0.101671	0.0922205	0.0989608	0.10403	0.0980698	0.0991116
2508	0.107632	0.099345	0.107628	0.089071	0.0943844	0.104892	0.0992381	0.0939028	0.10324	0.100186
2509	0.0929408	0.0944744	0.0988042	0.115823	0.0899984	0.104788	0.092367	0.118409	0.0941484	0.0978444
2510	0.0967333	0.0933846	0.108637	0.0937022	0.110941	0.0956703	0.101848	0.0916535	0.109264	0.0980705
2511	0.120772	0.111626	0.095278	0.0959989	0.0951797	0.101905	0.0929418	0.0975054	0.0917666	0.0968336
2512	0.0973984	0.096207	0.0932386	0.10086	0.0912883	0.0904218	0.100432	0.125622	0.110971	0.0935051
2513	0.0999012	0.0959202	0.0992381	0.100585	0.0945354	0.102246	0.108905	0.0907396	0.107539	0.100461
2514	0.100371	0.0943695	0.101664	0.099593	0.101805	0.0966593	0.108086	0.100174	0.0976507	0.0994716
2515	0.118398	0.098342	0.0914645	0.102962	0.0976863	0.0962257	0.110783	0.0960009	0.0945867	0.0933868
2516	0.112195	0.0930779	0.0955571	0.0979408	0.096599	0.112632	0.0979641	0.0995031	0.093476	0.100786
2517	0.0921201	0.0925087	0.0916685	0.0858924	0.0877879	0.0880597	0.111037	0.111273	0.150062	0.0900737
2518	0.105796	0.0949477	0.0968139	0.0992839	0.098519	0.101276	0.0964388	0.109593	0.0985599	0.0986115
2519	0.102701	0.0950868	0.0937296	0.0960212	0.102021	0.0935271	0.10697	0.0968452	0.119629	0.0937994
2520	0.100147	0.0942248	0.108271	0.0947707	0.10166	0.104376	0.103284	0.0968312	0.0943919	0.101568
2521	0.102704	0.0987803	0.0938344	0.0998743	0.0978755	0.0866138	0.112684	0.0967626	0.114971	0.0963291
2522	0.097799	0.093584	0.100543	0.0977477	0.100711	0.095771	0.111106	0.0922252	0.114191	0.0963998
2523	0.0975327	0.0926283	0.115624	0.0896961	0.0961816	0.125589	0.0959113	0.0952065	0.088652	0.101771
2524	0.105782	0.0991965	0.0960419	0.0994302	0.0987246	0.0934886	0.104973	0.101096	0.0994594	0.102038
2525	0.0983341	0.0986223	0.107642	0.0950117	0.0899527	0.093121	0.124802	0.0897627	0.106309	0.0959579
2526	0.11139	0.114726	0.102272	0.0878647	0.0855302	0.0931046	0.107209	0.0928978	0.10957	0.0951922
2527	0.100609	0.0965103	0.0931291	0.105264	0.0952892	0.0986854	0.108887	0.0949862	0.112926	0.0938814
2528	0.0938919	0.095431	0.10428	0.103918	0.0946116	0.105778	0.101514	0.101831	0.095629	0.102835
2529	0.104438	0.0936977	0.0998598	0.0988975	0.101891	0.0961691	0.10794	0.100197	0.0973965	0.0993908
2530	0.0993215	0.0998134	0.101118	0.0962327	0.094268	0.098205	0.104334	0.0941473	0.112164	0.100523
2531	0.0928895	0.102527	0.116904	0.0917225	0.0936484	0.118322	0.0923873	0.096567	0.0946773	0.0992908
2532	0.102491	0.0987523	0.096236	0.0960913	0.0976768	0.0933516	0.112555	0.0899886	0.115606	0.0975958
2533	0.101907	0.0946891	0.0987882	0.0962838	0.107407	0.0979286	0.100544	0.101156	0.102686	0.0986842
2534	0.0976913	0.0942705	0.100062	0.103342	0.10694	0.0968743	0.105127	0.0970728	0.0987361	0.099985
2535	0.0976333	0.0916226	0.102084	0.0999401	0.10287	0.0979551	0.100577	0.105773	0.0988612	0.102643
2536	0.103551	0.0944721	0.0986434	0.0962268	0.102221	0.0975638	0.109055	0.0899918	0.110082	0.0983497
2537	0.0978932	0.101138	0.0997168	0.102144	0.10031	0.103521	0.0961562	0.102714	0.0962515	0.100101
2538	0.102478	0.0931379	0.0960674	0.101741	0.100076	0.0990559	0.0972096	0.111582	0.100366	0.098221
2539	0.098069	0.104848	0.100029	0.104936	0.0995489	0.0981948	0.0927324	0.106426	0.0962231	0.0989637
2540	0.10172	0.0871724	0.0927444	0.087608	0.114963	0.0965798	0.10249	0.089011	0.133099	0.0953885
2541	0.103081	0.0906204	0.111706	0.0881556	0.0939067	0.112804	0.0995927	0.0934111	0.102627	0.103409
2542	0.100185	0.101425	0.100339	0.10212	0.105608	0.103844	0.09169	0.0956541	0.096807	0.102493
2543	0.0951758	0.102556	0.0977879	0.103292	0.0974425	0.0932276	0.103433	0.0969386	0.114756	0.0956753
2544	0.101121	0.0938969	0.0999462	0.102175	0.0923424	0.0998314	0.111293	0.0954703	0.105285	0.098481
2545	0.0990186	0.10119	0.104974	0.0979473	0.0963847	0.0956526	0.107015	0.0995919	0.0973563	0.100638
2546	0.106692	0.100584	0.0999573	0.097902	0.10452	0.0947706	0.106224	0.0947515	0.0967465	0.0978014
2547	0.124983	0.0898971	0.0950593	0.0947763	0.0969442	0.100073	0.0985687	0.103364	0.10099	0.0949344
2548	0.101495	0.103517	0.0966053	0.100253	0.0987416	0.101196	0.093362	0.101443	0.103081	0.100526
2549	0.102122	0.0959535	0.102985	0.0960445	0.0994461	0.111003	0.0925564	0.102496	0.0959569	0.101066
2550	0.11151	0.0981708	0.0970954	0.094696	0.0893435	0.0926855	0.0957657	0.117218	0.109835	0.093333
2551	0.100811	0.102868	0.103592	0.09553	0.0902643	0.097318	0.0999857	0.109327	0.0983335	0.101681
2552	0.0969605	0.0914119	0.112428	0.0956306	0.0904505	0.101408	0.126019	0.0934691	0.0912788	0.0999964
2553	0.102038	0.100282	0.107363	0.0930284	0.0956243	0.0988177	0.106153	0.098254	0.0965848	0.101449
2554	0.0945974	0.0998345	0.109859	0.0960955	0.103152	0.098233	0.0973619	0.102	0.0956321	0.102965
2555	0.101969	0.0980346	0.0955901	0.0990865	0.0930055	0.0971249	0.107354	0.0960329	0.114368	0.0976472
2556	0.100638	0.0943285	0.103976	0.0959057	0.102347	0.101581	0.0993136	0.105119	0.0980777	0.0983297
2557	0.102264	0.104153	0.100286	0.0965982	0.0994943	0.0943559	0.0971885	0.106369	0.100287	0.098983
2558	0.103604	0.094002	0.106184	0.094917	0.105751	0.0961487	0.102838	0.0999169	0.0937228	0.102679
2559	0.0918522	0.0929771	0.105109	0.111075	0.114369	0.115047	0.0872415	0.0917665	0.0925727	0.0977246
2560	0.103739	0.0972602	0.103466	0.0936555	0.100515	0.099346	0.0951636	0.107394	0.0967738	0.102479
2561	0.0901551	0.0957807	0.110925	0.0999926	0.0948673	0.119222	0.0968694	0.0977284	0.0952551	0.0983322
2562	0.094197	0.0853434	0.101571	0.089148	0.1407	0.0945863	0.0925189	0.094218	0.116054	0.0920959
2563	0.100706	0.10293	0.109693	0.0995721	0.0942155	0.113735	0.100003	0.093158	0.0875719	0.0975101
2564	0.0954981	0.0873048	0.11579	0.0917265	0.0979515	0.0970393	0.100551	0.111063	0.106035	0.0960715
2565	0.102665	0.101958	0.0993784	0.0983159	0.10119	0.0926695	0.0984824	0.0999884	0.110259	0.0951779
2566	0.0974221	0.0957013	0.0987953	0.0997683	0.0948218	0.105731	0.10437	0.102067	0.104089	0.0970118
2567	0.0952562	0.0965356	0.100053	0.113823	0.0962589	0.0951613	0.120393	0.0913611	0.0932268	0.0977988
2568	0.108178	0.0881421	0.0924734	0.0888324	0.11209	0.090439	0.121749	0.0807054	0.125145	0.0927951
2569	0.108433	0.102069	0.104556	0.0951904	0.0972677	0.100515	0.103536	0.0961588	0.0905028	0.101388
2570	0.123533	0.0898845	0.0898406	0.0940507	0.0853724	0.0958869	0.123755	0.0955034	0.108567	0.0933423
2571	0.0993558	0.0967517	0.099169	0.097662	0.100716	0.0997368	0.101603	0.103369	0.104941	0.096602
2572	0.0976367	0.100397	0.0980275	0.0970512	0.103483	0.0980526	0.0962369	0.102506	0.108115	0.0987316
2573	0.103928	0.094351	0.0964879	0.102967	0.105978	0.0960469	0.103483	0.0996881	0.0980693	0.099133
2574	0.0953339	0.101694	0.101721	0.106214	0.096585	0.0989189	0.0953697	0.107399	0.0966825	0.0999571
2575	0.109126	0.0987544	0.0947742	0.0995583	0.0939992	0.104807	0.104151	0.0966646	0.0982912	0.0998324
2576	0.0977477	0.0951546	0.0998129	0.0998348	0.107261	0.101461	0.0963726	0.101108	0.102732	0.0985627
2577	0.119089	0.10828	0.0903821	0.0934644	0.0843469	0.0954246	0.102114	0.0985105	0.112447	0.096106
2578	0.107235	0.101045	0.102232	0.093867	0.10055	0.107695	0.0942032	0.0952795	0.0972349	0.100427
2579	0.107682	0.101582	0.0969767	0.0945666	0.0967928	0.104013	0.102888	0.0917299	0.10169	0.10222
2580	0.105838	0.0949787	0.104639	0.100254	0.103124	0.101871	0.100004	0.101751	0.0880324	0.0989812
2581	0.0978554	0.0994289	0.10198	0.0963219	0.107477	0.0973551	0.0966531	0.101864	0.102961	0.0981211
2582	0.104739	0.0980991	0.101148	0.103299	0.0976736	0.10067	0.100369	0.1001	0.0905406	0.103213
2583	0.110332	0.10192	0.0978566	0.09132	0.0929942	0.0965313	0.111587	0.0888411	0.109833	0.0988704
2584	0.100397	0.106216	0.099477	0.102825	0.105783	0.0923516	0.09904	0.0995246	0.0978559	0.0966364
2585	0.100202	0.0978429	0.113606	0.094196	0.0895537	0.10422	0.111328	0.099883	0.0904861	0.0975448
2586	0.103384	0.105363	0.101713	0.101484	0.10047	0.103154	0.0941215	0.0987297	0.0932847	0.0980617
2587	0.100673	0.0988026	0.0979164	0.108128	0.0981239	0.105301	0.0955459	0.101143	0.0943414	0.0999472
2588	0.0996379	0.102844	0.0991885	0.0991647	0.0976668	0.0973565	0.100105	0.0933219	0.111339	0.0996597
2589	0.0926113	0.0981769	0.11724	0.0917048	0.112661	0.0932248	0.099629	0.0968721	0.0979782	0.0994178
2590	0.122487	0.110855	0.0911248	0.0921023	0.0945042	0.0900955	0.0960697	0.101258	0.110814	0.0907706
2591	0.0999825	0.097471	0.118722	0.0869093	0.0931852	0.0961063	0.0917751	0.12248	0.0933166	0.0987989
2592	0.0999632	0.0999575	0.0988287	0.0969846	0.0949579	0.0980699	0.10156	0.0981804	0.116571	0.0949637
2593	0.0934312	0.084779	0.0933523	0.108179	0.0914224	0.139261	0.0969559	0.0901209	0.10674	0.0953292
2594	0.121524	0.0935711	0.0957233	0.0944293	0.0893056	0.0957558	0.0989013	0.120519	0.0931998	0.096442
2595	0.106003	0.0937578	0.0950766	0.106616	0.0972	0.0890004	0.121365	0.0922691	0.105482	0.0932334
2596	0.127814	0.0959828	0.0916841	0.0892126	0.0952753	0.0910356	0.100246	0.109585	0.107226	0.0916773
2597	0.0934079	0.0937067	0.100251	0.0976204	0.088528	0.0998453	0.11073	0.0996672	0.11797	0.0982499
2598	0.101845	0.10462	0.104211	0.0897161	0.0916633	0.0987377	0.101325	0.102374	0.104105	0.101197
2599	0.0971045	0.0966275	0.103301	0.0974266	0.0913683	0.103393	0.10238	0.0987425	0.107921	0.101598
2600	0.102966	0.0944932	0.0953052	0.111519	0.0860785	0.118451	0.100136	0.0927218	0.102362	0.0955923
2601	0.121116	0.0926223	0.0911471	0.0972747	0.104586	0.0948385	0.113288	0.0947694	0.0960561	0.0942253
2602	0.103285	0.105521	0.104497	0.0943013	0.0963271	0.0997673	0.102425	0.0950588	0.0966585	0.101988
2603	0.10027	0.110259	0.0990657	0.102129	0.0965252	0.0997281	0.0947768	0.0996871	0.097543	0.100108
2604	0.105564	0.0974438	0.0938404	0.0979669	0.0921761	0.0959881	0.101285	0.107705	0.113259	0.0948011
2605	0.099995	0.101521	0.10385	0.0983928	0.101195	0.0959709	0.10309	0.0961559	0.0972256	0.102611
2606	0.100289	0.1004	0.0938019	0.0968939	0.0992931	0.0945206	0.103848	0.0948877	0.121427	0.0951058
2607	0.108882	0.104144	0.0997669	0.100867	0.108511	0.0981211	0.0944987	0.0977863	0.0884281	0.0989329
2608	0.0939513	0.0951653	0.117717	0.0889491	0.0908547	0.0976834	0.10171	0.119259	0.0950507	0.0984355
2609	0.0989457	0.119396	0.108252	0.0918702	0.0975047	0.0931819	0.0952393	0.0932142	0.110215	0.0919356
2610	0.09283	0.0981701	0.0988303	0.0988342	0.0899947	0.096686	0.122321	0.092713	0.110333	0.0993922
2611	0.101443	0.0906031	0.100857	0.0994213	0.106915	0.0971447	0.100824	0.104682	0.0980346	0.0999907
2612	0.0975303	0.0996786	0.103992	0.0961068	0.0906659	0.110347	0.0972473	0.101622	0.0997242	0.102757
2613	0.0983832	0.0920248	0.0924895	0.109012	0.103523	0.0977867	0.101054	0.105762	0.103193	0.0970106
2614	0.104427	0.102505	0.093494	0.0989704	0.106323	0.0964334	0.0984938	0.0963584	0.106264	0.0971419
2615	0.0977319	0.0949284	0.0918408	0.11694	0.098558	0.118321	0.0927978	0.0973222	0.0985256	0.0928721
2616	0.0957997	0.0957148	0.0906661	0.100772	0.107527	0.0872835	0.117752	0.0873122	0.130103	0.0877206
2617	0.0955415	0.0940934	0.093106	0.0984937	0.101274	0.0992706	0.0988148	0.105012	0.118425	0.0963551
2618	0.0959914	0.0981806	0.104783	0.0986457	0.0932989	0.0966842	0.107902	0.103745	0.0976025	0.10295
2619	0.0912487	0.096723	0.106556	0.0971724	0.0999926	0.0986591	0.10276	0.102864	0.104425	0.0993739
2620	0.0950347	0.101059	0.0983358	0.105233	0.0997061	0.0988615	0.0940119	0.106479	0.0999881	0.10148
2621	0.105734	0.0917137	0.0985435	0.100467	0.103317	0.101512	0.101034	0.101628	0.0950592	0.100893
2622	0.0996533	0.0910875	0.0985298	0.0960257	0.0983056	0.0944177	0.105144	0.101319	0.115424	0.100326
2623	0.103657	0.0972282	0.104826	0.0940944	0.100873	0.0993923	0.102549	0.0995705	0.0973332	0.100164
2624	0.10795	0.106071	0.0950011	0.0984605	0.105631	0.0994287	0.0904295	0.0995143	0.101193	0.0965153
2625	0.118199	0.0889201	0.0906644	0.0931258	0.0955246	0.0912949	0.097104	0.119365	0.112047	0.0936574
2626	0.104988	0.100801	0.0974234	0.0940059	0.0954455	0.0994994	0.0973613	0.0991327	0.113615	0.0978529
2627	0.108243	0.097532	0.100126	0.0979831	0.0931895	0.104123	0.103393	0.0997233	0.0941378	0.101235
2628	0.117087	0.0945663	0.101399	0.0917743	0.0978481	0.118291	0.0955721	0.092687	0.0907663	0.0993395
2629	0.106588	0.102428	0.0981779	0.098272	0.0967684	0.0961672	0.0979991	0.100633	0.105966	0.0970051
2630	0.10722	0.09677	0.102084	0.0942326	0.105059	0.0994927	0.101653	0.0992677	0.0972292	0.0966723
2631	0.123274	0.11463	0.0989782	0.0951704	0.0939142	0.0968395	0.0955036	0.0962704	0.0873108	0.0977837
2632	0.104132	0.0911205	0.0973602	0.0961626	0.102748	0.106127	0.100964	0.0904427	0.110817	0.100315
2633	0.100225	0.094197	0.0996698	0.107004	0.105952	0.0996593	0.0999772	0.099499	0.0931909	0.100624
2634	0.0975706	0.0992395	0.105896	0.0996524	0.0981594	0.0970947	0.105322	0.101374	0.095196	0.100168
2635	0.102333	0.0936851	0.0952098	0.102078	0.0965967	0.100022	0.106868	0.0962491	0.109837	0.0972394
2636	0.103117	0.0944173	0.0945565	0.0991528	0.0979561	0.0974213	0.102765	0.101288	0.114946	0.0945006
2637	0.103412	0.0910603	0.10349	0.095373	0.0980707	0.0894772	0.0963031	0.123252	0.106318	0.0926544
2638	0.0938142	0.0992186	0.0962576	0.107944	0.10251	0.101143	0.0968372	0.096845	0.102358	0.103566
2639	0.0941693	0.0965165	0.0951148	0.0969732	0.0913869	0.0943502	0.101565	0.116259	0.116388	0.0974389
2640	0.108484	0.0883332	0.10664	0.0896663	0.119837	0.0948172	0.105253	0.0872663	0.103712	0.0957869
2641	0.104858	0.122159	0.104902	0.093491	0.087908	0.102987	0.096704	0.0881468	0.104593	0.0939006
2642	0.107777	0.0974389	0.0974379	0.094116	0.0929239	0.100017	0.1073	0.0991607	0.101313	0.102514
2643	0.0977198	0.116984	0.0976755	0.108276	0.0984626	0.0938298	0.0887879	0.105052	0.0986046	0.0947415
2644	0.107921	0.0993178	0.0918499	0.104315	0.0944804	0.101861	0.10376	0.0940477	0.107431	0.0951416
2645	0.0991002	0.0957991	0.114112	0.0891556	0.086843	0.0942968	0.104604	0.111351	0.107036	0.0967521
2646	0.0941765	0.0997727	0.120515	0.0921753	0.0946517	0.0901724	0.0933198	0.12451	0.0912306	0.0982635
2647	0.0942939	0.0926071	0.114885	0.0966588	0.0999233	0.0943927	0.0972219	0.119821	0.0918171	0.0973703
2648	0.110876	0.0944018	0.0922702	0.0952542	0.0973843	0.10506	0.102457	0.0929857	0.115242	0.0941556
2649	0.101907	0.103336	0.0960989	0.108446	0.0986401	0.101338	0.0927965	0.105357	0.0954594	0.0965615
2650	0.0973795	0.103067	0.0995146	0.103567	0.0941702	0.0969791	0.105325	0.100803	0.0990818	0.100123
2651	0.0994826	0.0977844	0.0950494	0.106845	0.101235	0.103737	0.0983525	0.100163	0.102115	0.0952569
2652	0.0987639	0.100049	0.104609	0.0963784	0.0996778	0.102369	0.0944132	0.102544	0.0998086	0.101197
2653	0.107846	0.105958	0.100049	0.102653	0.101038	0.103756	0.0980872	0.091892	0.0900296	0.0985125
2654	0.103024	0.0912223	0.10187	0.095516	0.0938655	0.0974976	0.11284	0.0974016	0.106694	0.0998707
2655	0.0977792	0.0913586	0.107697	0.0961828	0.107298	0.101877	0.101204	0.0972766	0.0950278	0.104084
2656	0.0945709	0.0937583	0.0930859	0.115722	0.118773	0.0887261	0.102491	0.0922633	0.109862	0.0913473
2657	0.106554	0.0977356	0.0990081	0.0948375	0.097242	0.0927984	0.103024	0.100351	0.109504	0.0990328
2658	0.0990817	0.0987663	0.0943842	0.103235	0.0974202	0.0971107	0.0993589	0.10032	0.114942	0.0956744
2659	0.105741	0.103084	0.0986056	0.0921618	0.0985168	0.101592	0.0964786	0.101056	0.102742	0.100036
2660	0.100341	0.0853124	0.0944023	0.113542	0.0951171	0.1156	0.104549	0.0948392	0.103686	0.0922185
2661	0.103139	0.098744	0.097502	0.0991299	0.0937616	0.0973429	0.103286	0.0971427	0.110404	0.0997177
2662	0.105457	0.0900638	0.0877402	0.0983067	0.0969218	0.0920755	0.097403	0.117765	0.12628	0.0881648
2663	0.0997617	0.0955267	0.10159	0.0997307	0.0941335	0.0937345	0.113423	0.0979027	0.107276	0.0967446
2664	0.105961	0.103354	0.100908	0.0964294	0.0987942	0.0936431	0.105773	0.0974402	0.0956088	0.102109
2665	0.106892	0.102763	0.0924906	0.0990158	0.0937064	0.0928653	0.106963	0.0970557	0.114646	0.0938501
2666	0.100508	0.0953869	0.0943808	0.0997965	0.0942007	0.105356	0.0995829	0.105252	0.107101	0.0984689
2667	0.100814	0.0965274	0.0991431	0.0964518	0.0949373	0.102925	0.100721	0.0982579	0.112921	0.0972623
2668	0.0988636	0.112913	0.107733	0.0971929	0.0886485	0.102974	0.097583	0.0991983	0.0926213	0.101849
2669	0.138398	0.100358	0.0927024	0.0911891	0.105274	0.0962764	0.0955768	0.0961783	0.0899269	0.0938068
2670	0.0969547	0.0982264	0.101837	0.0917595	0.121262	0.0931026	0.0961364	0.0926452	0.110783	0.0977356
2671	0.0989975	0.100516	0.10401	0.100959	0.0956198	0.111772	0.0901817	0.103132	0.0927656	0.10164
2672	0.0989964	0.102193	0.0949732	0.102897	0.097324	0.0964705	0.0996907	0.0965101	0.114369	0.0969659
2673	0.091175	0.092684	0.0972461	0.11451	0.112966	0.0988898	0.0978194	0.0986759	0.100144	0.0961251
2674	0.105638	0.0908943	0.104349	0.0914561	0.120976	0.100887	0.0925332	0.0970479	0.0980837	0.097997
2675	0.107417	0.0944801	0.0973312	0.0997854	0.102186	0.0902556	0.103019	0.105107	0.10574	0.0946302
2676	0.104178	0.0935138	0.104597	0.0945447	0.100902	0.104285	0.103021	0.0998172	0.093643	0.10107
2677	0.100133	0.113821	0.113927	0.0876721	0.0975346	0.0926629	0.103493	0.0962878	0.0983008	0.0955172
2678	0.0937304	0.103014	0.102311	0.104011	0.102443	0.097305	0.100991	0.097158	0.0990277	0.100093
2679	0.122379	0.09166	0.0929475	0.0882501	0.0946652	0.0937223	0.096838	0.113537	0.111171	0.0946409
2680	0.0973245	0.103238	0.103599	0.103253	0.0980699	0.0929038	0.100476	0.104755	0.0949127	0.10139
2681	0.101995	0.0957557	0.102592	0.100898	0.099303	0.106527	0.101555	0.0945583	0.0915753	0.105108
2682	0.0999715	0.0978226	0.105226	0.0989081	0.0975058	0.10059	0.103387	0.100576	0.0941102	0.101567
2683	0.101621	0.104855	0.102654	0.0979049	0.0995669	0.0915332	0.106601	0.0916766	0.104333	0.0993596
2684	0.097028	0.106279	0.128652	0.0850304	0.0950079	0.0938582	0.0924958	0.110211	0.0917451	0.0982315
2685	0.104904	0.0986296	0.0946939	0.103703	0.10238	0.0969977	0.10405	0.09639	0.0987269	0.0997713
2686	0.0894676	0.106913	0.107897	0.0955169	0.0869015	0.0935277	0.113734	0.0966174	0.107248	0.102061
2687	0.0935027	0.0910724	0.101386	0.0949654	0.121721	0.100522	0.0926743	0.0970494	0.111247	0.0961116
2688	0.141648	0.100693	0.0881079	0.0878328	0.0862917	0.0967692	0.103213	0.0992253	0.105354	0.0904687
2689	0.095903	0.0912833	0.108916	0.0925426	0.0869826	0.124496	0.105458	0.090808	0.107409	0.0951833
2690	0.101171	0.0957155	0.108495	0.0962023	0.0946822	0.101547	0.0999183	0.114311	0.0918561	0.0951039
2691	0.109477	0.0925274	0.0948692	0.0966845	0.0952607	0.0909243	0.101108	0.115095	0.112099	0.0917456
2692	0.0994829	0.0951669	0.0935057	0.0993668	0.102295	0.0972581	0.100181	0.0967823	0.120159	0.0962817
2693	0.0961342	0.105614	0.103715	0.106244	0.100719	0.0992483	0.0992728	0.0955352	0.0935146	0.0999169
2694	0.101203	0.0964517	0.100915	0.0972607	0.095225	0.0990775	0.102186	0.0986082	0.107688	0.101415
2695	0.103589	0.09516	0.0946945	0.0998714	0.0867312	0.106212	0.105262	0.0972354	0.110939	0.100368
2696	0.101177	0.0946246	0.0980752	0.0989303	0.0982066	0.0968108	0.10867	0.101049	0.102462	0.100023
2697	0.100625	0.0905689	0.0984046	0.0953706	0.0937822	0.100845	0.122575	0.0927535	0.10696	0.0979592
2698	0.0987854	0.0916316	0.100091	0.104514	0.108175	0.102321	0.0934136	0.106456	0.0951275	0.0993778
2699	0.108598	0.0922839	0.0938857	0.0925632	0.0953767	0.0984979	0.100088	0.106757	0.116574	0.0954037
2700	0.100791	0.0926488	0.104346	0.0930825	0.0952021	0.0954667	0.109627	0.0989796	0.108276	0.101439
2701	0.0973113	0.107491	0.102565	0.0954797	0.0941257	0.0934273	0.100742	0.104723	0.102549	0.101627
2702	0.0976098	0.0973121	0.0986301	0.097409	0.0960367	0.0956804	0.102666	0.0989644	0.117873	0.0980519
2703	0.117195	0.0962762	0.0969441	0.0931329	0.0874604	0.0909902	0.12763	0.0911281	0.10356	0.0953613
2704	0.121836	0.0918208	0.0947409	0.0928521	0.0909218	0.119876	0.0929893	0.0981208	0.102795	0.0933648
2705	0.106523	0.0979551	0.0956026	0.0990541	0.101428	0.0895882	0.103013	0.0999626	0.109577	0.0975954
2706	0.108994	0.100199	0.0959454	0.0976451	0.0953127	0.0952876	0.104524	0.0986066	0.107559	0.0959444
2707	0.091011	0.117092	0.124253	0.0974315	0.088673	0.091456	0.105823	0.0944254	0.0854843	0.103451
2708	0.0994612	0.0918428	0.106926	0.0891269	0.0986915	0.0905238	0.117346	0.0904868	0.111036	0.104638
2709	0.0955861	0.0946599	0.101929	0.099646	0.0977912	0.101285	0.108808	0.0899868	0.110756	0.0996056
2710	0.103178	0.101122	0.0989347	0.10141	0.0963546	0.0992561	0.102069	0.0986618	0.0972167	0.10183
2711	0.109237	0.104615	0.0955818	0.0970621	0.09513	0.0948188	0.105436	0.0944429	0.108361	0.0954137
2712	0.0997021	0.0977538	0.10642	0.0986372	0.101367	0.0927915	0.0988686	0.108127	0.0932138	0.102888
2713	0.0920503	0.0952311	0.123148	0.0958265	0.090518	0.0867963	0.116968	0.10627	0.0988456	0.0929481
2714	0.0960788	0.101017	0.106892	0.0972736	0.0963838	0.103656	0.103394	0.0954467	0.0974476	0.102127
2715	0.0947064	0.0942839	0.104511	0.102928	0.0930483	0.0965143	0.108503	0.100673	0.105303	0.0992963
2716	0.105194	0.0947515	0.0914805	0.103428	0.0983209	0.105347	0.103594	0.0970045	0.102697	0.0983503
2717	0.107373	0.0953543	0.0950249	0.0969407	0.0985384	0.0904329	0.113523	0.0938816	0.110764	0.0984658
2718	0.102781	0.0955242	0.104964	0.0931002	0.0953058	0.106982	0.106527	0.0948301	0.0961199	0.103505
2719	0.100218	0.102762	0.0956751	0.102787	0.0976303	0.108915	0.0946026	0.0963333	0.101999	0.099196
2720	0.0983252	0.10043	0.101115	0.100892	0.0918147	0.102615	0.106137	0.0986182	0.0999766	0.0998816
2721	0.110648	0.097986	0.0989031	0.0950414	0.0930652	0.0964936	0.107453	0.0965811	0.105971	0.0977085
2722	0.102972	0.0932933	0.102592	0.0937948	0.0963426	0.103323	0.106807	0.0991304	0.100865	0.100572
2723	0.108334	0.0951733	0.103865	0.0923878	0.0986978	0.0984909	0.104506	0.0943768	0.103182	0.100781
2724	0.102323	0.0890537	0.103757	0.100821	0.104341	0.10262	0.101745	0.102409	0.0926445	0.0998748
2725	0.10641	0.094326	0.103336	0.0916432	0.0972438	0.0969306	0.11216	0.092774	0.105683	0.0992754
2726	0.10034	0.107168	0.0979951	0.0999477	0.102125	0.0967104	0.0991885	0.0970101	0.10224	0.0974589
2727	0.103669	0.0961654	0.0888902	0.114794	0.107819	0.0942671	0.104421	0.0907751	0.108167	0.0915075
2728	0.124629	0.1113	0.0903878	0.0962915	0.0949165	0.0975236	0.100794	0.0900335	0.095604	0.0987337
2729	0.0965632	0.0948554	0.104032	0.0952464	0.0979509	0.105482	0.100064	0.100989	0.102427	0.102197
2730	0.105708	0.0932195	0.100224	0.0972504	0.0958061	0.0993561	0.102579	0.0991062	0.104637	0.102081
2731	0.100467	0.0922275	0.0962641	0.0966955	0.0949676	0.0987122	0.104953	0.102559	0.116174	0.0970715
2732	0.0992981	0.100857	0.102789	0.0980063	0.100156	0.095421	0.102858	0.0986639	0.100363	0.101615
2733	0.0989868	0.0943012	0.10992	0.0915385	0.0899121	0.0934619	0.125973	0.0933478	0.105988	0.0958755
2734	0.109591	0.101103	0.0962125	0.0974683	0.0960747	0.0954739	0.101291	0.0991667	0.109178	0.094423
2735	0.0915533	0.0918131	0.125061	0.0850697	0.0868858	0.0906869	0.10777	0.110497	0.107549	0.101984
2736	0.104959	0.1069	0.098863	0.103542	0.101928	0.100152	0.0919973	0.100382	0.0939517	0.0972535
2737	0.123017	0.0894535	0.0849276	0.0971202	0.0919183	0.0988578	0.0966863	0.114811	0.112394	0.0907077
2738	0.101318	0.0952487	0.0992046	0.10474	0.0986537	0.101289	0.105137	0.0981099	0.0955369	0.100676
2739	0.0993516	0.089493	0.109123	0.0940673	0.0889677	0.100261	0.123347	0.103608	0.0936732	0.0970829
2740	0.0964979	0.0903506	0.105335	0.0985217	0.10593	0.100295	0.099941	0.104271	0.0973081	0.101308
2741	0.0972903	0.103013	0.0966297	0.104177	0.0982964	0.109807	0.0925111	0.0974079	0.102582	0.098366
2742	0.0976763	0.0997223	0.098239	0.108423	0.0986508	0.0972287	0.109249	0.093629	0.0954526	0.101908
2743	0.116176	0.0952524	0.0934103	0.0922552	0.0902808	0.093877	0.121283	0.0899564	0.11121	0.0963199
2744	0.100342	0.104166	0.0997704	0.0967982	0.0947018	0.0982631	0.101253	0.0942093	0.111872	0.0987827
2745	0.0967868	0.0942263	0.101507	0.103168	0.106178	0.096513	0.104391	0.0998577	0.0980388	0.0993109
2746	0.0995853	0.0880256	0.105682	0.0959005	0.0945297	0.0978109	0.112875	0.0939832	0.106652	0.104845
2747	0.107344	0.0994883	0.0970971	0.0927721	0.0904735	0.0982003	0.108538	0.0938875	0.111896	0.100439
2748	0.106472	0.115861	0.0946621	0.0849672	0.0938551	0.0895736	0.10303	0.0894264	0.128948	0.0937852
2749	0.10365	0.0883766	0.096273	0.0968578	0.0910672	0.102271	0.114106	0.0982507	0.111567	0.0974479
2750	0.0969479	0.093456	0.106993	0.093498	0.0884711	0.0954923	0.114516	0.0956281	0.108423	0.106499
2751	0.0977225	0.0961054	0.100335	0.096587	0.095093	0.110934	0.0962146	0.102533	0.103436	0.100858
2752	0.0959363	0.120322	0.094364	0.116399	0.0974404	0.0928307	0.0947632	0.0956379	0.0975329	0.0951931
2753	0.100781	0.0959629	0.0985593	0.0972366	0.0911652	0.107301	0.101331	0.0991699	0.112204	0.0960861
2754	0.0982277	0.0996359	0.105571	0.100631	0.103565	0.0980757	0.0977547	0.101945	0.0951863	0.0991377
2755	0.103437	0.101447	0.0951285	0.106261	0.105229	0.103461	0.0940191	0.095551	0.0973986	0.0982598
2756	0.104679	0.0942485	0.0982443	0.0915923	0.102154	0.101127	0.0994583	0.100453	0.106451	0.101724
2757	0.121176	0.0934453	0.0928819	0.0940634	0.0974028	0.116649	0.0942508	0.099418	0.0971533	0.0930018
2758	0.10592	0.0904862	0.0937781	0.102585	0.0929609	0.096197	0.111633	0.0998012	0.109287	0.0974192
2759	0.0968878	0.0988707	0.0981403	0.111914	0.0906297	0.119075	0.0953602	0.0969741	0.0954593	0.0962515
2760	0.0969729	0.10258	0.100165	0.0992748	0.0980272	0.0968026	0.105011	0.0969008	0.103043	0.101398
2761	0.101174	0.10345	0.101682	0.0960451	0.0945501	0.110249	0.096394	0.0941232	0.0995213	0.102707
2762	0.101202	0.097104	0.103721	0.0941324	0.0963479	0.0889652	0.111033	0.0994551	0.109481	0.0984724
2763	0.108269	0.0899213	0.0972502	0.0981391	0.097376	0.104012	0.107755	0.0998397	0.0979651	0.0992222
2764	0.0970553	0.104682	0.0982179	0.0972193	0.0913832	0.0987526	0.10116	0.0991815	0.117002	0.0954447
2765	0.106515	0.0976932	0.0941026	0.102613	0.0968176	0.0961957	0.0987869	0.104057	0.109538	0.0937103
2766	0.0892341	0.110787	0.0972758	0.0979889	0.0973624	0.0958215	0.0998062	0.0958641	0.119875	0.0965109
2767	0.0984062	0.10024	0.0980751	0.100558	0.103346	0.0978003	0.101096	0.0978977	0.104204	0.0985738
2768	0.0949334	0.084912	0.10465	0.093072	0.118879	0.0876978	0.113706	0.102088	0.107662	0.092209
2769	0.0973722	0.106668	0.116078	0.0880444	0.098559	0.0936253	0.0969212	0.100973	0.095269	0.106101
2770	0.106336	0.0940554	0.0931893	0.0984338	0.0970363	0.0965695	0.107198	0.0959414	0.113997	0.0975342
2771	0.0993905	0.0989879	0.0993919	0.103484	0.102018	0.0934043	0.104519	0.0928761	0.106578	0.0996328
2772	0.0964199	0.101995	0.105021	0.102504	0.0893943	0.100314	0.104247	0.10407	0.0942658	0.101376
2773	0.111966	0.0989998	0.098224	0.0920267	0.0941935	0.101549	0.103868	0.093634	0.106863	0.0985844
2774	0.101649	0.0995731	0.095325	0.104275	0.0947547	0.105661	0.0935249	0.105449	0.0991604	0.100669
2775	0.102265	0.0941844	0.0985993	0.0913882	0.101243	0.100745	0.0991895	0.096195	0.11893	0.0974329
2776	0.10527	0.089462	0.093757	0.0942436	0.0960361	0.095587	0.110591	0.0997706	0.117231	0.098301
2777	0.0967874	0.0985787	0.1047	0.102992	0.101994	0.100775	0.0994399	0.0967715	0.0945032	0.103395
2778	0.100841	0.102861	0.100472	0.103997	0.0940249	0.100539	0.105134	0.0969519	0.0950422	0.0999903
2779	0.10185	0.0957421	0.0976395	0.104614	0.0951748	0.102443	0.100501	0.106237	0.0961943	0.0994211
2780	0.10227	0.091829	0.10053	0.0961337	0.0992669	0.111167	0.0932919	0.106138	0.0993962	0.0996217
2781	0.10603	0.0953436	0.0985777	0.104246	0.103375	0.0975574	0.0966761	0.105787	0.0916026	0.100727
2782	0.0913102	0.0968836	0.111271	0.0968258	0.0957944	0.119993	0.0944883	0.0986902	0.0959842	0.0978548
2783	0.121767	0.0897701	0.0947294	0.102235	0.093122	0.103756	0.115184	0.0953586	0.0864401	0.0970711
2784	0.100025	0.0994775	0.0978008	0.100675	0.0943886	0.0981797	0.100568	0.10198	0.111573	0.0953228
2785	0.103677	0.097332	0.0982511	0.106546	0.101184	0.0958303	0.0987771	0.103304	0.0928094	0.102373
2786	0.100872	0.0945425	0.098452	0.0985945	0.0978395	0.109265	0.0957845	0.104366	0.102091	0.097957
2787	0.116316	0.0879888	0.0922148	0.103959	0.103114	0.113701	0.0984804	0.0967009	0.0907011	0.0965055
2788	0.102266	0.0994287	0.0969153	0.100412	0.0989703	0.110514	0.100915	0.0905786	0.0995234	0.100523
2789	0.100906	0.0966722	0.0996297	0.0973031	0.0957977	0.0991159	0.0981982	0.102961	0.112918	0.096437
2790	0.101691	0.095368	0.0976986	0.10036	0.0947846	0.105688	0.106	0.097679	0.0999088	0.100739
2791	0.108541	0.105988	0.0958991	0.0982166	0.100939	0.0997941	0.0911555	0.103403	0.0971709	0.0989783
2792	0.0956597	0.0892463	0.109077	0.101327	0.10042	0.0950549	0.114252	0.107159	0.0924096	0.0945386
2793	0.0940541	0.111122	0.115757	0.092003	0.0948098	0.101884	0.0974624	0.0977361	0.09556	0.098878
2794	0.110994	0.0940293	0.0932757	0.0987594	0.101689	0.092657	0.107309	0.0962438	0.109452	0.0958076
2795	0.102174	0.0933879	0.103067	0.0981597	0.10102	0.0963231	0.10671	0.0963668	0.105306	0.0972928
2796	0.10139	0.0950988	0.0970666	0.0925413	0.103077	0.0934824	0.118078	0.0901118	0.111436	0.0979918
2797	0.0967997	0.0909402	0.0952518	0.11175	0.0982518	0.0966556	0.122708	0.0928487	0.098861	0.0959224
2798	0.0993353	0.0918796	0.0934507	0.107779	0.0903386	0.119597	0.0998177	0.0900804	0.1113	0.0963596
2799	0.109499	0.102908	0.0916664	0.103599	0.102788	0.100857	0.0954371	0.0967757	0.0989107	0.0978394
2800	0.0960768	0.088976	0.0953902	0.0968576	0.0955006	0.0986343	0.122748	0.087568	0.126225	0.092172
2801	0.100511	0.0947027	0.106941	0.0916124	0.106539	0.0968836	0.103606	0.0971105	0.098577	0.1034
2802	0.111627	0.0893148	0.100713	0.0940593	0.100358	0.0990325	0.119305	0.0914198	0.0960331	0.0977287
2803	0.107797	0.0945633	0.101931	0.099412	0.0980625	0.0976469	0.108675	0.0932284	0.0983766	0.100106
2804	0.112754	0.095649	0.0969718	0.0926147	0.0988167	0.102019	0.100464	0.0942447	0.10784	0.0986337
2805	0.104568	0.0984484	0.104967	0.0952428	0.0979212	0.0928802	0.0914467	0.127279	0.0941108	0.0922775
2806	0.105272	0.1207	0.103292	0.10036	0.0989481	0.0970634	0.0958722	0.0935413	0.0916564	0.0929772
2807	0.111582	0.0988038	0.0969651	0.0885264	0.0979661	0.0898858	0.107889	0.0972266	0.114951	0.0963444
2808	0.100645	0.107161	0.104211	0.10368	0.097772	0.0928863	0.100678	0.10045	0.0910323	0.101363
2809	0.103582	0.0884012	0.0965116	0.10077	0.0907984	0.102678	0.109284	0.101764	0.10683	0.0992384
2810	0.101609	0.0997973	0.092242	0.100632	0.0991314	0.102182	0.100002	0.0977029	0.107931	0.0991558
2811	0.116985	0.0879094	0.0906491	0.095943	0.09074	0.0936782	0.101063	0.118536	0.111094	0.0931718
2812	0.101913	0.0917418	0.101739	0.1043	0.103354	0.101565	0.100306	0.106306	0.0912335	0.0970917
2813	0.104726	0.0921906	0.0983269	0.0928535	0.0992545	0.103127	0.105265	0.0943392	0.112503	0.0973917
2814	0.0974084	0.0997854	0.0987234	0.0998702	0.0948356	0.101472	0.100705	0.10179	0.10315	0.102376
2815	0.100408	0.0983271	0.097721	0.103543	0.101824	0.109107	0.0964433	0.0926032	0.0984826	0.101663
2816	0.09478	0.091177	0.0923121	0.0950963	0.0900521	0.0895715	0.107565	0.114508	0.132836	0.0923878
2817	0.104463	0.103072	0.101421	0.0953989	0.0979417	0.0969076	0.0990256	0.104944	0.0989101	0.0976818
2818	0.102262	0.0905174	0.0960048	0.0913551	0.0934491	0.0863212	0.12553	0.0963119	0.122889	0.0955668
2819	0.0994991	0.105161	0.103421	0.0975189	0.0962207	0.0954942	0.0941995	0.111789	0.0965819	0.0998807
2820	0.0944316	0.099917	0.0950526	0.118234	0.0953726	0.110543	0.0901921	0.101609	0.095403	0.0992933
2821	0.0968068	0.102994	0.0980041	0.107592	0.10654	0.096484	0.103059	0.0929283	0.0985472	0.0972701
2822	0.103954	0.0964024	0.0935967	0.105165	0.0911701	0.102642	0.104633	0.0983112	0.108282	0.0958498
2823	0.0989149	0.104203	0.0937115	0.109395	0.0994585	0.0980564	0.097414	0.102222	0.0995845	0.0972839
2824	0.116395	0.121969	0.093616	0.0975002	0.0996489	0.0982878	0.0936678	0.0875502	0.0964517	0.0951371
2825	0.114227	0.111058	0.0991975	0.0994776	0.0903548	0.096992	0.0917892	0.113802	0.0914245	0.0909801
2826	0.0972542	0.104023	0.101613	0.100116	0.0985581	0.093639	0.109464	0.0937697	0.0995576	0.102173
2827	0.102421	0.103937	0.0952484	0.0968774	0.103387	0.0979398	0.0971638	0.098254	0.107956	0.0971266
2828	0.090281	0.103835	0.0961911	0.0887864	0.0876607	0.094158	0.0939973	0.119734	0.13034	0.0952777
2829	0.118084	0.098037	0.100743	0.0948401	0.110035	0.0890424	0.0994126	0.104026	0.0900023	0.0954478
2830	0.100125	0.0985056	0.0958922	0.0993684	0.10611	0.0967506	0.0986099	0.0999478	0.106053	0.0989827
2831	0.111544	0.0988026	0.0967544	0.0956261	0.0936381	0.101141	0.103823	0.0931165	0.105865	0.0997129
2832	0.0968022	0.114286	0.112213	0.0947873	0.101917	0.0893575	0.0916767	0.104003	0.0937098	0.100987
2833	0.0951646	0.0989737	0.108813	0.0994267	0.102431	0.0973955	0.102229	0.100487	0.0910607	0.103752
2834	0.10043	0.0921581	0.09705	0.0976732	0.0953046	0.099339	0.114496	0.0914567	0.112519	0.0997515
2835	0.0937987	0.0874929	0.118671	0.0956826	0.118941	0.113939	0.0928141	0.0936042	0.0908971	0.0929869
2836	0.101984	0.0988448	0.107777	0.0886081	0.102904	0.102082	0.0963492	0.101546	0.0992158	0.100293
2837	0.0964821	0.0979846	0.103105	0.0987132	0.105928	0.103771	0.0957423	0.0963842	0.101273	0.100619
2838	0.125941	0.114885	0.0926466	0.0916337	0.0978463	0.0861396	0.0991384	0.0926757	0.105604	0.093725
2839	0.110161	0.0935647	0.0940739	0.0907973	0.101139	0.100231	0.097549	0.100126	0.118735	0.0937228
2840	0.101703	0.0934997	0.105418	0.094681	0.116976	0.095933	0.10261	0.0856286	0.11004	0.0934568
2841	0.0931321	0.0945534	0.11451	0.0955685	0.102024	0.0894545	0.100318	0.114124	0.097786	0.0978081
2842	0.119297	0.0988995	0.0958745	0.0915797	0.098234	0.0935764	0.106697	0.100665	0.0990177	0.0959565
2843	0.106246	0.100355	0.104267	0.0969723	0.10412	0.09861	0.0934137	0.102146	0.0924765	0.101162
2844	0.0967197	0.107186	0.103651	0.0988438	0.0936758	0.10098	0.0996366	0.0968449	0.0989118	0.103555
2845	0.104287	0.107195	0.0985063	0.0952278	0.0938475	0.100795	0.0912676	0.108933	0.102284	0.0975201
2846	0.099412	0.099912	0.101216	0.0964508	0.0943617	0.102058	0.100136	0.094419	0.111522	0.100593
2847	0.101224	0.0994849	0.0997446	0.0999735	0.102786	0.101697	0.0917831	0.105698	0.098821	0.0987068
2848	0.100311	0.0989796	0.103739	0.0919352	0.0981574	0.0969548	0.104018	0.101019	0.103208	0.10158
2849	0.104449	0.102879	0.0948818	0.0995395	0.0981273	0.100928	0.0998204	0.0965783	0.103144	0.099896
2850	0.0971817	0.0938663	0.0981272	0.10215	0.0963689	0.0917325	0.111086	0.0998748	0.113354	0.0963773
2851	0.109614	0.0949252	0.09621	0.095679	0.098294	0.109957	0.103854	0.0933498	0.0993803	0.0985578
2852	0.104941	0.0928291	0.106749	0.0899046	0.0995499	0.0955485	0.10541	0.0989783	0.104259	0.101558
2853	0.10474	0.0965153	0.098996	0.0974022	0.0997545	0.0952085	0.110118	0.0912896	0.108473	0.0975822
2854	0.103405	0.0989524	0.0918324	0.107977	0.0902665	0.0900824	0.0998442	0.114466	0.110741	0.0924806
2855	0.10075	0.102969	0.0934281	0.104141	0.0982325	0.109731	0.0995338	0.0899226	0.103262	0.0982616
2856	0.0955777	0.0894667	0.101795	0.10187	0.10485	0.103508	0.0989946	0.103226	0.100301	0.10029
2857	0.118769	0.114862	0.0966641	0.091885	0.102247	0.0859626	0.0955269	0.100446	0.0979818	0.095767
2858	0.0971584	0.0988176	0.102122	0.0998574	0.0979267	0.105271	0.104856	0.093264	0.0988137	0.101837
2859	0.0937471	0.103257	0.106297	0.0958504	0.102222	0.0970554	0.0965233	0.10122	0.102428	0.101374
2860	0.113352	0.091628	0.0989342	0.100032	0.111476	0.101931	0.0964208	0.0940782	0.0989675	0.0928981
2861	0.095527	0.10134	0.0963043	0.0945679	0.0968432	0.112535	0.0977049	0.0919848	0.118869	0.0944281
2862	0.110008	0.097021	0.0989267	0.0977663	0.100613	0.0957264	0.0980549	0.0992742	0.104199	0.098402
2863	0.0984457	0.0874764	0.0944262	0.0786957	0.106081	0.0903197	0.110391	0.0933402	0.149217	0.0923102
2864	0.101979	0.103745	0.0921727	0.104787	0.103427	0.0982626	0.0961812	0.0976947	0.103269	0.0989721
2865	0.110677	0.102217	0.0967889	0.0950225	0.0971162	0.0924259	0.102768	0.0964153	0.10968	0.0970363
2866	0.100675	0.0928158	0.0924901	0.105323	0.0993387	0.0987503	0.108952	0.0949577	0.112977	0.0939392
2867	0.103279	0.100706	0.0987338	0.101993	0.100543	0.107449	0.0942795	0.0987722	0.0961547	0.0979195
2868	0.10043	0.0918665	0.0997683	0.0966279	0.0947457	0.102515	0.101171	0.102096	0.111493	0.0992076
2869	0.103412	0.103765	0.0950556	0.096461	0.0904249	0.0940749	0.108901	0.0938775	0.115998	0.0983743
2870	0.101335	0.0994407	0.105156	0.0995128	0.102913	0.105651	0.0918638	0.101752	0.0916774	0.100324
2871	0.107474	0.0985591	0.0998332	0.0957473	0.0939325	0.09724	0.103749	0.0976211	0.105898	0.099896
2872	0.0984186	0.0906536	0.0921387	0.0953457	0.0976374	0.0863193	0.12529	0.0928758	0.127781	0.0940662
2873	0.100343	0.0920719	0.099775	0.0924422	0.0947148	0.0945289	0.105214	0.106107	0.11628	0.0985312
2874	0.0970503	0.102786	0.0978754	0.103756	0.0980447	0.10089	0.0960187	0.10514	0.102315	0.0960792
2875	0.10137	0.0994243	0.0996251	0.0996664	0.0942091	0.0974038	0.100272	0.109382	0.0985596	0.099928
2876	0.100684	0.104025	0.107001	0.100094	0.0992099	0.0978004	0.0989347	0.102274	0.0885248	0.101057
2877	0.097522	0.0972137	0.0975389	0.101872	0.0961586	0.103778	0.102807	0.091819	0.113263	0.0982175
2878	0.105614	0.0953605	0.0994642	0.100231	0.0988829	0.101305	0.104239	0.101512	0.0948051	0.0982959
2879	0.0943044	0.0924859	0.109203	0.0969042	0.09146	0.102008	0.123641	0.0942918	0.0960569	0.0989117
2880	0.104652	0.100345	0.101412	0.0900756	0.0914275	0.0990992	0.105569	0.0954786	0.112355	0.0995259
2881	0.091453	0.112191	0.115642	0.0970774	0.0885419	0.120172	0.094181	0.0949399	0.0923629	0.0921201
2882	0.0932651	0.0987504	0.106495	0.0955515	0.0903163	0.0969708	0.100942	0.118294	0.102583	0.0961934
2883	0.0974929	0.111057	0.0906078	0.0948253	0.089529	0.0966877	0.0981305	0.0962067	0.134238	0.0918508
2884	0.102059	0.100176	0.0984844	0.101095	0.103922	0.102161	0.0973114	0.094485	0.099569	0.100909
2885	0.104121	0.089209	0.094482	0.0894443	0.091618	0.0991109	0.109624	0.102602	0.121957	0.0979633
2886	0.100112	0.103867	0.0994371	0.100169	0.0946537	0.102098	0.09714	0.0942569	0.10779	0.100643
2887	0.0952653	0.0976254	0.0958329	0.120036	0.0969116	0.116493	0.0941144	0.0956711	0.093045	0.0947398
2888	0.097428	0.103899	0.105757	0.0963488	0.095021	0.102125	0.100728	0.0979622	0.0998797	0.100591
2889	0.104037	0.0998432	0.102111	0.0928699	0.0990917	0.0908173	0.104555	0.0981034	0.111621	0.0969497
2890	0.0875351	0.0967103	0.10194	0.118866	0.0957344	0.110606	0.0983283	0.098165	0.096508	0.0952315
2891	0.0944548	0.0907126	0.0908614	0.0987841	0.0973976	0.0965185	0.115136	0.0928247	0.13339	0.0903749
2892	0.116849	0.0948071	0.0930238	0.0956703	0.0980671	0.123173	0.0914118	0.0930794	0.0989985	0.0944984
2893	0.103816	0.0998384	0.097547	0.097297	0.0989158	0.094454	0.104113	0.0987472	0.111631	0.0936562
2894	0.0984924	0.105121	0.099499	0.105771	0.0959774	0.102963	0.102163	0.0913736	0.0970673	0.10168
2895	0.0988272	0.096756	0.0978923	0.110918	0.118773	0.0954859	0.0941915	0.0948154	0.0963633	0.0962676
2896	0.0924148	0.102919	0.0963397	0.126088	0.132708	0.0891481	0.0912862	0.088699	0.0941683	0.0866624
2897	0.104551	0.0871109	0.100788	0.0991273	0.0978486	0.100942	0.108374	0.104573	0.0945488	0.101808
2898	0.104805	0.098442	0.098314	0.0987238	0.106713	0.0963589	0.103766	0.0930224	0.0987323	0.101363
2899	0.118171	0.109253	0.0958396	0.0899224	0.0969377	0.10373	0.0909249	0.0991298	0.101166	0.0947304
2900	0.107233	0.0873128	0.0949652	0.10735	0.0901924	0.0972755	0.103725	0.114583	0.102311	0.0946606
2901	0.106188	0.0956722	0.0968098	0.0929635	0.108155	0.106712	0.0924223	0.0982664	0.103602	0.0993161
2902	0.0971991	0.100556	0.0984545	0.101298	0.103655	0.0985464	0.0971142	0.0951656	0.112983	0.0952485
2903	0.1166	0.0891086	0.102822	0.0939127	0.100814	0.0920021	0.0983435	0.120128	0.0888874	0.0966061
2904	0.104231	0.095713	0.102531	0.0928129	0.0947268	0.102396	0.101363	0.0981211	0.106939	0.101001
2905	0.0960038	0.0970729	0.101491	0.101605	0.0964713	0.0994045	0.10329	0.103469	0.100637	0.100447
2906	0.101195	0.103015	0.101993	0.0999788	0.0984207	0.109977	0.0888091	0.10128	0.0950056	0.10006
2907	0.096271	0.101979	0.0970378	0.107018	0.10142	0.0997651	0.0999917	0.0960667	0.101547	0.0991581
2908	0.106436	0.0941085	0.0959672	0.0985206	0.0893062	0.0966661	0.111765	0.100064	0.109512	0.0975929
2909	0.104026	0.0940905	0.0972922	0.0987123	0.0973818	0.103963	0.103528	0.100013	0.101759	0.0991344
2910	0.0994072	0.104721	0.0924535	0.109867	0.104392	0.0985606	0.0978072	0.0948354	0.100655	0.0977675
2911	0.106282	0.101936	0.0990891	0.0912994	0.0968934	0.1007	0.0979437	0.0966404	0.114024	0.0951485
2912	0.100054	0.111092	0.121277	0.0890228	0.0916555	0.119142	0.0913169	0.0941705	0.0851777	0.0955229
2913	0.098702	0.0943377	0.100929	0.0954595	0.101408	0.0931678	0.10386	0.100367	0.114298	0.0975758
2914	0.10016	0.0944475	0.0994353	0.103107	0.101744	0.0926185	0.10341	0.10835	0.0974697	0.0992024
2915	0.104552	0.100645	0.0952813	0.0935014	0.0954845	0.09482	0.105441	0.0954255	0.117163	0.0980322
2916	0.103225	0.0912235	0.0997611	0.0952361	0.102366	0.0976283	0.099524	0.101109	0.111448	0.0985225
2917	0.118084	0.0958405	0.0880403	0.113571	0.10742	0.0868824	0.110408	0.0901546	0.0986083	0.0912822
2918	0.120603	0.0926994	0.0984522	0.0930507	0.100365	0.0987285	0.0901635	0.11483	0.0929494	0.0976573
2919	0.105704	0.0959105	0.0947644	0.108955	0.0991226	0.101827	0.0962908	0.105549	0.0912241	0.100642
2920	0.108252	0.0953464	0.0967135	0.0891307	0.0988893	0.0947554	0.104283	0.0978799	0.115907	0.0990833
2921	0.104364	0.107304	0.100604	0.095901	0.0978737	0.100854	0.0997661	0.0929665	0.0990044	0.101422
2922	0.0968456	0.106421	0.10504	0.0992443	0.0973391	0.096336	0.100005	0.100475	0.0975244	0.100638
2923	0.112931	0.0933685	0.0961847	0.097876	0.0931156	0.0958645	0.120324	0.0957151	0.0972403	0.0970994
2924	0.0886893	0.118704	0.117011	0.0945418	0.0892777	0.0999605	0.0954907	0.099655	0.097326	0.098645
2925	0.105287	0.102828	0.103485	0.0914344	0.098274	0.0933795	0.0960183	0.109214	0.0983168	0.101603
2926	0.105038	0.0942813	0.100413	0.0958274	0.102305	0.101478	0.103403	0.100677	0.0981247	0.0982031
2927	0.0962928	0.097711	0.108675	0.0949646	0.101358	0.0965485	0.0999428	0.104113	0.0973162	0.102806
2928	0.0990462	0.0969979	0.101258	0.102129	0.0964985	0.0958115	0.106913	0.102832	0.0963908	0.102044
2929	0.112005	0.0993001	0.0922526	0.0996925	0.0903709	0.106043	0.0993556	0.0972684	0.107271	0.096421
2930	0.0956342	0.101046	0.107479	0.0979182	0.0925279	0.0998927	0.0989923	0.107351	0.0965928	0.10216
2931	0.0975899	0.100648	0.103705	0.0975436	0.0956024	0.0919295	0.0976213	0.111904	0.109157	0.0939865
2932	0.105383	0.0988098	0.0971369	0.100145	0.106961	0.101285	0.0961266	0.0970012	0.0989596	0.0982872
2933	0.118737	0.112138	0.0891425	0.0950617	0.0903948	0.0967163	0.10676	0.0926351	0.107746	0.0907317
2934	0.0992277	0.0932233	0.102676	0.0970615	0.100348	0.107452	0.09478	0.102642	0.100571	0.101819
2935	0.0959968	0.0919632	0.100104	0.10028	0.0908641	0.102576	0.109197	0.0983001	0.111286	0.0993441
2936	0.0977041	0.121064	0.111138	0.0966911	0.0913811	0.0944358	0.100997	0.0943846	0.0923967	0.0993995
2937	0.108439	0.0976646	0.102685	0.0908727	0.0975222	0.104116	0.0991641	0.100339	0.0980447	0.100816
2938	0.100298	0.102513	0.110473	0.0987837	0.117825	0.100383	0.0909114	0.0925725	0.0901829	0.0956302
2939	0.100328	0.100808	0.100891	0.0973246	0.0952249	0.099031	0.10558	0.0911148	0.108429	0.101417
2940	0.108036	0.101686	0.106572	0.0905579	0.0970351	0.104067	0.0987828	0.0959956	0.0940874	0.102776
2941	0.104346	0.104617	0.101155	0.0936364	0.0913022	0.103245	0.100142	0.0953278	0.108573	0.0974824
2942	0.0863081	0.0914549	0.0983558	0.136921	0.105982	0.108724	0.0930959	0.0967749	0.0877647	0.0944637
2943	0.117643	0.0904165	0.097376	0.0909108	0.101787	0.0998395	0.115593	0.0923365	0.0982664	0.0954633
2944	0.100764	0.0935352	0.105603	0.0870433	0.0921693	0.0959807	0.101042	0.116678	0.113354	0.0931635
2945	0.095213	0.0910732	0.0911717	0.0878964	0.0906039	0.113349	0.107206	0.086434	0.14508	0.0923998
2946	0.0958135	0.101369	0.113058	0.0941085	0.121451	0.095653	0.0878374	0.0953993	0.096781	0.0983237
2947	0.0982541	0.095634	0.107278	0.0956252	0.098816	0.101999	0.0974348	0.105772	0.0957851	0.103025
2948	0.0963797	0.0871577	0.107582	0.0910755	0.0937148	0.0931394	0.103685	0.126825	0.10198	0.0976828
2949	0.0995994	0.0993442	0.0960461	0.095779	0.0980469	0.0941516	0.0998339	0.101011	0.120323	0.0962067
2950	0.0971056	0.0983865	0.101329	0.103205	0.0980618	0.0927361	0.0927421	0.122267	0.0980368	0.0957831
2951	0.122383	0.0977643	0.0960152	0.0945832	0.0931704	0.0922468	0.110952	0.103657	0.0935158	0.0952631
2952	0.0960927	0.0926685	0.0973606	0.0929946	0.0911478	0.0947851	0.0974925	0.115901	0.124479	0.0971943
2953	0.103855	0.0975668	0.10581	0.0948248	0.101234	0.104335	0.0990048	0.0963883	0.0940167	0.102652
2954	0.101046	0.0988769	0.115436	0.0916969	0.11354	0.0974401	0.0963291	0.0934918	0.0914982	0.100098
2955	0.105817	0.101504	0.0982848	0.0978642	0.0923991	0.0884544	0.106657	0.103601	0.108989	0.0964304
2956	0.102136	0.114444	0.105823	0.0948424	0.0931806	0.0856712	0.107292	0.0921658	0.105796	0.0986707
2957	0.118884	0.11471	0.096218	0.0950795	0.102234	0.0893546	0.0990418	0.096222	0.0946413	0.093585
2958	0.101199	0.103104	0.104186	0.0990517	0.0980567	0.0930451	0.099834	0.105305	0.0944291	0.10163
2959	0.104255	0.101655	0.100792	0.0985299	0.105824	0.0921635	0.0948955	0.108002	0.0970149	0.0967565
2960	0.11444	0.0960289	0.101921	0.0930222	0.13995	0.09107	0.0889119	0.0902397	0.0924269	0.0920662
2961	0.10369	0.0979353	0.103522	0.0985682	0.10151	0.0962291	0.0987905	0.103685	0.0931546	0.102763
2962	0.100712	0.100333	0.0983999	0.0968745	0.0992014	0.106832	0.0928528	0.0949645	0.112802	0.0971218
2963	0.0984981	0.0967877	0.106475	0.0978116	0.0999798	0.0989011	0.106131	0.0990079	0.0960991	0.0999377
2964	0.101319	0.12967	0.0979899	0.0908322	0.0938896	0.0890517	0.0924138	0.096566	0.11517	0.0935053
2965	0.100153	0.097572	0.104792	0.094673	0.0932968	0.108808	0.100101	0.0999611	0.097275	0.102988
2966	0.099649	0.0933676	0.108364	0.0943144	0.0970223	0.0994369	0.103054	0.0993899	0.0967652	0.108467
2967	0.0969453	0.116553	0.10358	0.0962577	0.0951687	0.0985852	0.0968181	0.0906575	0.112026	0.0933725
2968	0.0994846	0.0917493	0.0956201	0.100154	0.112497	0.0939414	0.104383	0.0904158	0.115625	0.096664
2969	0.100208	0.102072	0.100882	0.102314	0.101345	0.0921249	0.103218	0.100024	0.097279	0.100621
2970	0.104126	0.0986659	0.101927	0.0953716	0.101749	0.0966275	0.103693	0.0963934	0.0983514	0.103142
2971	0.103211	0.106741	0.0891492	0.0920606	0.0983632	0.093369	0.0996096	0.093538	0.135323	0.0893149
2972	0.101294	0.0949079	0.113758	0.0885461	0.118427	0.0973949	0.0967938	0.0932022	0.0952437	0.100029
2973	0.103177	0.0962452	0.104004	0.0936246	0.0958481	0.095361	0.110874	0.0991135	0.095969	0.105674
2974	0.100193	0.0981559	0.0989942	0.102383	0.0931824	0.108528	0.0960096	0.103627	0.0975039	0.101242
2975	0.102185	0.0938045	0.0947367	0.0905699	0.114904	0.0921996	0.0944597	0.100008	0.127814	0.0897469
2976	0.0989936	0.104819	0.106107	0.100875	0.0956839	0.102595	0.0985149	0.0984993	0.0921594	0.101414
2977	0.0968592	0.0987271	0.100222	0.0990784	0.0935427	0.108955	0.104549	0.0928643	0.102024	0.103183
2978	0.113583	0.114138	0.0985088	0.0985033	0.101336	0.0924531	0.0981665	0.0959321	0.0938256	0.0934114
2979	0.112997	0.084893	0.112811	0.0820743	0.0839375	0.0872721	0.108199	0.133629	0.102862	0.0896373
2980	0.101448	0.103916	0.102353	0.0964826	0.107523	0.0901741	0.0955669	0.10562	0.0987693	0.0981672
2981	0.108074	0.0935897	0.0980708	0.0984273	0.101218	0.104379	0.0980117	0.103568	0.0970935	0.097279
2982	0.0962331	0.0873134	0.099126	0.0948105	0.0938282	0.104971	0.112755	0.100154	0.111154	0.0995245
2983	0.100666	0.0875332	0.110967	0.0956412	0.123464	0.100883	0.100165	0.0894104	0.0910418	0.0998785
2984	0.099705	0.101794	0.102896	0.0985039	0.0970746	0.0963077	0.103439	0.0999409	0.0974758	0.102833
2985	0.0917276	0.0914964	0.109804	0.0883319	0.111545	0.0901024	0.0961807	0.102811	0.125325	0.0925485
2986	0.098128	0.0923648	0.100909	0.11321	0.0995029	0.0907652	0.097315	0.120004	0.0887022	0.0987763
2987	0.0983509	0.0969622	0.0980108	0.118902	0.0922508	0.0910265	0.120138	0.0987323	0.0895675	0.0958027
2988	0.10101	0.0925664	0.0957244	0.096589	0.0954507	0.091089	0.110726	0.10248	0.116809	0.0977981
2989	0.10053	0.0963848	0.101121	0.0971013	0.0912826	0.107263	0.101224	0.09875	0.108587	0.0974607
2990	0.0968423	0.0952677	0.095587	0.0955713	0.094214	0.0935801	0.0958259	0.11913	0.114585	0.0996104
2991	0.103838	0.094115	0.0968992	0.102263	0.097254	0.0996208	0.107691	0.0996134	0.0981167	0.100574
2992	0.112333	0.0937912	0.0939634	0.0981424	0.119069	0.0917505	0.0946185	0.103056	0.100911	0.0925086
2993	0.0997555	0.0939765	0.099648	0.102182	0.0970617	0.10422	0.107424	0.09547	0.0976386	0.102576
2994	0.107837	0.0958035	0.098233	0.0963755	0.0986103	0.0944054	0.104403	0.0976885	0.107619	0.0991115
2995	0.0998726	0.102122	0.101658	0.103255	0.0933773	0.104381	0.103509	0.0964914	0.093682	0.101445
2996	0.105844	0.0917976	0.0979257	0.0923179	0.0992042	0.102005	0.100881	0.1057	0.103298	0.100951
2997	0.098035	0.09847	0.0986187	0.102977	0.0971277	0.0929621	0.10313	0.100028	0.109733	0.0991449
2998	0.103183	0.0952114	0.0970016	0.095578	0.0978036	0.0933516	0.103726	0.105113	0.115038	0.0939967
2999	0.123332	0.0974964	0.0917672	0.0874161	0.0926976	0.112774	0.0975798	0.0919691	0.113468	0.091196
3000	0.0982041	0.0939868	0.0955719	0.102652	0.0971158	0.100583	0.107119	0.0924603	0.113751	0.0988653
