# Supplementary material for: Inferring multimodal latent topics from electronic health records
Source: Nat Commun. 2020 May 21;11:2536. doi: 10.1038/s41467-020-16378-3 (PMC7242436; doi:10.1038/s41467-020-16378-3)
Supplement: Supplementary file 13 — Supplementary Software 1 [file 41467_2020_16378_MOESM13_ESM.zip › Supplementary_software/mixehr/data/sim123/testData_labOnly_mar.txt]

2001 2 1 0 1 1
2001 2 2 0 1 0
2001 2 3 0 1 0
2001 2 4 0 1 0
2001 2 5 0 1 0
2001 2 6 0 1 0
2001 2 7 0 1 0
2001 2 8 0 1 1
2001 2 9 0 1 0
2001 2 10 0 1 0
2001 2 11 0 1 0
2001 2 12 0 1 0
2001 2 13 1 1 1
2001 2 14 0 1 0
2001 2 15 1 1 0
2001 2 16 0 1 0
2001 2 17 0 1 1
2001 2 18 0 1 0
2001 2 19 0 1 0
2001 2 20 0 1 0
2001 2 21 0 1 0
2001 2 22 0 1 0
2001 2 23 1 1 0
2001 2 24 1 1 0
2001 2 25 0 1 1
2002 2 1 0 1 0
2002 2 2 0 1 0
2002 2 3 0 1 0
2002 2 4 1 1 0
2002 2 5 0 1 0
2002 2 6 0 1 0
2002 2 7 0 1 0
2002 2 8 0 1 0
2002 2 9 1 1 1
2002 2 10 0 1 0
2002 2 11 0 1 0
2002 2 12 0 1 1
2002 2 13 0 1 1
2002 2 14 0 1 0
2002 2 15 0 1 0
2002 2 16 0 1 1
2002 2 17 0 1 0
2002 2 18 0 1 0
2002 2 19 1 1 0
2002 2 20 0 1 0
2002 2 21 0 1 0
2002 2 22 0 1 1
2002 2 23 0 1 0
2002 2 24 1 1 0
2002 2 25 0 1 1
2003 2 1 0 1 0
2003 2 2 0 1 1
2003 2 3 0 1 0
2003 2 4 0 1 0
2003 2 5 0 1 1
2003 2 6 0 1 1
2003 2 7 0 1 1
2003 2 8 0 1 1
2003 2 9 0 1 0
2003 2 10 0 1 1
2003 2 11 0 1 1
2003 2 12 0 1 0
2003 2 13 0 1 0
2003 2 14 0 1 0
2003 2 15 0 1 0
2003 2 16 0 1 0
2003 2 17 0 1 0
2003 2 18 0 1 0
2003 2 19 0 1 1
2003 2 20 1 1 1
2003 2 21 0 1 0
2003 2 22 1 1 1
2003 2 23 1 1 0
2003 2 24 1 1 0
2003 2 25 1 1 0
2004 2 1 0 1 0
2004 2 2 0 1 0
2004 2 3 0 1 1
2004 2 4 0 1 0
2004 2 5 0 1 0
2004 2 6 0 1 1
2004 2 7 0 1 0
2004 2 8 1 1 1
2004 2 9 0 1 1
2004 2 10 0 1 1
2004 2 11 0 1 1
2004 2 12 0 1 1
2004 2 13 1 1 1
2004 2 14 0 1 0
2004 2 15 0 1 0
2004 2 16 0 1 0
2004 2 17 0 1 0
2004 2 18 1 1 0
2004 2 19 0 1 0
2004 2 20 0 1 0
2004 2 21 1 1 1
2004 2 22 1 1 0
2004 2 23 1 1 1
2004 2 24 1 1 0
2004 2 25 0 1 0
2005 2 1 0 1 0
2005 2 2 0 1 0
2005 2 3 0 1 1
2005 2 4 0 1 0
2005 2 5 0 1 0
2005 2 6 0 1 1
2005 2 7 0 1 1
2005 2 8 0 1 0
2005 2 9 0 1 0
2005 2 10 0 1 1
2005 2 11 0 1 1
2005 2 12 0 1 0
2005 2 13 0 1 0
2005 2 14 0 1 1
2005 2 15 0 1 1
2005 2 16 1 1 0
2005 2 17 1 1 0
2005 2 18 1 1 0
2005 2 19 1 1 0
2005 2 20 1 1 0
2005 2 21 0 1 1
2005 2 22 0 1 0
2005 2 23 0 1 0
2005 2 24 0 1 1
2005 2 25 0 1 0
2006 2 1 0 1 0
2006 2 2 0 1 0
2006 2 3 0 1 0
2006 2 4 0 1 0
2006 2 5 0 1 1
2006 2 6 0 1 0
2006 2 7 0 1 1
2006 2 8 0 1 1
2006 2 9 0 1 1
2006 2 10 0 1 1
2006 2 11 1 1 1
2006 2 12 0 1 0
2006 2 13 0 1 0
2006 2 14 1 1 0
2006 2 15 0 1 0
2006 2 16 1 1 0
2006 2 17 0 1 0
2006 2 18 0 1 0
2006 2 19 0 1 0
2006 2 20 0 1 0
2006 2 21 1 1 0
2006 2 22 1 1 1
2006 2 23 1 1 0
2006 2 24 1 1 0
2006 2 25 1 1 0
2007 2 1 0 1 0
2007 2 2 0 1 0
2007 2 3 0 1 0
2007 2 4 0 1 0
2007 2 5 1 1 0
2007 2 6 0 1 0
2007 2 7 0 1 0
2007 2 8 0 1 0
2007 2 9 0 1 0
2007 2 10 1 1 0
2007 2 11 0 1 0
2007 2 12 0 1 0
2007 2 13 0 1 1
2007 2 14 0 1 0
2007 2 15 0 1 0
2007 2 16 0 1 0
2007 2 17 0 1 0
2007 2 18 0 1 1
2007 2 19 1 1 0
2007 2 20 0 1 0
2007 2 21 0 1 0
2007 2 22 0 1 0
2007 2 23 0 1 0
2007 2 24 0 1 0
2007 2 25 0 1 0
2008 2 1 0 1 0
2008 2 2 0 1 0
2008 2 3 0 1 0
2008 2 4 0 1 0
2008 2 5 1 1 0
2008 2 6 0 1 0
2008 2 7 0 1 0
2008 2 8 0 1 0
2008 2 9 0 1 0
2008 2 10 1 1 0
2008 2 11 0 1 0
2008 2 12 0 1 0
2008 2 13 0 1 0
2008 2 14 0 1 0
2008 2 15 1 1 0
2008 2 16 0 1 1
2008 2 17 0 1 0
2008 2 18 0 1 0
2008 2 19 0 1 0
2008 2 20 1 1 1
2008 2 21 0 1 0
2008 2 22 0 1 1
2008 2 23 0 1 0
2008 2 24 0 1 1
2008 2 25 0 1 0
2009 2 1 1 1 0
2009 2 2 1 1 0
2009 2 3 0 1 1
2009 2 4 1 1 1
2009 2 5 0 1 1
2009 2 6 0 1 0
2009 2 7 1 1 0
2009 2 8 0 1 1
2009 2 9 0 1 0
2009 2 10 0 1 0
2009 2 11 0 1 1
2009 2 12 1 1 0
2009 2 13 0 1 1
2009 2 14 0 1 0
2009 2 15 0 1 1
2009 2 16 0 1 0
2009 2 17 1 1 0
2009 2 18 0 1 0
2009 2 19 0 1 0
2009 2 20 0 1 0
2009 2 21 0 1 1
2009 2 22 1 1 0
2009 2 23 0 1 0
2009 2 24 0 1 1
2009 2 25 0 1 0
2010 2 1 0 1 0
2010 2 2 0 1 0
2010 2 3 0 1 0
2010 2 4 1 1 0
2010 2 5 0 1 0
2010 2 6 0 1 0
2010 2 7 0 1 0
2010 2 8 0 1 1
2010 2 9 1 1 1
2010 2 10 0 1 0
2010 2 11 1 1 0
2010 2 12 0 1 0
2010 2 13 0 1 0
2010 2 14 1 1 0
2010 2 15 0 1 1
2010 2 16 0 1 0
2010 2 17 0 1 0
2010 2 18 0 1 0
2010 2 19 1 1 1
2010 2 20 0 1 0
2010 2 21 0 1 0
2010 2 22 0 1 0
2010 2 23 0 1 1
2010 2 24 1 1 0
2010 2 25 0 1 0
2011 2 1 0 1 1
2011 2 2 0 1 0
2011 2 3 0 1 0
2011 2 4 0 1 1
2011 2 5 0 1 0
2011 2 6 0 1 0
2011 2 7 0 1 0
2011 2 8 0 1 0
2011 2 9 0 1 0
2011 2 10 0 1 0
2011 2 11 0 1 0
2011 2 12 0 1 0
2011 2 13 0 1 0
2011 2 14 0 1 0
2011 2 15 0 1 0
2011 2 16 0 1 0
2011 2 17 0 1 0
2011 2 18 1 1 0
2011 2 19 0 1 0
2011 2 20 0 1 0
2011 2 21 0 1 0
2011 2 22 0 1 0
2011 2 23 0 1 0
2011 2 24 0 1 0
2011 2 25 0 1 0
2012 2 1 0 1 0
2012 2 2 0 1 0
2012 2 3 0 1 1
2012 2 4 0 1 0
2012 2 5 0 1 1
2012 2 6 0 1 0
2012 2 7 0 1 0
2012 2 8 0 1 1
2012 2 9 0 1 0
2012 2 10 0 1 0
2012 2 11 0 1 0
2012 2 12 0 1 0
2012 2 13 0 1 0
2012 2 14 0 1 1
2012 2 15 0 1 0
2012 2 16 1 1 0
2012 2 17 1 1 0
2012 2 18 1 1 0
2012 2 19 1 1 1
2012 2 20 0 1 0
2012 2 21 0 1 0
2012 2 22 0 1 1
2012 2 23 0 1 0
2012 2 24 0 1 0
2012 2 25 0 1 0
2013 2 1 1 1 1
2013 2 2 0 1 0
2013 2 3 0 1 0
2013 2 4 0 1 1
2013 2 5 0 1 0
2013 2 6 1 1 0
2013 2 7 0 1 1
2013 2 8 0 1 1
2013 2 9 1 1 1
2013 2 10 0 1 0
2013 2 11 1 1 0
2013 2 12 0 1 0
2013 2 13 0 1 1
2013 2 14 0 1 0
2013 2 15 0 1 0
2013 2 16 1 1 0
2013 2 17 0 1 1
2013 2 18 0 1 0
2013 2 19 0 1 0
2013 2 20 0 1 0
2013 2 21 1 1 1
2013 2 22 0 1 0
2013 2 23 0 1 0
2013 2 24 0 1 0
2013 2 25 0 1 0
2014 2 1 0 1 0
2014 2 2 0 1 0
2014 2 3 1 1 0
2014 2 4 0 1 0
2014 2 5 0 1 0
2014 2 6 0 1 0
2014 2 7 0 1 0
2014 2 8 0 1 0
2014 2 9 0 1 0
2014 2 10 0 1 0
2014 2 11 0 1 0
2014 2 12 0 1 0
2014 2 13 1 1 0
2014 2 14 0 1 0
2014 2 15 1 1 0
2014 2 16 0 1 1
2014 2 17 0 1 1
2014 2 18 0 1 0
2014 2 19 1 1 1
2014 2 20 0 1 0
2014 2 21 0 1 1
2014 2 22 0 1 0
2014 2 23 1 1 0
2014 2 24 0 1 0
2014 2 25 0 1 0
2015 2 1 0 1 1
2015 2 2 0 1 1
2015 2 3 0 1 0
2015 2 4 0 1 0
2015 2 5 1 1 0
2015 2 6 0 1 0
2015 2 7 0 1 1
2015 2 8 0 1 0
2015 2 9 0 1 0
2015 2 10 1 1 0
2015 2 11 0 1 0
2015 2 12 0 1 0
2015 2 13 0 1 0
2015 2 14 0 1 1
2015 2 15 0 1 0
2015 2 16 0 1 0
2015 2 17 0 1 0
2015 2 18 0 1 0
2015 2 19 0 1 1
2015 2 20 1 1 0
2015 2 21 0 1 0
2015 2 22 0 1 0
2015 2 23 0 1 1
2015 2 24 0 1 0
2015 2 25 1 1 0
2016 2 1 0 1 1
2016 2 2 0 1 1
2016 2 3 0 1 1
2016 2 4 1 1 1
2016 2 5 0 1 0
2016 2 6 1 1 0
2016 2 7 0 1 0
2016 2 8 0 1 0
2016 2 9 1 1 0
2016 2 10 0 1 0
2016 2 11 0 1 0
2016 2 12 0 1 0
2016 2 13 0 1 0
2016 2 14 1 1 1
2016 2 15 0 1 0
2016 2 16 0 1 0
2016 2 17 0 1 0
2016 2 18 0 1 0
2016 2 19 1 1 0
2016 2 20 0 1 0
2016 2 21 0 1 0
2016 2 22 0 1 0
2016 2 23 0 1 0
2016 2 24 1 1 1
2016 2 25 0 1 0
2017 2 1 0 1 0
2017 2 2 0 1 1
2017 2 3 0 1 0
2017 2 4 0 1 0
2017 2 5 1 1 0
2017 2 6 0 1 0
2017 2 7 0 1 0
2017 2 8 0 1 0
2017 2 9 1 1 0
2017 2 10 1 1 0
2017 2 11 0 1 0
2017 2 12 0 1 0
2017 2 13 0 1 0
2017 2 14 0 1 1
2017 2 15 0 1 0
2017 2 16 0 1 0
2017 2 17 0 1 0
2017 2 18 0 1 1
2017 2 19 0 1 0
2017 2 20 0 1 0
2017 2 21 0 1 0
2017 2 22 0 1 0
2017 2 23 0 1 0
2017 2 24 1 1 0
2017 2 25 0 1 0
2018 2 1 0 1 0
2018 2 2 0 1 0
2018 2 3 0 1 0
2018 2 4 0 1 1
2018 2 5 1 1 0
2018 2 6 0 1 0
2018 2 7 0 1 0
2018 2 8 0 1 1
2018 2 9 0 1 0
2018 2 10 1 1 0
2018 2 11 0 1 0
2018 2 12 0 1 0
2018 2 13 0 1 0
2018 2 14 0 1 1
2018 2 15 1 1 0
2018 2 16 1 1 0
2018 2 17 0 1 0
2018 2 18 0 1 0
2018 2 19 0 1 1
2018 2 20 0 1 0
2018 2 21 1 1 0
2018 2 22 0 1 0
2018 2 23 0 1 0
2018 2 24 1 1 1
2018 2 25 1 1 1
2019 2 1 0 1 0
2019 2 2 0 1 0
2019 2 3 0 1 0
2019 2 4 0 1 1
2019 2 5 0 1 1
2019 2 6 1 1 0
2019 2 7 0 1 0
2019 2 8 0 1 1
2019 2 9 0 1 0
2019 2 10 0 1 0
2019 2 11 1 1 1
2019 2 12 0 1 0
2019 2 13 0 1 0
2019 2 14 0 1 0
2019 2 15 0 1 0
2019 2 16 1 1 0
2019 2 17 1 1 0
2019 2 18 1 1 0
2019 2 19 0 1 0
2019 2 20 0 1 1
2019 2 21 0 1 0
2019 2 22 0 1 0
2019 2 23 0 1 0
2019 2 24 0 1 0
2019 2 25 0 1 1
2020 2 1 0 1 1
2020 2 2 0 1 1
2020 2 3 0 1 0
2020 2 4 0 1 1
2020 2 5 0 1 1
2020 2 6 0 1 0
2020 2 7 0 1 0
2020 2 8 0 1 0
2020 2 9 0 1 1
2020 2 10 0 1 1
2020 2 11 1 1 1
2020 2 12 0 1 0
2020 2 13 1 1 1
2020 2 14 0 1 0
2020 2 15 1 1 0
2020 2 16 1 1 1
2020 2 17 1 1 1
2020 2 18 1 1 1
2020 2 19 1 1 0
2020 2 20 1 1 0
2020 2 21 0 1 0
2020 2 22 0 1 1
2020 2 23 0 1 0
2020 2 24 0 1 0
2020 2 25 0 1 0
2021 2 1 0 1 0
2021 2 2 0 1 0
2021 2 3 0 1 0
2021 2 4 0 1 0
2021 2 5 1 1 1
2021 2 6 0 1 0
2021 2 7 0 1 1
2021 2 8 0 1 0
2021 2 9 0 1 0
2021 2 10 1 1 0
2021 2 11 0 1 0
2021 2 12 0 1 0
2021 2 13 0 1 0
2021 2 14 0 1 0
2021 2 15 1 1 1
2021 2 16 0 1 0
2021 2 17 0 1 0
2021 2 18 0 1 1
2021 2 19 0 1 0
2021 2 20 1 1 0
2021 2 21 0 1 0
2021 2 22 0 1 0
2021 2 23 0 1 1
2021 2 24 0 1 0
2021 2 25 1 1 0
2022 2 1 1 1 0
2022 2 2 1 1 0
2022 2 3 0 1 0
2022 2 4 0 1 0
2022 2 5 1 1 0
2022 2 6 0 1 1
2022 2 7 1 1 0
2022 2 8 0 1 0
2022 2 9 0 1 0
2022 2 10 0 1 0
2022 2 11 0 1 0
2022 2 12 0 1 0
2022 2 13 0 1 0
2022 2 14 0 1 0
2022 2 15 0 1 1
2022 2 16 0 1 0
2022 2 17 0 1 0
2022 2 18 0 1 1
2022 2 19 0 1 0
2022 2 20 0 1 1
2022 2 21 0 1 0
2022 2 22 0 1 0
2022 2 23 0 1 0
2022 2 24 0 1 0
2022 2 25 0 1 1
2023 2 1 0 1 1
2023 2 2 0 1 0
2023 2 3 0 1 0
2023 2 4 0 1 0
2023 2 5 0 1 0
2023 2 6 0 1 0
2023 2 7 0 1 1
2023 2 8 0 1 0
2023 2 9 0 1 0
2023 2 10 0 1 1
2023 2 11 0 1 0
2023 2 12 0 1 1
2023 2 13 1 1 0
2023 2 14 1 1 0
2023 2 15 1 1 0
2023 2 16 1 1 1
2023 2 17 0 1 0
2023 2 18 0 1 0
2023 2 19 0 1 0
2023 2 20 1 1 1
2023 2 21 1 1 0
2023 2 22 0 1 0
2023 2 23 0 1 0
2023 2 24 0 1 0
2023 2 25 0 1 1
2024 2 1 0 1 1
2024 2 2 0 1 0
2024 2 3 0 1 1
2024 2 4 0 1 0
2024 2 5 0 1 1
2024 2 6 0 1 0
2024 2 7 0 1 0
2024 2 8 0 1 0
2024 2 9 0 1 0
2024 2 10 0 1 0
2024 2 11 0 1 1
2024 2 12 0 1 0
2024 2 13 0 1 0
2024 2 14 0 1 1
2024 2 15 1 1 1
2024 2 16 1 1 0
2024 2 17 0 1 1
2024 2 18 0 1 0
2024 2 19 1 1 0
2024 2 20 1 1 0
2024 2 21 0 1 0
2024 2 22 0 1 0
2024 2 23 0 1 0
2024 2 24 0 1 0
2024 2 25 1 1 1
2025 2 1 0 1 1
2025 2 2 0 1 0
2025 2 3 1 1 0
2025 2 4 0 1 0
2025 2 5 0 1 0
2025 2 6 0 1 0
2025 2 7 0 1 1
2025 2 8 0 1 0
2025 2 9 0 1 0
2025 2 10 0 1 0
2025 2 11 0 1 0
2025 2 12 1 1 0
2025 2 13 0 1 0
2025 2 14 0 1 0
2025 2 15 0 1 0
2025 2 16 1 1 0
2025 2 17 0 1 0
2025 2 18 0 1 0
2025 2 19 0 1 0
2025 2 20 0 1 1
2025 2 21 1 1 0
2025 2 22 1 1 0
2025 2 23 1 1 0
2025 2 24 1 1 0
2025 2 25 0 1 1
2026 2 1 0 1 0
2026 2 2 0 1 0
2026 2 3 0 1 0
2026 2 4 0 1 0
2026 2 5 0 1 0
2026 2 6 0 1 1
2026 2 7 0 1 0
2026 2 8 0 1 0
2026 2 9 0 1 1
2026 2 10 0 1 0
2026 2 11 0 1 0
2026 2 12 0 1 1
2026 2 13 1 1 0
2026 2 14 0 1 0
2026 2 15 0 1 0
2026 2 16 0 1 0
2026 2 17 0 1 0
2026 2 18 0 1 0
2026 2 19 1 1 1
2026 2 20 1 1 0
2026 2 21 0 1 0
2026 2 22 0 1 0
2026 2 23 1 1 0
2026 2 24 0 1 0
2026 2 25 0 1 0
2027 2 1 0 1 0
2027 2 2 0 1 0
2027 2 3 0 1 1
2027 2 4 0 1 1
2027 2 5 0 1 0
2027 2 6 1 1 1
2027 2 7 0 1 0
2027 2 8 1 1 0
2027 2 9 0 1 0
2027 2 10 0 1 1
2027 2 11 1 1 0
2027 2 12 1 1 1
2027 2 13 1 1 0
2027 2 14 1 1 0
2027 2 15 1 1 0
2027 2 16 0 1 0
2027 2 17 0 1 1
2027 2 18 0 1 0
2027 2 19 0 1 0
2027 2 20 0 1 1
2027 2 21 0 1 0
2027 2 22 0 1 0
2027 2 23 0 1 0
2027 2 24 0 1 1
2027 2 25 0 1 0
2028 2 1 0 1 0
2028 2 2 1 1 1
2028 2 3 0 1 0
2028 2 4 0 1 0
2028 2 5 0 1 0
2028 2 6 0 1 0
2028 2 7 0 1 1
2028 2 8 1 1 0
2028 2 9 0 1 0
2028 2 10 1 1 0
2028 2 11 0 1 0
2028 2 12 0 1 0
2028 2 13 1 1 0
2028 2 14 0 1 0
2028 2 15 0 1 1
2028 2 16 0 1 1
2028 2 17 0 1 0
2028 2 18 0 1 1
2028 2 19 0 1 0
2028 2 20 0 1 0
2028 2 21 0 1 0
2028 2 22 0 1 0
2028 2 23 0 1 0
2028 2 24 0 1 0
2028 2 25 0 1 0
2029 2 1 0 1 0
2029 2 2 0 1 1
2029 2 3 1 1 0
2029 2 4 0 1 1
2029 2 5 0 1 0
2029 2 6 0 1 0
2029 2 7 0 1 0
2029 2 8 0 1 0
2029 2 9 1 1 0
2029 2 10 0 1 0
2029 2 11 0 1 0
2029 2 12 0 1 0
2029 2 13 0 1 0
2029 2 14 1 1 0
2029 2 15 0 1 0
2029 2 16 0 1 1
2029 2 17 0 1 0
2029 2 18 0 1 0
2029 2 19 1 1 0
2029 2 20 0 1 0
2029 2 21 0 1 1
2029 2 22 0 1 1
2029 2 23 0 1 0
2029 2 24 1 1 0
2029 2 25 0 1 0
2030 2 1 0 1 1
2030 2 2 0 1 0
2030 2 3 0 1 1
2030 2 4 0 1 0
2030 2 5 0 1 0
2030 2 6 0 1 0
2030 2 7 0 1 0
2030 2 8 0 1 1
2030 2 9 0 1 0
2030 2 10 0 1 0
2030 2 11 0 1 0
2030 2 12 1 1 0
2030 2 13 0 1 1
2030 2 14 0 1 0
2030 2 15 0 1 0
2030 2 16 0 1 0
2030 2 17 1 1 0
2030 2 18 1 1 1
2030 2 19 0 1 0
2030 2 20 0 1 0
2030 2 21 0 1 0
2030 2 22 1 1 1
2030 2 23 0 1 0
2030 2 24 0 1 1
2030 2 25 0 1 0
2031 2 1 0 1 0
2031 2 2 0 1 1
2031 2 3 0 1 0
2031 2 4 0 1 0
2031 2 5 0 1 0
2031 2 6 0 1 0
2031 2 7 0 1 1
2031 2 8 0 1 0
2031 2 9 0 1 0
2031 2 10 0 1 1
2031 2 11 0 1 1
2031 2 12 0 1 0
2031 2 13 0 1 0
2031 2 14 0 1 0
2031 2 15 0 1 0
2031 2 16 1 1 0
2031 2 17 1 1 0
2031 2 18 1 1 0
2031 2 19 1 1 0
2031 2 20 1 1 0
2031 2 21 0 1 0
2031 2 22 0 1 0
2031 2 23 0 1 1
2031 2 24 0 1 0
2031 2 25 0 1 0
2032 2 1 0 1 0
2032 2 2 0 1 0
2032 2 3 0 1 0
2032 2 4 0 1 0
2032 2 5 0 1 0
2032 2 6 1 1 0
2032 2 7 0 1 1
2032 2 8 1 1 0
2032 2 9 0 1 0
2032 2 10 0 1 0
2032 2 11 0 1 0
2032 2 12 0 1 0
2032 2 13 0 1 0
2032 2 14 0 1 1
2032 2 15 0 1 0
2032 2 16 0 1 0
2032 2 17 0 1 0
2032 2 18 0 1 1
2032 2 19 0 1 0
2032 2 20 0 1 0
2032 2 21 0 1 0
2032 2 22 0 1 0
2032 2 23 0 1 0
2032 2 24 0 1 0
2032 2 25 0 1 0
2033 2 1 0 1 0
2033 2 2 0 1 1
2033 2 3 1 1 1
2033 2 4 0 1 1
2033 2 5 0 1 1
2033 2 6 0 1 0
2033 2 7 0 1 0
2033 2 8 1 1 1
2033 2 9 0 1 0
2033 2 10 0 1 0
2033 2 11 1 1 0
2033 2 12 0 1 0
2033 2 13 1 1 0
2033 2 14 0 1 0
2033 2 15 0 1 0
2033 2 16 0 1 0
2033 2 17 0 1 1
2033 2 18 0 1 0
2033 2 19 0 1 1
2033 2 20 0 1 0
2033 2 21 0 1 0
2033 2 22 0 1 1
2033 2 23 1 1 0
2033 2 24 0 1 0
2033 2 25 1 1 0
2034 2 1 0 1 0
2034 2 2 0 1 0
2034 2 3 0 1 1
2034 2 4 0 1 0
2034 2 5 0 1 0
2034 2 6 0 1 0
2034 2 7 1 1 0
2034 2 8 0 1 1
2034 2 9 1 1 0
2034 2 10 0 1 1
2034 2 11 1 1 1
2034 2 12 1 1 0
2034 2 13 1 1 1
2034 2 14 0 1 0
2034 2 15 1 1 0
2034 2 16 0 1 1
2034 2 17 0 1 0
2034 2 18 0 1 1
2034 2 19 0 1 0
2034 2 20 0 1 0
2034 2 21 0 1 1
2034 2 22 0 1 0
2034 2 23 0 1 0
2034 2 24 0 1 0
2034 2 25 0 1 0
2035 2 1 0 1 1
2035 2 2 1 1 1
2035 2 3 1 1 0
2035 2 4 1 1 0
2035 2 5 1 1 0
2035 2 6 0 1 0
2035 2 7 0 1 0
2035 2 8 0 1 1
2035 2 9 0 1 1
2035 2 10 0 1 0
2035 2 11 1 1 1
2035 2 12 0 1 1
2035 2 13 0 1 1
2035 2 14 0 1 0
2035 2 15 0 1 1
2035 2 16 0 1 0
2035 2 17 0 1 0
2035 2 18 1 1 0
2035 2 19 1 1 0
2035 2 20 0 1 0
2035 2 21 0 1 0
2035 2 22 0 1 1
2035 2 23 1 1 0
2035 2 24 0 1 0
2035 2 25 0 1 1
2036 2 1 0 1 0
2036 2 2 0 1 1
2036 2 3 0 1 0
2036 2 4 0 1 0
2036 2 5 1 1 0
2036 2 6 1 1 0
2036 2 7 0 1 0
2036 2 8 1 1 0
2036 2 9 0 1 1
2036 2 10 0 1 0
2036 2 11 0 1 0
2036 2 12 0 1 0
2036 2 13 0 1 1
2036 2 14 0 1 0
2036 2 15 1 1 0
2036 2 16 0 1 0
2036 2 17 0 1 0
2036 2 18 0 1 0
2036 2 19 0 1 0
2036 2 20 1 1 0
2036 2 21 0 1 0
2036 2 22 0 1 0
2036 2 23 0 1 0
2036 2 24 0 1 0
2036 2 25 0 1 0
2037 2 1 0 1 0
2037 2 2 1 1 0
2037 2 3 0 1 0
2037 2 4 0 1 0
2037 2 5 0 1 1
2037 2 6 0 1 0
2037 2 7 1 1 0
2037 2 8 0 1 0
2037 2 9 0 1 0
2037 2 10 0 1 0
2037 2 11 0 1 0
2037 2 12 1 1 0
2037 2 13 0 1 0
2037 2 14 0 1 0
2037 2 15 0 1 1
2037 2 16 0 1 0
2037 2 17 0 1 0
2037 2 18 0 1 0
2037 2 19 0 1 1
2037 2 20 0 1 0
2037 2 21 0 1 1
2037 2 22 1 1 0
2037 2 23 0 1 0
2037 2 24 0 1 0
2037 2 25 0 1 0
2038 2 1 0 1 0
2038 2 2 0 1 1
2038 2 3 0 1 0
2038 2 4 0 1 0
2038 2 5 0 1 0
2038 2 6 0 1 0
2038 2 7 0 1 0
2038 2 8 0 1 0
2038 2 9 0 1 1
2038 2 10 0 1 0
2038 2 11 0 1 0
2038 2 12 0 1 0
2038 2 13 0 1 0
2038 2 14 1 1 1
2038 2 15 0 1 0
2038 2 16 1 1 0
2038 2 17 1 1 0
2038 2 18 1 1 0
2038 2 19 1 1 1
2038 2 20 1 1 0
2038 2 21 0 1 0
2038 2 22 0 1 0
2038 2 23 0 1 1
2038 2 24 0 1 0
2038 2 25 0 1 0
2039 2 1 1 1 0
2039 2 2 1 1 0
2039 2 3 1 1 0
2039 2 4 1 1 0
2039 2 5 1 1 1
2039 2 6 0 1 0
2039 2 7 0 1 0
2039 2 8 0 1 0
2039 2 9 0 1 0
2039 2 10 0 1 0
2039 2 11 0 1 1
2039 2 12 0 1 0
2039 2 13 0 1 0
2039 2 14 0 1 0
2039 2 15 0 1 0
2039 2 16 0 1 1
2039 2 17 0 1 1
2039 2 18 0 1 1
2039 2 19 0 1 0
2039 2 20 0 1 0
2039 2 21 0 1 0
2039 2 22 0 1 0
2039 2 23 0 1 0
2039 2 24 0 1 0
2039 2 25 0 1 0
2040 2 1 0 1 1
2040 2 2 0 1 0
2040 2 3 1 1 0
2040 2 4 0 1 0
2040 2 5 0 1 1
2040 2 6 0 1 1
2040 2 7 0 1 1
2040 2 8 1 1 1
2040 2 9 0 1 0
2040 2 10 0 1 0
2040 2 11 0 1 0
2040 2 12 0 1 0
2040 2 13 1 1 0
2040 2 14 0 1 0
2040 2 15 0 1 0
2040 2 16 0 1 0
2040 2 17 0 1 0
2040 2 18 1 1 0
2040 2 19 0 1 1
2040 2 20 0 1 0
2040 2 21 0 1 0
2040 2 22 1 1 1
2040 2 23 1 1 0
2040 2 24 1 1 0
2040 2 25 0 1 0
2041 2 1 0 1 0
2041 2 2 0 1 0
2041 2 3 0 1 0
2041 2 4 0 1 0
2041 2 5 0 1 0
2041 2 6 0 1 0
2041 2 7 0 1 1
2041 2 8 0 1 0
2041 2 9 0 1 1
2041 2 10 0 1 0
2041 2 11 0 1 0
2041 2 12 1 1 0
2041 2 13 0 1 0
2041 2 14 0 1 0
2041 2 15 1 1 0
2041 2 16 1 1 1
2041 2 17 0 1 1
2041 2 18 1 1 1
2041 2 19 0 1 0
2041 2 20 0 1 0
2041 2 21 0 1 0
2041 2 22 1 1 0
2041 2 23 0 1 0
2041 2 24 0 1 0
2041 2 25 1 1 1
2042 2 1 0 1 0
2042 2 2 0 1 0
2042 2 3 0 1 0
2042 2 4 0 1 0
2042 2 5 0 1 0
2042 2 6 0 1 0
2042 2 7 0 1 1
2042 2 8 0 1 0
2042 2 9 0 1 1
2042 2 10 0 1 1
2042 2 11 0 1 0
2042 2 12 0 1 0
2042 2 13 0 1 0
2042 2 14 0 1 1
2042 2 15 0 1 1
2042 2 16 0 1 0
2042 2 17 0 1 0
2042 2 18 0 1 0
2042 2 19 0 1 0
2042 2 20 0 1 0
2042 2 21 1 1 0
2042 2 22 1 1 1
2042 2 23 0 1 0
2042 2 24 1 1 1
2042 2 25 1 1 0
2043 2 1 0 1 0
2043 2 2 0 1 0
2043 2 3 0 1 1
2043 2 4 0 1 0
2043 2 5 0 1 1
2043 2 6 0 1 0
2043 2 7 0 1 0
2043 2 8 0 1 0
2043 2 9 0 1 0
2043 2 10 0 1 1
2043 2 11 0 1 0
2043 2 12 0 1 0
2043 2 13 0 1 1
2043 2 14 0 1 0
2043 2 15 0 1 1
2043 2 16 0 1 0
2043 2 17 0 1 1
2043 2 18 0 1 0
2043 2 19 0 1 0
2043 2 20 0 1 0
2043 2 21 1 1 0
2043 2 22 1 1 0
2043 2 23 1 1 0
2043 2 24 1 1 0
2043 2 25 1 1 1
2044 2 1 1 1 0
2044 2 2 0 1 0
2044 2 3 1 1 0
2044 2 4 0 1 0
2044 2 5 1 1 0
2044 2 6 1 1 0
2044 2 7 0 1 0
2044 2 8 0 1 0
2044 2 9 0 1 1
2044 2 10 0 1 0
2044 2 11 1 1 0
2044 2 12 0 1 0
2044 2 13 0 1 0
2044 2 14 0 1 0
2044 2 15 0 1 0
2044 2 16 0 1 0
2044 2 17 0 1 0
2044 2 18 0 1 0
2044 2 19 0 1 0
2044 2 20 0 1 1
2044 2 21 1 1 1
2044 2 22 0 1 0
2044 2 23 0 1 0
2044 2 24 0 1 0
2044 2 25 0 1 1
2045 2 1 0 1 0
2045 2 2 0 1 1
2045 2 3 0 1 0
2045 2 4 0 1 0
2045 2 5 0 1 0
2045 2 6 1 1 0
2045 2 7 1 1 0
2045 2 8 0 1 0
2045 2 9 0 1 0
2045 2 10 0 1 0
2045 2 11 1 1 0
2045 2 12 0 1 0
2045 2 13 0 1 0
2045 2 14 0 1 0
2045 2 15 0 1 1
2045 2 16 0 1 1
2045 2 17 0 1 1
2045 2 18 0 1 0
2045 2 19 0 1 0
2045 2 20 0 1 0
2045 2 21 1 1 0
2045 2 22 0 1 0
2045 2 23 0 1 0
2045 2 24 0 1 0
2045 2 25 0 1 0
2046 2 1 1 1 0
2046 2 2 1 1 0
2046 2 3 0 1 0
2046 2 4 1 1 0
2046 2 5 1 1 1
2046 2 6 1 1 0
2046 2 7 0 1 0
2046 2 8 0 1 0
2046 2 9 0 1 1
2046 2 10 0 1 0
2046 2 11 0 1 0
2046 2 12 0 1 0
2046 2 13 0 1 0
2046 2 14 0 1 0
2046 2 15 0 1 0
2046 2 16 0 1 1
2046 2 17 0 1 0
2046 2 18 0 1 0
2046 2 19 0 1 1
2046 2 20 0 1 0
2046 2 21 0 1 0
2046 2 22 0 1 1
2046 2 23 0 1 0
2046 2 24 0 1 0
2046 2 25 0 1 0
2047 2 1 0 1 0
2047 2 2 0 1 0
2047 2 3 0 1 0
2047 2 4 0 1 0
2047 2 5 1 1 1
2047 2 6 0 1 1
2047 2 7 1 1 1
2047 2 8 0 1 0
2047 2 9 0 1 0
2047 2 10 0 1 0
2047 2 11 0 1 0
2047 2 12 1 1 0
2047 2 13 0 1 0
2047 2 14 0 1 1
2047 2 15 0 1 0
2047 2 16 0 1 0
2047 2 17 0 1 0
2047 2 18 0 1 0
2047 2 19 0 1 0
2047 2 20 0 1 0
2047 2 21 0 1 0
2047 2 22 1 1 0
2047 2 23 0 1 0
2047 2 24 0 1 1
2047 2 25 0 1 1
2048 2 1 0 1 0
2048 2 2 0 1 1
2048 2 3 0 1 0
2048 2 4 0 1 0
2048 2 5 0 1 0
2048 2 6 0 1 0
2048 2 7 0 1 0
2048 2 8 0 1 1
2048 2 9 0 1 0
2048 2 10 0 1 0
2048 2 11 0 1 0
2048 2 12 0 1 0
2048 2 13 1 1 1
2048 2 14 0 1 1
2048 2 15 0 1 0
2048 2 16 0 1 0
2048 2 17 0 1 0
2048 2 18 1 1 0
2048 2 19 0 1 0
2048 2 20 0 1 0
2048 2 21 0 1 0
2048 2 22 0 1 0
2048 2 23 1 1 0
2048 2 24 0 1 0
2048 2 25 0 1 0
2049 2 1 0 1 1
2049 2 2 1 1 0
2049 2 3 0 1 1
2049 2 4 0 1 0
2049 2 5 0 1 0
2049 2 6 0 1 0
2049 2 7 1 1 0
2049 2 8 0 1 0
2049 2 9 0 1 0
2049 2 10 0 1 0
2049 2 11 0 1 0
2049 2 12 0 1 0
2049 2 13 0 1 0
2049 2 14 0 1 0
2049 2 15 0 1 0
2049 2 16 0 1 0
2049 2 17 1 1 0
2049 2 18 0 1 0
2049 2 19 0 1 0
2049 2 20 0 1 0
2049 2 21 0 1 0
2049 2 22 0 1 0
2049 2 23 0 1 1
2049 2 24 0 1 0
2049 2 25 0 1 0
2050 2 1 1 1 0
2050 2 2 0 1 0
2050 2 3 0 1 1
2050 2 4 0 1 0
2050 2 5 0 1 1
2050 2 6 1 1 0
2050 2 7 0 1 0
2050 2 8 1 1 0
2050 2 9 0 1 1
2050 2 10 0 1 0
2050 2 11 1 1 0
2050 2 12 1 1 0
2050 2 13 0 1 0
2050 2 14 0 1 1
2050 2 15 1 1 0
2050 2 16 0 1 0
2050 2 17 0 1 0
2050 2 18 0 1 1
2050 2 19 0 1 1
2050 2 20 0 1 0
2050 2 21 0 1 0
2050 2 22 0 1 0
2050 2 23 0 1 1
2050 2 24 0 1 0
2050 2 25 0 1 0
2051 2 1 0 1 0
2051 2 2 0 1 0
2051 2 3 0 1 0
2051 2 4 0 1 0
2051 2 5 0 1 0
2051 2 6 0 1 0
2051 2 7 0 1 1
2051 2 8 1 1 0
2051 2 9 0 1 0
2051 2 10 0 1 0
2051 2 11 0 1 0
2051 2 12 0 1 0
2051 2 13 0 1 0
2051 2 14 0 1 0
2051 2 15 0 1 0
2051 2 16 0 1 1
2051 2 17 1 1 0
2051 2 18 0 1 0
2051 2 19 0 1 0
2051 2 20 0 1 0
2051 2 21 0 1 0
2051 2 22 0 1 1
2051 2 23 0 1 0
2051 2 24 0 1 0
2051 2 25 0 1 0
2052 2 1 1 1 0
2052 2 2 0 1 0
2052 2 3 0 1 0
2052 2 4 0 1 0
2052 2 5 0 1 0
2052 2 6 0 1 0
2052 2 7 0 1 1
2052 2 8 0 1 0
2052 2 9 0 1 1
2052 2 10 0 1 1
2052 2 11 0 1 0
2052 2 12 0 1 0
2052 2 13 0 1 1
2052 2 14 0 1 0
2052 2 15 0 1 0
2052 2 16 0 1 0
2052 2 17 1 1 1
2052 2 18 1 1 0
2052 2 19 0 1 0
2052 2 20 0 1 0
2052 2 21 0 1 0
2052 2 22 1 1 0
2052 2 23 0 1 0
2052 2 24 1 1 0
2052 2 25 0 1 0
2053 2 1 0 1 0
2053 2 2 0 1 0
2053 2 3 0 1 0
2053 2 4 0 1 1
2053 2 5 0 1 0
2053 2 6 0 1 0
2053 2 7 0 1 0
2053 2 8 0 1 1
2053 2 9 0 1 0
2053 2 10 0 1 0
2053 2 11 1 1 1
2053 2 12 0 1 0
2053 2 13 0 1 0
2053 2 14 1 1 0
2053 2 15 0 1 0
2053 2 16 1 1 0
2053 2 17 0 1 0
2053 2 18 0 1 0
2053 2 19 0 1 0
2053 2 20 0 1 0
2053 2 21 1 1 0
2053 2 22 0 1 1
2053 2 23 0 1 0
2053 2 24 0 1 0
2053 2 25 0 1 0
2054 2 1 0 1 0
2054 2 2 1 1 0
2054 2 3 0 1 0
2054 2 4 0 1 0
2054 2 5 0 1 0
2054 2 6 0 1 0
2054 2 7 1 1 1
2054 2 8 0 1 0
2054 2 9 0 1 1
2054 2 10 0 1 0
2054 2 11 0 1 1
2054 2 12 1 1 0
2054 2 13 0 1 0
2054 2 14 0 1 0
2054 2 15 0 1 0
2054 2 16 0 1 0
2054 2 17 1 1 0
2054 2 18 0 1 0
2054 2 19 0 1 0
2054 2 20 0 1 0
2054 2 21 0 1 0
2054 2 22 1 1 0
2054 2 23 0 1 0
2054 2 24 0 1 1
2054 2 25 0 1 0
2055 2 1 0 1 1
2055 2 2 0 1 0
2055 2 3 0 1 0
2055 2 4 0 1 0
2055 2 5 0 1 0
2055 2 6 0 1 0
2055 2 7 0 1 1
2055 2 8 0 1 0
2055 2 9 0 1 0
2055 2 10 1 1 0
2055 2 11 1 1 0
2055 2 12 0 1 0
2055 2 13 0 1 0
2055 2 14 0 1 0
2055 2 15 1 1 0
2055 2 16 0 1 0
2055 2 17 0 1 0
2055 2 18 0 1 0
2055 2 19 0 1 1
2055 2 20 0 1 0
2055 2 21 0 1 0
2055 2 22 0 1 1
2055 2 23 1 1 1
2055 2 24 0 1 0
2055 2 25 1 1 0
2056 2 1 0 1 0
2056 2 2 0 1 0
2056 2 3 0 1 0
2056 2 4 0 1 1
2056 2 5 0 1 0
2056 2 6 1 1 0
2056 2 7 1 1 0
2056 2 8 1 1 0
2056 2 9 0 1 0
2056 2 10 0 1 0
2056 2 11 0 1 1
2056 2 12 0 1 1
2056 2 13 0 1 0
2056 2 14 0 1 0
2056 2 15 0 1 0
2056 2 16 0 1 0
2056 2 17 1 1 1
2056 2 18 0 1 0
2056 2 19 0 1 0
2056 2 20 0 1 1
2056 2 21 0 1 1
2056 2 22 1 1 0
2056 2 23 0 1 0
2056 2 24 0 1 0
2056 2 25 0 1 0
2057 2 1 0 1 0
2057 2 2 0 1 0
2057 2 3 0 1 1
2057 2 4 0 1 0
2057 2 5 0 1 1
2057 2 6 0 1 0
2057 2 7 0 1 1
2057 2 8 0 1 1
2057 2 9 0 1 0
2057 2 10 0 1 0
2057 2 11 0 1 0
2057 2 12 0 1 0
2057 2 13 0 1 0
2057 2 14 0 1 1
2057 2 15 0 1 0
2057 2 16 1 1 0
2057 2 17 1 1 0
2057 2 18 1 1 0
2057 2 19 1 1 0
2057 2 20 0 1 1
2057 2 21 0 1 0
2057 2 22 0 1 0
2057 2 23 0 1 0
2057 2 24 1 1 0
2057 2 25 0 1 0
2058 2 1 0 1 0
2058 2 2 0 1 0
2058 2 3 0 1 0
2058 2 4 0 1 0
2058 2 5 0 1 0
2058 2 6 0 1 1
2058 2 7 0 1 0
2058 2 8 0 1 0
2058 2 9 1 1 0
2058 2 10 0 1 1
2058 2 11 0 1 0
2058 2 12 0 1 0
2058 2 13 0 1 0
2058 2 14 0 1 0
2058 2 15 0 1 1
2058 2 16 0 1 1
2058 2 17 0 1 0
2058 2 18 0 1 0
2058 2 19 0 1 1
2058 2 20 0 1 0
2058 2 21 0 1 1
2058 2 22 0 1 1
2058 2 23 1 1 0
2058 2 24 1 1 0
2058 2 25 1 1 0
2059 2 1 0 1 0
2059 2 2 1 1 1
2059 2 3 0 1 0
2059 2 4 0 1 0
2059 2 5 0 1 1
2059 2 6 0 1 0
2059 2 7 0 1 0
2059 2 8 0 1 0
2059 2 9 0 1 0
2059 2 10 0 1 0
2059 2 11 0 1 1
2059 2 12 1 1 1
2059 2 13 0 1 0
2059 2 14 0 1 0
2059 2 15 0 1 0
2059 2 16 0 1 1
2059 2 17 1 1 0
2059 2 18 0 1 0
2059 2 19 1 1 1
2059 2 20 0 1 0
2059 2 21 0 1 1
2059 2 22 1 1 0
2059 2 23 0 1 0
2059 2 24 0 1 0
2059 2 25 0 1 0
2060 2 1 0 1 0
2060 2 2 0 1 0
2060 2 3 0 1 1
2060 2 4 0 1 0
2060 2 5 0 1 0
2060 2 6 1 1 0
2060 2 7 0 1 0
2060 2 8 1 1 0
2060 2 9 0 1 0
2060 2 10 1 1 0
2060 2 11 0 1 0
2060 2 12 0 1 1
2060 2 13 0 1 0
2060 2 14 0 1 0
2060 2 15 1 1 0
2060 2 16 0 1 1
2060 2 17 0 1 0
2060 2 18 0 1 1
2060 2 19 0 1 0
2060 2 20 0 1 0
2060 2 21 0 1 0
2060 2 22 0 1 0
2060 2 23 0 1 0
2060 2 24 0 1 0
2060 2 25 0 1 0
2061 2 1 0 1 0
2061 2 2 0 1 1
2061 2 3 0 1 0
2061 2 4 0 1 0
2061 2 5 0 1 0
2061 2 6 0 1 0
2061 2 7 0 1 0
2061 2 8 0 1 0
2061 2 9 0 1 0
2061 2 10 0 1 0
2061 2 11 0 1 0
2061 2 12 0 1 0
2061 2 13 0 1 0
2061 2 14 0 1 0
2061 2 15 0 1 0
2061 2 16 0 1 0
2061 2 17 0 1 0
2061 2 18 0 1 0
2061 2 19 0 1 0
2061 2 20 0 1 0
2061 2 21 0 1 0
2061 2 22 0 1 1
2061 2 23 0 1 0
2061 2 24 0 1 0
2061 2 25 0 1 0
2062 2 1 0 1 1
2062 2 2 1 1 1
2062 2 3 0 1 0
2062 2 4 1 1 0
2062 2 5 0 1 0
2062 2 6 0 1 0
2062 2 7 0 1 0
2062 2 8 0 1 0
2062 2 9 1 1 0
2062 2 10 0 1 1
2062 2 11 0 1 1
2062 2 12 1 1 0
2062 2 13 0 1 1
2062 2 14 1 1 1
2062 2 15 1 1 1
2062 2 16 0 1 0
2062 2 17 1 1 1
2062 2 18 0 1 0
2062 2 19 0 1 0
2062 2 20 0 1 1
2062 2 21 0 1 0
2062 2 22 1 1 0
2062 2 23 0 1 0
2062 2 24 1 1 0
2062 2 25 0 1 0
2063 2 1 0 1 1
2063 2 2 0 1 0
2063 2 3 0 1 0
2063 2 4 0 1 0
2063 2 5 0 1 0
2063 2 6 0 1 0
2063 2 7 0 1 1
2063 2 8 0 1 1
2063 2 9 0 1 0
2063 2 10 0 1 0
2063 2 11 1 1 0
2063 2 12 1 1 1
2063 2 13 1 1 1
2063 2 14 1 1 0
2063 2 15 1 1 1
2063 2 16 0 1 0
2063 2 17 0 1 0
2063 2 18 0 1 0
2063 2 19 0 1 0
2063 2 20 0 1 0
2063 2 21 0 1 0
2063 2 22 0 1 0
2063 2 23 0 1 0
2063 2 24 0 1 0
2063 2 25 0 1 0
2064 2 1 0 1 0
2064 2 2 0 1 1
2064 2 3 0 1 0
2064 2 4 0 1 0
2064 2 5 0 1 0
2064 2 6 0 1 0
2064 2 7 1 1 0
2064 2 8 0 1 0
2064 2 9 1 1 0
2064 2 10 0 1 1
2064 2 11 0 1 0
2064 2 12 1 1 0
2064 2 13 0 1 0
2064 2 14 1 1 0
2064 2 15 0 1 1
2064 2 16 0 1 1
2064 2 17 1 1 0
2064 2 18 0 1 0
2064 2 19 0 1 0
2064 2 20 0 1 0
2064 2 21 0 1 1
2064 2 22 0 1 1
2064 2 23 0 1 0
2064 2 24 1 1 1
2064 2 25 0 1 0
2065 2 1 0 1 0
2065 2 2 1 1 0
2065 2 3 0 1 0
2065 2 4 0 1 1
2065 2 5 1 1 1
2065 2 6 0 1 1
2065 2 7 0 1 0
2065 2 8 0 1 0
2065 2 9 0 1 1
2065 2 10 0 1 0
2065 2 11 0 1 1
2065 2 12 0 1 0
2065 2 13 0 1 0
2065 2 14 0 1 0
2065 2 15 0 1 0
2065 2 16 0 1 0
2065 2 17 1 1 0
2065 2 18 0 1 0
2065 2 19 0 1 0
2065 2 20 1 1 0
2065 2 21 0 1 1
2065 2 22 1 1 1
2065 2 23 0 1 0
2065 2 24 0 1 0
2065 2 25 0 1 1
2066 2 1 0 1 1
2066 2 2 1 1 1
2066 2 3 0 1 0
2066 2 4 0 1 0
2066 2 5 1 1 1
2066 2 6 0 1 0
2066 2 7 0 1 0
2066 2 8 0 1 0
2066 2 9 0 1 0
2066 2 10 0 1 0
2066 2 11 0 1 0
2066 2 12 0 1 0
2066 2 13 0 1 0
2066 2 14 0 1 1
2066 2 15 0 1 0
2066 2 16 0 1 0
2066 2 17 0 1 1
2066 2 18 0 1 0
2066 2 19 1 1 0
2066 2 20 0 1 0
2066 2 21 0 1 0
2066 2 22 1 1 0
2066 2 23 0 1 0
2066 2 24 0 1 0
2066 2 25 0 1 0
2067 2 1 0 1 0
2067 2 2 0 1 0
2067 2 3 0 1 0
2067 2 4 0 1 0
2067 2 5 0 1 0
2067 2 6 1 1 0
2067 2 7 0 1 0
2067 2 8 0 1 0
2067 2 9 0 1 0
2067 2 10 0 1 0
2067 2 11 1 1 0
2067 2 12 0 1 0
2067 2 13 0 1 0
2067 2 14 0 1 0
2067 2 15 0 1 1
2067 2 16 1 1 1
2067 2 17 0 1 1
2067 2 18 0 1 1
2067 2 19 0 1 0
2067 2 20 0 1 0
2067 2 21 0 1 0
2067 2 22 0 1 0
2067 2 23 0 1 0
2067 2 24 0 1 0
2067 2 25 0 1 0
2068 2 1 0 1 1
2068 2 2 0 1 1
2068 2 3 0 1 0
2068 2 4 1 1 1
2068 2 5 0 1 0
2068 2 6 1 1 0
2068 2 7 0 1 0
2068 2 8 0 1 1
2068 2 9 1 1 0
2068 2 10 0 1 0
2068 2 11 1 1 0
2068 2 12 0 1 1
2068 2 13 0 1 1
2068 2 14 1 1 1
2068 2 15 0 1 0
2068 2 16 1 1 0
2068 2 17 0 1 0
2068 2 18 0 1 0
2068 2 19 1 1 0
2068 2 20 0 1 0
2068 2 21 0 1 1
2068 2 22 0 1 0
2068 2 23 0 1 1
2068 2 24 1 1 1
2068 2 25 0 1 1
2069 2 1 0 1 0
2069 2 2 0 1 0
2069 2 3 0 1 0
2069 2 4 1 1 0
2069 2 5 1 1 0
2069 2 6 0 1 0
2069 2 7 0 1 0
2069 2 8 0 1 1
2069 2 9 1 1 1
2069 2 10 0 1 0
2069 2 11 0 1 0
2069 2 12 0 1 0
2069 2 13 0 1 0
2069 2 14 1 1 0
2069 2 15 0 1 1
2069 2 16 0 1 1
2069 2 17 0 1 0
2069 2 18 0 1 0
2069 2 19 0 1 0
2069 2 20 0 1 0
2069 2 21 0 1 1
2069 2 22 0 1 0
2069 2 23 0 1 0
2069 2 24 0 1 0
2069 2 25 0 1 0
2070 2 1 0 1 0
2070 2 2 0 1 1
2070 2 3 0 1 0
2070 2 4 0 1 0
2070 2 5 0 1 0
2070 2 6 0 1 0
2070 2 7 1 1 0
2070 2 8 0 1 1
2070 2 9 0 1 1
2070 2 10 0 1 0
2070 2 11 0 1 0
2070 2 12 1 1 0
2070 2 13 0 1 1
2070 2 14 0 1 0
2070 2 15 0 1 0
2070 2 16 1 1 0
2070 2 17 1 1 0
2070 2 18 0 1 0
2070 2 19 0 1 1
2070 2 20 0 1 1
2070 2 21 0 1 0
2070 2 22 1 1 0
2070 2 23 1 1 0
2070 2 24 1 1 1
2070 2 25 0 1 0
2071 2 1 0 1 0
2071 2 2 0 1 0
2071 2 3 0 1 0
2071 2 4 0 1 0
2071 2 5 0 1 1
2071 2 6 0 1 0
2071 2 7 0 1 0
2071 2 8 0 1 0
2071 2 9 0 1 0
2071 2 10 0 1 0
2071 2 11 0 1 0
2071 2 12 0 1 0
2071 2 13 0 1 0
2071 2 14 1 1 0
2071 2 15 0 1 0
2071 2 16 1 1 0
2071 2 17 0 1 1
2071 2 18 0 1 1
2071 2 19 1 1 1
2071 2 20 1 1 1
2071 2 21 0 1 0
2071 2 22 0 1 1
2071 2 23 0 1 0
2071 2 24 1 1 0
2071 2 25 0 1 0
2072 2 1 0 1 1
2072 2 2 1 1 0
2072 2 3 0 1 0
2072 2 4 0 1 1
2072 2 5 1 1 0
2072 2 6 0 1 1
2072 2 7 1 1 0
2072 2 8 0 1 1
2072 2 9 0 1 0
2072 2 10 0 1 0
2072 2 11 0 1 0
2072 2 12 0 1 0
2072 2 13 0 1 0
2072 2 14 0 1 0
2072 2 15 0 1 0
2072 2 16 0 1 0
2072 2 17 1 1 0
2072 2 18 0 1 1
2072 2 19 0 1 0
2072 2 20 0 1 0
2072 2 21 0 1 1
2072 2 22 1 1 1
2072 2 23 0 1 0
2072 2 24 0 1 0
2072 2 25 0 1 0
2073 2 1 0 1 0
2073 2 2 1 1 1
2073 2 3 1 1 1
2073 2 4 0 1 0
2073 2 5 0 1 1
2073 2 6 0 1 0
2073 2 7 1 1 0
2073 2 8 1 1 0
2073 2 9 0 1 1
2073 2 10 0 1 0
2073 2 11 0 1 0
2073 2 12 0 1 0
2073 2 13 1 1 0
2073 2 14 0 1 0
2073 2 15 0 1 1
2073 2 16 0 1 1
2073 2 17 0 1 0
2073 2 18 1 1 0
2073 2 19 0 1 0
2073 2 20 0 1 0
2073 2 21 0 1 0
2073 2 22 1 1 0
2073 2 23 0 1 0
2073 2 24 1 1 1
2073 2 25 0 1 1
2074 2 1 0 1 0
2074 2 2 0 1 0
2074 2 3 0 1 0
2074 2 4 1 1 1
2074 2 5 0 1 0
2074 2 6 0 1 0
2074 2 7 0 1 1
2074 2 8 0 1 0
2074 2 9 1 1 0
2074 2 10 0 1 1
2074 2 11 0 1 0
2074 2 12 0 1 0
2074 2 13 0 1 0
2074 2 14 0 1 0
2074 2 15 0 1 0
2074 2 16 0 1 0
2074 2 17 0 1 0
2074 2 18 0 1 0
2074 2 19 0 1 1
2074 2 20 1 1 0
2074 2 21 0 1 0
2074 2 22 0 1 0
2074 2 23 0 1 0
2074 2 24 1 1 1
2074 2 25 0 1 0
2075 2 1 0 1 1
2075 2 2 0 1 0
2075 2 3 0 1 0
2075 2 4 1 1 1
2075 2 5 0 1 1
2075 2 6 0 1 1
2075 2 7 0 1 1
2075 2 8 0 1 1
2075 2 9 1 1 0
2075 2 10 0 1 0
2075 2 11 0 1 0
2075 2 12 0 1 0
2075 2 13 0 1 0
2075 2 14 1 1 0
2075 2 15 0 1 0
2075 2 16 0 1 0
2075 2 17 0 1 0
2075 2 18 0 1 0
2075 2 19 1 1 0
2075 2 20 0 1 0
2075 2 21 0 1 1
2075 2 22 0 1 0
2075 2 23 0 1 0
2075 2 24 1 1 0
2075 2 25 0 1 0
2076 2 1 0 1 0
2076 2 2 1 1 0
2076 2 3 0 1 0
2076 2 4 0 1 0
2076 2 5 0 1 0
2076 2 6 0 1 1
2076 2 7 1 1 0
2076 2 8 0 1 0
2076 2 9 0 1 1
2076 2 10 0 1 0
2076 2 11 0 1 1
2076 2 12 1 1 0
2076 2 13 0 1 0
2076 2 14 0 1 0
2076 2 15 0 1 0
2076 2 16 0 1 0
2076 2 17 0 1 0
2076 2 18 1 1 0
2076 2 19 0 1 0
2076 2 20 0 1 0
2076 2 21 0 1 1
2076 2 22 1 1 0
2076 2 23 0 1 1
2076 2 24 0 1 0
2076 2 25 0 1 0
2077 2 1 0 1 0
2077 2 2 0 1 0
2077 2 3 0 1 0
2077 2 4 0 1 0
2077 2 5 0 1 0
2077 2 6 1 1 0
2077 2 7 1 1 0
2077 2 8 1 1 0
2077 2 9 1 1 0
2077 2 10 1 1 0
2077 2 11 0 1 0
2077 2 12 0 1 1
2077 2 13 0 1 0
2077 2 14 0 1 0
2077 2 15 0 1 1
2077 2 16 0 1 0
2077 2 17 0 1 0
2077 2 18 0 1 1
2077 2 19 0 1 0
2077 2 20 0 1 0
2077 2 21 0 1 1
2077 2 22 0 1 0
2077 2 23 0 1 1
2077 2 24 0 1 0
2077 2 25 0 1 0
2078 2 1 1 1 0
2078 2 2 0 1 0
2078 2 3 1 1 0
2078 2 4 0 1 0
2078 2 5 0 1 0
2078 2 6 0 1 1
2078 2 7 0 1 1
2078 2 8 0 1 0
2078 2 9 0 1 0
2078 2 10 0 1 0
2078 2 11 0 1 0
2078 2 12 0 1 0
2078 2 13 0 1 1
2078 2 14 0 1 0
2078 2 15 0 1 0
2078 2 16 0 1 0
2078 2 17 0 1 0
2078 2 18 1 1 0
2078 2 19 0 1 1
2078 2 20 0 1 0
2078 2 21 0 1 0
2078 2 22 0 1 1
2078 2 23 1 1 1
2078 2 24 0 1 0
2078 2 25 0 1 0
2079 2 1 0 1 0
2079 2 2 0 1 0
2079 2 3 0 1 1
2079 2 4 0 1 0
2079 2 5 0 1 1
2079 2 6 1 1 0
2079 2 7 0 1 1
2079 2 8 1 1 0
2079 2 9 1 1 0
2079 2 10 0 1 0
2079 2 11 0 1 0
2079 2 12 0 1 0
2079 2 13 0 1 0
2079 2 14 1 1 1
2079 2 15 0 1 0
2079 2 16 0 1 1
2079 2 17 0 1 0
2079 2 18 0 1 0
2079 2 19 0 1 0
2079 2 20 0 1 0
2079 2 21 0 1 0
2079 2 22 0 1 1
2079 2 23 0 1 0
2079 2 24 1 1 0
2079 2 25 0 1 0
2080 2 1 0 1 0
2080 2 2 0 1 0
2080 2 3 0 1 1
2080 2 4 0 1 0
2080 2 5 0 1 0
2080 2 6 0 1 0
2080 2 7 0 1 0
2080 2 8 0 1 0
2080 2 9 0 1 0
2080 2 10 0 1 0
2080 2 11 1 1 1
2080 2 12 1 1 0
2080 2 13 0 1 0
2080 2 14 1 1 0
2080 2 15 1 1 1
2080 2 16 0 1 0
2080 2 17 0 1 1
2080 2 18 0 1 0
2080 2 19 0 1 0
2080 2 20 0 1 1
2080 2 21 0 1 0
2080 2 22 0 1 0
2080 2 23 0 1 1
2080 2 24 0 1 0
2080 2 25 0 1 0
2081 2 1 1 1 1
2081 2 2 1 1 0
2081 2 3 1 1 1
2081 2 4 1 1 0
2081 2 5 1 1 0
2081 2 6 0 1 0
2081 2 7 0 1 1
2081 2 8 0 1 0
2081 2 9 1 1 0
2081 2 10 0 1 0
2081 2 11 0 1 0
2081 2 12 0 1 1
2081 2 13 0 1 0
2081 2 14 1 1 1
2081 2 15 0 1 0
2081 2 16 0 1 1
2081 2 17 0 1 1
2081 2 18 0 1 0
2081 2 19 1 1 0
2081 2 20 0 1 0
2081 2 21 0 1 0
2081 2 22 0 1 0
2081 2 23 0 1 0
2081 2 24 0 1 1
2081 2 25 0 1 0
2082 2 1 0 1 1
2082 2 2 1 1 0
2082 2 3 0 1 0
2082 2 4 0 1 1
2082 2 5 1 1 0
2082 2 6 0 1 0
2082 2 7 0 1 0
2082 2 8 0 1 0
2082 2 9 0 1 1
2082 2 10 1 1 0
2082 2 11 0 1 0
2082 2 12 0 1 0
2082 2 13 0 1 0
2082 2 14 0 1 0
2082 2 15 1 1 0
2082 2 16 0 1 0
2082 2 17 0 1 0
2082 2 18 0 1 1
2082 2 19 0 1 0
2082 2 20 1 1 0
2082 2 21 0 1 0
2082 2 22 0 1 0
2082 2 23 0 1 0
2082 2 24 0 1 1
2082 2 25 0 1 0
2083 2 1 0 1 0
2083 2 2 1 1 0
2083 2 3 0 1 0
2083 2 4 0 1 0
2083 2 5 0 1 0
2083 2 6 0 1 1
2083 2 7 1 1 0
2083 2 8 0 1 0
2083 2 9 0 1 1
2083 2 10 0 1 0
2083 2 11 0 1 0
2083 2 12 1 1 1
2083 2 13 0 1 0
2083 2 14 0 1 0
2083 2 15 0 1 0
2083 2 16 0 1 0
2083 2 17 1 1 1
2083 2 18 0 1 0
2083 2 19 0 1 0
2083 2 20 0 1 0
2083 2 21 0 1 0
2083 2 22 1 1 1
2083 2 23 0 1 0
2083 2 24 0 1 0
2083 2 25 0 1 0
2084 2 1 0 1 0
2084 2 2 0 1 0
2084 2 3 0 1 1
2084 2 4 0 1 1
2084 2 5 0 1 0
2084 2 6 0 1 1
2084 2 7 0 1 0
2084 2 8 0 1 0
2084 2 9 0 1 0
2084 2 10 0 1 1
2084 2 11 0 1 0
2084 2 12 0 1 0
2084 2 13 0 1 1
2084 2 14 0 1 0
2084 2 15 0 1 0
2084 2 16 1 1 0
2084 2 17 1 1 1
2084 2 18 1 1 0
2084 2 19 1 1 0
2084 2 20 1 1 0
2084 2 21 0 1 0
2084 2 22 0 1 0
2084 2 23 0 1 1
2084 2 24 0 1 0
2084 2 25 0 1 0
2085 2 1 0 1 0
2085 2 2 0 1 0
2085 2 3 1 1 0
2085 2 4 0 1 1
2085 2 5 0 1 0
2085 2 6 0 1 0
2085 2 7 0 1 0
2085 2 8 0 1 1
2085 2 9 0 1 0
2085 2 10 0 1 0
2085 2 11 1 1 0
2085 2 12 1 1 0
2085 2 13 0 1 0
2085 2 14 1 1 0
2085 2 15 0 1 0
2085 2 16 0 1 0
2085 2 17 0 1 0
2085 2 18 0 1 0
2085 2 19 0 1 0
2085 2 20 0 1 1
2085 2 21 0 1 0
2085 2 22 0 1 0
2085 2 23 0 1 0
2085 2 24 0 1 0
2085 2 25 0 1 1
2086 2 1 0 1 0
2086 2 2 0 1 0
2086 2 3 0 1 0
2086 2 4 0 1 1
2086 2 5 0 1 0
2086 2 6 0 1 0
2086 2 7 0 1 0
2086 2 8 0 1 0
2086 2 9 0 1 0
2086 2 10 0 1 0
2086 2 11 0 1 1
2086 2 12 0 1 0
2086 2 13 0 1 0
2086 2 14 1 1 0
2086 2 15 0 1 0
2086 2 16 0 1 0
2086 2 17 0 1 0
2086 2 18 1 1 0
2086 2 19 0 1 1
2086 2 20 1 1 0
2086 2 21 0 1 0
2086 2 22 0 1 0
2086 2 23 0 1 0
2086 2 24 0 1 0
2086 2 25 0 1 0
2087 2 1 0 1 1
2087 2 2 0 1 0
2087 2 3 1 1 0
2087 2 4 0 1 0
2087 2 5 0 1 1
2087 2 6 0 1 0
2087 2 7 0 1 0
2087 2 8 1 1 0
2087 2 9 0 1 0
2087 2 10 0 1 0
2087 2 11 0 1 0
2087 2 12 0 1 0
2087 2 13 1 1 0
2087 2 14 0 1 1
2087 2 15 0 1 1
2087 2 16 0 1 0
2087 2 17 0 1 0
2087 2 18 1 1 0
2087 2 19 0 1 0
2087 2 20 0 1 0
2087 2 21 0 1 1
2087 2 22 0 1 0
2087 2 23 1 1 0
2087 2 24 0 1 0
2087 2 25 0 1 0
2088 2 1 0 1 0
2088 2 2 0 1 0
2088 2 3 0 1 0
2088 2 4 0 1 0
2088 2 5 0 1 0
2088 2 6 0 1 1
2088 2 7 0 1 0
2088 2 8 0 1 0
2088 2 9 0 1 1
2088 2 10 0 1 1
2088 2 11 1 1 0
2088 2 12 0 1 0
2088 2 13 1 1 0
2088 2 14 1 1 0
2088 2 15 1 1 1
2088 2 16 0 1 0
2088 2 17 0 1 0
2088 2 18 0 1 0
2088 2 19 0 1 0
2088 2 20 1 1 1
2088 2 21 0 1 0
2088 2 22 1 1 1
2088 2 23 0 1 1
2088 2 24 1 1 1
2088 2 25 0 1 0
2089 2 1 0 1 0
2089 2 2 0 1 0
2089 2 3 0 1 0
2089 2 4 0 1 0
2089 2 5 1 1 1
2089 2 6 1 1 0
2089 2 7 0 1 0
2089 2 8 0 1 0
2089 2 9 0 1 0
2089 2 10 1 1 1
2089 2 11 0 1 1
2089 2 12 0 1 0
2089 2 13 0 1 0
2089 2 14 0 1 0
2089 2 15 0 1 0
2089 2 16 0 1 0
2089 2 17 0 1 1
2089 2 18 0 1 1
2089 2 19 0 1 0
2089 2 20 0 1 0
2089 2 21 0 1 0
2089 2 22 0 1 0
2089 2 23 0 1 0
2089 2 24 0 1 0
2089 2 25 0 1 1
2090 2 1 0 1 0
2090 2 2 1 1 0
2090 2 3 0 1 0
2090 2 4 0 1 0
2090 2 5 0 1 0
2090 2 6 0 1 0
2090 2 7 1 1 0
2090 2 8 0 1 1
2090 2 9 0 1 1
2090 2 10 0 1 0
2090 2 11 0 1 0
2090 2 12 1 1 0
2090 2 13 0 1 1
2090 2 14 0 1 0
2090 2 15 0 1 0
2090 2 16 0 1 0
2090 2 17 0 1 0
2090 2 18 0 1 0
2090 2 19 0 1 0
2090 2 20 0 1 0
2090 2 21 0 1 1
2090 2 22 1 1 0
2090 2 23 0 1 0
2090 2 24 0 1 0
2090 2 25 0 1 0
2091 2 1 0 1 0
2091 2 2 0 1 0
2091 2 3 0 1 1
2091 2 4 0 1 1
2091 2 5 0 1 0
2091 2 6 0 1 0
2091 2 7 0 1 0
2091 2 8 0 1 1
2091 2 9 0 1 0
2091 2 10 0 1 0
2091 2 11 1 1 0
2091 2 12 1 1 0
2091 2 13 0 1 0
2091 2 14 0 1 0
2091 2 15 0 1 0
2091 2 16 0 1 0
2091 2 17 0 1 0
2091 2 18 0 1 0
2091 2 19 0 1 0
2091 2 20 1 1 0
2091 2 21 0 1 0
2091 2 22 0 1 0
2091 2 23 0 1 1
2091 2 24 0 1 0
2091 2 25 0 1 1
2092 2 1 1 1 1
2092 2 2 1 1 0
2092 2 3 1 1 0
2092 2 4 0 1 0
2092 2 5 1 1 1
2092 2 6 0 1 0
2092 2 7 0 1 0
2092 2 8 0 1 0
2092 2 9 0 1 0
2092 2 10 0 1 0
2092 2 11 0 1 0
2092 2 12 0 1 0
2092 2 13 0 1 1
2092 2 14 0 1 0
2092 2 15 0 1 0
2092 2 16 0 1 0
2092 2 17 0 1 0
2092 2 18 0 1 0
2092 2 19 0 1 0
2092 2 20 0 1 0
2092 2 21 0 1 0
2092 2 22 0 1 0
2092 2 23 0 1 1
2092 2 24 0 1 0
2092 2 25 0 1 0
2093 2 1 0 1 1
2093 2 2 0 1 0
2093 2 3 0 1 1
2093 2 4 0 1 0
2093 2 5 0 1 0
2093 2 6 0 1 1
2093 2 7 0 1 0
2093 2 8 0 1 0
2093 2 9 0 1 0
2093 2 10 1 1 0
2093 2 11 0 1 1
2093 2 12 0 1 0
2093 2 13 0 1 0
2093 2 14 0 1 0
2093 2 15 1 1 0
2093 2 16 0 1 0
2093 2 17 0 1 0
2093 2 18 0 1 0
2093 2 19 0 1 0
2093 2 20 0 1 0
2093 2 21 0 1 0
2093 2 22 0 1 0
2093 2 23 0 1 0
2093 2 24 0 1 0
2093 2 25 1 1 0
2094 2 1 1 1 0
2094 2 2 0 1 0
2094 2 3 0 1 0
2094 2 4 0 1 0
2094 2 5 0 1 1
2094 2 6 1 1 0
2094 2 7 0 1 0
2094 2 8 0 1 0
2094 2 9 0 1 0
2094 2 10 0 1 0
2094 2 11 1 1 0
2094 2 12 0 1 0
2094 2 13 0 1 1
2094 2 14 0 1 1
2094 2 15 0 1 0
2094 2 16 1 1 0
2094 2 17 0 1 0
2094 2 18 0 1 1
2094 2 19 0 1 0
2094 2 20 0 1 0
2094 2 21 1 1 0
2094 2 22 0 1 0
2094 2 23 0 1 0
2094 2 24 0 1 0
2094 2 25 0 1 0
2095 2 1 0 1 0
2095 2 2 1 1 0
2095 2 3 0 1 0
2095 2 4 0 1 0
2095 2 5 0 1 0
2095 2 6 0 1 1
2095 2 7 1 1 0
2095 2 8 0 1 0
2095 2 9 0 1 0
2095 2 10 0 1 0
2095 2 11 0 1 0
2095 2 12 1 1 0
2095 2 13 0 1 0
2095 2 14 0 1 0
2095 2 15 0 1 0
2095 2 16 0 1 1
2095 2 17 1 1 0
2095 2 18 0 1 0
2095 2 19 0 1 1
2095 2 20 0 1 0
2095 2 21 0 1 0
2095 2 22 1 1 0
2095 2 23 0 1 1
2095 2 24 0 1 1
2095 2 25 0 1 0
2096 2 1 0 1 0
2096 2 2 0 1 0
2096 2 3 0 1 0
2096 2 4 1 1 0
2096 2 5 0 1 0
2096 2 6 0 1 0
2096 2 7 0 1 0
2096 2 8 0 1 0
2096 2 9 0 1 0
2096 2 10 0 1 0
2096 2 11 1 1 0
2096 2 12 0 1 1
2096 2 13 0 1 0
2096 2 14 1 1 0
2096 2 15 0 1 1
2096 2 16 0 1 1
2096 2 17 0 1 0
2096 2 18 0 1 0
2096 2 19 1 1 0
2096 2 20 0 1 0
2096 2 21 0 1 0
2096 2 22 0 1 0
2096 2 23 0 1 1
2096 2 24 1 1 0
2096 2 25 0 1 0
2097 2 1 0 1 0
2097 2 2 0 1 1
2097 2 3 1 1 0
2097 2 4 1 1 1
2097 2 5 0 1 1
2097 2 6 0 1 1
2097 2 7 0 1 1
2097 2 8 0 1 1
2097 2 9 0 1 0
2097 2 10 0 1 0
2097 2 11 0 1 1
2097 2 12 0 1 0
2097 2 13 0 1 0
2097 2 14 1 1 0
2097 2 15 0 1 0
2097 2 16 0 1 1
2097 2 17 0 1 0
2097 2 18 0 1 1
2097 2 19 1 1 0
2097 2 20 0 1 0
2097 2 21 0 1 0
2097 2 22 0 1 1
2097 2 23 1 1 0
2097 2 24 1 1 0
2097 2 25 0 1 0
2098 2 1 0 1 0
2098 2 2 1 1 1
2098 2 3 0 1 1
2098 2 4 0 1 0
2098 2 5 0 1 0
2098 2 6 0 1 1
2098 2 7 1 1 0
2098 2 8 0 1 1
2098 2 9 0 1 0
2098 2 10 0 1 1
2098 2 11 0 1 0
2098 2 12 1 1 0
2098 2 13 0 1 0
2098 2 14 0 1 0
2098 2 15 0 1 0
2098 2 16 0 1 0
2098 2 17 1 1 0
2098 2 18 0 1 0
2098 2 19 0 1 0
2098 2 20 0 1 1
2098 2 21 0 1 0
2098 2 22 1 1 0
2098 2 23 0 1 0
2098 2 24 0 1 0
2098 2 25 0 1 0
2099 2 1 1 1 0
2099 2 2 1 1 0
2099 2 3 1 1 0
2099 2 4 1 1 0
2099 2 5 1 1 1
2099 2 6 0 1 1
2099 2 7 0 1 1
2099 2 8 0 1 1
2099 2 9 0 1 0
2099 2 10 0 1 0
2099 2 11 0 1 0
2099 2 12 0 1 0
2099 2 13 0 1 1
2099 2 14 0 1 0
2099 2 15 0 1 1
2099 2 16 0 1 0
2099 2 17 0 1 0
2099 2 18 0 1 0
2099 2 19 0 1 0
2099 2 20 0 1 0
2099 2 21 0 1 0
2099 2 22 0 1 0
2099 2 23 0 1 0
2099 2 24 0 1 0
2099 2 25 1 1 0
2100 2 1 0 1 0
2100 2 2 0 1 1
2100 2 3 0 1 0
2100 2 4 1 1 0
2100 2 5 0 1 0
2100 2 6 0 1 0
2100 2 7 0 1 0
2100 2 8 0 1 0
2100 2 9 1 1 0
2100 2 10 0 1 1
2100 2 11 0 1 1
2100 2 12 0 1 0
2100 2 13 0 1 0
2100 2 14 1 1 0
2100 2 15 0 1 1
2100 2 16 0 1 0
2100 2 17 0 1 0
2100 2 18 0 1 0
2100 2 19 1 1 1
2100 2 20 0 1 0
2100 2 21 0 1 0
2100 2 22 0 1 0
2100 2 23 0 1 1
2100 2 24 1 1 0
2100 2 25 0 1 0
2101 2 1 1 1 0
2101 2 2 0 1 1
2101 2 3 1 1 1
2101 2 4 0 1 0
2101 2 5 0 1 1
2101 2 6 0 1 0
2101 2 7 0 1 0
2101 2 8 1 1 0
2101 2 9 0 1 0
2101 2 10 0 1 0
2101 2 11 0 1 1
2101 2 12 0 1 1
2101 2 13 1 1 0
2101 2 14 0 1 0
2101 2 15 0 1 0
2101 2 16 0 1 1
2101 2 17 0 1 0
2101 2 18 1 1 1
2101 2 19 0 1 0
2101 2 20 0 1 0
2101 2 21 0 1 0
2101 2 22 0 1 1
2101 2 23 1 1 0
2101 2 24 0 1 0
2101 2 25 0 1 1
2102 2 1 0 1 0
2102 2 2 0 1 0
2102 2 3 0 1 0
2102 2 4 0 1 0
2102 2 5 0 1 0
2102 2 6 1 1 1
2102 2 7 0 1 0
2102 2 8 0 1 0
2102 2 9 1 1 0
2102 2 10 1 1 1
2102 2 11 0 1 1
2102 2 12 0 1 0
2102 2 13 0 1 1
2102 2 14 0 1 1
2102 2 15 1 1 0
2102 2 16 0 1 0
2102 2 17 0 1 0
2102 2 18 0 1 0
2102 2 19 0 1 0
2102 2 20 1 1 1
2102 2 21 0 1 0
2102 2 22 0 1 0
2102 2 23 0 1 0
2102 2 24 0 1 0
2102 2 25 1 1 0
2103 2 1 0 1 0
2103 2 2 0 1 1
2103 2 3 1 1 0
2103 2 4 0 1 1
2103 2 5 0 1 0
2103 2 6 0 1 0
2103 2 7 1 1 0
2103 2 8 0 1 1
2103 2 9 0 1 0
2103 2 10 1 1 0
2103 2 11 0 1 0
2103 2 12 0 1 1
2103 2 13 0 1 0
2103 2 14 0 1 0
2103 2 15 0 1 0
2103 2 16 0 1 0
2103 2 17 0 1 0
2103 2 18 0 1 0
2103 2 19 0 1 0
2103 2 20 0 1 0
2103 2 21 0 1 0
2103 2 22 0 1 1
2103 2 23 0 1 1
2103 2 24 0 1 0
2103 2 25 0 1 0
2104 2 1 0 1 0
2104 2 2 0 1 0
2104 2 3 0 1 0
2104 2 4 0 1 0
2104 2 5 0 1 0
2104 2 6 1 1 0
2104 2 7 0 1 1
2104 2 8 0 1 0
2104 2 9 0 1 0
2104 2 10 0 1 0
2104 2 11 1 1 0
2104 2 12 0 1 0
2104 2 13 0 1 1
2104 2 14 0 1 0
2104 2 15 0 1 1
2104 2 16 1 1 1
2104 2 17 0 1 1
2104 2 18 0 1 0
2104 2 19 0 1 0
2104 2 20 0 1 0
2104 2 21 1 1 1
2104 2 22 0 1 0
2104 2 23 0 1 0
2104 2 24 0 1 0
2104 2 25 0 1 1
2105 2 1 0 1 0
2105 2 2 0 1 0
2105 2 3 0 1 0
2105 2 4 0 1 0
2105 2 5 0 1 1
2105 2 6 0 1 0
2105 2 7 0 1 1
2105 2 8 0 1 0
2105 2 9 0 1 1
2105 2 10 0 1 1
2105 2 11 0 1 0
2105 2 12 0 1 0
2105 2 13 0 1 0
2105 2 14 0 1 0
2105 2 15 0 1 0
2105 2 16 0 1 0
2105 2 17 0 1 0
2105 2 18 0 1 0
2105 2 19 0 1 0
2105 2 20 0 1 0
2105 2 21 1 1 0
2105 2 22 1 1 0
2105 2 23 1 1 0
2105 2 24 1 1 0
2105 2 25 1 1 0
2106 2 1 0 1 0
2106 2 2 0 1 1
2106 2 3 0 1 0
2106 2 4 0 1 0
2106 2 5 0 1 0
2106 2 6 0 1 1
2106 2 7 0 1 0
2106 2 8 1 1 0
2106 2 9 0 1 0
2106 2 10 0 1 0
2106 2 11 0 1 0
2106 2 12 0 1 0
2106 2 13 0 1 0
2106 2 14 0 1 0
2106 2 15 0 1 0
2106 2 16 0 1 1
2106 2 17 1 1 0
2106 2 18 1 1 0
2106 2 19 0 1 0
2106 2 20 1 1 0
2106 2 21 0 1 1
2106 2 22 0 1 0
2106 2 23 0 1 0
2106 2 24 0 1 0
2106 2 25 0 1 0
2107 2 1 0 1 1
2107 2 2 1 1 1
2107 2 3 0 1 1
2107 2 4 0 1 1
2107 2 5 0 1 0
2107 2 6 0 1 0
2107 2 7 1 1 0
2107 2 8 0 1 0
2107 2 9 0 1 0
2107 2 10 0 1 0
2107 2 11 0 1 1
2107 2 12 1 1 1
2107 2 13 0 1 0
2107 2 14 0 1 0
2107 2 15 0 1 0
2107 2 16 0 1 0
2107 2 17 1 1 0
2107 2 18 0 1 0
2107 2 19 0 1 0
2107 2 20 0 1 0
2107 2 21 0 1 0
2107 2 22 1 1 0
2107 2 23 0 1 0
2107 2 24 0 1 0
2107 2 25 0 1 1
2108 2 1 0 1 0
2108 2 2 1 1 0
2108 2 3 0 1 0
2108 2 4 0 1 0
2108 2 5 0 1 1
2108 2 6 0 1 0
2108 2 7 1 1 0
2108 2 8 0 1 0
2108 2 9 0 1 1
2108 2 10 1 1 0
2108 2 11 0 1 1
2108 2 12 1 1 0
2108 2 13 0 1 1
2108 2 14 0 1 0
2108 2 15 0 1 0
2108 2 16 0 1 0
2108 2 17 1 1 0
2108 2 18 0 1 0
2108 2 19 0 1 1
2108 2 20 0 1 1
2108 2 21 0 1 0
2108 2 22 1 1 0
2108 2 23 0 1 0
2108 2 24 0 1 1
2108 2 25 0 1 0
2109 2 1 0 1 1
2109 2 2 0 1 0
2109 2 3 0 1 1
2109 2 4 0 1 0
2109 2 5 0 1 1
2109 2 6 0 1 0
2109 2 7 0 1 0
2109 2 8 0 1 0
2109 2 9 0 1 0
2109 2 10 0 1 0
2109 2 11 0 1 0
2109 2 12 0 1 0
2109 2 13 0 1 1
2109 2 14 0 1 1
2109 2 15 0 1 0
2109 2 16 1 1 0
2109 2 17 1 1 0
2109 2 18 1 1 0
2109 2 19 1 1 0
2109 2 20 0 1 1
2109 2 21 0 1 0
2109 2 22 0 1 0
2109 2 23 0 1 0
2109 2 24 0 1 0
2109 2 25 0 1 1
2110 2 1 0 1 0
2110 2 2 0 1 0
2110 2 3 0 1 0
2110 2 4 0 1 0
2110 2 5 0 1 0
2110 2 6 1 1 0
2110 2 7 1 1 1
2110 2 8 1 1 0
2110 2 9 1 1 0
2110 2 10 1 1 0
2110 2 11 0 1 0
2110 2 12 0 1 0
2110 2 13 0 1 1
2110 2 14 0 1 1
2110 2 15 0 1 0
2110 2 16 0 1 0
2110 2 17 0 1 0
2110 2 18 0 1 0
2110 2 19 0 1 1
2110 2 20 0 1 1
2110 2 21 0 1 1
2110 2 22 0 1 1
2110 2 23 0 1 1
2110 2 24 0 1 0
2110 2 25 0 1 0
2111 2 1 1 1 0
2111 2 2 0 1 0
2111 2 3 0 1 0
2111 2 4 0 1 1
2111 2 5 0 1 1
2111 2 6 0 1 0
2111 2 7 1 1 0
2111 2 8 0 1 0
2111 2 9 1 1 1
2111 2 10 0 1 0
2111 2 11 0 1 0
2111 2 12 0 1 1
2111 2 13 0 1 0
2111 2 14 0 1 0
2111 2 15 0 1 1
2111 2 16 1 1 0
2111 2 17 1 1 1
2111 2 18 0 1 1
2111 2 19 0 1 0
2111 2 20 0 1 0
2111 2 21 0 1 0
2111 2 22 1 1 0
2111 2 23 0 1 0
2111 2 24 0 1 0
2111 2 25 0 1 1
2112 2 1 0 1 0
2112 2 2 0 1 0
2112 2 3 0 1 0
2112 2 4 0 1 1
2112 2 5 0 1 1
2112 2 6 0 1 1
2112 2 7 0 1 0
2112 2 8 0 1 0
2112 2 9 0 1 0
2112 2 10 0 1 0
2112 2 11 0 1 0
2112 2 12 0 1 0
2112 2 13 0 1 0
2112 2 14 0 1 0
2112 2 15 0 1 0
2112 2 16 0 1 0
2112 2 17 0 1 0
2112 2 18 0 1 0
2112 2 19 0 1 0
2112 2 20 0 1 0
2112 2 21 1 1 0
2112 2 22 1 1 0
2112 2 23 1 1 0
2112 2 24 1 1 1
2112 2 25 1 1 0
2113 2 1 0 1 0
2113 2 2 0 1 0
2113 2 3 0 1 0
2113 2 4 0 1 0
2113 2 5 0 1 0
2113 2 6 0 1 0
2113 2 7 0 1 0
2113 2 8 0 1 0
2113 2 9 0 1 0
2113 2 10 0 1 0
2113 2 11 1 1 0
2113 2 12 0 1 0
2113 2 13 0 1 0
2113 2 14 0 1 0
2113 2 15 0 1 1
2113 2 16 0 1 0
2113 2 17 0 1 0
2113 2 18 0 1 0
2113 2 19 0 1 0
2113 2 20 0 1 0
2113 2 21 0 1 0
2113 2 22 0 1 1
2113 2 23 0 1 0
2113 2 24 0 1 0
2113 2 25 0 1 0
2114 2 1 0 1 0
2114 2 2 0 1 0
2114 2 3 0 1 0
2114 2 4 0 1 0
2114 2 5 0 1 0
2114 2 6 0 1 0
2114 2 7 1 1 0
2114 2 8 0 1 0
2114 2 9 0 1 0
2114 2 10 0 1 0
2114 2 11 0 1 0
2114 2 12 0 1 0
2114 2 13 0 1 0
2114 2 14 0 1 0
2114 2 15 1 1 0
2114 2 16 0 1 0
2114 2 17 0 1 0
2114 2 18 0 1 0
2114 2 19 0 1 1
2114 2 20 0 1 0
2114 2 21 0 1 1
2114 2 22 0 1 0
2114 2 23 0 1 0
2114 2 24 0 1 0
2114 2 25 0 1 0
2115 2 1 1 1 0
2115 2 2 0 1 0
2115 2 3 0 1 0
2115 2 4 1 1 0
2115 2 5 1 1 0
2115 2 6 0 1 0
2115 2 7 0 1 0
2115 2 8 0 1 1
2115 2 9 0 1 0
2115 2 10 0 1 0
2115 2 11 0 1 0
2115 2 12 0 1 1
2115 2 13 0 1 0
2115 2 14 0 1 0
2115 2 15 0 1 0
2115 2 16 0 1 0
2115 2 17 0 1 0
2115 2 18 0 1 0
2115 2 19 0 1 0
2115 2 20 0 1 0
2115 2 21 0 1 0
2115 2 22 0 1 0
2115 2 23 0 1 0
2115 2 24 0 1 0
2115 2 25 0 1 0
2116 2 1 0 1 0
2116 2 2 0 1 0
2116 2 3 0 1 0
2116 2 4 0 1 0
2116 2 5 1 1 0
2116 2 6 1 1 1
2116 2 7 1 1 0
2116 2 8 1 1 0
2116 2 9 0 1 1
2116 2 10 0 1 0
2116 2 11 1 1 0
2116 2 12 0 1 1
2116 2 13 0 1 0
2116 2 14 0 1 1
2116 2 15 0 1 0
2116 2 16 1 1 0
2116 2 17 0 1 1
2116 2 18 0 1 0
2116 2 19 0 1 1
2116 2 20 0 1 0
2116 2 21 0 1 0
2116 2 22 0 1 1
2116 2 23 0 1 1
2116 2 24 0 1 0
2116 2 25 1 1 0
2117 2 1 1 1 0
2117 2 2 0 1 0
2117 2 3 0 1 0
2117 2 4 0 1 1
2117 2 5 0 1 1
2117 2 6 1 1 0
2117 2 7 1 1 0
2117 2 8 0 1 0
2117 2 9 0 1 0
2117 2 10 0 1 0
2117 2 11 1 1 0
2117 2 12 0 1 0
2117 2 13 0 1 0
2117 2 14 0 1 0
2117 2 15 0 1 0
2117 2 16 1 1 0
2117 2 17 0 1 0
2117 2 18 0 1 0
2117 2 19 0 1 0
2117 2 20 0 1 0
2117 2 21 1 1 0
2117 2 22 0 1 1
2117 2 23 0 1 1
2117 2 24 0 1 1
2117 2 25 0 1 1
2118 2 1 0 1 0
2118 2 2 0 1 0
2118 2 3 0 1 0
2118 2 4 0 1 0
2118 2 5 0 1 0
2118 2 6 1 1 0
2118 2 7 0 1 0
2118 2 8 0 1 1
2118 2 9 0 1 1
2118 2 10 0 1 0
2118 2 11 1 1 0
2118 2 12 1 1 0
2118 2 13 1 1 0
2118 2 14 1 1 0
2118 2 15 1 1 0
2118 2 16 0 1 1
2118 2 17 0 1 0
2118 2 18 0 1 1
2118 2 19 0 1 0
2118 2 20 0 1 0
2118 2 21 0 1 0
2118 2 22 0 1 0
2118 2 23 0 1 0
2118 2 24 0 1 1
2118 2 25 0 1 1
2119 2 1 1 1 0
2119 2 2 1 1 0
2119 2 3 0 1 0
2119 2 4 0 1 0
2119 2 5 0 1 0
2119 2 6 0 1 0
2119 2 7 1 1 0
2119 2 8 0 1 0
2119 2 9 0 1 0
2119 2 10 0 1 0
2119 2 11 0 1 1
2119 2 12 1 1 0
2119 2 13 0 1 1
2119 2 14 0 1 1
2119 2 15 0 1 0
2119 2 16 0 1 0
2119 2 17 0 1 1
2119 2 18 0 1 0
2119 2 19 0 1 1
2119 2 20 0 1 0
2119 2 21 0 1 0
2119 2 22 1 1 0
2119 2 23 0 1 0
2119 2 24 0 1 0
2119 2 25 0 1 0
2120 2 1 0 1 0
2120 2 2 0 1 0
2120 2 3 0 1 0
2120 2 4 0 1 0
2120 2 5 0 1 1
2120 2 6 0 1 0
2120 2 7 0 1 0
2120 2 8 0 1 0
2120 2 9 0 1 1
2120 2 10 0 1 0
2120 2 11 1 1 0
2120 2 12 1 1 0
2120 2 13 1 1 0
2120 2 14 0 1 1
2120 2 15 1 1 0
2120 2 16 0 1 1
2120 2 17 1 1 1
2120 2 18 0 1 0
2120 2 19 0 1 0
2120 2 20 0 1 1
2120 2 21 0 1 0
2120 2 22 0 1 0
2120 2 23 0 1 0
2120 2 24 0 1 0
2120 2 25 0 1 0
2121 2 1 0 1 1
2121 2 2 0 1 1
2121 2 3 0 1 1
2121 2 4 0 1 0
2121 2 5 0 1 0
2121 2 6 1 1 0
2121 2 7 1 1 0
2121 2 8 0 1 0
2121 2 9 1 1 0
2121 2 10 1 1 0
2121 2 11 0 1 1
2121 2 12 0 1 0
2121 2 13 0 1 0
2121 2 14 0 1 1
2121 2 15 0 1 0
2121 2 16 0 1 0
2121 2 17 0 1 0
2121 2 18 0 1 0
2121 2 19 0 1 0
2121 2 20 0 1 0
2121 2 21 0 1 0
2121 2 22 0 1 0
2121 2 23 0 1 0
2121 2 24 1 1 0
2121 2 25 0 1 0
2122 2 1 0 1 0
2122 2 2 0 1 1
2122 2 3 0 1 1
2122 2 4 1 1 0
2122 2 5 0 1 0
2122 2 6 0 1 0
2122 2 7 0 1 0
2122 2 8 0 1 0
2122 2 9 1 1 0
2122 2 10 0 1 0
2122 2 11 0 1 0
2122 2 12 0 1 0
2122 2 13 0 1 0
2122 2 14 1 1 1
2122 2 15 0 1 0
2122 2 16 0 1 0
2122 2 17 0 1 1
2122 2 18 0 1 0
2122 2 19 1 1 0
2122 2 20 0 1 0
2122 2 21 0 1 0
2122 2 22 0 1 0
2122 2 23 0 1 0
2122 2 24 1 1 0
2122 2 25 0 1 0
2123 2 1 1 1 1
2123 2 2 0 1 0
2123 2 3 0 1 0
2123 2 4 0 1 1
2123 2 5 0 1 0
2123 2 6 0 1 1
2123 2 7 0 1 0
2123 2 8 0 1 0
2123 2 9 0 1 0
2123 2 10 0 1 0
2123 2 11 0 1 0
2123 2 12 1 1 1
2123 2 13 0 1 1
2123 2 14 0 1 1
2123 2 15 0 1 0
2123 2 16 1 1 1
2123 2 17 1 1 1
2123 2 18 0 1 0
2123 2 19 1 1 0
2123 2 20 0 1 0
2123 2 21 0 1 0
2123 2 22 0 1 0
2123 2 23 0 1 0
2123 2 24 0 1 0
2123 2 25 0 1 0
2124 2 1 0 1 0
2124 2 2 0 1 1
2124 2 3 0 1 1
2124 2 4 0 1 0
2124 2 5 0 1 1
2124 2 6 0 1 0
2124 2 7 0 1 0
2124 2 8 0 1 0
2124 2 9 0 1 0
2124 2 10 0 1 1
2124 2 11 0 1 1
2124 2 12 1 1 0
2124 2 13 1 1 0
2124 2 14 1 1 0
2124 2 15 0 1 0
2124 2 16 0 1 1
2124 2 17 0 1 0
2124 2 18 0 1 1
2124 2 19 1 1 0
2124 2 20 0 1 0
2124 2 21 0 1 0
2124 2 22 0 1 0
2124 2 23 0 1 0
2124 2 24 0 1 0
2124 2 25 0 1 0
2125 2 1 1 1 0
2125 2 2 1 1 1
2125 2 3 1 1 0
2125 2 4 1 1 1
2125 2 5 1 1 0
2125 2 6 0 1 0
2125 2 7 1 1 0
2125 2 8 0 1 0
2125 2 9 0 1 0
2125 2 10 0 1 0
2125 2 11 0 1 0
2125 2 12 0 1 0
2125 2 13 0 1 0
2125 2 14 0 1 0
2125 2 15 0 1 1
2125 2 16 0 1 0
2125 2 17 0 1 0
2125 2 18 0 1 0
2125 2 19 0 1 0
2125 2 20 0 1 1
2125 2 21 0 1 1
2125 2 22 0 1 1
2125 2 23 0 1 0
2125 2 24 0 1 0
2125 2 25 0 1 0
2126 2 1 0 1 1
2126 2 2 0 1 0
2126 2 3 0 1 0
2126 2 4 0 1 1
2126 2 5 0 1 0
2126 2 6 0 1 0
2126 2 7 0 1 1
2126 2 8 0 1 1
2126 2 9 1 1 0
2126 2 10 0 1 1
2126 2 11 0 1 1
2126 2 12 0 1 0
2126 2 13 0 1 0
2126 2 14 1 1 0
2126 2 15 0 1 0
2126 2 16 0 1 0
2126 2 17 0 1 0
2126 2 18 0 1 0
2126 2 19 1 1 0
2126 2 20 0 1 0
2126 2 21 0 1 0
2126 2 22 1 1 0
2126 2 23 1 1 0
2126 2 24 1 1 1
2126 2 25 0 1 1
2127 2 1 0 1 0
2127 2 2 0 1 0
2127 2 3 0 1 0
2127 2 4 0 1 0
2127 2 5 0 1 0
2127 2 6 1 1 0
2127 2 7 0 1 0
2127 2 8 0 1 0
2127 2 9 0 1 0
2127 2 10 0 1 0
2127 2 11 1 1 0
2127 2 12 1 1 1
2127 2 13 0 1 0
2127 2 14 1 1 0
2127 2 15 0 1 0
2127 2 16 0 1 0
2127 2 17 0 1 0
2127 2 18 0 1 0
2127 2 19 0 1 0
2127 2 20 0 1 0
2127 2 21 1 1 1
2127 2 22 0 1 1
2127 2 23 0 1 1
2127 2 24 0 1 0
2127 2 25 0 1 0
2128 2 1 0 1 0
2128 2 2 1 1 0
2128 2 3 0 1 0
2128 2 4 0 1 0
2128 2 5 0 1 0
2128 2 6 0 1 0
2128 2 7 1 1 0
2128 2 8 1 1 0
2128 2 9 0 1 0
2128 2 10 0 1 0
2128 2 11 0 1 1
2128 2 12 0 1 1
2128 2 13 1 1 0
2128 2 14 0 1 0
2128 2 15 0 1 0
2128 2 16 0 1 0
2128 2 17 0 1 0
2128 2 18 0 1 1
2128 2 19 0 1 0
2128 2 20 0 1 0
2128 2 21 0 1 0
2128 2 22 1 1 1
2128 2 23 1 1 0
2128 2 24 0 1 0
2128 2 25 0 1 0
2129 2 1 0 1 0
2129 2 2 0 1 0
2129 2 3 0 1 0
2129 2 4 1 1 0
2129 2 5 0 1 0
2129 2 6 1 1 0
2129 2 7 1 1 0
2129 2 8 0 1 0
2129 2 9 1 1 0
2129 2 10 0 1 0
2129 2 11 0 1 0
2129 2 12 0 1 0
2129 2 13 0 1 1
2129 2 14 0 1 1
2129 2 15 0 1 1
2129 2 16 0 1 1
2129 2 17 1 1 0
2129 2 18 0 1 0
2129 2 19 0 1 0
2129 2 20 0 1 0
2129 2 21 0 1 1
2129 2 22 1 1 0
2129 2 23 0 1 1
2129 2 24 0 1 0
2129 2 25 0 1 0
2130 2 1 0 1 0
2130 2 2 0 1 0
2130 2 3 0 1 0
2130 2 4 0 1 0
2130 2 5 1 1 1
2130 2 6 0 1 0
2130 2 7 0 1 0
2130 2 8 0 1 0
2130 2 9 0 1 0
2130 2 10 1 1 1
2130 2 11 0 1 0
2130 2 12 0 1 0
2130 2 13 1 1 0
2130 2 14 0 1 0
2130 2 15 0 1 1
2130 2 16 0 1 0
2130 2 17 0 1 0
2130 2 18 1 1 0
2130 2 19 0 1 0
2130 2 20 1 1 1
2130 2 21 0 1 0
2130 2 22 0 1 1
2130 2 23 0 1 0
2130 2 24 0 1 1
2130 2 25 1 1 0
2131 2 1 1 1 1
2131 2 2 1 1 0
2131 2 3 0 1 1
2131 2 4 0 1 1
2131 2 5 1 1 0
2131 2 6 0 1 1
2131 2 7 0 1 0
2131 2 8 1 1 0
2131 2 9 0 1 0
2131 2 10 0 1 0
2131 2 11 0 1 0
2131 2 12 0 1 0
2131 2 13 0 1 0
2131 2 14 0 1 1
2131 2 15 0 1 0
2131 2 16 0 1 0
2131 2 17 1 1 0
2131 2 18 1 1 1
2131 2 19 1 1 1
2131 2 20 1 1 0
2131 2 21 0 1 0
2131 2 22 0 1 0
2131 2 23 0 1 0
2131 2 24 0 1 1
2131 2 25 0 1 0
2132 2 1 1 1 0
2132 2 2 0 1 0
2132 2 3 0 1 1
2132 2 4 1 1 0
2132 2 5 0 1 0
2132 2 6 0 1 0
2132 2 7 0 1 0
2132 2 8 0 1 0
2132 2 9 0 1 0
2132 2 10 0 1 0
2132 2 11 0 1 0
2132 2 12 0 1 0
2132 2 13 0 1 0
2132 2 14 0 1 0
2132 2 15 0 1 0
2132 2 16 0 1 0
2132 2 17 0 1 0
2132 2 18 0 1 0
2132 2 19 0 1 0
2132 2 20 0 1 0
2132 2 21 0 1 0
2132 2 22 0 1 0
2132 2 23 0 1 1
2132 2 24 0 1 0
2132 2 25 0 1 0
2133 2 1 0 1 1
2133 2 2 0 1 0
2133 2 3 0 1 0
2133 2 4 0 1 0
2133 2 5 1 1 0
2133 2 6 0 1 0
2133 2 7 1 1 0
2133 2 8 0 1 0
2133 2 9 0 1 0
2133 2 10 0 1 1
2133 2 11 0 1 0
2133 2 12 0 1 0
2133 2 13 0 1 1
2133 2 14 0 1 1
2133 2 15 1 1 1
2133 2 16 0 1 0
2133 2 17 1 1 0
2133 2 18 0 1 0
2133 2 19 1 1 0
2133 2 20 0 1 0
2133 2 21 0 1 1
2133 2 22 0 1 0
2133 2 23 0 1 0
2133 2 24 0 1 1
2133 2 25 0 1 0
2134 2 1 0 1 1
2134 2 2 0 1 0
2134 2 3 1 1 0
2134 2 4 0 1 0
2134 2 5 1 1 0
2134 2 6 0 1 1
2134 2 7 0 1 0
2134 2 8 0 1 0
2134 2 9 0 1 0
2134 2 10 0 1 1
2134 2 11 1 1 1
2134 2 12 1 1 0
2134 2 13 1 1 0
2134 2 14 1 1 1
2134 2 15 1 1 0
2134 2 16 0 1 0
2134 2 17 1 1 0
2134 2 18 0 1 1
2134 2 19 0 1 1
2134 2 20 0 1 1
2134 2 21 0 1 1
2134 2 22 0 1 1
2134 2 23 1 1 0
2134 2 24 0 1 0
2134 2 25 0 1 0
2135 2 1 0 1 0
2135 2 2 0 1 1
2135 2 3 0 1 0
2135 2 4 1 1 0
2135 2 5 0 1 1
2135 2 6 1 1 0
2135 2 7 0 1 0
2135 2 8 1 1 1
2135 2 9 1 1 1
2135 2 10 1 1 0
2135 2 11 0 1 0
2135 2 12 0 1 0
2135 2 13 0 1 0
2135 2 14 1 1 0
2135 2 15 0 1 0
2135 2 16 0 1 0
2135 2 17 0 1 0
2135 2 18 0 1 0
2135 2 19 1 1 1
2135 2 20 0 1 1
2135 2 21 0 1 1
2135 2 22 0 1 0
2135 2 23 0 1 1
2135 2 24 0 1 0
2135 2 25 0 1 0
2136 2 1 1 1 0
2136 2 2 1 1 0
2136 2 3 1 1 1
2136 2 4 1 1 1
2136 2 5 1 1 0
2136 2 6 0 1 0
2136 2 7 0 1 0
2136 2 8 0 1 1
2136 2 9 0 1 0
2136 2 10 0 1 0
2136 2 11 0 1 0
2136 2 12 0 1 0
2136 2 13 0 1 0
2136 2 14 0 1 0
2136 2 15 0 1 1
2136 2 16 0 1 1
2136 2 17 0 1 0
2136 2 18 0 1 0
2136 2 19 0 1 0
2136 2 20 0 1 0
2136 2 21 0 1 1
2136 2 22 0 1 0
2136 2 23 0 1 1
2136 2 24 0 1 0
2136 2 25 0 1 0
2137 2 1 0 1 0
2137 2 2 0 1 0
2137 2 3 0 1 0
2137 2 4 1 1 0
2137 2 5 0 1 0
2137 2 6 0 1 0
2137 2 7 0 1 0
2137 2 8 0 1 1
2137 2 9 1 1 0
2137 2 10 0 1 0
2137 2 11 0 1 0
2137 2 12 0 1 0
2137 2 13 0 1 0
2137 2 14 1 1 0
2137 2 15 0 1 0
2137 2 16 0 1 0
2137 2 17 0 1 0
2137 2 18 0 1 0
2137 2 19 1 1 0
2137 2 20 0 1 1
2137 2 21 0 1 0
2137 2 22 0 1 0
2137 2 23 0 1 0
2137 2 24 1 1 0
2137 2 25 0 1 1
2138 2 1 0 1 0
2138 2 2 0 1 0
2138 2 3 0 1 0
2138 2 4 0 1 1
2138 2 5 0 1 0
2138 2 6 0 1 1
2138 2 7 0 1 0
2138 2 8 0 1 1
2138 2 9 0 1 0
2138 2 10 0 1 0
2138 2 11 0 1 0
2138 2 12 0 1 0
2138 2 13 1 1 0
2138 2 14 0 1 0
2138 2 15 1 1 0
2138 2 16 0 1 0
2138 2 17 0 1 0
2138 2 18 0 1 0
2138 2 19 0 1 0
2138 2 20 0 1 0
2138 2 21 1 1 0
2138 2 22 0 1 0
2138 2 23 0 1 0
2138 2 24 0 1 0
2138 2 25 1 1 1
2139 2 1 0 1 0
2139 2 2 0 1 1
2139 2 3 0 1 0
2139 2 4 0 1 0
2139 2 5 0 1 1
2139 2 6 1 1 1
2139 2 7 0 1 0
2139 2 8 0 1 0
2139 2 9 1 1 1
2139 2 10 0 1 0
2139 2 11 0 1 0
2139 2 12 0 1 0
2139 2 13 0 1 1
2139 2 14 1 1 0
2139 2 15 0 1 1
2139 2 16 0 1 0
2139 2 17 1 1 0
2139 2 18 0 1 0
2139 2 19 1 1 0
2139 2 20 1 1 0
2139 2 21 0 1 0
2139 2 22 0 1 0
2139 2 23 0 1 0
2139 2 24 0 1 0
2139 2 25 0 1 0
2140 2 1 1 1 0
2140 2 2 0 1 0
2140 2 3 0 1 0
2140 2 4 0 1 0
2140 2 5 0 1 0
2140 2 6 0 1 0
2140 2 7 0 1 0
2140 2 8 0 1 0
2140 2 9 0 1 1
2140 2 10 0 1 1
2140 2 11 0 1 0
2140 2 12 0 1 1
2140 2 13 0 1 0
2140 2 14 0 1 0
2140 2 15 0 1 0
2140 2 16 0 1 0
2140 2 17 0 1 1
2140 2 18 0 1 0
2140 2 19 0 1 0
2140 2 20 0 1 0
2140 2 21 0 1 0
2140 2 22 0 1 0
2140 2 23 0 1 0
2140 2 24 1 1 0
2140 2 25 1 1 0
2141 2 1 0 1 1
2141 2 2 0 1 0
2141 2 3 0 1 0
2141 2 4 1 1 0
2141 2 5 0 1 0
2141 2 6 0 1 0
2141 2 7 0 1 0
2141 2 8 0 1 0
2141 2 9 0 1 1
2141 2 10 0 1 0
2141 2 11 0 1 0
2141 2 12 0 1 0
2141 2 13 0 1 0
2141 2 14 0 1 0
2141 2 15 0 1 1
2141 2 16 0 1 0
2141 2 17 0 1 0
2141 2 18 0 1 0
2141 2 19 1 1 0
2141 2 20 0 1 1
2141 2 21 0 1 0
2141 2 22 0 1 0
2141 2 23 0 1 0
2141 2 24 0 1 0
2141 2 25 0 1 0
2142 2 1 0 1 0
2142 2 2 0 1 0
2142 2 3 0 1 0
2142 2 4 0 1 0
2142 2 5 0 1 0
2142 2 6 0 1 0
2142 2 7 0 1 0
2142 2 8 0 1 0
2142 2 9 0 1 0
2142 2 10 1 1 0
2142 2 11 0 1 0
2142 2 12 0 1 0
2142 2 13 0 1 0
2142 2 14 0 1 0
2142 2 15 0 1 0
2142 2 16 0 1 0
2142 2 17 0 1 0
2142 2 18 0 1 1
2142 2 19 0 1 0
2142 2 20 0 1 0
2142 2 21 0 1 0
2142 2 22 0 1 0
2142 2 23 0 1 0
2142 2 24 0 1 0
2142 2 25 0 1 0
2143 2 1 0 1 0
2143 2 2 0 1 0
2143 2 3 0 1 1
2143 2 4 0 1 0
2143 2 5 0 1 1
2143 2 6 0 1 0
2143 2 7 0 1 0
2143 2 8 0 1 0
2143 2 9 0 1 1
2143 2 10 0 1 1
2143 2 11 0 1 0
2143 2 12 0 1 0
2143 2 13 0 1 0
2143 2 14 0 1 0
2143 2 15 1 1 0
2143 2 16 1 1 0
2143 2 17 1 1 0
2143 2 18 1 1 0
2143 2 19 1 1 1
2143 2 20 0 1 0
2143 2 21 0 1 0
2143 2 22 0 1 0
2143 2 23 0 1 0
2143 2 24 0 1 1
2143 2 25 0 1 0
2144 2 1 1 1 1
2144 2 2 1 1 1
2144 2 3 0 1 0
2144 2 4 1 1 0
2144 2 5 1 1 0
2144 2 6 0 1 0
2144 2 7 0 1 0
2144 2 8 0 1 0
2144 2 9 0 1 0
2144 2 10 0 1 0
2144 2 11 0 1 0
2144 2 12 0 1 0
2144 2 13 0 1 1
2144 2 14 0 1 0
2144 2 15 0 1 1
2144 2 16 0 1 0
2144 2 17 0 1 1
2144 2 18 0 1 0
2144 2 19 0 1 0
2144 2 20 0 1 1
2144 2 21 0 1 0
2144 2 22 0 1 0
2144 2 23 0 1 0
2144 2 24 0 1 0
2144 2 25 0 1 0
2145 2 1 0 1 0
2145 2 2 0 1 0
2145 2 3 0 1 0
2145 2 4 0 1 1
2145 2 5 0 1 1
2145 2 6 0 1 0
2145 2 7 0 1 0
2145 2 8 0 1 0
2145 2 9 0 1 0
2145 2 10 0 1 0
2145 2 11 0 1 0
2145 2 12 0 1 0
2145 2 13 0 1 0
2145 2 14 0 1 0
2145 2 15 1 1 0
2145 2 16 0 1 1
2145 2 17 0 1 0
2145 2 18 0 1 0
2145 2 19 0 1 0
2145 2 20 0 1 0
2145 2 21 0 1 0
2145 2 22 0 1 0
2145 2 23 1 1 1
2145 2 24 1 1 0
2145 2 25 1 1 0
2146 2 1 0 1 0
2146 2 2 0 1 0
2146 2 3 0 1 0
2146 2 4 0 1 1
2146 2 5 1 1 0
2146 2 6 0 1 1
2146 2 7 0 1 0
2146 2 8 0 1 0
2146 2 9 1 1 1
2146 2 10 0 1 0
2146 2 11 0 1 0
2146 2 12 0 1 0
2146 2 13 0 1 0
2146 2 14 1 1 1
2146 2 15 0 1 0
2146 2 16 0 1 1
2146 2 17 0 1 1
2146 2 18 0 1 0
2146 2 19 0 1 0
2146 2 20 1 1 0
2146 2 21 0 1 0
2146 2 22 0 1 0
2146 2 23 0 1 0
2146 2 24 0 1 0
2146 2 25 1 1 1
2147 2 1 0 1 1
2147 2 2 0 1 0
2147 2 3 0 1 0
2147 2 4 0 1 1
2147 2 5 1 1 0
2147 2 6 0 1 0
2147 2 7 1 1 1
2147 2 8 0 1 1
2147 2 9 0 1 0
2147 2 10 0 1 0
2147 2 11 0 1 1
2147 2 12 0 1 1
2147 2 13 0 1 0
2147 2 14 0 1 0
2147 2 15 0 1 0
2147 2 16 0 1 0
2147 2 17 1 1 0
2147 2 18 0 1 0
2147 2 19 0 1 1
2147 2 20 0 1 0
2147 2 21 1 1 0
2147 2 22 1 1 0
2147 2 23 1 1 1
2147 2 24 1 1 1
2147 2 25 1 1 0
2148 2 1 0 1 1
2148 2 2 0 1 0
2148 2 3 0 1 1
2148 2 4 0 1 0
2148 2 5 1 1 0
2148 2 6 1 1 0
2148 2 7 0 1 0
2148 2 8 0 1 0
2148 2 9 0 1 0
2148 2 10 1 1 0
2148 2 11 0 1 1
2148 2 12 0 1 0
2148 2 13 0 1 0
2148 2 14 0 1 0
2148 2 15 1 1 1
2148 2 16 0 1 1
2148 2 17 0 1 0
2148 2 18 0 1 0
2148 2 19 0 1 0
2148 2 20 1 1 0
2148 2 21 0 1 0
2148 2 22 0 1 0
2148 2 23 0 1 1
2148 2 24 0 1 1
2148 2 25 1 1 0
2149 2 1 0 1 0
2149 2 2 1 1 0
2149 2 3 0 1 0
2149 2 4 0 1 1
2149 2 5 0 1 0
2149 2 6 0 1 1
2149 2 7 0 1 0
2149 2 8 0 1 0
2149 2 9 0 1 1
2149 2 10 0 1 1
2149 2 11 0 1 0
2149 2 12 1 1 0
2149 2 13 0 1 0
2149 2 14 0 1 1
2149 2 15 1 1 0
2149 2 16 0 1 0
2149 2 17 0 1 0
2149 2 18 0 1 0
2149 2 19 1 1 0
2149 2 20 0 1 1
2149 2 21 0 1 0
2149 2 22 1 1 0
2149 2 23 0 1 1
2149 2 24 1 1 0
2149 2 25 1 1 0
2150 2 1 0 1 1
2150 2 2 0 1 0
2150 2 3 0 1 0
2150 2 4 0 1 0
2150 2 5 0 1 1
2150 2 6 0 1 1
2150 2 7 0 1 1
2150 2 8 0 1 0
2150 2 9 1 1 0
2150 2 10 0 1 0
2150 2 11 0 1 0
2150 2 12 0 1 0
2150 2 13 0 1 0
2150 2 14 1 1 0
2150 2 15 0 1 0
2150 2 16 0 1 0
2150 2 17 0 1 0
2150 2 18 1 1 0
2150 2 19 1 1 0
2150 2 20 0 1 0
2150 2 21 0 1 0
2150 2 22 0 1 1
2150 2 23 0 1 0
2150 2 24 1 1 0
2150 2 25 0 1 0
2151 2 1 0 1 1
2151 2 2 0 1 0
2151 2 3 1 1 0
2151 2 4 0 1 0
2151 2 5 0 1 1
2151 2 6 0 1 0
2151 2 7 0 1 0
2151 2 8 1 1 0
2151 2 9 0 1 1
2151 2 10 0 1 0
2151 2 11 0 1 1
2151 2 12 0 1 1
2151 2 13 0 1 0
2151 2 14 0 1 0
2151 2 15 0 1 0
2151 2 16 0 1 0
2151 2 17 0 1 0
2151 2 18 1 1 0
2151 2 19 0 1 0
2151 2 20 1 1 0
2151 2 21 0 1 1
2151 2 22 0 1 0
2151 2 23 1 1 0
2151 2 24 0 1 0
2151 2 25 0 1 0
2152 2 1 0 1 0
2152 2 2 0 1 0
2152 2 3 0 1 0
2152 2 4 0 1 1
2152 2 5 0 1 0
2152 2 6 1 1 0
2152 2 7 0 1 1
2152 2 8 1 1 0
2152 2 9 0 1 0
2152 2 10 0 1 0
2152 2 11 0 1 0
2152 2 12 0 1 0
2152 2 13 0 1 1
2152 2 14 0 1 0
2152 2 15 0 1 1
2152 2 16 0 1 0
2152 2 17 0 1 0
2152 2 18 0 1 0
2152 2 19 0 1 0
2152 2 20 0 1 0
2152 2 21 0 1 0
2152 2 22 0 1 0
2152 2 23 1 1 0
2152 2 24 0 1 1
2152 2 25 0 1 0
2153 2 1 0 1 0
2153 2 2 0 1 0
2153 2 3 0 1 0
2153 2 4 0 1 0
2153 2 5 0 1 0
2153 2 6 0 1 0
2153 2 7 0 1 0
2153 2 8 0 1 0
2153 2 9 0 1 0
2153 2 10 0 1 0
2153 2 11 1 1 1
2153 2 12 1 1 0
2153 2 13 1 1 1
2153 2 14 1 1 0
2153 2 15 1 1 1
2153 2 16 0 1 0
2153 2 17 0 1 0
2153 2 18 0 1 1
2153 2 19 0 1 0
2153 2 20 0 1 0
2153 2 21 0 1 0
2153 2 22 0 1 0
2153 2 23 0 1 0
2153 2 24 0 1 0
2153 2 25 0 1 1
2154 2 1 0 1 0
2154 2 2 1 1 1
2154 2 3 0 1 0
2154 2 4 0 1 0
2154 2 5 0 1 0
2154 2 6 0 1 0
2154 2 7 1 1 0
2154 2 8 0 1 0
2154 2 9 0 1 0
2154 2 10 0 1 0
2154 2 11 0 1 0
2154 2 12 1 1 0
2154 2 13 0 1 0
2154 2 14 0 1 0
2154 2 15 0 1 1
2154 2 16 0 1 1
2154 2 17 1 1 0
2154 2 18 0 1 0
2154 2 19 0 1 0
2154 2 20 0 1 0
2154 2 21 0 1 1
2154 2 22 1 1 0
2154 2 23 0 1 0
2154 2 24 0 1 0
2154 2 25 0 1 0
2155 2 1 0 1 0
2155 2 2 0 1 0
2155 2 3 0 1 0
2155 2 4 0 1 0
2155 2 5 1 1 0
2155 2 6 0 1 0
2155 2 7 1 1 0
2155 2 8 0 1 1
2155 2 9 0 1 1
2155 2 10 1 1 0
2155 2 11 0 1 0
2155 2 12 0 1 0
2155 2 13 0 1 0
2155 2 14 0 1 0
2155 2 15 1 1 0
2155 2 16 0 1 1
2155 2 17 0 1 0
2155 2 18 0 1 1
2155 2 19 0 1 0
2155 2 20 1 1 1
2155 2 21 0 1 0
2155 2 22 0 1 0
2155 2 23 0 1 0
2155 2 24 0 1 0
2155 2 25 1 1 0
2156 2 1 0 1 0
2156 2 2 0 1 1
2156 2 3 0 1 0
2156 2 4 0 1 0
2156 2 5 0 1 1
2156 2 6 1 1 0
2156 2 7 1 1 0
2156 2 8 1 1 0
2156 2 9 1 1 0
2156 2 10 1 1 0
2156 2 11 0 1 1
2156 2 12 0 1 0
2156 2 13 0 1 0
2156 2 14 0 1 1
2156 2 15 0 1 0
2156 2 16 0 1 0
2156 2 17 0 1 0
2156 2 18 0 1 0
2156 2 19 0 1 0
2156 2 20 0 1 0
2156 2 21 0 1 1
2156 2 22 0 1 1
2156 2 23 0 1 0
2156 2 24 0 1 0
2156 2 25 0 1 1
2157 2 1 1 1 0
2157 2 2 1 1 1
2157 2 3 1 1 0
2157 2 4 1 1 0
2157 2 5 1 1 0
2157 2 6 0 1 1
2157 2 7 0 1 0
2157 2 8 0 1 0
2157 2 9 0 1 0
2157 2 10 0 1 0
2157 2 11 0 1 0
2157 2 12 0 1 0
2157 2 13 0 1 1
2157 2 14 0 1 0
2157 2 15 0 1 0
2157 2 16 0 1 0
2157 2 17 0 1 1
2157 2 18 0 1 0
2157 2 19 0 1 0
2157 2 20 0 1 0
2157 2 21 0 1 1
2157 2 22 0 1 0
2157 2 23 0 1 0
2157 2 24 0 1 0
2157 2 25 0 1 0
2158 2 1 0 1 0
2158 2 2 0 1 0
2158 2 3 0 1 1
2158 2 4 0 1 0
2158 2 5 0 1 0
2158 2 6 1 1 0
2158 2 7 0 1 1
2158 2 8 1 1 1
2158 2 9 0 1 0
2158 2 10 0 1 1
2158 2 11 0 1 0
2158 2 12 0 1 0
2158 2 13 1 1 0
2158 2 14 0 1 0
2158 2 15 0 1 0
2158 2 16 0 1 0
2158 2 17 1 1 0
2158 2 18 1 1 0
2158 2 19 0 1 1
2158 2 20 0 1 1
2158 2 21 0 1 1
2158 2 22 0 1 0
2158 2 23 0 1 0
2158 2 24 0 1 0
2158 2 25 0 1 0
2159 2 1 1 1 0
2159 2 2 0 1 1
2159 2 3 0 1 0
2159 2 4 0 1 0
2159 2 5 0 1 0
2159 2 6 1 1 1
2159 2 7 0 1 0
2159 2 8 0 1 1
2159 2 9 0 1 0
2159 2 10 1 1 0
2159 2 11 1 1 0
2159 2 12 0 1 0
2159 2 13 0 1 1
2159 2 14 0 1 1
2159 2 15 1 1 1
2159 2 16 0 1 0
2159 2 17 0 1 1
2159 2 18 0 1 0
2159 2 19 0 1 0
2159 2 20 0 1 0
2159 2 21 1 1 0
2159 2 22 0 1 0
2159 2 23 0 1 0
2159 2 24 0 1 0
2159 2 25 0 1 1
2160 2 1 0 1 0
2160 2 2 0 1 1
2160 2 3 0 1 0
2160 2 4 0 1 1
2160 2 5 0 1 0
2160 2 6 0 1 0
2160 2 7 0 1 0
2160 2 8 0 1 0
2160 2 9 0 1 1
2160 2 10 0 1 0
2160 2 11 0 1 0
2160 2 12 0 1 0
2160 2 13 0 1 0
2160 2 14 0 1 0
2160 2 15 0 1 0
2160 2 16 0 1 1
2160 2 17 0 1 0
2160 2 18 0 1 0
2160 2 19 0 1 0
2160 2 20 0 1 0
2160 2 21 1 1 0
2160 2 22 1 1 1
2160 2 23 1 1 0
2160 2 24 0 1 0
2160 2 25 0 1 0
2161 2 1 0 1 0
2161 2 2 0 1 0
2161 2 3 0 1 0
2161 2 4 0 1 0
2161 2 5 0 1 0
2161 2 6 0 1 0
2161 2 7 0 1 0
2161 2 8 0 1 0
2161 2 9 0 1 0
2161 2 10 0 1 0
2161 2 11 0 1 0
2161 2 12 0 1 1
2161 2 13 1 1 0
2161 2 14 0 1 0
2161 2 15 0 1 1
2161 2 16 0 1 0
2161 2 17 0 1 0
2161 2 18 1 1 0
2161 2 19 0 1 0
2161 2 20 1 1 0
2161 2 21 0 1 1
2161 2 22 0 1 0
2161 2 23 0 1 0
2161 2 24 0 1 1
2161 2 25 0 1 0
2162 2 1 0 1 0
2162 2 2 0 1 0
2162 2 3 1 1 0
2162 2 4 0 1 0
2162 2 5 0 1 0
2162 2 6 0 1 0
2162 2 7 0 1 1
2162 2 8 0 1 0
2162 2 9 1 1 0
2162 2 10 0 1 0
2162 2 11 0 1 0
2162 2 12 0 1 0
2162 2 13 0 1 0
2162 2 14 1 1 0
2162 2 15 0 1 1
2162 2 16 0 1 0
2162 2 17 0 1 0
2162 2 18 0 1 0
2162 2 19 1 1 1
2162 2 20 1 1 1
2162 2 21 0 1 0
2162 2 22 0 1 0
2162 2 23 0 1 0
2162 2 24 1 1 0
2162 2 25 0 1 0
2163 2 1 1 1 0
2163 2 2 0 1 1
2163 2 3 0 1 0
2163 2 4 0 1 0
2163 2 5 0 1 0
2163 2 6 1 1 0
2163 2 7 0 1 1
2163 2 8 0 1 0
2163 2 9 0 1 0
2163 2 10 0 1 0
2163 2 11 1 1 1
2163 2 12 0 1 0
2163 2 13 0 1 0
2163 2 14 0 1 0
2163 2 15 0 1 1
2163 2 16 0 1 1
2163 2 17 0 1 0
2163 2 18 0 1 0
2163 2 19 0 1 0
2163 2 20 0 1 1
2163 2 21 1 1 1
2163 2 22 0 1 0
2163 2 23 0 1 0
2163 2 24 0 1 0
2163 2 25 0 1 0
2164 2 1 0 1 0
2164 2 2 1 1 0
2164 2 3 0 1 0
2164 2 4 1 1 1
2164 2 5 1 1 0
2164 2 6 0 1 0
2164 2 7 0 1 0
2164 2 8 0 1 0
2164 2 9 0 1 0
2164 2 10 0 1 1
2164 2 11 0 1 0
2164 2 12 0 1 0
2164 2 13 0 1 0
2164 2 14 0 1 1
2164 2 15 0 1 0
2164 2 16 0 1 0
2164 2 17 0 1 0
2164 2 18 0 1 0
2164 2 19 0 1 0
2164 2 20 0 1 0
2164 2 21 0 1 0
2164 2 22 0 1 0
2164 2 23 0 1 0
2164 2 24 0 1 0
2164 2 25 0 1 0
2165 2 1 0 1 0
2165 2 2 1 1 0
2165 2 3 0 1 0
2165 2 4 0 1 0
2165 2 5 1 1 1
2165 2 6 0 1 0
2165 2 7 0 1 0
2165 2 8 0 1 0
2165 2 9 0 1 1
2165 2 10 1 1 1
2165 2 11 0 1 1
2165 2 12 0 1 0
2165 2 13 0 1 0
2165 2 14 0 1 1
2165 2 15 1 1 0
2165 2 16 0 1 0
2165 2 17 0 1 0
2165 2 18 0 1 0
2165 2 19 0 1 0
2165 2 20 0 1 0
2165 2 21 0 1 0
2165 2 22 0 1 1
2165 2 23 0 1 0
2165 2 24 0 1 0
2165 2 25 1 1 0
2166 2 1 1 1 1
2166 2 2 1 1 1
2166 2 3 0 1 0
2166 2 4 0 1 0
2166 2 5 1 1 1
2166 2 6 0 1 0
2166 2 7 0 1 0
2166 2 8 0 1 0
2166 2 9 0 1 0
2166 2 10 0 1 0
2166 2 11 0 1 0
2166 2 12 0 1 1
2166 2 13 0 1 0
2166 2 14 0 1 1
2166 2 15 1 1 0
2166 2 16 0 1 1
2166 2 17 0 1 0
2166 2 18 0 1 0
2166 2 19 0 1 1
2166 2 20 0 1 0
2166 2 21 0 1 0
2166 2 22 0 1 0
2166 2 23 0 1 0
2166 2 24 0 1 0
2166 2 25 1 1 0
2167 2 1 0 1 0
2167 2 2 0 1 1
2167 2 3 0 1 0
2167 2 4 0 1 0
2167 2 5 0 1 0
2167 2 6 0 1 0
2167 2 7 0 1 0
2167 2 8 0 1 1
2167 2 9 0 1 1
2167 2 10 0 1 1
2167 2 11 0 1 0
2167 2 12 0 1 0
2167 2 13 0 1 0
2167 2 14 1 1 0
2167 2 15 0 1 0
2167 2 16 0 1 1
2167 2 17 0 1 0
2167 2 18 1 1 0
2167 2 19 0 1 0
2167 2 20 1 1 0
2167 2 21 0 1 0
2167 2 22 1 1 0
2167 2 23 1 1 0
2167 2 24 0 1 0
2167 2 25 0 1 0
2168 2 1 0 1 1
2168 2 2 0 1 0
2168 2 3 0 1 0
2168 2 4 0 1 0
2168 2 5 0 1 0
2168 2 6 0 1 0
2168 2 7 0 1 0
2168 2 8 0 1 0
2168 2 9 0 1 0
2168 2 10 0 1 0
2168 2 11 1 1 1
2168 2 12 0 1 0
2168 2 13 0 1 0
2168 2 14 0 1 0
2168 2 15 0 1 0
2168 2 16 0 1 0
2168 2 17 0 1 0
2168 2 18 1 1 0
2168 2 19 1 1 0
2168 2 20 0 1 0
2168 2 21 0 1 0
2168 2 22 0 1 0
2168 2 23 0 1 0
2168 2 24 0 1 0
2168 2 25 0 1 0
2169 2 1 0 1 0
2169 2 2 0 1 1
2169 2 3 1 1 0
2169 2 4 0 1 0
2169 2 5 0 1 0
2169 2 6 0 1 0
2169 2 7 0 1 0
2169 2 8 0 1 0
2169 2 9 0 1 0
2169 2 10 0 1 0
2169 2 11 0 1 0
2169 2 12 0 1 0
2169 2 13 1 1 0
2169 2 14 1 1 0
2169 2 15 1 1 1
2169 2 16 0 1 0
2169 2 17 1 1 0
2169 2 18 0 1 0
2169 2 19 0 1 0
2169 2 20 0 1 1
2169 2 21 0 1 0
2169 2 22 0 1 0
2169 2 23 0 1 1
2169 2 24 0 1 0
2169 2 25 0 1 0
2170 2 1 0 1 1
2170 2 2 0 1 0
2170 2 3 0 1 1
2170 2 4 0 1 0
2170 2 5 0 1 1
2170 2 6 1 1 0
2170 2 7 1 1 0
2170 2 8 1 1 0
2170 2 9 0 1 0
2170 2 10 0 1 0
2170 2 11 0 1 0
2170 2 12 0 1 0
2170 2 13 0 1 0
2170 2 14 0 1 0
2170 2 15 0 1 0
2170 2 16 0 1 1
2170 2 17 0 1 0
2170 2 18 0 1 1
2170 2 19 0 1 0
2170 2 20 0 1 0
2170 2 21 1 1 0
2170 2 22 0 1 0
2170 2 23 0 1 0
2170 2 24 1 1 1
2170 2 25 0 1 0
2171 2 1 0 1 0
2171 2 2 0 1 0
2171 2 3 1 1 0
2171 2 4 0 1 1
2171 2 5 0 1 0
2171 2 6 0 1 0
2171 2 7 0 1 0
2171 2 8 0 1 0
2171 2 9 0 1 0
2171 2 10 0 1 0
2171 2 11 0 1 0
2171 2 12 0 1 0
2171 2 13 0 1 0
2171 2 14 0 1 0
2171 2 15 0 1 0
2171 2 16 0 1 0
2171 2 17 0 1 1
2171 2 18 1 1 0
2171 2 19 0 1 0
2171 2 20 0 1 0
2171 2 21 0 1 1
2171 2 22 1 1 0
2171 2 23 0 1 0
2171 2 24 0 1 0
2171 2 25 0 1 0
2172 2 1 0 1 1
2172 2 2 0 1 0
2172 2 3 0 1 0
2172 2 4 0 1 0
2172 2 5 0 1 0
2172 2 6 0 1 0
2172 2 7 0 1 0
2172 2 8 0 1 1
2172 2 9 0 1 0
2172 2 10 0 1 0
2172 2 11 0 1 1
2172 2 12 1 1 0
2172 2 13 1 1 0
2172 2 14 0 1 0
2172 2 15 1 1 1
2172 2 16 0 1 0
2172 2 17 0 1 0
2172 2 18 0 1 0
2172 2 19 0 1 0
2172 2 20 0 1 0
2172 2 21 0 1 0
2172 2 22 0 1 0
2172 2 23 1 1 0
2172 2 24 0 1 0
2172 2 25 0 1 0
2173 2 1 0 1 0
2173 2 2 0 1 0
2173 2 3 0 1 0
2173 2 4 0 1 0
2173 2 5 0 1 0
2173 2 6 0 1 0
2173 2 7 0 1 0
2173 2 8 0 1 0
2173 2 9 1 1 1
2173 2 10 0 1 1
2173 2 11 0 1 1
2173 2 12 0 1 0
2173 2 13 0 1 0
2173 2 14 0 1 0
2173 2 15 0 1 0
2173 2 16 0 1 0
2173 2 17 0 1 0
2173 2 18 0 1 0
2173 2 19 1 1 1
2173 2 20 0 1 0
2173 2 21 0 1 1
2173 2 22 0 1 0
2173 2 23 0 1 0
2173 2 24 1 1 0
2173 2 25 0 1 1
2174 2 1 0 1 0
2174 2 2 0 1 0
2174 2 3 1 1 0
2174 2 4 0 1 0
2174 2 5 0 1 0
2174 2 6 0 1 0
2174 2 7 0 1 0
2174 2 8 0 1 0
2174 2 9 0 1 0
2174 2 10 0 1 0
2174 2 11 0 1 0
2174 2 12 0 1 0
2174 2 13 1 1 0
2174 2 14 0 1 0
2174 2 15 0 1 1
2174 2 16 1 1 0
2174 2 17 1 1 0
2174 2 18 1 1 0
2174 2 19 0 1 1
2174 2 20 0 1 0
2174 2 21 0 1 0
2174 2 22 0 1 0
2174 2 23 0 1 0
2174 2 24 0 1 0
2174 2 25 0 1 0
2175 2 1 1 1 0
2175 2 2 1 1 1
2175 2 3 1 1 1
2175 2 4 1 1 0
2175 2 5 0 1 0
2175 2 6 0 1 0
2175 2 7 0 1 1
2175 2 8 0 1 0
2175 2 9 0 1 0
2175 2 10 0 1 0
2175 2 11 0 1 0
2175 2 12 0 1 0
2175 2 13 0 1 0
2175 2 14 0 1 1
2175 2 15 0 1 0
2175 2 16 0 1 1
2175 2 17 0 1 0
2175 2 18 0 1 1
2175 2 19 0 1 0
2175 2 20 0 1 0
2175 2 21 0 1 1
2175 2 22 0 1 0
2175 2 23 0 1 0
2175 2 24 0 1 0
2175 2 25 0 1 0
2176 2 1 0 1 0
2176 2 2 0 1 0
2176 2 3 1 1 0
2176 2 4 0 1 0
2176 2 5 0 1 0
2176 2 6 0 1 0
2176 2 7 0 1 0
2176 2 8 1 1 0
2176 2 9 0 1 0
2176 2 10 0 1 0
2176 2 11 0 1 0
2176 2 12 0 1 1
2176 2 13 1 1 0
2176 2 14 0 1 0
2176 2 15 0 1 0
2176 2 16 0 1 1
2176 2 17 0 1 0
2176 2 18 1 1 1
2176 2 19 0 1 0
2176 2 20 0 1 0
2176 2 21 0 1 0
2176 2 22 0 1 1
2176 2 23 1 1 0
2176 2 24 0 1 0
2176 2 25 0 1 0
2177 2 1 0 1 0
2177 2 2 0 1 0
2177 2 3 0 1 1
2177 2 4 0 1 0
2177 2 5 0 1 0
2177 2 6 0 1 0
2177 2 7 0 1 0
2177 2 8 0 1 0
2177 2 9 0 1 0
2177 2 10 0 1 0
2177 2 11 0 1 0
2177 2 12 0 1 1
2177 2 13 0 1 0
2177 2 14 0 1 1
2177 2 15 0 1 0
2177 2 16 0 1 0
2177 2 17 0 1 1
2177 2 18 0 1 1
2177 2 19 1 1 0
2177 2 20 0 1 0
2177 2 21 1 1 1
2177 2 22 1 1 0
2177 2 23 1 1 0
2177 2 24 1 1 0
2177 2 25 1 1 0
2178 2 1 0 1 1
2178 2 2 0 1 1
2178 2 3 0 1 0
2178 2 4 0 1 0
2178 2 5 0 1 0
2178 2 6 0 1 0
2178 2 7 0 1 0
2178 2 8 1 1 1
2178 2 9 1 1 0
2178 2 10 1 1 0
2178 2 11 0 1 1
2178 2 12 1 1 0
2178 2 13 1 1 0
2178 2 14 0 1 0
2178 2 15 1 1 1
2178 2 16 0 1 0
2178 2 17 0 1 1
2178 2 18 0 1 0
2178 2 19 0 1 0
2178 2 20 0 1 0
2178 2 21 0 1 0
2178 2 22 0 1 0
2178 2 23 0 1 0
2178 2 24 0 1 0
2178 2 25 0 1 0
2179 2 1 0 1 1
2179 2 2 0 1 0
2179 2 3 0 1 0
2179 2 4 1 1 0
2179 2 5 0 1 1
2179 2 6 0 1 0
2179 2 7 0 1 0
2179 2 8 0 1 1
2179 2 9 1 1 0
2179 2 10 0 1 0
2179 2 11 1 1 0
2179 2 12 0 1 0
2179 2 13 0 1 0
2179 2 14 1 1 0
2179 2 15 0 1 1
2179 2 16 0 1 0
2179 2 17 0 1 0
2179 2 18 0 1 0
2179 2 19 1 1 1
2179 2 20 1 1 0
2179 2 21 0 1 0
2179 2 22 0 1 1
2179 2 23 0 1 0
2179 2 24 1 1 1
2179 2 25 0 1 1
2180 2 1 0 1 1
2180 2 2 0 1 1
2180 2 3 0 1 1
2180 2 4 0 1 1
2180 2 5 0 1 0
2180 2 6 0 1 0
2180 2 7 0 1 0
2180 2 8 0 1 0
2180 2 9 0 1 0
2180 2 10 0 1 0
2180 2 11 0 1 1
2180 2 12 0 1 0
2180 2 13 0 1 0
2180 2 14 0 1 0
2180 2 15 0 1 0
2180 2 16 1 1 0
2180 2 17 1 1 0
2180 2 18 1 1 1
2180 2 19 1 1 0
2180 2 20 1 1 0
2180 2 21 0 1 1
2180 2 22 0 1 1
2180 2 23 0 1 0
2180 2 24 0 1 0
2180 2 25 0 1 0
2181 2 1 1 1 1
2181 2 2 0 1 1
2181 2 3 1 1 1
2181 2 4 1 1 0
2181 2 5 1 1 0
2181 2 6 0 1 0
2181 2 7 0 1 1
2181 2 8 0 1 1
2181 2 9 1 1 0
2181 2 10 0 1 1
2181 2 11 0 1 1
2181 2 12 0 1 0
2181 2 13 0 1 0
2181 2 14 0 1 0
2181 2 15 0 1 1
2181 2 16 0 1 0
2181 2 17 0 1 0
2181 2 18 0 1 0
2181 2 19 1 1 0
2181 2 20 0 1 1
2181 2 21 0 1 0
2181 2 22 0 1 0
2181 2 23 0 1 0
2181 2 24 1 1 1
2181 2 25 0 1 0
2182 2 1 0 1 0
2182 2 2 1 1 0
2182 2 3 0 1 0
2182 2 4 1 1 0
2182 2 5 0 1 1
2182 2 6 0 1 0
2182 2 7 1 1 0
2182 2 8 0 1 0
2182 2 9 1 1 0
2182 2 10 1 1 1
2182 2 11 0 1 0
2182 2 12 0 1 0
2182 2 13 0 1 0
2182 2 14 0 1 1
2182 2 15 0 1 1
2182 2 16 0 1 0
2182 2 17 0 1 0
2182 2 18 0 1 1
2182 2 19 0 1 0
2182 2 20 0 1 0
2182 2 21 0 1 0
2182 2 22 0 1 0
2182 2 23 0 1 0
2182 2 24 0 1 0
2182 2 25 0 1 0
2183 2 1 0 1 1
2183 2 2 0 1 0
2183 2 3 0 1 1
2183 2 4 0 1 0
2183 2 5 0 1 0
2183 2 6 0 1 0
2183 2 7 0 1 0
2183 2 8 0 1 0
2183 2 9 0 1 1
2183 2 10 0 1 0
2183 2 11 1 1 0
2183 2 12 1 1 0
2183 2 13 1 1 1
2183 2 14 1 1 0
2183 2 15 1 1 0
2183 2 16 0 1 0
2183 2 17 0 1 0
2183 2 18 0 1 0
2183 2 19 0 1 0
2183 2 20 0 1 0
2183 2 21 0 1 0
2183 2 22 0 1 0
2183 2 23 0 1 0
2183 2 24 0 1 0
2183 2 25 0 1 1
2184 2 1 0 1 0
2184 2 2 0 1 0
2184 2 3 0 1 0
2184 2 4 0 1 1
2184 2 5 0 1 0
2184 2 6 1 1 0
2184 2 7 1 1 0
2184 2 8 0 1 0
2184 2 9 0 1 0
2184 2 10 0 1 0
2184 2 11 1 1 0
2184 2 12 0 1 0
2184 2 13 0 1 0
2184 2 14 0 1 1
2184 2 15 0 1 0
2184 2 16 1 1 0
2184 2 17 0 1 1
2184 2 18 0 1 0
2184 2 19 0 1 0
2184 2 20 0 1 0
2184 2 21 1 1 0
2184 2 22 0 1 0
2184 2 23 0 1 0
2184 2 24 0 1 0
2184 2 25 0 1 0
2185 2 1 0 1 0
2185 2 2 0 1 0
2185 2 3 0 1 0
2185 2 4 0 1 0
2185 2 5 0 1 1
2185 2 6 1 1 0
2185 2 7 0 1 0
2185 2 8 0 1 1
2185 2 9 0 1 0
2185 2 10 0 1 1
2185 2 11 0 1 1
2185 2 12 0 1 0
2185 2 13 0 1 0
2185 2 14 0 1 0
2185 2 15 0 1 0
2185 2 16 0 1 0
2185 2 17 0 1 0
2185 2 18 0 1 0
2185 2 19 1 1 0
2185 2 20 0 1 1
2185 2 21 0 1 0
2185 2 22 0 1 0
2185 2 23 0 1 0
2185 2 24 0 1 0
2185 2 25 0 1 1
2186 2 1 0 1 0
2186 2 2 0 1 0
2186 2 3 0 1 1
2186 2 4 1 1 1
2186 2 5 0 1 0
2186 2 6 0 1 0
2186 2 7 0 1 1
2186 2 8 0 1 0
2186 2 9 1 1 0
2186 2 10 0 1 0
2186 2 11 0 1 1
2186 2 12 0 1 0
2186 2 13 0 1 1
2186 2 14 1 1 0
2186 2 15 0 1 1
2186 2 16 0 1 0
2186 2 17 0 1 0
2186 2 18 0 1 0
2186 2 19 1 1 0
2186 2 20 0 1 1
2186 2 21 0 1 0
2186 2 22 0 1 0
2186 2 23 1 1 0
2186 2 24 1 1 1
2186 2 25 0 1 1
2187 2 1 1 1 0
2187 2 2 0 1 1
2187 2 3 0 1 1
2187 2 4 0 1 0
2187 2 5 0 1 0
2187 2 6 1 1 0
2187 2 7 0 1 0
2187 2 8 0 1 0
2187 2 9 0 1 1
2187 2 10 0 1 0
2187 2 11 0 1 0
2187 2 12 0 1 0
2187 2 13 0 1 0
2187 2 14 0 1 0
2187 2 15 0 1 0
2187 2 16 0 1 0
2187 2 17 0 1 0
2187 2 18 0 1 0
2187 2 19 0 1 0
2187 2 20 0 1 0
2187 2 21 1 1 0
2187 2 22 0 1 0
2187 2 23 1 1 1
2187 2 24 0 1 0
2187 2 25 0 1 0
2188 2 1 0 1 0
2188 2 2 0 1 0
2188 2 3 1 1 0
2188 2 4 0 1 0
2188 2 5 0 1 0
2188 2 6 0 1 1
2188 2 7 1 1 0
2188 2 8 1 1 0
2188 2 9 1 1 0
2188 2 10 1 1 0
2188 2 11 0 1 0
2188 2 12 0 1 0
2188 2 13 0 1 1
2188 2 14 0 1 1
2188 2 15 0 1 0
2188 2 16 0 1 1
2188 2 17 0 1 0
2188 2 18 0 1 0
2188 2 19 0 1 1
2188 2 20 0 1 0
2188 2 21 0 1 1
2188 2 22 1 1 0
2188 2 23 1 1 0
2188 2 24 0 1 0
2188 2 25 0 1 0
2189 2 1 0 1 0
2189 2 2 0 1 0
2189 2 3 1 1 0
2189 2 4 0 1 0
2189 2 5 0 1 0
2189 2 6 0 1 0
2189 2 7 0 1 0
2189 2 8 1 1 1
2189 2 9 0 1 0
2189 2 10 0 1 0
2189 2 11 0 1 0
2189 2 12 0 1 0
2189 2 13 1 1 0
2189 2 14 0 1 0
2189 2 15 0 1 1
2189 2 16 0 1 1
2189 2 17 0 1 1
2189 2 18 1 1 0
2189 2 19 0 1 1
2189 2 20 0 1 1
2189 2 21 0 1 1
2189 2 22 0 1 0
2189 2 23 1 1 0
2189 2 24 0 1 0
2189 2 25 0 1 0
2190 2 1 0 1 0
2190 2 2 0 1 1
2190 2 3 0 1 0
2190 2 4 0 1 0
2190 2 5 0 1 1
2190 2 6 1 1 0
2190 2 7 1 1 1
2190 2 8 1 1 1
2190 2 9 1 1 1
2190 2 10 1 1 0
2190 2 11 0 1 0
2190 2 12 0 1 0
2190 2 13 0 1 0
2190 2 14 0 1 1
2190 2 15 1 1 0
2190 2 16 0 1 0
2190 2 17 0 1 0
2190 2 18 0 1 1
2190 2 19 0 1 0
2190 2 20 0 1 0
2190 2 21 0 1 1
2190 2 22 0 1 0
2190 2 23 1 1 0
2190 2 24 0 1 0
2190 2 25 0 1 1
2191 2 1 0 1 0
2191 2 2 0 1 0
2191 2 3 1 1 0
2191 2 4 0 1 0
2191 2 5 0 1 1
2191 2 6 1 1 0
2191 2 7 0 1 0
2191 2 8 0 1 0
2191 2 9 0 1 0
2191 2 10 0 1 0
2191 2 11 0 1 0
2191 2 12 0 1 1
2191 2 13 0 1 0
2191 2 14 0 1 1
2191 2 15 0 1 0
2191 2 16 1 1 0
2191 2 17 1 1 0
2191 2 18 1 1 1
2191 2 19 0 1 1
2191 2 20 1 1 0
2191 2 21 0 1 0
2191 2 22 0 1 1
2191 2 23 0 1 0
2191 2 24 0 1 0
2191 2 25 0 1 0
2192 2 1 1 1 0
2192 2 2 0 1 0
2192 2 3 0 1 0
2192 2 4 0 1 0
2192 2 5 0 1 0
2192 2 6 0 1 0
2192 2 7 0 1 0
2192 2 8 0 1 0
2192 2 9 0 1 0
2192 2 10 0 1 0
2192 2 11 0 1 1
2192 2 12 1 1 0
2192 2 13 0 1 0
2192 2 14 0 1 0
2192 2 15 0 1 0
2192 2 16 1 1 0
2192 2 17 1 1 0
2192 2 18 0 1 0
2192 2 19 0 1 0
2192 2 20 0 1 0
2192 2 21 0 1 1
2192 2 22 0 1 0
2192 2 23 0 1 0
2192 2 24 0 1 1
2192 2 25 0 1 0
2193 2 1 0 1 1
2193 2 2 0 1 0
2193 2 3 0 1 0
2193 2 4 0 1 1
2193 2 5 0 1 0
2193 2 6 0 1 0
2193 2 7 0 1 0
2193 2 8 0 1 0
2193 2 9 0 1 0
2193 2 10 0 1 0
2193 2 11 0 1 0
2193 2 12 0 1 1
2193 2 13 0 1 1
2193 2 14 0 1 0
2193 2 15 0 1 0
2193 2 16 1 1 0
2193 2 17 0 1 1
2193 2 18 1 1 0
2193 2 19 1 1 0
2193 2 20 1 1 1
2193 2 21 0 1 0
2193 2 22 0 1 1
2193 2 23 0 1 1
2193 2 24 0 1 0
2193 2 25 0 1 0
2194 2 1 1 1 0
2194 2 2 0 1 0
2194 2 3 0 1 0
2194 2 4 0 1 0
2194 2 5 0 1 1
2194 2 6 0 1 0
2194 2 7 0 1 0
2194 2 8 0 1 0
2194 2 9 0 1 0
2194 2 10 0 1 1
2194 2 11 1 1 0
2194 2 12 0 1 0
2194 2 13 0 1 0
2194 2 14 0 1 0
2194 2 15 0 1 0
2194 2 16 0 1 1
2194 2 17 0 1 1
2194 2 18 0 1 0
2194 2 19 0 1 1
2194 2 20 0 1 1
2194 2 21 1 1 0
2194 2 22 1 1 1
2194 2 23 1 1 0
2194 2 24 1 1 0
2194 2 25 1 1 0
2195 2 1 0 1 1
2195 2 2 0 1 0
2195 2 3 0 1 0
2195 2 4 0 1 0
2195 2 5 0 1 1
2195 2 6 0 1 1
2195 2 7 0 1 0
2195 2 8 0 1 0
2195 2 9 0 1 0
2195 2 10 0 1 1
2195 2 11 0 1 1
2195 2 12 0 1 0
2195 2 13 0 1 0
2195 2 14 0 1 0
2195 2 15 0 1 0
2195 2 16 0 1 0
2195 2 17 1 1 1
2195 2 18 1 1 0
2195 2 19 1 1 1
2195 2 20 0 1 0
2195 2 21 0 1 0
2195 2 22 0 1 0
2195 2 23 1 1 0
2195 2 24 1 1 0
2195 2 25 0 1 1
2196 2 1 0 1 0
2196 2 2 0 1 1
2196 2 3 0 1 0
2196 2 4 0 1 0
2196 2 5 0 1 0
2196 2 6 0 1 0
2196 2 7 0 1 0
2196 2 8 0 1 1
2196 2 9 1 1 0
2196 2 10 1 1 0
2196 2 11 0 1 0
2196 2 12 0 1 0
2196 2 13 0 1 1
2196 2 14 0 1 1
2196 2 15 0 1 0
2196 2 16 0 1 0
2196 2 17 0 1 0
2196 2 18 0 1 0
2196 2 19 0 1 1
2196 2 20 0 1 0
2196 2 21 0 1 0
2196 2 22 0 1 0
2196 2 23 0 1 0
2196 2 24 1 1 0
2196 2 25 0 1 1
2197 2 1 0 1 0
2197 2 2 0 1 0
2197 2 3 0 1 0
2197 2 4 0 1 0
2197 2 5 0 1 0
2197 2 6 0 1 0
2197 2 7 0 1 0
2197 2 8 0 1 0
2197 2 9 0 1 0
2197 2 10 0 1 0
2197 2 11 0 1 0
2197 2 12 0 1 0
2197 2 13 0 1 0
2197 2 14 0 1 0
2197 2 15 0 1 0
2197 2 16 0 1 0
2197 2 17 0 1 0
2197 2 18 0 1 0
2197 2 19 0 1 0
2197 2 20 0 1 0
2197 2 21 0 1 0
2197 2 22 0 1 0
2197 2 23 0 1 0
2197 2 24 0 1 0
2197 2 25 0 1 0
2198 2 1 0 1 0
2198 2 2 1 1 0
2198 2 3 0 1 0
2198 2 4 0 1 0
2198 2 5 1 1 0
2198 2 6 0 1 1
2198 2 7 0 1 0
2198 2 8 0 1 0
2198 2 9 0 1 0
2198 2 10 0 1 0
2198 2 11 0 1 1
2198 2 12 0 1 0
2198 2 13 0 1 0
2198 2 14 0 1 0
2198 2 15 0 1 1
2198 2 16 1 1 0
2198 2 17 1 1 0
2198 2 18 0 1 0
2198 2 19 1 1 0
2198 2 20 1 1 0
2198 2 21 0 1 1
2198 2 22 0 1 0
2198 2 23 0 1 0
2198 2 24 1 1 1
2198 2 25 0 1 1
2199 2 1 0 1 0
2199 2 2 0 1 0
2199 2 3 0 1 1
2199 2 4 1 1 0
2199 2 5 1 1 0
2199 2 6 0 1 0
2199 2 7 0 1 0
2199 2 8 0 1 1
2199 2 9 0 1 0
2199 2 10 0 1 0
2199 2 11 0 1 1
2199 2 12 0 1 0
2199 2 13 0 1 1
2199 2 14 0 1 0
2199 2 15 1 1 0
2199 2 16 1 1 0
2199 2 17 0 1 1
2199 2 18 0 1 0
2199 2 19 0 1 1
2199 2 20 1 1 0
2199 2 21 0 1 0
2199 2 22 0 1 1
2199 2 23 0 1 0
2199 2 24 0 1 0
2199 2 25 1 1 1
2200 2 1 1 1 1
2200 2 2 0 1 0
2200 2 3 1 1 0
2200 2 4 0 1 0
2200 2 5 0 1 0
2200 2 6 0 1 0
2200 2 7 0 1 0
2200 2 8 0 1 1
2200 2 9 0 1 0
2200 2 10 0 1 1
2200 2 11 0 1 0
2200 2 12 0 1 0
2200 2 13 1 1 1
2200 2 14 0 1 0
2200 2 15 0 1 1
2200 2 16 1 1 1
2200 2 17 1 1 1
2200 2 18 0 1 0
2200 2 19 1 1 1
2200 2 20 1 1 0
2200 2 21 0 1 0
2200 2 22 0 1 0
2200 2 23 0 1 0
2200 2 24 0 1 0
2200 2 25 0 1 1
2201 2 1 0 1 0
2201 2 2 0 1 1
2201 2 3 0 1 0
2201 2 4 0 1 1
2201 2 5 0 1 0
2201 2 6 0 1 0
2201 2 7 0 1 0
2201 2 8 0 1 0
2201 2 9 0 1 0
2201 2 10 0 1 0
2201 2 11 0 1 0
2201 2 12 0 1 0
2201 2 13 0 1 0
2201 2 14 0 1 0
2201 2 15 0 1 0
2201 2 16 1 1 0
2201 2 17 1 1 1
2201 2 18 1 1 0
2201 2 19 1 1 0
2201 2 20 1 1 0
2201 2 21 0 1 1
2201 2 22 0 1 0
2201 2 23 0 1 1
2201 2 24 0 1 0
2201 2 25 0 1 1
2202 2 1 1 1 0
2202 2 2 0 1 0
2202 2 3 0 1 0
2202 2 4 0 1 0
2202 2 5 0 1 0
2202 2 6 0 1 0
2202 2 7 0 1 0
2202 2 8 0 1 0
2202 2 9 0 1 1
2202 2 10 0 1 0
2202 2 11 0 1 0
2202 2 12 0 1 0
2202 2 13 0 1 0
2202 2 14 0 1 0
2202 2 15 0 1 0
2202 2 16 0 1 1
2202 2 17 0 1 0
2202 2 18 0 1 0
2202 2 19 0 1 0
2202 2 20 0 1 1
2202 2 21 0 1 0
2202 2 22 0 1 0
2202 2 23 0 1 0
2202 2 24 0 1 0
2202 2 25 0 1 0
2203 2 1 0 1 1
2203 2 2 0 1 0
2203 2 3 0 1 0
2203 2 4 0 1 0
2203 2 5 0 1 0
2203 2 6 0 1 0
2203 2 7 0 1 0
2203 2 8 0 1 1
2203 2 9 0 1 0
2203 2 10 0 1 0
2203 2 11 0 1 0
2203 2 12 0 1 1
2203 2 13 0 1 1
2203 2 14 1 1 0
2203 2 15 0 1 0
2203 2 16 1 1 0
2203 2 17 0 1 0
2203 2 18 0 1 0
2203 2 19 0 1 0
2203 2 20 0 1 1
2203 2 21 1 1 0
2203 2 22 0 1 1
2203 2 23 0 1 0
2203 2 24 1 1 0
2203 2 25 1 1 0
2204 2 1 0 1 0
2204 2 2 0 1 0
2204 2 3 0 1 1
2204 2 4 0 1 0
2204 2 5 0 1 0
2204 2 6 0 1 0
2204 2 7 1 1 0
2204 2 8 0 1 0
2204 2 9 1 1 1
2204 2 10 0 1 0
2204 2 11 1 1 0
2204 2 12 1 1 0
2204 2 13 0 1 0
2204 2 14 0 1 1
2204 2 15 0 1 1
2204 2 16 0 1 0
2204 2 17 1 1 0
2204 2 18 0 1 0
2204 2 19 0 1 1
2204 2 20 0 1 0
2204 2 21 0 1 0
2204 2 22 0 1 1
2204 2 23 0 1 1
2204 2 24 0 1 1
2204 2 25 0 1 0
2205 2 1 0 1 1
2205 2 2 0 1 1
2205 2 3 0 1 0
2205 2 4 1 1 0
2205 2 5 0 1 0
2205 2 6 0 1 0
2205 2 7 0 1 0
2205 2 8 0 1 0
2205 2 9 1 1 1
2205 2 10 0 1 1
2205 2 11 0 1 0
2205 2 12 0 1 0
2205 2 13 0 1 1
2205 2 14 1 1 0
2205 2 15 0 1 0
2205 2 16 0 1 1
2205 2 17 1 1 0
2205 2 18 0 1 1
2205 2 19 1 1 0
2205 2 20 1 1 1
2205 2 21 0 1 0
2205 2 22 0 1 0
2205 2 23 0 1 0
2205 2 24 0 1 0
2205 2 25 0 1 0
2206 2 1 0 1 0
2206 2 2 0 1 0
2206 2 3 0 1 0
2206 2 4 0 1 1
2206 2 5 0 1 0
2206 2 6 0 1 0
2206 2 7 0 1 0
2206 2 8 0 1 0
2206 2 9 0 1 0
2206 2 10 0 1 0
2206 2 11 0 1 1
2206 2 12 0 1 0
2206 2 13 0 1 1
2206 2 14 0 1 0
2206 2 15 0 1 1
2206 2 16 0 1 1
2206 2 17 0 1 0
2206 2 18 0 1 0
2206 2 19 0 1 1
2206 2 20 0 1 0
2206 2 21 1 1 0
2206 2 22 1 1 1
2206 2 23 1 1 0
2206 2 24 1 1 0
2206 2 25 1 1 1
2207 2 1 0 1 0
2207 2 2 0 1 0
2207 2 3 1 1 1
2207 2 4 0 1 0
2207 2 5 0 1 1
2207 2 6 0 1 0
2207 2 7 0 1 1
2207 2 8 1 1 0
2207 2 9 0 1 0
2207 2 10 0 1 0
2207 2 11 0 1 0
2207 2 12 0 1 0
2207 2 13 1 1 0
2207 2 14 0 1 0
2207 2 15 0 1 0
2207 2 16 0 1 0
2207 2 17 0 1 0
2207 2 18 1 1 0
2207 2 19 0 1 1
2207 2 20 0 1 0
2207 2 21 0 1 0
2207 2 22 0 1 0
2207 2 23 1 1 1
2207 2 24 0 1 0
2207 2 25 0 1 0
2208 2 1 0 1 0
2208 2 2 0 1 0
2208 2 3 0 1 0
2208 2 4 0 1 0
2208 2 5 0 1 0
2208 2 6 0 1 1
2208 2 7 1 1 0
2208 2 8 1 1 0
2208 2 9 0 1 0
2208 2 10 0 1 0
2208 2 11 0 1 0
2208 2 12 0 1 1
2208 2 13 0 1 0
2208 2 14 0 1 0
2208 2 15 0 1 1
2208 2 16 0 1 1
2208 2 17 0 1 0
2208 2 18 1 1 0
2208 2 19 0 1 1
2208 2 20 0 1 0
2208 2 21 0 1 1
2208 2 22 1 1 1
2208 2 23 1 1 0
2208 2 24 0 1 0
2208 2 25 0 1 0
2209 2 1 0 1 0
2209 2 2 0 1 0
2209 2 3 0 1 0
2209 2 4 0 1 0
2209 2 5 0 1 0
2209 2 6 0 1 0
2209 2 7 1 1 1
2209 2 8 0 1 0
2209 2 9 0 1 1
2209 2 10 0 1 0
2209 2 11 0 1 0
2209 2 12 0 1 0
2209 2 13 0 1 0
2209 2 14 0 1 0
2209 2 15 0 1 0
2209 2 16 1 1 0
2209 2 17 1 1 0
2209 2 18 0 1 0
2209 2 19 0 1 0
2209 2 20 1 1 1
2209 2 21 0 1 0
2209 2 22 0 1 1
2209 2 23 0 1 0
2209 2 24 0 1 0
2209 2 25 0 1 0
2210 2 1 1 1 0
2210 2 2 1 1 0
2210 2 3 0 1 0
2210 2 4 0 1 1
2210 2 5 1 1 0
2210 2 6 0 1 0
2210 2 7 0 1 0
2210 2 8 0 1 0
2210 2 9 0 1 0
2210 2 10 0 1 0
2210 2 11 0 1 0
2210 2 12 0 1 0
2210 2 13 1 1 1
2210 2 14 1 1 0
2210 2 15 0 1 1
2210 2 16 0 1 0
2210 2 17 0 1 0
2210 2 18 0 1 1
2210 2 19 0 1 0
2210 2 20 0 1 0
2210 2 21 0 1 0
2210 2 22 0 1 1
2210 2 23 0 1 0
2210 2 24 0 1 0
2210 2 25 0 1 0
2211 2 1 1 1 0
2211 2 2 0 1 0
2211 2 3 0 1 0
2211 2 4 0 1 0
2211 2 5 0 1 0
2211 2 6 0 1 0
2211 2 7 0 1 0
2211 2 8 0 1 0
2211 2 9 0 1 1
2211 2 10 0 1 1
2211 2 11 0 1 0
2211 2 12 0 1 0
2211 2 13 0 1 0
2211 2 14 0 1 1
2211 2 15 0 1 0
2211 2 16 0 1 0
2211 2 17 1 1 1
2211 2 18 0 1 0
2211 2 19 0 1 0
2211 2 20 1 1 0
2211 2 21 0 1 1
2211 2 22 0 1 0
2211 2 23 0 1 0
2211 2 24 0 1 1
2211 2 25 0 1 0
2212 2 1 1 1 1
2212 2 2 0 1 0
2212 2 3 1 1 0
2212 2 4 1 1 0
2212 2 5 1 1 0
2212 2 6 0 1 0
2212 2 7 0 1 0
2212 2 8 0 1 1
2212 2 9 0 1 1
2212 2 10 0 1 0
2212 2 11 0 1 1
2212 2 12 0 1 0
2212 2 13 0 1 1
2212 2 14 0 1 1
2212 2 15 0 1 0
2212 2 16 1 1 0
2212 2 17 0 1 0
2212 2 18 0 1 0
2212 2 19 0 1 0
2212 2 20 0 1 1
2212 2 21 0 1 0
2212 2 22 0 1 0
2212 2 23 0 1 0
2212 2 24 0 1 0
2212 2 25 0 1 0
2213 2 1 1 1 0
2213 2 2 0 1 1
2213 2 3 1 1 0
2213 2 4 1 1 0
2213 2 5 1 1 0
2213 2 6 0 1 1
2213 2 7 1 1 1
2213 2 8 0 1 0
2213 2 9 0 1 0
2213 2 10 0 1 0
2213 2 11 0 1 1
2213 2 12 0 1 0
2213 2 13 0 1 0
2213 2 14 0 1 0
2213 2 15 0 1 0
2213 2 16 0 1 1
2213 2 17 0 1 0
2213 2 18 1 1 0
2213 2 19 0 1 0
2213 2 20 0 1 1
2213 2 21 0 1 0
2213 2 22 0 1 0
2213 2 23 0 1 0
2213 2 24 0 1 0
2213 2 25 0 1 0
2214 2 1 0 1 0
2214 2 2 0 1 0
2214 2 3 0 1 0
2214 2 4 0 1 0
2214 2 5 1 1 1
2214 2 6 0 1 1
2214 2 7 0 1 0
2214 2 8 0 1 0
2214 2 9 0 1 0
2214 2 10 0 1 0
2214 2 11 1 1 1
2214 2 12 1 1 0
2214 2 13 0 1 1
2214 2 14 0 1 0
2214 2 15 1 1 0
2214 2 16 0 1 1
2214 2 17 0 1 0
2214 2 18 0 1 0
2214 2 19 0 1 0
2214 2 20 1 1 0
2214 2 21 0 1 0
2214 2 22 0 1 0
2214 2 23 0 1 0
2214 2 24 0 1 0
2214 2 25 0 1 0
2215 2 1 0 1 0
2215 2 2 0 1 1
2215 2 3 0 1 0
2215 2 4 0 1 0
2215 2 5 0 1 0
2215 2 6 0 1 0
2215 2 7 0 1 0
2215 2 8 0 1 0
2215 2 9 0 1 0
2215 2 10 0 1 0
2215 2 11 0 1 0
2215 2 12 0 1 0
2215 2 13 0 1 0
2215 2 14 0 1 1
2215 2 15 0 1 0
2215 2 16 0 1 1
2215 2 17 0 1 0
2215 2 18 0 1 0
2215 2 19 0 1 0
2215 2 20 0 1 0
2215 2 21 0 1 1
2215 2 22 1 1 0
2215 2 23 1 1 0
2215 2 24 1 1 0
2215 2 25 1 1 0
2216 2 1 0 1 0
2216 2 2 0 1 0
2216 2 3 1 1 0
2216 2 4 0 1 0
2216 2 5 0 1 0
2216 2 6 0 1 1
2216 2 7 0 1 0
2216 2 8 0 1 1
2216 2 9 0 1 0
2216 2 10 0 1 0
2216 2 11 0 1 0
2216 2 12 0 1 1
2216 2 13 0 1 0
2216 2 14 1 1 0
2216 2 15 1 1 0
2216 2 16 0 1 0
2216 2 17 0 1 0
2216 2 18 0 1 0
2216 2 19 0 1 0
2216 2 20 0 1 1
2216 2 21 0 1 0
2216 2 22 0 1 0
2216 2 23 1 1 0
2216 2 24 0 1 0
2216 2 25 1 1 0
2217 2 1 0 1 0
2217 2 2 0 1 0
2217 2 3 0 1 0
2217 2 4 0 1 0
2217 2 5 0 1 1
2217 2 6 0 1 0
2217 2 7 0 1 0
2217 2 8 0 1 0
2217 2 9 1 1 0
2217 2 10 0 1 0
2217 2 11 0 1 1
2217 2 12 0 1 0
2217 2 13 1 1 0
2217 2 14 1 1 1
2217 2 15 0 1 0
2217 2 16 0 1 0
2217 2 17 0 1 1
2217 2 18 0 1 1
2217 2 19 1 1 0
2217 2 20 0 1 0
2217 2 21 0 1 1
2217 2 22 0 1 0
2217 2 23 0 1 0
2217 2 24 1 1 0
2217 2 25 0 1 0
2218 2 1 0 1 0
2218 2 2 0 1 0
2218 2 3 1 1 0
2218 2 4 0 1 1
2218 2 5 0 1 0
2218 2 6 1 1 0
2218 2 7 0 1 0
2218 2 8 1 1 0
2218 2 9 0 1 0
2218 2 10 0 1 0
2218 2 11 1 1 0
2218 2 12 0 1 1
2218 2 13 0 1 0
2218 2 14 0 1 0
2218 2 15 0 1 0
2218 2 16 1 1 1
2218 2 17 0 1 1
2218 2 18 0 1 0
2218 2 19 1 1 1
2218 2 20 0 1 0
2218 2 21 1 1 0
2218 2 22 0 1 0
2218 2 23 0 1 0
2218 2 24 0 1 1
2218 2 25 0 1 0
2219 2 1 0 1 0
2219 2 2 0 1 0
2219 2 3 0 1 0
2219 2 4 0 1 0
2219 2 5 0 1 0
2219 2 6 0 1 0
2219 2 7 0 1 0
2219 2 8 0 1 0
2219 2 9 0 1 0
2219 2 10 0 1 0
2219 2 11 0 1 0
2219 2 12 0 1 0
2219 2 13 0 1 1
2219 2 14 0 1 0
2219 2 15 0 1 0
2219 2 16 1 1 0
2219 2 17 0 1 0
2219 2 18 1 1 0
2219 2 19 1 1 0
2219 2 20 1 1 1
2219 2 21 0 1 0
2219 2 22 1 1 0
2219 2 23 0 1 1
2219 2 24 0 1 0
2219 2 25 0 1 1
2220 2 1 0 1 0
2220 2 2 0 1 0
2220 2 3 1 1 1
2220 2 4 1 1 0
2220 2 5 1 1 0
2220 2 6 0 1 0
2220 2 7 0 1 0
2220 2 8 0 1 0
2220 2 9 0 1 1
2220 2 10 0 1 1
2220 2 11 0 1 1
2220 2 12 0 1 0
2220 2 13 0 1 0
2220 2 14 0 1 0
2220 2 15 1 1 0
2220 2 16 0 1 0
2220 2 17 0 1 1
2220 2 18 0 1 0
2220 2 19 0 1 1
2220 2 20 0 1 0
2220 2 21 0 1 0
2220 2 22 0 1 0
2220 2 23 0 1 0
2220 2 24 0 1 1
2220 2 25 1 1 0
2221 2 1 0 1 0
2221 2 2 0 1 0
2221 2 3 0 1 0
2221 2 4 0 1 1
2221 2 5 1 1 0
2221 2 6 0 1 1
2221 2 7 0 1 0
2221 2 8 1 1 0
2221 2 9 0 1 1
2221 2 10 0 1 0
2221 2 11 0 1 1
2221 2 12 0 1 0
2221 2 13 0 1 1
2221 2 14 0 1 0
2221 2 15 0 1 0
2221 2 16 0 1 0
2221 2 17 0 1 0
2221 2 18 0 1 1
2221 2 19 0 1 0
2221 2 20 1 1 0
2221 2 21 0 1 0
2221 2 22 0 1 1
2221 2 23 1 1 0
2221 2 24 0 1 0
2221 2 25 1 1 0
2222 2 1 0 1 0
2222 2 2 1 1 0
2222 2 3 0 1 0
2222 2 4 0 1 0
2222 2 5 0 1 0
2222 2 6 0 1 0
2222 2 7 1 1 0
2222 2 8 0 1 0
2222 2 9 0 1 1
2222 2 10 0 1 0
2222 2 11 0 1 1
2222 2 12 1 1 0
2222 2 13 0 1 0
2222 2 14 0 1 0
2222 2 15 0 1 0
2222 2 16 0 1 0
2222 2 17 1 1 0
2222 2 18 0 1 0
2222 2 19 0 1 1
2222 2 20 0 1 1
2222 2 21 0 1 1
2222 2 22 1 1 1
2222 2 23 0 1 0
2222 2 24 0 1 0
2222 2 25 0 1 0
2223 2 1 1 1 0
2223 2 2 1 1 0
2223 2 3 0 1 0
2223 2 4 0 1 1
2223 2 5 0 1 0
2223 2 6 0 1 1
2223 2 7 0 1 0
2223 2 8 0 1 0
2223 2 9 1 1 0
2223 2 10 0 1 0
2223 2 11 0 1 0
2223 2 12 0 1 0
2223 2 13 0 1 0
2223 2 14 0 1 1
2223 2 15 1 1 0
2223 2 16 0 1 0
2223 2 17 0 1 0
2223 2 18 0 1 0
2223 2 19 0 1 0
2223 2 20 1 1 0
2223 2 21 0 1 0
2223 2 22 0 1 1
2223 2 23 0 1 0
2223 2 24 0 1 1
2223 2 25 1 1 0
2224 2 1 0 1 1
2224 2 2 0 1 0
2224 2 3 0 1 1
2224 2 4 0 1 0
2224 2 5 1 1 0
2224 2 6 0 1 0
2224 2 7 0 1 0
2224 2 8 0 1 0
2224 2 9 1 1 0
2224 2 10 1 1 1
2224 2 11 0 1 0
2224 2 12 0 1 1
2224 2 13 0 1 0
2224 2 14 0 1 1
2224 2 15 0 1 0
2224 2 16 0 1 1
2224 2 17 0 1 0
2224 2 18 0 1 0
2224 2 19 1 1 0
2224 2 20 0 1 0
2224 2 21 0 1 0
2224 2 22 0 1 0
2224 2 23 0 1 0
2224 2 24 1 1 0
2224 2 25 0 1 0
2225 2 1 0 1 1
2225 2 2 0 1 0
2225 2 3 0 1 0
2225 2 4 0 1 0
2225 2 5 0 1 0
2225 2 6 1 1 0
2225 2 7 0 1 0
2225 2 8 1 1 0
2225 2 9 1 1 0
2225 2 10 1 1 0
2225 2 11 0 1 0
2225 2 12 0 1 0
2225 2 13 1 1 0
2225 2 14 1 1 0
2225 2 15 0 1 1
2225 2 16 0 1 0
2225 2 17 0 1 0
2225 2 18 0 1 1
2225 2 19 0 1 0
2225 2 20 0 1 0
2225 2 21 0 1 0
2225 2 22 1 1 0
2225 2 23 0 1 0
2225 2 24 0 1 1
2225 2 25 0 1 0
2226 2 1 0 1 0
2226 2 2 0 1 1
2226 2 3 1 1 0
2226 2 4 0 1 0
2226 2 5 0 1 1
2226 2 6 0 1 0
2226 2 7 0 1 0
2226 2 8 1 1 0
2226 2 9 0 1 0
2226 2 10 0 1 0
2226 2 11 0 1 0
2226 2 12 0 1 0
2226 2 13 1 1 1
2226 2 14 0 1 0
2226 2 15 0 1 0
2226 2 16 0 1 0
2226 2 17 0 1 0
2226 2 18 1 1 0
2226 2 19 0 1 0
2226 2 20 0 1 1
2226 2 21 0 1 0
2226 2 22 0 1 0
2226 2 23 1 1 0
2226 2 24 0 1 0
2226 2 25 0 1 0
2227 2 1 0 1 0
2227 2 2 0 1 0
2227 2 3 0 1 0
2227 2 4 1 1 0
2227 2 5 0 1 0
2227 2 6 0 1 0
2227 2 7 0 1 0
2227 2 8 0 1 1
2227 2 9 1 1 0
2227 2 10 0 1 0
2227 2 11 0 1 0
2227 2 12 0 1 0
2227 2 13 0 1 0
2227 2 14 1 1 1
2227 2 15 0 1 0
2227 2 16 0 1 0
2227 2 17 0 1 1
2227 2 18 0 1 0
2227 2 19 1 1 1
2227 2 20 0 1 1
2227 2 21 0 1 0
2227 2 22 0 1 0
2227 2 23 0 1 0
2227 2 24 1 1 0
2227 2 25 0 1 0
2228 2 1 0 1 0
2228 2 2 0 1 1
2228 2 3 0 1 0
2228 2 4 0 1 0
2228 2 5 0 1 0
2228 2 6 0 1 0
2228 2 7 0 1 1
2228 2 8 0 1 0
2228 2 9 0 1 1
2228 2 10 0 1 1
2228 2 11 0 1 0
2228 2 12 0 1 0
2228 2 13 0 1 0
2228 2 14 0 1 0
2228 2 15 1 1 0
2228 2 16 1 1 0
2228 2 17 1 1 0
2228 2 18 1 1 0
2228 2 19 1 1 1
2228 2 20 1 1 0
2228 2 21 0 1 0
2228 2 22 0 1 0
2228 2 23 0 1 0
2228 2 24 0 1 1
2228 2 25 0 1 1
2229 2 1 0 1 0
2229 2 2 0 1 0
2229 2 3 0 1 0
2229 2 4 0 1 0
2229 2 5 0 1 0
2229 2 6 1 1 0
2229 2 7 0 1 1
2229 2 8 0 1 0
2229 2 9 0 1 0
2229 2 10 0 1 0
2229 2 11 1 1 0
2229 2 12 0 1 0
2229 2 13 0 1 1
2229 2 14 0 1 0
2229 2 15 0 1 1
2229 2 16 1 1 0
2229 2 17 0 1 0
2229 2 18 0 1 0
2229 2 19 1 1 0
2229 2 20 0 1 1
2229 2 21 1 1 1
2229 2 22 0 1 0
2229 2 23 0 1 1
2229 2 24 0 1 0
2229 2 25 0 1 0
2230 2 1 0 1 1
2230 2 2 0 1 1
2230 2 3 1 1 0
2230 2 4 0 1 0
2230 2 5 0 1 0
2230 2 6 0 1 1
2230 2 7 0 1 0
2230 2 8 1 1 1
2230 2 9 0 1 0
2230 2 10 0 1 0
2230 2 11 0 1 0
2230 2 12 0 1 0
2230 2 13 1 1 0
2230 2 14 0 1 0
2230 2 15 0 1 0
2230 2 16 0 1 0
2230 2 17 0 1 1
2230 2 18 1 1 0
2230 2 19 0 1 1
2230 2 20 0 1 1
2230 2 21 0 1 0
2230 2 22 0 1 0
2230 2 23 1 1 0
2230 2 24 0 1 0
2230 2 25 0 1 0
2231 2 1 1 1 0
2231 2 2 1 1 1
2231 2 3 0 1 0
2231 2 4 1 1 1
2231 2 5 0 1 0
2231 2 6 0 1 0
2231 2 7 0 1 1
2231 2 8 0 1 0
2231 2 9 0 1 1
2231 2 10 0 1 0
2231 2 11 0 1 0
2231 2 12 0 1 0
2231 2 13 0 1 0
2231 2 14 0 1 1
2231 2 15 0 1 0
2231 2 16 0 1 0
2231 2 17 1 1 0
2231 2 18 0 1 1
2231 2 19 0 1 0
2231 2 20 0 1 0
2231 2 21 0 1 0
2231 2 22 0 1 0
2231 2 23 0 1 0
2231 2 24 0 1 0
2231 2 25 0 1 0
2232 2 1 0 1 1
2232 2 2 1 1 0
2232 2 3 1 1 0
2232 2 4 1 1 0
2232 2 5 1 1 0
2232 2 6 0 1 0
2232 2 7 0 1 0
2232 2 8 0 1 1
2232 2 9 0 1 0
2232 2 10 0 1 0
2232 2 11 0 1 0
2232 2 12 0 1 1
2232 2 13 0 1 1
2232 2 14 0 1 0
2232 2 15 0 1 1
2232 2 16 0 1 0
2232 2 17 0 1 0
2232 2 18 0 1 0
2232 2 19 0 1 0
2232 2 20 0 1 0
2232 2 21 0 1 0
2232 2 22 0 1 0
2232 2 23 0 1 0
2232 2 24 0 1 0
2232 2 25 0 1 0
2233 2 1 0 1 0
2233 2 2 1 1 0
2233 2 3 0 1 0
2233 2 4 0 1 0
2233 2 5 0 1 1
2233 2 6 0 1 0
2233 2 7 1 1 1
2233 2 8 0 1 0
2233 2 9 0 1 0
2233 2 10 0 1 0
2233 2 11 0 1 0
2233 2 12 1 1 0
2233 2 13 0 1 0
2233 2 14 0 1 0
2233 2 15 0 1 0
2233 2 16 0 1 0
2233 2 17 1 1 1
2233 2 18 0 1 0
2233 2 19 0 1 1
2233 2 20 0 1 0
2233 2 21 0 1 0
2233 2 22 0 1 0
2233 2 23 0 1 0
2233 2 24 0 1 0
2233 2 25 0 1 0
2234 2 1 0 1 0
2234 2 2 0 1 0
2234 2 3 0 1 0
2234 2 4 0 1 0
2234 2 5 1 1 0
2234 2 6 0 1 0
2234 2 7 0 1 0
2234 2 8 0 1 1
2234 2 9 0 1 0
2234 2 10 0 1 0
2234 2 11 0 1 0
2234 2 12 0 1 0
2234 2 13 0 1 0
2234 2 14 0 1 0
2234 2 15 1 1 0
2234 2 16 0 1 0
2234 2 17 0 1 0
2234 2 18 0 1 0
2234 2 19 0 1 0
2234 2 20 1 1 0
2234 2 21 0 1 0
2234 2 22 0 1 1
2234 2 23 0 1 0
2234 2 24 0 1 0
2234 2 25 0 1 0
2235 2 1 0 1 1
2235 2 2 0 1 0
2235 2 3 0 1 0
2235 2 4 0 1 0
2235 2 5 0 1 0
2235 2 6 0 1 0
2235 2 7 0 1 0
2235 2 8 0 1 0
2235 2 9 0 1 0
2235 2 10 0 1 0
2235 2 11 0 1 0
2235 2 12 0 1 0
2235 2 13 0 1 0
2235 2 14 0 1 1
2235 2 15 0 1 0
2235 2 16 0 1 0
2235 2 17 0 1 1
2235 2 18 1 1 0
2235 2 19 1 1 0
2235 2 20 1 1 1
2235 2 21 0 1 0
2235 2 22 0 1 0
2235 2 23 0 1 0
2235 2 24 0 1 0
2235 2 25 0 1 1
2236 2 1 0 1 0
2236 2 2 0 1 0
2236 2 3 1 1 0
2236 2 4 1 1 0
2236 2 5 1 1 1
2236 2 6 0 1 1
2236 2 7 0 1 0
2236 2 8 0 1 0
2236 2 9 1 1 1
2236 2 10 0 1 0
2236 2 11 0 1 1
2236 2 12 0 1 1
2236 2 13 0 1 0
2236 2 14 0 1 0
2236 2 15 0 1 0
2236 2 16 0 1 1
2236 2 17 0 1 1
2236 2 18 0 1 0
2236 2 19 0 1 0
2236 2 20 0 1 1
2236 2 21 1 1 1
2236 2 22 1 1 1
2236 2 23 0 1 0
2236 2 24 1 1 0
2236 2 25 1 1 1
2237 2 1 0 1 0
2237 2 2 0 1 0
2237 2 3 0 1 0
2237 2 4 0 1 0
2237 2 5 0 1 0
2237 2 6 0 1 0
2237 2 7 1 1 0
2237 2 8 0 1 0
2237 2 9 0 1 1
2237 2 10 0 1 0
2237 2 11 0 1 1
2237 2 12 1 1 1
2237 2 13 0 1 1
2237 2 14 0 1 0
2237 2 15 0 1 0
2237 2 16 0 1 0
2237 2 17 1 1 0
2237 2 18 0 1 0
2237 2 19 0 1 1
2237 2 20 0 1 0
2237 2 21 0 1 1
2237 2 22 1 1 0
2237 2 23 0 1 0
2237 2 24 0 1 0
2237 2 25 0 1 0
2238 2 1 0 1 0
2238 2 2 0 1 0
2238 2 3 0 1 0
2238 2 4 0 1 0
2238 2 5 0 1 0
2238 2 6 1 1 1
2238 2 7 0 1 0
2238 2 8 0 1 0
2238 2 9 0 1 0
2238 2 10 0 1 1
2238 2 11 1 1 0
2238 2 12 0 1 0
2238 2 13 0 1 0
2238 2 14 1 1 0
2238 2 15 1 1 0
2238 2 16 1 1 0
2238 2 17 0 1 1
2238 2 18 0 1 0
2238 2 19 0 1 0
2238 2 20 0 1 0
2238 2 21 0 1 0
2238 2 22 0 1 0
2238 2 23 0 1 1
2238 2 24 0 1 0
2238 2 25 0 1 0
2239 2 1 1 1 0
2239 2 2 0 1 0
2239 2 3 0 1 1
2239 2 4 1 1 0
2239 2 5 0 1 0
2239 2 6 0 1 0
2239 2 7 0 1 1
2239 2 8 0 1 0
2239 2 9 1 1 1
2239 2 10 0 1 0
2239 2 11 1 1 1
2239 2 12 0 1 0
2239 2 13 1 1 0
2239 2 14 0 1 0
2239 2 15 1 1 1
2239 2 16 0 1 0
2239 2 17 0 1 0
2239 2 18 0 1 0
2239 2 19 0 1 1
2239 2 20 0 1 1
2239 2 21 0 1 0
2239 2 22 1 1 0
2239 2 23 0 1 1
2239 2 24 0 1 0
2239 2 25 1 1 0
2240 2 1 1 1 0
2240 2 2 0 1 0
2240 2 3 1 1 0
2240 2 4 0 1 1
2240 2 5 0 1 0
2240 2 6 1 1 1
2240 2 7 0 1 0
2240 2 8 0 1 0
2240 2 9 0 1 1
2240 2 10 0 1 0
2240 2 11 1 1 1
2240 2 12 0 1 0
2240 2 13 0 1 0
2240 2 14 0 1 0
2240 2 15 0 1 0
2240 2 16 1 1 0
2240 2 17 0 1 0
2240 2 18 0 1 0
2240 2 19 0 1 0
2240 2 20 0 1 0
2240 2 21 1 1 0
2240 2 22 0 1 0
2240 2 23 0 1 0
2240 2 24 0 1 0
2240 2 25 0 1 1
2241 2 1 0 1 0
2241 2 2 0 1 1
2241 2 3 0 1 1
2241 2 4 0 1 1
2241 2 5 0 1 0
2241 2 6 0 1 0
2241 2 7 1 1 0
2241 2 8 1 1 1
2241 2 9 1 1 1
2241 2 10 1 1 0
2241 2 11 1 1 1
2241 2 12 1 1 0
2241 2 13 0 1 0
2241 2 14 0 1 0
2241 2 15 0 1 0
2241 2 16 0 1 0
2241 2 17 0 1 0
2241 2 18 0 1 0
2241 2 19 0 1 0
2241 2 20 0 1 0
2241 2 21 0 1 1
2241 2 22 0 1 0
2241 2 23 0 1 0
2241 2 24 0 1 0
2241 2 25 0 1 0
2242 2 1 0 1 0
2242 2 2 0 1 0
2242 2 3 0 1 1
2242 2 4 0 1 0
2242 2 5 0 1 0
2242 2 6 0 1 0
2242 2 7 0 1 1
2242 2 8 0 1 0
2242 2 9 0 1 0
2242 2 10 0 1 0
2242 2 11 0 1 0
2242 2 12 1 1 0
2242 2 13 0 1 0
2242 2 14 1 1 0
2242 2 15 1 1 0
2242 2 16 0 1 1
2242 2 17 0 1 1
2242 2 18 0 1 0
2242 2 19 0 1 0
2242 2 20 0 1 0
2242 2 21 0 1 0
2242 2 22 1 1 0
2242 2 23 0 1 0
2242 2 24 0 1 0
2242 2 25 1 1 1
2243 2 1 0 1 0
2243 2 2 0 1 1
2243 2 3 0 1 1
2243 2 4 1 1 0
2243 2 5 0 1 0
2243 2 6 0 1 0
2243 2 7 0 1 0
2243 2 8 1 1 0
2243 2 9 1 1 1
2243 2 10 0 1 0
2243 2 11 0 1 1
2243 2 12 0 1 1
2243 2 13 0 1 0
2243 2 14 1 1 0
2243 2 15 0 1 0
2243 2 16 0 1 0
2243 2 17 0 1 0
2243 2 18 0 1 0
2243 2 19 1 1 1
2243 2 20 0 1 0
2243 2 21 0 1 0
2243 2 22 0 1 0
2243 2 23 0 1 0
2243 2 24 0 1 0
2243 2 25 0 1 0
2244 2 1 0 1 0
2244 2 2 0 1 0
2244 2 3 0 1 0
2244 2 4 1 1 0
2244 2 5 0 1 0
2244 2 6 1 1 0
2244 2 7 0 1 0
2244 2 8 0 1 0
2244 2 9 1 1 0
2244 2 10 0 1 1
2244 2 11 0 1 0
2244 2 12 0 1 0
2244 2 13 0 1 0
2244 2 14 0 1 0
2244 2 15 0 1 1
2244 2 16 0 1 1
2244 2 17 0 1 0
2244 2 18 0 1 0
2244 2 19 0 1 0
2244 2 20 0 1 0
2244 2 21 0 1 0
2244 2 22 0 1 0
2244 2 23 0 1 0
2244 2 24 0 1 1
2244 2 25 0 1 1
2245 2 1 0 1 0
2245 2 2 0 1 1
2245 2 3 0 1 0
2245 2 4 0 1 0
2245 2 5 0 1 0
2245 2 6 0 1 0
2245 2 7 0 1 0
2245 2 8 0 1 0
2245 2 9 0 1 0
2245 2 10 0 1 0
2245 2 11 0 1 0
2245 2 12 0 1 0
2245 2 13 0 1 1
2245 2 14 0 1 0
2245 2 15 0 1 1
2245 2 16 0 1 0
2245 2 17 0 1 0
2245 2 18 0 1 0
2245 2 19 0 1 0
2245 2 20 0 1 0
2245 2 21 0 1 0
2245 2 22 0 1 1
2245 2 23 1 1 0
2245 2 24 0 1 0
2245 2 25 0 1 0
2246 2 1 1 1 1
2246 2 2 0 1 1
2246 2 3 0 1 1
2246 2 4 0 1 0
2246 2 5 0 1 0
2246 2 6 0 1 0
2246 2 7 0 1 0
2246 2 8 0 1 1
2246 2 9 0 1 0
2246 2 10 0 1 1
2246 2 11 1 1 0
2246 2 12 0 1 0
2246 2 13 0 1 0
2246 2 14 1 1 0
2246 2 15 0 1 0
2246 2 16 0 1 0
2246 2 17 0 1 0
2246 2 18 0 1 0
2246 2 19 1 1 0
2246 2 20 0 1 1
2246 2 21 1 1 1
2246 2 22 0 1 0
2246 2 23 1 1 0
2246 2 24 0 1 0
2246 2 25 0 1 1
2247 2 1 0 1 0
2247 2 2 1 1 0
2247 2 3 0 1 0
2247 2 4 0 1 1
2247 2 5 0 1 0
2247 2 6 0 1 0
2247 2 7 1 1 0
2247 2 8 0 1 0
2247 2 9 0 1 0
2247 2 10 0 1 0
2247 2 11 0 1 1
2247 2 12 1 1 1
2247 2 13 1 1 1
2247 2 14 1 1 0
2247 2 15 1 1 0
2247 2 16 1 1 0
2247 2 17 1 1 1
2247 2 18 0 1 0
2247 2 19 0 1 1
2247 2 20 0 1 1
2247 2 21 0 1 1
2247 2 22 0 1 1
2247 2 23 0 1 0
2247 2 24 0 1 0
2247 2 25 0 1 0
2248 2 1 0 1 1
2248 2 2 1 1 1
2248 2 3 0 1 1
2248 2 4 0 1 1
2248 2 5 0 1 0
2248 2 6 0 1 0
2248 2 7 1 1 0
2248 2 8 0 1 0
2248 2 9 0 1 0
2248 2 10 0 1 0
2248 2 11 0 1 0
2248 2 12 1 1 0
2248 2 13 0 1 0
2248 2 14 0 1 0
2248 2 15 0 1 0
2248 2 16 0 1 0
2248 2 17 1 1 1
2248 2 18 0 1 0
2248 2 19 0 1 0
2248 2 20 0 1 0
2248 2 21 0 1 1
2248 2 22 1 1 1
2248 2 23 0 1 0
2248 2 24 0 1 0
2248 2 25 0 1 0
2249 2 1 0 1 1
2249 2 2 0 1 0
2249 2 3 0 1 0
2249 2 4 0 1 0
2249 2 5 0 1 0
2249 2 6 0 1 1
2249 2 7 0 1 0
2249 2 8 0 1 0
2249 2 9 1 1 0
2249 2 10 0 1 0
2249 2 11 1 1 1
2249 2 12 0 1 0
2249 2 13 0 1 1
2249 2 14 0 1 0
2249 2 15 0 1 1
2249 2 16 1 1 0
2249 2 17 0 1 0
2249 2 18 0 1 0
2249 2 19 1 1 1
2249 2 20 0 1 0
2249 2 21 0 1 0
2249 2 22 0 1 0
2249 2 23 1 1 0
2249 2 24 1 1 0
2249 2 25 0 1 1
2250 2 1 0 1 0
2250 2 2 1 1 0
2250 2 3 0 1 1
2250 2 4 0 1 0
2250 2 5 0 1 0
2250 2 6 0 1 1
2250 2 7 1 1 0
2250 2 8 0 1 0
2250 2 9 0 1 0
2250 2 10 0 1 0
2250 2 11 0 1 0
2250 2 12 1 1 0
2250 2 13 0 1 0
2250 2 14 0 1 0
2250 2 15 0 1 0
2250 2 16 0 1 1
2250 2 17 0 1 1
2250 2 18 0 1 0
2250 2 19 0 1 0
2250 2 20 0 1 0
2250 2 21 0 1 0
2250 2 22 0 1 0
2250 2 23 0 1 0
2250 2 24 0 1 0
2250 2 25 0 1 0
2251 2 1 0 1 0
2251 2 2 0 1 0
2251 2 3 0 1 0
2251 2 4 1 1 0
2251 2 5 0 1 0
2251 2 6 0 1 0
2251 2 7 0 1 0
2251 2 8 1 1 0
2251 2 9 0 1 0
2251 2 10 0 1 0
2251 2 11 1 1 0
2251 2 12 0 1 0
2251 2 13 1 1 0
2251 2 14 0 1 0
2251 2 15 0 1 0
2251 2 16 0 1 0
2251 2 17 0 1 0
2251 2 18 0 1 0
2251 2 19 0 1 0
2251 2 20 0 1 0
2251 2 21 0 1 0
2251 2 22 0 1 0
2251 2 23 0 1 0
2251 2 24 0 1 1
2251 2 25 0 1 0
2252 2 1 0 1 0
2252 2 2 0 1 0
2252 2 3 1 1 0
2252 2 4 1 1 1
2252 2 5 1 1 0
2252 2 6 0 1 0
2252 2 7 0 1 0
2252 2 8 0 1 0
2252 2 9 0 1 0
2252 2 10 0 1 0
2252 2 11 0 1 0
2252 2 12 0 1 0
2252 2 13 0 1 0
2252 2 14 0 1 1
2252 2 15 0 1 0
2252 2 16 1 1 0
2252 2 17 1 1 1
2252 2 18 0 1 0
2252 2 19 0 1 1
2252 2 20 0 1 0
2252 2 21 0 1 0
2252 2 22 0 1 0
2252 2 23 0 1 0
2252 2 24 0 1 0
2252 2 25 0 1 1
2253 2 1 1 1 0
2253 2 2 0 1 0
2253 2 3 1 1 0
2253 2 4 0 1 0
2253 2 5 1 1 0
2253 2 6 0 1 0
2253 2 7 0 1 0
2253 2 8 1 1 0
2253 2 9 0 1 1
2253 2 10 0 1 1
2253 2 11 0 1 0
2253 2 12 0 1 0
2253 2 13 1 1 0
2253 2 14 0 1 1
2253 2 15 0 1 0
2253 2 16 0 1 0
2253 2 17 0 1 1
2253 2 18 1 1 0
2253 2 19 0 1 0
2253 2 20 0 1 1
2253 2 21 0 1 0
2253 2 22 0 1 0
2253 2 23 1 1 0
2253 2 24 0 1 0
2253 2 25 0 1 1
2254 2 1 0 1 0
2254 2 2 0 1 0
2254 2 3 0 1 0
2254 2 4 0 1 0
2254 2 5 0 1 0
2254 2 6 0 1 0
2254 2 7 0 1 0
2254 2 8 0 1 1
2254 2 9 1 1 0
2254 2 10 0 1 0
2254 2 11 0 1 0
2254 2 12 0 1 0
2254 2 13 0 1 0
2254 2 14 1 1 0
2254 2 15 1 1 0
2254 2 16 0 1 0
2254 2 17 0 1 1
2254 2 18 0 1 0
2254 2 19 0 1 0
2254 2 20 0 1 0
2254 2 21 0 1 0
2254 2 22 0 1 0
2254 2 23 0 1 0
2254 2 24 0 1 1
2254 2 25 0 1 1
2255 2 1 1 1 0
2255 2 2 1 1 1
2255 2 3 0 1 0
2255 2 4 1 1 1
2255 2 5 1 1 0
2255 2 6 0 1 0
2255 2 7 0 1 1
2255 2 8 0 1 1
2255 2 9 0 1 0
2255 2 10 0 1 0
2255 2 11 0 1 0
2255 2 12 1 1 0
2255 2 13 1 1 0
2255 2 14 1 1 0
2255 2 15 0 1 1
2255 2 16 0 1 0
2255 2 17 0 1 1
2255 2 18 0 1 0
2255 2 19 1 1 1
2255 2 20 0 1 0
2255 2 21 0 1 0
2255 2 22 0 1 1
2255 2 23 0 1 0
2255 2 24 1 1 0
2255 2 25 0 1 1
2256 2 1 0 1 0
2256 2 2 1 1 0
2256 2 3 0 1 0
2256 2 4 0 1 0
2256 2 5 0 1 0
2256 2 6 0 1 1
2256 2 7 0 1 0
2256 2 8 1 1 0
2256 2 9 0 1 0
2256 2 10 0 1 0
2256 2 11 1 1 0
2256 2 12 1 1 0
2256 2 13 0 1 1
2256 2 14 0 1 0
2256 2 15 0 1 0
2256 2 16 0 1 0
2256 2 17 1 1 0
2256 2 18 1 1 1
2256 2 19 0 1 0
2256 2 20 0 1 0
2256 2 21 0 1 1
2256 2 22 0 1 0
2256 2 23 0 1 1
2256 2 24 0 1 0
2256 2 25 0 1 1
2257 2 1 0 1 1
2257 2 2 0 1 0
2257 2 3 0 1 1
2257 2 4 0 1 0
2257 2 5 0 1 0
2257 2 6 0 1 0
2257 2 7 1 1 0
2257 2 8 0 1 0
2257 2 9 0 1 0
2257 2 10 1 1 1
2257 2 11 0 1 0
2257 2 12 0 1 1
2257 2 13 0 1 0
2257 2 14 0 1 0
2257 2 15 1 1 1
2257 2 16 0 1 0
2257 2 17 0 1 0
2257 2 18 0 1 1
2257 2 19 0 1 0
2257 2 20 1 1 0
2257 2 21 0 1 0
2257 2 22 0 1 0
2257 2 23 0 1 0
2257 2 24 1 1 0
2257 2 25 0 1 0
2258 2 1 1 1 1
2258 2 2 1 1 1
2258 2 3 0 1 0
2258 2 4 0 1 1
2258 2 5 0 1 1
2258 2 6 0 1 0
2258 2 7 1 1 1
2258 2 8 0 1 0
2258 2 9 0 1 0
2258 2 10 0 1 1
2258 2 11 0 1 0
2258 2 12 1 1 0
2258 2 13 0 1 0
2258 2 14 0 1 0
2258 2 15 0 1 0
2258 2 16 0 1 0
2258 2 17 1 1 1
2258 2 18 0 1 0
2258 2 19 1 1 0
2258 2 20 0 1 0
2258 2 21 0 1 0
2258 2 22 1 1 0
2258 2 23 0 1 0
2258 2 24 0 1 0
2258 2 25 0 1 0
2259 2 1 0 1 0
2259 2 2 0 1 1
2259 2 3 0 1 0
2259 2 4 0 1 0
2259 2 5 0 1 0
2259 2 6 0 1 0
2259 2 7 0 1 1
2259 2 8 0 1 0
2259 2 9 0 1 1
2259 2 10 0 1 0
2259 2 11 0 1 0
2259 2 12 0 1 0
2259 2 13 0 1 1
2259 2 14 0 1 0
2259 2 15 0 1 0
2259 2 16 0 1 0
2259 2 17 1 1 0
2259 2 18 1 1 0
2259 2 19 1 1 0
2259 2 20 1 1 0
2259 2 21 0 1 0
2259 2 22 0 1 0
2259 2 23 0 1 0
2259 2 24 0 1 0
2259 2 25 0 1 0
2260 2 1 0 1 1
2260 2 2 0 1 0
2260 2 3 0 1 0
2260 2 4 0 1 0
2260 2 5 0 1 0
2260 2 6 0 1 0
2260 2 7 0 1 0
2260 2 8 0 1 1
2260 2 9 0 1 0
2260 2 10 0 1 0
2260 2 11 0 1 1
2260 2 12 0 1 1
2260 2 13 0 1 0
2260 2 14 0 1 0
2260 2 15 0 1 1
2260 2 16 0 1 0
2260 2 17 0 1 1
2260 2 18 0 1 0
2260 2 19 0 1 0
2260 2 20 0 1 0
2260 2 21 1 1 0
2260 2 22 1 1 0
2260 2 23 1 1 0
2260 2 24 1 1 0
2260 2 25 1 1 1
2261 2 1 0 1 0
2261 2 2 0 1 0
2261 2 3 0 1 0
2261 2 4 0 1 1
2261 2 5 0 1 0
2261 2 6 0 1 0
2261 2 7 0 1 0
2261 2 8 0 1 0
2261 2 9 0 1 1
2261 2 10 0 1 0
2261 2 11 0 1 0
2261 2 12 0 1 1
2261 2 13 0 1 0
2261 2 14 0 1 0
2261 2 15 0 1 1
2261 2 16 0 1 0
2261 2 17 0 1 1
2261 2 18 0 1 0
2261 2 19 0 1 1
2261 2 20 0 1 0
2261 2 21 1 1 1
2261 2 22 1 1 0
2261 2 23 1 1 0
2261 2 24 1 1 1
2261 2 25 1 1 0
2262 2 1 0 1 0
2262 2 2 0 1 1
2262 2 3 0 1 0
2262 2 4 0 1 0
2262 2 5 0 1 0
2262 2 6 0 1 0
2262 2 7 0 1 0
2262 2 8 0 1 0
2262 2 9 0 1 1
2262 2 10 0 1 0
2262 2 11 0 1 0
2262 2 12 0 1 0
2262 2 13 0 1 0
2262 2 14 0 1 0
2262 2 15 0 1 0
2262 2 16 0 1 0
2262 2 17 0 1 0
2262 2 18 0 1 1
2262 2 19 0 1 1
2262 2 20 0 1 1
2262 2 21 1 1 0
2262 2 22 1 1 0
2262 2 23 1 1 0
2262 2 24 1 1 0
2262 2 25 1 1 0
2263 2 1 1 1 1
2263 2 2 0 1 0
2263 2 3 1 1 0
2263 2 4 1 1 1
2263 2 5 1 1 1
2263 2 6 0 1 0
2263 2 7 0 1 0
2263 2 8 0 1 0
2263 2 9 0 1 1
2263 2 10 1 1 0
2263 2 11 1 1 0
2263 2 12 0 1 1
2263 2 13 0 1 0
2263 2 14 1 1 1
2263 2 15 0 1 0
2263 2 16 0 1 1
2263 2 17 0 1 1
2263 2 18 0 1 0
2263 2 19 0 1 0
2263 2 20 0 1 0
2263 2 21 0 1 1
2263 2 22 0 1 0
2263 2 23 0 1 0
2263 2 24 0 1 0
2263 2 25 0 1 0
2264 2 1 0 1 1
2264 2 2 0 1 0
2264 2 3 0 1 1
2264 2 4 0 1 0
2264 2 5 0 1 0
2264 2 6 0 1 0
2264 2 7 0 1 0
2264 2 8 0 1 0
2264 2 9 1 1 0
2264 2 10 0 1 0
2264 2 11 1 1 0
2264 2 12 0 1 0
2264 2 13 0 1 0
2264 2 14 1 1 0
2264 2 15 0 1 0
2264 2 16 0 1 0
2264 2 17 0 1 0
2264 2 18 0 1 1
2264 2 19 1 1 0
2264 2 20 0 1 1
2264 2 21 1 1 0
2264 2 22 0 1 1
2264 2 23 0 1 0
2264 2 24 1 1 0
2264 2 25 0 1 1
2265 2 1 0 1 0
2265 2 2 0 1 0
2265 2 3 0 1 1
2265 2 4 0 1 0
2265 2 5 1 1 1
2265 2 6 0 1 1
2265 2 7 0 1 0
2265 2 8 1 1 0
2265 2 9 0 1 0
2265 2 10 0 1 0
2265 2 11 0 1 0
2265 2 12 0 1 1
2265 2 13 1 1 0
2265 2 14 0 1 0
2265 2 15 0 1 0
2265 2 16 0 1 0
2265 2 17 0 1 0
2265 2 18 1 1 0
2265 2 19 0 1 1
2265 2 20 0 1 0
2265 2 21 0 1 1
2265 2 22 0 1 1
2265 2 23 1 1 0
2265 2 24 0 1 0
2265 2 25 0 1 1
2266 2 1 0 1 0
2266 2 2 0 1 0
2266 2 3 0 1 0
2266 2 4 0 1 0
2266 2 5 0 1 0
2266 2 6 0 1 0
2266 2 7 0 1 0
2266 2 8 0 1 0
2266 2 9 0 1 0
2266 2 10 0 1 1
2266 2 11 0 1 0
2266 2 12 0 1 0
2266 2 13 0 1 1
2266 2 14 0 1 0
2266 2 15 0 1 0
2266 2 16 0 1 1
2266 2 17 0 1 0
2266 2 18 0 1 0
2266 2 19 0 1 0
2266 2 20 0 1 1
2266 2 21 0 1 0
2266 2 22 1 1 1
2266 2 23 1 1 0
2266 2 24 1 1 0
2266 2 25 1 1 0
2267 2 1 1 1 0
2267 2 2 1 1 0
2267 2 3 1 1 0
2267 2 4 0 1 0
2267 2 5 0 1 0
2267 2 6 0 1 0
2267 2 7 0 1 1
2267 2 8 0 1 0
2267 2 9 0 1 0
2267 2 10 0 1 0
2267 2 11 0 1 0
2267 2 12 0 1 0
2267 2 13 0 1 0
2267 2 14 0 1 1
2267 2 15 0 1 0
2267 2 16 0 1 1
2267 2 17 1 1 0
2267 2 18 0 1 1
2267 2 19 0 1 0
2267 2 20 0 1 1
2267 2 21 0 1 0
2267 2 22 0 1 0
2267 2 23 0 1 1
2267 2 24 1 1 0
2267 2 25 0 1 0
2268 2 1 0 1 0
2268 2 2 0 1 0
2268 2 3 0 1 0
2268 2 4 0 1 0
2268 2 5 0 1 0
2268 2 6 0 1 0
2268 2 7 0 1 0
2268 2 8 1 1 0
2268 2 9 1 1 0
2268 2 10 0 1 0
2268 2 11 0 1 0
2268 2 12 0 1 0
2268 2 13 0 1 0
2268 2 14 0 1 1
2268 2 15 0 1 0
2268 2 16 0 1 0
2268 2 17 0 1 1
2268 2 18 0 1 0
2268 2 19 0 1 0
2268 2 20 0 1 0
2268 2 21 0 1 1
2268 2 22 0 1 0
2268 2 23 0 1 0
2268 2 24 0 1 0
2268 2 25 0 1 0
2269 2 1 0 1 0
2269 2 2 0 1 0
2269 2 3 0 1 1
2269 2 4 0 1 0
2269 2 5 0 1 0
2269 2 6 1 1 0
2269 2 7 0 1 0
2269 2 8 0 1 0
2269 2 9 0 1 0
2269 2 10 0 1 0
2269 2 11 0 1 0
2269 2 12 0 1 0
2269 2 13 0 1 0
2269 2 14 0 1 0
2269 2 15 0 1 0
2269 2 16 1 1 0
2269 2 17 0 1 1
2269 2 18 0 1 0
2269 2 19 1 1 0
2269 2 20 0 1 0
2269 2 21 0 1 0
2269 2 22 0 1 0
2269 2 23 0 1 1
2269 2 24 0 1 0
2269 2 25 0 1 0
2270 2 1 0 1 1
2270 2 2 0 1 1
2270 2 3 0 1 0
2270 2 4 0 1 1
2270 2 5 0 1 0
2270 2 6 0 1 1
2270 2 7 0 1 0
2270 2 8 0 1 1
2270 2 9 0 1 0
2270 2 10 0 1 1
2270 2 11 0 1 0
2270 2 12 0 1 0
2270 2 13 0 1 1
2270 2 14 1 1 1
2270 2 15 0 1 0
2270 2 16 0 1 0
2270 2 17 0 1 1
2270 2 18 0 1 0
2270 2 19 1 1 0
2270 2 20 0 1 0
2270 2 21 1 1 1
2270 2 22 1 1 0
2270 2 23 1 1 0
2270 2 24 1 1 0
2270 2 25 0 1 0
2271 2 1 0 1 0
2271 2 2 0 1 0
2271 2 3 0 1 0
2271 2 4 0 1 0
2271 2 5 1 1 1
2271 2 6 0 1 0
2271 2 7 0 1 0
2271 2 8 0 1 0
2271 2 9 0 1 1
2271 2 10 1 1 0
2271 2 11 0 1 1
2271 2 12 0 1 0
2271 2 13 0 1 0
2271 2 14 0 1 0
2271 2 15 1 1 0
2271 2 16 0 1 0
2271 2 17 0 1 0
2271 2 18 0 1 0
2271 2 19 0 1 0
2271 2 20 1 1 1
2271 2 21 0 1 1
2271 2 22 0 1 0
2271 2 23 0 1 0
2271 2 24 0 1 0
2271 2 25 1 1 0
2272 2 1 0 1 0
2272 2 2 0 1 0
2272 2 3 0 1 0
2272 2 4 0 1 0
2272 2 5 0 1 0
2272 2 6 0 1 0
2272 2 7 1 1 0
2272 2 8 0 1 0
2272 2 9 0 1 0
2272 2 10 0 1 0
2272 2 11 0 1 0
2272 2 12 0 1 0
2272 2 13 0 1 1
2272 2 14 0 1 0
2272 2 15 1 1 0
2272 2 16 0 1 0
2272 2 17 0 1 1
2272 2 18 0 1 0
2272 2 19 0 1 0
2272 2 20 0 1 0
2272 2 21 0 1 1
2272 2 22 0 1 0
2272 2 23 0 1 0
2272 2 24 0 1 0
2272 2 25 1 1 0
2273 2 1 0 1 0
2273 2 2 1 1 1
2273 2 3 0 1 0
2273 2 4 0 1 0
2273 2 5 0 1 0
2273 2 6 0 1 0
2273 2 7 0 1 1
2273 2 8 0 1 0
2273 2 9 0 1 0
2273 2 10 0 1 0
2273 2 11 0 1 1
2273 2 12 0 1 1
2273 2 13 0 1 1
2273 2 14 0 1 0
2273 2 15 1 1 0
2273 2 16 0 1 1
2273 2 17 0 1 1
2273 2 18 0 1 0
2273 2 19 0 1 0
2273 2 20 0 1 0
2273 2 21 1 1 0
2273 2 22 1 1 0
2273 2 23 1 1 0
2273 2 24 1 1 0
2273 2 25 0 1 1
2274 2 1 0 1 1
2274 2 2 1 1 0
2274 2 3 0 1 0
2274 2 4 0 1 0
2274 2 5 0 1 0
2274 2 6 0 1 0
2274 2 7 1 1 0
2274 2 8 0 1 0
2274 2 9 0 1 0
2274 2 10 1 1 0
2274 2 11 0 1 0
2274 2 12 1 1 0
2274 2 13 0 1 1
2274 2 14 0 1 0
2274 2 15 0 1 0
2274 2 16 0 1 0
2274 2 17 0 1 1
2274 2 18 1 1 0
2274 2 19 0 1 0
2274 2 20 0 1 0
2274 2 21 0 1 1
2274 2 22 1 1 1
2274 2 23 0 1 0
2274 2 24 0 1 0
2274 2 25 0 1 0
2275 2 1 0 1 1
2275 2 2 1 1 0
2275 2 3 0 1 0
2275 2 4 0 1 0
2275 2 5 0 1 0
2275 2 6 0 1 0
2275 2 7 0 1 1
2275 2 8 0 1 1
2275 2 9 0 1 0
2275 2 10 0 1 0
2275 2 11 0 1 1
2275 2 12 0 1 0
2275 2 13 0 1 1
2275 2 14 0 1 0
2275 2 15 0 1 0
2275 2 16 0 1 0
2275 2 17 0 1 0
2275 2 18 0 1 0
2275 2 19 0 1 0
2275 2 20 0 1 0
2275 2 21 0 1 0
2275 2 22 1 1 0
2275 2 23 1 1 0
2275 2 24 1 1 0
2275 2 25 0 1 0
2276 2 1 1 1 0
2276 2 2 1 1 0
2276 2 3 1 1 0
2276 2 4 1 1 0
2276 2 5 1 1 1
2276 2 6 0 1 0
2276 2 7 0 1 0
2276 2 8 0 1 0
2276 2 9 0 1 0
2276 2 10 0 1 1
2276 2 11 0 1 0
2276 2 12 0 1 0
2276 2 13 0 1 0
2276 2 14 0 1 0
2276 2 15 0 1 1
2276 2 16 0 1 0
2276 2 17 0 1 1
2276 2 18 0 1 0
2276 2 19 0 1 0
2276 2 20 0 1 0
2276 2 21 0 1 0
2276 2 22 0 1 0
2276 2 23 0 1 1
2276 2 24 0 1 0
2276 2 25 0 1 0
2277 2 1 0 1 0
2277 2 2 0 1 0
2277 2 3 1 1 0
2277 2 4 0 1 0
2277 2 5 1 1 1
2277 2 6 0 1 0
2277 2 7 0 1 0
2277 2 8 0 1 0
2277 2 9 0 1 0
2277 2 10 0 1 0
2277 2 11 0 1 0
2277 2 12 0 1 0
2277 2 13 1 1 0
2277 2 14 0 1 0
2277 2 15 0 1 1
2277 2 16 0 1 0
2277 2 17 0 1 0
2277 2 18 0 1 0
2277 2 19 0 1 0
2277 2 20 0 1 0
2277 2 21 0 1 0
2277 2 22 0 1 0
2277 2 23 0 1 0
2277 2 24 0 1 1
2277 2 25 1 1 0
2278 2 1 0 1 0
2278 2 2 0 1 0
2278 2 3 0 1 1
2278 2 4 0 1 1
2278 2 5 0 1 0
2278 2 6 0 1 0
2278 2 7 0 1 0
2278 2 8 0 1 0
2278 2 9 0 1 0
2278 2 10 1 1 0
2278 2 11 0 1 0
2278 2 12 0 1 0
2278 2 13 0 1 0
2278 2 14 1 1 1
2278 2 15 1 1 0
2278 2 16 0 1 0
2278 2 17 0 1 0
2278 2 18 0 1 0
2278 2 19 0 1 0
2278 2 20 1 1 0
2278 2 21 0 1 0
2278 2 22 0 1 1
2278 2 23 0 1 0
2278 2 24 0 1 0
2278 2 25 1 1 0
2279 2 1 1 1 1
2279 2 2 0 1 0
2279 2 3 0 1 0
2279 2 4 0 1 0
2279 2 5 0 1 0
2279 2 6 1 1 0
2279 2 7 0 1 0
2279 2 8 0 1 1
2279 2 9 0 1 0
2279 2 10 0 1 1
2279 2 11 0 1 1
2279 2 12 0 1 0
2279 2 13 0 1 0
2279 2 14 0 1 0
2279 2 15 0 1 0
2279 2 16 1 1 1
2279 2 17 0 1 0
2279 2 18 1 1 0
2279 2 19 0 1 0
2279 2 20 0 1 0
2279 2 21 1 1 0
2279 2 22 1 1 0
2279 2 23 0 1 1
2279 2 24 0 1 0
2279 2 25 0 1 0
2280 2 1 0 1 0
2280 2 2 1 1 0
2280 2 3 0 1 1
2280 2 4 0 1 0
2280 2 5 0 1 0
2280 2 6 0 1 1
2280 2 7 1 1 0
2280 2 8 0 1 0
2280 2 9 0 1 0
2280 2 10 0 1 0
2280 2 11 0 1 0
2280 2 12 1 1 1
2280 2 13 0 1 0
2280 2 14 0 1 0
2280 2 15 0 1 0
2280 2 16 0 1 0
2280 2 17 1 1 1
2280 2 18 0 1 0
2280 2 19 0 1 1
2280 2 20 0 1 0
2280 2 21 0 1 0
2280 2 22 1 1 0
2280 2 23 0 1 0
2280 2 24 0 1 1
2280 2 25 0 1 0
2281 2 1 0 1 0
2281 2 2 0 1 0
2281 2 3 1 1 1
2281 2 4 1 1 0
2281 2 5 0 1 0
2281 2 6 0 1 0
2281 2 7 0 1 1
2281 2 8 0 1 0
2281 2 9 0 1 1
2281 2 10 0 1 0
2281 2 11 0 1 1
2281 2 12 0 1 0
2281 2 13 1 1 0
2281 2 14 0 1 0
2281 2 15 0 1 0
2281 2 16 0 1 0
2281 2 17 0 1 0
2281 2 18 0 1 0
2281 2 19 0 1 0
2281 2 20 0 1 1
2281 2 21 1 1 0
2281 2 22 0 1 0
2281 2 23 0 1 0
2281 2 24 0 1 0
2281 2 25 0 1 0
2282 2 1 0 1 0
2282 2 2 0 1 0
2282 2 3 0 1 0
2282 2 4 0 1 0
2282 2 5 0 1 0
2282 2 6 1 1 0
2282 2 7 0 1 0
2282 2 8 0 1 0
2282 2 9 0 1 0
2282 2 10 1 1 0
2282 2 11 0 1 0
2282 2 12 0 1 0
2282 2 13 0 1 0
2282 2 14 0 1 0
2282 2 15 0 1 0
2282 2 16 1 1 0
2282 2 17 0 1 1
2282 2 18 0 1 0
2282 2 19 0 1 0
2282 2 20 0 1 1
2282 2 21 1 1 0
2282 2 22 0 1 0
2282 2 23 0 1 0
2282 2 24 0 1 0
2282 2 25 0 1 0
2283 2 1 0 1 0
2283 2 2 0 1 0
2283 2 3 0 1 0
2283 2 4 0 1 0
2283 2 5 0 1 0
2283 2 6 0 1 0
2283 2 7 0 1 0
2283 2 8 0 1 0
2283 2 9 1 1 0
2283 2 10 0 1 0
2283 2 11 0 1 1
2283 2 12 0 1 0
2283 2 13 0 1 1
2283 2 14 0 1 0
2283 2 15 0 1 0
2283 2 16 1 1 0
2283 2 17 0 1 0
2283 2 18 1 1 0
2283 2 19 0 1 0
2283 2 20 0 1 0
2283 2 21 0 1 0
2283 2 22 0 1 0
2283 2 23 0 1 0
2283 2 24 0 1 1
2283 2 25 0 1 0
2284 2 1 0 1 0
2284 2 2 0 1 0
2284 2 3 0 1 0
2284 2 4 0 1 1
2284 2 5 0 1 1
2284 2 6 0 1 0
2284 2 7 0 1 0
2284 2 8 0 1 0
2284 2 9 0 1 1
2284 2 10 0 1 0
2284 2 11 0 1 0
2284 2 12 0 1 1
2284 2 13 0 1 0
2284 2 14 0 1 0
2284 2 15 0 1 0
2284 2 16 0 1 1
2284 2 17 1 1 1
2284 2 18 0 1 0
2284 2 19 0 1 0
2284 2 20 0 1 0
2284 2 21 0 1 0
2284 2 22 1 1 0
2284 2 23 0 1 0
2284 2 24 0 1 0
2284 2 25 0 1 0
2285 2 1 0 1 1
2285 2 2 0 1 0
2285 2 3 0 1 0
2285 2 4 0 1 0
2285 2 5 0 1 0
2285 2 6 0 1 0
2285 2 7 0 1 0
2285 2 8 0 1 0
2285 2 9 1 1 1
2285 2 10 0 1 0
2285 2 11 1 1 1
2285 2 12 0 1 0
2285 2 13 0 1 1
2285 2 14 1 1 0
2285 2 15 0 1 0
2285 2 16 0 1 0
2285 2 17 0 1 0
2285 2 18 0 1 1
2285 2 19 0 1 0
2285 2 20 0 1 1
2285 2 21 0 1 0
2285 2 22 0 1 0
2285 2 23 0 1 0
2285 2 24 1 1 0
2285 2 25 0 1 0
2286 2 1 1 1 0
2286 2 2 1 1 0
2286 2 3 1 1 1
2286 2 4 1 1 0
2286 2 5 1 1 1
2286 2 6 0 1 0
2286 2 7 0 1 0
2286 2 8 0 1 0
2286 2 9 1 1 0
2286 2 10 0 1 1
2286 2 11 0 1 0
2286 2 12 0 1 1
2286 2 13 0 1 0
2286 2 14 0 1 0
2286 2 15 0 1 0
2286 2 16 0 1 0
2286 2 17 0 1 1
2286 2 18 0 1 0
2286 2 19 0 1 0
2286 2 20 0 1 0
2286 2 21 0 1 0
2286 2 22 0 1 0
2286 2 23 0 1 0
2286 2 24 0 1 0
2286 2 25 0 1 1
2287 2 1 0 1 0
2287 2 2 0 1 0
2287 2 3 0 1 0
2287 2 4 1 1 0
2287 2 5 0 1 1
2287 2 6 0 1 0
2287 2 7 0 1 0
2287 2 8 0 1 0
2287 2 9 0 1 1
2287 2 10 0 1 0
2287 2 11 0 1 1
2287 2 12 0 1 0
2287 2 13 0 1 0
2287 2 14 0 1 0
2287 2 15 0 1 0
2287 2 16 1 1 1
2287 2 17 0 1 0
2287 2 18 0 1 0
2287 2 19 0 1 0
2287 2 20 0 1 0
2287 2 21 0 1 0
2287 2 22 0 1 1
2287 2 23 0 1 0
2287 2 24 0 1 0
2287 2 25 0 1 0
2288 2 1 0 1 0
2288 2 2 0 1 0
2288 2 3 0 1 0
2288 2 4 0 1 1
2288 2 5 0 1 0
2288 2 6 0 1 1
2288 2 7 0 1 0
2288 2 8 1 1 0
2288 2 9 0 1 1
2288 2 10 1 1 0
2288 2 11 1 1 0
2288 2 12 1 1 0
2288 2 13 1 1 0
2288 2 14 1 1 0
2288 2 15 0 1 1
2288 2 16 0 1 0
2288 2 17 0 1 0
2288 2 18 1 1 1
2288 2 19 0 1 1
2288 2 20 0 1 1
2288 2 21 0 1 0
2288 2 22 0 1 0
2288 2 23 0 1 0
2288 2 24 0 1 1
2288 2 25 0 1 0
2289 2 1 0 1 0
2289 2 2 0 1 0
2289 2 3 1 1 0
2289 2 4 0 1 1
2289 2 5 0 1 0
2289 2 6 0 1 0
2289 2 7 0 1 0
2289 2 8 1 1 1
2289 2 9 0 1 1
2289 2 10 0 1 0
2289 2 11 0 1 1
2289 2 12 0 1 0
2289 2 13 1 1 0
2289 2 14 0 1 0
2289 2 15 0 1 1
2289 2 16 0 1 0
2289 2 17 0 1 0
2289 2 18 1 1 1
2289 2 19 0 1 0
2289 2 20 0 1 0
2289 2 21 0 1 1
2289 2 22 0 1 0
2289 2 23 1 1 0
2289 2 24 0 1 1
2289 2 25 0 1 0
2290 2 1 0 1 0
2290 2 2 1 1 0
2290 2 3 0 1 1
2290 2 4 0 1 0
2290 2 5 0 1 0
2290 2 6 0 1 1
2290 2 7 1 1 0
2290 2 8 0 1 0
2290 2 9 0 1 0
2290 2 10 0 1 1
2290 2 11 0 1 0
2290 2 12 1 1 0
2290 2 13 0 1 0
2290 2 14 0 1 0
2290 2 15 0 1 0
2290 2 16 0 1 0
2290 2 17 1 1 0
2290 2 18 0 1 1
2290 2 19 0 1 0
2290 2 20 0 1 0
2290 2 21 0 1 0
2290 2 22 1 1 1
2290 2 23 0 1 0
2290 2 24 0 1 1
2290 2 25 0 1 0
2291 2 1 0 1 0
2291 2 2 0 1 0
2291 2 3 0 1 0
2291 2 4 0 1 0
2291 2 5 1 1 0
2291 2 6 0 1 0
2291 2 7 0 1 0
2291 2 8 1 1 0
2291 2 9 0 1 0
2291 2 10 1 1 0
2291 2 11 0 1 1
2291 2 12 0 1 0
2291 2 13 0 1 0
2291 2 14 0 1 0
2291 2 15 0 1 0
2291 2 16 0 1 0
2291 2 17 0 1 0
2291 2 18 0 1 1
2291 2 19 0 1 1
2291 2 20 1 1 0
2291 2 21 0 1 0
2291 2 22 0 1 1
2291 2 23 0 1 0
2291 2 24 0 1 0
2291 2 25 0 1 0
2292 2 1 0 1 0
2292 2 2 0 1 1
2292 2 3 0 1 0
2292 2 4 0 1 1
2292 2 5 1 1 0
2292 2 6 0 1 0
2292 2 7 0 1 0
2292 2 8 0 1 0
2292 2 9 0 1 0
2292 2 10 1 1 0
2292 2 11 0 1 0
2292 2 12 0 1 1
2292 2 13 0 1 0
2292 2 14 0 1 0
2292 2 15 1 1 0
2292 2 16 0 1 0
2292 2 17 0 1 0
2292 2 18 0 1 0
2292 2 19 0 1 0
2292 2 20 1 1 0
2292 2 21 0 1 1
2292 2 22 0 1 1
2292 2 23 0 1 0
2292 2 24 0 1 0
2292 2 25 1 1 1
2293 2 1 0 1 0
2293 2 2 1 1 1
2293 2 3 0 1 0
2293 2 4 0 1 1
2293 2 5 0 1 0
2293 2 6 0 1 0
2293 2 7 1 1 0
2293 2 8 0 1 0
2293 2 9 0 1 0
2293 2 10 0 1 0
2293 2 11 0 1 0
2293 2 12 1 1 0
2293 2 13 0 1 0
2293 2 14 0 1 0
2293 2 15 0 1 1
2293 2 16 0 1 0
2293 2 17 1 1 0
2293 2 18 0 1 0
2293 2 19 0 1 0
2293 2 20 0 1 0
2293 2 21 0 1 0
2293 2 22 1 1 0
2293 2 23 0 1 1
2293 2 24 0 1 0
2293 2 25 0 1 0
2294 2 1 0 1 0
2294 2 2 0 1 1
2294 2 3 0 1 0
2294 2 4 0 1 0
2294 2 5 1 1 0
2294 2 6 1 1 0
2294 2 7 0 1 0
2294 2 8 0 1 0
2294 2 9 0 1 1
2294 2 10 1 1 0
2294 2 11 0 1 0
2294 2 12 0 1 0
2294 2 13 0 1 0
2294 2 14 0 1 0
2294 2 15 0 1 0
2294 2 16 0 1 0
2294 2 17 0 1 0
2294 2 18 0 1 0
2294 2 19 0 1 0
2294 2 20 0 1 0
2294 2 21 0 1 1
2294 2 22 0 1 0
2294 2 23 0 1 0
2294 2 24 0 1 0
2294 2 25 1 1 1
2295 2 1 1 1 0
2295 2 2 0 1 0
2295 2 3 0 1 1
2295 2 4 0 1 0
2295 2 5 0 1 1
2295 2 6 1 1 1
2295 2 7 0 1 0
2295 2 8 1 1 0
2295 2 9 0 1 0
2295 2 10 0 1 0
2295 2 11 0 1 1
2295 2 12 0 1 0
2295 2 13 0 1 0
2295 2 14 0 1 0
2295 2 15 0 1 1
2295 2 16 1 1 0
2295 2 17 0 1 0
2295 2 18 0 1 0
2295 2 19 0 1 0
2295 2 20 0 1 0
2295 2 21 1 1 0
2295 2 22 0 1 0
2295 2 23 0 1 0
2295 2 24 0 1 0
2295 2 25 0 1 0
2296 2 1 1 1 0
2296 2 2 0 1 1
2296 2 3 0 1 0
2296 2 4 0 1 0
2296 2 5 0 1 0
2296 2 6 1 1 0
2296 2 7 0 1 0
2296 2 8 0 1 1
2296 2 9 0 1 0
2296 2 10 0 1 0
2296 2 11 0 1 0
2296 2 12 0 1 0
2296 2 13 0 1 0
2296 2 14 0 1 0
2296 2 15 0 1 0
2296 2 16 0 1 0
2296 2 17 0 1 0
2296 2 18 0 1 0
2296 2 19 0 1 0
2296 2 20 0 1 0
2296 2 21 1 1 0
2296 2 22 0 1 0
2296 2 23 0 1 1
2296 2 24 0 1 1
2296 2 25 0 1 1
2297 2 1 1 1 0
2297 2 2 0 1 0
2297 2 3 0 1 0
2297 2 4 1 1 1
2297 2 5 0 1 0
2297 2 6 1 1 1
2297 2 7 0 1 0
2297 2 8 0 1 1
2297 2 9 1 1 0
2297 2 10 1 1 0
2297 2 11 0 1 0
2297 2 12 0 1 0
2297 2 13 0 1 0
2297 2 14 0 1 0
2297 2 15 0 1 1
2297 2 16 0 1 0
2297 2 17 0 1 0
2297 2 18 0 1 1
2297 2 19 1 1 0
2297 2 20 0 1 0
2297 2 21 0 1 0
2297 2 22 0 1 0
2297 2 23 0 1 1
2297 2 24 0 1 1
2297 2 25 0 1 0
2298 2 1 0 1 0
2298 2 2 0 1 0
2298 2 3 0 1 0
2298 2 4 0 1 0
2298 2 5 0 1 0
2298 2 6 0 1 1
2298 2 7 0 1 0
2298 2 8 0 1 0
2298 2 9 0 1 0
2298 2 10 0 1 0
2298 2 11 0 1 0
2298 2 12 1 1 0
2298 2 13 0 1 0
2298 2 14 0 1 0
2298 2 15 0 1 0
2298 2 16 0 1 0
2298 2 17 1 1 1
2298 2 18 0 1 1
2298 2 19 0 1 1
2298 2 20 0 1 0
2298 2 21 0 1 0
2298 2 22 1 1 0
2298 2 23 1 1 0
2298 2 24 1 1 1
2298 2 25 1 1 0
2299 2 1 0 1 1
2299 2 2 0 1 0
2299 2 3 0 1 1
2299 2 4 0 1 0
2299 2 5 0 1 0
2299 2 6 0 1 1
2299 2 7 1 1 0
2299 2 8 1 1 0
2299 2 9 1 1 1
2299 2 10 0 1 0
2299 2 11 0 1 0
2299 2 12 0 1 0
2299 2 13 0 1 0
2299 2 14 0 1 0
2299 2 15 0 1 0
2299 2 16 0 1 1
2299 2 17 1 1 0
2299 2 18 0 1 0
2299 2 19 1 1 0
2299 2 20 0 1 0
2299 2 21 0 1 0
2299 2 22 0 1 0
2299 2 23 0 1 1
2299 2 24 0 1 1
2299 2 25 0 1 0
2300 2 1 1 1 0
2300 2 2 1 1 0
2300 2 3 0 1 0
2300 2 4 0 1 0
2300 2 5 0 1 1
2300 2 6 1 1 0
2300 2 7 0 1 0
2300 2 8 0 1 0
2300 2 9 0 1 1
2300 2 10 0 1 0
2300 2 11 1 1 0
2300 2 12 0 1 0
2300 2 13 0 1 1
2300 2 14 0 1 0
2300 2 15 0 1 0
2300 2 16 1 1 1
2300 2 17 1 1 0
2300 2 18 0 1 0
2300 2 19 1 1 0
2300 2 20 0 1 1
2300 2 21 0 1 1
2300 2 22 0 1 0
2300 2 23 0 1 1
2300 2 24 0 1 1
2300 2 25 0 1 0
2301 2 1 1 1 0
2301 2 2 0 1 1
2301 2 3 1 1 1
2301 2 4 1 1 1
2301 2 5 1 1 0
2301 2 6 0 1 0
2301 2 7 0 1 0
2301 2 8 0 1 1
2301 2 9 0 1 0
2301 2 10 0 1 0
2301 2 11 0 1 0
2301 2 12 0 1 1
2301 2 13 0 1 0
2301 2 14 0 1 1
2301 2 15 0 1 0
2301 2 16 0 1 0
2301 2 17 0 1 0
2301 2 18 0 1 0
2301 2 19 0 1 0
2301 2 20 0 1 0
2301 2 21 0 1 0
2301 2 22 0 1 0
2301 2 23 1 1 0
2301 2 24 0 1 0
2301 2 25 0 1 0
2302 2 1 0 1 0
2302 2 2 0 1 0
2302 2 3 0 1 0
2302 2 4 0 1 1
2302 2 5 0 1 0
2302 2 6 0 1 1
2302 2 7 0 1 1
2302 2 8 0 1 0
2302 2 9 0 1 0
2302 2 10 0 1 1
2302 2 11 0 1 1
2302 2 12 0 1 0
2302 2 13 0 1 0
2302 2 14 0 1 0
2302 2 15 0 1 0
2302 2 16 0 1 0
2302 2 17 1 1 0
2302 2 18 1 1 0
2302 2 19 1 1 0
2302 2 20 1 1 0
2302 2 21 0 1 0
2302 2 22 0 1 1
2302 2 23 0 1 0
2302 2 24 0 1 0
2302 2 25 0 1 0
2303 2 1 0 1 1
2303 2 2 0 1 0
2303 2 3 0 1 0
2303 2 4 0 1 1
2303 2 5 0 1 0
2303 2 6 0 1 0
2303 2 7 0 1 1
2303 2 8 1 1 1
2303 2 9 0 1 0
2303 2 10 0 1 1
2303 2 11 0 1 0
2303 2 12 0 1 0
2303 2 13 0 1 0
2303 2 14 1 1 0
2303 2 15 0 1 0
2303 2 16 0 1 1
2303 2 17 0 1 0
2303 2 18 1 1 0
2303 2 19 1 1 1
2303 2 20 0 1 0
2303 2 21 0 1 1
2303 2 22 0 1 0
2303 2 23 1 1 0
2303 2 24 0 1 0
2303 2 25 0 1 0
2304 2 1 0 1 1
2304 2 2 0 1 1
2304 2 3 0 1 0
2304 2 4 0 1 1
2304 2 5 1 1 0
2304 2 6 0 1 0
2304 2 7 0 1 0
2304 2 8 1 1 0
2304 2 9 0 1 0
2304 2 10 1 1 0
2304 2 11 0 1 0
2304 2 12 0 1 0
2304 2 13 0 1 0
2304 2 14 0 1 0
2304 2 15 1 1 1
2304 2 16 0 1 0
2304 2 17 0 1 0
2304 2 18 0 1 0
2304 2 19 0 1 0
2304 2 20 1 1 0
2304 2 21 0 1 0
2304 2 22 0 1 0
2304 2 23 1 1 0
2304 2 24 0 1 0
2304 2 25 1 1 0
2305 2 1 0 1 0
2305 2 2 0 1 1
2305 2 3 1 1 0
2305 2 4 0 1 0
2305 2 5 1 1 0
2305 2 6 0 1 1
2305 2 7 0 1 0
2305 2 8 1 1 0
2305 2 9 0 1 0
2305 2 10 0 1 0
2305 2 11 0 1 0
2305 2 12 0 1 0
2305 2 13 0 1 1
2305 2 14 0 1 1
2305 2 15 0 1 0
2305 2 16 0 1 0
2305 2 17 0 1 1
2305 2 18 1 1 0
2305 2 19 0 1 0
2305 2 20 0 1 0
2305 2 21 0 1 0
2305 2 22 0 1 0
2305 2 23 1 1 1
2305 2 24 0 1 0
2305 2 25 0 1 0
2306 2 1 0 1 0
2306 2 2 0 1 0
2306 2 3 0 1 1
2306 2 4 0 1 0
2306 2 5 0 1 0
2306 2 6 0 1 0
2306 2 7 0 1 0
2306 2 8 0 1 0
2306 2 9 0 1 0
2306 2 10 0 1 1
2306 2 11 0 1 0
2306 2 12 0 1 0
2306 2 13 0 1 0
2306 2 14 0 1 0
2306 2 15 0 1 0
2306 2 16 0 1 1
2306 2 17 0 1 0
2306 2 18 0 1 0
2306 2 19 0 1 0
2306 2 20 0 1 1
2306 2 21 1 1 0
2306 2 22 1 1 0
2306 2 23 1 1 1
2306 2 24 1 1 0
2306 2 25 1 1 0
2307 2 1 0 1 1
2307 2 2 0 1 0
2307 2 3 1 1 1
2307 2 4 1 1 0
2307 2 5 0 1 0
2307 2 6 0 1 0
2307 2 7 0 1 0
2307 2 8 1 1 0
2307 2 9 0 1 0
2307 2 10 0 1 0
2307 2 11 0 1 1
2307 2 12 0 1 0
2307 2 13 0 1 0
2307 2 14 0 1 0
2307 2 15 0 1 0
2307 2 16 0 1 0
2307 2 17 0 1 1
2307 2 18 0 1 0
2307 2 19 0 1 0
2307 2 20 0 1 0
2307 2 21 0 1 0
2307 2 22 0 1 0
2307 2 23 0 1 0
2307 2 24 0 1 0
2307 2 25 0 1 1
2308 2 1 0 1 0
2308 2 2 0 1 0
2308 2 3 0 1 0
2308 2 4 0 1 1
2308 2 5 0 1 0
2308 2 6 0 1 1
2308 2 7 0 1 0
2308 2 8 0 1 0
2308 2 9 0 1 1
2308 2 10 0 1 0
2308 2 11 0 1 0
2308 2 12 0 1 0
2308 2 13 0 1 0
2308 2 14 1 1 0
2308 2 15 0 1 0
2308 2 16 0 1 0
2308 2 17 0 1 0
2308 2 18 0 1 0
2308 2 19 0 1 1
2308 2 20 0 1 0
2308 2 21 1 1 0
2308 2 22 1 1 0
2308 2 23 0 1 0
2308 2 24 0 1 1
2308 2 25 1 1 0
2309 2 1 1 1 0
2309 2 2 0 1 0
2309 2 3 0 1 0
2309 2 4 0 1 0
2309 2 5 0 1 0
2309 2 6 1 1 0
2309 2 7 0 1 1
2309 2 8 1 1 0
2309 2 9 0 1 1
2309 2 10 0 1 1
2309 2 11 1 1 0
2309 2 12 0 1 0
2309 2 13 0 1 1
2309 2 14 0 1 0
2309 2 15 0 1 0
2309 2 16 1 1 0
2309 2 17 0 1 1
2309 2 18 0 1 1
2309 2 19 0 1 0
2309 2 20 0 1 0
2309 2 21 1 1 0
2309 2 22 0 1 1
2309 2 23 0 1 0
2309 2 24 0 1 0
2309 2 25 0 1 1
2310 2 1 0 1 0
2310 2 2 0 1 0
2310 2 3 0 1 1
2310 2 4 1 1 0
2310 2 5 1 1 0
2310 2 6 0 1 0
2310 2 7 0 1 0
2310 2 8 1 1 1
2310 2 9 1 1 1
2310 2 10 0 1 0
2310 2 11 0 1 0
2310 2 12 0 1 0
2310 2 13 0 1 0
2310 2 14 1 1 0
2310 2 15 0 1 0
2310 2 16 0 1 1
2310 2 17 0 1 1
2310 2 18 0 1 0
2310 2 19 1 1 0
2310 2 20 0 1 0
2310 2 21 0 1 0
2310 2 22 0 1 1
2310 2 23 0 1 0
2310 2 24 1 1 1
2310 2 25 0 1 1
2311 2 1 1 1 0
2311 2 2 0 1 0
2311 2 3 0 1 0
2311 2 4 1 1 0
2311 2 5 1 1 0
2311 2 6 0 1 0
2311 2 7 0 1 1
2311 2 8 0 1 0
2311 2 9 0 1 0
2311 2 10 0 1 0
2311 2 11 0 1 0
2311 2 12 0 1 0
2311 2 13 0 1 1
2311 2 14 0 1 0
2311 2 15 0 1 0
2311 2 16 0 1 0
2311 2 17 0 1 0
2311 2 18 0 1 0
2311 2 19 0 1 0
2311 2 20 0 1 0
2311 2 21 0 1 1
2311 2 22 0 1 1
2311 2 23 0 1 0
2311 2 24 0 1 0
2311 2 25 1 1 1
2312 2 1 0 1 0
2312 2 2 1 1 0
2312 2 3 0 1 0
2312 2 4 0 1 0
2312 2 5 0 1 0
2312 2 6 0 1 0
2312 2 7 1 1 0
2312 2 8 0 1 0
2312 2 9 0 1 0
2312 2 10 0 1 0
2312 2 11 0 1 0
2312 2 12 0 1 0
2312 2 13 0 1 0
2312 2 14 0 1 0
2312 2 15 0 1 1
2312 2 16 0 1 0
2312 2 17 0 1 0
2312 2 18 0 1 1
2312 2 19 0 1 0
2312 2 20 0 1 0
2312 2 21 0 1 0
2312 2 22 1 1 0
2312 2 23 0 1 0
2312 2 24 0 1 1
2312 2 25 0 1 0
2313 2 1 0 1 0
2313 2 2 0 1 0
2313 2 3 0 1 0
2313 2 4 1 1 1
2313 2 5 1 1 0
2313 2 6 0 1 0
2313 2 7 0 1 0
2313 2 8 0 1 0
2313 2 9 0 1 0
2313 2 10 0 1 0
2313 2 11 0 1 0
2313 2 12 0 1 0
2313 2 13 0 1 1
2313 2 14 1 1 0
2313 2 15 0 1 1
2313 2 16 0 1 0
2313 2 17 0 1 0
2313 2 18 0 1 0
2313 2 19 1 1 1
2313 2 20 0 1 0
2313 2 21 0 1 0
2313 2 22 0 1 0
2313 2 23 0 1 0
2313 2 24 1 1 0
2313 2 25 0 1 1
2314 2 1 0 1 0
2314 2 2 0 1 0
2314 2 3 0 1 1
2314 2 4 0 1 0
2314 2 5 0 1 0
2314 2 6 0 1 0
2314 2 7 0 1 0
2314 2 8 0 1 1
2314 2 9 0 1 0
2314 2 10 0 1 0
2314 2 11 0 1 0
2314 2 12 0 1 0
2314 2 13 0 1 0
2314 2 14 0 1 0
2314 2 15 1 1 0
2314 2 16 0 1 0
2314 2 17 0 1 0
2314 2 18 0 1 0
2314 2 19 0 1 0
2314 2 20 0 1 0
2314 2 21 0 1 0
2314 2 22 1 1 0
2314 2 23 0 1 0
2314 2 24 0 1 0
2314 2 25 0 1 0
2315 2 1 0 1 0
2315 2 2 0 1 1
2315 2 3 0 1 0
2315 2 4 1 1 0
2315 2 5 0 1 0
2315 2 6 0 1 1
2315 2 7 0 1 0
2315 2 8 0 1 0
2315 2 9 1 1 1
2315 2 10 0 1 0
2315 2 11 0 1 0
2315 2 12 0 1 0
2315 2 13 0 1 0
2315 2 14 1 1 1
2315 2 15 0 1 1
2315 2 16 0 1 0
2315 2 17 0 1 0
2315 2 18 0 1 0
2315 2 19 0 1 0
2315 2 20 0 1 0
2315 2 21 0 1 0
2315 2 22 1 1 0
2315 2 23 0 1 0
2315 2 24 1 1 0
2315 2 25 1 1 0
2316 2 1 0 1 0
2316 2 2 0 1 0
2316 2 3 0 1 0
2316 2 4 0 1 0
2316 2 5 0 1 1
2316 2 6 0 1 0
2316 2 7 0 1 0
2316 2 8 0 1 0
2316 2 9 0 1 1
2316 2 10 0 1 0
2316 2 11 0 1 1
2316 2 12 0 1 1
2316 2 13 0 1 0
2316 2 14 0 1 0
2316 2 15 0 1 0
2316 2 16 0 1 0
2316 2 17 0 1 1
2316 2 18 0 1 1
2316 2 19 0 1 0
2316 2 20 0 1 0
2316 2 21 1 1 1
2316 2 22 1 1 0
2316 2 23 0 1 0
2316 2 24 1 1 1
2316 2 25 1 1 0
2317 2 1 0 1 1
2317 2 2 0 1 0
2317 2 3 0 1 0
2317 2 4 0 1 1
2317 2 5 0 1 0
2317 2 6 0 1 0
2317 2 7 0 1 0
2317 2 8 0 1 1
2317 2 9 0 1 1
2317 2 10 0 1 0
2317 2 11 0 1 0
2317 2 12 0 1 0
2317 2 13 0 1 0
2317 2 14 0 1 0
2317 2 15 0 1 1
2317 2 16 1 1 0
2317 2 17 1 1 0
2317 2 18 1 1 1
2317 2 19 1 1 0
2317 2 20 1 1 1
2317 2 21 0 1 0
2317 2 22 0 1 0
2317 2 23 0 1 0
2317 2 24 0 1 0
2317 2 25 0 1 0
2318 2 1 0 1 0
2318 2 2 0 1 0
2318 2 3 0 1 0
2318 2 4 0 1 0
2318 2 5 0 1 1
2318 2 6 1 1 0
2318 2 7 1 1 0
2318 2 8 1 1 0
2318 2 9 0 1 0
2318 2 10 0 1 0
2318 2 11 0 1 0
2318 2 12 0 1 0
2318 2 13 0 1 0
2318 2 14 0 1 1
2318 2 15 0 1 0
2318 2 16 0 1 0
2318 2 17 0 1 0
2318 2 18 1 1 0
2318 2 19 0 1 0
2318 2 20 0 1 0
2318 2 21 0 1 1
2318 2 22 0 1 0
2318 2 23 0 1 0
2318 2 24 0 1 0
2318 2 25 0 1 1
2319 2 1 1 1 0
2319 2 2 1 1 1
2319 2 3 1 1 1
2319 2 4 1 1 0
2319 2 5 1 1 0
2319 2 6 0 1 0
2319 2 7 0 1 0
2319 2 8 0 1 0
2319 2 9 0 1 1
2319 2 10 0 1 1
2319 2 11 0 1 1
2319 2 12 0 1 1
2319 2 13 0 1 0
2319 2 14 1 1 1
2319 2 15 0 1 0
2319 2 16 0 1 0
2319 2 17 0 1 0
2319 2 18 0 1 0
2319 2 19 0 1 0
2319 2 20 0 1 0
2319 2 21 0 1 0
2319 2 22 0 1 0
2319 2 23 0 1 0
2319 2 24 0 1 0
2319 2 25 0 1 0
2320 2 1 0 1 0
2320 2 2 0 1 1
2320 2 3 0 1 0
2320 2 4 0 1 0
2320 2 5 0 1 0
2320 2 6 0 1 1
2320 2 7 0 1 0
2320 2 8 0 1 1
2320 2 9 0 1 0
2320 2 10 0 1 0
2320 2 11 1 1 0
2320 2 12 1 1 0
2320 2 13 1 1 0
2320 2 14 1 1 0
2320 2 15 1 1 0
2320 2 16 0 1 0
2320 2 17 0 1 0
2320 2 18 0 1 1
2320 2 19 0 1 0
2320 2 20 0 1 0
2320 2 21 0 1 0
2320 2 22 0 1 0
2320 2 23 0 1 1
2320 2 24 0 1 0
2320 2 25 0 1 1
2321 2 1 0 1 0
2321 2 2 0 1 0
2321 2 3 0 1 0
2321 2 4 0 1 0
2321 2 5 0 1 1
2321 2 6 0 1 0
2321 2 7 0 1 0
2321 2 8 0 1 0
2321 2 9 0 1 0
2321 2 10 0 1 0
2321 2 11 0 1 0
2321 2 12 0 1 0
2321 2 13 0 1 1
2321 2 14 0 1 0
2321 2 15 0 1 0
2321 2 16 0 1 0
2321 2 17 0 1 1
2321 2 18 0 1 0
2321 2 19 0 1 0
2321 2 20 0 1 0
2321 2 21 0 1 0
2321 2 22 0 1 0
2321 2 23 1 1 0
2321 2 24 1 1 0
2321 2 25 1 1 0
2322 2 1 0 1 0
2322 2 2 0 1 0
2322 2 3 1 1 1
2322 2 4 1 1 1
2322 2 5 1 1 0
2322 2 6 0 1 0
2322 2 7 0 1 0
2322 2 8 0 1 0
2322 2 9 0 1 0
2322 2 10 0 1 0
2322 2 11 0 1 1
2322 2 12 0 1 0
2322 2 13 0 1 1
2322 2 14 1 1 0
2322 2 15 0 1 0
2322 2 16 0 1 0
2322 2 17 0 1 0
2322 2 18 1 1 1
2322 2 19 0 1 0
2322 2 20 0 1 0
2322 2 21 0 1 0
2322 2 22 0 1 0
2322 2 23 0 1 0
2322 2 24 0 1 0
2322 2 25 0 1 1
2323 2 1 0 1 0
2323 2 2 0 1 0
2323 2 3 0 1 1
2323 2 4 1 1 0
2323 2 5 0 1 0
2323 2 6 0 1 0
2323 2 7 0 1 0
2323 2 8 0 1 0
2323 2 9 1 1 1
2323 2 10 0 1 0
2323 2 11 0 1 0
2323 2 12 1 1 0
2323 2 13 0 1 0
2323 2 14 1 1 0
2323 2 15 0 1 0
2323 2 16 0 1 0
2323 2 17 0 1 0
2323 2 18 0 1 0
2323 2 19 1 1 0
2323 2 20 0 1 0
2323 2 21 0 1 1
2323 2 22 0 1 0
2323 2 23 0 1 1
2323 2 24 1 1 0
2323 2 25 0 1 0
2324 2 1 0 1 0
2324 2 2 0 1 0
2324 2 3 0 1 0
2324 2 4 0 1 0
2324 2 5 0 1 0
2324 2 6 0 1 0
2324 2 7 0 1 1
2324 2 8 0 1 0
2324 2 9 0 1 0
2324 2 10 0 1 0
2324 2 11 1 1 0
2324 2 12 1 1 1
2324 2 13 1 1 1
2324 2 14 1 1 0
2324 2 15 1 1 0
2324 2 16 0 1 1
2324 2 17 0 1 0
2324 2 18 0 1 1
2324 2 19 0 1 0
2324 2 20 0 1 0
2324 2 21 0 1 0
2324 2 22 0 1 0
2324 2 23 0 1 0
2324 2 24 0 1 0
2324 2 25 0 1 1
2325 2 1 0 1 1
2325 2 2 0 1 0
2325 2 3 1 1 0
2325 2 4 0 1 0
2325 2 5 0 1 0
2325 2 6 0 1 1
2325 2 7 0 1 1
2325 2 8 1 1 0
2325 2 9 0 1 0
2325 2 10 0 1 0
2325 2 11 0 1 0
2325 2 12 0 1 0
2325 2 13 1 1 1
2325 2 14 0 1 1
2325 2 15 0 1 0
2325 2 16 0 1 0
2325 2 17 0 1 0
2325 2 18 1 1 0
2325 2 19 0 1 1
2325 2 20 0 1 0
2325 2 21 0 1 0
2325 2 22 0 1 0
2325 2 23 1 1 0
2325 2 24 0 1 1
2325 2 25 0 1 1
2326 2 1 0 1 0
2326 2 2 1 1 0
2326 2 3 0 1 0
2326 2 4 0 1 0
2326 2 5 0 1 1
2326 2 6 0 1 1
2326 2 7 1 1 0
2326 2 8 0 1 1
2326 2 9 0 1 0
2326 2 10 0 1 1
2326 2 11 0 1 1
2326 2 12 1 1 1
2326 2 13 0 1 0
2326 2 14 0 1 1
2326 2 15 0 1 0
2326 2 16 0 1 0
2326 2 17 1 1 0
2326 2 18 0 1 0
2326 2 19 0 1 0
2326 2 20 0 1 0
2326 2 21 0 1 0
2326 2 22 1 1 0
2326 2 23 0 1 0
2326 2 24 0 1 0
2326 2 25 0 1 0
2327 2 1 0 1 1
2327 2 2 0 1 1
2327 2 3 0 1 1
2327 2 4 0 1 0
2327 2 5 1 1 0
2327 2 6 1 1 0
2327 2 7 1 1 0
2327 2 8 0 1 0
2327 2 9 0 1 0
2327 2 10 1 1 0
2327 2 11 0 1 0
2327 2 12 0 1 0
2327 2 13 0 1 1
2327 2 14 0 1 0
2327 2 15 0 1 0
2327 2 16 0 1 0
2327 2 17 0 1 0
2327 2 18 0 1 0
2327 2 19 0 1 1
2327 2 20 0 1 0
2327 2 21 0 1 0
2327 2 22 0 1 0
2327 2 23 0 1 1
2327 2 24 0 1 0
2327 2 25 0 1 1
2328 2 1 0 1 0
2328 2 2 0 1 0
2328 2 3 0 1 1
2328 2 4 0 1 0
2328 2 5 0 1 1
2328 2 6 0 1 0
2328 2 7 0 1 0
2328 2 8 0 1 1
2328 2 9 0 1 0
2328 2 10 0 1 0
2328 2 11 1 1 0
2328 2 12 1 1 1
2328 2 13 1 1 0
2328 2 14 0 1 0
2328 2 15 0 1 1
2328 2 16 0 1 1
2328 2 17 1 1 1
2328 2 18 1 1 0
2328 2 19 0 1 0
2328 2 20 0 1 1
2328 2 21 0 1 0
2328 2 22 0 1 0
2328 2 23 0 1 0
2328 2 24 0 1 1
2328 2 25 0 1 0
2329 2 1 0 1 0
2329 2 2 0 1 0
2329 2 3 1 1 0
2329 2 4 0 1 0
2329 2 5 1 1 0
2329 2 6 0 1 0
2329 2 7 0 1 1
2329 2 8 1 1 1
2329 2 9 0 1 0
2329 2 10 0 1 0
2329 2 11 0 1 0
2329 2 12 0 1 0
2329 2 13 1 1 0
2329 2 14 0 1 1
2329 2 15 0 1 0
2329 2 16 0 1 0
2329 2 17 0 1 0
2329 2 18 1 1 0
2329 2 19 0 1 0
2329 2 20 0 1 0
2329 2 21 0 1 0
2329 2 22 0 1 1
2329 2 23 1 1 0
2329 2 24 0 1 0
2329 2 25 0 1 0
2330 2 1 0 1 0
2330 2 2 0 1 0
2330 2 3 0 1 0
2330 2 4 1 1 1
2330 2 5 0 1 1
2330 2 6 0 1 1
2330 2 7 0 1 0
2330 2 8 0 1 1
2330 2 9 1 1 0
2330 2 10 1 1 1
2330 2 11 0 1 0
2330 2 12 0 1 1
2330 2 13 0 1 1
2330 2 14 0 1 1
2330 2 15 0 1 0
2330 2 16 0 1 0
2330 2 17 0 1 1
2330 2 18 0 1 0
2330 2 19 1 1 0
2330 2 20 0 1 1
2330 2 21 0 1 1
2330 2 22 0 1 0
2330 2 23 1 1 0
2330 2 24 1 1 0
2330 2 25 0 1 0
2331 2 1 0 1 0
2331 2 2 0 1 0
2331 2 3 0 1 1
2331 2 4 0 1 0
2331 2 5 0 1 0
2331 2 6 1 1 0
2331 2 7 0 1 0
2331 2 8 1 1 1
2331 2 9 0 1 0
2331 2 10 1 1 0
2331 2 11 0 1 0
2331 2 12 0 1 1
2331 2 13 0 1 0
2331 2 14 0 1 0
2331 2 15 1 1 0
2331 2 16 0 1 0
2331 2 17 0 1 0
2331 2 18 0 1 1
2331 2 19 0 1 1
2331 2 20 0 1 0
2331 2 21 0 1 1
2331 2 22 0 1 0
2331 2 23 1 1 0
2331 2 24 0 1 0
2331 2 25 1 1 0
2332 2 1 1 1 0
2332 2 2 1 1 0
2332 2 3 0 1 0
2332 2 4 0 1 1
2332 2 5 0 1 1
2332 2 6 0 1 0
2332 2 7 0 1 0
2332 2 8 0 1 1
2332 2 9 0 1 0
2332 2 10 0 1 0
2332 2 11 0 1 0
2332 2 12 0 1 0
2332 2 13 0 1 0
2332 2 14 0 1 0
2332 2 15 0 1 0
2332 2 16 0 1 1
2332 2 17 0 1 0
2332 2 18 0 1 0
2332 2 19 0 1 0
2332 2 20 0 1 0
2332 2 21 1 1 0
2332 2 22 1 1 0
2332 2 23 0 1 1
2332 2 24 1 1 0
2332 2 25 1 1 0
2333 2 1 0 1 0
2333 2 2 0 1 0
2333 2 3 0 1 0
2333 2 4 0 1 0
2333 2 5 0 1 0
2333 2 6 0 1 1
2333 2 7 1 1 1
2333 2 8 0 1 0
2333 2 9 0 1 0
2333 2 10 0 1 0
2333 2 11 0 1 0
2333 2 12 0 1 0
2333 2 13 0 1 0
2333 2 14 0 1 0
2333 2 15 0 1 1
2333 2 16 1 1 0
2333 2 17 1 1 0
2333 2 18 1 1 1
2333 2 19 0 1 0
2333 2 20 1 1 0
2333 2 21 0 1 0
2333 2 22 0 1 0
2333 2 23 0 1 0
2333 2 24 0 1 0
2333 2 25 0 1 0
2334 2 1 0 1 0
2334 2 2 0 1 0
2334 2 3 0 1 1
2334 2 4 0 1 0
2334 2 5 0 1 0
2334 2 6 0 1 0
2334 2 7 0 1 0
2334 2 8 0 1 0
2334 2 9 0 1 1
2334 2 10 0 1 0
2334 2 11 0 1 0
2334 2 12 0 1 0
2334 2 13 0 1 0
2334 2 14 0 1 0
2334 2 15 0 1 0
2334 2 16 0 1 0
2334 2 17 0 1 1
2334 2 18 0 1 0
2334 2 19 0 1 0
2334 2 20 0 1 1
2334 2 21 0 1 0
2334 2 22 1 1 0
2334 2 23 1 1 1
2334 2 24 0 1 0
2334 2 25 1 1 0
2335 2 1 0 1 0
2335 2 2 0 1 1
2335 2 3 0 1 1
2335 2 4 0 1 0
2335 2 5 0 1 1
2335 2 6 0 1 1
2335 2 7 0 1 1
2335 2 8 0 1 0
2335 2 9 0 1 0
2335 2 10 0 1 1
2335 2 11 0 1 0
2335 2 12 0 1 0
2335 2 13 0 1 0
2335 2 14 0 1 0
2335 2 15 0 1 0
2335 2 16 1 1 0
2335 2 17 1 1 1
2335 2 18 1 1 0
2335 2 19 1 1 0
2335 2 20 1 1 0
2335 2 21 0 1 0
2335 2 22 0 1 0
2335 2 23 0 1 0
2335 2 24 0 1 1
2335 2 25 0 1 0
2336 2 1 0 1 0
2336 2 2 0 1 0
2336 2 3 0 1 0
2336 2 4 1 1 0
2336 2 5 0 1 0
2336 2 6 1 1 0
2336 2 7 0 1 0
2336 2 8 1 1 0
2336 2 9 0 1 1
2336 2 10 0 1 0
2336 2 11 1 1 0
2336 2 12 0 1 0
2336 2 13 0 1 0
2336 2 14 0 1 0
2336 2 15 0 1 0
2336 2 16 0 1 0
2336 2 17 0 1 0
2336 2 18 0 1 1
2336 2 19 0 1 0
2336 2 20 0 1 1
2336 2 21 1 1 0
2336 2 22 0 1 1
2336 2 23 1 1 1
2336 2 24 0 1 0
2336 2 25 0 1 0
2337 2 1 0 1 0
2337 2 2 0 1 0
2337 2 3 0 1 0
2337 2 4 0 1 1
2337 2 5 1 1 0
2337 2 6 0 1 1
2337 2 7 0 1 0
2337 2 8 0 1 0
2337 2 9 0 1 0
2337 2 10 1 1 0
2337 2 11 0 1 1
2337 2 12 0 1 0
2337 2 13 0 1 0
2337 2 14 0 1 0
2337 2 15 1 1 0
2337 2 16 0 1 0
2337 2 17 0 1 0
2337 2 18 0 1 0
2337 2 19 0 1 1
2337 2 20 1 1 0
2337 2 21 0 1 0
2337 2 22 0 1 0
2337 2 23 0 1 0
2337 2 24 0 1 0
2337 2 25 1 1 0
2338 2 1 0 1 0
2338 2 2 0 1 0
2338 2 3 0 1 1
2338 2 4 0 1 1
2338 2 5 1 1 0
2338 2 6 0 1 0
2338 2 7 0 1 1
2338 2 8 0 1 0
2338 2 9 0 1 0
2338 2 10 1 1 1
2338 2 11 0 1 0
2338 2 12 0 1 0
2338 2 13 0 1 0
2338 2 14 0 1 0
2338 2 15 1 1 0
2338 2 16 0 1 0
2338 2 17 0 1 1
2338 2 18 0 1 0
2338 2 19 0 1 0
2338 2 20 1 1 0
2338 2 21 0 1 0
2338 2 22 0 1 0
2338 2 23 0 1 0
2338 2 24 0 1 1
2338 2 25 1 1 1
2339 2 1 1 1 0
2339 2 2 0 1 1
2339 2 3 1 1 0
2339 2 4 0 1 0
2339 2 5 0 1 1
2339 2 6 0 1 0
2339 2 7 0 1 0
2339 2 8 0 1 0
2339 2 9 0 1 0
2339 2 10 0 1 0
2339 2 11 0 1 0
2339 2 12 0 1 1
2339 2 13 0 1 1
2339 2 14 0 1 0
2339 2 15 0 1 0
2339 2 16 0 1 0
2339 2 17 0 1 0
2339 2 18 0 1 0
2339 2 19 0 1 0
2339 2 20 0 1 1
2339 2 21 1 1 0
2339 2 22 1 1 1
2339 2 23 1 1 0
2339 2 24 1 1 0
2339 2 25 0 1 1
2340 2 1 0 1 0
2340 2 2 0 1 0
2340 2 3 0 1 0
2340 2 4 1 1 0
2340 2 5 0 1 0
2340 2 6 0 1 0
2340 2 7 1 1 0
2340 2 8 0 1 0
2340 2 9 0 1 1
2340 2 10 0 1 0
2340 2 11 0 1 0
2340 2 12 0 1 0
2340 2 13 0 1 0
2340 2 14 1 1 0
2340 2 15 0 1 0
2340 2 16 0 1 1
2340 2 17 0 1 1
2340 2 18 0 1 0
2340 2 19 1 1 0
2340 2 20 0 1 1
2340 2 21 0 1 1
2340 2 22 0 1 0
2340 2 23 1 1 0
2340 2 24 1 1 0
2340 2 25 1 1 1
2341 2 1 0 1 0
2341 2 2 0 1 0
2341 2 3 0 1 1
2341 2 4 0 1 0
2341 2 5 0 1 0
2341 2 6 0 1 0
2341 2 7 0 1 0
2341 2 8 0 1 0
2341 2 9 0 1 0
2341 2 10 0 1 0
2341 2 11 0 1 1
2341 2 12 0 1 1
2341 2 13 0 1 0
2341 2 14 0 1 0
2341 2 15 0 1 0
2341 2 16 0 1 1
2341 2 17 1 1 0
2341 2 18 0 1 1
2341 2 19 1 1 0
2341 2 20 1 1 1
2341 2 21 0 1 0
2341 2 22 0 1 0
2341 2 23 0 1 0
2341 2 24 0 1 0
2341 2 25 0 1 0
2342 2 1 0 1 0
2342 2 2 0 1 0
2342 2 3 0 1 0
2342 2 4 0 1 0
2342 2 5 0 1 0
2342 2 6 0 1 0
2342 2 7 0 1 0
2342 2 8 0 1 0
2342 2 9 0 1 1
2342 2 10 1 1 0
2342 2 11 0 1 1
2342 2 12 0 1 0
2342 2 13 0 1 0
2342 2 14 0 1 1
2342 2 15 1 1 0
2342 2 16 0 1 0
2342 2 17 0 1 0
2342 2 18 1 1 0
2342 2 19 0 1 0
2342 2 20 0 1 0
2342 2 21 0 1 0
2342 2 22 0 1 0
2342 2 23 0 1 1
2342 2 24 0 1 1
2342 2 25 0 1 0
2343 2 1 0 1 1
2343 2 2 1 1 0
2343 2 3 0 1 0
2343 2 4 0 1 1
2343 2 5 0 1 0
2343 2 6 0 1 1
2343 2 7 1 1 0
2343 2 8 0 1 0
2343 2 9 0 1 0
2343 2 10 0 1 0
2343 2 11 0 1 0
2343 2 12 1 1 0
2343 2 13 0 1 0
2343 2 14 0 1 1
2343 2 15 0 1 0
2343 2 16 0 1 0
2343 2 17 0 1 0
2343 2 18 1 1 0
2343 2 19 0 1 0
2343 2 20 0 1 0
2343 2 21 0 1 0
2343 2 22 0 1 0
2343 2 23 0 1 0
2343 2 24 1 1 1
2343 2 25 0 1 0
2344 2 1 0 1 0
2344 2 2 0 1 0
2344 2 3 0 1 0
2344 2 4 1 1 1
2344 2 5 0 1 0
2344 2 6 1 1 0
2344 2 7 1 1 0
2344 2 8 0 1 0
2344 2 9 1 1 1
2344 2 10 1 1 0
2344 2 11 0 1 0
2344 2 12 0 1 0
2344 2 13 0 1 1
2344 2 14 0 1 0
2344 2 15 0 1 0
2344 2 16 0 1 0
2344 2 17 0 1 0
2344 2 18 0 1 0
2344 2 19 0 1 0
2344 2 20 0 1 0
2344 2 21 0 1 0
2344 2 22 0 1 0
2344 2 23 0 1 0
2344 2 24 0 1 1
2344 2 25 0 1 1
2345 2 1 0 1 1
2345 2 2 0 1 0
2345 2 3 0 1 0
2345 2 4 0 1 0
2345 2 5 0 1 0
2345 2 6 0 1 0
2345 2 7 0 1 0
2345 2 8 0 1 1
2345 2 9 0 1 0
2345 2 10 0 1 0
2345 2 11 0 1 0
2345 2 12 0 1 0
2345 2 13 0 1 0
2345 2 14 0 1 1
2345 2 15 0 1 0
2345 2 16 0 1 0
2345 2 17 0 1 1
2345 2 18 0 1 1
2345 2 19 0 1 0
2345 2 20 0 1 0
2345 2 21 0 1 0
2345 2 22 1 1 0
2345 2 23 1 1 0
2345 2 24 1 1 0
2345 2 25 1 1 0
2346 2 1 0 1 1
2346 2 2 0 1 0
2346 2 3 0 1 0
2346 2 4 0 1 0
2346 2 5 0 1 1
2346 2 6 0 1 0
2346 2 7 0 1 0
2346 2 8 0 1 0
2346 2 9 1 1 0
2346 2 10 0 1 0
2346 2 11 1 1 0
2346 2 12 0 1 0
2346 2 13 0 1 0
2346 2 14 1 1 1
2346 2 15 0 1 1
2346 2 16 0 1 0
2346 2 17 0 1 0
2346 2 18 0 1 1
2346 2 19 0 1 0
2346 2 20 0 1 0
2346 2 21 0 1 0
2346 2 22 0 1 1
2346 2 23 0 1 0
2346 2 24 1 1 1
2346 2 25 0 1 0
2347 2 1 0 1 0
2347 2 2 0 1 0
2347 2 3 0 1 0
2347 2 4 0 1 0
2347 2 5 0 1 0
2347 2 6 0 1 0
2347 2 7 0 1 0
2347 2 8 1 1 0
2347 2 9 0 1 0
2347 2 10 0 1 0
2347 2 11 0 1 0
2347 2 12 0 1 1
2347 2 13 0 1 0
2347 2 14 0 1 0
2347 2 15 0 1 0
2347 2 16 0 1 0
2347 2 17 0 1 1
2347 2 18 0 1 0
2347 2 19 0 1 0
2347 2 20 0 1 0
2347 2 21 0 1 0
2347 2 22 0 1 0
2347 2 23 1 1 0
2347 2 24 0 1 0
2347 2 25 0 1 0
2348 2 1 0 1 0
2348 2 2 0 1 0
2348 2 3 0 1 0
2348 2 4 1 1 0
2348 2 5 0 1 0
2348 2 6 0 1 0
2348 2 7 0 1 1
2348 2 8 0 1 0
2348 2 9 0 1 0
2348 2 10 0 1 0
2348 2 11 0 1 0
2348 2 12 1 1 1
2348 2 13 0 1 0
2348 2 14 1 1 0
2348 2 15 0 1 0
2348 2 16 0 1 0
2348 2 17 0 1 0
2348 2 18 0 1 0
2348 2 19 0 1 0
2348 2 20 0 1 0
2348 2 21 0 1 0
2348 2 22 0 1 1
2348 2 23 0 1 0
2348 2 24 0 1 1
2348 2 25 0 1 0
2349 2 1 0 1 0
2349 2 2 0 1 0
2349 2 3 0 1 0
2349 2 4 0 1 0
2349 2 5 0 1 0
2349 2 6 0 1 0
2349 2 7 0 1 0
2349 2 8 0 1 0
2349 2 9 0 1 1
2349 2 10 0 1 1
2349 2 11 0 1 0
2349 2 12 0 1 0
2349 2 13 0 1 0
2349 2 14 0 1 0
2349 2 15 0 1 0
2349 2 16 0 1 0
2349 2 17 0 1 0
2349 2 18 0 1 1
2349 2 19 0 1 0
2349 2 20 1 1 0
2349 2 21 0 1 0
2349 2 22 0 1 0
2349 2 23 0 1 0
2349 2 24 0 1 1
2349 2 25 1 1 0
2350 2 1 0 1 0
2350 2 2 0 1 0
2350 2 3 0 1 0
2350 2 4 0 1 0
2350 2 5 0 1 0
2350 2 6 1 1 0
2350 2 7 1 1 0
2350 2 8 1 1 1
2350 2 9 1 1 0
2350 2 10 0 1 1
2350 2 11 0 1 0
2350 2 12 0 1 0
2350 2 13 0 1 0
2350 2 14 0 1 0
2350 2 15 0 1 0
2350 2 16 0 1 0
2350 2 17 0 1 0
2350 2 18 1 1 1
2350 2 19 0 1 1
2350 2 20 0 1 1
2350 2 21 0 1 0
2350 2 22 0 1 0
2350 2 23 0 1 0
2350 2 24 0 1 0
2350 2 25 0 1 0
2351 2 1 1 1 0
2351 2 2 0 1 0
2351 2 3 0 1 0
2351 2 4 0 1 0
2351 2 5 0 1 0
2351 2 6 0 1 1
2351 2 7 0 1 0
2351 2 8 0 1 0
2351 2 9 0 1 0
2351 2 10 0 1 0
2351 2 11 1 1 0
2351 2 12 1 1 0
2351 2 13 1 1 1
2351 2 14 1 1 0
2351 2 15 1 1 0
2351 2 16 0 1 0
2351 2 17 0 1 0
2351 2 18 0 1 1
2351 2 19 0 1 0
2351 2 20 0 1 1
2351 2 21 0 1 1
2351 2 22 0 1 0
2351 2 23 0 1 0
2351 2 24 0 1 1
2351 2 25 0 1 0
2352 2 1 0 1 0
2352 2 2 0 1 0
2352 2 3 0 1 1
2352 2 4 1 1 0
2352 2 5 0 1 0
2352 2 6 0 1 0
2352 2 7 0 1 0
2352 2 8 0 1 0
2352 2 9 1 1 0
2352 2 10 0 1 1
2352 2 11 0 1 1
2352 2 12 0 1 0
2352 2 13 0 1 0
2352 2 14 1 1 1
2352 2 15 0 1 1
2352 2 16 0 1 0
2352 2 17 0 1 0
2352 2 18 0 1 0
2352 2 19 1 1 0
2352 2 20 0 1 1
2352 2 21 0 1 0
2352 2 22 0 1 0
2352 2 23 0 1 0
2352 2 24 1 1 0
2352 2 25 0 1 0
2353 2 1 0 1 1
2353 2 2 1 1 0
2353 2 3 1 1 0
2353 2 4 1 1 0
2353 2 5 1 1 0
2353 2 6 0 1 0
2353 2 7 0 1 0
2353 2 8 0 1 0
2353 2 9 1 1 0
2353 2 10 0 1 0
2353 2 11 1 1 1
2353 2 12 0 1 1
2353 2 13 1 1 0
2353 2 14 0 1 0
2353 2 15 0 1 1
2353 2 16 0 1 0
2353 2 17 0 1 1
2353 2 18 0 1 0
2353 2 19 0 1 0
2353 2 20 0 1 0
2353 2 21 0 1 0
2353 2 22 0 1 0
2353 2 23 0 1 0
2353 2 24 0 1 0
2353 2 25 0 1 0
2354 2 1 0 1 0
2354 2 2 0 1 0
2354 2 3 0 1 0
2354 2 4 0 1 0
2354 2 5 0 1 0
2354 2 6 1 1 0
2354 2 7 1 1 0
2354 2 8 1 1 1
2354 2 9 1 1 0
2354 2 10 1 1 1
2354 2 11 0 1 0
2354 2 12 0 1 0
2354 2 13 0 1 0
2354 2 14 0 1 0
2354 2 15 0 1 0
2354 2 16 0 1 1
2354 2 17 0 1 0
2354 2 18 0 1 0
2354 2 19 0 1 0
2354 2 20 0 1 1
2354 2 21 0 1 0
2354 2 22 0 1 0
2354 2 23 0 1 0
2354 2 24 0 1 0
2354 2 25 0 1 0
2355 2 1 0 1 0
2355 2 2 0 1 0
2355 2 3 0 1 0
2355 2 4 0 1 0
2355 2 5 1 1 0
2355 2 6 1 1 0
2355 2 7 0 1 1
2355 2 8 0 1 0
2355 2 9 0 1 0
2355 2 10 1 1 1
2355 2 11 0 1 0
2355 2 12 0 1 0
2355 2 13 0 1 1
2355 2 14 0 1 0
2355 2 15 1 1 1
2355 2 16 1 1 1
2355 2 17 0 1 1
2355 2 18 0 1 0
2355 2 19 0 1 0
2355 2 20 1 1 1
2355 2 21 0 1 0
2355 2 22 0 1 1
2355 2 23 0 1 0
2355 2 24 0 1 0
2355 2 25 1 1 0
2356 2 1 0 1 0
2356 2 2 0 1 0
2356 2 3 0 1 0
2356 2 4 1 1 0
2356 2 5 1 1 0
2356 2 6 0 1 0
2356 2 7 1 1 1
2356 2 8 0 1 0
2356 2 9 1 1 1
2356 2 10 0 1 0
2356 2 11 0 1 0
2356 2 12 1 1 0
2356 2 13 0 1 0
2356 2 14 0 1 0
2356 2 15 0 1 0
2356 2 16 0 1 0
2356 2 17 0 1 0
2356 2 18 0 1 0
2356 2 19 0 1 0
2356 2 20 0 1 1
2356 2 21 0 1 0
2356 2 22 0 1 0
2356 2 23 0 1 1
2356 2 24 0 1 0
2356 2 25 0 1 1
2357 2 1 0 1 0
2357 2 2 0 1 0
2357 2 3 0 1 0
2357 2 4 0 1 0
2357 2 5 0 1 0
2357 2 6 0 1 1
2357 2 7 0 1 0
2357 2 8 0 1 0
2357 2 9 0 1 0
2357 2 10 0 1 0
2357 2 11 0 1 1
2357 2 12 0 1 0
2357 2 13 0 1 0
2357 2 14 0 1 0
2357 2 15 0 1 0
2357 2 16 1 1 0
2357 2 17 1 1 0
2357 2 18 1 1 0
2357 2 19 1 1 1
2357 2 20 1 1 0
2357 2 21 1 1 1
2357 2 22 0 1 1
2357 2 23 0 1 1
2357 2 24 0 1 0
2357 2 25 0 1 0
2358 2 1 0 1 0
2358 2 2 0 1 0
2358 2 3 0 1 0
2358 2 4 0 1 0
2358 2 5 0 1 0
2358 2 6 0 1 0
2358 2 7 0 1 0
2358 2 8 0 1 0
2358 2 9 0 1 0
2358 2 10 0 1 0
2358 2 11 0 1 0
2358 2 12 0 1 0
2358 2 13 0 1 0
2358 2 14 0 1 1
2358 2 15 0 1 1
2358 2 16 0 1 0
2358 2 17 1 1 0
2358 2 18 1 1 0
2358 2 19 1 1 0
2358 2 20 0 1 0
2358 2 21 0 1 0
2358 2 22 0 1 0
2358 2 23 0 1 0
2358 2 24 0 1 1
2358 2 25 0 1 0
2359 2 1 1 1 1
2359 2 2 0 1 0
2359 2 3 0 1 0
2359 2 4 0 1 0
2359 2 5 0 1 0
2359 2 6 1 1 0
2359 2 7 0 1 0
2359 2 8 0 1 0
2359 2 9 0 1 0
2359 2 10 0 1 0
2359 2 11 0 1 0
2359 2 12 0 1 0
2359 2 13 0 1 1
2359 2 14 0 1 0
2359 2 15 0 1 0
2359 2 16 0 1 0
2359 2 17 0 1 0
2359 2 18 0 1 1
2359 2 19 0 1 0
2359 2 20 0 1 0
2359 2 21 0 1 0
2359 2 22 1 1 1
2359 2 23 0 1 0
2359 2 24 0 1 0
2359 2 25 0 1 0
2360 2 1 0 1 0
2360 2 2 0 1 0
2360 2 3 0 1 0
2360 2 4 0 1 0
2360 2 5 0 1 1
2360 2 6 1 1 0
2360 2 7 0 1 0
2360 2 8 1 1 0
2360 2 9 1 1 0
2360 2 10 1 1 1
2360 2 11 0 1 0
2360 2 12 0 1 1
2360 2 13 0 1 0
2360 2 14 0 1 1
2360 2 15 0 1 0
2360 2 16 0 1 0
2360 2 17 0 1 0
2360 2 18 0 1 0
2360 2 19 0 1 0
2360 2 20 0 1 0
2360 2 21 0 1 0
2360 2 22 0 1 0
2360 2 23 0 1 0
2360 2 24 0 1 0
2360 2 25 0 1 0
2361 2 1 1 1 0
2361 2 2 0 1 0
2361 2 3 0 1 0
2361 2 4 0 1 0
2361 2 5 0 1 0
2361 2 6 1 1 0
2361 2 7 0 1 1
2361 2 8 0 1 0
2361 2 9 1 1 0
2361 2 10 0 1 1
2361 2 11 0 1 0
2361 2 12 0 1 0
2361 2 13 0 1 0
2361 2 14 0 1 1
2361 2 15 0 1 0
2361 2 16 1 1 0
2361 2 17 0 1 0
2361 2 18 0 1 0
2361 2 19 0 1 0
2361 2 20 0 1 0
2361 2 21 1 1 1
2361 2 22 0 1 0
2361 2 23 0 1 1
2361 2 24 0 1 0
2361 2 25 0 1 0
2362 2 1 0 1 0
2362 2 2 0 1 0
2362 2 3 0 1 0
2362 2 4 0 1 0
2362 2 5 0 1 1
2362 2 6 0 1 0
2362 2 7 0 1 0
2362 2 8 0 1 0
2362 2 9 0 1 0
2362 2 10 0 1 0
2362 2 11 1 1 0
2362 2 12 1 1 0
2362 2 13 1 1 1
2362 2 14 1 1 1
2362 2 15 0 1 0
2362 2 16 0 1 0
2362 2 17 0 1 0
2362 2 18 0 1 0
2362 2 19 0 1 0
2362 2 20 0 1 0
2362 2 21 0 1 1
2362 2 22 0 1 1
2362 2 23 1 1 0
2362 2 24 0 1 0
2362 2 25 1 1 0
2363 2 1 0 1 0
2363 2 2 0 1 1
2363 2 3 0 1 1
2363 2 4 0 1 0
2363 2 5 0 1 0
2363 2 6 1 1 0
2363 2 7 1 1 0
2363 2 8 1 1 0
2363 2 9 1 1 1
2363 2 10 0 1 0
2363 2 11 0 1 0
2363 2 12 0 1 0
2363 2 13 0 1 0
2363 2 14 0 1 1
2363 2 15 0 1 0
2363 2 16 0 1 0
2363 2 17 1 1 0
2363 2 18 0 1 0
2363 2 19 0 1 0
2363 2 20 0 1 0
2363 2 21 0 1 0
2363 2 22 0 1 1
2363 2 23 0 1 0
2363 2 24 0 1 0
2363 2 25 0 1 1
2364 2 1 0 1 0
2364 2 2 0 1 1
2364 2 3 0 1 0
2364 2 4 0 1 0
2364 2 5 0 1 0
2364 2 6 1 1 0
2364 2 7 1 1 0
2364 2 8 1 1 0
2364 2 9 1 1 0
2364 2 10 0 1 0
2364 2 11 0 1 0
2364 2 12 0 1 0
2364 2 13 0 1 1
2364 2 14 0 1 0
2364 2 15 0 1 1
2364 2 16 0 1 0
2364 2 17 0 1 0
2364 2 18 0 1 0
2364 2 19 0 1 0
2364 2 20 0 1 1
2364 2 21 0 1 1
2364 2 22 0 1 1
2364 2 23 0 1 0
2364 2 24 0 1 0
2364 2 25 0 1 0
2365 2 1 1 1 0
2365 2 2 1 1 1
2365 2 3 1 1 0
2365 2 4 1 1 0
2365 2 5 0 1 0
2365 2 6 0 1 1
2365 2 7 0 1 0
2365 2 8 0 1 0
2365 2 9 0 1 0
2365 2 10 0 1 0
2365 2 11 0 1 0
2365 2 12 0 1 0
2365 2 13 0 1 1
2365 2 14 0 1 0
2365 2 15 0 1 0
2365 2 16 0 1 0
2365 2 17 0 1 0
2365 2 18 0 1 0
2365 2 19 0 1 0
2365 2 20 0 1 0
2365 2 21 0 1 1
2365 2 22 0 1 1
2365 2 23 0 1 0
2365 2 24 0 1 0
2365 2 25 0 1 1
2366 2 1 1 1 0
2366 2 2 0 1 0
2366 2 3 1 1 0
2366 2 4 0 1 0
2366 2 5 0 1 0
2366 2 6 0 1 0
2366 2 7 0 1 0
2366 2 8 0 1 0
2366 2 9 0 1 1
2366 2 10 0 1 0
2366 2 11 0 1 0
2366 2 12 0 1 0
2366 2 13 1 1 1
2366 2 14 0 1 0
2366 2 15 0 1 1
2366 2 16 0 1 0
2366 2 17 0 1 0
2366 2 18 1 1 0
2366 2 19 0 1 0
2366 2 20 0 1 0
2366 2 21 0 1 0
2366 2 22 0 1 1
2366 2 23 1 1 0
2366 2 24 0 1 0
2366 2 25 0 1 0
2367 2 1 1 1 0
2367 2 2 1 1 1
2367 2 3 1 1 0
2367 2 4 0 1 0
2367 2 5 1 1 1
2367 2 6 0 1 1
2367 2 7 0 1 0
2367 2 8 0 1 0
2367 2 9 0 1 0
2367 2 10 0 1 1
2367 2 11 0 1 0
2367 2 12 0 1 0
2367 2 13 1 1 0
2367 2 14 0 1 0
2367 2 15 0 1 0
2367 2 16 0 1 0
2367 2 17 0 1 0
2367 2 18 0 1 0
2367 2 19 0 1 0
2367 2 20 0 1 1
2367 2 21 0 1 0
2367 2 22 0 1 0
2367 2 23 0 1 0
2367 2 24 0 1 0
2367 2 25 0 1 0
2368 2 1 0 1 0
2368 2 2 0 1 0
2368 2 3 1 1 0
2368 2 4 0 1 0
2368 2 5 0 1 0
2368 2 6 0 1 0
2368 2 7 0 1 1
2368 2 8 1 1 0
2368 2 9 0 1 0
2368 2 10 0 1 0
2368 2 11 0 1 1
2368 2 12 0 1 0
2368 2 13 1 1 0
2368 2 14 0 1 0
2368 2 15 0 1 0
2368 2 16 0 1 0
2368 2 17 0 1 1
2368 2 18 1 1 0
2368 2 19 0 1 0
2368 2 20 0 1 1
2368 2 21 0 1 1
2368 2 22 0 1 0
2368 2 23 1 1 1
2368 2 24 0 1 0
2368 2 25 0 1 0
2369 2 1 0 1 0
2369 2 2 1 1 0
2369 2 3 0 1 0
2369 2 4 0 1 0
2369 2 5 1 1 0
2369 2 6 0 1 0
2369 2 7 0 1 0
2369 2 8 0 1 0
2369 2 9 0 1 0
2369 2 10 1 1 1
2369 2 11 0 1 1
2369 2 12 0 1 0
2369 2 13 0 1 0
2369 2 14 0 1 1
2369 2 15 1 1 0
2369 2 16 0 1 0
2369 2 17 0 1 0
2369 2 18 0 1 0
2369 2 19 1 1 1
2369 2 20 0 1 0
2369 2 21 0 1 0
2369 2 22 0 1 1
2369 2 23 0 1 0
2369 2 24 0 1 0
2369 2 25 1 1 0
2370 2 1 0 1 0
2370 2 2 0 1 0
2370 2 3 0 1 0
2370 2 4 0 1 0
2370 2 5 0 1 1
2370 2 6 1 1 0
2370 2 7 1 1 0
2370 2 8 1 1 0
2370 2 9 1 1 0
2370 2 10 0 1 0
2370 2 11 0 1 1
2370 2 12 0 1 0
2370 2 13 0 1 0
2370 2 14 0 1 0
2370 2 15 0 1 0
2370 2 16 0 1 0
2370 2 17 0 1 0
2370 2 18 0 1 0
2370 2 19 0 1 1
2370 2 20 0 1 0
2370 2 21 0 1 0
2370 2 22 0 1 0
2370 2 23 0 1 0
2370 2 24 0 1 1
2370 2 25 0 1 0
2371 2 1 0 1 1
2371 2 2 0 1 1
2371 2 3 0 1 0
2371 2 4 0 1 0
2371 2 5 0 1 0
2371 2 6 0 1 0
2371 2 7 0 1 0
2371 2 8 0 1 1
2371 2 9 0 1 0
2371 2 10 0 1 0
2371 2 11 1 1 0
2371 2 12 1 1 0
2371 2 13 1 1 0
2371 2 14 1 1 1
2371 2 15 1 1 0
2371 2 16 0 1 0
2371 2 17 0 1 0
2371 2 18 0 1 0
2371 2 19 0 1 1
2371 2 20 0 1 0
2371 2 21 0 1 0
2371 2 22 0 1 0
2371 2 23 0 1 0
2371 2 24 0 1 0
2371 2 25 0 1 0
2372 2 1 0 1 0
2372 2 2 0 1 0
2372 2 3 0 1 0
2372 2 4 0 1 0
2372 2 5 0 1 0
2372 2 6 0 1 0
2372 2 7 0 1 0
2372 2 8 0 1 0
2372 2 9 0 1 1
2372 2 10 0 1 1
2372 2 11 0 1 0
2372 2 12 0 1 0
2372 2 13 0 1 0
2372 2 14 0 1 0
2372 2 15 0 1 0
2372 2 16 0 1 0
2372 2 17 0 1 0
2372 2 18 0 1 0
2372 2 19 0 1 0
2372 2 20 0 1 0
2372 2 21 1 1 1
2372 2 22 1 1 0
2372 2 23 1 1 0
2372 2 24 1 1 1
2372 2 25 1 1 0
2373 2 1 0 1 0
2373 2 2 0 1 1
2373 2 3 0 1 0
2373 2 4 0 1 0
2373 2 5 0 1 1
2373 2 6 1 1 0
2373 2 7 0 1 0
2373 2 8 0 1 0
2373 2 9 1 1 0
2373 2 10 1 1 0
2373 2 11 0 1 0
2373 2 12 0 1 0
2373 2 13 0 1 1
2373 2 14 0 1 0
2373 2 15 0 1 0
2373 2 16 0 1 0
2373 2 17 0 1 0
2373 2 18 0 1 0
2373 2 19 0 1 0
2373 2 20 0 1 0
2373 2 21 0 1 0
2373 2 22 0 1 0
2373 2 23 0 1 1
2373 2 24 0 1 0
2373 2 25 1 1 0
2374 2 1 1 1 1
2374 2 2 1 1 0
2374 2 3 1 1 0
2374 2 4 1 1 0
2374 2 5 1 1 1
2374 2 6 0 1 0
2374 2 7 0 1 0
2374 2 8 0 1 1
2374 2 9 0 1 1
2374 2 10 0 1 0
2374 2 11 0 1 0
2374 2 12 0 1 0
2374 2 13 0 1 0
2374 2 14 0 1 0
2374 2 15 0 1 1
2374 2 16 0 1 0
2374 2 17 0 1 0
2374 2 18 0 1 0
2374 2 19 0 1 0
2374 2 20 0 1 0
2374 2 21 0 1 0
2374 2 22 0 1 0
2374 2 23 0 1 0
2374 2 24 0 1 0
2374 2 25 0 1 0
2375 2 1 1 1 1
2375 2 2 1 1 0
2375 2 3 1 1 0
2375 2 4 1 1 0
2375 2 5 1 1 0
2375 2 6 0 1 0
2375 2 7 0 1 0
2375 2 8 0 1 1
2375 2 9 0 1 0
2375 2 10 0 1 0
2375 2 11 0 1 1
2375 2 12 0 1 0
2375 2 13 0 1 0
2375 2 14 0 1 0
2375 2 15 0 1 1
2375 2 16 1 1 1
2375 2 17 0 1 0
2375 2 18 0 1 0
2375 2 19 1 1 0
2375 2 20 0 1 0
2375 2 21 0 1 0
2375 2 22 0 1 1
2375 2 23 0 1 1
2375 2 24 0 1 0
2375 2 25 0 1 0
2376 2 1 0 1 0
2376 2 2 0 1 0
2376 2 3 1 1 0
2376 2 4 0 1 1
2376 2 5 0 1 0
2376 2 6 0 1 1
2376 2 7 0 1 0
2376 2 8 1 1 0
2376 2 9 0 1 0
2376 2 10 0 1 0
2376 2 11 0 1 1
2376 2 12 0 1 0
2376 2 13 0 1 0
2376 2 14 0 1 0
2376 2 15 0 1 1
2376 2 16 0 1 0
2376 2 17 0 1 0
2376 2 18 1 1 1
2376 2 19 1 1 0
2376 2 20 0 1 0
2376 2 21 1 1 0
2376 2 22 0 1 1
2376 2 23 0 1 0
2376 2 24 1 1 1
2376 2 25 1 1 1
2377 2 1 0 1 0
2377 2 2 0 1 1
2377 2 3 0 1 1
2377 2 4 0 1 0
2377 2 5 0 1 0
2377 2 6 0 1 0
2377 2 7 0 1 1
2377 2 8 0 1 0
2377 2 9 0 1 1
2377 2 10 0 1 0
2377 2 11 0 1 0
2377 2 12 0 1 0
2377 2 13 0 1 1
2377 2 14 0 1 1
2377 2 15 0 1 0
2377 2 16 1 1 0
2377 2 17 1 1 0
2377 2 18 1 1 0
2377 2 19 1 1 0
2377 2 20 1 1 0
2377 2 21 0 1 1
2377 2 22 0 1 0
2377 2 23 0 1 1
2377 2 24 0 1 0
2377 2 25 0 1 0
2378 2 1 0 1 0
2378 2 2 0 1 1
2378 2 3 0 1 0
2378 2 4 0 1 0
2378 2 5 0 1 0
2378 2 6 0 1 0
2378 2 7 1 1 0
2378 2 8 0 1 1
2378 2 9 0 1 0
2378 2 10 1 1 0
2378 2 11 1 1 1
2378 2 12 1 1 0
2378 2 13 0 1 0
2378 2 14 0 1 0
2378 2 15 1 1 0
2378 2 16 1 1 0
2378 2 17 0 1 1
2378 2 18 0 1 0
2378 2 19 0 1 0
2378 2 20 0 1 0
2378 2 21 0 1 1
2378 2 22 0 1 0
2378 2 23 0 1 0
2378 2 24 0 1 0
2378 2 25 0 1 0
2379 2 1 0 1 0
2379 2 2 0 1 0
2379 2 3 0 1 0
2379 2 4 1 1 0
2379 2 5 0 1 0
2379 2 6 0 1 1
2379 2 7 0 1 0
2379 2 8 0 1 0
2379 2 9 1 1 1
2379 2 10 0 1 1
2379 2 11 0 1 0
2379 2 12 0 1 0
2379 2 13 0 1 1
2379 2 14 1 1 1
2379 2 15 0 1 1
2379 2 16 0 1 0
2379 2 17 1 1 1
2379 2 18 0 1 0
2379 2 19 1 1 0
2379 2 20 0 1 0
2379 2 21 0 1 0
2379 2 22 0 1 0
2379 2 23 0 1 0
2379 2 24 1 1 0
2379 2 25 0 1 0
2380 2 1 1 1 0
2380 2 2 1 1 0
2380 2 3 1 1 0
2380 2 4 0 1 0
2380 2 5 1 1 0
2380 2 6 0 1 1
2380 2 7 0 1 0
2380 2 8 0 1 0
2380 2 9 0 1 0
2380 2 10 0 1 0
2380 2 11 0 1 0
2380 2 12 0 1 0
2380 2 13 0 1 0
2380 2 14 0 1 0
2380 2 15 1 1 1
2380 2 16 0 1 0
2380 2 17 0 1 0
2380 2 18 0 1 0
2380 2 19 0 1 0
2380 2 20 0 1 0
2380 2 21 0 1 0
2380 2 22 0 1 0
2380 2 23 0 1 1
2380 2 24 0 1 0
2380 2 25 0 1 0
2381 2 1 1 1 0
2381 2 2 0 1 0
2381 2 3 0 1 0
2381 2 4 0 1 0
2381 2 5 1 1 0
2381 2 6 0 1 1
2381 2 7 0 1 0
2381 2 8 0 1 0
2381 2 9 0 1 0
2381 2 10 0 1 0
2381 2 11 0 1 0
2381 2 12 0 1 0
2381 2 13 0 1 1
2381 2 14 0 1 0
2381 2 15 0 1 0
2381 2 16 0 1 0
2381 2 17 0 1 0
2381 2 18 0 1 0
2381 2 19 0 1 1
2381 2 20 0 1 0
2381 2 21 0 1 0
2381 2 22 0 1 0
2381 2 23 0 1 0
2381 2 24 0 1 0
2381 2 25 0 1 0
2382 2 1 0 1 0
2382 2 2 0 1 0
2382 2 3 1 1 0
2382 2 4 0 1 0
2382 2 5 0 1 0
2382 2 6 0 1 0
2382 2 7 0 1 0
2382 2 8 1 1 0
2382 2 9 0 1 1
2382 2 10 0 1 0
2382 2 11 0 1 0
2382 2 12 0 1 0
2382 2 13 1 1 1
2382 2 14 0 1 1
2382 2 15 0 1 0
2382 2 16 0 1 0
2382 2 17 0 1 0
2382 2 18 1 1 1
2382 2 19 0 1 0
2382 2 20 0 1 0
2382 2 21 0 1 0
2382 2 22 0 1 0
2382 2 23 0 1 0
2382 2 24 0 1 0
2382 2 25 0 1 0
2383 2 1 0 1 0
2383 2 2 1 1 0
2383 2 3 0 1 1
2383 2 4 0 1 0
2383 2 5 0 1 0
2383 2 6 0 1 0
2383 2 7 1 1 0
2383 2 8 0 1 1
2383 2 9 0 1 1
2383 2 10 0 1 0
2383 2 11 0 1 0
2383 2 12 0 1 0
2383 2 13 0 1 1
2383 2 14 0 1 0
2383 2 15 0 1 1
2383 2 16 0 1 0
2383 2 17 1 1 0
2383 2 18 0 1 0
2383 2 19 1 1 0
2383 2 20 0 1 1
2383 2 21 0 1 0
2383 2 22 1 1 1
2383 2 23 0 1 0
2383 2 24 1 1 0
2383 2 25 0 1 0
2384 2 1 0 1 1
2384 2 2 1 1 0
2384 2 3 0 1 0
2384 2 4 0 1 1
2384 2 5 0 1 1
2384 2 6 1 1 0
2384 2 7 0 1 0
2384 2 8 0 1 0
2384 2 9 0 1 0
2384 2 10 0 1 0
2384 2 11 0 1 1
2384 2 12 0 1 0
2384 2 13 0 1 0
2384 2 14 1 1 0
2384 2 15 0 1 0
2384 2 16 0 1 1
2384 2 17 0 1 1
2384 2 18 0 1 1
2384 2 19 0 1 1
2384 2 20 0 1 0
2384 2 21 1 1 0
2384 2 22 1 1 0
2384 2 23 0 1 0
2384 2 24 1 1 0
2384 2 25 1 1 0
2385 2 1 0 1 0
2385 2 2 1 1 1
2385 2 3 1 1 0
2385 2 4 0 1 0
2385 2 5 0 1 0
2385 2 6 1 1 1
2385 2 7 0 1 1
2385 2 8 0 1 0
2385 2 9 0 1 0
2385 2 10 1 1 0
2385 2 11 0 1 0
2385 2 12 0 1 0
2385 2 13 1 1 0
2385 2 14 1 1 1
2385 2 15 0 1 1
2385 2 16 0 1 0
2385 2 17 0 1 1
2385 2 18 0 1 0
2385 2 19 0 1 1
2385 2 20 0 1 0
2385 2 21 0 1 0
2385 2 22 0 1 0
2385 2 23 0 1 0
2385 2 24 0 1 0
2385 2 25 0 1 0
2386 2 1 0 1 0
2386 2 2 0 1 0
2386 2 3 0 1 0
2386 2 4 0 1 0
2386 2 5 0 1 1
2386 2 6 0 1 0
2386 2 7 0 1 0
2386 2 8 0 1 0
2386 2 9 0 1 0
2386 2 10 0 1 0
2386 2 11 1 1 0
2386 2 12 0 1 0
2386 2 13 0 1 0
2386 2 14 0 1 0
2386 2 15 1 1 0
2386 2 16 0 1 0
2386 2 17 0 1 0
2386 2 18 0 1 1
2386 2 19 0 1 0
2386 2 20 0 1 0
2386 2 21 0 1 0
2386 2 22 1 1 0
2386 2 23 0 1 1
2386 2 24 0 1 1
2386 2 25 0 1 0
2387 2 1 0 1 0
2387 2 2 0 1 0
2387 2 3 0 1 1
2387 2 4 0 1 0
2387 2 5 0 1 0
2387 2 6 0 1 0
2387 2 7 0 1 1
2387 2 8 0 1 1
2387 2 9 0 1 1
2387 2 10 0 1 0
2387 2 11 0 1 0
2387 2 12 0 1 0
2387 2 13 0 1 1
2387 2 14 0 1 0
2387 2 15 0 1 0
2387 2 16 1 1 0
2387 2 17 1 1 0
2387 2 18 1 1 0
2387 2 19 1 1 0
2387 2 20 1 1 1
2387 2 21 0 1 0
2387 2 22 0 1 0
2387 2 23 0 1 0
2387 2 24 0 1 1
2387 2 25 0 1 0
2388 2 1 1 1 0
2388 2 2 0 1 0
2388 2 3 0 1 0
2388 2 4 0 1 0
2388 2 5 0 1 0
2388 2 6 1 1 0
2388 2 7 0 1 0
2388 2 8 0 1 0
2388 2 9 0 1 0
2388 2 10 0 1 0
2388 2 11 1 1 1
2388 2 12 0 1 0
2388 2 13 0 1 0
2388 2 14 0 1 0
2388 2 15 0 1 0
2388 2 16 0 1 0
2388 2 17 0 1 0
2388 2 18 0 1 1
2388 2 19 0 1 0
2388 2 20 0 1 0
2388 2 21 0 1 0
2388 2 22 0 1 0
2388 2 23 0 1 0
2388 2 24 0 1 0
2388 2 25 0 1 0
2389 2 1 0 1 0
2389 2 2 0 1 0
2389 2 3 0 1 0
2389 2 4 0 1 0
2389 2 5 1 1 0
2389 2 6 0 1 0
2389 2 7 1 1 1
2389 2 8 0 1 0
2389 2 9 0 1 0
2389 2 10 1 1 0
2389 2 11 0 1 0
2389 2 12 0 1 0
2389 2 13 0 1 0
2389 2 14 0 1 0
2389 2 15 1 1 1
2389 2 16 0 1 1
2389 2 17 0 1 0
2389 2 18 0 1 0
2389 2 19 0 1 0
2389 2 20 1 1 0
2389 2 21 0 1 1
2389 2 22 0 1 0
2389 2 23 0 1 1
2389 2 24 0 1 0
2389 2 25 1 1 0
2390 2 1 0 1 1
2390 2 2 0 1 1
2390 2 3 0 1 0
2390 2 4 0 1 0
2390 2 5 0 1 0
2390 2 6 0 1 0
2390 2 7 1 1 0
2390 2 8 0 1 0
2390 2 9 0 1 0
2390 2 10 0 1 0
2390 2 11 0 1 0
2390 2 12 0 1 0
2390 2 13 0 1 0
2390 2 14 0 1 0
2390 2 15 0 1 1
2390 2 16 0 1 0
2390 2 17 0 1 1
2390 2 18 0 1 0
2390 2 19 0 1 0
2390 2 20 0 1 0
2390 2 21 0 1 0
2390 2 22 1 1 0
2390 2 23 1 1 0
2390 2 24 1 1 1
2390 2 25 1 1 0
2391 2 1 0 1 0
2391 2 2 1 1 0
2391 2 3 1 1 0
2391 2 4 0 1 0
2391 2 5 1 1 0
2391 2 6 0 1 0
2391 2 7 0 1 0
2391 2 8 0 1 1
2391 2 9 0 1 1
2391 2 10 0 1 0
2391 2 11 0 1 1
2391 2 12 0 1 0
2391 2 13 0 1 1
2391 2 14 0 1 0
2391 2 15 0 1 0
2391 2 16 0 1 0
2391 2 17 0 1 0
2391 2 18 0 1 0
2391 2 19 0 1 0
2391 2 20 0 1 0
2391 2 21 0 1 0
2391 2 22 1 1 0
2391 2 23 1 1 0
2391 2 24 0 1 0
2391 2 25 0 1 0
2392 2 1 1 1 0
2392 2 2 0 1 0
2392 2 3 1 1 1
2392 2 4 1 1 0
2392 2 5 0 1 0
2392 2 6 0 1 0
2392 2 7 0 1 0
2392 2 8 0 1 0
2392 2 9 0 1 0
2392 2 10 0 1 0
2392 2 11 0 1 0
2392 2 12 0 1 0
2392 2 13 0 1 0
2392 2 14 0 1 0
2392 2 15 0 1 0
2392 2 16 0 1 0
2392 2 17 0 1 0
2392 2 18 0 1 1
2392 2 19 0 1 0
2392 2 20 0 1 0
2392 2 21 0 1 1
2392 2 22 0 1 0
2392 2 23 0 1 0
2392 2 24 0 1 1
2392 2 25 0 1 0
2393 2 1 0 1 0
2393 2 2 0 1 0
2393 2 3 0 1 0
2393 2 4 0 1 1
2393 2 5 0 1 0
2393 2 6 0 1 0
2393 2 7 0 1 0
2393 2 8 0 1 1
2393 2 9 0 1 0
2393 2 10 0 1 1
2393 2 11 1 1 1
2393 2 12 1 1 0
2393 2 13 1 1 0
2393 2 14 1 1 1
2393 2 15 1 1 0
2393 2 16 0 1 0
2393 2 17 0 1 0
2393 2 18 0 1 1
2393 2 19 0 1 0
2393 2 20 0 1 0
2393 2 21 0 1 0
2393 2 22 0 1 0
2393 2 23 0 1 0
2393 2 24 0 1 0
2393 2 25 0 1 0
2394 2 1 0 1 0
2394 2 2 0 1 0
2394 2 3 0 1 0
2394 2 4 0 1 1
2394 2 5 1 1 0
2394 2 6 0 1 1
2394 2 7 0 1 0
2394 2 8 0 1 0
2394 2 9 0 1 0
2394 2 10 1 1 1
2394 2 11 0 1 1
2394 2 12 0 1 0
2394 2 13 0 1 0
2394 2 14 1 1 1
2394 2 15 1 1 0
2394 2 16 0 1 0
2394 2 17 0 1 0
2394 2 18 0 1 0
2394 2 19 0 1 0
2394 2 20 1 1 0
2394 2 21 0 1 0
2394 2 22 0 1 0
2394 2 23 0 1 0
2394 2 24 0 1 0
2394 2 25 0 1 0
2395 2 1 0 1 1
2395 2 2 0 1 0
2395 2 3 0 1 1
2395 2 4 0 1 1
2395 2 5 0 1 0
2395 2 6 1 1 1
2395 2 7 0 1 0
2395 2 8 0 1 0
2395 2 9 0 1 0
2395 2 10 0 1 0
2395 2 11 1 1 0
2395 2 12 0 1 0
2395 2 13 0 1 0
2395 2 14 0 1 0
2395 2 15 0 1 0
2395 2 16 1 1 1
2395 2 17 0 1 0
2395 2 18 0 1 0
2395 2 19 0 1 1
2395 2 20 0 1 0
2395 2 21 1 1 0
2395 2 22 0 1 0
2395 2 23 0 1 0
2395 2 24 0 1 0
2395 2 25 0 1 0
2396 2 1 0 1 0
2396 2 2 0 1 0
2396 2 3 0 1 1
2396 2 4 0 1 1
2396 2 5 1 1 0
2396 2 6 1 1 0
2396 2 7 0 1 0
2396 2 8 0 1 0
2396 2 9 1 1 0
2396 2 10 1 1 0
2396 2 11 0 1 1
2396 2 12 0 1 1
2396 2 13 0 1 0
2396 2 14 0 1 1
2396 2 15 0 1 0
2396 2 16 0 1 0
2396 2 17 0 1 0
2396 2 18 0 1 0
2396 2 19 0 1 0
2396 2 20 0 1 0
2396 2 21 0 1 0
2396 2 22 0 1 0
2396 2 23 0 1 0
2396 2 24 1 1 0
2396 2 25 0 1 0
2397 2 1 0 1 0
2397 2 2 1 1 0
2397 2 3 0 1 0
2397 2 4 1 1 0
2397 2 5 0 1 0
2397 2 6 1 1 0
2397 2 7 0 1 0
2397 2 8 0 1 0
2397 2 9 0 1 1
2397 2 10 0 1 0
2397 2 11 0 1 0
2397 2 12 0 1 0
2397 2 13 0 1 0
2397 2 14 0 1 0
2397 2 15 0 1 0
2397 2 16 0 1 1
2397 2 17 0 1 1
2397 2 18 0 1 0
2397 2 19 0 1 0
2397 2 20 0 1 1
2397 2 21 0 1 0
2397 2 22 1 1 0
2397 2 23 0 1 1
2397 2 24 0 1 0
2397 2 25 1 1 1
2398 2 1 0 1 0
2398 2 2 1 1 0
2398 2 3 1 1 0
2398 2 4 0 1 0
2398 2 5 0 1 0
2398 2 6 0 1 0
2398 2 7 1 1 0
2398 2 8 0 1 0
2398 2 9 0 1 1
2398 2 10 0 1 0
2398 2 11 0 1 0
2398 2 12 1 1 1
2398 2 13 0 1 1
2398 2 14 0 1 1
2398 2 15 0 1 0
2398 2 16 0 1 0
2398 2 17 1 1 1
2398 2 18 0 1 0
2398 2 19 0 1 0
2398 2 20 0 1 0
2398 2 21 0 1 0
2398 2 22 1 1 1
2398 2 23 0 1 0
2398 2 24 0 1 0
2398 2 25 0 1 1
2399 2 1 0 1 0
2399 2 2 0 1 0
2399 2 3 1 1 0
2399 2 4 0 1 0
2399 2 5 0 1 1
2399 2 6 0 1 1
2399 2 7 0 1 0
2399 2 8 1 1 1
2399 2 9 0 1 0
2399 2 10 0 1 0
2399 2 11 0 1 0
2399 2 12 0 1 0
2399 2 13 1 1 1
2399 2 14 0 1 0
2399 2 15 0 1 0
2399 2 16 0 1 0
2399 2 17 0 1 0
2399 2 18 1 1 1
2399 2 19 0 1 0
2399 2 20 0 1 0
2399 2 21 0 1 0
2399 2 22 1 1 0
2399 2 23 1 1 0
2399 2 24 0 1 1
2399 2 25 0 1 1
2400 2 1 0 1 0
2400 2 2 1 1 1
2400 2 3 0 1 1
2400 2 4 1 1 0
2400 2 5 1 1 1
2400 2 6 0 1 0
2400 2 7 1 1 0
2400 2 8 1 1 0
2400 2 9 0 1 0
2400 2 10 1 1 0
2400 2 11 0 1 0
2400 2 12 0 1 0
2400 2 13 0 1 0
2400 2 14 0 1 0
2400 2 15 0 1 0
2400 2 16 0 1 1
2400 2 17 0 1 0
2400 2 18 0 1 0
2400 2 19 0 1 0
2400 2 20 0 1 1
2400 2 21 0 1 0
2400 2 22 0 1 1
2400 2 23 0 1 0
2400 2 24 0 1 0
2400 2 25 0 1 1
2401 2 1 0 1 1
2401 2 2 0 1 0
2401 2 3 0 1 1
2401 2 4 0 1 1
2401 2 5 0 1 0
2401 2 6 0 1 1
2401 2 7 0 1 0
2401 2 8 0 1 1
2401 2 9 0 1 1
2401 2 10 1 1 0
2401 2 11 1 1 1
2401 2 12 1 1 0
2401 2 13 1 1 0
2401 2 14 1 1 0
2401 2 15 1 1 0
2401 2 16 0 1 0
2401 2 17 0 1 0
2401 2 18 0 1 0
2401 2 19 0 1 1
2401 2 20 1 1 0
2401 2 21 0 1 0
2401 2 22 0 1 0
2401 2 23 0 1 0
2401 2 24 0 1 0
2401 2 25 0 1 1
2402 2 1 0 1 0
2402 2 2 0 1 0
2402 2 3 0 1 1
2402 2 4 0 1 0
2402 2 5 0 1 0
2402 2 6 0 1 0
2402 2 7 0 1 1
2402 2 8 1 1 0
2402 2 9 0 1 1
2402 2 10 1 1 0
2402 2 11 0 1 1
2402 2 12 0 1 0
2402 2 13 1 1 0
2402 2 14 0 1 0
2402 2 15 1 1 0
2402 2 16 0 1 1
2402 2 17 0 1 0
2402 2 18 0 1 0
2402 2 19 0 1 0
2402 2 20 0 1 0
2402 2 21 0 1 1
2402 2 22 0 1 0
2402 2 23 1 1 1
2402 2 24 0 1 0
2402 2 25 0 1 0
2403 2 1 0 1 1
2403 2 2 0 1 0
2403 2 3 1 1 0
2403 2 4 0 1 0
2403 2 5 0 1 0
2403 2 6 0 1 0
2403 2 7 0 1 1
2403 2 8 1 1 0
2403 2 9 0 1 0
2403 2 10 0 1 1
2403 2 11 1 1 0
2403 2 12 0 1 1
2403 2 13 0 1 0
2403 2 14 0 1 0
2403 2 15 0 1 0
2403 2 16 0 1 0
2403 2 17 0 1 0
2403 2 18 0 1 0
2403 2 19 0 1 1
2403 2 20 0 1 0
2403 2 21 1 1 0
2403 2 22 0 1 0
2403 2 23 0 1 1
2403 2 24 0 1 0
2403 2 25 0 1 0
2404 2 1 0 1 1
2404 2 2 0 1 0
2404 2 3 0 1 0
2404 2 4 0 1 1
2404 2 5 0 1 0
2404 2 6 0 1 0
2404 2 7 0 1 1
2404 2 8 0 1 1
2404 2 9 0 1 0
2404 2 10 0 1 0
2404 2 11 0 1 0
2404 2 12 1 1 0
2404 2 13 1 1 0
2404 2 14 1 1 0
2404 2 15 0 1 0
2404 2 16 0 1 0
2404 2 17 0 1 1
2404 2 18 0 1 0
2404 2 19 0 1 0
2404 2 20 0 1 0
2404 2 21 0 1 0
2404 2 22 0 1 0
2404 2 23 1 1 0
2404 2 24 1 1 0
2404 2 25 0 1 0
2405 2 1 0 1 1
2405 2 2 0 1 0
2405 2 3 1 1 1
2405 2 4 0 1 0
2405 2 5 0 1 0
2405 2 6 0 1 1
2405 2 7 0 1 0
2405 2 8 1 1 0
2405 2 9 0 1 1
2405 2 10 0 1 0
2405 2 11 0 1 1
2405 2 12 0 1 0
2405 2 13 1 1 0
2405 2 14 0 1 0
2405 2 15 0 1 0
2405 2 16 0 1 0
2405 2 17 0 1 0
2405 2 18 1 1 1
2405 2 19 0 1 0
2405 2 20 1 1 0
2405 2 21 0 1 0
2405 2 22 0 1 1
2405 2 23 0 1 0
2405 2 24 0 1 0
2405 2 25 0 1 1
2406 2 1 0 1 1
2406 2 2 0 1 0
2406 2 3 0 1 0
2406 2 4 0 1 0
2406 2 5 0 1 0
2406 2 6 1 1 0
2406 2 7 1 1 0
2406 2 8 0 1 1
2406 2 9 0 1 0
2406 2 10 1 1 0
2406 2 11 0 1 0
2406 2 12 1 1 1
2406 2 13 0 1 1
2406 2 14 0 1 0
2406 2 15 0 1 0
2406 2 16 0 1 0
2406 2 17 1 1 1
2406 2 18 0 1 0
2406 2 19 0 1 0
2406 2 20 0 1 1
2406 2 21 0 1 1
2406 2 22 0 1 0
2406 2 23 0 1 0
2406 2 24 0 1 0
2406 2 25 0 1 0
2407 2 1 0 1 0
2407 2 2 1 1 0
2407 2 3 0 1 0
2407 2 4 0 1 1
2407 2 5 1 1 0
2407 2 6 0 1 1
2407 2 7 1 1 0
2407 2 8 0 1 0
2407 2 9 0 1 0
2407 2 10 0 1 1
2407 2 11 0 1 0
2407 2 12 1 1 0
2407 2 13 0 1 0
2407 2 14 0 1 1
2407 2 15 1 1 0
2407 2 16 1 1 1
2407 2 17 1 1 0
2407 2 18 0 1 0
2407 2 19 0 1 0
2407 2 20 0 1 0
2407 2 21 0 1 0
2407 2 22 1 1 0
2407 2 23 0 1 0
2407 2 24 0 1 1
2407 2 25 1 1 1
2408 2 1 0 1 0
2408 2 2 0 1 1
2408 2 3 0 1 1
2408 2 4 0 1 1
2408 2 5 0 1 0
2408 2 6 1 1 0
2408 2 7 1 1 1
2408 2 8 1 1 0
2408 2 9 1 1 1
2408 2 10 1 1 0
2408 2 11 0 1 0
2408 2 12 0 1 0
2408 2 13 1 1 0
2408 2 14 0 1 0
2408 2 15 0 1 0
2408 2 16 0 1 0
2408 2 17 0 1 1
2408 2 18 0 1 0
2408 2 19 0 1 0
2408 2 20 0 1 0
2408 2 21 0 1 0
2408 2 22 0 1 1
2408 2 23 0 1 0
2408 2 24 0 1 0
2408 2 25 0 1 0
2409 2 1 0 1 0
2409 2 2 0 1 0
2409 2 3 0 1 0
2409 2 4 0 1 0
2409 2 5 0 1 0
2409 2 6 1 1 0
2409 2 7 1 1 0
2409 2 8 1 1 0
2409 2 9 1 1 0
2409 2 10 1 1 0
2409 2 11 0 1 0
2409 2 12 0 1 0
2409 2 13 0 1 0
2409 2 14 0 1 1
2409 2 15 0 1 0
2409 2 16 0 1 0
2409 2 17 0 1 0
2409 2 18 0 1 0
2409 2 19 0 1 1
2409 2 20 0 1 0
2409 2 21 0 1 0
2409 2 22 0 1 0
2409 2 23 0 1 1
2409 2 24 0 1 0
2409 2 25 0 1 0
2410 2 1 0 1 1
2410 2 2 0 1 0
2410 2 3 0 1 0
2410 2 4 0 1 0
2410 2 5 0 1 0
2410 2 6 0 1 0
2410 2 7 0 1 0
2410 2 8 1 1 0
2410 2 9 0 1 0
2410 2 10 0 1 0
2410 2 11 0 1 1
2410 2 12 1 1 0
2410 2 13 1 1 0
2410 2 14 0 1 0
2410 2 15 0 1 0
2410 2 16 0 1 1
2410 2 17 0 1 0
2410 2 18 0 1 0
2410 2 19 0 1 0
2410 2 20 0 1 0
2410 2 21 1 1 0
2410 2 22 0 1 0
2410 2 23 0 1 0
2410 2 24 0 1 0
2410 2 25 0 1 0
2411 2 1 1 1 0
2411 2 2 0 1 0
2411 2 3 0 1 0
2411 2 4 0 1 0
2411 2 5 0 1 0
2411 2 6 1 1 0
2411 2 7 0 1 1
2411 2 8 0 1 0
2411 2 9 0 1 0
2411 2 10 0 1 0
2411 2 11 0 1 0
2411 2 12 0 1 1
2411 2 13 0 1 0
2411 2 14 0 1 0
2411 2 15 0 1 0
2411 2 16 1 1 0
2411 2 17 0 1 1
2411 2 18 0 1 0
2411 2 19 0 1 0
2411 2 20 0 1 0
2411 2 21 1 1 1
2411 2 22 0 1 0
2411 2 23 0 1 0
2411 2 24 0 1 1
2411 2 25 0 1 0
2412 2 1 0 1 1
2412 2 2 0 1 0
2412 2 3 0 1 0
2412 2 4 0 1 0
2412 2 5 0 1 1
2412 2 6 0 1 0
2412 2 7 1 1 0
2412 2 8 1 1 1
2412 2 9 1 1 0
2412 2 10 1 1 0
2412 2 11 0 1 0
2412 2 12 0 1 0
2412 2 13 0 1 1
2412 2 14 0 1 0
2412 2 15 0 1 0
2412 2 16 0 1 0
2412 2 17 0 1 0
2412 2 18 0 1 0
2412 2 19 0 1 0
2412 2 20 0 1 1
2412 2 21 1 1 0
2412 2 22 0 1 1
2412 2 23 1 1 0
2412 2 24 0 1 1
2412 2 25 1 1 0
2413 2 1 0 1 1
2413 2 2 0 1 0
2413 2 3 0 1 1
2413 2 4 0 1 0
2413 2 5 0 1 0
2413 2 6 0 1 1
2413 2 7 0 1 0
2413 2 8 0 1 0
2413 2 9 0 1 0
2413 2 10 0 1 0
2413 2 11 0 1 0
2413 2 12 0 1 0
2413 2 13 0 1 0
2413 2 14 0 1 0
2413 2 15 1 1 0
2413 2 16 0 1 0
2413 2 17 0 1 1
2413 2 18 0 1 1
2413 2 19 0 1 0
2413 2 20 0 1 1
2413 2 21 1 1 0
2413 2 22 0 1 0
2413 2 23 0 1 1
2413 2 24 1 1 0
2413 2 25 1 1 0
2414 2 1 0 1 0
2414 2 2 0 1 0
2414 2 3 0 1 1
2414 2 4 0 1 0
2414 2 5 0 1 1
2414 2 6 0 1 0
2414 2 7 0 1 0
2414 2 8 1 1 0
2414 2 9 0 1 0
2414 2 10 0 1 0
2414 2 11 0 1 0
2414 2 12 0 1 0
2414 2 13 0 1 0
2414 2 14 0 1 0
2414 2 15 0 1 0
2414 2 16 0 1 0
2414 2 17 0 1 0
2414 2 18 0 1 0
2414 2 19 0 1 1
2414 2 20 0 1 1
2414 2 21 1 1 0
2414 2 22 1 1 0
2414 2 23 1 1 1
2414 2 24 0 1 0
2414 2 25 1 1 1
2415 2 1 0 1 0
2415 2 2 0 1 0
2415 2 3 1 1 0
2415 2 4 0 1 0
2415 2 5 1 1 0
2415 2 6 0 1 1
2415 2 7 0 1 0
2415 2 8 0 1 0
2415 2 9 0 1 0
2415 2 10 1 1 1
2415 2 11 0 1 0
2415 2 12 0 1 0
2415 2 13 1 1 1
2415 2 14 0 1 1
2415 2 15 0 1 0
2415 2 16 0 1 0
2415 2 17 0 1 0
2415 2 18 0 1 0
2415 2 19 0 1 1
2415 2 20 1 1 0
2415 2 21 0 1 0
2415 2 22 0 1 0
2415 2 23 1 1 0
2415 2 24 0 1 0
2415 2 25 1 1 0
2416 2 1 0 1 1
2416 2 2 1 1 0
2416 2 3 0 1 1
2416 2 4 0 1 1
2416 2 5 0 1 0
2416 2 6 0 1 1
2416 2 7 0 1 0
2416 2 8 0 1 0
2416 2 9 0 1 0
2416 2 10 0 1 0
2416 2 11 0 1 0
2416 2 12 0 1 0
2416 2 13 1 1 0
2416 2 14 0 1 0
2416 2 15 0 1 0
2416 2 16 0 1 0
2416 2 17 1 1 0
2416 2 18 0 1 0
2416 2 19 1 1 0
2416 2 20 0 1 0
2416 2 21 0 1 0
2416 2 22 0 1 1
2416 2 23 1 1 0
2416 2 24 0 1 0
2416 2 25 0 1 0
2417 2 1 0 1 0
2417 2 2 0 1 0
2417 2 3 0 1 0
2417 2 4 0 1 1
2417 2 5 0 1 0
2417 2 6 0 1 0
2417 2 7 0 1 1
2417 2 8 0 1 0
2417 2 9 0 1 0
2417 2 10 0 1 0
2417 2 11 0 1 1
2417 2 12 0 1 0
2417 2 13 0 1 1
2417 2 14 0 1 0
2417 2 15 0 1 1
2417 2 16 0 1 0
2417 2 17 0 1 0
2417 2 18 0 1 0
2417 2 19 0 1 0
2417 2 20 0 1 1
2417 2 21 1 1 0
2417 2 22 1 1 0
2417 2 23 1 1 1
2417 2 24 1 1 1
2417 2 25 1 1 0
2418 2 1 0 1 0
2418 2 2 0 1 0
2418 2 3 0 1 0
2418 2 4 0 1 1
2418 2 5 0 1 0
2418 2 6 0 1 0
2418 2 7 0 1 0
2418 2 8 0 1 0
2418 2 9 0 1 0
2418 2 10 0 1 0
2418 2 11 0 1 0
2418 2 12 0 1 0
2418 2 13 0 1 0
2418 2 14 0 1 0
2418 2 15 0 1 1
2418 2 16 1 1 0
2418 2 17 0 1 1
2418 2 18 1 1 0
2418 2 19 0 1 0
2418 2 20 1 1 1
2418 2 21 0 1 1
2418 2 22 0 1 1
2418 2 23 0 1 0
2418 2 24 1 1 0
2418 2 25 0 1 0
2419 2 1 1 1 0
2419 2 2 0 1 0
2419 2 3 0 1 0
2419 2 4 1 1 0
2419 2 5 0 1 0
2419 2 6 0 1 1
2419 2 7 0 1 0
2419 2 8 0 1 0
2419 2 9 1 1 1
2419 2 10 0 1 0
2419 2 11 1 1 0
2419 2 12 0 1 0
2419 2 13 0 1 0
2419 2 14 0 1 1
2419 2 15 0 1 0
2419 2 16 0 1 0
2419 2 17 0 1 0
2419 2 18 0 1 1
2419 2 19 0 1 1
2419 2 20 0 1 0
2419 2 21 0 1 0
2419 2 22 0 1 0
2419 2 23 0 1 1
2419 2 24 1 1 0
2419 2 25 0 1 1
2420 2 1 1 1 1
2420 2 2 0 1 0
2420 2 3 0 1 0
2420 2 4 0 1 0
2420 2 5 0 1 1
2420 2 6 0 1 1
2420 2 7 0 1 0
2420 2 8 0 1 1
2420 2 9 0 1 0
2420 2 10 0 1 1
2420 2 11 0 1 0
2420 2 12 0 1 0
2420 2 13 0 1 0
2420 2 14 0 1 0
2420 2 15 0 1 0
2420 2 16 1 1 0
2420 2 17 1 1 1
2420 2 18 0 1 0
2420 2 19 0 1 0
2420 2 20 1 1 0
2420 2 21 0 1 0
2420 2 22 0 1 0
2420 2 23 0 1 1
2420 2 24 0 1 0
2420 2 25 0 1 0
2421 2 1 0 1 0
2421 2 2 0 1 0
2421 2 3 0 1 0
2421 2 4 0 1 0
2421 2 5 1 1 0
2421 2 6 0 1 1
2421 2 7 0 1 0
2421 2 8 0 1 0
2421 2 9 0 1 0
2421 2 10 1 1 1
2421 2 11 0 1 0
2421 2 12 0 1 1
2421 2 13 1 1 0
2421 2 14 0 1 0
2421 2 15 1 1 0
2421 2 16 0 1 1
2421 2 17 0 1 0
2421 2 18 0 1 0
2421 2 19 0 1 0
2421 2 20 1 1 0
2421 2 21 0 1 1
2421 2 22 0 1 0
2421 2 23 0 1 0
2421 2 24 0 1 0
2421 2 25 1 1 0
2422 2 1 1 1 0
2422 2 2 0 1 0
2422 2 3 0 1 0
2422 2 4 0 1 0
2422 2 5 0 1 0
2422 2 6 1 1 0
2422 2 7 0 1 0
2422 2 8 1 1 0
2422 2 9 0 1 1
2422 2 10 0 1 0
2422 2 11 0 1 0
2422 2 12 0 1 1
2422 2 13 0 1 1
2422 2 14 0 1 0
2422 2 15 0 1 0
2422 2 16 1 1 1
2422 2 17 0 1 1
2422 2 18 0 1 0
2422 2 19 0 1 1
2422 2 20 0 1 0
2422 2 21 1 1 0
2422 2 22 0 1 0
2422 2 23 0 1 0
2422 2 24 0 1 0
2422 2 25 0 1 0
2423 2 1 0 1 0
2423 2 2 0 1 0
2423 2 3 0 1 1
2423 2 4 1 1 1
2423 2 5 0 1 1
2423 2 6 0 1 0
2423 2 7 0 1 0
2423 2 8 0 1 0
2423 2 9 0 1 0
2423 2 10 0 1 1
2423 2 11 0 1 1
2423 2 12 0 1 0
2423 2 13 0 1 0
2423 2 14 1 1 0
2423 2 15 0 1 1
2423 2 16 0 1 0
2423 2 17 0 1 0
2423 2 18 0 1 1
2423 2 19 1 1 1
2423 2 20 1 1 0
2423 2 21 0 1 0
2423 2 22 0 1 0
2423 2 23 0 1 0
2423 2 24 1 1 0
2423 2 25 1 1 0
2424 2 1 0 1 1
2424 2 2 0 1 1
2424 2 3 0 1 0
2424 2 4 1 1 0
2424 2 5 0 1 1
2424 2 6 0 1 0
2424 2 7 0 1 0
2424 2 8 0 1 0
2424 2 9 1 1 0
2424 2 10 0 1 1
2424 2 11 0 1 0
2424 2 12 0 1 0
2424 2 13 0 1 0
2424 2 14 1 1 1
2424 2 15 0 1 0
2424 2 16 1 1 1
2424 2 17 0 1 0
2424 2 18 0 1 0
2424 2 19 1 1 0
2424 2 20 0 1 0
2424 2 21 0 1 0
2424 2 22 0 1 0
2424 2 23 0 1 1
2424 2 24 1 1 0
2424 2 25 0 1 0
2425 2 1 0 1 0
2425 2 2 1 1 1
2425 2 3 0 1 0
2425 2 4 0 1 0
2425 2 5 0 1 0
2425 2 6 0 1 0
2425 2 7 0 1 0
2425 2 8 0 1 0
2425 2 9 0 1 1
2425 2 10 0 1 1
2425 2 11 0 1 0
2425 2 12 0 1 0
2425 2 13 0 1 0
2425 2 14 0 1 0
2425 2 15 0 1 0
2425 2 16 0 1 0
2425 2 17 0 1 1
2425 2 18 0 1 1
2425 2 19 0 1 0
2425 2 20 0 1 0
2425 2 21 0 1 0
2425 2 22 1 1 0
2425 2 23 1 1 0
2425 2 24 1 1 1
2425 2 25 1 1 0
2426 2 1 0 1 0
2426 2 2 0 1 0
2426 2 3 0 1 0
2426 2 4 0 1 0
2426 2 5 0 1 1
2426 2 6 0 1 0
2426 2 7 0 1 0
2426 2 8 0 1 0
2426 2 9 0 1 1
2426 2 10 0 1 0
2426 2 11 0 1 0
2426 2 12 1 1 0
2426 2 13 0 1 0
2426 2 14 0 1 0
2426 2 15 0 1 0
2426 2 16 0 1 0
2426 2 17 0 1 0
2426 2 18 0 1 0
2426 2 19 0 1 0
2426 2 20 0 1 0
2426 2 21 0 1 0
2426 2 22 1 1 0
2426 2 23 0 1 1
2426 2 24 0 1 1
2426 2 25 0 1 0
2427 2 1 0 1 0
2427 2 2 0 1 0
2427 2 3 0 1 0
2427 2 4 0 1 1
2427 2 5 0 1 0
2427 2 6 0 1 1
2427 2 7 0 1 0
2427 2 8 0 1 0
2427 2 9 0 1 0
2427 2 10 0 1 0
2427 2 11 0 1 0
2427 2 12 0 1 1
2427 2 13 0 1 0
2427 2 14 0 1 0
2427 2 15 0 1 0
2427 2 16 0 1 0
2427 2 17 0 1 0
2427 2 18 0 1 0
2427 2 19 0 1 0
2427 2 20 0 1 0
2427 2 21 1 1 0
2427 2 22 1 1 0
2427 2 23 1 1 0
2427 2 24 1 1 0
2427 2 25 1 1 0
2428 2 1 0 1 0
2428 2 2 0 1 0
2428 2 3 0 1 0
2428 2 4 0 1 1
2428 2 5 0 1 1
2428 2 6 0 1 1
2428 2 7 1 1 0
2428 2 8 0 1 0
2428 2 9 1 1 0
2428 2 10 1 1 0
2428 2 11 0 1 0
2428 2 12 1 1 1
2428 2 13 0 1 1
2428 2 14 0 1 1
2428 2 15 0 1 0
2428 2 16 0 1 0
2428 2 17 0 1 0
2428 2 18 1 1 0
2428 2 19 1 1 0
2428 2 20 0 1 1
2428 2 21 0 1 0
2428 2 22 1 1 0
2428 2 23 0 1 1
2428 2 24 0 1 0
2428 2 25 0 1 0
2429 2 1 1 1 1
2429 2 2 0 1 0
2429 2 3 0 1 0
2429 2 4 1 1 0
2429 2 5 0 1 1
2429 2 6 0 1 0
2429 2 7 0 1 0
2429 2 8 0 1 0
2429 2 9 1 1 0
2429 2 10 0 1 1
2429 2 11 0 1 0
2429 2 12 0 1 0
2429 2 13 0 1 0
2429 2 14 1 1 0
2429 2 15 0 1 0
2429 2 16 0 1 1
2429 2 17 0 1 0
2429 2 18 0 1 0
2429 2 19 1 1 1
2429 2 20 0 1 0
2429 2 21 0 1 1
2429 2 22 0 1 0
2429 2 23 0 1 0
2429 2 24 1 1 0
2429 2 25 0 1 0
2430 2 1 1 1 0
2430 2 2 1 1 0
2430 2 3 0 1 0
2430 2 4 1 1 0
2430 2 5 0 1 0
2430 2 6 0 1 0
2430 2 7 0 1 0
2430 2 8 0 1 0
2430 2 9 0 1 0
2430 2 10 0 1 0
2430 2 11 0 1 0
2430 2 12 0 1 0
2430 2 13 0 1 0
2430 2 14 0 1 0
2430 2 15 0 1 1
2430 2 16 0 1 1
2430 2 17 0 1 0
2430 2 18 0 1 0
2430 2 19 0 1 1
2430 2 20 0 1 0
2430 2 21 0 1 0
2430 2 22 0 1 0
2430 2 23 0 1 0
2430 2 24 1 1 1
2430 2 25 0 1 0
2431 2 1 0 1 0
2431 2 2 0 1 0
2431 2 3 1 1 0
2431 2 4 0 1 0
2431 2 5 0 1 0
2431 2 6 0 1 0
2431 2 7 0 1 0
2431 2 8 1 1 0
2431 2 9 0 1 1
2431 2 10 0 1 0
2431 2 11 0 1 1
2431 2 12 0 1 0
2431 2 13 1 1 0
2431 2 14 0 1 1
2431 2 15 0 1 0
2431 2 16 0 1 0
2431 2 17 0 1 0
2431 2 18 1 1 1
2431 2 19 0 1 0
2431 2 20 0 1 0
2431 2 21 0 1 0
2431 2 22 0 1 0
2431 2 23 1 1 0
2431 2 24 0 1 0
2431 2 25 0 1 0
2432 2 1 0 1 0
2432 2 2 0 1 1
2432 2 3 0 1 1
2432 2 4 0 1 0
2432 2 5 0 1 0
2432 2 6 0 1 0
2432 2 7 0 1 0
2432 2 8 0 1 1
2432 2 9 0 1 0
2432 2 10 0 1 0
2432 2 11 0 1 0
2432 2 12 0 1 0
2432 2 13 0 1 1
2432 2 14 0 1 1
2432 2 15 0 1 0
2432 2 16 0 1 0
2432 2 17 1 1 0
2432 2 18 0 1 0
2432 2 19 0 1 0
2432 2 20 0 1 1
2432 2 21 1 1 0
2432 2 22 1 1 0
2432 2 23 1 1 1
2432 2 24 0 1 1
2432 2 25 1 1 0
2433 2 1 1 1 1
2433 2 2 1 1 0
2433 2 3 1 1 1
2433 2 4 1 1 1
2433 2 5 1 1 0
2433 2 6 0 1 0
2433 2 7 0 1 0
2433 2 8 0 1 0
2433 2 9 0 1 1
2433 2 10 0 1 1
2433 2 11 0 1 0
2433 2 12 0 1 0
2433 2 13 0 1 0
2433 2 14 0 1 0
2433 2 15 0 1 1
2433 2 16 0 1 0
2433 2 17 1 1 0
2433 2 18 1 1 0
2433 2 19 0 1 0
2433 2 20 0 1 0
2433 2 21 0 1 0
2433 2 22 0 1 0
2433 2 23 0 1 0
2433 2 24 0 1 0
2433 2 25 0 1 1
2434 2 1 0 1 0
2434 2 2 0 1 0
2434 2 3 0 1 0
2434 2 4 0 1 0
2434 2 5 0 1 0
2434 2 6 0 1 1
2434 2 7 0 1 0
2434 2 8 0 1 0
2434 2 9 0 1 0
2434 2 10 0 1 0
2434 2 11 1 1 0
2434 2 12 1 1 1
2434 2 13 0 1 1
2434 2 14 1 1 0
2434 2 15 0 1 0
2434 2 16 0 1 1
2434 2 17 0 1 0
2434 2 18 0 1 0
2434 2 19 0 1 0
2434 2 20 0 1 1
2434 2 21 0 1 0
2434 2 22 0 1 0
2434 2 23 0 1 0
2434 2 24 0 1 0
2434 2 25 0 1 0
2435 2 1 0 1 0
2435 2 2 0 1 0
2435 2 3 0 1 0
2435 2 4 0 1 0
2435 2 5 0 1 0
2435 2 6 0 1 0
2435 2 7 0 1 0
2435 2 8 0 1 0
2435 2 9 0 1 1
2435 2 10 0 1 0
2435 2 11 0 1 1
2435 2 12 0 1 0
2435 2 13 0 1 0
2435 2 14 0 1 0
2435 2 15 0 1 0
2435 2 16 0 1 1
2435 2 17 0 1 0
2435 2 18 0 1 0
2435 2 19 0 1 1
2435 2 20 0 1 0
2435 2 21 1 1 0
2435 2 22 0 1 0
2435 2 23 1 1 0
2435 2 24 0 1 0
2435 2 25 1 1 0
2436 2 1 0 1 0
2436 2 2 0 1 0
2436 2 3 0 1 0
2436 2 4 1 1 1
2436 2 5 0 1 0
2436 2 6 1 1 0
2436 2 7 1 1 0
2436 2 8 0 1 0
2436 2 9 0 1 0
2436 2 10 0 1 0
2436 2 11 0 1 0
2436 2 12 0 1 1
2436 2 13 0 1 0
2436 2 14 1 1 0
2436 2 15 1 1 0
2436 2 16 0 1 1
2436 2 17 0 1 0
2436 2 18 0 1 0
2436 2 19 1 1 1
2436 2 20 0 1 0
2436 2 21 0 1 0
2436 2 22 0 1 0
2436 2 23 0 1 0
2436 2 24 0 1 0
2436 2 25 0 1 1
2437 2 1 1 1 0
2437 2 2 0 1 0
2437 2 3 0 1 0
2437 2 4 0 1 0
2437 2 5 0 1 1
2437 2 6 0 1 0
2437 2 7 1 1 0
2437 2 8 0 1 0
2437 2 9 1 1 0
2437 2 10 0 1 1
2437 2 11 0 1 1
2437 2 12 1 1 0
2437 2 13 0 1 0
2437 2 14 1 1 0
2437 2 15 0 1 0
2437 2 16 0 1 0
2437 2 17 1 1 0
2437 2 18 0 1 0
2437 2 19 1 1 0
2437 2 20 0 1 1
2437 2 21 0 1 0
2437 2 22 0 1 1
2437 2 23 0 1 0
2437 2 24 1 1 0
2437 2 25 0 1 1
2438 2 1 0 1 0
2438 2 2 0 1 0
2438 2 3 0 1 0
2438 2 4 0 1 1
2438 2 5 0 1 0
2438 2 6 0 1 0
2438 2 7 1 1 0
2438 2 8 0 1 0
2438 2 9 0 1 0
2438 2 10 0 1 0
2438 2 11 0 1 0
2438 2 12 1 1 1
2438 2 13 0 1 1
2438 2 14 0 1 1
2438 2 15 0 1 0
2438 2 16 0 1 0
2438 2 17 1 1 1
2438 2 18 0 1 0
2438 2 19 0 1 1
2438 2 20 0 1 0
2438 2 21 0 1 1
2438 2 22 1 1 0
2438 2 23 0 1 0
2438 2 24 0 1 0
2438 2 25 0 1 0
2439 2 1 0 1 0
2439 2 2 1 1 0
2439 2 3 0 1 0
2439 2 4 0 1 1
2439 2 5 1 1 0
2439 2 6 1 1 0
2439 2 7 1 1 0
2439 2 8 1 1 0
2439 2 9 0 1 0
2439 2 10 1 1 0
2439 2 11 0 1 1
2439 2 12 0 1 1
2439 2 13 0 1 0
2439 2 14 0 1 0
2439 2 15 0 1 0
2439 2 16 0 1 0
2439 2 17 0 1 0
2439 2 18 0 1 0
2439 2 19 0 1 0
2439 2 20 0 1 0
2439 2 21 0 1 1
2439 2 22 0 1 1
2439 2 23 0 1 1
2439 2 24 0 1 1
2439 2 25 0 1 0
2440 2 1 0 1 1
2440 2 2 0 1 1
2440 2 3 0 1 1
2440 2 4 0 1 0
2440 2 5 0 1 0
2440 2 6 0 1 0
2440 2 7 0 1 1
2440 2 8 0 1 1
2440 2 9 0 1 0
2440 2 10 0 1 0
2440 2 11 0 1 0
2440 2 12 0 1 0
2440 2 13 0 1 0
2440 2 14 0 1 0
2440 2 15 0 1 0
2440 2 16 1 1 0
2440 2 17 0 1 0
2440 2 18 0 1 0
2440 2 19 0 1 0
2440 2 20 0 1 1
2440 2 21 1 1 0
2440 2 22 1 1 1
2440 2 23 1 1 1
2440 2 24 1 1 0
2440 2 25 1 1 0
2441 2 1 0 1 1
2441 2 2 0 1 0
2441 2 3 0 1 0
2441 2 4 0 1 0
2441 2 5 0 1 0
2441 2 6 0 1 0
2441 2 7 0 1 1
2441 2 8 0 1 0
2441 2 9 0 1 0
2441 2 10 0 1 0
2441 2 11 0 1 0
2441 2 12 0 1 0
2441 2 13 0 1 0
2441 2 14 0 1 0
2441 2 15 0 1 0
2441 2 16 0 1 0
2441 2 17 0 1 0
2441 2 18 0 1 0
2441 2 19 0 1 0
2441 2 20 0 1 0
2441 2 21 0 1 0
2441 2 22 0 1 0
2441 2 23 0 1 0
2441 2 24 1 1 0
2441 2 25 1 1 0
2442 2 1 0 1 1
2442 2 2 0 1 0
2442 2 3 1 1 0
2442 2 4 0 1 0
2442 2 5 0 1 0
2442 2 6 0 1 1
2442 2 7 0 1 0
2442 2 8 1 1 0
2442 2 9 0 1 0
2442 2 10 0 1 1
2442 2 11 0 1 1
2442 2 12 0 1 0
2442 2 13 1 1 0
2442 2 14 0 1 0
2442 2 15 0 1 0
2442 2 16 0 1 0
2442 2 17 0 1 0
2442 2 18 1 1 0
2442 2 19 0 1 1
2442 2 20 0 1 0
2442 2 21 0 1 1
2442 2 22 0 1 0
2442 2 23 1 1 0
2442 2 24 0 1 0
2442 2 25 0 1 1
2443 2 1 0 1 0
2443 2 2 1 1 0
2443 2 3 1 1 0
2443 2 4 0 1 0
2443 2 5 0 1 1
2443 2 6 0 1 0
2443 2 7 0 1 1
2443 2 8 1 1 0
2443 2 9 0 1 0
2443 2 10 0 1 0
2443 2 11 0 1 1
2443 2 12 0 1 0
2443 2 13 0 1 0
2443 2 14 0 1 0
2443 2 15 0 1 0
2443 2 16 0 1 0
2443 2 17 0 1 1
2443 2 18 0 1 0
2443 2 19 0 1 0
2443 2 20 0 1 0
2443 2 21 0 1 0
2443 2 22 0 1 0
2443 2 23 0 1 0
2443 2 24 0 1 0
2443 2 25 0 1 0
2444 2 1 0 1 0
2444 2 2 0 1 0
2444 2 3 0 1 0
2444 2 4 0 1 0
2444 2 5 0 1 0
2444 2 6 0 1 0
2444 2 7 1 1 0
2444 2 8 0 1 1
2444 2 9 0 1 1
2444 2 10 0 1 1
2444 2 11 0 1 1
2444 2 12 1 1 0
2444 2 13 0 1 0
2444 2 14 0 1 0
2444 2 15 0 1 0
2444 2 16 0 1 0
2444 2 17 1 1 0
2444 2 18 0 1 0
2444 2 19 0 1 1
2444 2 20 0 1 0
2444 2 21 0 1 0
2444 2 22 0 1 1
2444 2 23 1 1 0
2444 2 24 0 1 1
2444 2 25 1 1 0
2445 2 1 0 1 0
2445 2 2 0 1 1
2445 2 3 0 1 0
2445 2 4 1 1 0
2445 2 5 0 1 0
2445 2 6 0 1 0
2445 2 7 0 1 1
2445 2 8 1 1 0
2445 2 9 0 1 0
2445 2 10 0 1 1
2445 2 11 0 1 0
2445 2 12 1 1 0
2445 2 13 0 1 0
2445 2 14 0 1 0
2445 2 15 0 1 1
2445 2 16 0 1 0
2445 2 17 1 1 1
2445 2 18 0 1 0
2445 2 19 0 1 0
2445 2 20 0 1 0
2445 2 21 0 1 0
2445 2 22 0 1 0
2445 2 23 0 1 0
2445 2 24 0 1 0
2445 2 25 0 1 0
2446 2 1 0 1 0
2446 2 2 0 1 1
2446 2 3 0 1 0
2446 2 4 1 1 0
2446 2 5 0 1 1
2446 2 6 0 1 1
2446 2 7 1 1 0
2446 2 8 0 1 1
2446 2 9 1 1 0
2446 2 10 1 1 0
2446 2 11 0 1 1
2446 2 12 0 1 1
2446 2 13 0 1 0
2446 2 14 0 1 0
2446 2 15 0 1 0
2446 2 16 0 1 0
2446 2 17 0 1 0
2446 2 18 0 1 0
2446 2 19 0 1 1
2446 2 20 1 1 0
2446 2 21 0 1 1
2446 2 22 0 1 0
2446 2 23 0 1 0
2446 2 24 1 1 0
2446 2 25 0 1 1
2447 2 1 0 1 0
2447 2 2 0 1 0
2447 2 3 0 1 1
2447 2 4 0 1 0
2447 2 5 0 1 0
2447 2 6 0 1 1
2447 2 7 0 1 0
2447 2 8 0 1 0
2447 2 9 0 1 0
2447 2 10 0 1 0
2447 2 11 1 1 1
2447 2 12 1 1 0
2447 2 13 1 1 0
2447 2 14 1 1 0
2447 2 15 1 1 1
2447 2 16 0 1 1
2447 2 17 0 1 0
2447 2 18 0 1 0
2447 2 19 0 1 1
2447 2 20 0 1 0
2447 2 21 0 1 0
2447 2 22 0 1 0
2447 2 23 0 1 1
2447 2 24 0 1 0
2447 2 25 0 1 0
2448 2 1 0 1 0
2448 2 2 0 1 0
2448 2 3 0 1 0
2448 2 4 0 1 0
2448 2 5 1 1 0
2448 2 6 1 1 0
2448 2 7 0 1 0
2448 2 8 0 1 1
2448 2 9 0 1 0
2448 2 10 1 1 0
2448 2 11 0 1 0
2448 2 12 0 1 0
2448 2 13 0 1 1
2448 2 14 0 1 0
2448 2 15 1 1 1
2448 2 16 0 1 0
2448 2 17 0 1 0
2448 2 18 0 1 0
2448 2 19 0 1 0
2448 2 20 0 1 0
2448 2 21 0 1 1
2448 2 22 0 1 0
2448 2 23 0 1 0
2448 2 24 0 1 0
2448 2 25 0 1 0
2449 2 1 0 1 0
2449 2 2 0 1 0
2449 2 3 0 1 0
2449 2 4 0 1 0
2449 2 5 0 1 0
2449 2 6 0 1 0
2449 2 7 0 1 0
2449 2 8 0 1 0
2449 2 9 0 1 1
2449 2 10 0 1 1
2449 2 11 0 1 0
2449 2 12 0 1 1
2449 2 13 0 1 0
2449 2 14 0 1 0
2449 2 15 0 1 0
2449 2 16 0 1 1
2449 2 17 0 1 0
2449 2 18 0 1 0
2449 2 19 0 1 0
2449 2 20 0 1 0
2449 2 21 1 1 0
2449 2 22 1 1 0
2449 2 23 1 1 0
2449 2 24 1 1 0
2449 2 25 1 1 0
2450 2 1 0 1 0
2450 2 2 1 1 0
2450 2 3 0 1 0
2450 2 4 1 1 0
2450 2 5 0 1 0
2450 2 6 0 1 0
2450 2 7 0 1 1
2450 2 8 0 1 0
2450 2 9 1 1 0
2450 2 10 0 1 1
2450 2 11 0 1 1
2450 2 12 0 1 0
2450 2 13 0 1 0
2450 2 14 1 1 1
2450 2 15 0 1 0
2450 2 16 0 1 1
2450 2 17 0 1 0
2450 2 18 0 1 1
2450 2 19 1 1 0
2450 2 20 0 1 0
2450 2 21 0 1 0
2450 2 22 0 1 0
2450 2 23 0 1 1
2450 2 24 1 1 0
2450 2 25 0 1 0
2451 2 1 0 1 1
2451 2 2 0 1 0
2451 2 3 0 1 0
2451 2 4 0 1 0
2451 2 5 0 1 0
2451 2 6 0 1 1
2451 2 7 0 1 0
2451 2 8 0 1 0
2451 2 9 0 1 0
2451 2 10 0 1 1
2451 2 11 1 1 0
2451 2 12 0 1 0
2451 2 13 0 1 0
2451 2 14 1 1 0
2451 2 15 1 1 0
2451 2 16 0 1 0
2451 2 17 0 1 0
2451 2 18 0 1 0
2451 2 19 0 1 0
2451 2 20 0 1 0
2451 2 21 0 1 0
2451 2 22 0 1 0
2451 2 23 0 1 0
2451 2 24 0 1 0
2451 2 25 0 1 0
2452 2 1 0 1 0
2452 2 2 0 1 0
2452 2 3 0 1 0
2452 2 4 0 1 0
2452 2 5 1 1 0
2452 2 6 0 1 0
2452 2 7 0 1 0
2452 2 8 0 1 0
2452 2 9 0 1 0
2452 2 10 1 1 0
2452 2 11 0 1 1
2452 2 12 0 1 0
2452 2 13 0 1 0
2452 2 14 0 1 0
2452 2 15 1 1 1
2452 2 16 0 1 1
2452 2 17 0 1 0
2452 2 18 0 1 1
2452 2 19 0 1 0
2452 2 20 0 1 0
2452 2 21 0 1 1
2452 2 22 0 1 1
2452 2 23 0 1 0
2452 2 24 0 1 0
2452 2 25 1 1 0
2453 2 1 0 1 0
2453 2 2 1 1 0
2453 2 3 0 1 0
2453 2 4 0 1 0
2453 2 5 0 1 0
2453 2 6 0 1 1
2453 2 7 1 1 0
2453 2 8 0 1 0
2453 2 9 0 1 1
2453 2 10 0 1 0
2453 2 11 0 1 0
2453 2 12 1 1 0
2453 2 13 0 1 0
2453 2 14 0 1 1
2453 2 15 0 1 0
2453 2 16 0 1 0
2453 2 17 1 1 1
2453 2 18 0 1 0
2453 2 19 0 1 1
2453 2 20 0 1 0
2453 2 21 0 1 0
2453 2 22 1 1 0
2453 2 23 0 1 0
2453 2 24 1 1 0
2453 2 25 0 1 1
2454 2 1 1 1 0
2454 2 2 1 1 1
2454 2 3 1 1 0
2454 2 4 1 1 0
2454 2 5 1 1 0
2454 2 6 0 1 1
2454 2 7 0 1 0
2454 2 8 0 1 0
2454 2 9 0 1 0
2454 2 10 0 1 0
2454 2 11 0 1 0
2454 2 12 0 1 1
2454 2 13 1 1 0
2454 2 14 0 1 1
2454 2 15 0 1 0
2454 2 16 0 1 0
2454 2 17 0 1 1
2454 2 18 0 1 0
2454 2 19 0 1 1
2454 2 20 0 1 0
2454 2 21 0 1 1
2454 2 22 0 1 0
2454 2 23 0 1 0
2454 2 24 0 1 1
2454 2 25 0 1 0
2455 2 1 1 1 0
2455 2 2 0 1 0
2455 2 3 0 1 0
2455 2 4 0 1 1
2455 2 5 0 1 1
2455 2 6 0 1 0
2455 2 7 0 1 0
2455 2 8 0 1 1
2455 2 9 0 1 1
2455 2 10 0 1 0
2455 2 11 1 1 0
2455 2 12 0 1 0
2455 2 13 0 1 1
2455 2 14 0 1 0
2455 2 15 0 1 0
2455 2 16 1 1 0
2455 2 17 0 1 1
2455 2 18 1 1 0
2455 2 19 1 1 1
2455 2 20 0 1 0
2455 2 21 1 1 0
2455 2 22 1 1 0
2455 2 23 0 1 0
2455 2 24 1 1 0
2455 2 25 0 1 0
2456 2 1 0 1 0
2456 2 2 0 1 0
2456 2 3 0 1 0
2456 2 4 1 1 0
2456 2 5 0 1 0
2456 2 6 0 1 0
2456 2 7 0 1 0
2456 2 8 0 1 0
2456 2 9 1 1 1
2456 2 10 0 1 0
2456 2 11 0 1 0
2456 2 12 0 1 1
2456 2 13 0 1 0
2456 2 14 0 1 0
2456 2 15 0 1 0
2456 2 16 0 1 1
2456 2 17 0 1 0
2456 2 18 0 1 0
2456 2 19 1 1 0
2456 2 20 0 1 0
2456 2 21 0 1 0
2456 2 22 0 1 0
2456 2 23 0 1 1
2456 2 24 1 1 0
2456 2 25 0 1 0
2457 2 1 1 1 0
2457 2 2 0 1 0
2457 2 3 0 1 0
2457 2 4 0 1 0
2457 2 5 0 1 0
2457 2 6 1 1 0
2457 2 7 0 1 0
2457 2 8 0 1 0
2457 2 9 0 1 0
2457 2 10 0 1 0
2457 2 11 1 1 0
2457 2 12 0 1 0
2457 2 13 0 1 1
2457 2 14 0 1 0
2457 2 15 0 1 1
2457 2 16 0 1 0
2457 2 17 0 1 0
2457 2 18 0 1 1
2457 2 19 0 1 0
2457 2 20 0 1 0
2457 2 21 1 1 0
2457 2 22 0 1 1
2457 2 23 0 1 0
2457 2 24 0 1 1
2457 2 25 0 1 1
2458 2 1 0 1 0
2458 2 2 0 1 0
2458 2 3 0 1 0
2458 2 4 0 1 0
2458 2 5 1 1 1
2458 2 6 0 1 0
2458 2 7 0 1 0
2458 2 8 0 1 0
2458 2 9 0 1 0
2458 2 10 1 1 0
2458 2 11 0 1 1
2458 2 12 0 1 0
2458 2 13 1 1 0
2458 2 14 0 1 0
2458 2 15 0 1 0
2458 2 16 0 1 0
2458 2 17 0 1 0
2458 2 18 0 1 0
2458 2 19 0 1 0
2458 2 20 1 1 0
2458 2 21 0 1 1
2458 2 22 0 1 1
2458 2 23 0 1 0
2458 2 24 0 1 0
2458 2 25 1 1 0
2459 2 1 1 1 0
2459 2 2 0 1 1
2459 2 3 0 1 1
2459 2 4 0 1 0
2459 2 5 0 1 0
2459 2 6 1 1 0
2459 2 7 0 1 1
2459 2 8 0 1 0
2459 2 9 0 1 0
2459 2 10 0 1 1
2459 2 11 1 1 1
2459 2 12 0 1 0
2459 2 13 0 1 0
2459 2 14 0 1 0
2459 2 15 0 1 0
2459 2 16 1 1 1
2459 2 17 0 1 0
2459 2 18 0 1 1
2459 2 19 0 1 0
2459 2 20 0 1 0
2459 2 21 1 1 0
2459 2 22 0 1 1
2459 2 23 0 1 0
2459 2 24 0 1 0
2459 2 25 0 1 0
2460 2 1 0 1 0
2460 2 2 0 1 0
2460 2 3 0 1 0
2460 2 4 0 1 0
2460 2 5 0 1 1
2460 2 6 0 1 0
2460 2 7 0 1 0
2460 2 8 0 1 0
2460 2 9 1 1 0
2460 2 10 0 1 0
2460 2 11 0 1 0
2460 2 12 1 1 1
2460 2 13 0 1 0
2460 2 14 1 1 0
2460 2 15 0 1 0
2460 2 16 0 1 0
2460 2 17 0 1 0
2460 2 18 0 1 0
2460 2 19 1 1 1
2460 2 20 0 1 0
2460 2 21 0 1 0
2460 2 22 0 1 0
2460 2 23 0 1 0
2460 2 24 0 1 0
2460 2 25 1 1 0
2461 2 1 0 1 0
2461 2 2 0 1 0
2461 2 3 0 1 0
2461 2 4 0 1 1
2461 2 5 0 1 0
2461 2 6 0 1 0
2461 2 7 0 1 0
2461 2 8 0 1 0
2461 2 9 0 1 0
2461 2 10 0 1 0
2461 2 11 0 1 1
2461 2 12 0 1 0
2461 2 13 0 1 0
2461 2 14 0 1 0
2461 2 15 1 1 0
2461 2 16 0 1 1
2461 2 17 0 1 0
2461 2 18 0 1 0
2461 2 19 0 1 0
2461 2 20 1 1 1
2461 2 21 0 1 0
2461 2 22 1 1 0
2461 2 23 0 1 0
2461 2 24 0 1 0
2461 2 25 0 1 0
2462 2 1 0 1 0
2462 2 2 0 1 0
2462 2 3 0 1 0
2462 2 4 0 1 1
2462 2 5 0 1 1
2462 2 6 0 1 0
2462 2 7 0 1 0
2462 2 8 0 1 0
2462 2 9 0 1 0
2462 2 10 0 1 1
2462 2 11 1 1 0
2462 2 12 1 1 1
2462 2 13 1 1 0
2462 2 14 1 1 0
2462 2 15 0 1 0
2462 2 16 0 1 0
2462 2 17 0 1 0
2462 2 18 0 1 0
2462 2 19 0 1 0
2462 2 20 0 1 1
2462 2 21 0 1 0
2462 2 22 0 1 0
2462 2 23 0 1 1
2462 2 24 0 1 0
2462 2 25 0 1 0
2463 2 1 1 1 1
2463 2 2 1 1 0
2463 2 3 0 1 1
2463 2 4 0 1 0
2463 2 5 0 1 0
2463 2 6 0 1 1
2463 2 7 0 1 0
2463 2 8 0 1 0
2463 2 9 1 1 0
2463 2 10 0 1 1
2463 2 11 1 1 0
2463 2 12 1 1 0
2463 2 13 1 1 0
2463 2 14 1 1 0
2463 2 15 1 1 0
2463 2 16 0 1 0
2463 2 17 0 1 0
2463 2 18 0 1 0
2463 2 19 0 1 1
2463 2 20 0 1 0
2463 2 21 0 1 1
2463 2 22 0 1 1
2463 2 23 0 1 0
2463 2 24 0 1 1
2463 2 25 0 1 0
2464 2 1 0 1 0
2464 2 2 0 1 1
2464 2 3 0 1 1
2464 2 4 0 1 0
2464 2 5 1 1 0
2464 2 6 0 1 0
2464 2 7 0 1 0
2464 2 8 0 1 0
2464 2 9 0 1 1
2464 2 10 1 1 0
2464 2 11 0 1 0
2464 2 12 0 1 0
2464 2 13 0 1 0
2464 2 14 0 1 0
2464 2 15 0 1 0
2464 2 16 0 1 0
2464 2 17 1 1 0
2464 2 18 0 1 0
2464 2 19 0 1 1
2464 2 20 0 1 0
2464 2 21 0 1 0
2464 2 22 0 1 1
2464 2 23 0 1 0
2464 2 24 1 1 0
2464 2 25 0 1 0
2465 2 1 0 1 1
2465 2 2 0 1 0
2465 2 3 0 1 0
2465 2 4 0 1 0
2465 2 5 0 1 0
2465 2 6 0 1 0
2465 2 7 0 1 0
2465 2 8 1 1 1
2465 2 9 0 1 0
2465 2 10 0 1 0
2465 2 11 0 1 0
2465 2 12 0 1 0
2465 2 13 1 1 0
2465 2 14 0 1 0
2465 2 15 1 1 0
2465 2 16 0 1 0
2465 2 17 0 1 0
2465 2 18 0 1 0
2465 2 19 0 1 0
2465 2 20 0 1 0
2465 2 21 0 1 0
2465 2 22 0 1 1
2465 2 23 0 1 0
2465 2 24 0 1 0
2465 2 25 0 1 0
2466 2 1 0 1 0
2466 2 2 0 1 0
2466 2 3 0 1 0
2466 2 4 1 1 1
2466 2 5 0 1 0
2466 2 6 0 1 0
2466 2 7 0 1 1
2466 2 8 0 1 0
2466 2 9 1 1 1
2466 2 10 0 1 0
2466 2 11 0 1 0
2466 2 12 0 1 0
2466 2 13 0 1 1
2466 2 14 1 1 0
2466 2 15 0 1 1
2466 2 16 0 1 1
2466 2 17 0 1 0
2466 2 18 0 1 0
2466 2 19 1 1 0
2466 2 20 0 1 1
2466 2 21 1 1 1
2466 2 22 1 1 0
2466 2 23 1 1 0
2466 2 24 1 1 0
2466 2 25 0 1 1
2467 2 1 0 1 0
2467 2 2 0 1 0
2467 2 3 0 1 0
2467 2 4 0 1 0
2467 2 5 0 1 0
2467 2 6 0 1 0
2467 2 7 0 1 1
2467 2 8 0 1 0
2467 2 9 0 1 0
2467 2 10 0 1 0
2467 2 11 0 1 0
2467 2 12 0 1 1
2467 2 13 0 1 0
2467 2 14 0 1 0
2467 2 15 0 1 1
2467 2 16 1 1 0
2467 2 17 1 1 0
2467 2 18 1 1 0
2467 2 19 1 1 1
2467 2 20 1 1 0
2467 2 21 0 1 0
2467 2 22 0 1 1
2467 2 23 0 1 1
2467 2 24 0 1 0
2467 2 25 0 1 0
2468 2 1 0 1 0
2468 2 2 0 1 0
2468 2 3 0 1 0
2468 2 4 0 1 0
2468 2 5 0 1 0
2468 2 6 0 1 0
2468 2 7 0 1 0
2468 2 8 0 1 0
2468 2 9 0 1 0
2468 2 10 0 1 0
2468 2 11 0 1 0
2468 2 12 0 1 0
2468 2 13 0 1 0
2468 2 14 0 1 0
2468 2 15 0 1 0
2468 2 16 0 1 0
2468 2 17 1 1 1
2468 2 18 0 1 1
2468 2 19 0 1 0
2468 2 20 0 1 0
2468 2 21 0 1 0
2468 2 22 0 1 0
2468 2 23 0 1 0
2468 2 24 0 1 0
2468 2 25 0 1 1
2469 2 1 0 1 0
2469 2 2 0 1 0
2469 2 3 0 1 0
2469 2 4 0 1 0
2469 2 5 0 1 0
2469 2 6 0 1 0
2469 2 7 0 1 0
2469 2 8 0 1 0
2469 2 9 0 1 0
2469 2 10 1 1 0
2469 2 11 0 1 0
2469 2 12 0 1 0
2469 2 13 0 1 1
2469 2 14 0 1 0
2469 2 15 0 1 0
2469 2 16 0 1 0
2469 2 17 0 1 1
2469 2 18 0 1 0
2469 2 19 0 1 0
2469 2 20 1 1 0
2469 2 21 0 1 0
2469 2 22 0 1 1
2469 2 23 0 1 0
2469 2 24 0 1 0
2469 2 25 1 1 0
2470 2 1 0 1 0
2470 2 2 0 1 0
2470 2 3 1 1 1
2470 2 4 0 1 0
2470 2 5 0 1 1
2470 2 6 0 1 0
2470 2 7 0 1 0
2470 2 8 1 1 0
2470 2 9 0 1 1
2470 2 10 0 1 0
2470 2 11 0 1 1
2470 2 12 0 1 0
2470 2 13 1 1 0
2470 2 14 0 1 1
2470 2 15 0 1 0
2470 2 16 0 1 0
2470 2 17 0 1 0
2470 2 18 1 1 1
2470 2 19 0 1 0
2470 2 20 0 1 0
2470 2 21 0 1 0
2470 2 22 0 1 0
2470 2 23 1 1 0
2470 2 24 0 1 0
2470 2 25 0 1 1
2471 2 1 0 1 0
2471 2 2 1 1 0
2471 2 3 0 1 0
2471 2 4 0 1 1
2471 2 5 0 1 0
2471 2 6 0 1 1
2471 2 7 1 1 0
2471 2 8 1 1 1
2471 2 9 0 1 0
2471 2 10 0 1 0
2471 2 11 0 1 0
2471 2 12 0 1 0
2471 2 13 0 1 1
2471 2 14 1 1 1
2471 2 15 0 1 0
2471 2 16 0 1 0
2471 2 17 1 1 1
2471 2 18 0 1 0
2471 2 19 0 1 1
2471 2 20 0 1 0
2471 2 21 0 1 0
2471 2 22 0 1 1
2471 2 23 1 1 0
2471 2 24 0 1 0
2471 2 25 0 1 0
2472 2 1 0 1 0
2472 2 2 0 1 1
2472 2 3 1 1 0
2472 2 4 0 1 0
2472 2 5 0 1 0
2472 2 6 0 1 1
2472 2 7 0 1 1
2472 2 8 1 1 0
2472 2 9 0 1 0
2472 2 10 0 1 0
2472 2 11 0 1 0
2472 2 12 0 1 1
2472 2 13 1 1 0
2472 2 14 0 1 0
2472 2 15 0 1 0
2472 2 16 0 1 0
2472 2 17 0 1 0
2472 2 18 1 1 1
2472 2 19 0 1 0
2472 2 20 0 1 0
2472 2 21 0 1 0
2472 2 22 0 1 0
2472 2 23 1 1 1
2472 2 24 0 1 1
2472 2 25 0 1 0
2473 2 1 0 1 1
2473 2 2 1 1 0
2473 2 3 0 1 0
2473 2 4 0 1 0
2473 2 5 0 1 1
2473 2 6 0 1 0
2473 2 7 1 1 0
2473 2 8 0 1 0
2473 2 9 0 1 1
2473 2 10 0 1 0
2473 2 11 0 1 0
2473 2 12 1 1 0
2473 2 13 0 1 0
2473 2 14 0 1 0
2473 2 15 0 1 0
2473 2 16 0 1 1
2473 2 17 1 1 1
2473 2 18 0 1 0
2473 2 19 1 1 0
2473 2 20 0 1 0
2473 2 21 0 1 0
2473 2 22 1 1 0
2473 2 23 0 1 0
2473 2 24 0 1 1
2473 2 25 0 1 0
2474 2 1 0 1 1
2474 2 2 0 1 0
2474 2 3 0 1 1
2474 2 4 0 1 0
2474 2 5 1 1 0
2474 2 6 0 1 0
2474 2 7 0 1 0
2474 2 8 0 1 0
2474 2 9 0 1 1
2474 2 10 1 1 0
2474 2 11 0 1 0
2474 2 12 0 1 0
2474 2 13 0 1 0
2474 2 14 0 1 1
2474 2 15 0 1 0
2474 2 16 1 1 0
2474 2 17 0 1 0
2474 2 18 0 1 1
2474 2 19 1 1 0
2474 2 20 1 1 0
2474 2 21 0 1 0
2474 2 22 0 1 0
2474 2 23 0 1 0
2474 2 24 0 1 0
2474 2 25 1 1 1
2475 2 1 1 1 1
2475 2 2 0 1 0
2475 2 3 0 1 0
2475 2 4 0 1 1
2475 2 5 0 1 1
2475 2 6 1 1 0
2475 2 7 0 1 1
2475 2 8 0 1 0
2475 2 9 0 1 0
2475 2 10 0 1 0
2475 2 11 0 1 0
2475 2 12 0 1 0
2475 2 13 0 1 1
2475 2 14 0 1 0
2475 2 15 0 1 0
2475 2 16 0 1 0
2475 2 17 0 1 0
2475 2 18 0 1 0
2475 2 19 0 1 0
2475 2 20 0 1 0
2475 2 21 1 1 0
2475 2 22 0 1 1
2475 2 23 1 1 0
2475 2 24 1 1 1
2475 2 25 0 1 1
2476 2 1 0 1 0
2476 2 2 0 1 1
2476 2 3 0 1 1
2476 2 4 0 1 0
2476 2 5 0 1 0
2476 2 6 0 1 1
2476 2 7 1 1 0
2476 2 8 1 1 0
2476 2 9 1 1 1
2476 2 10 0 1 0
2476 2 11 0 1 0
2476 2 12 0 1 0
2476 2 13 0 1 1
2476 2 14 1 1 0
2476 2 15 1 1 0
2476 2 16 0 1 0
2476 2 17 0 1 0
2476 2 18 0 1 0
2476 2 19 0 1 0
2476 2 20 0 1 0
2476 2 21 0 1 1
2476 2 22 0 1 0
2476 2 23 0 1 0
2476 2 24 1 1 0
2476 2 25 0 1 1
2477 2 1 1 1 0
2477 2 2 1 1 0
2477 2 3 0 1 1
2477 2 4 1 1 0
2477 2 5 0 1 0
2477 2 6 0 1 0
2477 2 7 0 1 0
2477 2 8 0 1 0
2477 2 9 1 1 1
2477 2 10 1 1 0
2477 2 11 0 1 0
2477 2 12 0 1 0
2477 2 13 0 1 1
2477 2 14 0 1 1
2477 2 15 0 1 0
2477 2 16 0 1 0
2477 2 17 0 1 0
2477 2 18 0 1 0
2477 2 19 1 1 0
2477 2 20 0 1 0
2477 2 21 0 1 0
2477 2 22 0 1 0
2477 2 23 0 1 0
2477 2 24 0 1 1
2477 2 25 0 1 0
2478 2 1 0 1 0
2478 2 2 1 1 0
2478 2 3 0 1 0
2478 2 4 0 1 0
2478 2 5 0 1 1
2478 2 6 0 1 0
2478 2 7 1 1 1
2478 2 8 0 1 0
2478 2 9 0 1 1
2478 2 10 0 1 0
2478 2 11 0 1 0
2478 2 12 1 1 1
2478 2 13 0 1 0
2478 2 14 0 1 0
2478 2 15 0 1 0
2478 2 16 0 1 0
2478 2 17 0 1 0
2478 2 18 0 1 0
2478 2 19 0 1 0
2478 2 20 0 1 0
2478 2 21 0 1 1
2478 2 22 1 1 0
2478 2 23 0 1 0
2478 2 24 1 1 0
2478 2 25 0 1 0
2479 2 1 0 1 0
2479 2 2 0 1 0
2479 2 3 0 1 0
2479 2 4 0 1 0
2479 2 5 1 1 0
2479 2 6 0 1 0
2479 2 7 0 1 0
2479 2 8 0 1 0
2479 2 9 0 1 1
2479 2 10 1 1 0
2479 2 11 0 1 0
2479 2 12 0 1 0
2479 2 13 0 1 1
2479 2 14 0 1 0
2479 2 15 0 1 0
2479 2 16 0 1 0
2479 2 17 0 1 0
2479 2 18 0 1 0
2479 2 19 0 1 0
2479 2 20 1 1 0
2479 2 21 0 1 0
2479 2 22 0 1 0
2479 2 23 0 1 0
2479 2 24 0 1 0
2479 2 25 0 1 0
2480 2 1 0 1 0
2480 2 2 0 1 0
2480 2 3 0 1 0
2480 2 4 1 1 1
2480 2 5 0 1 0
2480 2 6 0 1 0
2480 2 7 0 1 0
2480 2 8 0 1 0
2480 2 9 1 1 0
2480 2 10 0 1 0
2480 2 11 0 1 0
2480 2 12 0 1 1
2480 2 13 0 1 0
2480 2 14 1 1 1
2480 2 15 0 1 0
2480 2 16 0 1 0
2480 2 17 0 1 0
2480 2 18 1 1 0
2480 2 19 1 1 1
2480 2 20 0 1 0
2480 2 21 0 1 0
2480 2 22 0 1 0
2480 2 23 0 1 1
2480 2 24 1 1 1
2480 2 25 0 1 0
2481 2 1 0 1 1
2481 2 2 1 1 0
2481 2 3 0 1 1
2481 2 4 0 1 0
2481 2 5 0 1 0
2481 2 6 0 1 0
2481 2 7 0 1 0
2481 2 8 0 1 1
2481 2 9 0 1 0
2481 2 10 0 1 0
2481 2 11 0 1 0
2481 2 12 1 1 1
2481 2 13 0 1 0
2481 2 14 1 1 0
2481 2 15 0 1 1
2481 2 16 0 1 0
2481 2 17 1 1 1
2481 2 18 1 1 0
2481 2 19 0 1 0
2481 2 20 0 1 0
2481 2 21 0 1 0
2481 2 22 1 1 0
2481 2 23 0 1 0
2481 2 24 1 1 0
2481 2 25 0 1 0
2482 2 1 1 1 0
2482 2 2 1 1 0
2482 2 3 1 1 0
2482 2 4 1 1 0
2482 2 5 1 1 0
2482 2 6 0 1 1
2482 2 7 0 1 0
2482 2 8 0 1 0
2482 2 9 0 1 0
2482 2 10 0 1 0
2482 2 11 0 1 1
2482 2 12 0 1 0
2482 2 13 0 1 0
2482 2 14 0 1 0
2482 2 15 0 1 0
2482 2 16 0 1 0
2482 2 17 0 1 1
2482 2 18 0 1 0
2482 2 19 0 1 0
2482 2 20 0 1 0
2482 2 21 0 1 1
2482 2 22 0 1 0
2482 2 23 0 1 0
2482 2 24 0 1 1
2482 2 25 0 1 0
2483 2 1 1 1 1
2483 2 2 1 1 0
2483 2 3 1 1 0
2483 2 4 0 1 0
2483 2 5 1 1 0
2483 2 6 0 1 1
2483 2 7 0 1 1
2483 2 8 0 1 0
2483 2 9 0 1 1
2483 2 10 0 1 0
2483 2 11 0 1 1
2483 2 12 0 1 1
2483 2 13 0 1 0
2483 2 14 0 1 1
2483 2 15 0 1 0
2483 2 16 0 1 0
2483 2 17 1 1 0
2483 2 18 0 1 1
2483 2 19 0 1 0
2483 2 20 0 1 0
2483 2 21 0 1 1
2483 2 22 1 1 0
2483 2 23 0 1 0
2483 2 24 0 1 0
2483 2 25 1 1 1
2484 2 1 0 1 0
2484 2 2 0 1 0
2484 2 3 0 1 0
2484 2 4 0 1 0
2484 2 5 1 1 0
2484 2 6 0 1 0
2484 2 7 0 1 0
2484 2 8 0 1 1
2484 2 9 0 1 0
2484 2 10 1 1 0
2484 2 11 0 1 0
2484 2 12 0 1 0
2484 2 13 0 1 0
2484 2 14 0 1 0
2484 2 15 1 1 1
2484 2 16 0 1 0
2484 2 17 0 1 1
2484 2 18 0 1 1
2484 2 19 0 1 0
2484 2 20 1 1 0
2484 2 21 0 1 0
2484 2 22 0 1 1
2484 2 23 0 1 0
2484 2 24 0 1 0
2484 2 25 1 1 0
2485 2 1 0 1 0
2485 2 2 0 1 0
2485 2 3 0 1 1
2485 2 4 0 1 1
2485 2 5 0 1 0
2485 2 6 0 1 0
2485 2 7 0 1 0
2485 2 8 0 1 0
2485 2 9 0 1 0
2485 2 10 0 1 1
2485 2 11 1 1 0
2485 2 12 1 1 0
2485 2 13 1 1 0
2485 2 14 1 1 1
2485 2 15 1 1 0
2485 2 16 0 1 1
2485 2 17 0 1 0
2485 2 18 0 1 0
2485 2 19 0 1 0
2485 2 20 0 1 0
2485 2 21 0 1 0
2485 2 22 0 1 0
2485 2 23 0 1 0
2485 2 24 0 1 0
2485 2 25 0 1 0
2486 2 1 0 1 0
2486 2 2 0 1 0
2486 2 3 0 1 1
2486 2 4 0 1 0
2486 2 5 0 1 1
2486 2 6 0 1 0
2486 2 7 0 1 0
2486 2 8 1 1 1
2486 2 9 1 1 0
2486 2 10 1 1 0
2486 2 11 0 1 0
2486 2 12 1 1 0
2486 2 13 1 1 1
2486 2 14 0 1 0
2486 2 15 0 1 0
2486 2 16 0 1 1
2486 2 17 0 1 0
2486 2 18 1 1 0
2486 2 19 0 1 0
2486 2 20 0 1 0
2486 2 21 0 1 0
2486 2 22 0 1 0
2486 2 23 1 1 1
2486 2 24 0 1 0
2486 2 25 0 1 0
2487 2 1 0 1 0
2487 2 2 0 1 0
2487 2 3 0 1 0
2487 2 4 1 1 0
2487 2 5 0 1 0
2487 2 6 0 1 0
2487 2 7 1 1 0
2487 2 8 0 1 1
2487 2 9 1 1 0
2487 2 10 0 1 0
2487 2 11 0 1 0
2487 2 12 0 1 0
2487 2 13 0 1 0
2487 2 14 1 1 0
2487 2 15 0 1 0
2487 2 16 0 1 0
2487 2 17 0 1 1
2487 2 18 0 1 0
2487 2 19 0 1 1
2487 2 20 0 1 1
2487 2 21 0 1 1
2487 2 22 0 1 0
2487 2 23 0 1 0
2487 2 24 1 1 1
2487 2 25 0 1 1
2488 2 1 0 1 0
2488 2 2 0 1 1
2488 2 3 0 1 0
2488 2 4 0 1 1
2488 2 5 0 1 0
2488 2 6 0 1 0
2488 2 7 0 1 0
2488 2 8 0 1 0
2488 2 9 1 1 0
2488 2 10 1 1 0
2488 2 11 0 1 0
2488 2 12 0 1 1
2488 2 13 0 1 1
2488 2 14 0 1 0
2488 2 15 0 1 0
2488 2 16 0 1 0
2488 2 17 0 1 1
2488 2 18 0 1 0
2488 2 19 0 1 0
2488 2 20 0 1 0
2488 2 21 0 1 0
2488 2 22 0 1 0
2488 2 23 1 1 0
2488 2 24 1 1 0
2488 2 25 0 1 0
2489 2 1 1 1 0
2489 2 2 1 1 0
2489 2 3 0 1 0
2489 2 4 1 1 0
2489 2 5 1 1 0
2489 2 6 0 1 0
2489 2 7 0 1 0
2489 2 8 0 1 1
2489 2 9 0 1 0
2489 2 10 0 1 0
2489 2 11 0 1 0
2489 2 12 0 1 0
2489 2 13 0 1 1
2489 2 14 0 1 0
2489 2 15 0 1 1
2489 2 16 0 1 0
2489 2 17 0 1 1
2489 2 18 0 1 0
2489 2 19 0 1 0
2489 2 20 0 1 0
2489 2 21 0 1 0
2489 2 22 0 1 0
2489 2 23 0 1 1
2489 2 24 0 1 0
2489 2 25 0 1 0
2490 2 1 0 1 0
2490 2 2 0 1 0
2490 2 3 0 1 0
2490 2 4 0 1 0
2490 2 5 0 1 0
2490 2 6 0 1 0
2490 2 7 1 1 0
2490 2 8 1 1 1
2490 2 9 1 1 0
2490 2 10 0 1 0
2490 2 11 0 1 0
2490 2 12 0 1 0
2490 2 13 0 1 0
2490 2 14 0 1 0
2490 2 15 0 1 0
2490 2 16 1 1 0
2490 2 17 0 1 1
2490 2 18 0 1 1
2490 2 19 0 1 1
2490 2 20 0 1 0
2490 2 21 1 1 1
2490 2 22 0 1 0
2490 2 23 0 1 1
2490 2 24 0 1 0
2490 2 25 0 1 0
2491 2 1 0 1 0
2491 2 2 0 1 0
2491 2 3 0 1 0
2491 2 4 0 1 0
2491 2 5 1 1 1
2491 2 6 0 1 0
2491 2 7 0 1 0
2491 2 8 0 1 0
2491 2 9 1 1 0
2491 2 10 0 1 1
2491 2 11 0 1 1
2491 2 12 0 1 0
2491 2 13 0 1 1
2491 2 14 1 1 0
2491 2 15 1 1 1
2491 2 16 0 1 1
2491 2 17 0 1 0
2491 2 18 0 1 0
2491 2 19 1 1 1
2491 2 20 1 1 1
2491 2 21 0 1 0
2491 2 22 1 1 1
2491 2 23 0 1 0
2491 2 24 0 1 1
2491 2 25 1 1 0
2492 2 1 1 1 0
2492 2 2 0 1 1
2492 2 3 1 1 0
2492 2 4 1 1 0
2492 2 5 1 1 0
2492 2 6 0 1 0
2492 2 7 0 1 1
2492 2 8 0 1 0
2492 2 9 0 1 0
2492 2 10 0 1 0
2492 2 11 0 1 0
2492 2 12 0 1 0
2492 2 13 0 1 0
2492 2 14 0 1 0
2492 2 15 0 1 1
2492 2 16 0 1 0
2492 2 17 0 1 0
2492 2 18 0 1 0
2492 2 19 0 1 1
2492 2 20 0 1 0
2492 2 21 0 1 1
2492 2 22 0 1 1
2492 2 23 0 1 0
2492 2 24 0 1 0
2492 2 25 0 1 0
2493 2 1 0 1 0
2493 2 2 0 1 0
2493 2 3 0 1 1
2493 2 4 1 1 0
2493 2 5 0 1 0
2493 2 6 1 1 0
2493 2 7 0 1 0
2493 2 8 0 1 1
2493 2 9 1 1 1
2493 2 10 0 1 0
2493 2 11 0 1 0
2493 2 12 0 1 0
2493 2 13 0 1 0
2493 2 14 1 1 0
2493 2 15 1 1 0
2493 2 16 0 1 0
2493 2 17 0 1 1
2493 2 18 0 1 0
2493 2 19 1 1 0
2493 2 20 0 1 1
2493 2 21 1 1 1
2493 2 22 0 1 0
2493 2 23 0 1 0
2493 2 24 0 1 1
2493 2 25 0 1 0
2494 2 1 1 1 1
2494 2 2 1 1 0
2494 2 3 1 1 0
2494 2 4 1 1 0
2494 2 5 1 1 0
2494 2 6 0 1 1
2494 2 7 0 1 1
2494 2 8 0 1 0
2494 2 9 0 1 0
2494 2 10 0 1 1
2494 2 11 0 1 1
2494 2 12 0 1 1
2494 2 13 0 1 0
2494 2 14 0 1 0
2494 2 15 0 1 0
2494 2 16 0 1 1
2494 2 17 0 1 0
2494 2 18 1 1 0
2494 2 19 0 1 0
2494 2 20 0 1 0
2494 2 21 0 1 0
2494 2 22 0 1 0
2494 2 23 0 1 0
2494 2 24 0 1 0
2494 2 25 0 1 0
2495 2 1 0 1 1
2495 2 2 1 1 1
2495 2 3 0 1 0
2495 2 4 0 1 0
2495 2 5 0 1 1
2495 2 6 0 1 1
2495 2 7 1 1 0
2495 2 8 0 1 1
2495 2 9 0 1 0
2495 2 10 0 1 0
2495 2 11 0 1 0
2495 2 12 1 1 0
2495 2 13 0 1 0
2495 2 14 0 1 0
2495 2 15 0 1 0
2495 2 16 0 1 0
2495 2 17 1 1 1
2495 2 18 0 1 0
2495 2 19 0 1 0
2495 2 20 0 1 1
2495 2 21 0 1 0
2495 2 22 1 1 0
2495 2 23 0 1 1
2495 2 24 0 1 0
2495 2 25 0 1 0
2496 2 1 1 1 0
2496 2 2 0 1 0
2496 2 3 0 1 0
2496 2 4 0 1 0
2496 2 5 0 1 1
2496 2 6 1 1 0
2496 2 7 0 1 0
2496 2 8 0 1 0
2496 2 9 0 1 0
2496 2 10 0 1 0
2496 2 11 1 1 0
2496 2 12 0 1 0
2496 2 13 0 1 0
2496 2 14 0 1 0
2496 2 15 0 1 0
2496 2 16 1 1 1
2496 2 17 0 1 1
2496 2 18 0 1 0
2496 2 19 0 1 1
2496 2 20 0 1 1
2496 2 21 1 1 0
2496 2 22 0 1 0
2496 2 23 0 1 1
2496 2 24 0 1 0
2496 2 25 0 1 0
2497 2 1 1 1 1
2497 2 2 0 1 0
2497 2 3 0 1 1
2497 2 4 0 1 0
2497 2 5 0 1 1
2497 2 6 0 1 0
2497 2 7 0 1 0
2497 2 8 0 1 0
2497 2 9 0 1 1
2497 2 10 0 1 0
2497 2 11 1 1 0
2497 2 12 0 1 0
2497 2 13 0 1 0
2497 2 14 1 1 0
2497 2 15 1 1 0
2497 2 16 0 1 0
2497 2 17 0 1 0
2497 2 18 0 1 0
2497 2 19 0 1 0
2497 2 20 1 1 1
2497 2 21 0 1 0
2497 2 22 0 1 0
2497 2 23 0 1 0
2497 2 24 0 1 0
2497 2 25 0 1 0
2498 2 1 1 1 0
2498 2 2 0 1 0
2498 2 3 0 1 1
2498 2 4 0 1 0
2498 2 5 0 1 0
2498 2 6 1 1 1
2498 2 7 1 1 1
2498 2 8 1 1 0
2498 2 9 1 1 0
2498 2 10 0 1 0
2498 2 11 1 1 1
2498 2 12 0 1 0
2498 2 13 0 1 0
2498 2 14 0 1 0
2498 2 15 0 1 0
2498 2 16 1 1 0
2498 2 17 1 1 1
2498 2 18 0 1 0
2498 2 19 0 1 0
2498 2 20 0 1 0
2498 2 21 0 1 0
2498 2 22 0 1 1
2498 2 23 0 1 0
2498 2 24 0 1 0
2498 2 25 0 1 0
2499 2 1 0 1 1
2499 2 2 0 1 1
2499 2 3 0 1 0
2499 2 4 0 1 1
2499 2 5 0 1 0
2499 2 6 0 1 0
2499 2 7 0 1 1
2499 2 8 1 1 0
2499 2 9 0 1 0
2499 2 10 0 1 0
2499 2 11 0 1 0
2499 2 12 0 1 0
2499 2 13 1 1 1
2499 2 14 0 1 0
2499 2 15 0 1 0
2499 2 16 0 1 0
2499 2 17 0 1 0
2499 2 18 0 1 0
2499 2 19 0 1 0
2499 2 20 0 1 0
2499 2 21 0 1 1
2499 2 22 0 1 0
2499 2 23 1 1 0
2499 2 24 0 1 1
2499 2 25 0 1 0
2500 2 1 0 1 0
2500 2 2 0 1 0
2500 2 3 0 1 0
2500 2 4 0 1 0
2500 2 5 1 1 0
2500 2 6 0 1 1
2500 2 7 0 1 0
2500 2 8 0 1 0
2500 2 9 0 1 0
2500 2 10 1 1 0
2500 2 11 0 1 0
2500 2 12 0 1 0
2500 2 13 0 1 0
2500 2 14 0 1 1
2500 2 15 1 1 0
2500 2 16 0 1 0
2500 2 17 0 1 0
2500 2 18 0 1 1
2500 2 19 0 1 0
2500 2 20 1 1 1
2500 2 21 0 1 0
2500 2 22 0 1 0
2500 2 23 0 1 0
2500 2 24 0 1 0
2500 2 25 1 1 0
2501 2 1 0 1 0
2501 2 2 0 1 0
2501 2 3 0 1 1
2501 2 4 0 1 0
2501 2 5 0 1 0
2501 2 6 0 1 0
2501 2 7 1 1 1
2501 2 8 0 1 0
2501 2 9 0 1 1
2501 2 10 0 1 0
2501 2 11 0 1 1
2501 2 12 0 1 1
2501 2 13 0 1 1
2501 2 14 0 1 1
2501 2 15 0 1 0
2501 2 16 0 1 1
2501 2 17 0 1 0
2501 2 18 1 1 0
2501 2 19 0 1 0
2501 2 20 0 1 1
2501 2 21 1 1 0
2501 2 22 1 1 0
2501 2 23 1 1 0
2501 2 24 1 1 0
2501 2 25 1 1 0
2502 2 1 0 1 0
2502 2 2 1 1 0
2502 2 3 0 1 0
2502 2 4 0 1 0
2502 2 5 0 1 1
2502 2 6 0 1 0
2502 2 7 1 1 0
2502 2 8 0 1 0
2502 2 9 1 1 0
2502 2 10 1 1 0
2502 2 11 0 1 0
2502 2 12 1 1 0
2502 2 13 0 1 0
2502 2 14 0 1 0
2502 2 15 0 1 1
2502 2 16 0 1 0
2502 2 17 0 1 1
2502 2 18 0 1 0
2502 2 19 0 1 1
2502 2 20 0 1 1
2502 2 21 0 1 0
2502 2 22 1 1 0
2502 2 23 0 1 0
2502 2 24 0 1 0
2502 2 25 0 1 1
2503 2 1 0 1 0
2503 2 2 0 1 1
2503 2 3 1 1 0
2503 2 4 1 1 0
2503 2 5 0 1 1
2503 2 6 0 1 0
2503 2 7 0 1 0
2503 2 8 0 1 0
2503 2 9 1 1 0
2503 2 10 0 1 1
2503 2 11 0 1 0
2503 2 12 0 1 0
2503 2 13 0 1 0
2503 2 14 1 1 0
2503 2 15 0 1 0
2503 2 16 0 1 0
2503 2 17 0 1 1
2503 2 18 0 1 0
2503 2 19 0 1 1
2503 2 20 0 1 1
2503 2 21 0 1 0
2503 2 22 0 1 0
2503 2 23 0 1 0
2503 2 24 0 1 1
2503 2 25 0 1 0
2504 2 1 1 1 1
2504 2 2 0 1 0
2504 2 3 0 1 1
2504 2 4 0 1 0
2504 2 5 0 1 0
2504 2 6 1 1 1
2504 2 7 0 1 0
2504 2 8 0 1 1
2504 2 9 1 1 0
2504 2 10 1 1 0
2504 2 11 1 1 0
2504 2 12 0 1 1
2504 2 13 0 1 1
2504 2 14 0 1 0
2504 2 15 0 1 0
2504 2 16 1 1 1
2504 2 17 0 1 0
2504 2 18 0 1 0
2504 2 19 0 1 0
2504 2 20 0 1 0
2504 2 21 1 1 0
2504 2 22 0 1 0
2504 2 23 0 1 0
2504 2 24 0 1 0
2504 2 25 0 1 1
2505 2 1 0 1 1
2505 2 2 0 1 0
2505 2 3 0 1 1
2505 2 4 1 1 0
2505 2 5 0 1 0
2505 2 6 0 1 0
2505 2 7 0 1 1
2505 2 8 0 1 0
2505 2 9 1 1 0
2505 2 10 0 1 0
2505 2 11 0 1 0
2505 2 12 0 1 0
2505 2 13 0 1 0
2505 2 14 1 1 0
2505 2 15 1 1 0
2505 2 16 0 1 0
2505 2 17 0 1 0
2505 2 18 0 1 0
2505 2 19 0 1 0
2505 2 20 0 1 0
2505 2 21 0 1 0
2505 2 22 0 1 0
2505 2 23 0 1 0
2505 2 24 0 1 1
2505 2 25 0 1 0
2506 2 1 0 1 0
2506 2 2 0 1 0
2506 2 3 0 1 1
2506 2 4 1 1 0
2506 2 5 0 1 0
2506 2 6 0 1 0
2506 2 7 0 1 0
2506 2 8 0 1 1
2506 2 9 1 1 0
2506 2 10 0 1 0
2506 2 11 0 1 0
2506 2 12 0 1 1
2506 2 13 0 1 0
2506 2 14 1 1 0
2506 2 15 0 1 0
2506 2 16 0 1 0
2506 2 17 0 1 1
2506 2 18 0 1 0
2506 2 19 1 1 0
2506 2 20 0 1 0
2506 2 21 0 1 0
2506 2 22 0 1 0
2506 2 23 0 1 0
2506 2 24 1 1 0
2506 2 25 0 1 0
2507 2 1 1 1 0
2507 2 2 0 1 1
2507 2 3 0 1 0
2507 2 4 0 1 0
2507 2 5 1 1 0
2507 2 6 1 1 0
2507 2 7 1 1 1
2507 2 8 0 1 0
2507 2 9 0 1 0
2507 2 10 1 1 1
2507 2 11 0 1 0
2507 2 12 0 1 1
2507 2 13 1 1 1
2507 2 14 0 1 1
2507 2 15 1 1 0
2507 2 16 1 1 1
2507 2 17 0 1 0
2507 2 18 0 1 0
2507 2 19 0 1 0
2507 2 20 0 1 0
2507 2 21 1 1 0
2507 2 22 0 1 1
2507 2 23 0 1 0
2507 2 24 0 1 0
2507 2 25 0 1 0
2508 2 1 0 1 0
2508 2 2 0 1 1
2508 2 3 0 1 0
2508 2 4 0 1 1
2508 2 5 1 1 0
2508 2 6 0 1 0
2508 2 7 0 1 0
2508 2 8 0 1 1
2508 2 9 0 1 1
2508 2 10 1 1 0
2508 2 11 0 1 0
2508 2 12 0 1 0
2508 2 13 0 1 0
2508 2 14 0 1 0
2508 2 15 1 1 1
2508 2 16 0 1 0
2508 2 17 0 1 0
2508 2 18 0 1 1
2508 2 19 1 1 0
2508 2 20 1 1 0
2508 2 21 0 1 0
2508 2 22 0 1 0
2508 2 23 0 1 0
2508 2 24 0 1 0
2508 2 25 1 1 0
2509 2 1 1 1 0
2509 2 2 1 1 0
2509 2 3 0 1 1
2509 2 4 0 1 0
2509 2 5 0 1 0
2509 2 6 1 1 1
2509 2 7 0 1 0
2509 2 8 0 1 0
2509 2 9 0 1 1
2509 2 10 0 1 1
2509 2 11 1 1 1
2509 2 12 0 1 0
2509 2 13 0 1 0
2509 2 14 1 1 1
2509 2 15 0 1 1
2509 2 16 1 1 0
2509 2 17 0 1 0
2509 2 18 0 1 1
2509 2 19 1 1 0
2509 2 20 0 1 0
2509 2 21 0 1 0
2509 2 22 0 1 0
2509 2 23 0 1 1
2509 2 24 1 1 1
2509 2 25 0 1 0
2510 2 1 0 1 0
2510 2 2 0 1 0
2510 2 3 0 1 0
2510 2 4 0 1 1
2510 2 5 0 1 0
2510 2 6 0 1 0
2510 2 7 0 1 0
2510 2 8 0 1 1
2510 2 9 0 1 0
2510 2 10 0 1 0
2510 2 11 0 1 0
2510 2 12 0 1 1
2510 2 13 0 1 0
2510 2 14 0 1 0
2510 2 15 1 1 0
2510 2 16 0 1 0
2510 2 17 1 1 0
2510 2 18 0 1 0
2510 2 19 0 1 0
2510 2 20 0 1 0
2510 2 21 0 1 0
2510 2 22 0 1 0
2510 2 23 0 1 0
2510 2 24 0 1 0
2510 2 25 0 1 0
2511 2 1 0 1 0
2511 2 2 0 1 1
2511 2 3 0 1 0
2511 2 4 0 1 1
2511 2 5 0 1 0
2511 2 6 1 1 0
2511 2 7 1 1 0
2511 2 8 0 1 1
2511 2 9 1 1 1
2511 2 10 0 1 1
2511 2 11 0 1 0
2511 2 12 0 1 0
2511 2 13 0 1 1
2511 2 14 0 1 0
2511 2 15 0 1 1
2511 2 16 0 1 1
2511 2 17 0 1 0
2511 2 18 0 1 1
2511 2 19 0 1 0
2511 2 20 1 1 0
2511 2 21 0 1 0
2511 2 22 1 1 0
2511 2 23 0 1 0
2511 2 24 1 1 0
2511 2 25 1 1 0
2512 2 1 1 1 0
2512 2 2 0 1 0
2512 2 3 0 1 0
2512 2 4 0 1 1
2512 2 5 0 1 1
2512 2 6 1 1 0
2512 2 7 0 1 0
2512 2 8 0 1 0
2512 2 9 0 1 1
2512 2 10 0 1 0
2512 2 11 1 1 0
2512 2 12 0 1 0
2512 2 13 0 1 0
2512 2 14 0 1 1
2512 2 15 0 1 1
2512 2 16 1 1 0
2512 2 17 0 1 1
2512 2 18 0 1 0
2512 2 19 0 1 0
2512 2 20 0 1 0
2512 2 21 1 1 0
2512 2 22 0 1 0
2512 2 23 0 1 0
2512 2 24 0 1 0
2512 2 25 0 1 0
2513 2 1 0 1 0
2513 2 2 0 1 0
2513 2 3 0 1 0
2513 2 4 0 1 0
2513 2 5 0 1 1
2513 2 6 0 1 0
2513 2 7 0 1 0
2513 2 8 0 1 0
2513 2 9 0 1 1
2513 2 10 0 1 0
2513 2 11 0 1 1
2513 2 12 0 1 0
2513 2 13 0 1 0
2513 2 14 0 1 0
2513 2 15 1 1 0
2513 2 16 0 1 0
2513 2 17 0 1 0
2513 2 18 1 1 0
2513 2 19 0 1 0
2513 2 20 1 1 1
2513 2 21 0 1 1
2513 2 22 0 1 0
2513 2 23 0 1 0
2513 2 24 0 1 0
2513 2 25 0 1 0
2514 2 1 0 1 0
2514 2 2 0 1 0
2514 2 3 1 1 0
2514 2 4 0 1 0
2514 2 5 1 1 1
2514 2 6 1 1 0
2514 2 7 0 1 1
2514 2 8 1 1 1
2514 2 9 0 1 0
2514 2 10 0 1 0
2514 2 11 0 1 0
2514 2 12 0 1 0
2514 2 13 1 1 0
2514 2 14 0 1 0
2514 2 15 0 1 0
2514 2 16 0 1 0
2514 2 17 0 1 1
2514 2 18 1 1 0
2514 2 19 0 1 1
2514 2 20 0 1 0
2514 2 21 0 1 0
2514 2 22 0 1 0
2514 2 23 1 1 1
2514 2 24 0 1 0
2514 2 25 0 1 0
2515 2 1 0 1 0
2515 2 2 1 1 0
2515 2 3 1 1 0
2515 2 4 0 1 1
2515 2 5 0 1 0
2515 2 6 0 1 1
2515 2 7 1 1 1
2515 2 8 0 1 1
2515 2 9 0 1 0
2515 2 10 0 1 1
2515 2 11 0 1 0
2515 2 12 0 1 0
2515 2 13 1 1 0
2515 2 14 0 1 0
2515 2 15 0 1 0
2515 2 16 0 1 0
2515 2 17 1 1 1
2515 2 18 0 1 0
2515 2 19 0 1 0
2515 2 20 0 1 1
2515 2 21 0 1 0
2515 2 22 1 1 0
2515 2 23 1 1 0
2515 2 24 0 1 0
2515 2 25 0 1 1
2516 2 1 0 1 0
2516 2 2 0 1 0
2516 2 3 0 1 0
2516 2 4 0 1 1
2516 2 5 0 1 1
2516 2 6 0 1 1
2516 2 7 0 1 0
2516 2 8 0 1 0
2516 2 9 1 1 0
2516 2 10 0 1 0
2516 2 11 0 1 0
2516 2 12 0 1 1
2516 2 13 0 1 1
2516 2 14 0 1 0
2516 2 15 0 1 1
2516 2 16 0 1 1
2516 2 17 0 1 0
2516 2 18 0 1 0
2516 2 19 1 1 0
2516 2 20 0 1 0
2516 2 21 1 1 0
2516 2 22 1 1 0
2516 2 23 1 1 0
2516 2 24 1 1 0
2516 2 25 1 1 1
2517 2 1 0 1 0
2517 2 2 0 1 0
2517 2 3 0 1 0
2517 2 4 0 1 1
2517 2 5 0 1 0
2517 2 6 0 1 0
2517 2 7 0 1 0
2517 2 8 0 1 0
2517 2 9 0 1 0
2517 2 10 0 1 1
2517 2 11 1 1 0
2517 2 12 1 1 0
2517 2 13 1 1 0
2517 2 14 1 1 0
2517 2 15 1 1 1
2517 2 16 0 1 0
2517 2 17 0 1 1
2517 2 18 0 1 0
2517 2 19 0 1 0
2517 2 20 0 1 0
2517 2 21 0 1 0
2517 2 22 0 1 0
2517 2 23 0 1 0
2517 2 24 0 1 0
2517 2 25 0 1 0
2518 2 1 1 1 0
2518 2 2 0 1 0
2518 2 3 0 1 0
2518 2 4 0 1 0
2518 2 5 0 1 1
2518 2 6 1 1 0
2518 2 7 0 1 1
2518 2 8 0 1 0
2518 2 9 0 1 0
2518 2 10 0 1 0
2518 2 11 0 1 0
2518 2 12 0 1 1
2518 2 13 0 1 0
2518 2 14 0 1 0
2518 2 15 0 1 1
2518 2 16 0 1 1
2518 2 17 0 1 0
2518 2 18 0 1 1
2518 2 19 0 1 1
2518 2 20 0 1 0
2518 2 21 1 1 1
2518 2 22 0 1 1
2518 2 23 0 1 0
2518 2 24 1 1 0
2518 2 25 1 1 0
2519 2 1 0 1 1
2519 2 2 0 1 0
2519 2 3 1 1 0
2519 2 4 0 1 0
2519 2 5 0 1 0
2519 2 6 1 1 0
2519 2 7 0 1 0
2519 2 8 1 1 1
2519 2 9 1 1 0
2519 2 10 0 1 1
2519 2 11 0 1 0
2519 2 12 1 1 0
2519 2 13 1 1 0
2519 2 14 0 1 0
2519 2 15 0 1 0
2519 2 16 0 1 0
2519 2 17 0 1 0
2519 2 18 0 1 0
2519 2 19 0 1 1
2519 2 20 0 1 0
2519 2 21 0 1 0
2519 2 22 1 1 0
2519 2 23 0 1 0
2519 2 24 0 1 1
2519 2 25 0 1 0
2520 2 1 0 1 0
2520 2 2 0 1 0
2520 2 3 0 1 0
2520 2 4 0 1 0
2520 2 5 0 1 0
2520 2 6 0 1 0
2520 2 7 1 1 1
2520 2 8 1 1 1
2520 2 9 0 1 0
2520 2 10 0 1 0
2520 2 11 0 1 0
2520 2 12 0 1 1
2520 2 13 0 1 0
2520 2 14 0 1 0
2520 2 15 0 1 1
2520 2 16 1 1 1
2520 2 17 1 1 0
2520 2 18 1 1 0
2520 2 19 1 1 0
2520 2 20 0 1 0
2520 2 21 0 1 0
2520 2 22 0 1 0
2520 2 23 0 1 1
2520 2 24 0 1 0
2520 2 25 0 1 0
2521 2 1 0 1 0
2521 2 2 0 1 0
2521 2 3 1 1 1
2521 2 4 0 1 0
2521 2 5 0 1 0
2521 2 6 0 1 0
2521 2 7 0 1 0
2521 2 8 1 1 0
2521 2 9 0 1 1
2521 2 10 0 1 0
2521 2 11 0 1 0
2521 2 12 0 1 1
2521 2 13 1 1 0
2521 2 14 0 1 0
2521 2 15 0 1 0
2521 2 16 0 1 0
2521 2 17 0 1 0
2521 2 18 1 1 0
2521 2 19 0 1 1
2521 2 20 0 1 0
2521 2 21 0 1 0
2521 2 22 0 1 0
2521 2 23 1 1 0
2521 2 24 0 1 0
2521 2 25 0 1 0
2522 2 1 0 1 0
2522 2 2 0 1 0
2522 2 3 1 1 0
2522 2 4 0 1 0
2522 2 5 0 1 0
2522 2 6 0 1 0
2522 2 7 0 1 0
2522 2 8 1 1 1
2522 2 9 0 1 1
2522 2 10 0 1 0
2522 2 11 0 1 0
2522 2 12 0 1 1
2522 2 13 1 1 0
2522 2 14 0 1 0
2522 2 15 0 1 0
2522 2 16 0 1 0
2522 2 17 0 1 1
2522 2 18 1 1 1
2522 2 19 0 1 0
2522 2 20 0 1 0
2522 2 21 0 1 1
2522 2 22 0 1 0
2522 2 23 1 1 0
2522 2 24 0 1 0
2522 2 25 0 1 0
2523 2 1 0 1 0
2523 2 2 0 1 0
2523 2 3 0 1 0
2523 2 4 0 1 0
2523 2 5 0 1 0
2523 2 6 0 1 0
2523 2 7 1 1 0
2523 2 8 0 1 0
2523 2 9 1 1 1
2523 2 10 0 1 0
2523 2 11 0 1 0
2523 2 12 0 1 0
2523 2 13 0 1 0
2523 2 14 0 1 0
2523 2 15 0 1 0
2523 2 16 0 1 0
2523 2 17 0 1 0
2523 2 18 0 1 0
2523 2 19 1 1 1
2523 2 20 0 1 1
2523 2 21 0 1 0
2523 2 22 0 1 0
2523 2 23 0 1 0
2523 2 24 0 1 0
2523 2 25 0 1 0
2524 2 1 0 1 0
2524 2 2 0 1 0
2524 2 3 0 1 0
2524 2 4 0 1 1
2524 2 5 0 1 0
2524 2 6 0 1 0
2524 2 7 0 1 0
2524 2 8 0 1 0
2524 2 9 0 1 1
2524 2 10 0 1 0
2524 2 11 0 1 0
2524 2 12 0 1 0
2524 2 13 0 1 0
2524 2 14 0 1 0
2524 2 15 1 1 0
2524 2 16 0 1 0
2524 2 17 0 1 0
2524 2 18 0 1 1
2524 2 19 0 1 0
2524 2 20 0 1 0
2524 2 21 0 1 1
2524 2 22 0 1 0
2524 2 23 1 1 0
2524 2 24 0 1 0
2524 2 25 1 1 0
2525 2 1 0 1 0
2525 2 2 0 1 0
2525 2 3 0 1 1
2525 2 4 0 1 0
2525 2 5 1 1 1
2525 2 6 0 1 1
2525 2 7 0 1 0
2525 2 8 1 1 0
2525 2 9 0 1 0
2525 2 10 0 1 0
2525 2 11 0 1 0
2525 2 12 1 1 0
2525 2 13 0 1 0
2525 2 14 0 1 0
2525 2 15 0 1 0
2525 2 16 0 1 0
2525 2 17 0 1 0
2525 2 18 1 1 0
2525 2 19 0 1 0
2525 2 20 0 1 1
2525 2 21 0 1 0
2525 2 22 0 1 0
2525 2 23 0 1 0
2525 2 24 0 1 0
2525 2 25 1 1 1
2526 2 1 0 1 0
2526 2 2 0 1 0
2526 2 3 1 1 0
2526 2 4 0 1 0
2526 2 5 0 1 0
2526 2 6 0 1 0
2526 2 7 0 1 0
2526 2 8 0 1 0
2526 2 9 0 1 0
2526 2 10 0 1 0
2526 2 11 0 1 0
2526 2 12 0 1 0
2526 2 13 1 1 0
2526 2 14 0 1 0
2526 2 15 0 1 1
2526 2 16 0 1 0
2526 2 17 0 1 0
2526 2 18 1 1 0
2526 2 19 0 1 0
2526 2 20 0 1 0
2526 2 21 0 1 0
2526 2 22 0 1 1
2526 2 23 1 1 1
2526 2 24 0 1 0
2526 2 25 1 1 0
2527 2 1 1 1 0
2527 2 2 0 1 0
2527 2 3 1 1 0
2527 2 4 1 1 0
2527 2 5 0 1 0
2527 2 6 0 1 0
2527 2 7 0 1 0
2527 2 8 0 1 0
2527 2 9 0 1 0
2527 2 10 0 1 0
2527 2 11 0 1 0
2527 2 12 0 1 1
2527 2 13 0 1 0
2527 2 14 0 1 0
2527 2 15 0 1 0
2527 2 16 0 1 0
2527 2 17 0 1 0
2527 2 18 0 1 0
2527 2 19 0 1 0
2527 2 20 0 1 0
2527 2 21 0 1 0
2527 2 22 0 1 0
2527 2 23 0 1 0
2527 2 24 0 1 1
2527 2 25 0 1 1
2528 2 1 0 1 0
2528 2 2 1 1 0
2528 2 3 0 1 0
2528 2 4 0 1 0
2528 2 5 0 1 0
2528 2 6 0 1 0
2528 2 7 1 1 0
2528 2 8 0 1 0
2528 2 9 0 1 0
2528 2 10 0 1 1
2528 2 11 0 1 0
2528 2 12 0 1 0
2528 2 13 0 1 0
2528 2 14 0 1 0
2528 2 15 0 1 0
2528 2 16 1 1 1
2528 2 17 0 1 0
2528 2 18 1 1 0
2528 2 19 0 1 1
2528 2 20 0 1 0
2528 2 21 0 1 0
2528 2 22 0 1 0
2528 2 23 0 1 1
2528 2 24 0 1 0
2528 2 25 0 1 1
2529 2 1 0 1 1
2529 2 2 0 1 0
2529 2 3 0 1 0
2529 2 4 0 1 0
2529 2 5 0 1 0
2529 2 6 0 1 0
2529 2 7 0 1 1
2529 2 8 0 1 0
2529 2 9 0 1 0
2529 2 10 0 1 0
2529 2 11 1 1 0
2529 2 12 0 1 1
2529 2 13 0 1 0
2529 2 14 0 1 0
2529 2 15 0 1 1
2529 2 16 1 1 0
2529 2 17 0 1 1
2529 2 18 0 1 0
2529 2 19 0 1 0
2529 2 20 0 1 0
2529 2 21 1 1 0
2529 2 22 1 1 0
2529 2 23 0 1 1
2529 2 24 0 1 0
2529 2 25 0 1 1
2530 2 1 0 1 0
2530 2 2 0 1 0
2530 2 3 0 1 1
2530 2 4 0 1 0
2530 2 5 0 1 0
2530 2 6 0 1 0
2530 2 7 0 1 0
2530 2 8 0 1 0
2530 2 9 0 1 0
2530 2 10 0 1 0
2530 2 11 0 1 0
2530 2 12 0 1 0
2530 2 13 1 1 0
2530 2 14 0 1 0
2530 2 15 0 1 0
2530 2 16 0 1 0
2530 2 17 0 1 0
2530 2 18 0 1 0
2530 2 19 0 1 1
2530 2 20 0 1 0
2530 2 21 0 1 0
2530 2 22 0 1 0
2530 2 23 1 1 1
2530 2 24 0 1 0
2530 2 25 0 1 0
2531 2 1 0 1 0
2531 2 2 0 1 1
2531 2 3 0 1 0
2531 2 4 0 1 1
2531 2 5 0 1 0
2531 2 6 0 1 0
2531 2 7 0 1 0
2531 2 8 0 1 0
2531 2 9 1 1 0
2531 2 10 0 1 0
2531 2 11 0 1 0
2531 2 12 0 1 0
2531 2 13 0 1 0
2531 2 14 0 1 1
2531 2 15 0 1 0
2531 2 16 1 1 0
2531 2 17 1 1 0
2531 2 18 1 1 0
2531 2 19 1 1 0
2531 2 20 1 1 0
2531 2 21 1 1 1
2531 2 22 0 1 0
2531 2 23 0 1 1
2531 2 24 0 1 0
2531 2 25 0 1 1
2532 2 1 0 1 0
2532 2 2 0 1 0
2532 2 3 1 1 0
2532 2 4 0 1 0
2532 2 5 0 1 0
2532 2 6 0 1 0
2532 2 7 0 1 0
2532 2 8 1 1 0
2532 2 9 0 1 1
2532 2 10 0 1 1
2532 2 11 0 1 0
2532 2 12 0 1 1
2532 2 13 1 1 0
2532 2 14 1 1 0
2532 2 15 0 1 0
2532 2 16 0 1 0
2532 2 17 0 1 0
2532 2 18 1 1 0
2532 2 19 0 1 0
2532 2 20 0 1 0
2532 2 21 0 1 0
2532 2 22 0 1 1
2532 2 23 1 1 0
2532 2 24 0 1 0
2532 2 25 0 1 1
2533 2 1 0 1 1
2533 2 2 0 1 0
2533 2 3 0 1 0
2533 2 4 0 1 1
2533 2 5 0 1 1
2533 2 6 0 1 0
2533 2 7 1 1 0
2533 2 8 0 1 1
2533 2 9 0 1 1
2533 2 10 0 1 0
2533 2 11 1 1 1
2533 2 12 1 1 0
2533 2 13 1 1 1
2533 2 14 1 1 0
2533 2 15 0 1 0
2533 2 16 0 1 0
2533 2 17 0 1 0
2533 2 18 0 1 0
2533 2 19 1 1 0
2533 2 20 0 1 0
2533 2 21 0 1 1
2533 2 22 1 1 1
2533 2 23 0 1 0
2533 2 24 0 1 0
2533 2 25 0 1 0
2534 2 1 1 1 0
2534 2 2 1 1 0
2534 2 3 0 1 0
2534 2 4 1 1 0
2534 2 5 0 1 0
2534 2 6 0 1 0
2534 2 7 1 1 0
2534 2 8 0 1 0
2534 2 9 0 1 0
2534 2 10 0 1 1
2534 2 11 0 1 0
2534 2 12 0 1 1
2534 2 13 0 1 0
2534 2 14 0 1 0
2534 2 15 0 1 0
2534 2 16 0 1 0
2534 2 17 0 1 0
2534 2 18 0 1 0
2534 2 19 0 1 0
2534 2 20 0 1 0
2534 2 21 0 1 1
2534 2 22 0 1 0
2534 2 23 0 1 1
2534 2 24 0 1 0
2534 2 25 0 1 1
2535 2 1 0 1 0
2535 2 2 0 1 0
2535 2 3 0 1 0
2535 2 4 0 1 0
2535 2 5 0 1 0
2535 2 6 1 1 0
2535 2 7 1 1 1
2535 2 8 0 1 1
2535 2 9 0 1 1
2535 2 10 0 1 0
2535 2 11 1 1 0
2535 2 12 0 1 0
2535 2 13 0 1 1
2535 2 14 0 1 0
2535 2 15 0 1 0
2535 2 16 0 1 1
2535 2 17 1 1 0
2535 2 18 0 1 0
2535 2 19 0 1 0
2535 2 20 0 1 0
2535 2 21 0 1 0
2535 2 22 0 1 0
2535 2 23 0 1 0
2535 2 24 0 1 0
2535 2 25 0 1 0
2536 2 1 0 1 0
2536 2 2 0 1 0
2536 2 3 1 1 1
2536 2 4 0 1 0
2536 2 5 0 1 0
2536 2 6 0 1 0
2536 2 7 0 1 1
2536 2 8 1 1 0
2536 2 9 1 1 1
2536 2 10 0 1 0
2536 2 11 0 1 0
2536 2 12 0 1 1
2536 2 13 0 1 1
2536 2 14 0 1 1
2536 2 15 0 1 0
2536 2 16 0 1 0
2536 2 17 0 1 1
2536 2 18 1 1 0
2536 2 19 0 1 0
2536 2 20 0 1 0
2536 2 21 0 1 1
2536 2 22 0 1 0
2536 2 23 0 1 0
2536 2 24 1 1 0
2536 2 25 0 1 0
2537 2 1 0 1 0
2537 2 2 0 1 0
2537 2 3 0 1 0
2537 2 4 0 1 0
2537 2 5 0 1 0
2537 2 6 1 1 1
2537 2 7 1 1 0
2537 2 8 1 1 1
2537 2 9 1 1 0
2537 2 10 1 1 1
2537 2 11 0 1 0
2537 2 12 0 1 0
2537 2 13 0 1 1
2537 2 14 0 1 0
2537 2 15 0 1 1
2537 2 16 0 1 0
2537 2 17 0 1 1
2537 2 18 0 1 0
2537 2 19 0 1 0
2537 2 20 0 1 0
2537 2 21 0 1 0
2537 2 22 0 1 0
2537 2 23 0 1 0
2537 2 24 0 1 0
2537 2 25 0 1 0
2538 2 1 1 1 1
2538 2 2 0 1 0
2538 2 3 0 1 0
2538 2 4 0 1 0
2538 2 5 1 1 0
2538 2 6 0 1 1
2538 2 7 0 1 0
2538 2 8 0 1 1
2538 2 9 0 1 0
2538 2 10 0 1 1
2538 2 11 1 1 0
2538 2 12 0 1 0
2538 2 13 1 1 1
2538 2 14 1 1 0
2538 2 15 0 1 0
2538 2 16 0 1 1
2538 2 17 0 1 1
2538 2 18 0 1 1
2538 2 19 0 1 0
2538 2 20 0 1 0
2538 2 21 0 1 0
2538 2 22 0 1 0
2538 2 23 0 1 0
2538 2 24 0 1 0
2538 2 25 0 1 0
2539 2 1 1 1 0
2539 2 2 0 1 0
2539 2 3 0 1 0
2539 2 4 1 1 0
2539 2 5 1 1 1
2539 2 6 0 1 0
2539 2 7 0 1 0
2539 2 8 0 1 0
2539 2 9 0 1 0
2539 2 10 0 1 0
2539 2 11 0 1 0
2539 2 12 0 1 0
2539 2 13 0 1 0
2539 2 14 0 1 0
2539 2 15 0 1 0
2539 2 16 0 1 1
2539 2 17 0 1 0
2539 2 18 0 1 0
2539 2 19 0 1 0
2539 2 20 0 1 0
2539 2 21 0 1 0
2539 2 22 0 1 1
2539 2 23 1 1 0
2539 2 24 0 1 0
2539 2 25 0 1 0
2540 2 1 0 1 0
2540 2 2 0 1 1
2540 2 3 0 1 0
2540 2 4 0 1 0
2540 2 5 0 1 1
2540 2 6 0 1 1
2540 2 7 0 1 0
2540 2 8 0 1 0
2540 2 9 0 1 0
2540 2 10 0 1 1
2540 2 11 1 1 0
2540 2 12 1 1 0
2540 2 13 1 1 0
2540 2 14 1 1 0
2540 2 15 1 1 0
2540 2 16 0 1 0
2540 2 17 0 1 0
2540 2 18 0 1 0
2540 2 19 0 1 0
2540 2 20 0 1 1
2540 2 21 0 1 0
2540 2 22 0 1 1
2540 2 23 0 1 0
2540 2 24 0 1 0
2540 2 25 0 1 0
2541 2 1 0 1 0
2541 2 2 0 1 1
2541 2 3 0 1 0
2541 2 4 0 1 0
2541 2 5 0 1 0
2541 2 6 0 1 1
2541 2 7 0 1 0
2541 2 8 0 1 1
2541 2 9 0 1 1
2541 2 10 0 1 0
2541 2 11 0 1 0
2541 2 12 0 1 0
2541 2 13 0 1 0
2541 2 14 0 1 0
2541 2 15 0 1 1
2541 2 16 1 1 0
2541 2 17 1 1 0
2541 2 18 1 1 0
2541 2 19 1 1 0
2541 2 20 1 1 0
2541 2 21 0 1 0
2541 2 22 0 1 1
2541 2 23 0 1 0
2541 2 24 0 1 0
2541 2 25 0 1 0
2542 2 1 0 1 0
2542 2 2 1 1 0
2542 2 3 0 1 0
2542 2 4 0 1 0
2542 2 5 0 1 0
2542 2 6 0 1 1
2542 2 7 0 1 0
2542 2 8 0 1 1
2542 2 9 0 1 1
2542 2 10 0 1 1
2542 2 11 0 1 0
2542 2 12 0 1 0
2542 2 13 0 1 1
2542 2 14 0 1 1
2542 2 15 0 1 0
2542 2 16 0 1 0
2542 2 17 1 1 0
2542 2 18 0 1 0
2542 2 19 1 1 0
2542 2 20 0 1 0
2542 2 21 0 1 1
2542 2 22 1 1 0
2542 2 23 0 1 0
2542 2 24 1 1 0
2542 2 25 0 1 1
2543 2 1 1 1 0
2543 2 2 1 1 0
2543 2 3 1 1 0
2543 2 4 1 1 1
2543 2 5 1 1 1
2543 2 6 0 1 1
2543 2 7 0 1 1
2543 2 8 0 1 0
2543 2 9 0 1 1
2543 2 10 0 1 0
2543 2 11 0 1 1
2543 2 12 0 1 0
2543 2 13 0 1 0
2543 2 14 0 1 1
2543 2 15 0 1 0
2543 2 16 0 1 0
2543 2 17 1 1 0
2543 2 18 0 1 1
2543 2 19 0 1 0
2543 2 20 0 1 0
2543 2 21 0 1 0
2543 2 22 0 1 0
2543 2 23 0 1 0
2543 2 24 0 1 0
2543 2 25 0 1 0
2544 2 1 0 1 1
2544 2 2 0 1 1
2544 2 3 1 1 0
2544 2 4 1 1 0
2544 2 5 0 1 0
2544 2 6 0 1 1
2544 2 7 0 1 1
2544 2 8 1 1 0
2544 2 9 0 1 0
2544 2 10 0 1 0
2544 2 11 0 1 0
2544 2 12 0 1 0
2544 2 13 1 1 0
2544 2 14 0 1 0
2544 2 15 0 1 1
2544 2 16 0 1 0
2544 2 17 0 1 0
2544 2 18 1 1 0
2544 2 19 1 1 0
2544 2 20 0 1 1
2544 2 21 0 1 1
2544 2 22 0 1 0
2544 2 23 1 1 1
2544 2 24 1 1 0
2544 2 25 0 1 0
2545 2 1 1 1 1
2545 2 2 0 1 1
2545 2 3 1 1 1
2545 2 4 0 1 0
2545 2 5 0 1 0
2545 2 6 0 1 0
2545 2 7 0 1 1
2545 2 8 1 1 1
2545 2 9 0 1 0
2545 2 10 0 1 0
2545 2 11 0 1 1
2545 2 12 0 1 0
2545 2 13 1 1 0
2545 2 14 0 1 0
2545 2 15 0 1 1
2545 2 16 0 1 0
2545 2 17 1 1 1
2545 2 18 1 1 0
2545 2 19 0 1 0
2545 2 20 0 1 0
2545 2 21 0 1 0
2545 2 22 0 1 1
2545 2 23 1 1 0
2545 2 24 0 1 0
2545 2 25 0 1 0
2546 2 1 0 1 0
2546 2 2 0 1 1
2546 2 3 0 1 1
2546 2 4 0 1 0
2546 2 5 1 1 0
2546 2 6 0 1 0
2546 2 7 1 1 1
2546 2 8 1 1 0
2546 2 9 1 1 0
2546 2 10 1 1 1
2546 2 11 0 1 0
2546 2 12 0 1 1
2546 2 13 1 1 1
2546 2 14 0 1 0
2546 2 15 0 1 1
2546 2 16 0 1 0
2546 2 17 0 1 0
2546 2 18 0 1 1
2546 2 19 0 1 0
2546 2 20 0 1 1
2546 2 21 1 1 0
2546 2 22 0 1 0
2546 2 23 0 1 0
2546 2 24 0 1 0
2546 2 25 1 1 0
2547 2 1 0 1 0
2547 2 2 0 1 1
2547 2 3 0 1 0
2547 2 4 0 1 1
2547 2 5 0 1 1
2547 2 6 0 1 0
2547 2 7 0 1 0
2547 2 8 0 1 0
2547 2 9 0 1 1
2547 2 10 0 1 0
2547 2 11 0 1 0
2547 2 12 0 1 0
2547 2 13 0 1 0
2547 2 14 0 1 0
2547 2 15 0 1 0
2547 2 16 1 1 0
2547 2 17 1 1 1
2547 2 18 0 1 1
2547 2 19 1 1 0
2547 2 20 0 1 0
2547 2 21 1 1 0
2547 2 22 1 1 0
2547 2 23 0 1 1
2547 2 24 0 1 0
2547 2 25 1 1 0
2548 2 1 0 1 0
2548 2 2 0 1 1
2548 2 3 0 1 1
2548 2 4 0 1 0
2548 2 5 0 1 0
2548 2 6 0 1 0
2548 2 7 0 1 0
2548 2 8 0 1 0
2548 2 9 0 1 0
2548 2 10 1 1 0
2548 2 11 1 1 0
2548 2 12 0 1 0
2548 2 13 0 1 0
2548 2 14 0 1 0
2548 2 15 0 1 1
2548 2 16 0 1 0
2548 2 17 0 1 1
2548 2 18 0 1 0
2548 2 19 0 1 0
2548 2 20 0 1 0
2548 2 21 0 1 0
2548 2 22 0 1 0
2548 2 23 0 1 0
2548 2 24 0 1 0
2548 2 25 1 1 0
2549 2 1 0 1 0
2549 2 2 0 1 0
2549 2 3 0 1 1
2549 2 4 0 1 0
2549 2 5 0 1 0
2549 2 6 1 1 0
2549 2 7 1 1 1
2549 2 8 0 1 0
2549 2 9 1 1 0
2549 2 10 0 1 1
2549 2 11 0 1 0
2549 2 12 0 1 0
2549 2 13 0 1 1
2549 2 14 0 1 1
2549 2 15 0 1 0
2549 2 16 1 1 0
2549 2 17 0 1 0
2549 2 18 0 1 0
2549 2 19 0 1 0
2549 2 20 1 1 0
2549 2 21 0 1 1
2549 2 22 0 1 0
2549 2 23 0 1 0
2549 2 24 0 1 0
2549 2 25 0 1 0
2550 2 1 1 1 0
2550 2 2 0 1 0
2550 2 3 0 1 0
2550 2 4 0 1 1
2550 2 5 0 1 0
2550 2 6 1 1 1
2550 2 7 0 1 0
2550 2 8 0 1 0
2550 2 9 0 1 0
2550 2 10 1 1 0
2550 2 11 1 1 0
2550 2 12 0 1 0
2550 2 13 0 1 0
2550 2 14 0 1 1
2550 2 15 0 1 0
2550 2 16 1 1 1
2550 2 17 0 1 0
2550 2 18 0 1 0
2550 2 19 0 1 1
2550 2 20 1 1 1
2550 2 21 1 1 1
2550 2 22 0 1 0
2550 2 23 0 1 0
2550 2 24 0 1 1
2550 2 25 1 1 1
2551 2 1 0 1 0
2551 2 2 0 1 0
2551 2 3 0 1 1
2551 2 4 0 1 0
2551 2 5 0 1 0
2551 2 6 1 1 0
2551 2 7 0 1 0
2551 2 8 0 1 0
2551 2 9 0 1 0
2551 2 10 1 1 0
2551 2 11 0 1 0
2551 2 12 0 1 1
2551 2 13 0 1 0
2551 2 14 0 1 0
2551 2 15 0 1 1
2551 2 16 1 1 1
2551 2 17 0 1 0
2551 2 18 0 1 0
2551 2 19 0 1 1
2551 2 20 0 1 0
2551 2 21 1 1 0
2551 2 22 0 1 0
2551 2 23 0 1 0
2551 2 24 0 1 1
2551 2 25 0 1 0
2552 2 1 0 1 0
2552 2 2 0 1 0
2552 2 3 1 1 0
2552 2 4 0 1 1
2552 2 5 0 1 0
2552 2 6 0 1 0
2552 2 7 0 1 1
2552 2 8 1 1 1
2552 2 9 0 1 0
2552 2 10 0 1 0
2552 2 11 0 1 0
2552 2 12 0 1 0
2552 2 13 1 1 0
2552 2 14 0 1 0
2552 2 15 0 1 0
2552 2 16 0 1 0
2552 2 17 0 1 0
2552 2 18 1 1 0
2552 2 19 0 1 0
2552 2 20 0 1 0
2552 2 21 0 1 1
2552 2 22 0 1 0
2552 2 23 0 1 0
2552 2 24 0 1 0
2552 2 25 0 1 1
2553 2 1 0 1 1
2553 2 2 0 1 1
2553 2 3 1 1 0
2553 2 4 0 1 0
2553 2 5 0 1 0
2553 2 6 0 1 0
2553 2 7 0 1 0
2553 2 8 1 1 0
2553 2 9 0 1 1
2553 2 10 0 1 0
2553 2 11 0 1 0
2553 2 12 0 1 1
2553 2 13 1 1 0
2553 2 14 0 1 0
2553 2 15 0 1 0
2553 2 16 0 1 0
2553 2 17 0 1 0
2553 2 18 1 1 0
2553 2 19 0 1 0
2553 2 20 0 1 1
2553 2 21 0 1 0
2553 2 22 0 1 0
2553 2 23 1 1 0
2553 2 24 0 1 0
2553 2 25 0 1 0
2554 2 1 0 1 0
2554 2 2 0 1 0
2554 2 3 0 1 1
2554 2 4 0 1 1
2554 2 5 0 1 1
2554 2 6 1 1 0
2554 2 7 1 1 1
2554 2 8 1 1 0
2554 2 9 1 1 0
2554 2 10 0 1 0
2554 2 11 0 1 1
2554 2 12 0 1 0
2554 2 13 0 1 0
2554 2 14 0 1 1
2554 2 15 0 1 0
2554 2 16 0 1 0
2554 2 17 0 1 0
2554 2 18 0 1 0
2554 2 19 0 1 0
2554 2 20 0 1 0
2554 2 21 0 1 0
2554 2 22 0 1 0
2554 2 23 0 1 0
2554 2 24 0 1 0
2554 2 25 0 1 0
2555 2 1 0 1 1
2555 2 2 0 1 0
2555 2 3 0 1 1
2555 2 4 0 1 0
2555 2 5 1 1 1
2555 2 6 0 1 0
2555 2 7 0 1 0
2555 2 8 0 1 0
2555 2 9 0 1 0
2555 2 10 1 1 0
2555 2 11 0 1 1
2555 2 12 0 1 1
2555 2 13 0 1 1
2555 2 14 0 1 0
2555 2 15 1 1 0
2555 2 16 0 1 0
2555 2 17 0 1 0
2555 2 18 0 1 1
2555 2 19 0 1 0
2555 2 20 0 1 0
2555 2 21 1 1 0
2555 2 22 0 1 0
2555 2 23 0 1 1
2555 2 24 0 1 0
2555 2 25 1 1 0
2556 2 1 0 1 1
2556 2 2 0 1 0
2556 2 3 1 1 0
2556 2 4 0 1 0
2556 2 5 0 1 0
2556 2 6 1 1 1
2556 2 7 1 1 0
2556 2 8 1 1 0
2556 2 9 1 1 1
2556 2 10 1 1 0
2556 2 11 0 1 0
2556 2 12 0 1 0
2556 2 13 0 1 0
2556 2 14 0 1 0
2556 2 15 0 1 1
2556 2 16 0 1 0
2556 2 17 0 1 1
2556 2 18 0 1 0
2556 2 19 0 1 0
2556 2 20 0 1 1
2556 2 21 0 1 0
2556 2 22 0 1 1
2556 2 23 1 1 1
2556 2 24 0 1 0
2556 2 25 0 1 0
2557 2 1 0 1 1
2557 2 2 1 1 0
2557 2 3 0 1 0
2557 2 4 0 1 0
2557 2 5 0 1 1
2557 2 6 1 1 1
2557 2 7 1 1 1
2557 2 8 1 1 0
2557 2 9 0 1 0
2557 2 10 1 1 1
2557 2 11 0 1 1
2557 2 12 1 1 0
2557 2 13 0 1 0
2557 2 14 0 1 0
2557 2 15 0 1 0
2557 2 16 0 1 0
2557 2 17 0 1 0
2557 2 18 0 1 1
2557 2 19 0 1 0
2557 2 20 0 1 1
2557 2 21 0 1 0
2557 2 22 0 1 0
2557 2 23 0 1 1
2557 2 24 0 1 0
2557 2 25 0 1 0
2558 2 1 0 1 1
2558 2 2 1 1 0
2558 2 3 0 1 0
2558 2 4 0 1 1
2558 2 5 0 1 0
2558 2 6 1 1 1
2558 2 7 1 1 0
2558 2 8 0 1 0
2558 2 9 0 1 0
2558 2 10 0 1 0
2558 2 11 0 1 0
2558 2 12 1 1 1
2558 2 13 0 1 0
2558 2 14 0 1 1
2558 2 15 0 1 0
2558 2 16 1 1 1
2558 2 17 1 1 0
2558 2 18 0 1 0
2558 2 19 0 1 1
2558 2 20 0 1 0
2558 2 21 0 1 0
2558 2 22 1 1 0
2558 2 23 0 1 1
2558 2 24 0 1 0
2558 2 25 0 1 0
2559 2 1 0 1 0
2559 2 2 1 1 0
2559 2 3 0 1 0
2559 2 4 1 1 0
2559 2 5 0 1 0
2559 2 6 0 1 1
2559 2 7 1 1 1
2559 2 8 0 1 0
2559 2 9 1 1 0
2559 2 10 0 1 0
2559 2 11 0 1 0
2559 2 12 1 1 0
2559 2 13 0 1 0
2559 2 14 0 1 0
2559 2 15 0 1 0
2559 2 16 0 1 1
2559 2 17 1 1 0
2559 2 18 0 1 1
2559 2 19 1 1 0
2559 2 20 0 1 1
2559 2 21 0 1 0
2559 2 22 0 1 1
2559 2 23 0 1 0
2559 2 24 0 1 1
2559 2 25 0 1 0
2560 2 1 0 1 0
2560 2 2 0 1 0
2560 2 3 0 1 0
2560 2 4 0 1 1
2560 2 5 0 1 1
2560 2 6 0 1 0
2560 2 7 0 1 1
2560 2 8 0 1 1
2560 2 9 0 1 0
2560 2 10 1 1 1
2560 2 11 1 1 0
2560 2 12 0 1 0
2560 2 13 0 1 0
2560 2 14 0 1 0
2560 2 15 1 1 0
2560 2 16 0 1 0
2560 2 17 0 1 0
2560 2 18 0 1 0
2560 2 19 0 1 0
2560 2 20 0 1 0
2560 2 21 0 1 1
2560 2 22 1 1 0
2560 2 23 0 1 0
2560 2 24 0 1 1
2560 2 25 0 1 0
2561 2 1 1 1 0
2561 2 2 0 1 0
2561 2 3 0 1 0
2561 2 4 1 1 0
2561 2 5 0 1 1
2561 2 6 0 1 0
2561 2 7 0 1 0
2561 2 8 0 1 0
2561 2 9 1 1 0
2561 2 10 0 1 0
2561 2 11 1 1 0
2561 2 12 0 1 0
2561 2 13 0 1 0
2561 2 14 0 1 1
2561 2 15 0 1 0
2561 2 16 0 1 0
2561 2 17 0 1 0
2561 2 18 0 1 0
2561 2 19 0 1 0
2561 2 20 0 1 0
2561 2 21 0 1 0
2561 2 22 0 1 0
2561 2 23 0 1 0
2561 2 24 0 1 0
2561 2 25 0 1 1
2562 2 1 0 1 0
2562 2 2 1 1 0
2562 2 3 0 1 0
2562 2 4 0 1 0
2562 2 5 0 1 0
2562 2 6 0 1 1
2562 2 7 0 1 1
2562 2 8 0 1 0
2562 2 9 0 1 0
2562 2 10 0 1 0
2562 2 11 0 1 0
2562 2 12 1 1 1
2562 2 13 0 1 0
2562 2 14 0 1 1
2562 2 15 1 1 1
2562 2 16 0 1 0
2562 2 17 1 1 1
2562 2 18 0 1 0
2562 2 19 0 1 0
2562 2 20 0 1 0
2562 2 21 0 1 0
2562 2 22 1 1 0
2562 2 23 0 1 1
2562 2 24 0 1 0
2562 2 25 0 1 1
2563 2 1 0 1 1
2563 2 2 0 1 0
2563 2 3 1 1 1
2563 2 4 0 1 0
2563 2 5 0 1 0
2563 2 6 1 1 0
2563 2 7 0 1 1
2563 2 8 1 1 1
2563 2 9 1 1 0
2563 2 10 1 1 0
2563 2 11 0 1 1
2563 2 12 0 1 0
2563 2 13 0 1 0
2563 2 14 0 1 0
2563 2 15 0 1 0
2563 2 16 0 1 1
2563 2 17 0 1 1
2563 2 18 1 1 0
2563 2 19 0 1 0
2563 2 20 0 1 0
2563 2 21 0 1 0
2563 2 22 0 1 0
2563 2 23 0 1 0
2563 2 24 0 1 0
2563 2 25 0 1 0
2564 2 1 0 1 1
2564 2 2 0 1 0
2564 2 3 0 1 0
2564 2 4 0 1 0
2564 2 5 0 1 0
2564 2 6 0 1 0
2564 2 7 0 1 0
2564 2 8 0 1 0
2564 2 9 0 1 0
2564 2 10 0 1 1
2564 2 11 0 1 0
2564 2 12 0 1 0
2564 2 13 0 1 0
2564 2 14 0 1 0
2564 2 15 0 1 1
2564 2 16 1 1 1
2564 2 17 1 1 0
2564 2 18 1 1 0
2564 2 19 1 1 0
2564 2 20 1 1 1
2564 2 21 0 1 0
2564 2 22 0 1 0
2564 2 23 0 1 0
2564 2 24 0 1 0
2564 2 25 0 1 0
2565 2 1 0 1 0
2565 2 2 0 1 0
2565 2 3 0 1 0
2565 2 4 0 1 0
2565 2 5 0 1 1
2565 2 6 0 1 0
2565 2 7 0 1 0
2565 2 8 0 1 0
2565 2 9 0 1 0
2565 2 10 0 1 0
2565 2 11 0 1 1
2565 2 12 0 1 0
2565 2 13 0 1 0
2565 2 14 0 1 0
2565 2 15 1 1 1
2565 2 16 1 1 1
2565 2 17 1 1 0
2565 2 18 0 1 0
2565 2 19 0 1 0
2565 2 20 1 1 0
2565 2 21 0 1 1
2565 2 22 0 1 0
2565 2 23 0 1 0
2565 2 24 0 1 1
2565 2 25 1 1 0
2566 2 1 0 1 0
2566 2 2 0 1 1
2566 2 3 0 1 1
2566 2 4 0 1 0
2566 2 5 0 1 0
2566 2 6 0 1 0
2566 2 7 0 1 0
2566 2 8 1 1 0
2566 2 9 1 1 0
2566 2 10 1 1 0
2566 2 11 0 1 0
2566 2 12 1 1 0
2566 2 13 1 1 0
2566 2 14 1 1 0
2566 2 15 1 1 1
2566 2 16 0 1 0
2566 2 17 0 1 0
2566 2 18 0 1 1
2566 2 19 0 1 0
2566 2 20 0 1 0
2566 2 21 0 1 0
2566 2 22 0 1 1
2566 2 23 0 1 0
2566 2 24 0 1 1
2566 2 25 0 1 0
2567 2 1 0 1 0
2567 2 2 0 1 0
2567 2 3 1 1 1
2567 2 4 0 1 1
2567 2 5 0 1 0
2567 2 6 1 1 0
2567 2 7 0 1 0
2567 2 8 1 1 0
2567 2 9 0 1 0
2567 2 10 0 1 0
2567 2 11 0 1 0
2567 2 12 0 1 0
2567 2 13 1 1 1
2567 2 14 0 1 1
2567 2 15 0 1 0
2567 2 16 0 1 0
2567 2 17 0 1 0
2567 2 18 1 1 1
2567 2 19 0 1 0
2567 2 20 0 1 1
2567 2 21 0 1 0
2567 2 22 0 1 1
2567 2 23 1 1 1
2567 2 24 0 1 0
2567 2 25 0 1 0
2568 2 1 0 1 0
2568 2 2 0 1 0
2568 2 3 0 1 0
2568 2 4 0 1 0
2568 2 5 0 1 1
2568 2 6 0 1 0
2568 2 7 0 1 0
2568 2 8 0 1 0
2568 2 9 0 1 0
2568 2 10 0 1 0
2568 2 11 0 1 0
2568 2 12 0 1 0
2568 2 13 1 1 0
2568 2 14 0 1 0
2568 2 15 0 1 0
2568 2 16 0 1 1
2568 2 17 0 1 0
2568 2 18 0 1 0
2568 2 19 0 1 0
2568 2 20 0 1 0
2568 2 21 0 1 1
2568 2 22 1 1 0
2568 2 23 1 1 0
2568 2 24 0 1 0
2568 2 25 0 1 1
2569 2 1 0 1 1
2569 2 2 0 1 1
2569 2 3 0 1 0
2569 2 4 0 1 1
2569 2 5 0 1 0
2569 2 6 0 1 0
2569 2 7 0 1 0
2569 2 8 0 1 0
2569 2 9 0 1 0
2569 2 10 0 1 1
2569 2 11 0 1 0
2569 2 12 0 1 1
2569 2 13 0 1 1
2569 2 14 0 1 0
2569 2 15 0 1 0
2569 2 16 0 1 0
2569 2 17 1 1 1
2569 2 18 1 1 0
2569 2 19 1 1 0
2569 2 20 0 1 0
2569 2 21 1 1 0
2569 2 22 0 1 0
2569 2 23 1 1 1
2569 2 24 1 1 1
2569 2 25 1 1 0
2570 2 1 1 1 0
2570 2 2 0 1 0
2570 2 3 1 1 1
2570 2 4 0 1 1
2570 2 5 0 1 1
2570 2 6 0 1 1
2570 2 7 0 1 1
2570 2 8 1 1 0
2570 2 9 0 1 0
2570 2 10 0 1 0
2570 2 11 0 1 0
2570 2 12 0 1 0
2570 2 13 0 1 0
2570 2 14 0 1 0
2570 2 15 0 1 0
2570 2 16 1 1 0
2570 2 17 0 1 0
2570 2 18 1 1 0
2570 2 19 0 1 0
2570 2 20 0 1 0
2570 2 21 0 1 0
2570 2 22 0 1 0
2570 2 23 1 1 0
2570 2 24 0 1 0
2570 2 25 1 1 1
2571 2 1 0 1 1
2571 2 2 0 1 1
2571 2 3 0 1 0
2571 2 4 0 1 0
2571 2 5 0 1 0
2571 2 6 1 1 0
2571 2 7 1 1 0
2571 2 8 0 1 1
2571 2 9 1 1 0
2571 2 10 1 1 0
2571 2 11 0 1 0
2571 2 12 1 1 0
2571 2 13 0 1 0
2571 2 14 0 1 1
2571 2 15 0 1 1
2571 2 16 0 1 0
2571 2 17 0 1 0
2571 2 18 0 1 0
2571 2 19 0 1 1
2571 2 20 0 1 0
2571 2 21 0 1 0
2571 2 22 0 1 0
2571 2 23 0 1 0
2571 2 24 0 1 1
2571 2 25 1 1 0
2572 2 1 0 1 0
2572 2 2 0 1 0
2572 2 3 0 1 0
2572 2 4 0 1 0
2572 2 5 0 1 1
2572 2 6 0 1 0
2572 2 7 0 1 1
2572 2 8 0 1 0
2572 2 9 0 1 0
2572 2 10 0 1 0
2572 2 11 1 1 0
2572 2 12 1 1 0
2572 2 13 1 1 0
2572 2 14 1 1 0
2572 2 15 1 1 0
2572 2 16 0 1 0
2572 2 17 0 1 1
2572 2 18 0 1 0
2572 2 19 0 1 0
2572 2 20 0 1 0
2572 2 21 0 1 0
2572 2 22 0 1 0
2572 2 23 0 1 1
2572 2 24 0 1 1
2572 2 25 0 1 0
2573 2 1 0 1 0
2573 2 2 0 1 0
2573 2 3 0 1 1
2573 2 4 0 1 0
2573 2 5 0 1 0
2573 2 6 0 1 1
2573 2 7 1 1 0
2573 2 8 0 1 0
2573 2 9 1 1 0
2573 2 10 0 1 0
2573 2 11 0 1 0
2573 2 12 0 1 0
2573 2 13 0 1 0
2573 2 14 0 1 0
2573 2 15 0 1 0
2573 2 16 0 1 0
2573 2 17 0 1 0
2573 2 18 0 1 0
2573 2 19 0 1 1
2573 2 20 0 1 0
2573 2 21 1 1 1
2573 2 22 0 1 1
2573 2 23 1 1 0
2573 2 24 0 1 0
2573 2 25 0 1 0
2574 2 1 1 1 0
2574 2 2 1 1 0
2574 2 3 1 1 1
2574 2 4 1 1 0
2574 2 5 1 1 1
2574 2 6 0 1 0
2574 2 7 0 1 0
2574 2 8 0 1 0
2574 2 9 0 1 0
2574 2 10 0 1 0
2574 2 11 0 1 0
2574 2 12 0 1 1
2574 2 13 0 1 0
2574 2 14 0 1 1
2574 2 15 0 1 0
2574 2 16 0 1 0
2574 2 17 0 1 0
2574 2 18 0 1 0
2574 2 19 0 1 0
2574 2 20 0 1 1
2574 2 21 0 1 0
2574 2 22 0 1 1
2574 2 23 0 1 0
2574 2 24 0 1 0
2574 2 25 0 1 1
2575 2 1 0 1 0
2575 2 2 0 1 1
2575 2 3 0 1 0
2575 2 4 1 1 0
2575 2 5 1 1 1
2575 2 6 0 1 1
2575 2 7 0 1 1
2575 2 8 0 1 0
2575 2 9 1 1 0
2575 2 10 0 1 1
2575 2 11 0 1 1
2575 2 12 0 1 0
2575 2 13 0 1 0
2575 2 14 1 1 0
2575 2 15 0 1 0
2575 2 16 0 1 0
2575 2 17 0 1 0
2575 2 18 0 1 0
2575 2 19 0 1 0
2575 2 20 0 1 0
2575 2 21 1 1 0
2575 2 22 1 1 1
2575 2 23 0 1 0
2575 2 24 1 1 0
2575 2 25 1 1 1
2576 2 1 0 1 1
2576 2 2 0 1 0
2576 2 3 0 1 0
2576 2 4 0 1 1
2576 2 5 0 1 0
2576 2 6 0 1 0
2576 2 7 1 1 0
2576 2 8 0 1 1
2576 2 9 0 1 0
2576 2 10 0 1 0
2576 2 11 0 1 0
2576 2 12 1 1 0
2576 2 13 0 1 0
2576 2 14 0 1 0
2576 2 15 0 1 0
2576 2 16 0 1 0
2576 2 17 1 1 1
2576 2 18 0 1 1
2576 2 19 0 1 0
2576 2 20 0 1 0
2576 2 21 0 1 0
2576 2 22 1 1 0
2576 2 23 0 1 0
2576 2 24 0 1 0
2576 2 25 0 1 0
2577 2 1 0 1 0
2577 2 2 0 1 0
2577 2 3 0 1 0
2577 2 4 0 1 0
2577 2 5 0 1 0
2577 2 6 0 1 1
2577 2 7 0 1 0
2577 2 8 0 1 0
2577 2 9 0 1 0
2577 2 10 0 1 0
2577 2 11 0 1 0
2577 2 12 0 1 0
2577 2 13 0 1 0
2577 2 14 0 1 0
2577 2 15 0 1 0
2577 2 16 0 1 0
2577 2 17 0 1 0
2577 2 18 0 1 0
2577 2 19 0 1 0
2577 2 20 0 1 0
2577 2 21 1 1 1
2577 2 22 0 1 1
2577 2 23 0 1 0
2577 2 24 1 1 0
2577 2 25 1 1 0
2578 2 1 0 1 0
2578 2 2 0 1 1
2578 2 3 0 1 0
2578 2 4 1 1 0
2578 2 5 0 1 1
2578 2 6 0 1 1
2578 2 7 0 1 0
2578 2 8 0 1 1
2578 2 9 1 1 1
2578 2 10 1 1 1
2578 2 11 0 1 0
2578 2 12 0 1 0
2578 2 13 0 1 0
2578 2 14 1 1 0
2578 2 15 0 1 0
2578 2 16 0 1 0
2578 2 17 0 1 0
2578 2 18 0 1 0
2578 2 19 1 1 1
2578 2 20 0 1 0
2578 2 21 0 1 1
2578 2 22 0 1 0
2578 2 23 0 1 1
2578 2 24 1 1 1
2578 2 25 0 1 0
2579 2 1 0 1 0
2579 2 2 0 1 0
2579 2 3 0 1 0
2579 2 4 0 1 0
2579 2 5 0 1 0
2579 2 6 0 1 0
2579 2 7 0 1 1
2579 2 8 0 1 0
2579 2 9 0 1 0
2579 2 10 0 1 0
2579 2 11 0 1 1
2579 2 12 0 1 0
2579 2 13 0 1 1
2579 2 14 0 1 0
2579 2 15 0 1 0
2579 2 16 0 1 0
2579 2 17 0 1 0
2579 2 18 0 1 0
2579 2 19 0 1 0
2579 2 20 0 1 0
2579 2 21 1 1 1
2579 2 22 1 1 0
2579 2 23 1 1 0
2579 2 24 1 1 0
2579 2 25 1 1 1
2580 2 1 0 1 0
2580 2 2 0 1 0
2580 2 3 0 1 1
2580 2 4 0 1 0
2580 2 5 0 1 0
2580 2 6 1 1 0
2580 2 7 1 1 0
2580 2 8 1 1 1
2580 2 9 1 1 0
2580 2 10 1 1 0
2580 2 11 0 1 1
2580 2 12 0 1 0
2580 2 13 0 1 0
2580 2 14 0 1 0
2580 2 15 0 1 0
2580 2 16 0 1 0
2580 2 17 0 1 0
2580 2 18 0 1 0
2580 2 19 0 1 1
2580 2 20 0 1 0
2580 2 21 0 1 1
2580 2 22 0 1 0
2580 2 23 0 1 0
2580 2 24 0 1 0
2580 2 25 0 1 1
2581 2 1 0 1 0
2581 2 2 1 1 0
2581 2 3 0 1 0
2581 2 4 0 1 1
2581 2 5 0 1 0
2581 2 6 0 1 1
2581 2 7 0 1 0
2581 2 8 0 1 1
2581 2 9 0 1 0
2581 2 10 0 1 0
2581 2 11 1 1 1
2581 2 12 1 1 0
2581 2 13 1 1 0
2581 2 14 0 1 0
2581 2 15 0 1 0
2581 2 16 1 1 0
2581 2 17 0 1 0
2581 2 18 0 1 0
2581 2 19 0 1 1
2581 2 20 0 1 0
2581 2 21 0 1 0
2581 2 22 0 1 0
2581 2 23 0 1 0
2581 2 24 0 1 0
2581 2 25 0 1 0
2582 2 1 0 1 0
2582 2 2 0 1 0
2582 2 3 0 1 0
2582 2 4 0 1 0
2582 2 5 1 1 0
2582 2 6 0 1 0
2582 2 7 0 1 0
2582 2 8 0 1 0
2582 2 9 0 1 0
2582 2 10 0 1 0
2582 2 11 0 1 0
2582 2 12 0 1 1
2582 2 13 0 1 0
2582 2 14 0 1 0
2582 2 15 0 1 0
2582 2 16 0 1 0
2582 2 17 0 1 0
2582 2 18 1 1 1
2582 2 19 0 1 0
2582 2 20 0 1 0
2582 2 21 0 1 0
2582 2 22 0 1 0
2582 2 23 0 1 0
2582 2 24 0 1 1
2582 2 25 0 1 0
2583 2 1 0 1 1
2583 2 2 0 1 0
2583 2 3 1 1 0
2583 2 4 0 1 0
2583 2 5 0 1 0
2583 2 6 0 1 1
2583 2 7 0 1 0
2583 2 8 0 1 0
2583 2 9 0 1 0
2583 2 10 0 1 0
2583 2 11 0 1 1
2583 2 12 0 1 0
2583 2 13 0 1 1
2583 2 14 0 1 1
2583 2 15 0 1 0
2583 2 16 0 1 0
2583 2 17 0 1 0
2583 2 18 1 1 0
2583 2 19 0 1 0
2583 2 20 0 1 1
2583 2 21 1 1 0
2583 2 22 1 1 0
2583 2 23 1 1 0
2583 2 24 0 1 0
2583 2 25 0 1 0
2584 2 1 1 1 0
2584 2 2 1 1 1
2584 2 3 1 1 1
2584 2 4 0 1 1
2584 2 5 1 1 0
2584 2 6 0 1 0
2584 2 7 0 1 0
2584 2 8 0 1 1
2584 2 9 0 1 1
2584 2 10 0 1 1
2584 2 11 0 1 0
2584 2 12 0 1 1
2584 2 13 0 1 0
2584 2 14 0 1 0
2584 2 15 0 1 0
2584 2 16 0 1 0
2584 2 17 0 1 0
2584 2 18 0 1 0
2584 2 19 0 1 0
2584 2 20 1 1 0
2584 2 21 1 1 0
2584 2 22 0 1 0
2584 2 23 0 1 0
2584 2 24 0 1 0
2584 2 25 0 1 0
2585 2 1 0 1 0
2585 2 2 0 1 0
2585 2 3 0 1 1
2585 2 4 0 1 0
2585 2 5 1 1 0
2585 2 6 1 1 1
2585 2 7 1 1 0
2585 2 8 1 1 1
2585 2 9 0 1 0
2585 2 10 0 1 0
2585 2 11 0 1 0
2585 2 12 0 1 0
2585 2 13 0 1 1
2585 2 14 0 1 0
2585 2 15 0 1 0
2585 2 16 0 1 0
2585 2 17 0 1 0
2585 2 18 0 1 0
2585 2 19 0 1 0
2585 2 20 0 1 0
2585 2 21 0 1 0
2585 2 22 0 1 0
2585 2 23 0 1 0
2585 2 24 0 1 0
2585 2 25 0 1 0
2586 2 1 0 1 0
2586 2 2 0 1 0
2586 2 3 0 1 0
2586 2 4 0 1 0
2586 2 5 0 1 0
2586 2 6 1 1 0
2586 2 7 1 1 0
2586 2 8 1 1 0
2586 2 9 1 1 0
2586 2 10 1 1 0
2586 2 11 0 1 0
2586 2 12 0 1 1
2586 2 13 0 1 0
2586 2 14 0 1 1
2586 2 15 0 1 1
2586 2 16 0 1 1
2586 2 17 0 1 0
2586 2 18 0 1 0
2586 2 19 0 1 0
2586 2 20 0 1 1
2586 2 21 0 1 0
2586 2 22 0 1 0
2586 2 23 0 1 0
2586 2 24 0 1 1
2586 2 25 0 1 0
2587 2 1 0 1 0
2587 2 2 1 1 0
2587 2 3 1 1 0
2587 2 4 1 1 0
2587 2 5 0 1 0
2587 2 6 0 1 1
2587 2 7 0 1 0
2587 2 8 0 1 0
2587 2 9 0 1 1
2587 2 10 0 1 0
2587 2 11 0 1 0
2587 2 12 0 1 0
2587 2 13 0 1 1
2587 2 14 0 1 0
2587 2 15 0 1 0
2587 2 16 1 1 1
2587 2 17 1 1 0
2587 2 18 0 1 0
2587 2 19 0 1 0
2587 2 20 1 1 0
2587 2 21 0 1 0
2587 2 22 0 1 1
2587 2 23 0 1 1
2587 2 24 0 1 1
2587 2 25 0 1 0
2588 2 1 0 1 1
2588 2 2 0 1 0
2588 2 3 0 1 0
2588 2 4 0 1 0
2588 2 5 1 1 0
2588 2 6 0 1 0
2588 2 7 0 1 0
2588 2 8 0 1 0
2588 2 9 0 1 0
2588 2 10 1 1 1
2588 2 11 0 1 0
2588 2 12 0 1 0
2588 2 13 0 1 0
2588 2 14 0 1 0
2588 2 15 0 1 0
2588 2 16 0 1 0
2588 2 17 0 1 1
2588 2 18 1 1 0
2588 2 19 0 1 0
2588 2 20 1 1 0
2588 2 21 0 1 1
2588 2 22 0 1 0
2588 2 23 0 1 1
2588 2 24 0 1 0
2588 2 25 1 1 0
2589 2 1 0 1 1
2589 2 2 0 1 0
2589 2 3 0 1 1
2589 2 4 0 1 0
2589 2 5 0 1 0
2589 2 6 0 1 1
2589 2 7 0 1 0
2589 2 8 0 1 0
2589 2 9 0 1 0
2589 2 10 0 1 0
2589 2 11 0 1 0
2589 2 12 0 1 0
2589 2 13 0 1 1
2589 2 14 1 1 0
2589 2 15 0 1 0
2589 2 16 1 1 0
2589 2 17 1 1 0
2589 2 18 1 1 1
2589 2 19 1 1 1
2589 2 20 1 1 1
2589 2 21 0 1 0
2589 2 22 0 1 0
2589 2 23 0 1 0
2589 2 24 0 1 0
2589 2 25 0 1 0
2590 2 1 1 1 1
2590 2 2 0 1 0
2590 2 3 0 1 0
2590 2 4 0 1 0
2590 2 5 0 1 0
2590 2 6 0 1 1
2590 2 7 0 1 0
2590 2 8 0 1 0
2590 2 9 0 1 0
2590 2 10 1 1 0
2590 2 11 0 1 0
2590 2 12 0 1 0
2590 2 13 0 1 1
2590 2 14 0 1 0
2590 2 15 1 1 0
2590 2 16 1 1 0
2590 2 17 0 1 1
2590 2 18 0 1 0
2590 2 19 0 1 0
2590 2 20 1 1 1
2590 2 21 1 1 1
2590 2 22 0 1 1
2590 2 23 0 1 0
2590 2 24 0 1 0
2590 2 25 1 1 0
2591 2 1 1 1 0
2591 2 2 0 1 0
2591 2 3 0 1 0
2591 2 4 0 1 1
2591 2 5 0 1 0
2591 2 6 0 1 1
2591 2 7 0 1 0
2591 2 8 0 1 1
2591 2 9 0 1 0
2591 2 10 0 1 0
2591 2 11 1 1 0
2591 2 12 0 1 0
2591 2 13 0 1 0
2591 2 14 0 1 1
2591 2 15 0 1 0
2591 2 16 1 1 0
2591 2 17 0 1 0
2591 2 18 1 1 0
2591 2 19 0 1 1
2591 2 20 1 1 0
2591 2 21 1 1 1
2591 2 22 0 1 1
2591 2 23 0 1 0
2591 2 24 0 1 0
2591 2 25 0 1 0
2592 2 1 0 1 1
2592 2 2 1 1 1
2592 2 3 0 1 1
2592 2 4 1 1 1
2592 2 5 1 1 0
2592 2 6 0 1 0
2592 2 7 0 1 0
2592 2 8 0 1 1
2592 2 9 1 1 0
2592 2 10 0 1 0
2592 2 11 0 1 0
2592 2 12 0 1 0
2592 2 13 0 1 0
2592 2 14 0 1 0
2592 2 15 0 1 0
2592 2 16 0 1 0
2592 2 17 0 1 0
2592 2 18 0 1 0
2592 2 19 0 1 0
2592 2 20 1 1 1
2592 2 21 0 1 0
2592 2 22 0 1 0
2592 2 23 0 1 0
2592 2 24 1 1 0
2592 2 25 1 1 0
2593 2 1 0 1 1
2593 2 2 0 1 1
2593 2 3 0 1 0
2593 2 4 1 1 0
2593 2 5 0 1 0
2593 2 6 0 1 0
2593 2 7 0 1 0
2593 2 8 0 1 0
2593 2 9 1 1 0
2593 2 10 0 1 0
2593 2 11 0 1 0
2593 2 12 0 1 0
2593 2 13 0 1 1
2593 2 14 1 1 1
2593 2 15 0 1 0
2593 2 16 0 1 0
2593 2 17 0 1 0
2593 2 18 0 1 0
2593 2 19 1 1 1
2593 2 20 0 1 1
2593 2 21 0 1 0
2593 2 22 0 1 0
2593 2 23 0 1 0
2593 2 24 1 1 1
2593 2 25 0 1 1
2594 2 1 1 1 1
2594 2 2 0 1 0
2594 2 3 0 1 0
2594 2 4 0 1 0
2594 2 5 0 1 0
2594 2 6 1 1 0
2594 2 7 0 1 0
2594 2 8 0 1 0
2594 2 9 0 1 0
2594 2 10 0 1 0
2594 2 11 1 1 1
2594 2 12 0 1 1
2594 2 13 0 1 0
2594 2 14 0 1 0
2594 2 15 0 1 1
2594 2 16 1 1 0
2594 2 17 0 1 0
2594 2 18 0 1 0
2594 2 19 0 1 1
2594 2 20 0 1 0
2594 2 21 1 1 1
2594 2 22 0 1 1
2594 2 23 0 1 0
2594 2 24 0 1 0
2594 2 25 0 1 0
2595 2 1 0 1 1
2595 2 2 0 1 0
2595 2 3 1 1 1
2595 2 4 0 1 0
2595 2 5 0 1 0
2595 2 6 0 1 1
2595 2 7 0 1 0
2595 2 8 0 1 0
2595 2 9 0 1 0
2595 2 10 1 1 0
2595 2 11 0 1 0
2595 2 12 1 1 1
2595 2 13 0 1 0
2595 2 14 0 1 0
2595 2 15 1 1 0
2595 2 16 0 1 0
2595 2 17 0 1 0
2595 2 18 1 1 0
2595 2 19 0 1 0
2595 2 20 0 1 0
2595 2 21 0 1 0
2595 2 22 0 1 1
2595 2 23 1 1 1
2595 2 24 0 1 1
2595 2 25 1 1 0
2596 2 1 0 1 1
2596 2 2 0 1 0
2596 2 3 0 1 0
2596 2 4 0 1 0
2596 2 5 0 1 0
2596 2 6 0 1 1
2596 2 7 0 1 0
2596 2 8 0 1 0
2596 2 9 0 1 0
2596 2 10 0 1 0
2596 2 11 0 1 1
2596 2 12 0 1 0
2596 2 13 0 1 1
2596 2 14 0 1 0
2596 2 15 0 1 1
2596 2 16 0 1 0
2596 2 17 0 1 0
2596 2 18 0 1 0
2596 2 19 0 1 0
2596 2 20 0 1 1
2596 2 21 1 1 0
2596 2 22 1 1 0
2596 2 23 1 1 1
2596 2 24 1 1 0
2596 2 25 1 1 0
2597 2 1 0 1 0
2597 2 2 0 1 0
2597 2 3 1 1 1
2597 2 4 0 1 1
2597 2 5 0 1 0
2597 2 6 0 1 1
2597 2 7 0 1 0
2597 2 8 1 1 0
2597 2 9 0 1 0
2597 2 10 0 1 0
2597 2 11 0 1 1
2597 2 12 0 1 0
2597 2 13 0 1 0
2597 2 14 0 1 0
2597 2 15 0 1 0
2597 2 16 1 1 0
2597 2 17 0 1 0
2597 2 18 1 1 0
2597 2 19 0 1 0
2597 2 20 1 1 0
2597 2 21 0 1 0
2597 2 22 0 1 0
2597 2 23 0 1 1
2597 2 24 0 1 0
2597 2 25 0 1 0
2598 2 1 0 1 0
2598 2 2 0 1 0
2598 2 3 0 1 0
2598 2 4 0 1 0
2598 2 5 0 1 0
2598 2 6 0 1 1
2598 2 7 0 1 0
2598 2 8 0 1 0
2598 2 9 0 1 1
2598 2 10 1 1 0
2598 2 11 0 1 1
2598 2 12 0 1 0
2598 2 13 0 1 0
2598 2 14 0 1 0
2598 2 15 1 1 0
2598 2 16 0 1 0
2598 2 17 0 1 0
2598 2 18 0 1 0
2598 2 19 0 1 0
2598 2 20 1 1 1
2598 2 21 0 1 0
2598 2 22 0 1 1
2598 2 23 0 1 1
2598 2 24 1 1 1
2598 2 25 1 1 0
2599 2 1 0 1 0
2599 2 2 0 1 0
2599 2 3 0 1 0
2599 2 4 0 1 1
2599 2 5 0 1 0
2599 2 6 0 1 0
2599 2 7 0 1 1
2599 2 8 0 1 0
2599 2 9 0 1 1
2599 2 10 0 1 0
2599 2 11 0 1 0
2599 2 12 0 1 0
2599 2 13 0 1 0
2599 2 14 0 1 0
2599 2 15 0 1 1
2599 2 16 0 1 0
2599 2 17 1 1 1
2599 2 18 1 1 0
2599 2 19 1 1 1
2599 2 20 1 1 0
2599 2 21 0 1 0
2599 2 22 0 1 0
2599 2 23 0 1 0
2599 2 24 0 1 0
2599 2 25 0 1 0
2600 2 1 0 1 0
2600 2 2 0 1 1
2600 2 3 0 1 0
2600 2 4 1 1 0
2600 2 5 0 1 1
2600 2 6 0 1 0
2600 2 7 0 1 0
2600 2 8 0 1 1
2600 2 9 1 1 0
2600 2 10 0 1 0
2600 2 11 0 1 0
2600 2 12 0 1 0
2600 2 13 0 1 0
2600 2 14 1 1 0
2600 2 15 0 1 0
2600 2 16 0 1 1
2600 2 17 0 1 0
2600 2 18 0 1 0
2600 2 19 1 1 0
2600 2 20 0 1 0
2600 2 21 0 1 0
2600 2 22 0 1 1
2600 2 23 0 1 0
2600 2 24 1 1 0
2600 2 25 0 1 0
2601 2 1 0 1 1
2601 2 2 0 1 1
2601 2 3 0 1 1
2601 2 4 0 1 0
2601 2 5 0 1 0
2601 2 6 0 1 0
2601 2 7 0 1 0
2601 2 8 0 1 0
2601 2 9 0 1 0
2601 2 10 0 1 0
2601 2 11 0 1 0
2601 2 12 0 1 0
2601 2 13 0 1 0
2601 2 14 0 1 0
2601 2 15 1 1 0
2601 2 16 0 1 0
2601 2 17 0 1 0
2601 2 18 0 1 1
2601 2 19 0 1 0
2601 2 20 0 1 0
2601 2 21 0 1 1
2601 2 22 1 1 0
2601 2 23 1 1 0
2601 2 24 0 1 0
2601 2 25 1 1 0
2602 2 1 0 1 0
2602 2 2 0 1 0
2602 2 3 0 1 0
2602 2 4 0 1 1
2602 2 5 1 1 0
2602 2 6 0 1 0
2602 2 7 0 1 0
2602 2 8 0 1 1
2602 2 9 1 1 0
2602 2 10 1 1 1
2602 2 11 0 1 0
2602 2 12 0 1 0
2602 2 13 0 1 0
2602 2 14 0 1 0
2602 2 15 1 1 1
2602 2 16 0 1 0
2602 2 17 0 1 1
2602 2 18 0 1 0
2602 2 19 0 1 0
2602 2 20 0 1 0
2602 2 21 0 1 0
2602 2 22 0 1 0
2602 2 23 0 1 1
2602 2 24 0 1 1
2602 2 25 1 1 0
2603 2 1 0 1 0
2603 2 2 0 1 0
2603 2 3 0 1 1
2603 2 4 0 1 1
2603 2 5 1 1 1
2603 2 6 0 1 0
2603 2 7 0 1 0
2603 2 8 0 1 0
2603 2 9 0 1 1
2603 2 10 1 1 0
2603 2 11 0 1 1
2603 2 12 0 1 0
2603 2 13 0 1 0
2603 2 14 0 1 0
2603 2 15 1 1 0
2603 2 16 0 1 0
2603 2 17 0 1 1
2603 2 18 0 1 0
2603 2 19 0 1 0
2603 2 20 1 1 0
2603 2 21 0 1 0
2603 2 22 0 1 0
2603 2 23 0 1 0
2603 2 24 0 1 1
2603 2 25 1 1 0
2604 2 1 0 1 0
2604 2 2 0 1 0
2604 2 3 0 1 0
2604 2 4 0 1 0
2604 2 5 0 1 0
2604 2 6 1 1 0
2604 2 7 0 1 0
2604 2 8 0 1 0
2604 2 9 0 1 0
2604 2 10 1 1 0
2604 2 11 0 1 0
2604 2 12 0 1 0
2604 2 13 0 1 1
2604 2 14 0 1 0
2604 2 15 0 1 0
2604 2 16 0 1 0
2604 2 17 0 1 0
2604 2 18 0 1 1
2604 2 19 0 1 0
2604 2 20 0 1 0
2604 2 21 0 1 1
2604 2 22 0 1 0
2604 2 23 0 1 0
2604 2 24 0 1 0
2604 2 25 0 1 0
2605 2 1 0 1 0
2605 2 2 1 1 0
2605 2 3 0 1 0
2605 2 4 0 1 0
2605 2 5 0 1 1
2605 2 6 0 1 0
2605 2 7 1 1 0
2605 2 8 0 1 0
2605 2 9 0 1 0
2605 2 10 0 1 0
2605 2 11 0 1 1
2605 2 12 0 1 0
2605 2 13 0 1 0
2605 2 14 0 1 0
2605 2 15 0 1 0
2605 2 16 0 1 0
2605 2 17 1 1 0
2605 2 18 0 1 0
2605 2 19 0 1 1
2605 2 20 0 1 0
2605 2 21 0 1 0
2605 2 22 0 1 0
2605 2 23 0 1 1
2605 2 24 0 1 0
2605 2 25 0 1 0
2606 2 1 0 1 0
2606 2 2 0 1 1
2606 2 3 0 1 0
2606 2 4 0 1 1
2606 2 5 0 1 0
2606 2 6 0 1 1
2606 2 7 0 1 1
2606 2 8 1 1 0
2606 2 9 0 1 0
2606 2 10 0 1 0
2606 2 11 0 1 0
2606 2 12 1 1 0
2606 2 13 1 1 0
2606 2 14 1 1 0
2606 2 15 1 1 1
2606 2 16 0 1 1
2606 2 17 0 1 0
2606 2 18 0 1 1
2606 2 19 0 1 0
2606 2 20 0 1 1
2606 2 21 0 1 1
2606 2 22 0 1 0
2606 2 23 1 1 0
2606 2 24 0 1 0
2606 2 25 0 1 0
2607 2 1 0 1 0
2607 2 2 1 1 0
2607 2 3 0 1 0
2607 2 4 0 1 0
2607 2 5 0 1 1
2607 2 6 0 1 0
2607 2 7 1 1 0
2607 2 8 0 1 0
2607 2 9 0 1 0
2607 2 10 0 1 0
2607 2 11 0 1 0
2607 2 12 1 1 0
2607 2 13 0 1 0
2607 2 14 0 1 0
2607 2 15 0 1 1
2607 2 16 0 1 0
2607 2 17 1 1 1
2607 2 18 0 1 1
2607 2 19 0 1 0
2607 2 20 0 1 0
2607 2 21 0 1 0
2607 2 22 0 1 0
2607 2 23 0 1 0
2607 2 24 0 1 0
2607 2 25 0 1 0
2608 2 1 0 1 0
2608 2 2 0 1 0
2608 2 3 0 1 0
2608 2 4 0 1 0
2608 2 5 0 1 1
2608 2 6 1 1 1
2608 2 7 1 1 0
2608 2 8 1 1 0
2608 2 9 1 1 0
2608 2 10 1 1 0
2608 2 11 0 1 0
2608 2 12 0 1 0
2608 2 13 0 1 0
2608 2 14 0 1 1
2608 2 15 0 1 0
2608 2 16 0 1 0
2608 2 17 0 1 0
2608 2 18 0 1 0
2608 2 19 0 1 0
2608 2 20 0 1 1
2608 2 21 0 1 0
2608 2 22 0 1 0
2608 2 23 0 1 0
2608 2 24 0 1 0
2608 2 25 0 1 0
2609 2 1 0 1 1
2609 2 2 0 1 1
2609 2 3 0 1 0
2609 2 4 0 1 0
2609 2 5 1 1 1
2609 2 6 0 1 0
2609 2 7 0 1 0
2609 2 8 0 1 0
2609 2 9 0 1 0
2609 2 10 1 1 0
2609 2 11 0 1 1
2609 2 12 0 1 0
2609 2 13 0 1 0
2609 2 14 0 1 0
2609 2 15 0 1 0
2609 2 16 0 1 0
2609 2 17 0 1 1
2609 2 18 0 1 0
2609 2 19 1 1 1
2609 2 20 1 1 0
2609 2 21 0 1 0
2609 2 22 0 1 1
2609 2 23 0 1 0
2609 2 24 0 1 0
2609 2 25 1 1 0
2610 2 1 0 1 0
2610 2 2 0 1 1
2610 2 3 1 1 0
2610 2 4 0 1 1
2610 2 5 0 1 1
2610 2 6 0 1 0
2610 2 7 0 1 0
2610 2 8 1 1 0
2610 2 9 0 1 0
2610 2 10 0 1 0
2610 2 11 0 1 0
2610 2 12 0 1 0
2610 2 13 1 1 0
2610 2 14 0 1 0
2610 2 15 0 1 1
2610 2 16 0 1 0
2610 2 17 0 1 0
2610 2 18 1 1 1
2610 2 19 0 1 0
2610 2 20 0 1 0
2610 2 21 0 1 0
2610 2 22 0 1 1
2610 2 23 1 1 0
2610 2 24 0 1 0
2610 2 25 0 1 0
2611 2 1 0 1 0
2611 2 2 1 1 0
2611 2 3 0 1 0
2611 2 4 0 1 1
2611 2 5 0 1 0
2611 2 6 0 1 1
2611 2 7 1 1 1
2611 2 8 0 1 0
2611 2 9 0 1 0
2611 2 10 0 1 0
2611 2 11 0 1 0
2611 2 12 1 1 0
2611 2 13 0 1 0
2611 2 14 0 1 0
2611 2 15 0 1 0
2611 2 16 0 1 0
2611 2 17 1 1 0
2611 2 18 0 1 1
2611 2 19 0 1 1
2611 2 20 0 1 0
2611 2 21 0 1 0
2611 2 22 1 1 0
2611 2 23 0 1 0
2611 2 24 0 1 0
2611 2 25 0 1 0
2612 2 1 0 1 0
2612 2 2 0 1 0
2612 2 3 0 1 0
2612 2 4 1 1 1
2612 2 5 0 1 1
2612 2 6 0 1 1
2612 2 7 0 1 0
2612 2 8 0 1 0
2612 2 9 1 1 0
2612 2 10 0 1 0
2612 2 11 0 1 0
2612 2 12 0 1 1
2612 2 13 0 1 0
2612 2 14 1 1 1
2612 2 15 0 1 0
2612 2 16 0 1 1
2612 2 17 0 1 1
2612 2 18 0 1 0
2612 2 19 1 1 0
2612 2 20 0 1 0
2612 2 21 0 1 0
2612 2 22 0 1 0
2612 2 23 0 1 0
2612 2 24 1 1 1
2612 2 25 0 1 0
2613 2 1 1 1 0
2613 2 2 0 1 0
2613 2 3 1 1 0
2613 2 4 1 1 0
2613 2 5 0 1 0
2613 2 6 0 1 1
2613 2 7 0 1 0
2613 2 8 0 1 0
2613 2 9 0 1 0
2613 2 10 0 1 1
2613 2 11 1 1 0
2613 2 12 0 1 1
2613 2 13 0 1 0
2613 2 14 0 1 0
2613 2 15 0 1 0
2613 2 16 0 1 1
2613 2 17 0 1 0
2613 2 18 0 1 1
2613 2 19 0 1 0
2613 2 20 0 1 1
2613 2 21 1 1 1
2613 2 22 0 1 0
2613 2 23 0 1 0
2613 2 24 0 1 0
2613 2 25 0 1 1
2614 2 1 0 1 0
2614 2 2 0 1 0
2614 2 3 0 1 0
2614 2 4 0 1 1
2614 2 5 0 1 0
2614 2 6 0 1 1
2614 2 7 1 1 1
2614 2 8 0 1 0
2614 2 9 0 1 1
2614 2 10 0 1 0
2614 2 11 1 1 0
2614 2 12 1 1 0
2614 2 13 1 1 0
2614 2 14 1 1 1
2614 2 15 1 1 0
2614 2 16 0 1 0
2614 2 17 0 1 0
2614 2 18 0 1 0
2614 2 19 0 1 0
2614 2 20 0 1 0
2614 2 21 0 1 1
2614 2 22 0 1 0
2614 2 23 0 1 0
2614 2 24 0 1 0
2614 2 25 1 1 1
2615 2 1 1 1 0
2615 2 2 0 1 1
2615 2 3 1 1 0
2615 2 4 1 1 0
2615 2 5 1 1 0
2615 2 6 0 1 0
2615 2 7 0 1 0
2615 2 8 0 1 0
2615 2 9 0 1 1
2615 2 10 0 1 0
2615 2 11 0 1 1
2615 2 12 1 1 1
2615 2 13 0 1 0
2615 2 14 0 1 1
2615 2 15 0 1 0
2615 2 16 0 1 0
2615 2 17 0 1 0
2615 2 18 0 1 1
2615 2 19 0 1 0
2615 2 20 0 1 0
2615 2 21 0 1 0
2615 2 22 0 1 0
2615 2 23 0 1 0
2615 2 24 0 1 0
2615 2 25 0 1 0
2616 2 1 0 1 0
2616 2 2 0 1 0
2616 2 3 1 1 0
2616 2 4 0 1 0
2616 2 5 0 1 1
2616 2 6 0 1 1
2616 2 7 0 1 0
2616 2 8 1 1 0
2616 2 9 0 1 0
2616 2 10 0 1 1
2616 2 11 0 1 1
2616 2 12 1 1 0
2616 2 13 0 1 0
2616 2 14 0 1 1
2616 2 15 0 1 0
2616 2 16 0 1 0
2616 2 17 1 1 0
2616 2 18 0 1 0
2616 2 19 0 1 0
2616 2 20 0 1 0
2616 2 21 0 1 0
2616 2 22 0 1 0
2616 2 23 0 1 0
2616 2 24 0 1 0
2616 2 25 0 1 0
2617 2 1 0 1 1
2617 2 2 0 1 0
2617 2 3 0 1 0
2617 2 4 0 1 0
2617 2 5 0 1 0
2617 2 6 0 1 1
2617 2 7 0 1 0
2617 2 8 0 1 0
2617 2 9 0 1 0
2617 2 10 0 1 0
2617 2 11 1 1 0
2617 2 12 1 1 1
2617 2 13 0 1 0
2617 2 14 0 1 0
2617 2 15 0 1 0
2617 2 16 0 1 0
2617 2 17 1 1 0
2617 2 18 1 1 0
2617 2 19 0 1 0
2617 2 20 0 1 0
2617 2 21 0 1 0
2617 2 22 0 1 0
2617 2 23 0 1 0
2617 2 24 0 1 0
2617 2 25 0 1 0
2618 2 1 0 1 1
2618 2 2 0 1 0
2618 2 3 0 1 0
2618 2 4 0 1 1
2618 2 5 0 1 0
2618 2 6 0 1 0
2618 2 7 0 1 0
2618 2 8 1 1 1
2618 2 9 0 1 0
2618 2 10 1 1 0
2618 2 11 0 1 0
2618 2 12 0 1 1
2618 2 13 1 1 0
2618 2 14 0 1 0
2618 2 15 1 1 0
2618 2 16 0 1 1
2618 2 17 0 1 0
2618 2 18 1 1 0
2618 2 19 0 1 0
2618 2 20 1 1 0
2618 2 21 0 1 1
2618 2 22 0 1 0
2618 2 23 1 1 1
2618 2 24 0 1 0
2618 2 25 0 1 0
2619 2 1 0 1 0
2619 2 2 0 1 0
2619 2 3 1 1 0
2619 2 4 0 1 1
2619 2 5 0 1 0
2619 2 6 0 1 0
2619 2 7 0 1 0
2619 2 8 0 1 0
2619 2 9 0 1 0
2619 2 10 0 1 0
2619 2 11 0 1 0
2619 2 12 1 1 0
2619 2 13 1 1 1
2619 2 14 1 1 1
2619 2 15 0 1 1
2619 2 16 0 1 0
2619 2 17 0 1 0
2619 2 18 1 1 0
2619 2 19 0 1 0
2619 2 20 0 1 0
2619 2 21 0 1 0
2619 2 22 0 1 1
2619 2 23 0 1 0
2619 2 24 0 1 0
2619 2 25 0 1 1
2620 2 1 0 1 0
2620 2 2 0 1 0
2620 2 3 0 1 1
2620 2 4 1 1 0
2620 2 5 0 1 0
2620 2 6 0 1 0
2620 2 7 1 1 0
2620 2 8 0 1 0
2620 2 9 0 1 1
2620 2 10 0 1 0
2620 2 11 0 1 0
2620 2 12 1 1 0
2620 2 13 0 1 0
2620 2 14 0 1 1
2620 2 15 0 1 0
2620 2 16 0 1 0
2620 2 17 1 1 1
2620 2 18 0 1 1
2620 2 19 1 1 0
2620 2 20 0 1 0
2620 2 21 0 1 0
2620 2 22 0 1 0
2620 2 23 0 1 0
2620 2 24 0 1 1
2620 2 25 0 1 1
2621 2 1 0 1 0
2621 2 2 1 1 0
2621 2 3 0 1 0
2621 2 4 0 1 0
2621 2 5 0 1 0
2621 2 6 0 1 0
2621 2 7 1 1 0
2621 2 8 0 1 0
2621 2 9 0 1 0
2621 2 10 0 1 0
2621 2 11 0 1 1
2621 2 12 0 1 1
2621 2 13 0 1 0
2621 2 14 0 1 0
2621 2 15 0 1 0
2621 2 16 0 1 0
2621 2 17 0 1 0
2621 2 18 0 1 0
2621 2 19 0 1 1
2621 2 20 0 1 0
2621 2 21 0 1 0
2621 2 22 1 1 0
2621 2 23 0 1 0
2621 2 24 0 1 0
2621 2 25 0 1 1
2622 2 1 0 1 0
2622 2 2 0 1 1
2622 2 3 0 1 0
2622 2 4 0 1 0
2622 2 5 0 1 0
2622 2 6 0 1 0
2622 2 7 0 1 1
2622 2 8 0 1 0
2622 2 9 0 1 0
2622 2 10 0 1 0
2622 2 11 0 1 0
2622 2 12 0 1 0
2622 2 13 0 1 1
2622 2 14 0 1 0
2622 2 15 0 1 0
2622 2 16 1 1 0
2622 2 17 1 1 1
2622 2 18 0 1 1
2622 2 19 1 1 0
2622 2 20 0 1 0
2622 2 21 1 1 0
2622 2 22 0 1 1
2622 2 23 0 1 0
2622 2 24 0 1 0
2622 2 25 0 1 0
2623 2 1 0 1 0
2623 2 2 0 1 0
2623 2 3 0 1 0
2623 2 4 0 1 0
2623 2 5 1 1 1
2623 2 6 0 1 0
2623 2 7 0 1 0
2623 2 8 0 1 0
2623 2 9 0 1 0
2623 2 10 0 1 0
2623 2 11 0 1 1
2623 2 12 0 1 0
2623 2 13 0 1 1
2623 2 14 1 1 0
2623 2 15 0 1 0
2623 2 16 0 1 0
2623 2 17 0 1 0
2623 2 18 0 1 0
2623 2 19 0 1 1
2623 2 20 1 1 0
2623 2 21 0 1 1
2623 2 22 0 1 0
2623 2 23 1 1 0
2623 2 24 0 1 0
2623 2 25 1 1 0
2624 2 1 0 1 0
2624 2 2 0 1 0
2624 2 3 0 1 0
2624 2 4 0 1 0
2624 2 5 1 1 0
2624 2 6 0 1 0
2624 2 7 0 1 1
2624 2 8 0 1 0
2624 2 9 0 1 1
2624 2 10 1 1 0
2624 2 11 0 1 1
2624 2 12 0 1 0
2624 2 13 0 1 0
2624 2 14 0 1 0
2624 2 15 0 1 1
2624 2 16 0 1 1
2624 2 17 0 1 1
2624 2 18 0 1 0
2624 2 19 0 1 0
2624 2 20 0 1 1
2624 2 21 1 1 0
2624 2 22 1 1 0
2624 2 23 1 1 0
2624 2 24 1 1 1
2624 2 25 1 1 0
2625 2 1 1 1 1
2625 2 2 0 1 1
2625 2 3 0 1 0
2625 2 4 0 1 0
2625 2 5 0 1 0
2625 2 6 1 1 0
2625 2 7 0 1 0
2625 2 8 0 1 0
2625 2 9 0 1 0
2625 2 10 0 1 0
2625 2 11 1 1 0
2625 2 12 0 1 0
2625 2 13 0 1 0
2625 2 14 0 1 0
2625 2 15 0 1 0
2625 2 16 1 1 0
2625 2 17 0 1 0
2625 2 18 0 1 1
2625 2 19 0 1 0
2625 2 20 0 1 1
2625 2 21 1 1 0
2625 2 22 0 1 1
2625 2 23 0 1 0
2625 2 24 0 1 1
2625 2 25 0 1 1
2626 2 1 0 1 0
2626 2 2 0 1 0
2626 2 3 0 1 0
2626 2 4 0 1 0
2626 2 5 0 1 0
2626 2 6 0 1 0
2626 2 7 0 1 0
2626 2 8 0 1 0
2626 2 9 0 1 0
2626 2 10 0 1 0
2626 2 11 0 1 1
2626 2 12 0 1 1
2626 2 13 1 1 0
2626 2 14 1 1 0
2626 2 15 0 1 0
2626 2 16 0 1 0
2626 2 17 0 1 0
2626 2 18 0 1 0
2626 2 19 0 1 0
2626 2 20 0 1 0
2626 2 21 0 1 0
2626 2 22 0 1 0
2626 2 23 0 1 0
2626 2 24 0 1 0
2626 2 25 0 1 1
2627 2 1 0 1 0
2627 2 2 0 1 1
2627 2 3 0 1 0
2627 2 4 0 1 1
2627 2 5 0 1 0
2627 2 6 0 1 0
2627 2 7 0 1 0
2627 2 8 0 1 0
2627 2 9 1 1 0
2627 2 10 0 1 0
2627 2 11 0 1 0
2627 2 12 0 1 0
2627 2 13 0 1 0
2627 2 14 0 1 0
2627 2 15 0 1 1
2627 2 16 0 1 0
2627 2 17 0 1 0
2627 2 18 0 1 1
2627 2 19 0 1 0
2627 2 20 0 1 0
2627 2 21 1 1 1
2627 2 22 1 1 0
2627 2 23 1 1 0
2627 2 24 1 1 1
2627 2 25 1 1 0
2628 2 1 0 1 1
2628 2 2 1 1 0
2628 2 3 0 1 0
2628 2 4 0 1 0
2628 2 5 0 1 1
2628 2 6 0 1 0
2628 2 7 0 1 0
2628 2 8 0 1 1
2628 2 9 0 1 0
2628 2 10 0 1 0
2628 2 11 0 1 0
2628 2 12 0 1 1
2628 2 13 0 1 0
2628 2 14 0 1 0
2628 2 15 0 1 0
2628 2 16 0 1 0
2628 2 17 0 1 1
2628 2 18 0 1 0
2628 2 19 0 1 1
2628 2 20 1 1 0
2628 2 21 1 1 0
2628 2 22 1 1 0
2628 2 23 1 1 1
2628 2 24 1 1 0
2628 2 25 0 1 1
2629 2 1 0 1 0
2629 2 2 0 1 0
2629 2 3 0 1 0
2629 2 4 0 1 0
2629 2 5 0 1 0
2629 2 6 0 1 0
2629 2 7 0 1 0
2629 2 8 0 1 0
2629 2 9 0 1 0
2629 2 10 0 1 0
2629 2 11 0 1 0
2629 2 12 0 1 0
2629 2 13 0 1 0
2629 2 14 0 1 0
2629 2 15 0 1 0
2629 2 16 0 1 0
2629 2 17 0 1 0
2629 2 18 0 1 1
2629 2 19 0 1 0
2629 2 20 0 1 0
2629 2 21 0 1 1
2629 2 22 0 1 0
2629 2 23 1 1 0
2629 2 24 1 1 1
2629 2 25 0 1 0
2630 2 1 0 1 0
2630 2 2 0 1 1
2630 2 3 1 1 0
2630 2 4 0 1 0
2630 2 5 0 1 0
2630 2 6 0 1 0
2630 2 7 1 1 0
2630 2 8 0 1 1
2630 2 9 0 1 0
2630 2 10 0 1 1
2630 2 11 0 1 0
2630 2 12 1 1 0
2630 2 13 0 1 0
2630 2 14 0 1 0
2630 2 15 0 1 0
2630 2 16 0 1 0
2630 2 17 1 1 0
2630 2 18 0 1 0
2630 2 19 0 1 0
2630 2 20 0 1 1
2630 2 21 0 1 0
2630 2 22 1 1 0
2630 2 23 0 1 0
2630 2 24 0 1 0
2630 2 25 0 1 0
2631 2 1 0 1 0
2631 2 2 0 1 0
2631 2 3 0 1 0
2631 2 4 0 1 0
2631 2 5 0 1 0
2631 2 6 0 1 0
2631 2 7 0 1 1
2631 2 8 0 1 1
2631 2 9 0 1 1
2631 2 10 1 1 0
2631 2 11 0 1 0
2631 2 12 0 1 0
2631 2 13 0 1 0
2631 2 14 0 1 1
2631 2 15 0 1 0
2631 2 16 0 1 1
2631 2 17 0 1 0
2631 2 18 0 1 0
2631 2 19 0 1 0
2631 2 20 0 1 0
2631 2 21 1 1 0
2631 2 22 1 1 1
2631 2 23 1 1 1
2631 2 24 1 1 0
2631 2 25 1 1 1
2632 2 1 0 1 1
2632 2 2 0 1 0
2632 2 3 0 1 0
2632 2 4 1 1 0
2632 2 5 0 1 0
2632 2 6 0 1 0
2632 2 7 0 1 0
2632 2 8 0 1 0
2632 2 9 1 1 0
2632 2 10 0 1 0
2632 2 11 0 1 0
2632 2 12 0 1 1
2632 2 13 0 1 1
2632 2 14 1 1 0
2632 2 15 0 1 0
2632 2 16 0 1 1
2632 2 17 0 1 0
2632 2 18 0 1 0
2632 2 19 1 1 0
2632 2 20 0 1 1
2632 2 21 0 1 0
2632 2 22 0 1 0
2632 2 23 0 1 1
2632 2 24 1 1 0
2632 2 25 0 1 0
2633 2 1 1 1 0
2633 2 2 1 1 0
2633 2 3 0 1 0
2633 2 4 1 1 0
2633 2 5 0 1 0
2633 2 6 0 1 0
2633 2 7 0 1 0
2633 2 8 1 1 0
2633 2 9 0 1 0
2633 2 10 0 1 0
2633 2 11 0 1 0
2633 2 12 0 1 0
2633 2 13 0 1 1
2633 2 14 0 1 1
2633 2 15 0 1 0
2633 2 16 0 1 0
2633 2 17 0 1 1
2633 2 18 0 1 1
2633 2 19 0 1 1
2633 2 20 0 1 0
2633 2 21 0 1 0
2633 2 22 0 1 0
2633 2 23 0 1 0
2633 2 24 0 1 0
2633 2 25 0 1 0
2634 2 1 0 1 0
2634 2 2 0 1 0
2634 2 3 0 1 0
2634 2 4 0 1 0
2634 2 5 0 1 0
2634 2 6 1 1 0
2634 2 7 1 1 1
2634 2 8 1 1 1
2634 2 9 1 1 0
2634 2 10 1 1 1
2634 2 11 0 1 0
2634 2 12 0 1 0
2634 2 13 0 1 0
2634 2 14 0 1 0
2634 2 15 0 1 0
2634 2 16 0 1 0
2634 2 17 0 1 0
2634 2 18 0 1 0
2634 2 19 0 1 1
2634 2 20 0 1 0
2634 2 21 0 1 0
2634 2 22 0 1 1
2634 2 23 0 1 1
2634 2 24 1 1 0
2634 2 25 0 1 0
2635 2 1 0 1 0
2635 2 2 0 1 0
2635 2 3 1 1 1
2635 2 4 0 1 0
2635 2 5 0 1 0
2635 2 6 0 1 0
2635 2 7 0 1 0
2635 2 8 0 1 0
2635 2 9 0 1 0
2635 2 10 1 1 0
2635 2 11 0 1 0
2635 2 12 0 1 0
2635 2 13 1 1 0
2635 2 14 0 1 1
2635 2 15 0 1 0
2635 2 16 0 1 0
2635 2 17 0 1 0
2635 2 18 0 1 1
2635 2 19 0 1 0
2635 2 20 0 1 0
2635 2 21 0 1 0
2635 2 22 0 1 0
2635 2 23 0 1 0
2635 2 24 1 1 0
2635 2 25 0 1 0
2636 2 1 1 1 0
2636 2 2 0 1 0
2636 2 3 1 1 1
2636 2 4 1 1 0
2636 2 5 0 1 0
2636 2 6 1 1 0
2636 2 7 0 1 0
2636 2 8 0 1 0
2636 2 9 0 1 0
2636 2 10 0 1 1
2636 2 11 1 1 1
2636 2 12 0 1 0
2636 2 13 0 1 0
2636 2 14 0 1 0
2636 2 15 0 1 0
2636 2 16 1 1 0
2636 2 17 0 1 0
2636 2 18 0 1 0
2636 2 19 0 1 0
2636 2 20 0 1 1
2636 2 21 0 1 1
2636 2 22 0 1 0
2636 2 23 0 1 0
2636 2 24 0 1 0
2636 2 25 0 1 0
2637 2 1 1 1 0
2637 2 2 0 1 0
2637 2 3 0 1 0
2637 2 4 0 1 0
2637 2 5 0 1 0
2637 2 6 1 1 1
2637 2 7 0 1 0
2637 2 8 0 1 1
2637 2 9 0 1 0
2637 2 10 0 1 1
2637 2 11 0 1 0
2637 2 12 0 1 0
2637 2 13 0 1 0
2637 2 14 0 1 0
2637 2 15 0 1 0
2637 2 16 1 1 0
2637 2 17 0 1 1
2637 2 18 0 1 0
2637 2 19 0 1 0
2637 2 20 0 1 1
2637 2 21 1 1 0
2637 2 22 0 1 1
2637 2 23 0 1 0
2637 2 24 0 1 1
2637 2 25 0 1 0
2638 2 1 1 1 0
2638 2 2 1 1 0
2638 2 3 0 1 0
2638 2 4 1 1 0
2638 2 5 1 1 0
2638 2 6 0 1 0
2638 2 7 0 1 1
2638 2 8 0 1 0
2638 2 9 0 1 0
2638 2 10 0 1 0
2638 2 11 0 1 1
2638 2 12 0 1 0
2638 2 13 0 1 0
2638 2 14 0 1 0
2638 2 15 0 1 0
2638 2 16 0 1 0
2638 2 17 0 1 0
2638 2 18 0 1 0
2638 2 19 0 1 0
2638 2 20 0 1 1
2638 2 21 0 1 0
2638 2 22 0 1 1
2638 2 23 0 1 0
2638 2 24 0 1 0
2638 2 25 0 1 0
2639 2 1 0 1 0
2639 2 2 0 1 0
2639 2 3 0 1 0
2639 2 4 0 1 0
2639 2 5 0 1 1
2639 2 6 0 1 1
2639 2 7 1 1 0
2639 2 8 0 1 1
2639 2 9 0 1 0
2639 2 10 0 1 0
2639 2 11 1 1 0
2639 2 12 0 1 0
2639 2 13 1 1 0
2639 2 14 0 1 0
2639 2 15 0 1 0
2639 2 16 0 1 0
2639 2 17 0 1 0
2639 2 18 0 1 0
2639 2 19 0 1 0
2639 2 20 0 1 0
2639 2 21 0 1 0
2639 2 22 0 1 0
2639 2 23 0 1 0
2639 2 24 0 1 0
2639 2 25 0 1 1
2640 2 1 0 1 0
2640 2 2 1 1 0
2640 2 3 0 1 0
2640 2 4 0 1 0
2640 2 5 0 1 1
2640 2 6 0 1 0
2640 2 7 0 1 0
2640 2 8 0 1 1
2640 2 9 0 1 0
2640 2 10 0 1 0
2640 2 11 0 1 1
2640 2 12 0 1 0
2640 2 13 0 1 0
2640 2 14 0 1 0
2640 2 15 0 1 0
2640 2 16 0 1 0
2640 2 17 1 1 1
2640 2 18 0 1 0
2640 2 19 0 1 0
2640 2 20 0 1 1
2640 2 21 1 1 0
2640 2 22 0 1 0
2640 2 23 1 1 0
2640 2 24 0 1 1
2640 2 25 0 1 0
2641 2 1 0 1 0
2641 2 2 0 1 0
2641 2 3 0 1 0
2641 2 4 0 1 0
2641 2 5 1 1 0
2641 2 6 0 1 1
2641 2 7 0 1 0
2641 2 8 0 1 0
2641 2 9 0 1 0
2641 2 10 1 1 1
2641 2 11 0 1 0
2641 2 12 0 1 1
2641 2 13 0 1 1
2641 2 14 0 1 0
2641 2 15 0 1 0
2641 2 16 0 1 1
2641 2 17 0 1 0
2641 2 18 0 1 0
2641 2 19 0 1 1
2641 2 20 1 1 1
2641 2 21 0 1 0
2641 2 22 0 1 0
2641 2 23 0 1 0
2641 2 24 0 1 0
2641 2 25 1 1 0
2642 2 1 0 1 1
2642 2 2 0 1 0
2642 2 3 0 1 0
2642 2 4 0 1 0
2642 2 5 0 1 0
2642 2 6 0 1 0
2642 2 7 1 1 1
2642 2 8 0 1 0
2642 2 9 0 1 0
2642 2 10 0 1 0
2642 2 11 0 1 1
2642 2 12 0 1 0
2642 2 13 0 1 0
2642 2 14 0 1 0
2642 2 15 0 1 0
2642 2 16 0 1 0
2642 2 17 0 1 0
2642 2 18 1 1 0
2642 2 19 0 1 0
2642 2 20 0 1 1
2642 2 21 1 1 0
2642 2 22 1 1 0
2642 2 23 0 1 0
2642 2 24 0 1 0
2642 2 25 0 1 1
2643 2 1 0 1 0
2643 2 2 0 1 0
2643 2 3 0 1 0
2643 2 4 0 1 0
2643 2 5 1 1 0
2643 2 6 0 1 1
2643 2 7 0 1 0
2643 2 8 0 1 0
2643 2 9 0 1 0
2643 2 10 0 1 0
2643 2 11 1 1 0
2643 2 12 0 1 0
2643 2 13 0 1 0
2643 2 14 0 1 0
2643 2 15 1 1 0
2643 2 16 0 1 0
2643 2 17 0 1 0
2643 2 18 0 1 1
2643 2 19 1 1 0
2643 2 20 0 1 1
2643 2 21 1 1 0
2643 2 22 0 1 0
2643 2 23 0 1 1
2643 2 24 0 1 0
2643 2 25 0 1 0
2644 2 1 1 1 1
2644 2 2 0 1 0
2644 2 3 1 1 0
2644 2 4 1 1 0
2644 2 5 0 1 0
2644 2 6 0 1 0
2644 2 7 0 1 0
2644 2 8 0 1 0
2644 2 9 1 1 1
2644 2 10 0 1 1
2644 2 11 0 1 0
2644 2 12 0 1 0
2644 2 13 0 1 0
2644 2 14 0 1 0
2644 2 15 0 1 0
2644 2 16 0 1 0
2644 2 17 0 1 1
2644 2 18 0 1 0
2644 2 19 0 1 0
2644 2 20 0 1 0
2644 2 21 0 1 0
2644 2 22 0 1 0
2644 2 23 0 1 0
2644 2 24 0 1 0
2644 2 25 0 1 0
2645 2 1 0 1 1
2645 2 2 0 1 0
2645 2 3 0 1 0
2645 2 4 0 1 1
2645 2 5 0 1 1
2645 2 6 0 1 1
2645 2 7 0 1 1
2645 2 8 0 1 0
2645 2 9 0 1 0
2645 2 10 0 1 0
2645 2 11 0 1 0
2645 2 12 0 1 0
2645 2 13 0 1 0
2645 2 14 0 1 0
2645 2 15 0 1 0
2645 2 16 1 1 0
2645 2 17 1 1 0
2645 2 18 1 1 0
2645 2 19 1 1 1
2645 2 20 1 1 1
2645 2 21 0 1 0
2645 2 22 0 1 0
2645 2 23 0 1 1
2645 2 24 0 1 0
2645 2 25 0 1 0
2646 2 1 1 1 1
2646 2 2 0 1 0
2646 2 3 0 1 0
2646 2 4 0 1 0
2646 2 5 0 1 0
2646 2 6 1 1 0
2646 2 7 0 1 1
2646 2 8 0 1 0
2646 2 9 0 1 1
2646 2 10 0 1 0
2646 2 11 1 1 0
2646 2 12 0 1 0
2646 2 13 0 1 1
2646 2 14 0 1 0
2646 2 15 0 1 1
2646 2 16 1 1 1
2646 2 17 0 1 0
2646 2 18 0 1 0
2646 2 19 0 1 0
2646 2 20 0 1 0
2646 2 21 1 1 0
2646 2 22 0 1 0
2646 2 23 0 1 0
2646 2 24 0 1 1
2646 2 25 0 1 0
2647 2 1 0 1 1
2647 2 2 0 1 0
2647 2 3 0 1 0
2647 2 4 0 1 1
2647 2 5 0 1 0
2647 2 6 1 1 0
2647 2 7 1 1 0
2647 2 8 0 1 0
2647 2 9 0 1 0
2647 2 10 1 1 0
2647 2 11 0 1 0
2647 2 12 0 1 1
2647 2 13 0 1 0
2647 2 14 0 1 1
2647 2 15 0 1 0
2647 2 16 1 1 0
2647 2 17 1 1 0
2647 2 18 1 1 0
2647 2 19 1 1 1
2647 2 20 1 1 0
2647 2 21 0 1 0
2647 2 22 0 1 1
2647 2 23 0 1 0
2647 2 24 0 1 0
2647 2 25 0 1 0
2648 2 1 0 1 1
2648 2 2 0 1 1
2648 2 3 0 1 0
2648 2 4 0 1 1
2648 2 5 0 1 1
2648 2 6 0 1 0
2648 2 7 0 1 0
2648 2 8 0 1 0
2648 2 9 0 1 0
2648 2 10 0 1 0
2648 2 11 0 1 1
2648 2 12 0 1 0
2648 2 13 0 1 0
2648 2 14 1 1 0
2648 2 15 0 1 0
2648 2 16 0 1 0
2648 2 17 0 1 0
2648 2 18 0 1 1
2648 2 19 0 1 0
2648 2 20 0 1 0
2648 2 21 1 1 0
2648 2 22 1 1 1
2648 2 23 0 1 0
2648 2 24 1 1 0
2648 2 25 1 1 0
2649 2 1 0 1 0
2649 2 2 0 1 1
2649 2 3 0 1 0
2649 2 4 1 1 0
2649 2 5 1 1 0
2649 2 6 1 1 0
2649 2 7 1 1 1
2649 2 8 0 1 1
2649 2 9 1 1 0
2649 2 10 1 1 1
2649 2 11 0 1 0
2649 2 12 0 1 0
2649 2 13 0 1 0
2649 2 14 0 1 0
2649 2 15 0 1 1
2649 2 16 0 1 0
2649 2 17 0 1 0
2649 2 18 0 1 0
2649 2 19 0 1 0
2649 2 20 0 1 0
2649 2 21 0 1 0
2649 2 22 0 1 1
2649 2 23 0 1 0
2649 2 24 0 1 0
2649 2 25 0 1 1
2650 2 1 1 1 0
2650 2 2 0 1 1
2650 2 3 0 1 0
2650 2 4 0 1 0
2650 2 5 1 1 0
2650 2 6 1 1 1
2650 2 7 0 1 0
2650 2 8 1 1 0
2650 2 9 0 1 1
2650 2 10 1 1 0
2650 2 11 0 1 0
2650 2 12 0 1 1
2650 2 13 0 1 0
2650 2 14 0 1 0
2650 2 15 1 1 0
2650 2 16 0 1 0
2650 2 17 0 1 0
2650 2 18 0 1 0
2650 2 19 0 1 0
2650 2 20 0 1 0
2650 2 21 1 1 0
2650 2 22 0 1 1
2650 2 23 0 1 0
2650 2 24 0 1 0
2650 2 25 0 1 1
2651 2 1 1 1 0
2651 2 2 0 1 0
2651 2 3 0 1 0
2651 2 4 0 1 0
2651 2 5 0 1 0
2651 2 6 1 1 0
2651 2 7 0 1 0
2651 2 8 0 1 0
2651 2 9 1 1 1
2651 2 10 0 1 0
2651 2 11 0 1 0
2651 2 12 0 1 1
2651 2 13 0 1 0
2651 2 14 1 1 0
2651 2 15 0 1 0
2651 2 16 0 1 0
2651 2 17 0 1 0
2651 2 18 0 1 0
2651 2 19 0 1 0
2651 2 20 0 1 1
2651 2 21 0 1 0
2651 2 22 0 1 0
2651 2 23 0 1 0
2651 2 24 0 1 0
2651 2 25 0 1 0
2652 2 1 1 1 0
2652 2 2 0 1 0
2652 2 3 0 1 0
2652 2 4 0 1 0
2652 2 5 0 1 0
2652 2 6 1 1 0
2652 2 7 0 1 0
2652 2 8 0 1 1
2652 2 9 0 1 0
2652 2 10 0 1 1
2652 2 11 1 1 0
2652 2 12 1 1 1
2652 2 13 0 1 0
2652 2 14 0 1 1
2652 2 15 0 1 0
2652 2 16 1 1 0
2652 2 17 0 1 0
2652 2 18 1 1 0
2652 2 19 0 1 0
2652 2 20 1 1 0
2652 2 21 0 1 1
2652 2 22 0 1 1
2652 2 23 0 1 0
2652 2 24 0 1 1
2652 2 25 0 1 0
2653 2 1 0 1 0
2653 2 2 0 1 0
2653 2 3 1 1 0
2653 2 4 0 1 0
2653 2 5 0 1 0
2653 2 6 0 1 0
2653 2 7 0 1 0
2653 2 8 0 1 1
2653 2 9 0 1 0
2653 2 10 0 1 0
2653 2 11 0 1 0
2653 2 12 0 1 0
2653 2 13 0 1 0
2653 2 14 0 1 0
2653 2 15 0 1 0
2653 2 16 0 1 1
2653 2 17 0 1 0
2653 2 18 0 1 0
2653 2 19 0 1 0
2653 2 20 0 1 1
2653 2 21 1 1 0
2653 2 22 0 1 0
2653 2 23 1 1 0
2653 2 24 1 1 1
2653 2 25 1 1 1
2654 2 1 0 1 0
2654 2 2 0 1 1
2654 2 3 1 1 1
2654 2 4 0 1 0
2654 2 5 0 1 0
2654 2 6 0 1 0
2654 2 7 0 1 0
2654 2 8 1 1 0
2654 2 9 0 1 0
2654 2 10 0 1 1
2654 2 11 0 1 0
2654 2 12 0 1 0
2654 2 13 0 1 0
2654 2 14 0 1 0
2654 2 15 0 1 0
2654 2 16 0 1 0
2654 2 17 0 1 0
2654 2 18 1 1 0
2654 2 19 0 1 0
2654 2 20 0 1 0
2654 2 21 0 1 0
2654 2 22 0 1 0
2654 2 23 1 1 0
2654 2 24 0 1 0
2654 2 25 0 1 1
2655 2 1 0 1 0
2655 2 2 1 1 0
2655 2 3 0 1 0
2655 2 4 0 1 0
2655 2 5 0 1 0
2655 2 6 0 1 1
2655 2 7 0 1 0
2655 2 8 0 1 1
2655 2 9 0 1 1
2655 2 10 0 1 0
2655 2 11 0 1 1
2655 2 12 0 1 0
2655 2 13 0 1 0
2655 2 14 0 1 0
2655 2 15 0 1 0
2655 2 16 1 1 0
2655 2 17 1 1 0
2655 2 18 1 1 0
2655 2 19 1 1 0
2655 2 20 1 1 0
2655 2 21 0 1 0
2655 2 22 0 1 0
2655 2 23 0 1 0
2655 2 24 0 1 1
2655 2 25 0 1 0
2656 2 1 0 1 0
2656 2 2 1 1 0
2656 2 3 0 1 0
2656 2 4 0 1 0
2656 2 5 1 1 0
2656 2 6 0 1 1
2656 2 7 0 1 0
2656 2 8 0 1 0
2656 2 9 0 1 1
2656 2 10 0 1 0
2656 2 11 0 1 0
2656 2 12 1 1 0
2656 2 13 0 1 1
2656 2 14 0 1 0
2656 2 15 0 1 0
2656 2 16 0 1 0
2656 2 17 0 1 0
2656 2 18 0 1 0
2656 2 19 0 1 0
2656 2 20 0 1 0
2656 2 21 0 1 0
2656 2 22 1 1 0
2656 2 23 0 1 0
2656 2 24 0 1 0
2656 2 25 0 1 0
2657 2 1 0 1 1
2657 2 2 0 1 0
2657 2 3 0 1 0
2657 2 4 0 1 0
2657 2 5 0 1 0
2657 2 6 0 1 0
2657 2 7 0 1 1
2657 2 8 0 1 0
2657 2 9 0 1 0
2657 2 10 0 1 1
2657 2 11 0 1 0
2657 2 12 0 1 0
2657 2 13 0 1 0
2657 2 14 0 1 1
2657 2 15 0 1 0
2657 2 16 0 1 0
2657 2 17 0 1 0
2657 2 18 0 1 0
2657 2 19 1 1 1
2657 2 20 0 1 0
2657 2 21 1 1 0
2657 2 22 0 1 1
2657 2 23 1 1 0
2657 2 24 0 1 0
2657 2 25 0 1 0
2658 2 1 0 1 0
2658 2 2 0 1 0
2658 2 3 1 1 0
2658 2 4 0 1 1
2658 2 5 0 1 0
2658 2 6 0 1 1
2658 2 7 0 1 1
2658 2 8 0 1 0
2658 2 9 0 1 1
2658 2 10 0 1 0
2658 2 11 0 1 0
2658 2 12 0 1 0
2658 2 13 1 1 0
2658 2 14 1 1 0
2658 2 15 0 1 0
2658 2 16 0 1 0
2658 2 17 0 1 0
2658 2 18 0 1 0
2658 2 19 0 1 0
2658 2 20 0 1 0
2658 2 21 0 1 0
2658 2 22 0 1 0
2658 2 23 0 1 0
2658 2 24 0 1 0
2658 2 25 0 1 0
2659 2 1 0 1 0
2659 2 2 0 1 0
2659 2 3 1 1 1
2659 2 4 0 1 0
2659 2 5 0 1 0
2659 2 6 0 1 0
2659 2 7 0 1 0
2659 2 8 0 1 0
2659 2 9 0 1 0
2659 2 10 0 1 1
2659 2 11 1 1 0
2659 2 12 0 1 0
2659 2 13 0 1 1
2659 2 14 0 1 0
2659 2 15 0 1 0
2659 2 16 0 1 0
2659 2 17 0 1 0
2659 2 18 0 1 0
2659 2 19 0 1 0
2659 2 20 0 1 0
2659 2 21 0 1 0
2659 2 22 1 1 0
2659 2 23 0 1 0
2659 2 24 1 1 1
2659 2 25 1 1 0
2660 2 1 0 1 0
2660 2 2 0 1 0
2660 2 3 0 1 1
2660 2 4 1 1 0
2660 2 5 0 1 0
2660 2 6 0 1 0
2660 2 7 0 1 0
2660 2 8 0 1 0
2660 2 9 0 1 0
2660 2 10 0 1 0
2660 2 11 0 1 0
2660 2 12 0 1 0
2660 2 13 0 1 0
2660 2 14 0 1 0
2660 2 15 0 1 1
2660 2 16 0 1 0
2660 2 17 0 1 0
2660 2 18 0 1 0
2660 2 19 1 1 0
2660 2 20 0 1 0
2660 2 21 0 1 1
2660 2 22 0 1 0
2660 2 23 0 1 0
2660 2 24 1 1 0
2660 2 25 0 1 0
2661 2 1 0 1 0
2661 2 2 0 1 0
2661 2 3 0 1 1
2661 2 4 0 1 0
2661 2 5 0 1 1
2661 2 6 0 1 1
2661 2 7 0 1 0
2661 2 8 0 1 0
2661 2 9 0 1 0
2661 2 10 0 1 0
2661 2 11 0 1 1
2661 2 12 0 1 0
2661 2 13 0 1 0
2661 2 14 0 1 0
2661 2 15 0 1 0
2661 2 16 1 1 0
2661 2 17 0 1 0
2661 2 18 1 1 0
2661 2 19 1 1 0
2661 2 20 1 1 1
2661 2 21 0 1 0
2661 2 22 0 1 0
2661 2 23 0 1 0
2661 2 24 0 1 0
2661 2 25 0 1 0
2662 2 1 1 1 0
2662 2 2 0 1 0
2662 2 3 0 1 0
2662 2 4 0 1 0
2662 2 5 0 1 1
2662 2 6 1 1 1
2662 2 7 0 1 1
2662 2 8 0 1 1
2662 2 9 0 1 0
2662 2 10 0 1 0
2662 2 11 1 1 0
2662 2 12 1 1 0
2662 2 13 0 1 0
2662 2 14 0 1 1
2662 2 15 0 1 0
2662 2 16 1 1 0
2662 2 17 0 1 0
2662 2 18 0 1 0
2662 2 19 0 1 0
2662 2 20 0 1 0
2662 2 21 1 1 0
2662 2 22 0 1 0
2662 2 23 0 1 1
2662 2 24 0 1 0
2662 2 25 0 1 0
2663 2 1 0 1 0
2663 2 2 0 1 0
2663 2 3 1 1 0
2663 2 4 0 1 0
2663 2 5 0 1 1
2663 2 6 0 1 0
2663 2 7 0 1 0
2663 2 8 1 1 0
2663 2 9 0 1 0
2663 2 10 0 1 0
2663 2 11 0 1 0
2663 2 12 0 1 0
2663 2 13 1 1 0
2663 2 14 0 1 1
2663 2 15 0 1 0
2663 2 16 0 1 0
2663 2 17 0 1 0
2663 2 18 1 1 0
2663 2 19 0 1 0
2663 2 20 0 1 0
2663 2 21 0 1 0
2663 2 22 0 1 0
2663 2 23 1 1 0
2663 2 24 0 1 1
2663 2 25 0 1 0
2664 2 1 0 1 0
2664 2 2 0 1 0
2664 2 3 1 1 1
2664 2 4 0 1 1
2664 2 5 0 1 0
2664 2 6 0 1 0
2664 2 7 1 1 0
2664 2 8 1 1 1
2664 2 9 0 1 0
2664 2 10 1 1 1
2664 2 11 0 1 0
2664 2 12 0 1 0
2664 2 13 1 1 1
2664 2 14 0 1 0
2664 2 15 1 1 0
2664 2 16 0 1 0
2664 2 17 0 1 0
2664 2 18 1 1 0
2664 2 19 0 1 0
2664 2 20 0 1 0
2664 2 21 0 1 0
2664 2 22 0 1 0
2664 2 23 0 1 0
2664 2 24 0 1 0
2664 2 25 0 1 1
2665 2 1 0 1 0
2665 2 2 0 1 0
2665 2 3 0 1 0
2665 2 4 0 1 0
2665 2 5 1 1 0
2665 2 6 0 1 0
2665 2 7 0 1 0
2665 2 8 0 1 0
2665 2 9 0 1 0
2665 2 10 1 1 0
2665 2 11 0 1 0
2665 2 12 0 1 0
2665 2 13 0 1 0
2665 2 14 0 1 0
2665 2 15 1 1 0
2665 2 16 0 1 1
2665 2 17 0 1 0
2665 2 18 0 1 0
2665 2 19 0 1 0
2665 2 20 1 1 0
2665 2 21 0 1 0
2665 2 22 0 1 1
2665 2 23 0 1 1
2665 2 24 0 1 0
2665 2 25 1 1 1
2666 2 1 0 1 0
2666 2 2 0 1 0
2666 2 3 0 1 0
2666 2 4 0 1 1
2666 2 5 0 1 0
2666 2 6 0 1 0
2666 2 7 0 1 0
2666 2 8 0 1 0
2666 2 9 0 1 0
2666 2 10 0 1 1
2666 2 11 1 1 0
2666 2 12 1 1 0
2666 2 13 1 1 0
2666 2 14 1 1 1
2666 2 15 1 1 1
2666 2 16 0 1 0
2666 2 17 0 1 0
2666 2 18 0 1 1
2666 2 19 0 1 0
2666 2 20 0 1 0
2666 2 21 0 1 1
2666 2 22 0 1 0
2666 2 23 0 1 0
2666 2 24 0 1 0
2666 2 25 0 1 0
2667 2 1 1 1 0
2667 2 2 0 1 1
2667 2 3 0 1 0
2667 2 4 1 1 0
2667 2 5 1 1 0
2667 2 6 0 1 0
2667 2 7 0 1 0
2667 2 8 0 1 0
2667 2 9 0 1 0
2667 2 10 0 1 0
2667 2 11 0 1 0
2667 2 12 0 1 0
2667 2 13 0 1 0
2667 2 14 0 1 0
2667 2 15 0 1 0
2667 2 16 0 1 1
2667 2 17 1 1 0
2667 2 18 0 1 0
2667 2 19 0 1 0
2667 2 20 1 1 1
2667 2 21 0 1 0
2667 2 22 0 1 0
2667 2 23 0 1 0
2667 2 24 0 1 0
2667 2 25 0 1 1
2668 2 1 0 1 0
2668 2 2 0 1 0
2668 2 3 0 1 0
2668 2 4 0 1 0
2668 2 5 0 1 0
2668 2 6 0 1 0
2668 2 7 0 1 0
2668 2 8 0 1 0
2668 2 9 0 1 0
2668 2 10 1 1 0
2668 2 11 1 1 0
2668 2 12 0 1 1
2668 2 13 0 1 0
2668 2 14 0 1 0
2668 2 15 0 1 0
2668 2 16 0 1 1
2668 2 17 0 1 0
2668 2 18 0 1 1
2668 2 19 0 1 0
2668 2 20 1 1 0
2668 2 21 0 1 0
2668 2 22 0 1 0
2668 2 23 0 1 0
2668 2 24 0 1 0
2668 2 25 0 1 0
2669 2 1 0 1 1
2669 2 2 0 1 0
2669 2 3 0 1 1
2669 2 4 0 1 0
2669 2 5 0 1 0
2669 2 6 1 1 1
2669 2 7 1 1 0
2669 2 8 0 1 1
2669 2 9 0 1 0
2669 2 10 0 1 0
2669 2 11 0 1 1
2669 2 12 0 1 0
2669 2 13 0 1 1
2669 2 14 0 1 1
2669 2 15 0 1 0
2669 2 16 0 1 0
2669 2 17 0 1 0
2669 2 18 0 1 0
2669 2 19 0 1 1
2669 2 20 0 1 0
2669 2 21 1 1 0
2669 2 22 1 1 0
2669 2 23 1 1 0
2669 2 24 1 1 0
2669 2 25 1 1 0
2670 2 1 0 1 0
2670 2 2 1 1 0
2670 2 3 0 1 0
2670 2 4 0 1 0
2670 2 5 0 1 0
2670 2 6 0 1 0
2670 2 7 1 1 1
2670 2 8 1 1 1
2670 2 9 0 1 0
2670 2 10 0 1 0
2670 2 11 0 1 0
2670 2 12 1 1 1
2670 2 13 0 1 0
2670 2 14 0 1 0
2670 2 15 0 1 0
2670 2 16 0 1 0
2670 2 17 1 1 0
2670 2 18 0 1 1
2670 2 19 0 1 0
2670 2 20 0 1 0
2670 2 21 0 1 0
2670 2 22 1 1 1
2670 2 23 0 1 0
2670 2 24 0 1 0
2670 2 25 0 1 1
2671 2 1 0 1 0
2671 2 2 0 1 0
2671 2 3 0 1 0
2671 2 4 1 1 0
2671 2 5 0 1 1
2671 2 6 0 1 0
2671 2 7 0 1 0
2671 2 8 0 1 0
2671 2 9 1 1 0
2671 2 10 0 1 0
2671 2 11 0 1 0
2671 2 12 0 1 0
2671 2 13 0 1 0
2671 2 14 1 1 0
2671 2 15 0 1 1
2671 2 16 0 1 0
2671 2 17 1 1 0
2671 2 18 0 1 0
2671 2 19 0 1 0
2671 2 20 0 1 0
2671 2 21 0 1 1
2671 2 22 0 1 0
2671 2 23 0 1 0
2671 2 24 1 1 0
2671 2 25 0 1 0
2672 2 1 1 1 1
2672 2 2 0 1 0
2672 2 3 1 1 1
2672 2 4 0 1 0
2672 2 5 1 1 0
2672 2 6 0 1 1
2672 2 7 0 1 1
2672 2 8 0 1 1
2672 2 9 0 1 0
2672 2 10 0 1 0
2672 2 11 0 1 0
2672 2 12 0 1 0
2672 2 13 0 1 0
2672 2 14 0 1 0
2672 2 15 0 1 1
2672 2 16 0 1 0
2672 2 17 0 1 0
2672 2 18 0 1 0
2672 2 19 0 1 0
2672 2 20 0 1 0
2672 2 21 0 1 0
2672 2 22 1 1 0
2672 2 23 0 1 0
2672 2 24 0 1 1
2672 2 25 0 1 0
2673 2 1 0 1 0
2673 2 2 1 1 0
2673 2 3 0 1 0
2673 2 4 0 1 0
2673 2 5 0 1 0
2673 2 6 0 1 0
2673 2 7 0 1 0
2673 2 8 0 1 1
2673 2 9 0 1 0
2673 2 10 0 1 0
2673 2 11 0 1 0
2673 2 12 0 1 0
2673 2 13 0 1 0
2673 2 14 0 1 0
2673 2 15 0 1 1
2673 2 16 1 1 0
2673 2 17 1 1 0
2673 2 18 0 1 1
2673 2 19 1 1 0
2673 2 20 0 1 1
2673 2 21 0 1 0
2673 2 22 0 1 1
2673 2 23 0 1 0
2673 2 24 0 1 0
2673 2 25 0 1 0
2674 2 1 0 1 1
2674 2 2 0 1 0
2674 2 3 0 1 0
2674 2 4 0 1 0
2674 2 5 0 1 0
2674 2 6 0 1 0
2674 2 7 1 1 1
2674 2 8 0 1 1
2674 2 9 0 1 0
2674 2 10 0 1 0
2674 2 11 0 1 0
2674 2 12 1 1 0
2674 2 13 0 1 0
2674 2 14 0 1 1
2674 2 15 0 1 0
2674 2 16 0 1 0
2674 2 17 1 1 0
2674 2 18 0 1 0
2674 2 19 0 1 0
2674 2 20 0 1 1
2674 2 21 0 1 0
2674 2 22 1 1 0
2674 2 23 0 1 0
2674 2 24 0 1 0
2674 2 25 0 1 0
2675 2 1 1 1 0
2675 2 2 0 1 0
2675 2 3 0 1 1
2675 2 4 0 1 1
2675 2 5 0 1 0
2675 2 6 1 1 1
2675 2 7 0 1 0
2675 2 8 0 1 0
2675 2 9 0 1 0
2675 2 10 0 1 0
2675 2 11 1 1 0
2675 2 12 1 1 0
2675 2 13 0 1 0
2675 2 14 0 1 1
2675 2 15 0 1 1
2675 2 16 1 1 0
2675 2 17 0 1 0
2675 2 18 0 1 0
2675 2 19 0 1 1
2675 2 20 0 1 0
2675 2 21 1 1 0
2675 2 22 0 1 0
2675 2 23 0 1 0
2675 2 24 0 1 0
2675 2 25 0 1 1
2676 2 1 0 1 0
2676 2 2 0 1 0
2676 2 3 1 1 0
2676 2 4 0 1 0
2676 2 5 0 1 0
2676 2 6 0 1 0
2676 2 7 0 1 0
2676 2 8 0 1 0
2676 2 9 0 1 0
2676 2 10 0 1 0
2676 2 11 0 1 0
2676 2 12 0 1 0
2676 2 13 0 1 1
2676 2 14 0 1 0
2676 2 15 0 1 0
2676 2 16 0 1 0
2676 2 17 0 1 0
2676 2 18 0 1 0
2676 2 19 0 1 0
2676 2 20 0 1 0
2676 2 21 0 1 0
2676 2 22 1 1 1
2676 2 23 0 1 1
2676 2 24 1 1 1
2676 2 25 0 1 0
2677 2 1 0 1 0
2677 2 2 0 1 1
2677 2 3 1 1 1
2677 2 4 0 1 0
2677 2 5 0 1 0
2677 2 6 1 1 0
2677 2 7 1 1 0
2677 2 8 1 1 0
2677 2 9 1 1 0
2677 2 10 1 1 0
2677 2 11 0 1 1
2677 2 12 0 1 0
2677 2 13 0 1 0
2677 2 14 0 1 0
2677 2 15 0 1 0
2677 2 16 0 1 0
2677 2 17 0 1 0
2677 2 18 0 1 1
2677 2 19 0 1 1
2677 2 20 0 1 0
2677 2 21 0 1 0
2677 2 22 0 1 0
2677 2 23 0 1 1
2677 2 24 0 1 0
2677 2 25 0 1 0
2678 2 1 0 1 1
2678 2 2 0 1 0
2678 2 3 0 1 0
2678 2 4 0 1 0
2678 2 5 1 1 0
2678 2 6 1 1 1
2678 2 7 1 1 1
2678 2 8 0 1 0
2678 2 9 1 1 0
2678 2 10 1 1 0
2678 2 11 0 1 1
2678 2 12 0 1 1
2678 2 13 0 1 0
2678 2 14 0 1 0
2678 2 15 0 1 0
2678 2 16 0 1 0
2678 2 17 0 1 0
2678 2 18 0 1 1
2678 2 19 0 1 0
2678 2 20 0 1 0
2678 2 21 0 1 0
2678 2 22 0 1 0
2678 2 23 0 1 0
2678 2 24 0 1 0
2678 2 25 1 1 0
2679 2 1 0 1 0
2679 2 2 0 1 0
2679 2 3 0 1 0
2679 2 4 0 1 1
2679 2 5 0 1 0
2679 2 6 0 1 0
2679 2 7 0 1 0
2679 2 8 0 1 0
2679 2 9 0 1 1
2679 2 10 0 1 0
2679 2 11 0 1 0
2679 2 12 0 1 0
2679 2 13 0 1 0
2679 2 14 0 1 1
2679 2 15 0 1 0
2679 2 16 0 1 0
2679 2 17 1 1 1
2679 2 18 0 1 1
2679 2 19 0 1 0
2679 2 20 1 1 0
2679 2 21 1 1 1
2679 2 22 1 1 1
2679 2 23 0 1 0
2679 2 24 0 1 1
2679 2 25 1 1 0
2680 2 1 0 1 0
2680 2 2 0 1 1
2680 2 3 0 1 1
2680 2 4 0 1 0
2680 2 5 0 1 0
2680 2 6 0 1 0
2680 2 7 0 1 0
2680 2 8 1 1 0
2680 2 9 0 1 0
2680 2 10 1 1 0
2680 2 11 0 1 1
2680 2 12 0 1 0
2680 2 13 1 1 1
2680 2 14 0 1 0
2680 2 15 0 1 0
2680 2 16 0 1 0
2680 2 17 0 1 0
2680 2 18 0 1 0
2680 2 19 0 1 0
2680 2 20 0 1 0
2680 2 21 0 1 1
2680 2 22 0 1 0
2680 2 23 0 1 1
2680 2 24 0 1 0
2680 2 25 0 1 0
2681 2 1 0 1 0
2681 2 2 0 1 0
2681 2 3 0 1 1
2681 2 4 0 1 0
2681 2 5 0 1 0
2681 2 6 0 1 1
2681 2 7 0 1 1
2681 2 8 0 1 0
2681 2 9 0 1 0
2681 2 10 0 1 0
2681 2 11 0 1 1
2681 2 12 0 1 0
2681 2 13 0 1 0
2681 2 14 0 1 0
2681 2 15 0 1 0
2681 2 16 0 1 0
2681 2 17 0 1 0
2681 2 18 0 1 1
2681 2 19 0 1 0
2681 2 20 1 1 0
2681 2 21 0 1 1
2681 2 22 0 1 0
2681 2 23 1 1 0
2681 2 24 0 1 1
2681 2 25 1 1 0
2682 2 1 1 1 1
2682 2 2 0 1 0
2682 2 3 0 1 0
2682 2 4 0 1 1
2682 2 5 0 1 0
2682 2 6 1 1 0
2682 2 7 1 1 0
2682 2 8 1 1 0
2682 2 9 0 1 0
2682 2 10 1 1 0
2682 2 11 0 1 0
2682 2 12 0 1 0
2682 2 13 0 1 0
2682 2 14 0 1 0
2682 2 15 0 1 0
2682 2 16 0 1 0
2682 2 17 0 1 1
2682 2 18 0 1 0
2682 2 19 0 1 0
2682 2 20 0 1 0
2682 2 21 0 1 1
2682 2 22 0 1 0
2682 2 23 1 1 0
2682 2 24 0 1 0
2682 2 25 0 1 0
2683 2 1 0 1 0
2683 2 2 0 1 0
2683 2 3 0 1 1
2683 2 4 0 1 0
2683 2 5 1 1 1
2683 2 6 1 1 1
2683 2 7 0 1 0
2683 2 8 0 1 0
2683 2 9 0 1 0
2683 2 10 1 1 1
2683 2 11 0 1 0
2683 2 12 0 1 0
2683 2 13 0 1 0
2683 2 14 0 1 0
2683 2 15 1 1 0
2683 2 16 0 1 0
2683 2 17 0 1 1
2683 2 18 0 1 0
2683 2 19 0 1 0
2683 2 20 1 1 0
2683 2 21 0 1 0
2683 2 22 0 1 0
2683 2 23 0 1 0
2683 2 24 0 1 0
2683 2 25 1 1 1
2684 2 1 1 1 0
2684 2 2 1 1 1
2684 2 3 0 1 0
2684 2 4 0 1 0
2684 2 5 0 1 0
2684 2 6 0 1 0
2684 2 7 0 1 0
2684 2 8 0 1 1
2684 2 9 0 1 0
2684 2 10 0 1 1
2684 2 11 0 1 1
2684 2 12 0 1 1
2684 2 13 0 1 0
2684 2 14 0 1 0
2684 2 15 0 1 0
2684 2 16 1 1 0
2684 2 17 1 1 0
2684 2 18 0 1 1
2684 2 19 1 1 1
2684 2 20 1 1 0
2684 2 21 1 1 1
2684 2 22 0 1 0
2684 2 23 0 1 0
2684 2 24 1 1 0
2684 2 25 0 1 0
2685 2 1 0 1 1
2685 2 2 0 1 0
2685 2 3 1 1 0
2685 2 4 0 1 0
2685 2 5 0 1 0
2685 2 6 0 1 1
2685 2 7 0 1 1
2685 2 8 1 1 0
2685 2 9 0 1 0
2685 2 10 0 1 0
2685 2 11 0 1 0
2685 2 12 0 1 0
2685 2 13 0 1 0
2685 2 14 0 1 0
2685 2 15 0 1 0
2685 2 16 0 1 0
2685 2 17 0 1 0
2685 2 18 0 1 0
2685 2 19 0 1 0
2685 2 20 0 1 0
2685 2 21 0 1 0
2685 2 22 1 1 0
2685 2 23 0 1 0
2685 2 24 0 1 1
2685 2 25 0 1 1
2686 2 1 1 1 0
2686 2 2 0 1 0
2686 2 3 0 1 1
2686 2 4 0 1 0
2686 2 5 0 1 1
2686 2 6 0 1 0
2686 2 7 0 1 0
2686 2 8 0 1 1
2686 2 9 0 1 1
2686 2 10 0 1 1
2686 2 11 0 1 0
2686 2 12 0 1 0
2686 2 13 1 1 0
2686 2 14 0 1 0
2686 2 15 0 1 0
2686 2 16 0 1 0
2686 2 17 1 1 0
2686 2 18 1 1 0
2686 2 19 1 1 0
2686 2 20 1 1 0
2686 2 21 0 1 0
2686 2 22 0 1 0
2686 2 23 0 1 1
2686 2 24 0 1 0
2686 2 25 0 1 1
2687 2 1 0 1 1
2687 2 2 1 1 0
2687 2 3 0 1 1
2687 2 4 0 1 0
2687 2 5 0 1 1
2687 2 6 0 1 0
2687 2 7 1 1 1
2687 2 8 0 1 0
2687 2 9 1 1 0
2687 2 10 0 1 0
2687 2 11 0 1 1
2687 2 12 1 1 0
2687 2 13 0 1 0
2687 2 14 1 1 0
2687 2 15 0 1 0
2687 2 16 0 1 0
2687 2 17 1 1 1
2687 2 18 0 1 1
2687 2 19 0 1 0
2687 2 20 0 1 0
2687 2 21 0 1 0
2687 2 22 1 1 0
2687 2 23 0 1 0
2687 2 24 0 1 0
2687 2 25 0 1 0
2688 2 1 0 1 1
2688 2 2 0 1 0
2688 2 3 0 1 0
2688 2 4 0 1 0
2688 2 5 0 1 0
2688 2 6 0 1 0
2688 2 7 0 1 0
2688 2 8 0 1 0
2688 2 9 0 1 0
2688 2 10 0 1 0
2688 2 11 0 1 1
2688 2 12 0 1 0
2688 2 13 0 1 0
2688 2 14 0 1 0
2688 2 15 0 1 0
2688 2 16 0 1 0
2688 2 17 0 1 0
2688 2 18 0 1 0
2688 2 19 0 1 1
2688 2 20 0 1 0
2688 2 21 1 1 0
2688 2 22 1 1 1
2688 2 23 1 1 0
2688 2 24 1 1 0
2688 2 25 1 1 0
2689 2 1 0 1 0
2689 2 2 0 1 1
2689 2 3 0 1 1
2689 2 4 1 1 0
2689 2 5 1 1 0
2689 2 6 0 1 0
2689 2 7 0 1 0
2689 2 8 1 1 0
2689 2 9 1 1 0
2689 2 10 1 1 0
2689 2 11 0 1 0
2689 2 12 0 1 0
2689 2 13 0 1 0
2689 2 14 0 1 1
2689 2 15 0 1 0
2689 2 16 0 1 0
2689 2 17 0 1 0
2689 2 18 0 1 1
2689 2 19 0 1 1
2689 2 20 0 1 0
2689 2 21 0 1 0
2689 2 22 0 1 1
2689 2 23 0 1 0
2689 2 24 0 1 0
2689 2 25 0 1 0
2690 2 1 0 1 0
2690 2 2 0 1 1
2690 2 3 0 1 0
2690 2 4 0 1 0
2690 2 5 0 1 0
2690 2 6 1 1 0
2690 2 7 1 1 0
2690 2 8 1 1 1
2690 2 9 1 1 0
2690 2 10 1 1 1
2690 2 11 0 1 0
2690 2 12 0 1 0
2690 2 13 0 1 0
2690 2 14 0 1 0
2690 2 15 0 1 0
2690 2 16 0 1 0
2690 2 17 0 1 0
2690 2 18 0 1 0
2690 2 19 0 1 0
2690 2 20 0 1 0
2690 2 21 0 1 0
2690 2 22 0 1 0
2690 2 23 0 1 0
2690 2 24 0 1 1
2690 2 25 0 1 0
2691 2 1 1 1 0
2691 2 2 0 1 1
2691 2 3 0 1 0
2691 2 4 0 1 0
2691 2 5 0 1 1
2691 2 6 0 1 0
2691 2 7 0 1 0
2691 2 8 0 1 0
2691 2 9 0 1 1
2691 2 10 1 1 0
2691 2 11 0 1 1
2691 2 12 0 1 0
2691 2 13 0 1 0
2691 2 14 0 1 0
2691 2 15 0 1 0
2691 2 16 1 1 0
2691 2 17 0 1 1
2691 2 18 0 1 0
2691 2 19 0 1 0
2691 2 20 1 1 0
2691 2 21 1 1 0
2691 2 22 0 1 0
2691 2 23 0 1 0
2691 2 24 0 1 1
2691 2 25 0 1 0
2692 2 1 0 1 0
2692 2 2 0 1 0
2692 2 3 0 1 1
2692 2 4 0 1 1
2692 2 5 0 1 1
2692 2 6 0 1 0
2692 2 7 0 1 0
2692 2 8 0 1 0
2692 2 9 0 1 0
2692 2 10 0 1 0
2692 2 11 1 1 0
2692 2 12 1 1 0
2692 2 13 1 1 0
2692 2 14 1 1 0
2692 2 15 1 1 0
2692 2 16 0 1 0
2692 2 17 0 1 0
2692 2 18 0 1 0
2692 2 19 0 1 0
2692 2 20 0 1 0
2692 2 21 0 1 1
2692 2 22 0 1 0
2692 2 23 0 1 1
2692 2 24 0 1 0
2692 2 25 0 1 0
2693 2 1 1 1 1
2693 2 2 1 1 0
2693 2 3 0 1 0
2693 2 4 1 1 0
2693 2 5 1 1 0
2693 2 6 0 1 0
2693 2 7 1 1 1
2693 2 8 0 1 0
2693 2 9 0 1 0
2693 2 10 0 1 0
2693 2 11 0 1 0
2693 2 12 0 1 0
2693 2 13 0 1 1
2693 2 14 0 1 1
2693 2 15 0 1 0
2693 2 16 0 1 0
2693 2 17 0 1 0
2693 2 18 0 1 1
2693 2 19 0 1 1
2693 2 20 0 1 0
2693 2 21 0 1 1
2693 2 22 0 1 0
2693 2 23 0 1 0
2693 2 24 0 1 1
2693 2 25 0 1 0
2694 2 1 0 1 0
2694 2 2 0 1 0
2694 2 3 0 1 0
2694 2 4 0 1 0
2694 2 5 0 1 0
2694 2 6 1 1 0
2694 2 7 0 1 0
2694 2 8 0 1 1
2694 2 9 0 1 1
2694 2 10 0 1 0
2694 2 11 0 1 0
2694 2 12 0 1 0
2694 2 13 0 1 0
2694 2 14 1 1 0
2694 2 15 0 1 0
2694 2 16 0 1 0
2694 2 17 0 1 0
2694 2 18 0 1 0
2694 2 19 0 1 0
2694 2 20 0 1 0
2694 2 21 1 1 0
2694 2 22 0 1 0
2694 2 23 0 1 0
2694 2 24 0 1 0
2694 2 25 0 1 0
2695 2 1 0 1 1
2695 2 2 0 1 1
2695 2 3 0 1 0
2695 2 4 1 1 0
2695 2 5 0 1 0
2695 2 6 0 1 0
2695 2 7 0 1 0
2695 2 8 0 1 0
2695 2 9 1 1 0
2695 2 10 0 1 0
2695 2 11 0 1 0
2695 2 12 0 1 0
2695 2 13 0 1 1
2695 2 14 1 1 1
2695 2 15 0 1 0
2695 2 16 0 1 0
2695 2 17 0 1 0
2695 2 18 1 1 0
2695 2 19 1 1 1
2695 2 20 0 1 1
2695 2 21 0 1 1
2695 2 22 0 1 0
2695 2 23 0 1 1
2695 2 24 1 1 0
2695 2 25 0 1 0
2696 2 1 0 1 0
2696 2 2 0 1 0
2696 2 3 0 1 0
2696 2 4 0 1 0
2696 2 5 0 1 0
2696 2 6 0 1 1
2696 2 7 0 1 0
2696 2 8 0 1 0
2696 2 9 0 1 0
2696 2 10 0 1 0
2696 2 11 1 1 0
2696 2 12 1 1 0
2696 2 13 0 1 0
2696 2 14 0 1 0
2696 2 15 0 1 0
2696 2 16 0 1 0
2696 2 17 0 1 0
2696 2 18 0 1 0
2696 2 19 0 1 0
2696 2 20 0 1 0
2696 2 21 0 1 0
2696 2 22 0 1 0
2696 2 23 0 1 0
2696 2 24 0 1 0
2696 2 25 0 1 0
2697 2 1 0 1 0
2697 2 2 0 1 1
2697 2 3 1 1 0
2697 2 4 0 1 0
2697 2 5 0 1 0
2697 2 6 0 1 0
2697 2 7 0 1 0
2697 2 8 1 1 0
2697 2 9 0 1 0
2697 2 10 0 1 1
2697 2 11 0 1 0
2697 2 12 0 1 0
2697 2 13 1 1 0
2697 2 14 0 1 0
2697 2 15 0 1 0
2697 2 16 0 1 0
2697 2 17 0 1 0
2697 2 18 1 1 0
2697 2 19 0 1 1
2697 2 20 0 1 0
2697 2 21 0 1 0
2697 2 22 0 1 1
2697 2 23 1 1 1
2697 2 24 0 1 0
2697 2 25 0 1 1
2698 2 1 0 1 0
2698 2 2 1 1 0
2698 2 3 1 1 0
2698 2 4 1 1 0
2698 2 5 0 1 1
2698 2 6 0 1 1
2698 2 7 0 1 1
2698 2 8 0 1 1
2698 2 9 1 1 0
2698 2 10 0 1 0
2698 2 11 0 1 1
2698 2 12 0 1 0
2698 2 13 0 1 0
2698 2 14 0 1 0
2698 2 15 0 1 0
2698 2 16 0 1 0
2698 2 17 0 1 0
2698 2 18 0 1 0
2698 2 19 0 1 0
2698 2 20 0 1 1
2698 2 21 0 1 0
2698 2 22 0 1 0
2698 2 23 0 1 0
2698 2 24 0 1 0
2698 2 25 0 1 0
2699 2 1 1 1 0
2699 2 2 0 1 1
2699 2 3 0 1 0
2699 2 4 0 1 0
2699 2 5 0 1 0
2699 2 6 1 1 0
2699 2 7 0 1 1
2699 2 8 0 1 0
2699 2 9 0 1 0
2699 2 10 0 1 0
2699 2 11 1 1 0
2699 2 12 0 1 0
2699 2 13 0 1 0
2699 2 14 0 1 1
2699 2 15 0 1 1
2699 2 16 1 1 1
2699 2 17 0 1 0
2699 2 18 0 1 0
2699 2 19 0 1 0
2699 2 20 0 1 1
2699 2 21 0 1 1
2699 2 22 0 1 0
2699 2 23 0 1 0
2699 2 24 1 1 1
2699 2 25 0 1 0
2700 2 1 0 1 0
2700 2 2 0 1 0
2700 2 3 0 1 0
2700 2 4 0 1 0
2700 2 5 0 1 0
2700 2 6 0 1 0
2700 2 7 0 1 0
2700 2 8 0 1 0
2700 2 9 0 1 0
2700 2 10 0 1 0
2700 2 11 0 1 0
2700 2 12 0 1 0
2700 2 13 0 1 0
2700 2 14 0 1 1
2700 2 15 0 1 0
2700 2 16 1 1 0
2700 2 17 1 1 0
2700 2 18 1 1 0
2700 2 19 1 1 0
2700 2 20 1 1 1
2700 2 21 0 1 0
2700 2 22 0 1 0
2700 2 23 0 1 0
2700 2 24 0 1 0
2700 2 25 0 1 1
2701 2 1 0 1 0
2701 2 2 0 1 1
2701 2 3 0 1 1
2701 2 4 0 1 1
2701 2 5 0 1 0
2701 2 6 1 1 0
2701 2 7 1 1 1
2701 2 8 1 1 0
2701 2 9 1 1 0
2701 2 10 1 1 0
2701 2 11 0 1 0
2701 2 12 0 1 0
2701 2 13 0 1 0
2701 2 14 0 1 0
2701 2 15 0 1 0
2701 2 16 0 1 0
2701 2 17 0 1 1
2701 2 18 0 1 0
2701 2 19 0 1 0
2701 2 20 0 1 1
2701 2 21 0 1 0
2701 2 22 0 1 0
2701 2 23 0 1 0
2701 2 24 0 1 0
2701 2 25 0 1 0
2702 2 1 0 1 0
2702 2 2 0 1 0
2702 2 3 0 1 1
2702 2 4 0 1 0
2702 2 5 0 1 0
2702 2 6 0 1 0
2702 2 7 0 1 0
2702 2 8 0 1 0
2702 2 9 0 1 0
2702 2 10 0 1 0
2702 2 11 1 1 0
2702 2 12 1 1 0
2702 2 13 0 1 0
2702 2 14 1 1 1
2702 2 15 0 1 1
2702 2 16 1 1 0
2702 2 17 0 1 0
2702 2 18 1 1 0
2702 2 19 0 1 0
2702 2 20 0 1 0
2702 2 21 1 1 0
2702 2 22 0 1 0
2702 2 23 0 1 1
2702 2 24 0 1 1
2702 2 25 0 1 0
2703 2 1 0 1 0
2703 2 2 0 1 1
2703 2 3 1 1 0
2703 2 4 0 1 1
2703 2 5 0 1 0
2703 2 6 0 1 1
2703 2 7 0 1 0
2703 2 8 1 1 0
2703 2 9 0 1 0
2703 2 10 0 1 1
2703 2 11 0 1 0
2703 2 12 0 1 0
2703 2 13 1 1 0
2703 2 14 0 1 0
2703 2 15 0 1 0
2703 2 16 0 1 1
2703 2 17 0 1 0
2703 2 18 1 1 0
2703 2 19 0 1 1
2703 2 20 0 1 0
2703 2 21 0 1 0
2703 2 22 0 1 0
2703 2 23 1 1 1
2703 2 24 0 1 0
2703 2 25 0 1 0
2704 2 1 0 1 1
2704 2 2 0 1 0
2704 2 3 1 1 0
2704 2 4 1 1 0
2704 2 5 0 1 1
2704 2 6 0 1 0
2704 2 7 0 1 0
2704 2 8 0 1 0
2704 2 9 1 1 0
2704 2 10 0 1 0
2704 2 11 0 1 0
2704 2 12 0 1 1
2704 2 13 0 1 0
2704 2 14 1 1 0
2704 2 15 0 1 0
2704 2 16 0 1 0
2704 2 17 0 1 0
2704 2 18 0 1 0
2704 2 19 1 1 0
2704 2 20 0 1 0
2704 2 21 0 1 0
2704 2 22 0 1 0
2704 2 23 0 1 0
2704 2 24 1 1 0
2704 2 25 0 1 0
2705 2 1 0 1 1
2705 2 2 0 1 0
2705 2 3 1 1 0
2705 2 4 0 1 0
2705 2 5 0 1 0
2705 2 6 1 1 0
2705 2 7 0 1 0
2705 2 8 0 1 0
2705 2 9 0 1 0
2705 2 10 0 1 0
2705 2 11 1 1 1
2705 2 12 0 1 0
2705 2 13 0 1 0
2705 2 14 0 1 0
2705 2 15 0 1 0
2705 2 16 0 1 0
2705 2 17 0 1 0
2705 2 18 0 1 0
2705 2 19 0 1 0
2705 2 20 0 1 0
2705 2 21 0 1 0
2705 2 22 0 1 0
2705 2 23 0 1 0
2705 2 24 0 1 0
2705 2 25 0 1 0
2706 2 1 0 1 0
2706 2 2 0 1 1
2706 2 3 0 1 0
2706 2 4 0 1 0
2706 2 5 0 1 0
2706 2 6 0 1 0
2706 2 7 0 1 0
2706 2 8 0 1 0
2706 2 9 1 1 0
2706 2 10 0 1 1
2706 2 11 0 1 0
2706 2 12 0 1 0
2706 2 13 0 1 0
2706 2 14 0 1 0
2706 2 15 0 1 0
2706 2 16 0 1 0
2706 2 17 0 1 0
2706 2 18 0 1 0
2706 2 19 0 1 0
2706 2 20 0 1 0
2706 2 21 1 1 0
2706 2 22 0 1 0
2706 2 23 1 1 1
2706 2 24 0 1 0
2706 2 25 0 1 0
2707 2 1 0 1 1
2707 2 2 1 1 0
2707 2 3 1 1 0
2707 2 4 0 1 1
2707 2 5 0 1 0
2707 2 6 1 1 0
2707 2 7 0 1 1
2707 2 8 1 1 0
2707 2 9 0 1 0
2707 2 10 1 1 0
2707 2 11 0 1 0
2707 2 12 0 1 1
2707 2 13 0 1 0
2707 2 14 0 1 0
2707 2 15 0 1 1
2707 2 16 0 1 0
2707 2 17 1 1 0
2707 2 18 1 1 0
2707 2 19 1 1 0
2707 2 20 0 1 0
2707 2 21 0 1 0
2707 2 22 0 1 1
2707 2 23 0 1 0
2707 2 24 0 1 1
2707 2 25 0 1 0
2708 2 1 0 1 0
2708 2 2 0 1 1
2708 2 3 0 1 0
2708 2 4 0 1 1
2708 2 5 0 1 0
2708 2 6 0 1 0
2708 2 7 0 1 0
2708 2 8 0 1 0
2708 2 9 0 1 1
2708 2 10 0 1 0
2708 2 11 0 1 0
2708 2 12 0 1 0
2708 2 13 1 1 0
2708 2 14 0 1 0
2708 2 15 0 1 0
2708 2 16 0 1 0
2708 2 17 0 1 0
2708 2 18 1 1 1
2708 2 19 1 1 0
2708 2 20 0 1 0
2708 2 21 0 1 1
2708 2 22 0 1 0
2708 2 23 1 1 0
2708 2 24 0 1 0
2708 2 25 0 1 0
2709 2 1 0 1 0
2709 2 2 0 1 0
2709 2 3 0 1 0
2709 2 4 0 1 0
2709 2 5 0 1 0
2709 2 6 0 1 0
2709 2 7 0 1 0
2709 2 8 0 1 0
2709 2 9 1 1 0
2709 2 10 0 1 0
2709 2 11 0 1 0
2709 2 12 0 1 0
2709 2 13 0 1 1
2709 2 14 0 1 1
2709 2 15 0 1 0
2709 2 16 0 1 0
2709 2 17 0 1 0
2709 2 18 0 1 0
2709 2 19 1 1 0
2709 2 20 0 1 0
2709 2 21 0 1 0
2709 2 22 0 1 0
2709 2 23 0 1 0
2709 2 24 0 1 0
2709 2 25 0 1 1
2710 2 1 0 1 0
2710 2 2 0 1 1
2710 2 3 0 1 0
2710 2 4 0 1 0
2710 2 5 0 1 0
2710 2 6 0 1 0
2710 2 7 1 1 0
2710 2 8 1 1 0
2710 2 9 0 1 0
2710 2 10 0 1 0
2710 2 11 0 1 0
2710 2 12 0 1 0
2710 2 13 0 1 0
2710 2 14 0 1 1
2710 2 15 1 1 0
2710 2 16 0 1 1
2710 2 17 0 1 0
2710 2 18 1 1 1
2710 2 19 0 1 1
2710 2 20 0 1 1
2710 2 21 0 1 1
2710 2 22 0 1 0
2710 2 23 1 1 0
2710 2 24 0 1 1
2710 2 25 1 1 1
2711 2 1 0 1 0
2711 2 2 0 1 0
2711 2 3 0 1 0
2711 2 4 0 1 1
2711 2 5 1 1 1
2711 2 6 0 1 1
2711 2 7 0 1 1
2711 2 8 0 1 0
2711 2 9 0 1 0
2711 2 10 1 1 0
2711 2 11 0 1 0
2711 2 12 0 1 0
2711 2 13 0 1 0
2711 2 14 0 1 1
2711 2 15 1 1 0
2711 2 16 0 1 0
2711 2 17 0 1 0
2711 2 18 0 1 0
2711 2 19 0 1 0
2711 2 20 1 1 0
2711 2 21 0 1 1
2711 2 22 0 1 0
2711 2 23 0 1 0
2711 2 24 0 1 0
2711 2 25 1 1 1
2712 2 1 0 1 0
2712 2 2 0 1 0
2712 2 3 0 1 1
2712 2 4 0 1 0
2712 2 5 0 1 0
2712 2 6 0 1 0
2712 2 7 0 1 0
2712 2 8 0 1 0
2712 2 9 0 1 0
2712 2 10 0 1 0
2712 2 11 0 1 0
2712 2 12 0 1 1
2712 2 13 0 1 0
2712 2 14 0 1 0
2712 2 15 0 1 1
2712 2 16 1 1 1
2712 2 17 1 1 0
2712 2 18 1 1 0
2712 2 19 0 1 0
2712 2 20 1 1 0
2712 2 21 0 1 0
2712 2 22 0 1 0
2712 2 23 0 1 0
2712 2 24 0 1 0
2712 2 25 0 1 1
2713 2 1 0 1 0
2713 2 2 0 1 0
2713 2 3 0 1 0
2713 2 4 0 1 0
2713 2 5 0 1 0
2713 2 6 0 1 0
2713 2 7 0 1 0
2713 2 8 1 1 0
2713 2 9 0 1 1
2713 2 10 0 1 0
2713 2 11 0 1 0
2713 2 12 0 1 0
2713 2 13 0 1 1
2713 2 14 0 1 0
2713 2 15 0 1 1
2713 2 16 1 1 0
2713 2 17 0 1 1
2713 2 18 1 1 0
2713 2 19 1 1 0
2713 2 20 1 1 0
2713 2 21 0 1 0
2713 2 22 0 1 1
2713 2 23 0 1 0
2713 2 24 0 1 1
2713 2 25 0 1 0
2714 2 1 0 1 0
2714 2 2 0 1 0
2714 2 3 1 1 0
2714 2 4 0 1 0
2714 2 5 0 1 0
2714 2 6 0 1 0
2714 2 7 1 1 1
2714 2 8 1 1 1
2714 2 9 0 1 1
2714 2 10 1 1 0
2714 2 11 0 1 0
2714 2 12 0 1 0
2714 2 13 1 1 1
2714 2 14 0 1 0
2714 2 15 0 1 1
2714 2 16 0 1 0
2714 2 17 0 1 1
2714 2 18 1 1 0
2714 2 19 0 1 0
2714 2 20 0 1 1
2714 2 21 0 1 0
2714 2 22 0 1 0
2714 2 23 0 1 0
2714 2 24 0 1 1
2714 2 25 0 1 1
2715 2 1 0 1 0
2715 2 2 0 1 0
2715 2 3 0 1 0
2715 2 4 0 1 0
2715 2 5 0 1 0
2715 2 6 0 1 1
2715 2 7 0 1 1
2715 2 8 1 1 0
2715 2 9 0 1 0
2715 2 10 0 1 0
2715 2 11 0 1 1
2715 2 12 0 1 0
2715 2 13 1 1 0
2715 2 14 0 1 0
2715 2 15 0 1 0
2715 2 16 0 1 0
2715 2 17 0 1 0
2715 2 18 1 1 1
2715 2 19 0 1 0
2715 2 20 0 1 0
2715 2 21 0 1 1
2715 2 22 0 1 0
2715 2 23 0 1 0
2715 2 24 0 1 1
2715 2 25 0 1 0
2716 2 1 0 1 0
2716 2 2 0 1 0
2716 2 3 0 1 0
2716 2 4 1 1 1
2716 2 5 0 1 0
2716 2 6 0 1 0
2716 2 7 0 1 0
2716 2 8 0 1 0
2716 2 9 0 1 0
2716 2 10 0 1 0
2716 2 11 0 1 0
2716 2 12 0 1 0
2716 2 13 0 1 0
2716 2 14 1 1 0
2716 2 15 0 1 1
2716 2 16 0 1 0
2716 2 17 0 1 0
2716 2 18 0 1 0
2716 2 19 0 1 0
2716 2 20 0 1 1
2716 2 21 0 1 0
2716 2 22 0 1 0
2716 2 23 0 1 0
2716 2 24 1 1 0
2716 2 25 1 1 1
2717 2 1 0 1 0
2717 2 2 0 1 0
2717 2 3 0 1 0
2717 2 4 0 1 0
2717 2 5 0 1 1
2717 2 6 0 1 0
2717 2 7 0 1 0
2717 2 8 1 1 0
2717 2 9 0 1 0
2717 2 10 0 1 0
2717 2 11 0 1 0
2717 2 12 0 1 0
2717 2 13 1 1 0
2717 2 14 0 1 0
2717 2 15 0 1 0
2717 2 16 0 1 0
2717 2 17 0 1 0
2717 2 18 1 1 0
2717 2 19 0 1 1
2717 2 20 0 1 0
2717 2 21 0 1 0
2717 2 22 0 1 0
2717 2 23 0 1 0
2717 2 24 0 1 1
2717 2 25 0 1 0
2718 2 1 0 1 0
2718 2 2 0 1 1
2718 2 3 0 1 0
2718 2 4 0 1 0
2718 2 5 0 1 0
2718 2 6 0 1 0
2718 2 7 0 1 0
2718 2 8 0 1 1
2718 2 9 0 1 0
2718 2 10 0 1 0
2718 2 11 0 1 0
2718 2 12 0 1 0
2718 2 13 0 1 0
2718 2 14 0 1 0
2718 2 15 0 1 0
2718 2 16 0 1 0
2718 2 17 0 1 0
2718 2 18 0 1 0
2718 2 19 0 1 0
2718 2 20 0 1 0
2718 2 21 0 1 0
2718 2 22 1 1 0
2718 2 23 0 1 0
2718 2 24 1 1 0
2718 2 25 0 1 0
2719 2 1 0 1 0
2719 2 2 0 1 0
2719 2 3 0 1 0
2719 2 4 0 1 0
2719 2 5 1 1 1
2719 2 6 0 1 0
2719 2 7 1 1 0
2719 2 8 0 1 1
2719 2 9 1 1 1
2719 2 10 0 1 1
2719 2 11 1 1 0
2719 2 12 0 1 1
2719 2 13 0 1 0
2719 2 14 1 1 0
2719 2 15 1 1 0
2719 2 16 0 1 0
2719 2 17 0 1 1
2719 2 18 0 1 0
2719 2 19 0 1 0
2719 2 20 1 1 0
2719 2 21 0 1 0
2719 2 22 1 1 0
2719 2 23 0 1 1
2719 2 24 0 1 1
2719 2 25 0 1 0
2720 2 1 0 1 0
2720 2 2 0 1 1
2720 2 3 0 1 0
2720 2 4 0 1 1
2720 2 5 0 1 1
2720 2 6 0 1 0
2720 2 7 1 1 0
2720 2 8 0 1 1
2720 2 9 1 1 0
2720 2 10 0 1 0
2720 2 11 0 1 0
2720 2 12 1 1 0
2720 2 13 0 1 0
2720 2 14 0 1 0
2720 2 15 0 1 0
2720 2 16 0 1 0
2720 2 17 0 1 0
2720 2 18 1 1 0
2720 2 19 0 1 0
2720 2 20 0 1 0
2720 2 21 0 1 0
2720 2 22 0 1 1
2720 2 23 1 1 0
2720 2 24 1 1 1
2720 2 25 1 1 0
2721 2 1 0 1 0
2721 2 2 0 1 0
2721 2 3 0 1 0
2721 2 4 0 1 1
2721 2 5 0 1 0
2721 2 6 0 1 0
2721 2 7 0 1 1
2721 2 8 0 1 0
2721 2 9 0 1 1
2721 2 10 0 1 0
2721 2 11 0 1 0
2721 2 12 0 1 0
2721 2 13 0 1 0
2721 2 14 0 1 1
2721 2 15 0 1 0
2721 2 16 1 1 0
2721 2 17 1 1 0
2721 2 18 1 1 1
2721 2 19 1 1 0
2721 2 20 0 1 0
2721 2 21 0 1 0
2721 2 22 1 1 0
2721 2 23 0 1 0
2721 2 24 0 1 0
2721 2 25 0 1 1
2722 2 1 0 1 0
2722 2 2 0 1 0
2722 2 3 0 1 0
2722 2 4 0 1 0
2722 2 5 0 1 0
2722 2 6 0 1 1
2722 2 7 1 1 0
2722 2 8 1 1 1
2722 2 9 0 1 0
2722 2 10 1 1 0
2722 2 11 0 1 1
2722 2 12 0 1 1
2722 2 13 0 1 0
2722 2 14 0 1 0
2722 2 15 0 1 1
2722 2 16 0 1 1
2722 2 17 1 1 1
2722 2 18 1 1 0
2722 2 19 1 1 0
2722 2 20 0 1 0
2722 2 21 0 1 0
2722 2 22 0 1 1
2722 2 23 0 1 0
2722 2 24 0 1 1
2722 2 25 0 1 0
2723 2 1 0 1 0
2723 2 2 0 1 0
2723 2 3 0 1 0
2723 2 4 0 1 0
2723 2 5 0 1 1
2723 2 6 0 1 0
2723 2 7 0 1 0
2723 2 8 0 1 0
2723 2 9 0 1 0
2723 2 10 0 1 0
2723 2 11 0 1 0
2723 2 12 0 1 0
2723 2 13 0 1 0
2723 2 14 0 1 1
2723 2 15 0 1 1
2723 2 16 1 1 0
2723 2 17 0 1 0
2723 2 18 1 1 1
2723 2 19 1 1 1
2723 2 20 0 1 0
2723 2 21 0 1 1
2723 2 22 0 1 0
2723 2 23 0 1 1
2723 2 24 1 1 0
2723 2 25 0 1 0
2724 2 1 0 1 0
2724 2 2 0 1 0
2724 2 3 0 1 0
2724 2 4 0 1 0
2724 2 5 0 1 0
2724 2 6 0 1 0
2724 2 7 1 1 0
2724 2 8 0 1 0
2724 2 9 1 1 0
2724 2 10 0 1 0
2724 2 11 0 1 0
2724 2 12 0 1 0
2724 2 13 0 1 1
2724 2 14 0 1 1
2724 2 15 0 1 0
2724 2 16 0 1 1
2724 2 17 0 1 0
2724 2 18 0 1 0
2724 2 19 0 1 1
2724 2 20 0 1 0
2724 2 21 1 1 0
2724 2 22 1 1 0
2724 2 23 0 1 0
2724 2 24 1 1 0
2724 2 25 0 1 1
2725 2 1 0 1 0
2725 2 2 0 1 0
2725 2 3 0 1 0
2725 2 4 0 1 1
2725 2 5 0 1 1
2725 2 6 0 1 0
2725 2 7 0 1 0
2725 2 8 1 1 0
2725 2 9 0 1 0
2725 2 10 0 1 0
2725 2 11 0 1 1
2725 2 12 0 1 1
2725 2 13 0 1 0
2725 2 14 0 1 0
2725 2 15 0 1 0
2725 2 16 0 1 0
2725 2 17 0 1 0
2725 2 18 1 1 0
2725 2 19 1 1 1
2725 2 20 1 1 1
2725 2 21 1 1 0
2725 2 22 1 1 0
2725 2 23 1 1 0
2725 2 24 0 1 0
2725 2 25 0 1 0
2726 2 1 0 1 0
2726 2 2 1 1 1
2726 2 3 0 1 0
2726 2 4 0 1 1
2726 2 5 0 1 0
2726 2 6 0 1 0
2726 2 7 0 1 0
2726 2 8 0 1 1
2726 2 9 0 1 1
2726 2 10 0 1 0
2726 2 11 1 1 0
2726 2 12 1 1 1
2726 2 13 1 1 0
2726 2 14 0 1 0
2726 2 15 0 1 0
2726 2 16 0 1 0
2726 2 17 1 1 1
2726 2 18 0 1 0
2726 2 19 0 1 0
2726 2 20 1 1 0
2726 2 21 0 1 0
2726 2 22 0 1 0
2726 2 23 0 1 0
2726 2 24 0 1 1
2726 2 25 0 1 0
2727 2 1 0 1 0
2727 2 2 1 1 0
2727 2 3 0 1 0
2727 2 4 1 1 0
2727 2 5 0 1 1
2727 2 6 0 1 0
2727 2 7 0 1 0
2727 2 8 0 1 1
2727 2 9 0 1 1
2727 2 10 0 1 0
2727 2 11 0 1 0
2727 2 12 0 1 0
2727 2 13 0 1 0
2727 2 14 0 1 0
2727 2 15 0 1 0
2727 2 16 0 1 0
2727 2 17 0 1 0
2727 2 18 0 1 0
2727 2 19 0 1 0
2727 2 20 1 1 1
2727 2 21 0 1 0
2727 2 22 0 1 1
2727 2 23 0 1 0
2727 2 24 0 1 0
2727 2 25 0 1 0
2728 2 1 0 1 0
2728 2 2 0 1 1
2728 2 3 0 1 0
2728 2 4 0 1 1
2728 2 5 0 1 0
2728 2 6 0 1 1
2728 2 7 0 1 0
2728 2 8 0 1 0
2728 2 9 0 1 0
2728 2 10 0 1 0
2728 2 11 0 1 0
2728 2 12 0 1 0
2728 2 13 0 1 0
2728 2 14 0 1 0
2728 2 15 0 1 1
2728 2 16 0 1 1
2728 2 17 0 1 0
2728 2 18 0 1 0
2728 2 19 0 1 1
2728 2 20 0 1 0
2728 2 21 1 1 0
2728 2 22 1 1 0
2728 2 23 1 1 0
2728 2 24 1 1 0
2728 2 25 1 1 0
2729 2 1 0 1 0
2729 2 2 0 1 0
2729 2 3 0 1 0
2729 2 4 0 1 0
2729 2 5 0 1 0
2729 2 6 0 1 0
2729 2 7 0 1 1
2729 2 8 0 1 1
2729 2 9 0 1 0
2729 2 10 0 1 0
2729 2 11 1 1 0
2729 2 12 0 1 1
2729 2 13 0 1 0
2729 2 14 0 1 0
2729 2 15 0 1 0
2729 2 16 1 1 0
2729 2 17 1 1 1
2729 2 18 1 1 1
2729 2 19 0 1 0
2729 2 20 0 1 0
2729 2 21 0 1 0
2729 2 22 0 1 0
2729 2 23 0 1 0
2729 2 24 0 1 0
2729 2 25 0 1 0
2730 2 1 0 1 0
2730 2 2 0 1 0
2730 2 3 0 1 0
2730 2 4 0 1 0
2730 2 5 0 1 0
2730 2 6 0 1 0
2730 2 7 0 1 1
2730 2 8 0 1 1
2730 2 9 0 1 0
2730 2 10 0 1 0
2730 2 11 0 1 1
2730 2 12 0 1 0
2730 2 13 0 1 0
2730 2 14 0 1 0
2730 2 15 0 1 0
2730 2 16 0 1 0
2730 2 17 1 1 1
2730 2 18 1 1 0
2730 2 19 1 1 0
2730 2 20 0 1 0
2730 2 21 0 1 0
2730 2 22 0 1 0
2730 2 23 0 1 0
2730 2 24 0 1 0
2730 2 25 0 1 0
2731 2 1 1 1 0
2731 2 2 0 1 1
2731 2 3 0 1 0
2731 2 4 0 1 1
2731 2 5 0 1 1
2731 2 6 1 1 1
2731 2 7 0 1 0
2731 2 8 0 1 0
2731 2 9 0 1 0
2731 2 10 0 1 0
2731 2 11 1 1 0
2731 2 12 0 1 0
2731 2 13 1 1 1
2731 2 14 1 1 1
2731 2 15 0 1 0
2731 2 16 1 1 0
2731 2 17 0 1 0
2731 2 18 0 1 0
2731 2 19 0 1 0
2731 2 20 1 1 0
2731 2 21 0 1 0
2731 2 22 0 1 0
2731 2 23 0 1 0
2731 2 24 0 1 0
2731 2 25 0 1 0
2732 2 1 0 1 1
2732 2 2 0 1 0
2732 2 3 0 1 1
2732 2 4 0 1 0
2732 2 5 0 1 0
2732 2 6 0 1 1
2732 2 7 0 1 0
2732 2 8 0 1 1
2732 2 9 0 1 1
2732 2 10 0 1 0
2732 2 11 0 1 0
2732 2 12 0 1 0
2732 2 13 0 1 0
2732 2 14 0 1 1
2732 2 15 0 1 0
2732 2 16 1 1 1
2732 2 17 1 1 0
2732 2 18 1 1 0
2732 2 19 1 1 1
2732 2 20 1 1 0
2732 2 21 0 1 1
2732 2 22 0 1 0
2732 2 23 0 1 0
2732 2 24 0 1 0
2732 2 25 0 1 0
2733 2 1 0 1 0
2733 2 2 0 1 1
2733 2 3 0 1 1
2733 2 4 0 1 0
2733 2 5 0 1 1
2733 2 6 0 1 0
2733 2 7 0 1 1
2733 2 8 1 1 0
2733 2 9 0 1 0
2733 2 10 0 1 1
2733 2 11 0 1 0
2733 2 12 0 1 0
2733 2 13 1 1 1
2733 2 14 0 1 0
2733 2 15 0 1 0
2733 2 16 1 1 0
2733 2 17 0 1 0
2733 2 18 0 1 0
2733 2 19 1 1 0
2733 2 20 1 1 0
2733 2 21 0 1 0
2733 2 22 0 1 1
2733 2 23 0 1 0
2733 2 24 0 1 1
2733 2 25 0 1 0
2734 2 1 0 1 0
2734 2 2 0 1 0
2734 2 3 1 1 1
2734 2 4 0 1 0
2734 2 5 0 1 0
2734 2 6 0 1 0
2734 2 7 0 1 1
2734 2 8 0 1 0
2734 2 9 0 1 0
2734 2 10 0 1 1
2734 2 11 0 1 1
2734 2 12 0 1 0
2734 2 13 0 1 0
2734 2 14 0 1 0
2734 2 15 0 1 0
2734 2 16 0 1 0
2734 2 17 0 1 0
2734 2 18 0 1 0
2734 2 19 0 1 1
2734 2 20 0 1 1
2734 2 21 1 1 0
2734 2 22 1 1 1
2734 2 23 1 1 0
2734 2 24 1 1 0
2734 2 25 1 1 0
2735 2 1 0 1 0
2735 2 2 0 1 0
2735 2 3 0 1 0
2735 2 4 0 1 0
2735 2 5 0 1 0
2735 2 6 1 1 0
2735 2 7 0 1 0
2735 2 8 0 1 0
2735 2 9 0 1 0
2735 2 10 0 1 0
2735 2 11 0 1 1
2735 2 12 0 1 0
2735 2 13 0 1 0
2735 2 14 1 1 0
2735 2 15 0 1 0
2735 2 16 1 1 0
2735 2 17 0 1 0
2735 2 18 1 1 1
2735 2 19 1 1 0
2735 2 20 1 1 0
2735 2 21 0 1 1
2735 2 22 0 1 0
2735 2 23 0 1 1
2735 2 24 0 1 0
2735 2 25 0 1 1
2736 2 1 0 1 0
2736 2 2 0 1 0
2736 2 3 0 1 0
2736 2 4 0 1 0
2736 2 5 0 1 0
2736 2 6 0 1 0
2736 2 7 1 1 1
2736 2 8 0 1 0
2736 2 9 0 1 1
2736 2 10 1 1 0
2736 2 11 0 1 0
2736 2 12 0 1 1
2736 2 13 0 1 0
2736 2 14 0 1 0
2736 2 15 0 1 0
2736 2 16 0 1 0
2736 2 17 0 1 0
2736 2 18 0 1 1
2736 2 19 0 1 0
2736 2 20 0 1 0
2736 2 21 1 1 0
2736 2 22 0 1 1
2736 2 23 0 1 1
2736 2 24 1 1 0
2736 2 25 1 1 0
2737 2 1 0 1 1
2737 2 2 0 1 1
2737 2 3 0 1 0
2737 2 4 0 1 0
2737 2 5 0 1 0
2737 2 6 0 1 0
2737 2 7 0 1 0
2737 2 8 0 1 0
2737 2 9 0 1 0
2737 2 10 0 1 0
2737 2 11 0 1 0
2737 2 12 0 1 0
2737 2 13 0 1 0
2737 2 14 0 1 0
2737 2 15 0 1 0
2737 2 16 0 1 0
2737 2 17 0 1 0
2737 2 18 0 1 1
2737 2 19 0 1 1
2737 2 20 0 1 0
2737 2 21 1 1 0
2737 2 22 1 1 0
2737 2 23 0 1 0
2737 2 24 1 1 0
2737 2 25 0 1 0
2738 2 1 0 1 1
2738 2 2 0 1 1
2738 2 3 1 1 0
2738 2 4 0 1 0
2738 2 5 0 1 0
2738 2 6 0 1 0
2738 2 7 0 1 0
2738 2 8 0 1 0
2738 2 9 0 1 1
2738 2 10 0 1 0
2738 2 11 0 1 0
2738 2 12 0 1 0
2738 2 13 1 1 0
2738 2 14 0 1 0
2738 2 15 0 1 0
2738 2 16 0 1 0
2738 2 17 1 1 0
2738 2 18 1 1 1
2738 2 19 0 1 0
2738 2 20 0 1 0
2738 2 21 0 1 1
2738 2 22 0 1 0
2738 2 23 1 1 0
2738 2 24 0 1 0
2738 2 25 0 1 1
2739 2 1 0 1 0
2739 2 2 0 1 0
2739 2 3 0 1 0
2739 2 4 0 1 1
2739 2 5 0 1 0
2739 2 6 1 1 1
2739 2 7 1 1 0
2739 2 8 1 1 0
2739 2 9 1 1 0
2739 2 10 0 1 0
2739 2 11 0 1 0
2739 2 12 0 1 0
2739 2 13 0 1 1
2739 2 14 0 1 0
2739 2 15 0 1 0
2739 2 16 0 1 0
2739 2 17 0 1 0
2739 2 18 0 1 0
2739 2 19 0 1 0
2739 2 20 0 1 0
2739 2 21 0 1 0
2739 2 22 0 1 0
2739 2 23 0 1 0
2739 2 24 0 1 0
2739 2 25 0 1 0
2740 2 1 1 1 0
2740 2 2 1 1 0
2740 2 3 1 1 0
2740 2 4 0 1 1
2740 2 5 0 1 0
2740 2 6 0 1 1
2740 2 7 0 1 1
2740 2 8 0 1 1
2740 2 9 0 1 0
2740 2 10 0 1 0
2740 2 11 0 1 0
2740 2 12 1 1 0
2740 2 13 0 1 0
2740 2 14 0 1 0
2740 2 15 0 1 0
2740 2 16 0 1 0
2740 2 17 1 1 0
2740 2 18 0 1 0
2740 2 19 0 1 0
2740 2 20 0 1 0
2740 2 21 0 1 0
2740 2 22 1 1 1
2740 2 23 0 1 1
2740 2 24 0 1 1
2740 2 25 0 1 0
2741 2 1 0 1 0
2741 2 2 0 1 1
2741 2 3 0 1 1
2741 2 4 1 1 0
2741 2 5 0 1 0
2741 2 6 0 1 1
2741 2 7 0 1 1
2741 2 8 0 1 0
2741 2 9 1 1 0
2741 2 10 0 1 0
2741 2 11 0 1 0
2741 2 12 0 1 0
2741 2 13 0 1 1
2741 2 14 1 1 0
2741 2 15 0 1 0
2741 2 16 0 1 0
2741 2 17 0 1 0
2741 2 18 0 1 0
2741 2 19 1 1 0
2741 2 20 0 1 0
2741 2 21 0 1 0
2741 2 22 0 1 0
2741 2 23 0 1 0
2741 2 24 1 1 0
2741 2 25 0 1 1
2742 2 1 0 1 1
2742 2 2 0 1 0
2742 2 3 1 1 0
2742 2 4 0 1 0
2742 2 5 0 1 1
2742 2 6 0 1 0
2742 2 7 0 1 0
2742 2 8 1 1 0
2742 2 9 0 1 0
2742 2 10 0 1 1
2742 2 11 0 1 0
2742 2 12 0 1 1
2742 2 13 1 1 0
2742 2 14 0 1 0
2742 2 15 0 1 1
2742 2 16 0 1 0
2742 2 17 0 1 1
2742 2 18 1 1 0
2742 2 19 0 1 0
2742 2 20 1 1 0
2742 2 21 0 1 0
2742 2 22 0 1 0
2742 2 23 1 1 0
2742 2 24 0 1 0
2742 2 25 0 1 0
2743 2 1 0 1 1
2743 2 2 0 1 1
2743 2 3 1 1 0
2743 2 4 0 1 0
2743 2 5 0 1 0
2743 2 6 0 1 0
2743 2 7 0 1 0
2743 2 8 0 1 0
2743 2 9 0 1 0
2743 2 10 0 1 0
2743 2 11 0 1 0
2743 2 12 0 1 1
2743 2 13 1 1 0
2743 2 14 0 1 0
2743 2 15 0 1 0
2743 2 16 0 1 0
2743 2 17 0 1 0
2743 2 18 1 1 1
2743 2 19 0 1 0
2743 2 20 0 1 0
2743 2 21 0 1 0
2743 2 22 0 1 0
2743 2 23 1 1 0
2743 2 24 0 1 1
2743 2 25 0 1 0
2744 2 1 0 1 1
2744 2 2 0 1 0
2744 2 3 0 1 0
2744 2 4 0 1 0
2744 2 5 1 1 0
2744 2 6 0 1 0
2744 2 7 0 1 0
2744 2 8 0 1 0
2744 2 9 0 1 1
2744 2 10 1 1 0
2744 2 11 0 1 0
2744 2 12 0 1 0
2744 2 13 0 1 0
2744 2 14 0 1 0
2744 2 15 1 1 0
2744 2 16 0 1 0
2744 2 17 0 1 0
2744 2 18 0 1 0
2744 2 19 0 1 0
2744 2 20 1 1 0
2744 2 21 0 1 1
2744 2 22 0 1 0
2744 2 23 0 1 0
2744 2 24 0 1 0
2744 2 25 0 1 0
2745 2 1 0 1 0
2745 2 2 0 1 1
2745 2 3 1 1 0
2745 2 4 0 1 0
2745 2 5 0 1 0
2745 2 6 1 1 0
2745 2 7 1 1 0
2745 2 8 1 1 0
2745 2 9 1 1 0
2745 2 10 1 1 0
2745 2 11 0 1 0
2745 2 12 0 1 0
2745 2 13 0 1 0
2745 2 14 0 1 0
2745 2 15 0 1 0
2745 2 16 0 1 1
2745 2 17 0 1 0
2745 2 18 0 1 1
2745 2 19 0 1 1
2745 2 20 0 1 0
2745 2 21 0 1 1
2745 2 22 0 1 0
2745 2 23 0 1 0
2745 2 24 0 1 0
2745 2 25 0 1 0
2746 2 1 0 1 0
2746 2 2 1 1 1
2746 2 3 0 1 1
2746 2 4 0 1 1
2746 2 5 0 1 1
2746 2 6 0 1 0
2746 2 7 0 1 0
2746 2 8 0 1 0
2746 2 9 0 1 0
2746 2 10 0 1 0
2746 2 11 0 1 0
2746 2 12 0 1 1
2746 2 13 1 1 0
2746 2 14 0 1 0
2746 2 15 0 1 0
2746 2 16 0 1 0
2746 2 17 0 1 0
2746 2 18 1 1 0
2746 2 19 0 1 0
2746 2 20 0 1 0
2746 2 21 0 1 0
2746 2 22 0 1 0
2746 2 23 1 1 0
2746 2 24 0 1 1
2746 2 25 0 1 0
2747 2 1 0 1 0
2747 2 2 0 1 1
2747 2 3 0 1 1
2747 2 4 0 1 0
2747 2 5 0 1 0
2747 2 6 0 1 0
2747 2 7 0 1 0
2747 2 8 0 1 1
2747 2 9 0 1 0
2747 2 10 0 1 0
2747 2 11 0 1 0
2747 2 12 0 1 0
2747 2 13 0 1 0
2747 2 14 0 1 0
2747 2 15 0 1 0
2747 2 16 0 1 0
2747 2 17 0 1 0
2747 2 18 1 1 1
2747 2 19 1 1 0
2747 2 20 0 1 1
2747 2 21 0 1 0
2747 2 22 0 1 0
2747 2 23 1 1 0
2747 2 24 0 1 0
2747 2 25 0 1 0
2748 2 1 0 1 0
2748 2 2 0 1 1
2748 2 3 0 1 1
2748 2 4 0 1 0
2748 2 5 1 1 0
2748 2 6 0 1 0
2748 2 7 0 1 0
2748 2 8 0 1 0
2748 2 9 0 1 0
2748 2 10 0 1 0
2748 2 11 0 1 0
2748 2 12 1 1 0
2748 2 13 0 1 0
2748 2 14 0 1 1
2748 2 15 1 1 0
2748 2 16 0 1 0
2748 2 17 1 1 1
2748 2 18 0 1 0
2748 2 19 0 1 0
2748 2 20 0 1 0
2748 2 21 0 1 0
2748 2 22 1 1 1
2748 2 23 0 1 0
2748 2 24 0 1 1
2748 2 25 0 1 1
2749 2 1 0 1 0
2749 2 2 0 1 0
2749 2 3 0 1 0
2749 2 4 0 1 0
2749 2 5 0 1 0
2749 2 6 0 1 1
2749 2 7 0 1 0
2749 2 8 1 1 0
2749 2 9 0 1 0
2749 2 10 0 1 0
2749 2 11 0 1 0
2749 2 12 0 1 0
2749 2 13 1 1 0
2749 2 14 0 1 0
2749 2 15 0 1 1
2749 2 16 0 1 0
2749 2 17 0 1 0
2749 2 18 1 1 0
2749 2 19 0 1 0
2749 2 20 0 1 0
2749 2 21 0 1 0
2749 2 22 0 1 0
2749 2 23 0 1 0
2749 2 24 0 1 0
2749 2 25 0 1 0
2750 2 1 0 1 0
2750 2 2 0 1 1
2750 2 3 0 1 0
2750 2 4 1 1 0
2750 2 5 1 1 0
2750 2 6 0 1 0
2750 2 7 0 1 1
2750 2 8 1 1 1
2750 2 9 0 1 0
2750 2 10 1 1 0
2750 2 11 0 1 0
2750 2 12 0 1 0
2750 2 13 0 1 0
2750 2 14 0 1 0
2750 2 15 0 1 0
2750 2 16 0 1 1
2750 2 17 0 1 0
2750 2 18 1 1 0
2750 2 19 0 1 0
2750 2 20 0 1 0
2750 2 21 0 1 0
2750 2 22 0 1 0
2750 2 23 0 1 0
2750 2 24 0 1 1
2750 2 25 0 1 0
2751 2 1 0 1 0
2751 2 2 0 1 0
2751 2 3 0 1 0
2751 2 4 1 1 1
2751 2 5 0 1 1
2751 2 6 0 1 0
2751 2 7 0 1 1
2751 2 8 0 1 0
2751 2 9 1 1 0
2751 2 10 0 1 0
2751 2 11 1 1 0
2751 2 12 0 1 0
2751 2 13 0 1 0
2751 2 14 1 1 1
2751 2 15 0 1 1
2751 2 16 1 1 1
2751 2 17 0 1 0
2751 2 18 0 1 1
2751 2 19 1 1 0
2751 2 20 0 1 0
2751 2 21 0 1 0
2751 2 22 0 1 0
2751 2 23 0 1 1
2751 2 24 1 1 1
2751 2 25 0 1 0
2752 2 1 0 1 0
2752 2 2 0 1 0
2752 2 3 1 1 0
2752 2 4 0 1 0
2752 2 5 1 1 0
2752 2 6 0 1 0
2752 2 7 0 1 1
2752 2 8 0 1 1
2752 2 9 0 1 0
2752 2 10 0 1 0
2752 2 11 0 1 0
2752 2 12 0 1 1
2752 2 13 0 1 0
2752 2 14 0 1 0
2752 2 15 1 1 0
2752 2 16 0 1 1
2752 2 17 0 1 0
2752 2 18 0 1 1
2752 2 19 1 1 0
2752 2 20 0 1 0
2752 2 21 0 1 0
2752 2 22 0 1 0
2752 2 23 1 1 1
2752 2 24 0 1 0
2752 2 25 0 1 0
2753 2 1 0 1 0
2753 2 2 0 1 0
2753 2 3 0 1 0
2753 2 4 0 1 0
2753 2 5 0 1 0
2753 2 6 0 1 1
2753 2 7 0 1 1
2753 2 8 0 1 1
2753 2 9 1 1 0
2753 2 10 0 1 0
2753 2 11 0 1 1
2753 2 12 0 1 0
2753 2 13 0 1 0
2753 2 14 1 1 0
2753 2 15 0 1 0
2753 2 16 0 1 0
2753 2 17 0 1 0
2753 2 18 0 1 0
2753 2 19 1 1 0
2753 2 20 0 1 0
2753 2 21 0 1 0
2753 2 22 0 1 0
2753 2 23 0 1 0
2753 2 24 1 1 1
2753 2 25 0 1 1
2754 2 1 0 1 0
2754 2 2 1 1 0
2754 2 3 0 1 1
2754 2 4 0 1 0
2754 2 5 1 1 0
2754 2 6 1 1 0
2754 2 7 1 1 0
2754 2 8 1 1 1
2754 2 9 0 1 0
2754 2 10 1 1 1
2754 2 11 1 1 0
2754 2 12 1 1 1
2754 2 13 0 1 0
2754 2 14 0 1 1
2754 2 15 0 1 0
2754 2 16 0 1 1
2754 2 17 1 1 1
2754 2 18 0 1 1
2754 2 19 0 1 0
2754 2 20 0 1 0
2754 2 21 0 1 1
2754 2 22 1 1 0
2754 2 23 0 1 0
2754 2 24 0 1 1
2754 2 25 0 1 0
2755 2 1 1 1 1
2755 2 2 0 1 1
2755 2 3 1 1 0
2755 2 4 0 1 0
2755 2 5 1 1 0
2755 2 6 0 1 0
2755 2 7 0 1 0
2755 2 8 0 1 0
2755 2 9 0 1 0
2755 2 10 0 1 0
2755 2 11 0 1 0
2755 2 12 0 1 1
2755 2 13 0 1 1
2755 2 14 0 1 0
2755 2 15 0 1 0
2755 2 16 0 1 0
2755 2 17 0 1 0
2755 2 18 0 1 0
2755 2 19 0 1 0
2755 2 20 0 1 0
2755 2 21 0 1 0
2755 2 22 0 1 0
2755 2 23 1 1 1
2755 2 24 0 1 1
2755 2 25 1 1 1
2756 2 1 0 1 1
2756 2 2 0 1 0
2756 2 3 0 1 0
2756 2 4 0 1 0
2756 2 5 0 1 0
2756 2 6 0 1 0
2756 2 7 0 1 0
2756 2 8 0 1 0
2756 2 9 0 1 0
2756 2 10 0 1 0
2756 2 11 1 1 0
2756 2 12 1 1 1
2756 2 13 1 1 0
2756 2 14 1 1 1
2756 2 15 1 1 0
2756 2 16 0 1 0
2756 2 17 0 1 0
2756 2 18 0 1 0
2756 2 19 0 1 0
2756 2 20 0 1 0
2756 2 21 1 1 0
2756 2 22 0 1 1
2756 2 23 0 1 0
2756 2 24 0 1 1
2756 2 25 0 1 0
2757 2 1 1 1 0
2757 2 2 0 1 0
2757 2 3 0 1 0
2757 2 4 0 1 0
2757 2 5 0 1 0
2757 2 6 1 1 0
2757 2 7 0 1 0
2757 2 8 0 1 0
2757 2 9 0 1 1
2757 2 10 0 1 1
2757 2 11 1 1 1
2757 2 12 1 1 1
2757 2 13 1 1 0
2757 2 14 1 1 0
2757 2 15 0 1 0
2757 2 16 0 1 0
2757 2 17 0 1 0
2757 2 18 0 1 0
2757 2 19 0 1 1
2757 2 20 0 1 0
2757 2 21 0 1 1
2757 2 22 0 1 0
2757 2 23 1 1 0
2757 2 24 1 1 0
2757 2 25 1 1 1
2758 2 1 0 1 1
2758 2 2 0 1 0
2758 2 3 1 1 0
2758 2 4 0 1 0
2758 2 5 0 1 0
2758 2 6 0 1 0
2758 2 7 0 1 0
2758 2 8 1 1 0
2758 2 9 0 1 0
2758 2 10 0 1 0
2758 2 11 0 1 1
2758 2 12 0 1 1
2758 2 13 1 1 1
2758 2 14 0 1 0
2758 2 15 0 1 0
2758 2 16 0 1 0
2758 2 17 0 1 0
2758 2 18 1 1 0
2758 2 19 1 1 1
2758 2 20 0 1 0
2758 2 21 0 1 0
2758 2 22 0 1 0
2758 2 23 1 1 0
2758 2 24 0 1 0
2758 2 25 0 1 0
2759 2 1 0 1 0
2759 2 2 0 1 0
2759 2 3 0 1 0
2759 2 4 1 1 0
2759 2 5 0 1 0
2759 2 6 0 1 0
2759 2 7 0 1 0
2759 2 8 1 1 0
2759 2 9 0 1 0
2759 2 10 0 1 0
2759 2 11 0 1 1
2759 2 12 0 1 0
2759 2 13 0 1 0
2759 2 14 1 1 0
2759 2 15 1 1 1
2759 2 16 0 1 1
2759 2 17 0 1 0
2759 2 18 0 1 0
2759 2 19 0 1 0
2759 2 20 0 1 1
2759 2 21 0 1 0
2759 2 22 0 1 0
2759 2 23 0 1 1
2759 2 24 0 1 0
2759 2 25 1 1 1
2760 2 1 0 1 0
2760 2 2 1 1 1
2760 2 3 0 1 0
2760 2 4 0 1 0
2760 2 5 0 1 0
2760 2 6 0 1 0
2760 2 7 1 1 0
2760 2 8 1 1 1
2760 2 9 0 1 1
2760 2 10 1 1 0
2760 2 11 0 1 0
2760 2 12 0 1 0
2760 2 13 1 1 0
2760 2 14 0 1 0
2760 2 15 0 1 0
2760 2 16 0 1 0
2760 2 17 0 1 1
2760 2 18 1 1 0
2760 2 19 0 1 0
2760 2 20 0 1 0
2760 2 21 0 1 0
2760 2 22 0 1 0
2760 2 23 0 1 0
2760 2 24 0 1 0
2760 2 25 0 1 0
2761 2 1 0 1 0
2761 2 2 0 1 0
2761 2 3 0 1 1
2761 2 4 0 1 0
2761 2 5 1 1 1
2761 2 6 0 1 0
2761 2 7 1 1 1
2761 2 8 0 1 0
2761 2 9 1 1 0
2761 2 10 1 1 1
2761 2 11 0 1 1
2761 2 12 0 1 0
2761 2 13 0 1 0
2761 2 14 1 1 0
2761 2 15 0 1 0
2761 2 16 0 1 1
2761 2 17 0 1 0
2761 2 18 0 1 0
2761 2 19 0 1 0
2761 2 20 0 1 0
2761 2 21 0 1 0
2761 2 22 0 1 0
2761 2 23 0 1 0
2761 2 24 1 1 0
2761 2 25 0 1 1
2762 2 1 0 1 0
2762 2 2 0 1 0
2762 2 3 0 1 1
2762 2 4 0 1 0
2762 2 5 0 1 0
2762 2 6 0 1 0
2762 2 7 0 1 0
2762 2 8 0 1 1
2762 2 9 0 1 0
2762 2 10 1 1 0
2762 2 11 0 1 0
2762 2 12 0 1 1
2762 2 13 0 1 0
2762 2 14 0 1 0
2762 2 15 0 1 0
2762 2 16 0 1 1
2762 2 17 1 1 1
2762 2 18 1 1 0
2762 2 19 1 1 1
2762 2 20 1 1 0
2762 2 21 0 1 0
2762 2 22 0 1 0
2762 2 23 0 1 0
2762 2 24 0 1 0
2762 2 25 0 1 0
2763 2 1 0 1 0
2763 2 2 0 1 0
2763 2 3 0 1 1
2763 2 4 1 1 0
2763 2 5 0 1 0
2763 2 6 0 1 0
2763 2 7 0 1 0
2763 2 8 0 1 0
2763 2 9 1 1 0
2763 2 10 0 1 1
2763 2 11 0 1 0
2763 2 12 0 1 0
2763 2 13 0 1 0
2763 2 14 1 1 0
2763 2 15 0 1 0
2763 2 16 0 1 1
2763 2 17 0 1 0
2763 2 18 0 1 0
2763 2 19 0 1 0
2763 2 20 0 1 1
2763 2 21 0 1 0
2763 2 22 0 1 0
2763 2 23 0 1 0
2763 2 24 1 1 0
2763 2 25 0 1 0
2764 2 1 0 1 0
2764 2 2 0 1 1
2764 2 3 0 1 0
2764 2 4 0 1 0
2764 2 5 1 1 0
2764 2 6 0 1 0
2764 2 7 0 1 0
2764 2 8 0 1 1
2764 2 9 0 1 1
2764 2 10 1 1 0
2764 2 11 0 1 1
2764 2 12 0 1 0
2764 2 13 0 1 0
2764 2 14 0 1 0
2764 2 15 1 1 0
2764 2 16 0 1 0
2764 2 17 0 1 0
2764 2 18 0 1 0
2764 2 19 0 1 0
2764 2 20 1 1 1
2764 2 21 0 1 0
2764 2 22 0 1 1
2764 2 23 0 1 1
2764 2 24 0 1 1
2764 2 25 1 1 0
2765 2 1 1 1 0
2765 2 2 0 1 0
2765 2 3 0 1 0
2765 2 4 0 1 0
2765 2 5 0 1 0
2765 2 6 1 1 0
2765 2 7 0 1 0
2765 2 8 0 1 1
2765 2 9 0 1 1
2765 2 10 0 1 0
2765 2 11 1 1 0
2765 2 12 0 1 1
2765 2 13 0 1 0
2765 2 14 0 1 0
2765 2 15 0 1 0
2765 2 16 1 1 0
2765 2 17 0 1 1
2765 2 18 0 1 1
2765 2 19 1 1 1
2765 2 20 0 1 0
2765 2 21 1 1 0
2765 2 22 0 1 0
2765 2 23 0 1 1
2765 2 24 0 1 0
2765 2 25 0 1 0
2766 2 1 0 1 0
2766 2 2 0 1 0
2766 2 3 0 1 0
2766 2 4 0 1 0
2766 2 5 0 1 1
2766 2 6 0 1 0
2766 2 7 0 1 0
2766 2 8 0 1 1
2766 2 9 0 1 0
2766 2 10 0 1 0
2766 2 11 1 1 1
2766 2 12 1 1 0
2766 2 13 1 1 0
2766 2 14 1 1 0
2766 2 15 1 1 0
2766 2 16 0 1 0
2766 2 17 0 1 0
2766 2 18 0 1 0
2766 2 19 0 1 1
2766 2 20 0 1 0
2766 2 21 0 1 1
2766 2 22 0 1 0
2766 2 23 0 1 0
2766 2 24 0 1 1
2766 2 25 0 1 0
2767 2 1 0 1 0
2767 2 2 0 1 0
2767 2 3 0 1 0
2767 2 4 0 1 1
2767 2 5 0 1 0
2767 2 6 0 1 0
2767 2 7 1 1 0
2767 2 8 0 1 0
2767 2 9 0 1 0
2767 2 10 0 1 0
2767 2 11 0 1 1
2767 2 12 1 1 0
2767 2 13 1 1 1
2767 2 14 0 1 0
2767 2 15 1 1 0
2767 2 16 0 1 0
2767 2 17 0 1 0
2767 2 18 0 1 0
2767 2 19 0 1 1
2767 2 20 0 1 1
2767 2 21 0 1 0
2767 2 22 0 1 0
2767 2 23 0 1 0
2767 2 24 0 1 0
2767 2 25 0 1 0
2768 2 1 1 1 0
2768 2 2 1 1 0
2768 2 3 0 1 0
2768 2 4 0 1 0
2768 2 5 0 1 0
2768 2 6 0 1 0
2768 2 7 1 1 1
2768 2 8 1 1 0
2768 2 9 0 1 0
2768 2 10 0 1 0
2768 2 11 0 1 0
2768 2 12 1 1 1
2768 2 13 0 1 0
2768 2 14 0 1 1
2768 2 15 0 1 0
2768 2 16 0 1 1
2768 2 17 0 1 1
2768 2 18 0 1 0
2768 2 19 0 1 0
2768 2 20 0 1 0
2768 2 21 1 1 0
2768 2 22 0 1 0
2768 2 23 0 1 0
2768 2 24 0 1 0
2768 2 25 0 1 0
2769 2 1 0 1 0
2769 2 2 0 1 1
2769 2 3 0 1 0
2769 2 4 0 1 0
2769 2 5 0 1 0
2769 2 6 0 1 0
2769 2 7 1 1 0
2769 2 8 0 1 1
2769 2 9 0 1 0
2769 2 10 0 1 1
2769 2 11 0 1 0
2769 2 12 1 1 0
2769 2 13 0 1 0
2769 2 14 0 1 0
2769 2 15 0 1 0
2769 2 16 0 1 0
2769 2 17 1 1 0
2769 2 18 1 1 0
2769 2 19 1 1 0
2769 2 20 1 1 0
2769 2 21 0 1 0
2769 2 22 1 1 0
2769 2 23 0 1 1
2769 2 24 0 1 1
2769 2 25 0 1 1
2770 2 1 0 1 0
2770 2 2 0 1 0
2770 2 3 0 1 0
2770 2 4 0 1 0
2770 2 5 0 1 1
2770 2 6 0 1 0
2770 2 7 0 1 0
2770 2 8 0 1 1
2770 2 9 0 1 0
2770 2 10 0 1 0
2770 2 11 1 1 0
2770 2 12 1 1 0
2770 2 13 1 1 0
2770 2 14 0 1 1
2770 2 15 0 1 0
2770 2 16 0 1 1
2770 2 17 0 1 0
2770 2 18 0 1 0
2770 2 19 0 1 0
2770 2 20 0 1 0
2770 2 21 1 1 1
2770 2 22 0 1 1
2770 2 23 0 1 0
2770 2 24 0 1 0
2770 2 25 0 1 0
2771 2 1 1 1 0
2771 2 2 1 1 0
2771 2 3 1 1 1
2771 2 4 0 1 0
2771 2 5 1 1 1
2771 2 6 0 1 0
2771 2 7 0 1 0
2771 2 8 0 1 0
2771 2 9 0 1 0
2771 2 10 0 1 0
2771 2 11 0 1 0
2771 2 12 0 1 0
2771 2 13 0 1 1
2771 2 14 0 1 1
2771 2 15 0 1 0
2771 2 16 0 1 0
2771 2 17 1 1 0
2771 2 18 0 1 1
2771 2 19 1 1 0
2771 2 20 1 1 0
2771 2 21 0 1 0
2771 2 22 0 1 1
2771 2 23 0 1 1
2771 2 24 0 1 1
2771 2 25 0 1 0
2772 2 1 0 1 0
2772 2 2 0 1 0
2772 2 3 0 1 0
2772 2 4 0 1 1
2772 2 5 0 1 1
2772 2 6 0 1 0
2772 2 7 0 1 0
2772 2 8 0 1 0
2772 2 9 0 1 0
2772 2 10 0 1 1
2772 2 11 0 1 0
2772 2 12 0 1 0
2772 2 13 0 1 0
2772 2 14 0 1 0
2772 2 15 0 1 0
2772 2 16 1 1 0
2772 2 17 0 1 0
2772 2 18 0 1 0
2772 2 19 0 1 0
2772 2 20 0 1 0
2772 2 21 1 1 0
2772 2 22 0 1 1
2772 2 23 0 1 0
2772 2 24 0 1 0
2772 2 25 0 1 0
2773 2 1 0 1 0
2773 2 2 0 1 0
2773 2 3 0 1 1
2773 2 4 0 1 1
2773 2 5 0 1 0
2773 2 6 0 1 0
2773 2 7 0 1 0
2773 2 8 0 1 0
2773 2 9 0 1 0
2773 2 10 0 1 0
2773 2 11 0 1 0
2773 2 12 0 1 0
2773 2 13 0 1 1
2773 2 14 0 1 0
2773 2 15 0 1 0
2773 2 16 0 1 0
2773 2 17 0 1 0
2773 2 18 0 1 0
2773 2 19 0 1 0
2773 2 20 0 1 0
2773 2 21 1 1 0
2773 2 22 0 1 0
2773 2 23 1 1 0
2773 2 24 1 1 0
2773 2 25 1 1 1
2774 2 1 1 1 0
2774 2 2 1 1 0
2774 2 3 0 1 1
2774 2 4 1 1 1
2774 2 5 1 1 0
2774 2 6 0 1 0
2774 2 7 0 1 0
2774 2 8 0 1 1
2774 2 9 1 1 0
2774 2 10 0 1 0
2774 2 11 0 1 0
2774 2 12 0 1 0
2774 2 13 0 1 0
2774 2 14 0 1 0
2774 2 15 0 1 1
2774 2 16 0 1 0
2774 2 17 0 1 1
2774 2 18 0 1 0
2774 2 19 0 1 0
2774 2 20 0 1 0
2774 2 21 0 1 0
2774 2 22 0 1 0
2774 2 23 0 1 0
2774 2 24 0 1 0
2774 2 25 0 1 0
2775 2 1 0 1 1
2775 2 2 1 1 0
2775 2 3 0 1 0
2775 2 4 0 1 0
2775 2 5 0 1 0
2775 2 6 0 1 0
2775 2 7 0 1 1
2775 2 8 0 1 0
2775 2 9 1 1 0
2775 2 10 0 1 0
2775 2 11 0 1 0
2775 2 12 0 1 1
2775 2 13 0 1 1
2775 2 14 1 1 0
2775 2 15 0 1 0
2775 2 16 0 1 0
2775 2 17 0 1 0
2775 2 18 0 1 0
2775 2 19 1 1 1
2775 2 20 0 1 1
2775 2 21 0 1 0
2775 2 22 0 1 0
2775 2 23 0 1 0
2775 2 24 1 1 0
2775 2 25 0 1 1
2776 2 1 0 1 0
2776 2 2 0 1 0
2776 2 3 1 1 1
2776 2 4 0 1 0
2776 2 5 0 1 0
2776 2 6 0 1 0
2776 2 7 0 1 0
2776 2 8 0 1 0
2776 2 9 0 1 1
2776 2 10 0 1 1
2776 2 11 0 1 0
2776 2 12 0 1 0
2776 2 13 1 1 1
2776 2 14 0 1 0
2776 2 15 0 1 0
2776 2 16 0 1 0
2776 2 17 0 1 0
2776 2 18 0 1 0
2776 2 19 0 1 0
2776 2 20 0 1 0
2776 2 21 0 1 0
2776 2 22 0 1 1
2776 2 23 1 1 0
2776 2 24 1 1 0
2776 2 25 0 1 0
2777 2 1 0 1 0
2777 2 2 0 1 0
2777 2 3 0 1 0
2777 2 4 0 1 0
2777 2 5 0 1 1
2777 2 6 0 1 1
2777 2 7 0 1 0
2777 2 8 0 1 0
2777 2 9 0 1 0
2777 2 10 0 1 0
2777 2 11 0 1 1
2777 2 12 0 1 0
2777 2 13 0 1 0
2777 2 14 0 1 0
2777 2 15 0 1 1
2777 2 16 0 1 0
2777 2 17 1 1 0
2777 2 18 1 1 0
2777 2 19 1 1 1
2777 2 20 1 1 0
2777 2 21 0 1 0
2777 2 22 0 1 1
2777 2 23 0 1 0
2777 2 24 0 1 1
2777 2 25 0 1 0
2778 2 1 0 1 0
2778 2 2 0 1 0
2778 2 3 1 1 1
2778 2 4 0 1 0
2778 2 5 0 1 1
2778 2 6 0 1 0
2778 2 7 0 1 0
2778 2 8 1 1 0
2778 2 9 0 1 0
2778 2 10 0 1 0
2778 2 11 0 1 1
2778 2 12 0 1 1
2778 2 13 1 1 0
2778 2 14 0 1 0
2778 2 15 0 1 0
2778 2 16 0 1 0
2778 2 17 0 1 0
2778 2 18 1 1 0
2778 2 19 0 1 0
2778 2 20 0 1 0
2778 2 21 0 1 0
2778 2 22 0 1 0
2778 2 23 0 1 1
2778 2 24 0 1 0
2778 2 25 0 1 0
2779 2 1 1 1 0
2779 2 2 0 1 0
2779 2 3 0 1 0
2779 2 4 1 1 0
2779 2 5 0 1 0
2779 2 6 0 1 0
2779 2 7 0 1 1
2779 2 8 0 1 0
2779 2 9 0 1 0
2779 2 10 0 1 1
2779 2 11 0 1 0
2779 2 12 0 1 1
2779 2 13 0 1 0
2779 2 14 0 1 0
2779 2 15 0 1 0
2779 2 16 1 1 0
2779 2 17 0 1 1
2779 2 18 0 1 0
2779 2 19 0 1 0
2779 2 20 0 1 0
2779 2 21 0 1 0
2779 2 22 0 1 0
2779 2 23 0 1 0
2779 2 24 0 1 0
2779 2 25 0 1 0
2780 2 1 0 1 1
2780 2 2 0 1 0
2780 2 3 0 1 0
2780 2 4 1 1 0
2780 2 5 0 1 0
2780 2 6 0 1 0
2780 2 7 0 1 0
2780 2 8 0 1 0
2780 2 9 0 1 0
2780 2 10 0 1 0
2780 2 11 0 1 1
2780 2 12 0 1 0
2780 2 13 0 1 0
2780 2 14 1 1 0
2780 2 15 0 1 0
2780 2 16 0 1 0
2780 2 17 1 1 0
2780 2 18 0 1 1
2780 2 19 1 1 0
2780 2 20 0 1 0
2780 2 21 0 1 1
2780 2 22 0 1 0
2780 2 23 0 1 0
2780 2 24 1 1 0
2780 2 25 0 1 0
2781 2 1 1 1 0
2781 2 2 1 1 0
2781 2 3 0 1 0
2781 2 4 0 1 0
2781 2 5 1 1 0
2781 2 6 0 1 0
2781 2 7 0 1 0
2781 2 8 0 1 0
2781 2 9 0 1 1
2781 2 10 0 1 0
2781 2 11 0 1 0
2781 2 12 0 1 0
2781 2 13 0 1 1
2781 2 14 0 1 0
2781 2 15 0 1 0
2781 2 16 0 1 0
2781 2 17 0 1 1
2781 2 18 0 1 1
2781 2 19 0 1 0
2781 2 20 0 1 0
2781 2 21 1 1 1
2781 2 22 0 1 1
2781 2 23 1 1 0
2781 2 24 0 1 1
2781 2 25 0 1 0
2782 2 1 0 1 0
2782 2 2 0 1 1
2782 2 3 0 1 0
2782 2 4 0 1 0
2782 2 5 0 1 1
2782 2 6 1 1 0
2782 2 7 1 1 0
2782 2 8 1 1 0
2782 2 9 1 1 0
2782 2 10 1 1 1
2782 2 11 0 1 0
2782 2 12 0 1 1
2782 2 13 0 1 0
2782 2 14 0 1 0
2782 2 15 0 1 0
2782 2 16 0 1 0
2782 2 17 0 1 0
2782 2 18 0 1 1
2782 2 19 0 1 0
2782 2 20 0 1 0
2782 2 21 0 1 1
2782 2 22 0 1 1
2782 2 23 0 1 0
2782 2 24 0 1 0
2782 2 25 0 1 0
2783 2 1 0 1 0
2783 2 2 1 1 1
2783 2 3 0 1 0
2783 2 4 0 1 0
2783 2 5 0 1 0
2783 2 6 0 1 0
2783 2 7 1 1 0
2783 2 8 1 1 0
2783 2 9 0 1 0
2783 2 10 0 1 0
2783 2 11 0 1 0
2783 2 12 0 1 0
2783 2 13 0 1 0
2783 2 14 0 1 0
2783 2 15 0 1 0
2783 2 16 0 1 0
2783 2 17 0 1 1
2783 2 18 1 1 0
2783 2 19 0 1 0
2783 2 20 0 1 0
2783 2 21 0 1 1
2783 2 22 0 1 0
2783 2 23 1 1 0
2783 2 24 0 1 0
2783 2 25 0 1 1
2784 2 1 0 1 1
2784 2 2 0 1 0
2784 2 3 0 1 0
2784 2 4 0 1 1
2784 2 5 0 1 0
2784 2 6 1 1 0
2784 2 7 0 1 0
2784 2 8 0 1 0
2784 2 9 0 1 1
2784 2 10 0 1 0
2784 2 11 1 1 1
2784 2 12 0 1 0
2784 2 13 1 1 0
2784 2 14 0 1 0
2784 2 15 0 1 0
2784 2 16 1 1 0
2784 2 17 0 1 0
2784 2 18 0 1 0
2784 2 19 1 1 0
2784 2 20 0 1 0
2784 2 21 0 1 0
2784 2 22 0 1 0
2784 2 23 0 1 0
2784 2 24 0 1 0
2784 2 25 0 1 1
2785 2 1 1 1 1
2785 2 2 1 1 1
2785 2 3 1 1 0
2785 2 4 1 1 1
2785 2 5 1 1 1
2785 2 6 0 1 0
2785 2 7 0 1 0
2785 2 8 0 1 1
2785 2 9 0 1 0
2785 2 10 0 1 1
2785 2 11 0 1 0
2785 2 12 0 1 1
2785 2 13 0 1 0
2785 2 14 0 1 0
2785 2 15 0 1 0
2785 2 16 0 1 0
2785 2 17 0 1 0
2785 2 18 0 1 0
2785 2 19 0 1 1
2785 2 20 0 1 0
2785 2 21 0 1 0
2785 2 22 0 1 0
2785 2 23 0 1 0
2785 2 24 0 1 1
2785 2 25 0 1 0
2786 2 1 0 1 0
2786 2 2 0 1 0
2786 2 3 0 1 0
2786 2 4 1 1 0
2786 2 5 0 1 0
2786 2 6 0 1 0
2786 2 7 0 1 0
2786 2 8 0 1 0
2786 2 9 1 1 0
2786 2 10 0 1 0
2786 2 11 0 1 0
2786 2 12 0 1 0
2786 2 13 0 1 0
2786 2 14 1 1 0
2786 2 15 0 1 0
2786 2 16 0 1 0
2786 2 17 0 1 1
2786 2 18 0 1 1
2786 2 19 0 1 0
2786 2 20 0 1 1
2786 2 21 0 1 0
2786 2 22 0 1 0
2786 2 23 0 1 1
2786 2 24 1 1 0
2786 2 25 0 1 0
2787 2 1 0 1 0
2787 2 2 1 1 0
2787 2 3 0 1 0
2787 2 4 0 1 0
2787 2 5 0 1 1
2787 2 6 0 1 0
2787 2 7 1 1 1
2787 2 8 0 1 0
2787 2 9 0 1 0
2787 2 10 0 1 0
2787 2 11 0 1 0
2787 2 12 1 1 0
2787 2 13 0 1 1
2787 2 14 0 1 0
2787 2 15 0 1 0
2787 2 16 0 1 0
2787 2 17 1 1 0
2787 2 18 0 1 0
2787 2 19 0 1 0
2787 2 20 0 1 0
2787 2 21 0 1 0
2787 2 22 1 1 1
2787 2 23 0 1 0
2787 2 24 1 1 0
2787 2 25 0 1 0
2788 2 1 0 1 0
2788 2 2 0 1 0
2788 2 3 0 1 0
2788 2 4 0 1 1
2788 2 5 0 1 0
2788 2 6 0 1 0
2788 2 7 0 1 1
2788 2 8 0 1 0
2788 2 9 0 1 1
2788 2 10 0 1 0
2788 2 11 0 1 0
2788 2 12 0 1 0
2788 2 13 1 1 1
2788 2 14 0 1 0
2788 2 15 0 1 1
2788 2 16 0 1 1
2788 2 17 0 1 0
2788 2 18 0 1 0
2788 2 19 1 1 1
2788 2 20 0 1 0
2788 2 21 0 1 0
2788 2 22 1 1 0
2788 2 23 0 1 0
2788 2 24 1 1 0
2788 2 25 0 1 0
2789 2 1 1 1 0
2789 2 2 1 1 0
2789 2 3 0 1 1
2789 2 4 0 1 0
2789 2 5 0 1 0
2789 2 6 1 1 0
2789 2 7 0 1 0
2789 2 8 0 1 0
2789 2 9 0 1 1
2789 2 10 0 1 0
2789 2 11 1 1 0
2789 2 12 0 1 1
2789 2 13 0 1 0
2789 2 14 0 1 0
2789 2 15 0 1 0
2789 2 16 1 1 1
2789 2 17 0 1 0
2789 2 18 0 1 0
2789 2 19 0 1 1
2789 2 20 0 1 0
2789 2 21 1 1 0
2789 2 22 0 1 0
2789 2 23 0 1 0
2789 2 24 0 1 0
2789 2 25 0 1 0
2790 2 1 0 1 0
2790 2 2 0 1 0
2790 2 3 0 1 0
2790 2 4 0 1 0
2790 2 5 0 1 0
2790 2 6 1 1 0
2790 2 7 1 1 1
2790 2 8 1 1 0
2790 2 9 1 1 0
2790 2 10 0 1 1
2790 2 11 0 1 0
2790 2 12 0 1 0
2790 2 13 0 1 0
2790 2 14 1 1 0
2790 2 15 0 1 1
2790 2 16 0 1 0
2790 2 17 0 1 1
2790 2 18 0 1 1
2790 2 19 0 1 0
2790 2 20 0 1 1
2790 2 21 1 1 1
2790 2 22 0 1 1
2790 2 23 0 1 0
2790 2 24 0 1 0
2790 2 25 0 1 0
2791 2 1 0 1 0
2791 2 2 0 1 0
2791 2 3 0 1 1
2791 2 4 0 1 0
2791 2 5 0 1 0
2791 2 6 0 1 0
2791 2 7 1 1 0
2791 2 8 0 1 0
2791 2 9 0 1 0
2791 2 10 0 1 0
2791 2 11 0 1 0
2791 2 12 0 1 0
2791 2 13 0 1 1
2791 2 14 0 1 0
2791 2 15 0 1 1
2791 2 16 0 1 1
2791 2 17 1 1 0
2791 2 18 0 1 0
2791 2 19 0 1 0
2791 2 20 0 1 0
2791 2 21 0 1 0
2791 2 22 0 1 0
2791 2 23 0 1 0
2791 2 24 0 1 0
2791 2 25 0 1 0
2792 2 1 0 1 0
2792 2 2 0 1 0
2792 2 3 0 1 0
2792 2 4 0 1 0
2792 2 5 0 1 0
2792 2 6 1 1 0
2792 2 7 0 1 0
2792 2 8 1 1 0
2792 2 9 0 1 0
2792 2 10 0 1 0
2792 2 11 0 1 0
2792 2 12 0 1 1
2792 2 13 0 1 0
2792 2 14 0 1 0
2792 2 15 0 1 1
2792 2 16 0 1 0
2792 2 17 0 1 0
2792 2 18 0 1 0
2792 2 19 0 1 0
2792 2 20 0 1 0
2792 2 21 0 1 0
2792 2 22 0 1 0
2792 2 23 0 1 1
2792 2 24 0 1 0
2792 2 25 0 1 0
2793 2 1 0 1 0
2793 2 2 0 1 0
2793 2 3 0 1 0
2793 2 4 0 1 1
2793 2 5 0 1 0
2793 2 6 0 1 0
2793 2 7 1 1 1
2793 2 8 1 1 0
2793 2 9 1 1 0
2793 2 10 1 1 0
2793 2 11 0 1 0
2793 2 12 0 1 1
2793 2 13 0 1 1
2793 2 14 0 1 0
2793 2 15 0 1 0
2793 2 16 0 1 0
2793 2 17 0 1 0
2793 2 18 0 1 0
2793 2 19 0 1 1
2793 2 20 0 1 0
2793 2 21 0 1 0
2793 2 22 0 1 0
2793 2 23 0 1 0
2793 2 24 0 1 0
2793 2 25 0 1 0
2794 2 1 0 1 0
2794 2 2 0 1 0
2794 2 3 0 1 0
2794 2 4 0 1 0
2794 2 5 0 1 0
2794 2 6 0 1 0
2794 2 7 0 1 1
2794 2 8 0 1 0
2794 2 9 0 1 0
2794 2 10 0 1 1
2794 2 11 0 1 0
2794 2 12 0 1 1
2794 2 13 0 1 0
2794 2 14 0 1 0
2794 2 15 0 1 0
2794 2 16 0 1 0
2794 2 17 0 1 0
2794 2 18 0 1 0
2794 2 19 0 1 1
2794 2 20 0 1 0
2794 2 21 1 1 0
2794 2 22 1 1 0
2794 2 23 1 1 0
2794 2 24 1 1 0
2794 2 25 1 1 1
2795 2 1 1 1 1
2795 2 2 0 1 1
2795 2 3 0 1 0
2795 2 4 0 1 0
2795 2 5 0 1 0
2795 2 6 0 1 0
2795 2 7 0 1 1
2795 2 8 1 1 1
2795 2 9 1 1 0
2795 2 10 0 1 0
2795 2 11 0 1 0
2795 2 12 0 1 0
2795 2 13 0 1 0
2795 2 14 0 1 1
2795 2 15 0 1 0
2795 2 16 1 1 0
2795 2 17 1 1 0
2795 2 18 1 1 0
2795 2 19 1 1 0
2795 2 20 0 1 0
2795 2 21 0 1 0
2795 2 22 0 1 0
2795 2 23 0 1 0
2795 2 24 0 1 1
2795 2 25 0 1 1
2796 2 1 0 1 0
2796 2 2 0 1 0
2796 2 3 0 1 1
2796 2 4 0 1 0
2796 2 5 0 1 1
2796 2 6 0 1 0
2796 2 7 0 1 1
2796 2 8 1 1 0
2796 2 9 0 1 1
2796 2 10 0 1 0
2796 2 11 1 1 1
2796 2 12 0 1 0
2796 2 13 1 1 0
2796 2 14 0 1 0
2796 2 15 0 1 0
2796 2 16 0 1 0
2796 2 17 0 1 1
2796 2 18 0 1 1
2796 2 19 0 1 1
2796 2 20 0 1 0
2796 2 21 0 1 0
2796 2 22 0 1 0
2796 2 23 1 1 0
2796 2 24 1 1 0
2796 2 25 1 1 0
2797 2 1 0 1 1
2797 2 2 0 1 0
2797 2 3 1 1 1
2797 2 4 0 1 0
2797 2 5 0 1 0
2797 2 6 0 1 1
2797 2 7 0 1 0
2797 2 8 1 1 1
2797 2 9 0 1 0
2797 2 10 0 1 0
2797 2 11 0 1 0
2797 2 12 0 1 0
2797 2 13 1 1 0
2797 2 14 0 1 0
2797 2 15 0 1 0
2797 2 16 0 1 0
2797 2 17 0 1 0
2797 2 18 0 1 0
2797 2 19 0 1 0
2797 2 20 0 1 0
2797 2 21 0 1 0
2797 2 22 0 1 0
2797 2 23 1 1 0
2797 2 24 0 1 1
2797 2 25 0 1 0
2798 2 1 0 1 1
2798 2 2 0 1 0
2798 2 3 0 1 0
2798 2 4 1 1 0
2798 2 5 0 1 1
2798 2 6 0 1 0
2798 2 7 0 1 1
2798 2 8 0 1 1
2798 2 9 0 1 1
2798 2 10 0 1 0
2798 2 11 0 1 0
2798 2 12 0 1 0
2798 2 13 0 1 1
2798 2 14 1 1 1
2798 2 15 0 1 0
2798 2 16 0 1 0
2798 2 17 0 1 0
2798 2 18 1 1 0
2798 2 19 1 1 0
2798 2 20 1 1 1
2798 2 21 0 1 0
2798 2 22 0 1 1
2798 2 23 0 1 0
2798 2 24 1 1 0
2798 2 25 0 1 0
2799 2 1 0 1 0
2799 2 2 0 1 0
2799 2 3 0 1 1
2799 2 4 0 1 0
2799 2 5 0 1 0
2799 2 6 0 1 0
2799 2 7 0 1 0
2799 2 8 0 1 0
2799 2 9 0 1 0
2799 2 10 0 1 0
2799 2 11 0 1 1
2799 2 12 0 1 0
2799 2 13 0 1 0
2799 2 14 0 1 0
2799 2 15 0 1 1
2799 2 16 0 1 1
2799 2 17 0 1 0
2799 2 18 0 1 0
2799 2 19 0 1 0
2799 2 20 0 1 0
2799 2 21 1 1 0
2799 2 22 1 1 0
2799 2 23 1 1 1
2799 2 24 1 1 0
2799 2 25 1 1 0
2800 2 1 0 1 0
2800 2 2 1 1 0
2800 2 3 1 1 1
2800 2 4 1 1 1
2800 2 5 0 1 0
2800 2 6 0 1 1
2800 2 7 0 1 1
2800 2 8 1 1 1
2800 2 9 0 1 1
2800 2 10 0 1 0
2800 2 11 0 1 0
2800 2 12 0 1 1
2800 2 13 1 1 0
2800 2 14 1 1 0
2800 2 15 0 1 0
2800 2 16 0 1 1
2800 2 17 0 1 1
2800 2 18 1 1 0
2800 2 19 1 1 0
2800 2 20 0 1 0
2800 2 21 0 1 0
2800 2 22 0 1 0
2800 2 23 1 1 1
2800 2 24 1 1 0
2800 2 25 0 1 0
2801 2 1 0 1 0
2801 2 2 1 1 0
2801 2 3 0 1 0
2801 2 4 0 1 0
2801 2 5 0 1 1
2801 2 6 0 1 0
2801 2 7 1 1 0
2801 2 8 0 1 0
2801 2 9 0 1 1
2801 2 10 0 1 0
2801 2 11 0 1 0
2801 2 12 1 1 0
2801 2 13 1 1 0
2801 2 14 0 1 0
2801 2 15 0 1 0
2801 2 16 0 1 1
2801 2 17 0 1 0
2801 2 18 0 1 0
2801 2 19 0 1 1
2801 2 20 0 1 0
2801 2 21 0 1 1
2801 2 22 0 1 1
2801 2 23 0 1 0
2801 2 24 1 1 0
2801 2 25 0 1 1
2802 2 1 0 1 0
2802 2 2 0 1 0
2802 2 3 1 1 1
2802 2 4 0 1 0
2802 2 5 0 1 0
2802 2 6 0 1 0
2802 2 7 0 1 0
2802 2 8 1 1 0
2802 2 9 0 1 0
2802 2 10 0 1 0
2802 2 11 0 1 0
2802 2 12 0 1 0
2802 2 13 1 1 0
2802 2 14 0 1 1
2802 2 15 0 1 1
2802 2 16 0 1 0
2802 2 17 0 1 0
2802 2 18 1 1 0
2802 2 19 0 1 0
2802 2 20 0 1 0
2802 2 21 0 1 0
2802 2 22 0 1 0
2802 2 23 1 1 0
2802 2 24 0 1 0
2802 2 25 0 1 0
2803 2 1 0 1 0
2803 2 2 0 1 0
2803 2 3 0 1 0
2803 2 4 0 1 0
2803 2 5 0 1 0
2803 2 6 0 1 1
2803 2 7 0 1 1
2803 2 8 0 1 0
2803 2 9 1 1 0
2803 2 10 1 1 0
2803 2 11 0 1 1
2803 2 12 0 1 1
2803 2 13 0 1 1
2803 2 14 0 1 0
2803 2 15 0 1 1
2803 2 16 0 1 0
2803 2 17 0 1 0
2803 2 18 0 1 0
2803 2 19 1 1 0
2803 2 20 1 1 0
2803 2 21 1 1 0
2803 2 22 0 1 0
2803 2 23 1 1 0
2803 2 24 0 1 0
2803 2 25 0 1 0
2804 2 1 0 1 0
2804 2 2 0 1 1
2804 2 3 0 1 0
2804 2 4 0 1 1
2804 2 5 0 1 0
2804 2 6 0 1 0
2804 2 7 0 1 0
2804 2 8 0 1 0
2804 2 9 0 1 0
2804 2 10 0 1 0
2804 2 11 0 1 0
2804 2 12 0 1 0
2804 2 13 0 1 0
2804 2 14 0 1 0
2804 2 15 0 1 0
2804 2 16 0 1 0
2804 2 17 0 1 1
2804 2 18 0 1 0
2804 2 19 0 1 1
2804 2 20 0 1 0
2804 2 21 1 1 0
2804 2 22 1 1 0
2804 2 23 1 1 1
2804 2 24 1 1 0
2804 2 25 1 1 1
2805 2 1 0 1 0
2805 2 2 0 1 1
2805 2 3 0 1 0
2805 2 4 0 1 1
2805 2 5 0 1 0
2805 2 6 1 1 0
2805 2 7 0 1 1
2805 2 8 0 1 0
2805 2 9 0 1 0
2805 2 10 0 1 1
2805 2 11 0 1 1
2805 2 12 0 1 1
2805 2 13 0 1 0
2805 2 14 0 1 0
2805 2 15 0 1 0
2805 2 16 0 1 0
2805 2 17 0 1 0
2805 2 18 0 1 0
2805 2 19 0 1 0
2805 2 20 0 1 0
2805 2 21 1 1 0
2805 2 22 1 1 0
2805 2 23 1 1 0
2805 2 24 1 1 1
2805 2 25 1 1 0
2806 2 1 0 1 0
2806 2 2 0 1 0
2806 2 3 0 1 0
2806 2 4 0 1 0
2806 2 5 0 1 1
2806 2 6 1 1 0
2806 2 7 1 1 1
2806 2 8 1 1 0
2806 2 9 1 1 0
2806 2 10 1 1 0
2806 2 11 0 1 0
2806 2 12 0 1 0
2806 2 13 0 1 0
2806 2 14 0 1 0
2806 2 15 0 1 0
2806 2 16 0 1 1
2806 2 17 0 1 0
2806 2 18 0 1 0
2806 2 19 0 1 1
2806 2 20 0 1 0
2806 2 21 0 1 0
2806 2 22 0 1 1
2806 2 23 0 1 0
2806 2 24 0 1 1
2806 2 25 0 1 0
2807 2 1 0 1 1
2807 2 2 0 1 0
2807 2 3 0 1 1
2807 2 4 0 1 0
2807 2 5 0 1 0
2807 2 6 0 1 1
2807 2 7 0 1 0
2807 2 8 0 1 0
2807 2 9 0 1 0
2807 2 10 0 1 0
2807 2 11 0 1 0
2807 2 12 0 1 0
2807 2 13 0 1 0
2807 2 14 0 1 0
2807 2 15 0 1 0
2807 2 16 0 1 1
2807 2 17 0 1 0
2807 2 18 0 1 0
2807 2 19 0 1 1
2807 2 20 0 1 1
2807 2 21 1 1 1
2807 2 22 1 1 0
2807 2 23 1 1 0
2807 2 24 1 1 0
2807 2 25 1 1 1
2808 2 1 0 1 1
2808 2 2 1 1 0
2808 2 3 1 1 1
2808 2 4 0 1 1
2808 2 5 1 1 0
2808 2 6 0 1 0
2808 2 7 1 1 0
2808 2 8 0 1 0
2808 2 9 0 1 0
2808 2 10 1 1 0
2808 2 11 0 1 0
2808 2 12 0 1 0
2808 2 13 0 1 0
2808 2 14 0 1 0
2808 2 15 1 1 1
2808 2 16 0 1 0
2808 2 17 0 1 0
2808 2 18 0 1 1
2808 2 19 0 1 0
2808 2 20 1 1 1
2808 2 21 0 1 0
2808 2 22 0 1 0
2808 2 23 0 1 1
2808 2 24 0 1 0
2808 2 25 1 1 0
2809 2 1 1 1 0
2809 2 2 0 1 0
2809 2 3 0 1 0
2809 2 4 0 1 0
2809 2 5 0 1 1
2809 2 6 1 1 0
2809 2 7 0 1 0
2809 2 8 1 1 0
2809 2 9 0 1 0
2809 2 10 0 1 0
2809 2 11 1 1 0
2809 2 12 0 1 1
2809 2 13 0 1 1
2809 2 14 0 1 1
2809 2 15 0 1 1
2809 2 16 0 1 0
2809 2 17 0 1 0
2809 2 18 0 1 1
2809 2 19 0 1 0
2809 2 20 0 1 0
2809 2 21 0 1 1
2809 2 22 0 1 0
2809 2 23 1 1 0
2809 2 24 0 1 0
2809 2 25 0 1 0
2810 2 1 0 1 0
2810 2 2 0 1 0
2810 2 3 0 1 0
2810 2 4 0 1 0
2810 2 5 0 1 0
2810 2 6 0 1 1
2810 2 7 0 1 1
2810 2 8 0 1 0
2810 2 9 0 1 0
2810 2 10 0 1 0
2810 2 11 1 1 0
2810 2 12 1 1 0
2810 2 13 0 1 0
2810 2 14 1 1 0
2810 2 15 0 1 0
2810 2 16 0 1 0
2810 2 17 0 1 0
2810 2 18 0 1 0
2810 2 19 0 1 0
2810 2 20 0 1 0
2810 2 21 1 1 0
2810 2 22 0 1 0
2810 2 23 0 1 1
2810 2 24 0 1 0
2810 2 25 0 1 0
2811 2 1 1 1 0
2811 2 2 0 1 0
2811 2 3 0 1 0
2811 2 4 0 1 1
2811 2 5 0 1 0
2811 2 6 1 1 0
2811 2 7 0 1 0
2811 2 8 0 1 0
2811 2 9 0 1 0
2811 2 10 0 1 0
2811 2 11 1 1 1
2811 2 12 0 1 1
2811 2 13 0 1 0
2811 2 14 0 1 0
2811 2 15 0 1 1
2811 2 16 1 1 0
2811 2 17 0 1 0
2811 2 18 0 1 0
2811 2 19 0 1 0
2811 2 20 0 1 0
2811 2 21 1 1 0
2811 2 22 0 1 0
2811 2 23 0 1 0
2811 2 24 0 1 0
2811 2 25 0 1 1
2812 2 1 1 1 0
2812 2 2 0 1 0
2812 2 3 0 1 0
2812 2 4 0 1 1
2812 2 5 0 1 0
2812 2 6 0 1 0
2812 2 7 0 1 1
2812 2 8 0 1 0
2812 2 9 0 1 0
2812 2 10 0 1 0
2812 2 11 0 1 0
2812 2 12 0 1 1
2812 2 13 0 1 0
2812 2 14 0 1 1
2812 2 15 0 1 0
2812 2 16 0 1 0
2812 2 17 0 1 0
2812 2 18 0 1 0
2812 2 19 0 1 0
2812 2 20 0 1 1
2812 2 21 0 1 0
2812 2 22 1 1 0
2812 2 23 1 1 0
2812 2 24 1 1 1
2812 2 25 0 1 0
2813 2 1 0 1 0
2813 2 2 0 1 0
2813 2 3 0 1 0
2813 2 4 0 1 0
2813 2 5 0 1 0
2813 2 6 0 1 0
2813 2 7 0 1 1
2813 2 8 0 1 0
2813 2 9 1 1 0
2813 2 10 0 1 0
2813 2 11 0 1 1
2813 2 12 0 1 0
2813 2 13 0 1 1
2813 2 14 1 1 0
2813 2 15 0 1 1
2813 2 16 0 1 0
2813 2 17 0 1 0
2813 2 18 0 1 0
2813 2 19 1 1 1
2813 2 20 0 1 0
2813 2 21 1 1 0
2813 2 22 0 1 0
2813 2 23 0 1 1
2813 2 24 0 1 0
2813 2 25 0 1 1
2814 2 1 0 1 0
2814 2 2 0 1 0
2814 2 3 0 1 1
2814 2 4 0 1 0
2814 2 5 0 1 0
2814 2 6 0 1 0
2814 2 7 0 1 1
2814 2 8 0 1 0
2814 2 9 0 1 0
2814 2 10 0 1 1
2814 2 11 1 1 0
2814 2 12 1 1 0
2814 2 13 0 1 1
2814 2 14 1 1 0
2814 2 15 0 1 0
2814 2 16 0 1 1
2814 2 17 0 1 0
2814 2 18 0 1 0
2814 2 19 0 1 0
2814 2 20 0 1 0
2814 2 21 0 1 0
2814 2 22 0 1 0
2814 2 23 0 1 0
2814 2 24 0 1 0
2814 2 25 0 1 0
2815 2 1 0 1 0
2815 2 2 0 1 0
2815 2 3 0 1 0
2815 2 4 1 1 1
2815 2 5 0 1 1
2815 2 6 0 1 0
2815 2 7 0 1 0
2815 2 8 0 1 0
2815 2 9 1 1 0
2815 2 10 0 1 1
2815 2 11 0 1 1
2815 2 12 0 1 0
2815 2 13 0 1 1
2815 2 14 1 1 0
2815 2 15 0 1 0
2815 2 16 0 1 1
2815 2 17 0 1 0
2815 2 18 0 1 0
2815 2 19 1 1 0
2815 2 20 0 1 0
2815 2 21 0 1 0
2815 2 22 0 1 0
2815 2 23 0 1 1
2815 2 24 1 1 0
2815 2 25 0 1 0
2816 2 1 0 1 0
2816 2 2 0 1 0
2816 2 3 0 1 0
2816 2 4 0 1 0
2816 2 5 0 1 1
2816 2 6 0 1 0
2816 2 7 0 1 0
2816 2 8 0 1 1
2816 2 9 0 1 0
2816 2 10 0 1 0
2816 2 11 1 1 0
2816 2 12 1 1 1
2816 2 13 1 1 0
2816 2 14 1 1 0
2816 2 15 1 1 1
2816 2 16 0 1 0
2816 2 17 0 1 0
2816 2 18 0 1 1
2816 2 19 0 1 0
2816 2 20 0 1 0
2816 2 21 0 1 0
2816 2 22 0 1 1
2816 2 23 0 1 0
2816 2 24 0 1 0
2816 2 25 0 1 0
2817 2 1 1 1 1
2817 2 2 0 1 0
2817 2 3 0 1 0
2817 2 4 0 1 1
2817 2 5 1 1 0
2817 2 6 1 1 1
2817 2 7 0 1 0
2817 2 8 0 1 0
2817 2 9 0 1 1
2817 2 10 0 1 0
2817 2 11 0 1 0
2817 2 12 0 1 0
2817 2 13 0 1 0
2817 2 14 0 1 0
2817 2 15 0 1 1
2817 2 16 1 1 0
2817 2 17 1 1 1
2817 2 18 0 1 1
2817 2 19 0 1 0
2817 2 20 1 1 0
2817 2 21 0 1 0
2817 2 22 0 1 0
2817 2 23 0 1 0
2817 2 24 0 1 0
2817 2 25 0 1 1
2818 2 1 0 1 0
2818 2 2 0 1 1
2818 2 3 1 1 0
2818 2 4 0 1 0
2818 2 5 0 1 0
2818 2 6 0 1 0
2818 2 7 0 1 0
2818 2 8 1 1 0
2818 2 9 0 1 0
2818 2 10 0 1 1
2818 2 11 1 1 0
2818 2 12 0 1 0
2818 2 13 1 1 1
2818 2 14 0 1 0
2818 2 15 0 1 1
2818 2 16 0 1 1
2818 2 17 0 1 1
2818 2 18 1 1 0
2818 2 19 0 1 0
2818 2 20 0 1 1
2818 2 21 0 1 1
2818 2 22 0 1 0
2818 2 23 1 1 0
2818 2 24 0 1 1
2818 2 25 0 1 0
2819 2 1 0 1 0
2819 2 2 0 1 0
2819 2 3 0 1 0
2819 2 4 0 1 1
2819 2 5 0 1 1
2819 2 6 1 1 0
2819 2 7 0 1 0
2819 2 8 0 1 0
2819 2 9 1 1 0
2819 2 10 0 1 0
2819 2 11 0 1 0
2819 2 12 0 1 0
2819 2 13 0 1 0
2819 2 14 0 1 0
2819 2 15 0 1 0
2819 2 16 1 1 0
2819 2 17 0 1 0
2819 2 18 0 1 1
2819 2 19 0 1 0
2819 2 20 0 1 0
2819 2 21 0 1 0
2819 2 22 0 1 0
2819 2 23 0 1 1
2819 2 24 0 1 0
2819 2 25 0 1 0
2820 2 1 0 1 0
2820 2 2 0 1 0
2820 2 3 0 1 0
2820 2 4 1 1 0
2820 2 5 0 1 0
2820 2 6 0 1 0
2820 2 7 0 1 0
2820 2 8 0 1 0
2820 2 9 0 1 1
2820 2 10 0 1 1
2820 2 11 0 1 0
2820 2 12 0 1 0
2820 2 13 0 1 1
2820 2 14 0 1 1
2820 2 15 0 1 0
2820 2 16 0 1 0
2820 2 17 0 1 0
2820 2 18 1 1 0
2820 2 19 0 1 0
2820 2 20 0 1 1
2820 2 21 1 1 0
2820 2 22 0 1 0
2820 2 23 0 1 0
2820 2 24 0 1 0
2820 2 25 0 1 0
2821 2 1 1 1 0
2821 2 2 0 1 1
2821 2 3 1 1 1
2821 2 4 1 1 0
2821 2 5 1 1 0
2821 2 6 0 1 0
2821 2 7 0 1 0
2821 2 8 0 1 1
2821 2 9 0 1 0
2821 2 10 0 1 1
2821 2 11 0 1 0
2821 2 12 0 1 0
2821 2 13 0 1 0
2821 2 14 0 1 0
2821 2 15 0 1 0
2821 2 16 0 1 0
2821 2 17 0 1 0
2821 2 18 0 1 1
2821 2 19 0 1 0
2821 2 20 0 1 0
2821 2 21 0 1 0
2821 2 22 0 1 0
2821 2 23 0 1 0
2821 2 24 0 1 0
2821 2 25 0 1 0
2822 2 1 1 1 0
2822 2 2 0 1 0
2822 2 3 1 1 0
2822 2 4 1 1 1
2822 2 5 0 1 0
2822 2 6 0 1 0
2822 2 7 0 1 0
2822 2 8 0 1 0
2822 2 9 0 1 0
2822 2 10 0 1 0
2822 2 11 0 1 0
2822 2 12 0 1 0
2822 2 13 0 1 0
2822 2 14 0 1 0
2822 2 15 0 1 0
2822 2 16 0 1 1
2822 2 17 0 1 0
2822 2 18 0 1 0
2822 2 19 1 1 1
2822 2 20 0 1 1
2822 2 21 0 1 1
2822 2 22 0 1 0
2822 2 23 1 1 0
2822 2 24 0 1 0
2822 2 25 0 1 0
2823 2 1 1 1 0
2823 2 2 1 1 0
2823 2 3 1 1 0
2823 2 4 1 1 0
2823 2 5 1 1 1
2823 2 6 0 1 0
2823 2 7 0 1 1
2823 2 8 0 1 1
2823 2 9 0 1 0
2823 2 10 0 1 1
2823 2 11 1 1 0
2823 2 12 0 1 0
2823 2 13 0 1 0
2823 2 14 0 1 0
2823 2 15 0 1 0
2823 2 16 0 1 0
2823 2 17 0 1 0
2823 2 18 0 1 0
2823 2 19 0 1 0
2823 2 20 0 1 1
2823 2 21 0 1 0
2823 2 22 0 1 0
2823 2 23 0 1 1
2823 2 24 0 1 1
2823 2 25 0 1 0
2824 2 1 0 1 0
2824 2 2 0 1 0
2824 2 3 0 1 0
2824 2 4 0 1 0
2824 2 5 0 1 0
2824 2 6 0 1 0
2824 2 7 0 1 1
2824 2 8 0 1 1
2824 2 9 0 1 0
2824 2 10 0 1 0
2824 2 11 0 1 1
2824 2 12 0 1 0
2824 2 13 0 1 0
2824 2 14 0 1 0
2824 2 15 0 1 0
2824 2 16 0 1 0
2824 2 17 1 1 0
2824 2 18 0 1 0
2824 2 19 0 1 0
2824 2 20 0 1 0
2824 2 21 0 1 0
2824 2 22 1 1 0
2824 2 23 0 1 0
2824 2 24 0 1 0
2824 2 25 1 1 0
2825 2 1 0 1 1
2825 2 2 0 1 0
2825 2 3 1 1 0
2825 2 4 0 1 0
2825 2 5 1 1 0
2825 2 6 1 1 0
2825 2 7 1 1 0
2825 2 8 0 1 0
2825 2 9 0 1 0
2825 2 10 1 1 1
2825 2 11 0 1 0
2825 2 12 0 1 1
2825 2 13 0 1 0
2825 2 14 0 1 0
2825 2 15 0 1 0
2825 2 16 0 1 0
2825 2 17 0 1 0
2825 2 18 0 1 1
2825 2 19 0 1 1
2825 2 20 0 1 0
2825 2 21 0 1 1
2825 2 22 0 1 1
2825 2 23 1 1 1
2825 2 24 1 1 0
2825 2 25 1 1 0
2826 2 1 0 1 0
2826 2 2 0 1 1
2826 2 3 1 1 1
2826 2 4 0 1 1
2826 2 5 0 1 0
2826 2 6 0 1 1
2826 2 7 0 1 0
2826 2 8 1 1 0
2826 2 9 0 1 1
2826 2 10 0 1 1
2826 2 11 0 1 0
2826 2 12 0 1 0
2826 2 13 1 1 0
2826 2 14 0 1 0
2826 2 15 0 1 0
2826 2 16 0 1 0
2826 2 17 0 1 0
2826 2 18 1 1 0
2826 2 19 0 1 0
2826 2 20 0 1 0
2826 2 21 0 1 0
2826 2 22 0 1 0
2826 2 23 1 1 0
2826 2 24 0 1 0
2826 2 25 0 1 0
2827 2 1 0 1 0
2827 2 2 0 1 0
2827 2 3 0 1 0
2827 2 4 0 1 0
2827 2 5 0 1 0
2827 2 6 0 1 0
2827 2 7 0 1 0
2827 2 8 0 1 0
2827 2 9 0 1 1
2827 2 10 1 1 0
2827 2 11 1 1 0
2827 2 12 1 1 0
2827 2 13 0 1 0
2827 2 14 1 1 0
2827 2 15 1 1 0
2827 2 16 0 1 0
2827 2 17 0 1 0
2827 2 18 0 1 0
2827 2 19 0 1 0
2827 2 20 0 1 0
2827 2 21 0 1 1
2827 2 22 0 1 1
2827 2 23 0 1 1
2827 2 24 0 1 0
2827 2 25 0 1 1
2828 2 1 0 1 0
2828 2 2 0 1 0
2828 2 3 0 1 0
2828 2 4 0 1 0
2828 2 5 0 1 1
2828 2 6 0 1 0
2828 2 7 0 1 0
2828 2 8 0 1 0
2828 2 9 0 1 1
2828 2 10 1 1 0
2828 2 11 1 1 1
2828 2 12 1 1 0
2828 2 13 1 1 0
2828 2 14 0 1 0
2828 2 15 1 1 0
2828 2 16 0 1 1
2828 2 17 0 1 0
2828 2 18 0 1 0
2828 2 19 0 1 0
2828 2 20 0 1 0
2828 2 21 0 1 1
2828 2 22 0 1 0
2828 2 23 0 1 1
2828 2 24 0 1 1
2828 2 25 0 1 0
2829 2 1 1 1 0
2829 2 2 0 1 0
2829 2 3 1 1 1
2829 2 4 0 1 0
2829 2 5 0 1 0
2829 2 6 0 1 1
2829 2 7 0 1 0
2829 2 8 0 1 0
2829 2 9 0 1 0
2829 2 10 1 1 1
2829 2 11 1 1 0
2829 2 12 0 1 0
2829 2 13 0 1 0
2829 2 14 0 1 0
2829 2 15 0 1 1
2829 2 16 0 1 1
2829 2 17 0 1 0
2829 2 18 0 1 0
2829 2 19 0 1 1
2829 2 20 0 1 0
2829 2 21 1 1 0
2829 2 22 1 1 0
2829 2 23 1 1 0
2829 2 24 0 1 1
2829 2 25 1 1 0
2830 2 1 0 1 0
2830 2 2 0 1 0
2830 2 3 0 1 0
2830 2 4 0 1 0
2830 2 5 0 1 0
2830 2 6 0 1 1
2830 2 7 0 1 0
2830 2 8 0 1 0
2830 2 9 0 1 0
2830 2 10 0 1 0
2830 2 11 1 1 1
2830 2 12 1 1 0
2830 2 13 1 1 1
2830 2 14 1 1 0
2830 2 15 1 1 0
2830 2 16 0 1 1
2830 2 17 0 1 0
2830 2 18 0 1 0
2830 2 19 0 1 1
2830 2 20 0 1 1
2830 2 21 0 1 0
2830 2 22 0 1 0
2830 2 23 0 1 0
2830 2 24 0 1 0
2830 2 25 0 1 0
2831 2 1 0 1 1
2831 2 2 0 1 1
2831 2 3 0 1 0
2831 2 4 0 1 1
2831 2 5 0 1 0
2831 2 6 0 1 0
2831 2 7 0 1 0
2831 2 8 0 1 1
2831 2 9 0 1 0
2831 2 10 0 1 0
2831 2 11 0 1 0
2831 2 12 0 1 1
2831 2 13 0 1 0
2831 2 14 0 1 0
2831 2 15 0 1 0
2831 2 16 0 1 0
2831 2 17 1 1 0
2831 2 18 0 1 1
2831 2 19 0 1 0
2831 2 20 0 1 1
2831 2 21 1 1 0
2831 2 22 1 1 0
2831 2 23 1 1 1
2831 2 24 1 1 0
2831 2 25 1 1 0
2832 2 1 0 1 1
2832 2 2 1 1 0
2832 2 3 0 1 0
2832 2 4 0 1 0
2832 2 5 0 1 0
2832 2 6 0 1 0
2832 2 7 0 1 0
2832 2 8 0 1 0
2832 2 9 0 1 0
2832 2 10 1 1 1
2832 2 11 0 1 1
2832 2 12 1 1 1
2832 2 13 0 1 1
2832 2 14 0 1 0
2832 2 15 1 1 0
2832 2 16 0 1 0
2832 2 17 0 1 0
2832 2 18 0 1 0
2832 2 19 0 1 0
2832 2 20 1 1 0
2832 2 21 0 1 0
2832 2 22 0 1 1
2832 2 23 0 1 1
2832 2 24 0 1 0
2832 2 25 1 1 0
2833 2 1 0 1 0
2833 2 2 0 1 0
2833 2 3 0 1 1
2833 2 4 0 1 0
2833 2 5 0 1 0
2833 2 6 1 1 0
2833 2 7 1 1 0
2833 2 8 1 1 0
2833 2 9 1 1 0
2833 2 10 1 1 1
2833 2 11 0 1 0
2833 2 12 1 1 0
2833 2 13 0 1 0
2833 2 14 0 1 0
2833 2 15 0 1 1
2833 2 16 0 1 0
2833 2 17 0 1 1
2833 2 18 0 1 0
2833 2 19 0 1 0
2833 2 20 0 1 0
2833 2 21 0 1 1
2833 2 22 0 1 0
2833 2 23 0 1 0
2833 2 24 0 1 0
2833 2 25 0 1 1
2834 2 1 0 1 0
2834 2 2 0 1 0
2834 2 3 1 1 0
2834 2 4 0 1 0
2834 2 5 0 1 0
2834 2 6 0 1 0
2834 2 7 0 1 0
2834 2 8 0 1 0
2834 2 9 0 1 0
2834 2 10 0 1 0
2834 2 11 0 1 0
2834 2 12 0 1 0
2834 2 13 1 1 0
2834 2 14 0 1 0
2834 2 15 0 1 0
2834 2 16 0 1 0
2834 2 17 0 1 0
2834 2 18 0 1 0
2834 2 19 0 1 0
2834 2 20 0 1 0
2834 2 21 0 1 0
2834 2 22 0 1 0
2834 2 23 1 1 1
2834 2 24 0 1 0
2834 2 25 0 1 0
2835 2 1 0 1 0
2835 2 2 0 1 0
2835 2 3 0 1 0
2835 2 4 0 1 1
2835 2 5 0 1 0
2835 2 6 0 1 0
2835 2 7 1 1 0
2835 2 8 0 1 0
2835 2 9 1 1 0
2835 2 10 1 1 1
2835 2 11 0 1 0
2835 2 12 0 1 1
2835 2 13 0 1 0
2835 2 14 0 1 0
2835 2 15 0 1 1
2835 2 16 0 1 1
2835 2 17 1 1 0
2835 2 18 0 1 0
2835 2 19 0 1 1
2835 2 20 0 1 0
2835 2 21 0 1 0
2835 2 22 1 1 1
2835 2 23 1 1 0
2835 2 24 0 1 0
2835 2 25 1 1 0
2836 2 1 0 1 0
2836 2 2 0 1 1
2836 2 3 0 1 0
2836 2 4 0 1 0
2836 2 5 0 1 1
2836 2 6 1 1 0
2836 2 7 0 1 0
2836 2 8 0 1 0
2836 2 9 1 1 1
2836 2 10 1 1 0
2836 2 11 0 1 0
2836 2 12 0 1 0
2836 2 13 0 1 0
2836 2 14 0 1 0
2836 2 15 0 1 1
2836 2 16 0 1 0
2836 2 17 1 1 0
2836 2 18 0 1 0
2836 2 19 1 1 0
2836 2 20 0 1 0
2836 2 21 0 1 0
2836 2 22 0 1 0
2836 2 23 0 1 0
2836 2 24 0 1 0
2836 2 25 0 1 1
2837 2 1 0 1 0
2837 2 2 0 1 0
2837 2 3 0 1 1
2837 2 4 0 1 0
2837 2 5 0 1 0
2837 2 6 0 1 0
2837 2 7 1 1 0
2837 2 8 0 1 0
2837 2 9 0 1 0
2837 2 10 0 1 0
2837 2 11 0 1 0
2837 2 12 1 1 0
2837 2 13 0 1 0
2837 2 14 0 1 0
2837 2 15 0 1 0
2837 2 16 1 1 0
2837 2 17 1 1 0
2837 2 18 0 1 0
2837 2 19 0 1 0
2837 2 20 0 1 1
2837 2 21 0 1 0
2837 2 22 1 1 1
2837 2 23 0 1 0
2837 2 24 0 1 1
2837 2 25 0 1 0
2838 2 1 0 1 1
2838 2 2 0 1 0
2838 2 3 0 1 0
2838 2 4 0 1 1
2838 2 5 1 1 0
2838 2 6 0 1 1
2838 2 7 0 1 0
2838 2 8 0 1 0
2838 2 9 0 1 0
2838 2 10 1 1 1
2838 2 11 1 1 1
2838 2 12 0 1 1
2838 2 13 0 1 1
2838 2 14 0 1 0
2838 2 15 1 1 0
2838 2 16 0 1 0
2838 2 17 0 1 0
2838 2 18 0 1 0
2838 2 19 0 1 1
2838 2 20 1 1 0
2838 2 21 1 1 0
2838 2 22 1 1 0
2838 2 23 1 1 0
2838 2 24 0 1 0
2838 2 25 1 1 0
2839 2 1 0 1 0
2839 2 2 1 1 0
2839 2 3 0 1 0
2839 2 4 0 1 0
2839 2 5 0 1 0
2839 2 6 0 1 0
2839 2 7 0 1 0
2839 2 8 0 1 0
2839 2 9 0 1 1
2839 2 10 0 1 0
2839 2 11 0 1 0
2839 2 12 1 1 0
2839 2 13 0 1 0
2839 2 14 1 1 0
2839 2 15 0 1 0
2839 2 16 0 1 0
2839 2 17 0 1 0
2839 2 18 0 1 1
2839 2 19 0 1 0
2839 2 20 0 1 0
2839 2 21 0 1 0
2839 2 22 1 1 0
2839 2 23 0 1 0
2839 2 24 0 1 0
2839 2 25 0 1 0
2840 2 1 0 1 0
2840 2 2 0 1 0
2840 2 3 1 1 1
2840 2 4 0 1 0
2840 2 5 0 1 0
2840 2 6 0 1 0
2840 2 7 0 1 0
2840 2 8 0 1 1
2840 2 9 0 1 1
2840 2 10 1 1 1
2840 2 11 0 1 0
2840 2 12 1 1 0
2840 2 13 1 1 0
2840 2 14 0 1 0
2840 2 15 1 1 0
2840 2 16 0 1 0
2840 2 17 1 1 0
2840 2 18 0 1 0
2840 2 19 0 1 0
2840 2 20 0 1 0
2840 2 21 0 1 1
2840 2 22 0 1 0
2840 2 23 1 1 0
2840 2 24 0 1 0
2840 2 25 0 1 1
2841 2 1 0 1 0
2841 2 2 0 1 0
2841 2 3 0 1 0
2841 2 4 0 1 1
2841 2 5 0 1 1
2841 2 6 0 1 0
2841 2 7 0 1 0
2841 2 8 0 1 0
2841 2 9 0 1 0
2841 2 10 0 1 0
2841 2 11 0 1 0
2841 2 12 0 1 1
2841 2 13 0 1 0
2841 2 14 0 1 0
2841 2 15 0 1 1
2841 2 16 1 1 0
2841 2 17 1 1 1
2841 2 18 1 1 0
2841 2 19 1 1 0
2841 2 20 0 1 0
2841 2 21 1 1 0
2841 2 22 0 1 0
2841 2 23 0 1 0
2841 2 24 0 1 0
2841 2 25 0 1 1
2842 2 1 0 1 0
2842 2 2 0 1 1
2842 2 3 0 1 0
2842 2 4 0 1 1
2842 2 5 0 1 0
2842 2 6 0 1 0
2842 2 7 0 1 1
2842 2 8 0 1 0
2842 2 9 0 1 1
2842 2 10 0 1 0
2842 2 11 0 1 0
2842 2 12 0 1 0
2842 2 13 0 1 0
2842 2 14 0 1 0
2842 2 15 0 1 0
2842 2 16 0 1 0
2842 2 17 0 1 0
2842 2 18 0 1 0
2842 2 19 0 1 1
2842 2 20 0 1 0
2842 2 21 1 1 1
2842 2 22 1 1 0
2842 2 23 1 1 0
2842 2 24 0 1 0
2842 2 25 1 1 0
2843 2 1 0 1 1
2843 2 2 0 1 0
2843 2 3 0 1 0
2843 2 4 0 1 0
2843 2 5 0 1 0
2843 2 6 0 1 0
2843 2 7 0 1 0
2843 2 8 0 1 1
2843 2 9 0 1 0
2843 2 10 0 1 0
2843 2 11 0 1 1
2843 2 12 0 1 1
2843 2 13 0 1 0
2843 2 14 0 1 0
2843 2 15 0 1 0
2843 2 16 1 1 0
2843 2 17 1 1 0
2843 2 18 1 1 1
2843 2 19 1 1 0
2843 2 20 1 1 0
2843 2 21 0 1 0
2843 2 22 0 1 0
2843 2 23 0 1 0
2843 2 24 0 1 0
2843 2 25 0 1 1
2844 2 1 0 1 0
2844 2 2 0 1 0
2844 2 3 0 1 0
2844 2 4 0 1 0
2844 2 5 1 1 1
2844 2 6 0 1 0
2844 2 7 0 1 0
2844 2 8 0 1 1
2844 2 9 0 1 0
2844 2 10 1 1 1
2844 2 11 0 1 0
2844 2 12 0 1 0
2844 2 13 0 1 1
2844 2 14 0 1 1
2844 2 15 1 1 1
2844 2 16 0 1 1
2844 2 17 0 1 0
2844 2 18 1 1 1
2844 2 19 0 1 0
2844 2 20 1 1 0
2844 2 21 0 1 0
2844 2 22 0 1 1
2844 2 23 0 1 1
2844 2 24 0 1 0
2844 2 25 1 1 0
2845 2 1 0 1 0
2845 2 2 0 1 0
2845 2 3 0 1 0
2845 2 4 0 1 0
2845 2 5 1 1 1
2845 2 6 0 1 0
2845 2 7 0 1 0
2845 2 8 0 1 0
2845 2 9 0 1 0
2845 2 10 1 1 0
2845 2 11 0 1 1
2845 2 12 1 1 0
2845 2 13 0 1 0
2845 2 14 1 1 0
2845 2 15 1 1 0
2845 2 16 0 1 0
2845 2 17 0 1 0
2845 2 18 0 1 1
2845 2 19 0 1 0
2845 2 20 1 1 0
2845 2 21 0 1 0
2845 2 22 0 1 1
2845 2 23 0 1 1
2845 2 24 0 1 1
2845 2 25 1 1 0
2846 2 1 0 1 1
2846 2 2 0 1 0
2846 2 3 0 1 0
2846 2 4 0 1 0
2846 2 5 1 1 0
2846 2 6 0 1 0
2846 2 7 0 1 0
2846 2 8 0 1 0
2846 2 9 0 1 0
2846 2 10 1 1 0
2846 2 11 0 1 0
2846 2 12 0 1 0
2846 2 13 0 1 0
2846 2 14 0 1 0
2846 2 15 0 1 0
2846 2 16 1 1 1
2846 2 17 0 1 0
2846 2 18 0 1 1
2846 2 19 0 1 0
2846 2 20 0 1 1
2846 2 21 0 1 0
2846 2 22 0 1 1
2846 2 23 0 1 1
2846 2 24 1 1 0
2846 2 25 0 1 1
2847 2 1 0 1 0
2847 2 2 1 1 0
2847 2 3 0 1 0
2847 2 4 0 1 1
2847 2 5 0 1 0
2847 2 6 0 1 0
2847 2 7 1 1 0
2847 2 8 0 1 0
2847 2 9 0 1 0
2847 2 10 0 1 0
2847 2 11 0 1 0
2847 2 12 0 1 0
2847 2 13 0 1 1
2847 2 14 0 1 1
2847 2 15 0 1 0
2847 2 16 1 1 1
2847 2 17 0 1 0
2847 2 18 0 1 0
2847 2 19 1 1 0
2847 2 20 0 1 0
2847 2 21 0 1 0
2847 2 22 1 1 0
2847 2 23 0 1 0
2847 2 24 0 1 0
2847 2 25 0 1 0
2848 2 1 0 1 0
2848 2 2 0 1 0
2848 2 3 0 1 0
2848 2 4 0 1 1
2848 2 5 0 1 0
2848 2 6 0 1 0
2848 2 7 0 1 0
2848 2 8 0 1 1
2848 2 9 0 1 0
2848 2 10 0 1 1
2848 2 11 0 1 0
2848 2 12 1 1 1
2848 2 13 1 1 0
2848 2 14 0 1 0
2848 2 15 0 1 0
2848 2 16 0 1 0
2848 2 17 0 1 1
2848 2 18 0 1 1
2848 2 19 0 1 0
2848 2 20 1 1 0
2848 2 21 0 1 0
2848 2 22 0 1 0
2848 2 23 0 1 0
2848 2 24 0 1 0
2848 2 25 0 1 0
2849 2 1 1 1 0
2849 2 2 0 1 0
2849 2 3 0 1 0
2849 2 4 0 1 1
2849 2 5 1 1 1
2849 2 6 0 1 0
2849 2 7 0 1 0
2849 2 8 0 1 0
2849 2 9 0 1 0
2849 2 10 0 1 0
2849 2 11 0 1 0
2849 2 12 0 1 0
2849 2 13 0 1 0
2849 2 14 0 1 0
2849 2 15 0 1 0
2849 2 16 0 1 0
2849 2 17 0 1 0
2849 2 18 0 1 0
2849 2 19 0 1 0
2849 2 20 0 1 0
2849 2 21 1 1 1
2849 2 22 0 1 0
2849 2 23 0 1 0
2849 2 24 0 1 1
2849 2 25 1 1 0
2850 2 1 1 1 0
2850 2 2 1 1 0
2850 2 3 1 1 1
2850 2 4 1 1 0
2850 2 5 1 1 0
2850 2 6 0 1 0
2850 2 7 0 1 0
2850 2 8 0 1 0
2850 2 9 0 1 0
2850 2 10 0 1 0
2850 2 11 0 1 0
2850 2 12 0 1 0
2850 2 13 0 1 1
2850 2 14 0 1 0
2850 2 15 0 1 1
2850 2 16 0 1 0
2850 2 17 0 1 1
2850 2 18 0 1 1
2850 2 19 0 1 0
2850 2 20 0 1 0
2850 2 21 0 1 0
2850 2 22 0 1 1
2850 2 23 1 1 1
2850 2 24 0 1 0
2850 2 25 0 1 0
2851 2 1 0 1 1
2851 2 2 0 1 1
2851 2 3 0 1 0
2851 2 4 0 1 0
2851 2 5 0 1 0
2851 2 6 0 1 0
2851 2 7 0 1 0
2851 2 8 0 1 0
2851 2 9 0 1 0
2851 2 10 0 1 1
2851 2 11 0 1 0
2851 2 12 0 1 0
2851 2 13 0 1 0
2851 2 14 0 1 1
2851 2 15 0 1 0
2851 2 16 0 1 0
2851 2 17 0 1 0
2851 2 18 0 1 1
2851 2 19 0 1 0
2851 2 20 0 1 0
2851 2 21 0 1 0
2851 2 22 1 1 0
2851 2 23 1 1 0
2851 2 24 1 1 0
2851 2 25 1 1 0
2852 2 1 0 1 0
2852 2 2 0 1 0
2852 2 3 0 1 0
2852 2 4 0 1 1
2852 2 5 0 1 0
2852 2 6 0 1 0
2852 2 7 0 1 1
2852 2 8 0 1 1
2852 2 9 0 1 0
2852 2 10 0 1 0
2852 2 11 0 1 1
2852 2 12 0 1 0
2852 2 13 0 1 0
2852 2 14 0 1 0
2852 2 15 0 1 0
2852 2 16 0 1 0
2852 2 17 1 1 0
2852 2 18 1 1 1
2852 2 19 1 1 0
2852 2 20 1 1 0
2852 2 21 0 1 1
2852 2 22 0 1 0
2852 2 23 0 1 0
2852 2 24 0 1 0
2852 2 25 0 1 0
2853 2 1 0 1 0
2853 2 2 0 1 1
2853 2 3 1 1 0
2853 2 4 0 1 0
2853 2 5 0 1 0
2853 2 6 0 1 0
2853 2 7 0 1 0
2853 2 8 1 1 0
2853 2 9 0 1 0
2853 2 10 0 1 0
2853 2 11 0 1 1
2853 2 12 0 1 1
2853 2 13 1 1 0
2853 2 14 0 1 0
2853 2 15 0 1 1
2853 2 16 0 1 0
2853 2 17 0 1 0
2853 2 18 1 1 1
2853 2 19 0 1 0
2853 2 20 0 1 0
2853 2 21 0 1 1
2853 2 22 0 1 0
2853 2 23 1 1 0
2853 2 24 0 1 0
2853 2 25 0 1 1
2854 2 1 1 1 0
2854 2 2 0 1 0
2854 2 3 0 1 1
2854 2 4 0 1 0
2854 2 5 1 1 0
2854 2 6 0 1 1
2854 2 7 0 1 0
2854 2 8 0 1 0
2854 2 9 0 1 1
2854 2 10 1 1 0
2854 2 11 0 1 0
2854 2 12 0 1 0
2854 2 13 0 1 0
2854 2 14 0 1 0
2854 2 15 1 1 0
2854 2 16 1 1 1
2854 2 17 0 1 0
2854 2 18 0 1 0
2854 2 19 0 1 0
2854 2 20 1 1 1
2854 2 21 1 1 1
2854 2 22 0 1 0
2854 2 23 0 1 1
2854 2 24 0 1 1
2854 2 25 1 1 0
2855 2 1 0 1 0
2855 2 2 0 1 0
2855 2 3 1 1 0
2855 2 4 1 1 0
2855 2 5 1 1 0
2855 2 6 0 1 0
2855 2 7 0 1 1
2855 2 8 0 1 1
2855 2 9 1 1 1
2855 2 10 0 1 0
2855 2 11 0 1 0
2855 2 12 0 1 0
2855 2 13 0 1 0
2855 2 14 1 1 0
2855 2 15 0 1 0
2855 2 16 0 1 0
2855 2 17 0 1 1
2855 2 18 0 1 1
2855 2 19 0 1 0
2855 2 20 0 1 0
2855 2 21 0 1 1
2855 2 22 0 1 0
2855 2 23 1 1 0
2855 2 24 1 1 0
2855 2 25 0 1 1
2856 2 1 0 1 0
2856 2 2 0 1 0
2856 2 3 0 1 0
2856 2 4 0 1 1
2856 2 5 0 1 0
2856 2 6 0 1 0
2856 2 7 1 1 0
2856 2 8 0 1 0
2856 2 9 1 1 0
2856 2 10 0 1 0
2856 2 11 0 1 0
2856 2 12 0 1 1
2856 2 13 0 1 0
2856 2 14 0 1 1
2856 2 15 0 1 0
2856 2 16 1 1 1
2856 2 17 1 1 0
2856 2 18 0 1 1
2856 2 19 1 1 0
2856 2 20 0 1 0
2856 2 21 0 1 0
2856 2 22 0 1 0
2856 2 23 0 1 0
2856 2 24 1 1 0
2856 2 25 0 1 1
2857 2 1 0 1 0
2857 2 2 1 1 0
2857 2 3 0 1 1
2857 2 4 0 1 0
2857 2 5 0 1 0
2857 2 6 0 1 1
2857 2 7 0 1 0
2857 2 8 0 1 0
2857 2 9 0 1 0
2857 2 10 0 1 1
2857 2 11 0 1 0
2857 2 12 0 1 0
2857 2 13 0 1 1
2857 2 14 0 1 0
2857 2 15 1 1 0
2857 2 16 0 1 0
2857 2 17 1 1 0
2857 2 18 0 1 0
2857 2 19 0 1 0
2857 2 20 0 1 0
2857 2 21 0 1 1
2857 2 22 1 1 0
2857 2 23 0 1 0
2857 2 24 0 1 0
2857 2 25 1 1 0
2858 2 1 0 1 1
2858 2 2 0 1 0
2858 2 3 0 1 0
2858 2 4 0 1 0
2858 2 5 0 1 1
2858 2 6 1 1 0
2858 2 7 1 1 0
2858 2 8 1 1 0
2858 2 9 1 1 0
2858 2 10 1 1 0
2858 2 11 0 1 0
2858 2 12 0 1 0
2858 2 13 0 1 0
2858 2 14 0 1 1
2858 2 15 0 1 0
2858 2 16 0 1 0
2858 2 17 0 1 1
2858 2 18 0 1 0
2858 2 19 0 1 0
2858 2 20 0 1 0
2858 2 21 0 1 0
2858 2 22 0 1 0
2858 2 23 0 1 0
2858 2 24 0 1 1
2858 2 25 0 1 0
2859 2 1 0 1 1
2859 2 2 1 1 0
2859 2 3 0 1 0
2859 2 4 0 1 1
2859 2 5 0 1 0
2859 2 6 1 1 1
2859 2 7 1 1 0
2859 2 8 0 1 0
2859 2 9 1 1 0
2859 2 10 1 1 0
2859 2 11 0 1 0
2859 2 12 0 1 0
2859 2 13 0 1 1
2859 2 14 0 1 0
2859 2 15 0 1 0
2859 2 16 0 1 1
2859 2 17 0 1 0
2859 2 18 0 1 1
2859 2 19 0 1 0
2859 2 20 0 1 0
2859 2 21 0 1 1
2859 2 22 1 1 0
2859 2 23 0 1 0
2859 2 24 0 1 0
2859 2 25 0 1 0
2860 2 1 0 1 0
2860 2 2 0 1 0
2860 2 3 0 1 1
2860 2 4 1 1 1
2860 2 5 0 1 0
2860 2 6 0 1 0
2860 2 7 0 1 0
2860 2 8 0 1 0
2860 2 9 1 1 1
2860 2 10 0 1 0
2860 2 11 0 1 1
2860 2 12 0 1 0
2860 2 13 0 1 0
2860 2 14 1 1 0
2860 2 15 0 1 0
2860 2 16 0 1 1
2860 2 17 0 1 0
2860 2 18 0 1 0
2860 2 19 1 1 0
2860 2 20 0 1 0
2860 2 21 0 1 0
2860 2 22 1 1 0
2860 2 23 0 1 1
2860 2 24 1 1 1
2860 2 25 0 1 1
2861 2 1 0 1 1
2861 2 2 0 1 0
2861 2 3 0 1 0
2861 2 4 0 1 0
2861 2 5 0 1 0
2861 2 6 0 1 0
2861 2 7 1 1 0
2861 2 8 0 1 1
2861 2 9 1 1 1
2861 2 10 1 1 0
2861 2 11 0 1 1
2861 2 12 1 1 0
2861 2 13 1 1 1
2861 2 14 1 1 0
2861 2 15 1 1 1
2861 2 16 1 1 0
2861 2 17 0 1 1
2861 2 18 0 1 1
2861 2 19 1 1 0
2861 2 20 0 1 0
2861 2 21 0 1 0
2861 2 22 0 1 0
2861 2 23 0 1 1
2861 2 24 0 1 0
2861 2 25 0 1 0
2862 2 1 0 1 0
2862 2 2 0 1 0
2862 2 3 0 1 0
2862 2 4 0 1 0
2862 2 5 0 1 1
2862 2 6 0 1 0
2862 2 7 0 1 0
2862 2 8 0 1 1
2862 2 9 0 1 1
2862 2 10 0 1 0
2862 2 11 0 1 1
2862 2 12 0 1 0
2862 2 13 0 1 0
2862 2 14 0 1 0
2862 2 15 0 1 1
2862 2 16 0 1 0
2862 2 17 0 1 0
2862 2 18 1 1 0
2862 2 19 0 1 0
2862 2 20 1 1 0
2862 2 21 1 1 0
2862 2 22 1 1 0
2862 2 23 1 1 0
2862 2 24 1 1 1
2862 2 25 1 1 1
2863 2 1 0 1 0
2863 2 2 0 1 1
2863 2 3 0 1 1
2863 2 4 0 1 0
2863 2 5 0 1 0
2863 2 6 0 1 0
2863 2 7 0 1 0
2863 2 8 0 1 1
2863 2 9 0 1 1
2863 2 10 0 1 0
2863 2 11 1 1 0
2863 2 12 1 1 1
2863 2 13 1 1 0
2863 2 14 1 1 1
2863 2 15 1 1 0
2863 2 16 0 1 0
2863 2 17 0 1 0
2863 2 18 0 1 0
2863 2 19 0 1 0
2863 2 20 0 1 0
2863 2 21 1 1 0
2863 2 22 0 1 1
2863 2 23 0 1 0
2863 2 24 0 1 0
2863 2 25 0 1 0
2864 2 1 1 1 0
2864 2 2 0 1 0
2864 2 3 1 1 1
2864 2 4 0 1 0
2864 2 5 1 1 0
2864 2 6 0 1 1
2864 2 7 0 1 0
2864 2 8 0 1 0
2864 2 9 0 1 0
2864 2 10 1 1 0
2864 2 11 0 1 0
2864 2 12 0 1 0
2864 2 13 0 1 0
2864 2 14 0 1 1
2864 2 15 0 1 1
2864 2 16 0 1 0
2864 2 17 0 1 0
2864 2 18 0 1 0
2864 2 19 0 1 0
2864 2 20 0 1 0
2864 2 21 0 1 0
2864 2 22 0 1 0
2864 2 23 0 1 0
2864 2 24 0 1 1
2864 2 25 0 1 0
2865 2 1 0 1 0
2865 2 2 0 1 0
2865 2 3 0 1 1
2865 2 4 0 1 0
2865 2 5 0 1 0
2865 2 6 0 1 1
2865 2 7 0 1 0
2865 2 8 0 1 1
2865 2 9 0 1 0
2865 2 10 0 1 0
2865 2 11 0 1 0
2865 2 12 0 1 0
2865 2 13 0 1 0
2865 2 14 0 1 0
2865 2 15 0 1 0
2865 2 16 0 1 0
2865 2 17 0 1 1
2865 2 18 0 1 0
2865 2 19 0 1 0
2865 2 20 0 1 0
2865 2 21 1 1 0
2865 2 22 1 1 1
2865 2 23 1 1 0
2865 2 24 1 1 1
2865 2 25 1 1 0
2866 2 1 1 1 0
2866 2 2 0 1 0
2866 2 3 0 1 0
2866 2 4 1 1 0
2866 2 5 1 1 0
2866 2 6 0 1 0
2866 2 7 0 1 0
2866 2 8 0 1 0
2866 2 9 0 1 0
2866 2 10 0 1 1
2866 2 11 0 1 0
2866 2 12 0 1 0
2866 2 13 0 1 0
2866 2 14 1 1 0
2866 2 15 0 1 0
2866 2 16 0 1 1
2866 2 17 0 1 1
2866 2 18 0 1 0
2866 2 19 0 1 0
2866 2 20 0 1 0
2866 2 21 0 1 1
2866 2 22 0 1 0
2866 2 23 0 1 0
2866 2 24 0 1 0
2866 2 25 0 1 0
2867 2 1 0 1 0
2867 2 2 0 1 0
2867 2 3 1 1 0
2867 2 4 1 1 0
2867 2 5 0 1 1
2867 2 6 0 1 0
2867 2 7 0 1 0
2867 2 8 0 1 0
2867 2 9 0 1 0
2867 2 10 0 1 1
2867 2 11 1 1 0
2867 2 12 0 1 1
2867 2 13 0 1 1
2867 2 14 1 1 1
2867 2 15 0 1 0
2867 2 16 0 1 0
2867 2 17 0 1 0
2867 2 18 0 1 0
2867 2 19 0 1 0
2867 2 20 0 1 0
2867 2 21 0 1 0
2867 2 22 0 1 0
2867 2 23 0 1 0
2867 2 24 0 1 0
2867 2 25 0 1 1
2868 2 1 0 1 0
2868 2 2 1 1 0
2868 2 3 0 1 0
2868 2 4 1 1 0
2868 2 5 0 1 0
2868 2 6 0 1 0
2868 2 7 0 1 0
2868 2 8 0 1 1
2868 2 9 0 1 0
2868 2 10 0 1 1
2868 2 11 0 1 0
2868 2 12 0 1 0
2868 2 13 1 1 1
2868 2 14 1 1 0
2868 2 15 0 1 0
2868 2 16 0 1 0
2868 2 17 0 1 0
2868 2 18 0 1 0
2868 2 19 0 1 1
2868 2 20 0 1 0
2868 2 21 0 1 1
2868 2 22 0 1 0
2868 2 23 0 1 0
2868 2 24 0 1 0
2868 2 25 0 1 0
2869 2 1 0 1 1
2869 2 2 0 1 0
2869 2 3 0 1 0
2869 2 4 0 1 1
2869 2 5 0 1 0
2869 2 6 0 1 0
2869 2 7 0 1 0
2869 2 8 0 1 1
2869 2 9 0 1 1
2869 2 10 0 1 1
2869 2 11 1 1 1
2869 2 12 0 1 0
2869 2 13 1 1 0
2869 2 14 1 1 0
2869 2 15 0 1 0
2869 2 16 0 1 0
2869 2 17 0 1 0
2869 2 18 0 1 1
2869 2 19 0 1 0
2869 2 20 1 1 1
2869 2 21 0 1 0
2869 2 22 0 1 0
2869 2 23 0 1 1
2869 2 24 0 1 0
2869 2 25 1 1 1
2870 2 1 1 1 1
2870 2 2 0 1 0
2870 2 3 0 1 0
2870 2 4 0 1 1
2870 2 5 0 1 0
2870 2 6 1 1 1
2870 2 7 1 1 0
2870 2 8 0 1 0
2870 2 9 1 1 0
2870 2 10 1 1 0
2870 2 11 0 1 1
2870 2 12 0 1 0
2870 2 13 0 1 0
2870 2 14 0 1 0
2870 2 15 0 1 0
2870 2 16 0 1 0
2870 2 17 0 1 0
2870 2 18 0 1 0
2870 2 19 0 1 0
2870 2 20 0 1 0
2870 2 21 0 1 0
2870 2 22 0 1 0
2870 2 23 0 1 0
2870 2 24 0 1 0
2870 2 25 0 1 1
2871 2 1 0 1 1
2871 2 2 0 1 0
2871 2 3 0 1 1
2871 2 4 0 1 0
2871 2 5 0 1 0
2871 2 6 0 1 0
2871 2 7 0 1 0
2871 2 8 0 1 0
2871 2 9 0 1 0
2871 2 10 0 1 0
2871 2 11 0 1 0
2871 2 12 0 1 0
2871 2 13 0 1 0
2871 2 14 0 1 0
2871 2 15 0 1 1
2871 2 16 0 1 0
2871 2 17 0 1 1
2871 2 18 0 1 0
2871 2 19 0 1 1
2871 2 20 0 1 0
2871 2 21 0 1 0
2871 2 22 1 1 1
2871 2 23 1 1 0
2871 2 24 1 1 0
2871 2 25 1 1 0
2872 2 1 0 1 0
2872 2 2 0 1 0
2872 2 3 1 1 0
2872 2 4 0 1 1
2872 2 5 0 1 0
2872 2 6 1 1 0
2872 2 7 0 1 0
2872 2 8 1 1 1
2872 2 9 0 1 1
2872 2 10 0 1 0
2872 2 11 0 1 1
2872 2 12 0 1 0
2872 2 13 1 1 0
2872 2 14 0 1 0
2872 2 15 0 1 0
2872 2 16 0 1 0
2872 2 17 0 1 1
2872 2 18 1 1 0
2872 2 19 0 1 0
2872 2 20 0 1 0
2872 2 21 0 1 1
2872 2 22 0 1 0
2872 2 23 1 1 0
2872 2 24 0 1 0
2872 2 25 0 1 0
2873 2 1 1 1 0
2873 2 2 0 1 1
2873 2 3 0 1 0
2873 2 4 0 1 0
2873 2 5 0 1 0
2873 2 6 1 1 0
2873 2 7 0 1 1
2873 2 8 0 1 0
2873 2 9 0 1 0
2873 2 10 0 1 0
2873 2 11 1 1 0
2873 2 12 0 1 0
2873 2 13 0 1 0
2873 2 14 0 1 0
2873 2 15 0 1 1
2873 2 16 1 1 0
2873 2 17 0 1 0
2873 2 18 0 1 1
2873 2 19 0 1 0
2873 2 20 0 1 0
2873 2 21 1 1 0
2873 2 22 0 1 0
2873 2 23 0 1 0
2873 2 24 0 1 1
2873 2 25 0 1 0
2874 2 1 0 1 1
2874 2 2 0 1 0
2874 2 3 0 1 0
2874 2 4 0 1 0
2874 2 5 0 1 0
2874 2 6 1 1 1
2874 2 7 1 1 1
2874 2 8 1 1 1
2874 2 9 1 1 0
2874 2 10 1 1 0
2874 2 11 0 1 0
2874 2 12 0 1 1
2874 2 13 0 1 0
2874 2 14 0 1 0
2874 2 15 0 1 0
2874 2 16 0 1 0
2874 2 17 0 1 0
2874 2 18 0 1 0
2874 2 19 0 1 0
2874 2 20 0 1 1
2874 2 21 0 1 1
2874 2 22 0 1 0
2874 2 23 0 1 0
2874 2 24 1 1 0
2874 2 25 1 1 0
2875 2 1 0 1 0
2875 2 2 0 1 1
2875 2 3 0 1 0
2875 2 4 0 1 0
2875 2 5 0 1 0
2875 2 6 1 1 0
2875 2 7 0 1 0
2875 2 8 0 1 0
2875 2 9 0 1 0
2875 2 10 0 1 1
2875 2 11 1 1 0
2875 2 12 0 1 0
2875 2 13 0 1 0
2875 2 14 0 1 0
2875 2 15 1 1 0
2875 2 16 1 1 1
2875 2 17 0 1 0
2875 2 18 0 1 0
2875 2 19 0 1 0
2875 2 20 0 1 0
2875 2 21 1 1 0
2875 2 22 0 1 1
2875 2 23 0 1 1
2875 2 24 1 1 0
2875 2 25 0 1 0
2876 2 1 0 1 0
2876 2 2 0 1 0
2876 2 3 0 1 0
2876 2 4 0 1 0
2876 2 5 0 1 1
2876 2 6 1 1 0
2876 2 7 1 1 0
2876 2 8 1 1 0
2876 2 9 1 1 0
2876 2 10 1 1 0
2876 2 11 0 1 0
2876 2 12 0 1 1
2876 2 13 0 1 0
2876 2 14 0 1 0
2876 2 15 0 1 0
2876 2 16 1 1 0
2876 2 17 0 1 0
2876 2 18 0 1 0
2876 2 19 0 1 0
2876 2 20 0 1 0
2876 2 21 0 1 0
2876 2 22 0 1 0
2876 2 23 0 1 0
2876 2 24 0 1 0
2876 2 25 0 1 0
2877 2 1 0 1 0
2877 2 2 0 1 1
2877 2 3 0 1 0
2877 2 4 0 1 0
2877 2 5 0 1 0
2877 2 6 0 1 0
2877 2 7 0 1 0
2877 2 8 0 1 0
2877 2 9 0 1 0
2877 2 10 0 1 0
2877 2 11 1 1 0
2877 2 12 1 1 0
2877 2 13 0 1 0
2877 2 14 1 1 0
2877 2 15 0 1 1
2877 2 16 0 1 0
2877 2 17 0 1 0
2877 2 18 0 1 0
2877 2 19 0 1 0
2877 2 20 1 1 0
2877 2 21 0 1 1
2877 2 22 0 1 1
2877 2 23 0 1 0
2877 2 24 1 1 0
2877 2 25 0 1 1
2878 2 1 0 1 0
2878 2 2 0 1 1
2878 2 3 1 1 0
2878 2 4 1 1 0
2878 2 5 0 1 1
2878 2 6 0 1 0
2878 2 7 0 1 0
2878 2 8 0 1 0
2878 2 9 0 1 0
2878 2 10 0 1 0
2878 2 11 0 1 1
2878 2 12 0 1 0
2878 2 13 0 1 0
2878 2 14 0 1 0
2878 2 15 0 1 0
2878 2 16 0 1 0
2878 2 17 0 1 0
2878 2 18 0 1 1
2878 2 19 0 1 0
2878 2 20 0 1 0
2878 2 21 0 1 0
2878 2 22 1 1 0
2878 2 23 1 1 1
2878 2 24 1 1 0
2878 2 25 0 1 0
2879 2 1 0 1 0
2879 2 2 0 1 0
2879 2 3 0 1 0
2879 2 4 1 1 0
2879 2 5 0 1 0
2879 2 6 0 1 0
2879 2 7 0 1 0
2879 2 8 1 1 0
2879 2 9 1 1 0
2879 2 10 0 1 0
2879 2 11 0 1 0
2879 2 12 0 1 1
2879 2 13 0 1 0
2879 2 14 1 1 1
2879 2 15 0 1 1
2879 2 16 0 1 1
2879 2 17 0 1 1
2879 2 18 0 1 0
2879 2 19 0 1 0
2879 2 20 0 1 0
2879 2 21 0 1 0
2879 2 22 0 1 1
2879 2 23 0 1 0
2879 2 24 1 1 1
2879 2 25 0 1 0
2880 2 1 0 1 0
2880 2 2 0 1 0
2880 2 3 0 1 0
2880 2 4 0 1 0
2880 2 5 0 1 0
2880 2 6 0 1 0
2880 2 7 0 1 0
2880 2 8 0 1 0
2880 2 9 0 1 1
2880 2 10 0 1 0
2880 2 11 1 1 0
2880 2 12 0 1 1
2880 2 13 0 1 0
2880 2 14 0 1 1
2880 2 15 0 1 0
2880 2 16 0 1 0
2880 2 17 0 1 0
2880 2 18 0 1 0
2880 2 19 0 1 1
2880 2 20 0 1 0
2880 2 21 0 1 0
2880 2 22 0 1 0
2880 2 23 0 1 1
2880 2 24 0 1 0
2880 2 25 0 1 1
2881 2 1 0 1 1
2881 2 2 0 1 0
2881 2 3 0 1 0
2881 2 4 1 1 0
2881 2 5 0 1 0
2881 2 6 0 1 0
2881 2 7 1 1 0
2881 2 8 1 1 0
2881 2 9 1 1 0
2881 2 10 1 1 1
2881 2 11 0 1 1
2881 2 12 0 1 0
2881 2 13 0 1 0
2881 2 14 1 1 0
2881 2 15 0 1 0
2881 2 16 0 1 0
2881 2 17 0 1 1
2881 2 18 0 1 1
2881 2 19 0 1 1
2881 2 20 0 1 0
2881 2 21 0 1 0
2881 2 22 0 1 0
2881 2 23 0 1 0
2881 2 24 0 1 1
2881 2 25 0 1 0
2882 2 1 0 1 1
2882 2 2 0 1 0
2882 2 3 0 1 0
2882 2 4 0 1 0
2882 2 5 0 1 0
2882 2 6 1 1 0
2882 2 7 1 1 0
2882 2 8 1 1 0
2882 2 9 1 1 1
2882 2 10 1 1 0
2882 2 11 0 1 1
2882 2 12 0 1 0
2882 2 13 0 1 0
2882 2 14 0 1 0
2882 2 15 0 1 0
2882 2 16 0 1 1
2882 2 17 0 1 0
2882 2 18 0 1 0
2882 2 19 0 1 0
2882 2 20 0 1 0
2882 2 21 0 1 0
2882 2 22 0 1 0
2882 2 23 0 1 1
2882 2 24 0 1 0
2882 2 25 0 1 1
2883 2 1 1 1 0
2883 2 2 0 1 0
2883 2 3 0 1 1
2883 2 4 0 1 1
2883 2 5 0 1 0
2883 2 6 0 1 1
2883 2 7 0 1 0
2883 2 8 0 1 0
2883 2 9 0 1 0
2883 2 10 0 1 0
2883 2 11 1 1 0
2883 2 12 1 1 0
2883 2 13 1 1 0
2883 2 14 1 1 0
2883 2 15 1 1 0
2883 2 16 0 1 1
2883 2 17 0 1 0
2883 2 18 0 1 0
2883 2 19 0 1 0
2883 2 20 0 1 0
2883 2 21 0 1 1
2883 2 22 0 1 0
2883 2 23 0 1 1
2883 2 24 0 1 0
2883 2 25 0 1 0
2884 2 1 0 1 0
2884 2 2 1 1 0
2884 2 3 0 1 0
2884 2 4 0 1 0
2884 2 5 0 1 1
2884 2 6 0 1 0
2884 2 7 1 1 1
2884 2 8 0 1 0
2884 2 9 0 1 1
2884 2 10 0 1 1
2884 2 11 0 1 0
2884 2 12 1 1 0
2884 2 13 0 1 0
2884 2 14 0 1 0
2884 2 15 1 1 0
2884 2 16 0 1 0
2884 2 17 1 1 0
2884 2 18 0 1 0
2884 2 19 0 1 0
2884 2 20 1 1 0
2884 2 21 0 1 1
2884 2 22 1 1 0
2884 2 23 0 1 1
2884 2 24 0 1 1
2884 2 25 0 1 0
2885 2 1 0 1 0
2885 2 2 0 1 0
2885 2 3 0 1 0
2885 2 4 0 1 0
2885 2 5 0 1 0
2885 2 6 0 1 0
2885 2 7 0 1 0
2885 2 8 0 1 0
2885 2 9 0 1 0
2885 2 10 0 1 0
2885 2 11 1 1 0
2885 2 12 1 1 0
2885 2 13 1 1 0
2885 2 14 1 1 0
2885 2 15 0 1 0
2885 2 16 0 1 0
2885 2 17 0 1 0
2885 2 18 0 1 0
2885 2 19 0 1 0
2885 2 20 0 1 0
2885 2 21 0 1 1
2885 2 22 0 1 0
2885 2 23 0 1 0
2885 2 24 0 1 0
2885 2 25 0 1 0
2886 2 1 0 1 1
2886 2 2 0 1 0
2886 2 3 0 1 0
2886 2 4 1 1 1
2886 2 5 1 1 0
2886 2 6 0 1 0
2886 2 7 0 1 0
2886 2 8 0 1 0
2886 2 9 0 1 1
2886 2 10 1 1 1
2886 2 11 0 1 0
2886 2 12 0 1 0
2886 2 13 0 1 0
2886 2 14 0 1 0
2886 2 15 1 1 0
2886 2 16 0 1 0
2886 2 17 0 1 1
2886 2 18 0 1 0
2886 2 19 0 1 0
2886 2 20 1 1 0
2886 2 21 0 1 0
2886 2 22 0 1 0
2886 2 23 0 1 0
2886 2 24 0 1 0
2886 2 25 0 1 1
2887 2 1 1 1 0
2887 2 2 1 1 1
2887 2 3 0 1 1
2887 2 4 1 1 0
2887 2 5 0 1 0
2887 2 6 0 1 0
2887 2 7 0 1 1
2887 2 8 0 1 0
2887 2 9 0 1 1
2887 2 10 0 1 0
2887 2 11 0 1 0
2887 2 12 1 1 0
2887 2 13 0 1 1
2887 2 14 0 1 0
2887 2 15 0 1 0
2887 2 16 0 1 0
2887 2 17 0 1 0
2887 2 18 0 1 0
2887 2 19 0 1 0
2887 2 20 1 1 0
2887 2 21 0 1 1
2887 2 22 0 1 0
2887 2 23 0 1 1
2887 2 24 0 1 0
2887 2 25 0 1 1
2888 2 1 0 1 0
2888 2 2 0 1 0
2888 2 3 0 1 0
2888 2 4 0 1 0
2888 2 5 0 1 0
2888 2 6 0 1 0
2888 2 7 0 1 1
2888 2 8 0 1 1
2888 2 9 0 1 0
2888 2 10 0 1 0
2888 2 11 0 1 0
2888 2 12 0 1 1
2888 2 13 1 1 0
2888 2 14 0 1 0
2888 2 15 0 1 0
2888 2 16 1 1 0
2888 2 17 0 1 0
2888 2 18 1 1 0
2888 2 19 0 1 0
2888 2 20 1 1 0
2888 2 21 0 1 0
2888 2 22 0 1 0
2888 2 23 1 1 0
2888 2 24 0 1 0
2888 2 25 0 1 0
2889 2 1 0 1 0
2889 2 2 0 1 0
2889 2 3 0 1 0
2889 2 4 1 1 0
2889 2 5 0 1 1
2889 2 6 0 1 1
2889 2 7 0 1 1
2889 2 8 0 1 1
2889 2 9 0 1 0
2889 2 10 0 1 0
2889 2 11 0 1 1
2889 2 12 0 1 0
2889 2 13 1 1 1
2889 2 14 0 1 1
2889 2 15 0 1 1
2889 2 16 1 1 0
2889 2 17 1 1 0
2889 2 18 1 1 1
2889 2 19 1 1 0
2889 2 20 1 1 1
2889 2 21 0 1 0
2889 2 22 0 1 0
2889 2 23 0 1 0
2889 2 24 0 1 0
2889 2 25 0 1 1
2890 2 1 1 1 0
2890 2 2 1 1 1
2890 2 3 1 1 0
2890 2 4 1 1 0
2890 2 5 1 1 1
2890 2 6 0 1 0
2890 2 7 0 1 0
2890 2 8 0 1 1
2890 2 9 0 1 0
2890 2 10 0 1 1
2890 2 11 0 1 0
2890 2 12 0 1 1
2890 2 13 0 1 0
2890 2 14 0 1 0
2890 2 15 0 1 0
2890 2 16 0 1 1
2890 2 17 0 1 0
2890 2 18 1 1 1
2890 2 19 0 1 0
2890 2 20 0 1 0
2890 2 21 0 1 0
2890 2 22 0 1 1
2890 2 23 0 1 0
2890 2 24 0 1 0
2890 2 25 0 1 0
2891 2 1 1 1 0
2891 2 2 0 1 0
2891 2 3 0 1 0
2891 2 4 1 1 1
2891 2 5 0 1 0
2891 2 6 0 1 0
2891 2 7 0 1 1
2891 2 8 0 1 0
2891 2 9 0 1 1
2891 2 10 0 1 0
2891 2 11 1 1 0
2891 2 12 1 1 1
2891 2 13 1 1 0
2891 2 14 1 1 0
2891 2 15 1 1 0
2891 2 16 0 1 0
2891 2 17 0 1 1
2891 2 18 0 1 0
2891 2 19 0 1 0
2891 2 20 0 1 0
2891 2 21 0 1 0
2891 2 22 0 1 1
2891 2 23 0 1 0
2891 2 24 0 1 1
2891 2 25 0 1 0
2892 2 1 0 1 1
2892 2 2 0 1 0
2892 2 3 0 1 0
2892 2 4 1 1 0
2892 2 5 0 1 0
2892 2 6 0 1 1
2892 2 7 0 1 0
2892 2 8 0 1 1
2892 2 9 0 1 0
2892 2 10 0 1 0
2892 2 11 0 1 0
2892 2 12 1 1 1
2892 2 13 1 1 0
2892 2 14 1 1 1
2892 2 15 0 1 0
2892 2 16 0 1 0
2892 2 17 0 1 0
2892 2 18 0 1 0
2892 2 19 1 1 0
2892 2 20 0 1 0
2892 2 21 0 1 0
2892 2 22 0 1 0
2892 2 23 0 1 0
2892 2 24 1 1 0
2892 2 25 0 1 0
2893 2 1 0 1 0
2893 2 2 1 1 0
2893 2 3 1 1 1
2893 2 4 0 1 0
2893 2 5 0 1 1
2893 2 6 1 1 0
2893 2 7 0 1 0
2893 2 8 0 1 1
2893 2 9 0 1 0
2893 2 10 0 1 1
2893 2 11 1 1 0
2893 2 12 0 1 0
2893 2 13 0 1 0
2893 2 14 0 1 0
2893 2 15 0 1 1
2893 2 16 1 1 0
2893 2 17 0 1 0
2893 2 18 0 1 1
2893 2 19 0 1 0
2893 2 20 0 1 0
2893 2 21 0 1 0
2893 2 22 0 1 0
2893 2 23 0 1 0
2893 2 24 0 1 0
2893 2 25 0 1 0
2894 2 1 1 1 0
2894 2 2 1 1 0
2894 2 3 1 1 0
2894 2 4 1 1 0
2894 2 5 1 1 1
2894 2 6 0 1 0
2894 2 7 0 1 0
2894 2 8 0 1 0
2894 2 9 0 1 0
2894 2 10 0 1 1
2894 2 11 0 1 0
2894 2 12 0 1 1
2894 2 13 0 1 1
2894 2 14 0 1 0
2894 2 15 0 1 0
2894 2 16 0 1 0
2894 2 17 0 1 0
2894 2 18 0 1 1
2894 2 19 0 1 0
2894 2 20 0 1 1
2894 2 21 0 1 0
2894 2 22 0 1 0
2894 2 23 0 1 0
2894 2 24 0 1 0
2894 2 25 0 1 0
2895 2 1 0 1 0
2895 2 2 1 1 1
2895 2 3 0 1 0
2895 2 4 0 1 0
2895 2 5 0 1 1
2895 2 6 0 1 0
2895 2 7 1 1 0
2895 2 8 0 1 1
2895 2 9 0 1 0
2895 2 10 0 1 0
2895 2 11 0 1 1
2895 2 12 1 1 0
2895 2 13 0 1 1
2895 2 14 0 1 0
2895 2 15 0 1 0
2895 2 16 0 1 0
2895 2 17 1 1 0
2895 2 18 0 1 0
2895 2 19 0 1 0
2895 2 20 0 1 0
2895 2 21 0 1 0
2895 2 22 1 1 1
2895 2 23 0 1 0
2895 2 24 0 1 0
2895 2 25 0 1 1
2896 2 1 0 1 0
2896 2 2 1 1 1
2896 2 3 0 1 0
2896 2 4 0 1 1
2896 2 5 1 1 1
2896 2 6 0 1 0
2896 2 7 0 1 1
2896 2 8 0 1 0
2896 2 9 0 1 0
2896 2 10 0 1 1
2896 2 11 1 1 0
2896 2 12 0 1 1
2896 2 13 1 1 1
2896 2 14 1 1 0
2896 2 15 1 1 0
2896 2 16 0 1 0
2896 2 17 1 1 0
2896 2 18 0 1 0
2896 2 19 0 1 0
2896 2 20 0 1 0
2896 2 21 0 1 1
2896 2 22 1 1 0
2896 2 23 0 1 1
2896 2 24 1 1 0
2896 2 25 0 1 0
2897 2 1 1 1 1
2897 2 2 0 1 0
2897 2 3 1 1 0
2897 2 4 0 1 0
2897 2 5 0 1 0
2897 2 6 1 1 1
2897 2 7 0 1 1
2897 2 8 1 1 0
2897 2 9 0 1 0
2897 2 10 0 1 1
2897 2 11 0 1 1
2897 2 12 0 1 1
2897 2 13 1 1 0
2897 2 14 0 1 0
2897 2 15 0 1 0
2897 2 16 0 1 0
2897 2 17 0 1 1
2897 2 18 0 1 0
2897 2 19 0 1 0
2897 2 20 0 1 1
2897 2 21 1 1 1
2897 2 22 1 1 0
2897 2 23 1 1 0
2897 2 24 1 1 0
2897 2 25 0 1 1
2898 2 1 0 1 0
2898 2 2 0 1 0
2898 2 3 0 1 0
2898 2 4 0 1 0
2898 2 5 0 1 0
2898 2 6 0 1 0
2898 2 7 0 1 1
2898 2 8 1 1 1
2898 2 9 0 1 0
2898 2 10 0 1 0
2898 2 11 0 1 0
2898 2 12 0 1 0
2898 2 13 1 1 0
2898 2 14 0 1 0
2898 2 15 0 1 0
2898 2 16 0 1 0
2898 2 17 0 1 0
2898 2 18 0 1 0
2898 2 19 0 1 0
2898 2 20 0 1 1
2898 2 21 0 1 0
2898 2 22 0 1 1
2898 2 23 0 1 0
2898 2 24 0 1 0
2898 2 25 0 1 1
2899 2 1 1 1 0
2899 2 2 0 1 1
2899 2 3 0 1 0
2899 2 4 0 1 0
2899 2 5 0 1 0
2899 2 6 0 1 1
2899 2 7 0 1 0
2899 2 8 1 1 0
2899 2 9 0 1 1
2899 2 10 0 1 1
2899 2 11 1 1 0
2899 2 12 0 1 1
2899 2 13 1 1 0
2899 2 14 0 1 1
2899 2 15 0 1 0
2899 2 16 0 1 0
2899 2 17 0 1 0
2899 2 18 0 1 0
2899 2 19 0 1 0
2899 2 20 1 1 0
2899 2 21 1 1 1
2899 2 22 0 1 1
2899 2 23 0 1 0
2899 2 24 0 1 0
2899 2 25 1 1 1
2900 2 1 1 1 1
2900 2 2 0 1 1
2900 2 3 0 1 0
2900 2 4 0 1 0
2900 2 5 0 1 0
2900 2 6 0 1 0
2900 2 7 0 1 0
2900 2 8 0 1 0
2900 2 9 1 1 0
2900 2 10 0 1 0
2900 2 11 0 1 0
2900 2 12 0 1 0
2900 2 13 0 1 0
2900 2 14 0 1 1
2900 2 15 0 1 1
2900 2 16 0 1 0
2900 2 17 0 1 0
2900 2 18 1 1 0
2900 2 19 1 1 1
2900 2 20 0 1 0
2900 2 21 0 1 1
2900 2 22 0 1 0
2900 2 23 1 1 1
2900 2 24 1 1 0
2900 2 25 0 1 0
2901 2 1 0 1 1
2901 2 2 1 1 0
2901 2 3 0 1 0
2901 2 4 0 1 0
2901 2 5 0 1 0
2901 2 6 1 1 0
2901 2 7 1 1 0
2901 2 8 0 1 0
2901 2 9 0 1 1
2901 2 10 0 1 0
2901 2 11 0 1 0
2901 2 12 0 1 0
2901 2 13 0 1 0
2901 2 14 0 1 0
2901 2 15 0 1 1
2901 2 16 0 1 1
2901 2 17 1 1 0
2901 2 18 0 1 1
2901 2 19 0 1 1
2901 2 20 0 1 0
2901 2 21 0 1 0
2901 2 22 1 1 0
2901 2 23 1 1 1
2901 2 24 0 1 0
2901 2 25 0 1 0
2902 2 1 0 1 0
2902 2 2 1 1 0
2902 2 3 0 1 1
2902 2 4 0 1 0
2902 2 5 0 1 0
2902 2 6 0 1 1
2902 2 7 0 1 0
2902 2 8 0 1 0
2902 2 9 0 1 0
2902 2 10 0 1 0
2902 2 11 0 1 0
2902 2 12 0 1 0
2902 2 13 0 1 0
2902 2 14 0 1 0
2902 2 15 0 1 0
2902 2 16 1 1 0
2902 2 17 1 1 1
2902 2 18 0 1 0
2902 2 19 0 1 0
2902 2 20 0 1 0
2902 2 21 0 1 0
2902 2 22 0 1 0
2902 2 23 0 1 0
2902 2 24 0 1 0
2902 2 25 0 1 0
2903 2 1 1 1 1
2903 2 2 0 1 1
2903 2 3 0 1 0
2903 2 4 0 1 0
2903 2 5 0 1 1
2903 2 6 1 1 1
2903 2 7 0 1 0
2903 2 8 0 1 0
2903 2 9 0 1 0
2903 2 10 1 1 0
2903 2 11 1 1 0
2903 2 12 0 1 0
2903 2 13 0 1 0
2903 2 14 0 1 0
2903 2 15 0 1 0
2903 2 16 1 1 0
2903 2 17 0 1 1
2903 2 18 0 1 0
2903 2 19 0 1 0
2903 2 20 0 1 1
2903 2 21 1 1 0
2903 2 22 0 1 0
2903 2 23 0 1 0
2903 2 24 0 1 0
2903 2 25 1 1 0
2904 2 1 0 1 0
2904 2 2 0 1 0
2904 2 3 0 1 0
2904 2 4 1 1 0
2904 2 5 0 1 0
2904 2 6 0 1 0
2904 2 7 0 1 0
2904 2 8 0 1 1
2904 2 9 0 1 0
2904 2 10 0 1 0
2904 2 11 0 1 0
2904 2 12 0 1 0
2904 2 13 0 1 0
2904 2 14 0 1 1
2904 2 15 0 1 0
2904 2 16 0 1 0
2904 2 17 0 1 0
2904 2 18 1 1 0
2904 2 19 0 1 0
2904 2 20 1 1 0
2904 2 21 0 1 0
2904 2 22 0 1 0
2904 2 23 0 1 1
2904 2 24 0 1 1
2904 2 25 0 1 0
2905 2 1 1 1 0
2905 2 2 0 1 0
2905 2 3 1 1 0
2905 2 4 1 1 0
2905 2 5 1 1 1
2905 2 6 1 1 0
2905 2 7 0 1 0
2905 2 8 0 1 0
2905 2 9 0 1 0
2905 2 10 0 1 0
2905 2 11 0 1 0
2905 2 12 0 1 0
2905 2 13 0 1 0
2905 2 14 0 1 0
2905 2 15 0 1 1
2905 2 16 0 1 0
2905 2 17 0 1 1
2905 2 18 0 1 0
2905 2 19 0 1 0
2905 2 20 0 1 0
2905 2 21 0 1 1
2905 2 22 0 1 0
2905 2 23 0 1 1
2905 2 24 0 1 1
2905 2 25 0 1 0
2906 2 1 0 1 0
2906 2 2 0 1 0
2906 2 3 0 1 0
2906 2 4 1 1 0
2906 2 5 0 1 0
2906 2 6 0 1 1
2906 2 7 0 1 1
2906 2 8 0 1 0
2906 2 9 1 1 0
2906 2 10 1 1 0
2906 2 11 0 1 0
2906 2 12 1 1 0
2906 2 13 0 1 0
2906 2 14 1 1 1
2906 2 15 0 1 0
2906 2 16 0 1 1
2906 2 17 0 1 1
2906 2 18 0 1 1
2906 2 19 1 1 0
2906 2 20 0 1 1
2906 2 21 0 1 0
2906 2 22 0 1 0
2906 2 23 0 1 1
2906 2 24 1 1 0
2906 2 25 0 1 0
2907 2 1 0 1 0
2907 2 2 0 1 0
2907 2 3 0 1 0
2907 2 4 1 1 0
2907 2 5 0 1 0
2907 2 6 0 1 0
2907 2 7 0 1 0
2907 2 8 0 1 0
2907 2 9 0 1 0
2907 2 10 0 1 0
2907 2 11 1 1 0
2907 2 12 0 1 0
2907 2 13 0 1 1
2907 2 14 1 1 1
2907 2 15 1 1 0
2907 2 16 0 1 0
2907 2 17 0 1 0
2907 2 18 0 1 1
2907 2 19 0 1 1
2907 2 20 0 1 1
2907 2 21 0 1 0
2907 2 22 0 1 0
2907 2 23 0 1 0
2907 2 24 0 1 0
2907 2 25 0 1 0
2908 2 1 0 1 1
2908 2 2 0 1 1
2908 2 3 0 1 1
2908 2 4 1 1 0
2908 2 5 1 1 1
2908 2 6 0 1 1
2908 2 7 0 1 0
2908 2 8 0 1 0
2908 2 9 0 1 0
2908 2 10 0 1 0
2908 2 11 0 1 0
2908 2 12 0 1 0
2908 2 13 0 1 0
2908 2 14 0 1 0
2908 2 15 0 1 1
2908 2 16 1 1 0
2908 2 17 0 1 0
2908 2 18 1 1 0
2908 2 19 0 1 0
2908 2 20 0 1 0
2908 2 21 1 1 1
2908 2 22 0 1 0
2908 2 23 0 1 0
2908 2 24 0 1 0
2908 2 25 1 1 0
2909 2 1 0 1 1
2909 2 2 0 1 0
2909 2 3 0 1 0
2909 2 4 0 1 0
2909 2 5 0 1 1
2909 2 6 0 1 0
2909 2 7 0 1 0
2909 2 8 0 1 1
2909 2 9 0 1 0
2909 2 10 0 1 0
2909 2 11 1 1 0
2909 2 12 0 1 0
2909 2 13 1 1 1
2909 2 14 1 1 0
2909 2 15 0 1 1
2909 2 16 0 1 0
2909 2 17 0 1 0
2909 2 18 0 1 0
2909 2 19 0 1 0
2909 2 20 0 1 0
2909 2 21 1 1 1
2909 2 22 0 1 1
2909 2 23 1 1 1
2909 2 24 1 1 0
2909 2 25 0 1 0
2910 2 1 0 1 0
2910 2 2 0 1 0
2910 2 3 0 1 0
2910 2 4 0 1 1
2910 2 5 0 1 0
2910 2 6 0 1 0
2910 2 7 1 1 0
2910 2 8 1 1 0
2910 2 9 0 1 0
2910 2 10 1 1 0
2910 2 11 0 1 0
2910 2 12 1 1 0
2910 2 13 0 1 0
2910 2 14 0 1 0
2910 2 15 0 1 0
2910 2 16 0 1 0
2910 2 17 0 1 0
2910 2 18 0 1 0
2910 2 19 0 1 0
2910 2 20 0 1 0
2910 2 21 0 1 0
2910 2 22 0 1 0
2910 2 23 0 1 0
2910 2 24 0 1 0
2910 2 25 0 1 0
2911 2 1 0 1 1
2911 2 2 0 1 0
2911 2 3 0 1 0
2911 2 4 0 1 1
2911 2 5 0 1 0
2911 2 6 0 1 0
2911 2 7 0 1 1
2911 2 8 0 1 1
2911 2 9 0 1 0
2911 2 10 0 1 0
2911 2 11 0 1 1
2911 2 12 0 1 0
2911 2 13 0 1 0
2911 2 14 1 1 0
2911 2 15 0 1 0
2911 2 16 1 1 0
2911 2 17 0 1 1
2911 2 18 0 1 1
2911 2 19 1 1 0
2911 2 20 0 1 0
2911 2 21 0 1 1
2911 2 22 1 1 0
2911 2 23 1 1 0
2911 2 24 1 1 0
2911 2 25 0 1 0
2912 2 1 0 1 1
2912 2 2 0 1 0
2912 2 3 0 1 0
2912 2 4 0 1 1
2912 2 5 0 1 0
2912 2 6 1 1 0
2912 2 7 1 1 0
2912 2 8 0 1 0
2912 2 9 1 1 0
2912 2 10 1 1 0
2912 2 11 0 1 1
2912 2 12 0 1 0
2912 2 13 0 1 1
2912 2 14 0 1 0
2912 2 15 0 1 0
2912 2 16 0 1 1
2912 2 17 0 1 0
2912 2 18 0 1 0
2912 2 19 0 1 0
2912 2 20 0 1 0
2912 2 21 0 1 0
2912 2 22 0 1 0
2912 2 23 0 1 0
2912 2 24 0 1 0
2912 2 25 0 1 0
2913 2 1 0 1 0
2913 2 2 0 1 0
2913 2 3 1 1 0
2913 2 4 0 1 0
2913 2 5 0 1 0
2913 2 6 0 1 0
2913 2 7 0 1 0
2913 2 8 0 1 0
2913 2 9 0 1 1
2913 2 10 0 1 1
2913 2 11 1 1 1
2913 2 12 1 1 0
2913 2 13 1 1 0
2913 2 14 0 1 0
2913 2 15 0 1 0
2913 2 16 0 1 0
2913 2 17 1 1 0
2913 2 18 1 1 0
2913 2 19 0 1 1
2913 2 20 0 1 1
2913 2 21 0 1 1
2913 2 22 0 1 0
2913 2 23 0 1 0
2913 2 24 0 1 0
2913 2 25 0 1 0
2914 2 1 1 1 0
2914 2 2 0 1 0
2914 2 3 1 1 0
2914 2 4 0 1 0
2914 2 5 0 1 0
2914 2 6 1 1 0
2914 2 7 0 1 1
2914 2 8 0 1 0
2914 2 9 1 1 0
2914 2 10 0 1 1
2914 2 11 1 1 1
2914 2 12 0 1 0
2914 2 13 0 1 0
2914 2 14 0 1 0
2914 2 15 0 1 0
2914 2 16 1 1 0
2914 2 17 0 1 0
2914 2 18 0 1 0
2914 2 19 0 1 0
2914 2 20 0 1 0
2914 2 21 1 1 0
2914 2 22 0 1 1
2914 2 23 0 1 0
2914 2 24 0 1 0
2914 2 25 0 1 1
2915 2 1 0 1 0
2915 2 2 0 1 0
2915 2 3 0 1 1
2915 2 4 0 1 0
2915 2 5 1 1 0
2915 2 6 0 1 0
2915 2 7 0 1 0
2915 2 8 0 1 0
2915 2 9 0 1 0
2915 2 10 1 1 1
2915 2 11 0 1 0
2915 2 12 0 1 0
2915 2 13 0 1 1
2915 2 14 0 1 0
2915 2 15 0 1 0
2915 2 16 0 1 0
2915 2 17 0 1 0
2915 2 18 0 1 0
2915 2 19 0 1 0
2915 2 20 0 1 0
2915 2 21 0 1 0
2915 2 22 0 1 0
2915 2 23 0 1 0
2915 2 24 0 1 0
2915 2 25 1 1 0
2916 2 1 0 1 1
2916 2 2 0 1 0
2916 2 3 0 1 0
2916 2 4 1 1 1
2916 2 5 0 1 1
2916 2 6 0 1 0
2916 2 7 0 1 0
2916 2 8 0 1 1
2916 2 9 0 1 0
2916 2 10 0 1 0
2916 2 11 0 1 0
2916 2 12 0 1 0
2916 2 13 0 1 0
2916 2 14 0 1 0
2916 2 15 0 1 0
2916 2 16 0 1 0
2916 2 17 1 1 0
2916 2 18 0 1 0
2916 2 19 1 1 0
2916 2 20 0 1 0
2916 2 21 0 1 0
2916 2 22 0 1 0
2916 2 23 0 1 0
2916 2 24 0 1 0
2916 2 25 0 1 0
2917 2 1 0 1 0
2917 2 2 1 1 1
2917 2 3 1 1 0
2917 2 4 1 1 0
2917 2 5 1 1 0
2917 2 6 0 1 1
2917 2 7 0 1 0
2917 2 8 0 1 0
2917 2 9 0 1 1
2917 2 10 0 1 1
2917 2 11 0 1 0
2917 2 12 0 1 0
2917 2 13 0 1 0
2917 2 14 0 1 0
2917 2 15 0 1 0
2917 2 16 0 1 0
2917 2 17 0 1 0
2917 2 18 0 1 1
2917 2 19 0 1 1
2917 2 20 0 1 0
2917 2 21 0 1 1
2917 2 22 1 1 0
2917 2 23 0 1 0
2917 2 24 0 1 0
2917 2 25 0 1 1
2918 2 1 0 1 0
2918 2 2 0 1 0
2918 2 3 0 1 0
2918 2 4 0 1 0
2918 2 5 0 1 0
2918 2 6 0 1 1
2918 2 7 0 1 0
2918 2 8 0 1 0
2918 2 9 0 1 1
2918 2 10 0 1 1
2918 2 11 0 1 0
2918 2 12 0 1 0
2918 2 13 0 1 1
2918 2 14 0 1 0
2918 2 15 0 1 0
2918 2 16 1 1 1
2918 2 17 1 1 0
2918 2 18 1 1 0
2918 2 19 1 1 0
2918 2 20 1 1 0
2918 2 21 1 1 0
2918 2 22 0 1 1
2918 2 23 0 1 0
2918 2 24 0 1 0
2918 2 25 0 1 0
2919 2 1 0 1 0
2919 2 2 1 1 0
2919 2 3 1 1 0
2919 2 4 1 1 0
2919 2 5 1 1 0
2919 2 6 0 1 0
2919 2 7 0 1 1
2919 2 8 0 1 0
2919 2 9 0 1 1
2919 2 10 0 1 0
2919 2 11 0 1 0
2919 2 12 0 1 0
2919 2 13 0 1 0
2919 2 14 0 1 1
2919 2 15 0 1 0
2919 2 16 0 1 0
2919 2 17 0 1 0
2919 2 18 0 1 1
2919 2 19 0 1 0
2919 2 20 0 1 0
2919 2 21 0 1 0
2919 2 22 0 1 0
2919 2 23 0 1 0
2919 2 24 0 1 0
2919 2 25 0 1 0
2920 2 1 0 1 1
2920 2 2 0 1 0
2920 2 3 0 1 0
2920 2 4 0 1 0
2920 2 5 0 1 1
2920 2 6 0 1 0
2920 2 7 0 1 0
2920 2 8 0 1 0
2920 2 9 0 1 0
2920 2 10 0 1 0
2920 2 11 1 1 0
2920 2 12 0 1 0
2920 2 13 0 1 0
2920 2 14 0 1 1
2920 2 15 0 1 0
2920 2 16 0 1 1
2920 2 17 0 1 0
2920 2 18 0 1 1
2920 2 19 0 1 0
2920 2 20 0 1 1
2920 2 21 1 1 1
2920 2 22 1 1 0
2920 2 23 1 1 0
2920 2 24 0 1 1
2920 2 25 1 1 0
2921 2 1 0 1 0
2921 2 2 0 1 0
2921 2 3 0 1 0
2921 2 4 0 1 0
2921 2 5 1 1 1
2921 2 6 0 1 0
2921 2 7 0 1 1
2921 2 8 0 1 0
2921 2 9 0 1 1
2921 2 10 1 1 0
2921 2 11 0 1 0
2921 2 12 0 1 0
2921 2 13 0 1 0
2921 2 14 0 1 0
2921 2 15 1 1 0
2921 2 16 0 1 0
2921 2 17 0 1 0
2921 2 18 0 1 0
2921 2 19 0 1 0
2921 2 20 1 1 1
2921 2 21 0 1 0
2921 2 22 0 1 1
2921 2 23 0 1 0
2921 2 24 0 1 0
2921 2 25 1 1 0
2922 2 1 0 1 0
2922 2 2 0 1 0
2922 2 3 0 1 0
2922 2 4 0 1 0
2922 2 5 0 1 0
2922 2 6 1 1 0
2922 2 7 1 1 1
2922 2 8 1 1 0
2922 2 9 1 1 0
2922 2 10 1 1 0
2922 2 11 1 1 0
2922 2 12 0 1 1
2922 2 13 0 1 0
2922 2 14 0 1 0
2922 2 15 0 1 0
2922 2 16 0 1 0
2922 2 17 0 1 0
2922 2 18 0 1 0
2922 2 19 0 1 0
2922 2 20 0 1 0
2922 2 21 0 1 0
2922 2 22 0 1 1
2922 2 23 0 1 0
2922 2 24 0 1 1
2922 2 25 0 1 0
2923 2 1 0 1 0
2923 2 2 0 1 0
2923 2 3 1 1 0
2923 2 4 0 1 0
2923 2 5 0 1 0
2923 2 6 0 1 0
2923 2 7 0 1 0
2923 2 8 1 1 0
2923 2 9 0 1 1
2923 2 10 0 1 0
2923 2 11 0 1 1
2923 2 12 0 1 0
2923 2 13 1 1 0
2923 2 14 0 1 0
2923 2 15 1 1 0
2923 2 16 0 1 0
2923 2 17 0 1 1
2923 2 18 1 1 1
2923 2 19 0 1 0
2923 2 20 0 1 1
2923 2 21 0 1 0
2923 2 22 0 1 0
2923 2 23 1 1 0
2923 2 24 0 1 1
2923 2 25 0 1 0
2924 2 1 0 1 0
2924 2 2 0 1 0
2924 2 3 0 1 0
2924 2 4 0 1 1
2924 2 5 1 1 1
2924 2 6 1 1 0
2924 2 7 0 1 1
2924 2 8 1 1 0
2924 2 9 1 1 0
2924 2 10 1 1 0
2924 2 11 1 1 0
2924 2 12 0 1 0
2924 2 13 0 1 1
2924 2 14 0 1 0
2924 2 15 0 1 0
2924 2 16 0 1 0
2924 2 17 0 1 0
2924 2 18 0 1 1
2924 2 19 0 1 0
2924 2 20 0 1 0
2924 2 21 0 1 1
2924 2 22 0 1 0
2924 2 23 0 1 0
2924 2 24 0 1 1
2924 2 25 0 1 0
2925 2 1 0 1 0
2925 2 2 0 1 0
2925 2 3 0 1 0
2925 2 4 0 1 1
2925 2 5 0 1 1
2925 2 6 1 1 0
2925 2 7 0 1 0
2925 2 8 0 1 0
2925 2 9 0 1 0
2925 2 10 0 1 0
2925 2 11 0 1 0
2925 2 12 0 1 0
2925 2 13 0 1 0
2925 2 14 0 1 0
2925 2 15 0 1 0
2925 2 16 0 1 0
2925 2 17 0 1 1
2925 2 18 0 1 0
2925 2 19 0 1 0
2925 2 20 0 1 0
2925 2 21 0 1 0
2925 2 22 1 1 0
2925 2 23 1 1 1
2925 2 24 0 1 0
2925 2 25 1 1 0
2926 2 1 0 1 0
2926 2 2 1 1 1
2926 2 3 0 1 0
2926 2 4 0 1 0
2926 2 5 0 1 0
2926 2 6 1 1 0
2926 2 7 1 1 1
2926 2 8 1 1 1
2926 2 9 1 1 0
2926 2 10 1 1 1
2926 2 11 0 1 0
2926 2 12 0 1 0
2926 2 13 0 1 1
2926 2 14 0 1 0
2926 2 15 0 1 0
2926 2 16 0 1 0
2926 2 17 0 1 1
2926 2 18 0 1 1
2926 2 19 0 1 0
2926 2 20 0 1 0
2926 2 21 0 1 0
2926 2 22 0 1 0
2926 2 23 0 1 1
2926 2 24 0 1 0
2926 2 25 1 1 0
2927 2 1 0 1 0
2927 2 2 0 1 0
2927 2 3 0 1 0
2927 2 4 0 1 0
2927 2 5 0 1 0
2927 2 6 1 1 0
2927 2 7 0 1 0
2927 2 8 0 1 0
2927 2 9 0 1 0
2927 2 10 0 1 0
2927 2 11 1 1 0
2927 2 12 1 1 0
2927 2 13 0 1 1
2927 2 14 0 1 0
2927 2 15 0 1 1
2927 2 16 1 1 0
2927 2 17 1 1 0
2927 2 18 0 1 0
2927 2 19 0 1 0
2927 2 20 0 1 1
2927 2 21 1 1 1
2927 2 22 0 1 0
2927 2 23 0 1 0
2927 2 24 0 1 1
2927 2 25 0 1 0
2928 2 1 0 1 1
2928 2 2 0 1 1
2928 2 3 1 1 0
2928 2 4 0 1 0
2928 2 5 0 1 1
2928 2 6 0 1 1
2928 2 7 1 1 1
2928 2 8 1 1 0
2928 2 9 0 1 1
2928 2 10 0 1 0
2928 2 11 0 1 0
2928 2 12 0 1 1
2928 2 13 1 1 0
2928 2 14 0 1 0
2928 2 15 0 1 0
2928 2 16 0 1 0
2928 2 17 0 1 0
2928 2 18 1 1 1
2928 2 19 0 1 0
2928 2 20 0 1 0
2928 2 21 1 1 0
2928 2 22 0 1 1
2928 2 23 1 1 0
2928 2 24 0 1 0
2928 2 25 0 1 0
2929 2 1 0 1 1
2929 2 2 0 1 0
2929 2 3 0 1 0
2929 2 4 0 1 0
2929 2 5 0 1 0
2929 2 6 1 1 0
2929 2 7 0 1 0
2929 2 8 0 1 0
2929 2 9 1 1 0
2929 2 10 0 1 0
2929 2 11 0 1 0
2929 2 12 0 1 1
2929 2 13 0 1 1
2929 2 14 1 1 1
2929 2 15 0 1 0
2929 2 16 0 1 0
2929 2 17 0 1 0
2929 2 18 0 1 1
2929 2 19 1 1 0
2929 2 20 0 1 0
2929 2 21 0 1 1
2929 2 22 1 1 0
2929 2 23 0 1 0
2929 2 24 1 1 0
2929 2 25 0 1 0
2930 2 1 0 1 0
2930 2 2 0 1 1
2930 2 3 0 1 0
2930 2 4 0 1 0
2930 2 5 0 1 0
2930 2 6 1 1 0
2930 2 7 1 1 0
2930 2 8 1 1 0
2930 2 9 1 1 0
2930 2 10 1 1 1
2930 2 11 0 1 1
2930 2 12 0 1 0
2930 2 13 0 1 0
2930 2 14 0 1 0
2930 2 15 0 1 0
2930 2 16 0 1 1
2930 2 17 0 1 1
2930 2 18 0 1 0
2930 2 19 0 1 0
2930 2 20 0 1 0
2930 2 21 0 1 0
2930 2 22 0 1 0
2930 2 23 0 1 0
2930 2 24 0 1 0
2930 2 25 0 1 0
2931 2 1 1 1 1
2931 2 2 0 1 1
2931 2 3 0 1 0
2931 2 4 0 1 0
2931 2 5 0 1 0
2931 2 6 1 1 0
2931 2 7 0 1 0
2931 2 8 0 1 0
2931 2 9 0 1 0
2931 2 10 0 1 1
2931 2 11 0 1 0
2931 2 12 0 1 0
2931 2 13 0 1 0
2931 2 14 0 1 0
2931 2 15 1 1 0
2931 2 16 0 1 0
2931 2 17 0 1 0
2931 2 18 0 1 0
2931 2 19 0 1 0
2931 2 20 1 1 1
2931 2 21 0 1 0
2931 2 22 0 1 0
2931 2 23 0 1 0
2931 2 24 0 1 1
2931 2 25 0 1 0
2932 2 1 0 1 1
2932 2 2 0 1 1
2932 2 3 0 1 1
2932 2 4 0 1 0
2932 2 5 0 1 0
2932 2 6 0 1 0
2932 2 7 1 1 0
2932 2 8 0 1 1
2932 2 9 0 1 1
2932 2 10 0 1 1
2932 2 11 0 1 0
2932 2 12 1 1 0
2932 2 13 0 1 0
2932 2 14 0 1 0
2932 2 15 0 1 0
2932 2 16 0 1 1
2932 2 17 1 1 0
2932 2 18 0 1 0
2932 2 19 0 1 0
2932 2 20 0 1 0
2932 2 21 0 1 0
2932 2 22 1 1 0
2932 2 23 0 1 0
2932 2 24 0 1 0
2932 2 25 0 1 0
2933 2 1 0 1 0
2933 2 2 0 1 1
2933 2 3 0 1 0
2933 2 4 0 1 0
2933 2 5 1 1 1
2933 2 6 0 1 0
2933 2 7 0 1 0
2933 2 8 0 1 0
2933 2 9 0 1 0
2933 2 10 0 1 0
2933 2 11 0 1 0
2933 2 12 0 1 0
2933 2 13 0 1 1
2933 2 14 0 1 0
2933 2 15 1 1 1
2933 2 16 0 1 0
2933 2 17 0 1 0
2933 2 18 0 1 0
2933 2 19 0 1 0
2933 2 20 0 1 0
2933 2 21 0 1 0
2933 2 22 0 1 0
2933 2 23 1 1 0
2933 2 24 0 1 0
2933 2 25 1 1 0
2934 2 1 0 1 0
2934 2 2 0 1 1
2934 2 3 0 1 0
2934 2 4 0 1 0
2934 2 5 0 1 0
2934 2 6 0 1 0
2934 2 7 0 1 0
2934 2 8 0 1 0
2934 2 9 0 1 0
2934 2 10 0 1 0
2934 2 11 0 1 0
2934 2 12 0 1 1
2934 2 13 0 1 1
2934 2 14 1 1 0
2934 2 15 0 1 0
2934 2 16 1 1 0
2934 2 17 0 1 0
2934 2 18 1 1 0
2934 2 19 1 1 0
2934 2 20 1 1 1
2934 2 21 0 1 1
2934 2 22 0 1 1
2934 2 23 0 1 1
2934 2 24 1 1 0
2934 2 25 0 1 0
2935 2 1 0 1 1
2935 2 2 0 1 0
2935 2 3 0 1 0
2935 2 4 0 1 0
2935 2 5 0 1 0
2935 2 6 0 1 0
2935 2 7 0 1 0
2935 2 8 0 1 0
2935 2 9 0 1 0
2935 2 10 0 1 0
2935 2 11 1 1 0
2935 2 12 1 1 0
2935 2 13 0 1 1
2935 2 14 0 1 0
2935 2 15 0 1 0
2935 2 16 1 1 0
2935 2 17 0 1 1
2935 2 18 0 1 0
2935 2 19 0 1 0
2935 2 20 0 1 1
2935 2 21 0 1 1
2935 2 22 0 1 0
2935 2 23 0 1 0
2935 2 24 0 1 0
2935 2 25 0 1 1
2936 2 1 0 1 0
2936 2 2 0 1 1
2936 2 3 0 1 0
2936 2 4 0 1 0
2936 2 5 0 1 0
2936 2 6 0 1 0
2936 2 7 0 1 0
2936 2 8 0 1 0
2936 2 9 0 1 0
2936 2 10 1 1 0
2936 2 11 0 1 1
2936 2 12 0 1 1
2936 2 13 0 1 0
2936 2 14 0 1 0
2936 2 15 0 1 0
2936 2 16 0 1 1
2936 2 17 0 1 0
2936 2 18 0 1 0
2936 2 19 0 1 1
2936 2 20 0 1 0
2936 2 21 0 1 0
2936 2 22 0 1 0
2936 2 23 0 1 0
2936 2 24 0 1 0
2936 2 25 1 1 0
2937 2 1 0 1 0
2937 2 2 0 1 1
2937 2 3 0 1 0
2937 2 4 1 1 1
2937 2 5 0 1 1
2937 2 6 1 1 0
2937 2 7 0 1 0
2937 2 8 0 1 0
2937 2 9 0 1 0
2937 2 10 0 1 0
2937 2 11 0 1 1
2937 2 12 0 1 1
2937 2 13 0 1 0
2937 2 14 0 1 0
2937 2 15 0 1 1
2937 2 16 1 1 0
2937 2 17 0 1 0
2937 2 18 0 1 0
2937 2 19 0 1 1
2937 2 20 0 1 0
2937 2 21 1 1 0
2937 2 22 0 1 0
2937 2 23 0 1 0
2937 2 24 1 1 0
2937 2 25 1 1 0
2938 2 1 0 1 0
2938 2 2 0 1 0
2938 2 3 0 1 1
2938 2 4 0 1 1
2938 2 5 1 1 0
2938 2 6 0 1 0
2938 2 7 1 1 0
2938 2 8 1 1 0
2938 2 9 1 1 0
2938 2 10 1 1 0
2938 2 11 0 1 1
2938 2 12 0 1 0
2938 2 13 0 1 0
2938 2 14 0 1 0
2938 2 15 0 1 0
2938 2 16 0 1 0
2938 2 17 1 1 1
2938 2 18 0 1 0
2938 2 19 1 1 0
2938 2 20 1 1 0
2938 2 21 0 1 1
2938 2 22 0 1 1
2938 2 23 0 1 1
2938 2 24 0 1 1
2938 2 25 0 1 1
2939 2 1 0 1 0
2939 2 2 0 1 0
2939 2 3 1 1 0
2939 2 4 1 1 0
2939 2 5 0 1 0
2939 2 6 0 1 0
2939 2 7 0 1 0
2939 2 8 0 1 0
2939 2 9 0 1 0
2939 2 10 0 1 0
2939 2 11 0 1 0
2939 2 12 0 1 0
2939 2 13 0 1 0
2939 2 14 0 1 0
2939 2 15 0 1 0
2939 2 16 0 1 1
2939 2 17 0 1 0
2939 2 18 0 1 0
2939 2 19 0 1 1
2939 2 20 0 1 1
2939 2 21 0 1 0
2939 2 22 0 1 0
2939 2 23 0 1 0
2939 2 24 0 1 0
2939 2 25 0 1 0
2940 2 1 0 1 0
2940 2 2 0 1 1
2940 2 3 0 1 1
2940 2 4 0 1 0
2940 2 5 0 1 0
2940 2 6 0 1 1
2940 2 7 0 1 0
2940 2 8 0 1 1
2940 2 9 0 1 0
2940 2 10 0 1 0
2940 2 11 0 1 0
2940 2 12 0 1 1
2940 2 13 0 1 0
2940 2 14 0 1 0
2940 2 15 0 1 1
2940 2 16 0 1 0
2940 2 17 1 1 0
2940 2 18 1 1 1
2940 2 19 1 1 0
2940 2 20 1 1 1
2940 2 21 0 1 0
2940 2 22 0 1 1
2940 2 23 0 1 1
2940 2 24 1 1 0
2940 2 25 0 1 0
2941 2 1 0 1 1
2941 2 2 1 1 0
2941 2 3 0 1 0
2941 2 4 0 1 0
2941 2 5 1 1 1
2941 2 6 0 1 0
2941 2 7 0 1 0
2941 2 8 0 1 0
2941 2 9 0 1 1
2941 2 10 1 1 0
2941 2 11 0 1 0
2941 2 12 0 1 1
2941 2 13 0 1 0
2941 2 14 0 1 0
2941 2 15 1 1 1
2941 2 16 0 1 0
2941 2 17 0 1 0
2941 2 18 0 1 0
2941 2 19 0 1 0
2941 2 20 1 1 0
2941 2 21 0 1 1
2941 2 22 0 1 0
2941 2 23 0 1 0
2941 2 24 0 1 0
2941 2 25 1 1 0
2942 2 1 1 1 0
2942 2 2 1 1 0
2942 2 3 1 1 0
2942 2 4 1 1 0
2942 2 5 1 1 0
2942 2 6 0 1 0
2942 2 7 0 1 0
2942 2 8 0 1 0
2942 2 9 0 1 0
2942 2 10 0 1 1
2942 2 11 0 1 0
2942 2 12 0 1 1
2942 2 13 0 1 0
2942 2 14 0 1 0
2942 2 15 0 1 0
2942 2 16 0 1 0
2942 2 17 0 1 0
2942 2 18 0 1 0
2942 2 19 0 1 0
2942 2 20 0 1 0
2942 2 21 0 1 0
2942 2 22 0 1 0
2942 2 23 0 1 1
2942 2 24 0 1 1
2942 2 25 0 1 0
2943 2 1 0 1 0
2943 2 2 0 1 0
2943 2 3 0 1 0
2943 2 4 0 1 1
2943 2 5 0 1 0
2943 2 6 0 1 1
2943 2 7 0 1 1
2943 2 8 0 1 1
2943 2 9 1 1 0
2943 2 10 0 1 1
2943 2 11 0 1 0
2943 2 12 0 1 0
2943 2 13 0 1 0
2943 2 14 1 1 0
2943 2 15 0 1 0
2943 2 16 0 1 0
2943 2 17 0 1 0
2943 2 18 0 1 1
2943 2 19 0 1 0
2943 2 20 0 1 1
2943 2 21 0 1 0
2943 2 22 0 1 1
2943 2 23 1 1 0
2943 2 24 1 1 0
2943 2 25 0 1 0
2944 2 1 0 1 0
2944 2 2 0 1 0
2944 2 3 0 1 0
2944 2 4 0 1 0
2944 2 5 0 1 0
2944 2 6 1 1 0
2944 2 7 0 1 0
2944 2 8 0 1 0
2944 2 9 0 1 0
2944 2 10 0 1 0
2944 2 11 1 1 0
2944 2 12 0 1 0
2944 2 13 0 1 0
2944 2 14 0 1 0
2944 2 15 1 1 0
2944 2 16 0 1 0
2944 2 17 0 1 1
2944 2 18 0 1 1
2944 2 19 0 1 0
2944 2 20 0 1 1
2944 2 21 1 1 0
2944 2 22 0 1 0
2944 2 23 0 1 0
2944 2 24 0 1 0
2944 2 25 0 1 1
2945 2 1 0 1 0
2945 2 2 0 1 0
2945 2 3 0 1 1
2945 2 4 0 1 0
2945 2 5 0 1 1
2945 2 6 0 1 0
2945 2 7 0 1 1
2945 2 8 0 1 1
2945 2 9 0 1 1
2945 2 10 0 1 0
2945 2 11 0 1 0
2945 2 12 1 1 0
2945 2 13 1 1 0
2945 2 14 1 1 1
2945 2 15 0 1 0
2945 2 16 0 1 0
2945 2 17 0 1 0
2945 2 18 0 1 0
2945 2 19 0 1 0
2945 2 20 0 1 0
2945 2 21 0 1 0
2945 2 22 0 1 0
2945 2 23 0 1 0
2945 2 24 1 1 0
2945 2 25 1 1 0
2946 2 1 0 1 0
2946 2 2 1 1 1
2946 2 3 0 1 0
2946 2 4 0 1 0
2946 2 5 0 1 0
2946 2 6 0 1 1
2946 2 7 1 1 0
2946 2 8 0 1 0
2946 2 9 0 1 0
2946 2 10 1 1 0
2946 2 11 0 1 0
2946 2 12 1 1 1
2946 2 13 0 1 0
2946 2 14 0 1 0
2946 2 15 0 1 1
2946 2 16 0 1 0
2946 2 17 1 1 0
2946 2 18 0 1 0
2946 2 19 0 1 0
2946 2 20 1 1 0
2946 2 21 0 1 0
2946 2 22 1 1 0
2946 2 23 0 1 0
2946 2 24 0 1 0
2946 2 25 0 1 0
2947 2 1 0 1 0
2947 2 2 0 1 0
2947 2 3 0 1 1
2947 2 4 1 1 1
2947 2 5 0 1 0
2947 2 6 0 1 0
2947 2 7 0 1 0
2947 2 8 0 1 0
2947 2 9 0 1 0
2947 2 10 0 1 1
2947 2 11 0 1 0
2947 2 12 0 1 0
2947 2 13 0 1 0
2947 2 14 0 1 1
2947 2 15 0 1 0
2947 2 16 1 1 1
2947 2 17 0 1 0
2947 2 18 1 1 0
2947 2 19 1 1 0
2947 2 20 0 1 0
2947 2 21 0 1 0
2947 2 22 0 1 0
2947 2 23 0 1 0
2947 2 24 0 1 0
2947 2 25 0 1 0
2948 2 1 1 1 1
2948 2 2 0 1 0
2948 2 3 0 1 1
2948 2 4 0 1 1
2948 2 5 0 1 0
2948 2 6 1 1 0
2948 2 7 0 1 0
2948 2 8 1 1 0
2948 2 9 0 1 1
2948 2 10 0 1 0
2948 2 11 0 1 0
2948 2 12 0 1 0
2948 2 13 1 1 0
2948 2 14 0 1 0
2948 2 15 0 1 0
2948 2 16 1 1 1
2948 2 17 0 1 0
2948 2 18 0 1 0
2948 2 19 0 1 0
2948 2 20 0 1 0
2948 2 21 1 1 0
2948 2 22 0 1 0
2948 2 23 0 1 0
2948 2 24 0 1 0
2948 2 25 0 1 0
2949 2 1 0 1 0
2949 2 2 0 1 0
2949 2 3 0 1 0
2949 2 4 0 1 0
2949 2 5 0 1 0
2949 2 6 0 1 1
2949 2 7 0 1 0
2949 2 8 0 1 1
2949 2 9 0 1 1
2949 2 10 0 1 1
2949 2 11 1 1 0
2949 2 12 1 1 0
2949 2 13 1 1 1
2949 2 14 1 1 0
2949 2 15 1 1 0
2949 2 16 0 1 0
2949 2 17 1 1 0
2949 2 18 0 1 0
2949 2 19 0 1 1
2949 2 20 0 1 0
2949 2 21 0 1 0
2949 2 22 0 1 0
2949 2 23 0 1 0
2949 2 24 0 1 0
2949 2 25 0 1 0
2950 2 1 0 1 0
2950 2 2 0 1 0
2950 2 3 0 1 0
2950 2 4 0 1 0
2950 2 5 0 1 1
2950 2 6 1 1 0
2950 2 7 0 1 0
2950 2 8 0 1 0
2950 2 9 0 1 0
2950 2 10 0 1 0
2950 2 11 1 1 0
2950 2 12 0 1 0
2950 2 13 0 1 0
2950 2 14 1 1 1
2950 2 15 0 1 0
2950 2 16 0 1 0
2950 2 17 0 1 1
2950 2 18 0 1 0
2950 2 19 0 1 0
2950 2 20 0 1 0
2950 2 21 1 1 1
2950 2 22 0 1 0
2950 2 23 0 1 0
2950 2 24 0 1 1
2950 2 25 0 1 0
2951 2 1 0 1 1
2951 2 2 0 1 0
2951 2 3 0 1 1
2951 2 4 0 1 0
2951 2 5 0 1 1
2951 2 6 0 1 0
2951 2 7 0 1 0
2951 2 8 0 1 0
2951 2 9 0 1 1
2951 2 10 0 1 1
2951 2 11 0 1 0
2951 2 12 0 1 1
2951 2 13 0 1 0
2951 2 14 1 1 0
2951 2 15 0 1 0
2951 2 16 0 1 0
2951 2 17 0 1 0
2951 2 18 1 1 0
2951 2 19 0 1 0
2951 2 20 0 1 0
2951 2 21 1 1 1
2951 2 22 1 1 0
2951 2 23 1 1 1
2951 2 24 1 1 0
2951 2 25 1 1 1
2952 2 1 0 1 0
2952 2 2 0 1 0
2952 2 3 0 1 0
2952 2 4 0 1 0
2952 2 5 0 1 1
2952 2 6 0 1 0
2952 2 7 0 1 1
2952 2 8 0 1 1
2952 2 9 0 1 0
2952 2 10 0 1 0
2952 2 11 1 1 0
2952 2 12 1 1 0
2952 2 13 0 1 0
2952 2 14 0 1 0
2952 2 15 1 1 0
2952 2 16 1 1 1
2952 2 17 0 1 0
2952 2 18 0 1 1
2952 2 19 0 1 0
2952 2 20 1 1 0
2952 2 21 0 1 0
2952 2 22 0 1 0
2952 2 23 0 1 0
2952 2 24 0 1 0
2952 2 25 0 1 0
2953 2 1 0 1 0
2953 2 2 1 1 0
2953 2 3 0 1 0
2953 2 4 0 1 0
2953 2 5 0 1 0
2953 2 6 0 1 1
2953 2 7 1 1 0
2953 2 8 0 1 0
2953 2 9 0 1 1
2953 2 10 0 1 0
2953 2 11 0 1 0
2953 2 12 0 1 0
2953 2 13 0 1 1
2953 2 14 0 1 0
2953 2 15 0 1 1
2953 2 16 0 1 0
2953 2 17 0 1 0
2953 2 18 0 1 1
2953 2 19 0 1 0
2953 2 20 0 1 0
2953 2 21 0 1 0
2953 2 22 1 1 0
2953 2 23 0 1 0
2953 2 24 0 1 1
2953 2 25 1 1 0
2954 2 1 0 1 1
2954 2 2 0 1 0
2954 2 3 0 1 0
2954 2 4 0 1 1
2954 2 5 0 1 0
2954 2 6 0 1 0
2954 2 7 0 1 0
2954 2 8 0 1 0
2954 2 9 0 1 1
2954 2 10 1 1 0
2954 2 11 0 1 1
2954 2 12 0 1 0
2954 2 13 0 1 1
2954 2 14 0 1 0
2954 2 15 1 1 0
2954 2 16 0 1 0
2954 2 17 1 1 0
2954 2 18 0 1 0
2954 2 19 0 1 0
2954 2 20 1 1 0
2954 2 21 0 1 0
2954 2 22 0 1 0
2954 2 23 0 1 0
2954 2 24 0 1 1
2954 2 25 1 1 0
2955 2 1 0 1 1
2955 2 2 0 1 1
2955 2 3 1 1 0
2955 2 4 0 1 0
2955 2 5 0 1 0
2955 2 6 1 1 0
2955 2 7 0 1 0
2955 2 8 0 1 0
2955 2 9 0 1 1
2955 2 10 1 1 0
2955 2 11 1 1 0
2955 2 12 0 1 0
2955 2 13 0 1 0
2955 2 14 0 1 0
2955 2 15 0 1 0
2955 2 16 0 1 0
2955 2 17 0 1 1
2955 2 18 1 1 0
2955 2 19 0 1 0
2955 2 20 0 1 1
2955 2 21 1 1 0
2955 2 22 0 1 0
2955 2 23 0 1 0
2955 2 24 0 1 0
2955 2 25 0 1 0
2956 2 1 0 1 1
2956 2 2 0 1 0
2956 2 3 1 1 0
2956 2 4 0 1 1
2956 2 5 1 1 1
2956 2 6 0 1 0
2956 2 7 0 1 0
2956 2 8 1 1 0
2956 2 9 0 1 0
2956 2 10 0 1 0
2956 2 11 0 1 0
2956 2 12 0 1 0
2956 2 13 1 1 1
2956 2 14 0 1 1
2956 2 15 0 1 0
2956 2 16 0 1 0
2956 2 17 0 1 1
2956 2 18 0 1 0
2956 2 19 0 1 0
2956 2 20 1 1 0
2956 2 21 0 1 0
2956 2 22 0 1 0
2956 2 23 1 1 1
2956 2 24 0 1 0
2956 2 25 0 1 0
2957 2 1 0 1 0
2957 2 2 0 1 0
2957 2 3 0 1 0
2957 2 4 0 1 0
2957 2 5 0 1 0
2957 2 6 0 1 0
2957 2 7 0 1 1
2957 2 8 1 1 0
2957 2 9 0 1 1
2957 2 10 0 1 1
2957 2 11 0 1 0
2957 2 12 0 1 0
2957 2 13 0 1 0
2957 2 14 0 1 0
2957 2 15 0 1 1
2957 2 16 0 1 1
2957 2 17 0 1 0
2957 2 18 0 1 0
2957 2 19 0 1 1
2957 2 20 0 1 0
2957 2 21 1 1 0
2957 2 22 1 1 0
2957 2 23 1 1 0
2957 2 24 0 1 0
2957 2 25 1 1 0
2958 2 1 0 1 1
2958 2 2 0 1 0
2958 2 3 0 1 0
2958 2 4 0 1 1
2958 2 5 0 1 0
2958 2 6 1 1 0
2958 2 7 1 1 0
2958 2 8 1 1 1
2958 2 9 0 1 0
2958 2 10 0 1 0
2958 2 11 0 1 1
2958 2 12 0 1 0
2958 2 13 0 1 0
2958 2 14 0 1 0
2958 2 15 0 1 0
2958 2 16 1 1 0
2958 2 17 0 1 1
2958 2 18 0 1 0
2958 2 19 0 1 0
2958 2 20 1 1 1
2958 2 21 0 1 1
2958 2 22 0 1 0
2958 2 23 0 1 1
2958 2 24 0 1 0
2958 2 25 0 1 0
2959 2 1 0 1 1
2959 2 2 1 1 0
2959 2 3 0 1 0
2959 2 4 0 1 0
2959 2 5 0 1 0
2959 2 6 0 1 1
2959 2 7 1 1 1
2959 2 8 0 1 0
2959 2 9 0 1 0
2959 2 10 0 1 0
2959 2 11 0 1 1
2959 2 12 0 1 0
2959 2 13 0 1 0
2959 2 14 0 1 0
2959 2 15 0 1 0
2959 2 16 0 1 0
2959 2 17 1 1 0
2959 2 18 0 1 0
2959 2 19 0 1 0
2959 2 20 0 1 0
2959 2 21 0 1 0
2959 2 22 1 1 0
2959 2 23 0 1 0
2959 2 24 0 1 1
2959 2 25 0 1 0
2960 2 1 0 1 0
2960 2 2 0 1 1
2960 2 3 0 1 0
2960 2 4 0 1 0
2960 2 5 0 1 0
2960 2 6 0 1 1
2960 2 7 1 1 1
2960 2 8 0 1 0
2960 2 9 0 1 0
2960 2 10 1 1 0
2960 2 11 0 1 1
2960 2 12 1 1 0
2960 2 13 0 1 0
2960 2 14 0 1 0
2960 2 15 0 1 0
2960 2 16 0 1 0
2960 2 17 1 1 0
2960 2 18 0 1 1
2960 2 19 0 1 0
2960 2 20 0 1 0
2960 2 21 0 1 1
2960 2 22 1 1 0
2960 2 23 0 1 0
2960 2 24 0 1 0
2960 2 25 0 1 0
2961 2 1 1 1 0
2961 2 2 0 1 1
2961 2 3 0 1 1
2961 2 4 0 1 0
2961 2 5 0 1 0
2961 2 6 0 1 0
2961 2 7 0 1 0
2961 2 8 0 1 0
2961 2 9 0 1 0
2961 2 10 0 1 0
2961 2 11 1 1 0
2961 2 12 0 1 0
2961 2 13 0 1 0
2961 2 14 0 1 0
2961 2 15 0 1 1
2961 2 16 1 1 0
2961 2 17 0 1 0
2961 2 18 0 1 0
2961 2 19 0 1 0
2961 2 20 0 1 1
2961 2 21 0 1 0
2961 2 22 0 1 0
2961 2 23 0 1 1
2961 2 24 0 1 0
2961 2 25 0 1 0
2962 2 1 0 1 0
2962 2 2 0 1 0
2962 2 3 0 1 0
2962 2 4 0 1 0
2962 2 5 0 1 1
2962 2 6 0 1 1
2962 2 7 0 1 0
2962 2 8 0 1 1
2962 2 9 0 1 1
2962 2 10 0 1 0
2962 2 11 0 1 0
2962 2 12 1 1 0
2962 2 13 0 1 0
2962 2 14 0 1 0
2962 2 15 0 1 0
2962 2 16 0 1 0
2962 2 17 0 1 0
2962 2 18 0 1 1
2962 2 19 0 1 0
2962 2 20 0 1 0
2962 2 21 0 1 0
2962 2 22 0 1 0
2962 2 23 0 1 1
2962 2 24 1 1 0
2962 2 25 0 1 0
2963 2 1 0 1 0
2963 2 2 0 1 1
2963 2 3 0 1 0
2963 2 4 0 1 0
2963 2 5 0 1 0
2963 2 6 1 1 0
2963 2 7 1 1 0
2963 2 8 1 1 0
2963 2 9 1 1 0
2963 2 10 1 1 0
2963 2 11 0 1 0
2963 2 12 0 1 0
2963 2 13 0 1 0
2963 2 14 0 1 0
2963 2 15 0 1 0
2963 2 16 0 1 0
2963 2 17 0 1 0
2963 2 18 0 1 1
2963 2 19 0 1 0
2963 2 20 0 1 0
2963 2 21 0 1 0
2963 2 22 0 1 1
2963 2 23 0 1 0
2963 2 24 0 1 0
2963 2 25 0 1 1
2964 2 1 0 1 0
2964 2 2 0 1 0
2964 2 3 0 1 0
2964 2 4 0 1 1
2964 2 5 0 1 0
2964 2 6 0 1 0
2964 2 7 0 1 0
2964 2 8 0 1 0
2964 2 9 0 1 0
2964 2 10 1 1 1
2964 2 11 0 1 0
2964 2 12 0 1 0
2964 2 13 0 1 0
2964 2 14 1 1 0
2964 2 15 1 1 0
2964 2 16 0 1 1
2964 2 17 0 1 0
2964 2 18 0 1 0
2964 2 19 0 1 0
2964 2 20 0 1 0
2964 2 21 0 1 0
2964 2 22 0 1 0
2964 2 23 0 1 1
2964 2 24 0 1 0
2964 2 25 1 1 0
2965 2 1 0 1 0
2965 2 2 0 1 0
2965 2 3 0 1 0
2965 2 4 1 1 1
2965 2 5 0 1 0
2965 2 6 0 1 1
2965 2 7 0 1 1
2965 2 8 0 1 1
2965 2 9 1 1 0
2965 2 10 0 1 0
2965 2 11 0 1 0
2965 2 12 0 1 0
2965 2 13 0 1 0
2965 2 14 1 1 0
2965 2 15 0 1 0
2965 2 16 0 1 0
2965 2 17 0 1 0
2965 2 18 0 1 0
2965 2 19 1 1 1
2965 2 20 0 1 0
2965 2 21 0 1 0
2965 2 22 0 1 0
2965 2 23 0 1 0
2965 2 24 1 1 0
2965 2 25 0 1 0
2966 2 1 0 1 1
2966 2 2 0 1 1
2966 2 3 0 1 0
2966 2 4 0 1 0
2966 2 5 0 1 0
2966 2 6 0 1 1
2966 2 7 0 1 0
2966 2 8 0 1 0
2966 2 9 0 1 1
2966 2 10 0 1 0
2966 2 11 0 1 0
2966 2 12 0 1 0
2966 2 13 0 1 0
2966 2 14 0 1 1
2966 2 15 0 1 1
2966 2 16 1 1 1
2966 2 17 0 1 0
2966 2 18 1 1 0
2966 2 19 1 1 0
2966 2 20 1 1 0
2966 2 21 0 1 0
2966 2 22 0 1 0
2966 2 23 0 1 0
2966 2 24 0 1 0
2966 2 25 0 1 0
2967 2 1 0 1 0
2967 2 2 1 1 1
2967 2 3 1 1 0
2967 2 4 1 1 0
2967 2 5 0 1 0
2967 2 6 0 1 1
2967 2 7 0 1 0
2967 2 8 0 1 0
2967 2 9 0 1 0
2967 2 10 1 1 0
2967 2 11 0 1 0
2967 2 12 0 1 0
2967 2 13 0 1 1
2967 2 14 0 1 0
2967 2 15 1 1 1
2967 2 16 0 1 0
2967 2 17 0 1 0
2967 2 18 0 1 0
2967 2 19 0 1 0
2967 2 20 1 1 0
2967 2 21 0 1 0
2967 2 22 0 1 0
2967 2 23 0 1 1
2967 2 24 0 1 1
2967 2 25 1 1 1
2968 2 1 0 1 1
2968 2 2 1 1 0
2968 2 3 1 1 0
2968 2 4 1 1 0
2968 2 5 0 1 0
2968 2 6 0 1 1
2968 2 7 0 1 0
2968 2 8 1 1 0
2968 2 9 0 1 0
2968 2 10 0 1 0
2968 2 11 0 1 1
2968 2 12 1 1 0
2968 2 13 0 1 1
2968 2 14 0 1 0
2968 2 15 0 1 0
2968 2 16 0 1 1
2968 2 17 0 1 1
2968 2 18 1 1 0
2968 2 19 1 1 0
2968 2 20 0 1 0
2968 2 21 0 1 1
2968 2 22 0 1 0
2968 2 23 0 1 0
2968 2 24 0 1 0
2968 2 25 0 1 0
2969 2 1 0 1 0
2969 2 2 0 1 0
2969 2 3 1 1 1
2969 2 4 0 1 0
2969 2 5 0 1 0
2969 2 6 0 1 0
2969 2 7 1 1 0
2969 2 8 0 1 0
2969 2 9 0 1 0
2969 2 10 0 1 0
2969 2 11 0 1 0
2969 2 12 1 1 0
2969 2 13 0 1 0
2969 2 14 0 1 0
2969 2 15 0 1 0
2969 2 16 0 1 1
2969 2 17 1 1 0
2969 2 18 0 1 1
2969 2 19 0 1 0
2969 2 20 0 1 0
2969 2 21 0 1 1
2969 2 22 1 1 0
2969 2 23 0 1 1
2969 2 24 0 1 0
2969 2 25 1 1 0
2970 2 1 0 1 0
2970 2 2 0 1 0
2970 2 3 0 1 0
2970 2 4 0 1 0
2970 2 5 0 1 0
2970 2 6 0 1 1
2970 2 7 0 1 0
2970 2 8 0 1 0
2970 2 9 0 1 0
2970 2 10 0 1 1
2970 2 11 0 1 0
2970 2 12 0 1 0
2970 2 13 0 1 0
2970 2 14 0 1 0
2970 2 15 0 1 0
2970 2 16 1 1 1
2970 2 17 1 1 1
2970 2 18 1 1 0
2970 2 19 1 1 1
2970 2 20 1 1 1
2970 2 21 0 1 0
2970 2 22 0 1 1
2970 2 23 0 1 0
2970 2 24 0 1 1
2970 2 25 0 1 1
2971 2 1 0 1 0
2971 2 2 0 1 0
2971 2 3 0 1 0
2971 2 4 0 1 1
2971 2 5 0 1 0
2971 2 6 0 1 0
2971 2 7 0 1 0
2971 2 8 0 1 0
2971 2 9 0 1 0
2971 2 10 0 1 0
2971 2 11 0 1 0
2971 2 12 1 1 0
2971 2 13 0 1 0
2971 2 14 0 1 0
2971 2 15 1 1 0
2971 2 16 1 1 0
2971 2 17 0 1 0
2971 2 18 0 1 1
2971 2 19 0 1 0
2971 2 20 0 1 0
2971 2 21 1 1 0
2971 2 22 0 1 0
2971 2 23 0 1 1
2971 2 24 0 1 0
2971 2 25 0 1 0
2972 2 1 0 1 0
2972 2 2 0 1 0
2972 2 3 0 1 0
2972 2 4 0 1 0
2972 2 5 0 1 0
2972 2 6 1 1 0
2972 2 7 1 1 0
2972 2 8 0 1 1
2972 2 9 0 1 1
2972 2 10 0 1 0
2972 2 11 0 1 0
2972 2 12 0 1 0
2972 2 13 0 1 0
2972 2 14 0 1 0
2972 2 15 0 1 0
2972 2 16 0 1 0
2972 2 17 1 1 0
2972 2 18 0 1 0
2972 2 19 0 1 0
2972 2 20 0 1 1
2972 2 21 0 1 0
2972 2 22 0 1 0
2972 2 23 0 1 0
2972 2 24 0 1 0
2972 2 25 1 1 1
2973 2 1 0 1 0
2973 2 2 0 1 0
2973 2 3 1 1 1
2973 2 4 0 1 0
2973 2 5 0 1 0
2973 2 6 0 1 0
2973 2 7 0 1 0
2973 2 8 0 1 0
2973 2 9 0 1 1
2973 2 10 0 1 1
2973 2 11 0 1 0
2973 2 12 0 1 0
2973 2 13 1 1 0
2973 2 14 0 1 0
2973 2 15 0 1 1
2973 2 16 0 1 0
2973 2 17 0 1 0
2973 2 18 1 1 0
2973 2 19 1 1 0
2973 2 20 0 1 0
2973 2 21 0 1 0
2973 2 22 0 1 0
2973 2 23 1 1 1
2973 2 24 0 1 1
2973 2 25 0 1 0
2974 2 1 0 1 0
2974 2 2 0 1 1
2974 2 3 0 1 0
2974 2 4 0 1 0
2974 2 5 0 1 0
2974 2 6 1 1 0
2974 2 7 0 1 0
2974 2 8 0 1 0
2974 2 9 0 1 0
2974 2 10 1 1 0
2974 2 11 1 1 0
2974 2 12 0 1 1
2974 2 13 0 1 0
2974 2 14 1 1 1
2974 2 15 1 1 0
2974 2 16 0 1 0
2974 2 17 0 1 0
2974 2 18 0 1 0
2974 2 19 0 1 0
2974 2 20 0 1 0
2974 2 21 0 1 0
2974 2 22 0 1 0
2974 2 23 0 1 1
2974 2 24 0 1 0
2974 2 25 0 1 0
2975 2 1 1 1 1
2975 2 2 1 1 0
2975 2 3 0 1 1
2975 2 4 0 1 0
2975 2 5 0 1 0
2975 2 6 1 1 0
2975 2 7 0 1 1
2975 2 8 0 1 0
2975 2 9 0 1 0
2975 2 10 0 1 0
2975 2 11 1 1 0
2975 2 12 1 1 1
2975 2 13 0 1 0
2975 2 14 0 1 0
2975 2 15 0 1 0
2975 2 16 1 1 1
2975 2 17 0 1 0
2975 2 18 0 1 1
2975 2 19 0 1 1
2975 2 20 0 1 0
2975 2 21 1 1 0
2975 2 22 1 1 1
2975 2 23 0 1 0
2975 2 24 0 1 0
2975 2 25 0 1 0
2976 2 1 0 1 0
2976 2 2 0 1 0
2976 2 3 0 1 0
2976 2 4 0 1 1
2976 2 5 1 1 1
2976 2 6 0 1 0
2976 2 7 1 1 0
2976 2 8 1 1 0
2976 2 9 1 1 0
2976 2 10 1 1 1
2976 2 11 0 1 0
2976 2 12 0 1 1
2976 2 13 0 1 0
2976 2 14 0 1 0
2976 2 15 1 1 0
2976 2 16 0 1 1
2976 2 17 0 1 0
2976 2 18 0 1 0
2976 2 19 0 1 1
2976 2 20 1 1 0
2976 2 21 0 1 0
2976 2 22 0 1 0
2976 2 23 0 1 0
2976 2 24 0 1 0
2976 2 25 1 1 0
2977 2 1 0 1 1
2977 2 2 0 1 0
2977 2 3 0 1 1
2977 2 4 0 1 0
2977 2 5 1 1 0
2977 2 6 0 1 0
2977 2 7 0 1 1
2977 2 8 0 1 0
2977 2 9 0 1 0
2977 2 10 0 1 0
2977 2 11 0 1 0
2977 2 12 0 1 1
2977 2 13 0 1 0
2977 2 14 0 1 0
2977 2 15 1 1 0
2977 2 16 0 1 0
2977 2 17 0 1 0
2977 2 18 0 1 0
2977 2 19 0 1 0
2977 2 20 0 1 0
2977 2 21 0 1 0
2977 2 22 0 1 0
2977 2 23 0 1 0
2977 2 24 0 1 0
2977 2 25 0 1 0
2978 2 1 0 1 0
2978 2 2 0 1 0
2978 2 3 0 1 0
2978 2 4 0 1 1
2978 2 5 1 1 1
2978 2 6 0 1 0
2978 2 7 0 1 0
2978 2 8 0 1 0
2978 2 9 0 1 0
2978 2 10 0 1 0
2978 2 11 0 1 1
2978 2 12 0 1 0
2978 2 13 0 1 0
2978 2 14 0 1 1
2978 2 15 1 1 0
2978 2 16 0 1 0
2978 2 17 0 1 0
2978 2 18 0 1 1
2978 2 19 1 1 1
2978 2 20 0 1 0
2978 2 21 0 1 0
2978 2 22 0 1 0
2978 2 23 1 1 0
2978 2 24 0 1 0
2978 2 25 1 1 0
2979 2 1 0 1 0
2979 2 2 0 1 0
2979 2 3 0 1 0
2979 2 4 0 1 1
2979 2 5 0 1 1
2979 2 6 1 1 0
2979 2 7 0 1 0
2979 2 8 0 1 1
2979 2 9 0 1 0
2979 2 10 0 1 0
2979 2 11 0 1 0
2979 2 12 0 1 1
2979 2 13 0 1 0
2979 2 14 0 1 0
2979 2 15 0 1 0
2979 2 16 1 1 0
2979 2 17 0 1 0
2979 2 18 0 1 0
2979 2 19 0 1 0
2979 2 20 0 1 0
2979 2 21 1 1 0
2979 2 22 0 1 1
2979 2 23 1 1 0
2979 2 24 1 1 1
2979 2 25 0 1 0
2980 2 1 0 1 0
2980 2 2 1 1 0
2980 2 3 0 1 0
2980 2 4 0 1 0
2980 2 5 0 1 1
2980 2 6 0 1 0
2980 2 7 1 1 1
2980 2 8 0 1 0
2980 2 9 0 1 1
2980 2 10 0 1 0
2980 2 11 0 1 1
2980 2 12 1 1 0
2980 2 13 0 1 0
2980 2 14 0 1 0
2980 2 15 0 1 0
2980 2 16 0 1 0
2980 2 17 1 1 0
2980 2 18 0 1 1
2980 2 19 0 1 0
2980 2 20 0 1 0
2980 2 21 0 1 0
2980 2 22 1 1 1
2980 2 23 0 1 0
2980 2 24 0 1 1
2980 2 25 0 1 0
2981 2 1 0 1 1
2981 2 2 0 1 0
2981 2 3 0 1 0
2981 2 4 0 1 0
2981 2 5 0 1 0
2981 2 6 0 1 0
2981 2 7 0 1 1
2981 2 8 0 1 1
2981 2 9 0 1 1
2981 2 10 0 1 0
2981 2 11 0 1 1
2981 2 12 0 1 0
2981 2 13 0 1 0
2981 2 14 0 1 1
2981 2 15 0 1 0
2981 2 16 0 1 0
2981 2 17 0 1 0
2981 2 18 0 1 0
2981 2 19 0 1 1
2981 2 20 0 1 0
2981 2 21 1 1 0
2981 2 22 1 1 0
2981 2 23 1 1 1
2981 2 24 1 1 0
2981 2 25 1 1 0
2982 2 1 0 1 0
2982 2 2 0 1 1
2982 2 3 0 1 1
2982 2 4 1 1 0
2982 2 5 0 1 1
2982 2 6 0 1 1
2982 2 7 0 1 1
2982 2 8 0 1 0
2982 2 9 0 1 0
2982 2 10 0 1 0
2982 2 11 0 1 1
2982 2 12 0 1 0
2982 2 13 1 1 0
2982 2 14 1 1 0
2982 2 15 0 1 0
2982 2 16 0 1 0
2982 2 17 1 1 0
2982 2 18 1 1 0
2982 2 19 1 1 0
2982 2 20 1 1 0
2982 2 21 0 1 0
2982 2 22 0 1 0
2982 2 23 1 1 1
2982 2 24 1 1 0
2982 2 25 0 1 0
2983 2 1 0 1 1
2983 2 2 1 1 0
2983 2 3 0 1 0
2983 2 4 0 1 0
2983 2 5 0 1 0
2983 2 6 0 1 0
2983 2 7 0 1 0
2983 2 8 0 1 0
2983 2 9 0 1 1
2983 2 10 0 1 1
2983 2 11 0 1 0
2983 2 12 1 1 0
2983 2 13 0 1 0
2983 2 14 0 1 1
2983 2 15 0 1 1
2983 2 16 0 1 0
2983 2 17 1 1 0
2983 2 18 0 1 0
2983 2 19 0 1 0
2983 2 20 0 1 0
2983 2 21 0 1 0
2983 2 22 1 1 1
2983 2 23 1 1 0
2983 2 24 0 1 0
2983 2 25 0 1 0
2984 2 1 0 1 1
2984 2 2 0 1 1
2984 2 3 0 1 0
2984 2 4 0 1 0
2984 2 5 0 1 0
2984 2 6 0 1 0
2984 2 7 0 1 0
2984 2 8 0 1 0
2984 2 9 0 1 0
2984 2 10 0 1 0
2984 2 11 0 1 1
2984 2 12 0 1 0
2984 2 13 1 1 0
2984 2 14 0 1 0
2984 2 15 0 1 0
2984 2 16 0 1 0
2984 2 17 1 1 0
2984 2 18 0 1 0
2984 2 19 0 1 0
2984 2 20 1 1 0
2984 2 21 0 1 1
2984 2 22 0 1 1
2984 2 23 1 1 0
2984 2 24 0 1 0
2984 2 25 0 1 0
2985 2 1 0 1 1
2985 2 2 0 1 0
2985 2 3 0 1 0
2985 2 4 0 1 0
2985 2 5 0 1 1
2985 2 6 0 1 1
2985 2 7 0 1 0
2985 2 8 0 1 0
2985 2 9 0 1 0
2985 2 10 0 1 1
2985 2 11 0 1 0
2985 2 12 1 1 1
2985 2 13 0 1 0
2985 2 14 1 1 0
2985 2 15 1 1 0
2985 2 16 1 1 1
2985 2 17 1 1 0
2985 2 18 0 1 1
2985 2 19 1 1 0
2985 2 20 1 1 0
2985 2 21 0 1 0
2985 2 22 0 1 0
2985 2 23 0 1 0
2985 2 24 0 1 0
2985 2 25 0 1 1
2986 2 1 1 1 0
2986 2 2 0 1 0
2986 2 3 0 1 0
2986 2 4 0 1 1
2986 2 5 0 1 0
2986 2 6 1 1 0
2986 2 7 0 1 0
2986 2 8 0 1 0
2986 2 9 0 1 0
2986 2 10 0 1 0
2986 2 11 0 1 0
2986 2 12 0 1 1
2986 2 13 0 1 0
2986 2 14 0 1 1
2986 2 15 0 1 0
2986 2 16 1 1 0
2986 2 17 0 1 1
2986 2 18 0 1 0
2986 2 19 0 1 0
2986 2 20 0 1 0
2986 2 21 1 1 0
2986 2 22 0 1 1
2986 2 23 0 1 1
2986 2 24 0 1 0
2986 2 25 0 1 0
2987 2 1 0 1 1
2987 2 2 0 1 1
2987 2 3 1 1 0
2987 2 4 0 1 0
2987 2 5 0 1 0
2987 2 6 0 1 0
2987 2 7 0 1 1
2987 2 8 1 1 0
2987 2 9 0 1 1
2987 2 10 0 1 1
2987 2 11 0 1 1
2987 2 12 0 1 0
2987 2 13 1 1 0
2987 2 14 0 1 0
2987 2 15 0 1 0
2987 2 16 0 1 1
2987 2 17 0 1 0
2987 2 18 1 1 0
2987 2 19 0 1 0
2987 2 20 0 1 0
2987 2 21 1 1 1
2987 2 22 0 1 0
2987 2 23 0 1 1
2987 2 24 1 1 0
2987 2 25 0 1 1
2988 2 1 0 1 0
2988 2 2 0 1 0
2988 2 3 0 1 0
2988 2 4 0 1 0
2988 2 5 0 1 0
2988 2 6 0 1 0
2988 2 7 0 1 0
2988 2 8 1 1 0
2988 2 9 0 1 1
2988 2 10 0 1 0
2988 2 11 0 1 0
2988 2 12 0 1 1
2988 2 13 1 1 0
2988 2 14 0 1 0
2988 2 15 0 1 0
2988 2 16 0 1 0
2988 2 17 0 1 1
2988 2 18 1 1 0
2988 2 19 0 1 0
2988 2 20 0 1 1
2988 2 21 0 1 1
2988 2 22 0 1 0
2988 2 23 0 1 0
2988 2 24 0 1 0
2988 2 25 0 1 0
2989 2 1 0 1 1
2989 2 2 0 1 0
2989 2 3 0 1 0
2989 2 4 1 1 0
2989 2 5 0 1 0
2989 2 6 0 1 1
2989 2 7 0 1 0
2989 2 8 0 1 0
2989 2 9 1 1 0
2989 2 10 0 1 1
2989 2 11 0 1 0
2989 2 12 0 1 1
2989 2 13 0 1 1
2989 2 14 1 1 1
2989 2 15 0 1 0
2989 2 16 0 1 0
2989 2 17 0 1 0
2989 2 18 0 1 0
2989 2 19 1 1 0
2989 2 20 0 1 0
2989 2 21 0 1 1
2989 2 22 0 1 0
2989 2 23 0 1 1
2989 2 24 1 1 0
2989 2 25 0 1 0
2990 2 1 1 1 0
2990 2 2 0 1 0
2990 2 3 0 1 0
2990 2 4 0 1 0
2990 2 5 0 1 1
2990 2 6 0 1 0
2990 2 7 0 1 1
2990 2 8 0 1 0
2990 2 9 0 1 1
2990 2 10 0 1 0
2990 2 11 1 1 0
2990 2 12 0 1 0
2990 2 13 0 1 0
2990 2 14 0 1 1
2990 2 15 0 1 0
2990 2 16 1 1 0
2990 2 17 0 1 0
2990 2 18 0 1 0
2990 2 19 0 1 0
2990 2 20 0 1 0
2990 2 21 0 1 0
2990 2 22 0 1 0
2990 2 23 0 1 0
2990 2 24 0 1 0
2990 2 25 0 1 0
2991 2 1 0 1 0
2991 2 2 0 1 0
2991 2 3 0 1 1
2991 2 4 0 1 1
2991 2 5 0 1 0
2991 2 6 1 1 0
2991 2 7 0 1 1
2991 2 8 1 1 0
2991 2 9 0 1 0
2991 2 10 0 1 0
2991 2 11 0 1 0
2991 2 12 0 1 0
2991 2 13 0 1 0
2991 2 14 0 1 1
2991 2 15 0 1 0
2991 2 16 0 1 0
2991 2 17 0 1 1
2991 2 18 1 1 0
2991 2 19 0 1 0
2991 2 20 0 1 1
2991 2 21 1 1 0
2991 2 22 1 1 1
2991 2 23 1 1 1
2991 2 24 0 1 0
2991 2 25 0 1 0
2992 2 1 0 1 0
2992 2 2 0 1 1
2992 2 3 0 1 0
2992 2 4 0 1 0
2992 2 5 0 1 1
2992 2 6 0 1 0
2992 2 7 0 1 1
2992 2 8 0 1 0
2992 2 9 0 1 1
2992 2 10 0 1 0
2992 2 11 0 1 0
2992 2 12 1 1 0
2992 2 13 0 1 0
2992 2 14 1 1 0
2992 2 15 0 1 0
2992 2 16 0 1 0
2992 2 17 1 1 1
2992 2 18 0 1 0
2992 2 19 0 1 0
2992 2 20 1 1 0
2992 2 21 0 1 0
2992 2 22 1 1 0
2992 2 23 0 1 1
2992 2 24 1 1 1
2992 2 25 0 1 1
2993 2 1 0 1 0
2993 2 2 0 1 0
2993 2 3 0 1 0
2993 2 4 0 1 0
2993 2 5 1 1 1
2993 2 6 0 1 0
2993 2 7 0 1 0
2993 2 8 1 1 0
2993 2 9 0 1 0
2993 2 10 0 1 0
2993 2 11 0 1 1
2993 2 12 0 1 0
2993 2 13 1 1 0
2993 2 14 1 1 0
2993 2 15 0 1 0
2993 2 16 0 1 0
2993 2 17 0 1 0
2993 2 18 0 1 0
2993 2 19 0 1 1
2993 2 20 0 1 1
2993 2 21 0 1 0
2993 2 22 0 1 0
2993 2 23 0 1 1
2993 2 24 0 1 0
2993 2 25 0 1 0
2994 2 1 0 1 0
2994 2 2 1 1 0
2994 2 3 0 1 0
2994 2 4 0 1 1
2994 2 5 0 1 1
2994 2 6 0 1 1
2994 2 7 0 1 0
2994 2 8 0 1 0
2994 2 9 0 1 1
2994 2 10 0 1 1
2994 2 11 0 1 0
2994 2 12 0 1 0
2994 2 13 0 1 0
2994 2 14 0 1 0
2994 2 15 0 1 0
2994 2 16 1 1 0
2994 2 17 1 1 1
2994 2 18 0 1 0
2994 2 19 1 1 0
2994 2 20 0 1 1
2994 2 21 0 1 0
2994 2 22 0 1 0
2994 2 23 0 1 0
2994 2 24 0 1 0
2994 2 25 0 1 0
2995 2 1 0 1 0
2995 2 2 0 1 0
2995 2 3 0 1 1
2995 2 4 0 1 0
2995 2 5 0 1 0
2995 2 6 1 1 0
2995 2 7 0 1 1
2995 2 8 1 1 0
2995 2 9 0 1 0
2995 2 10 0 1 1
2995 2 11 0 1 0
2995 2 12 0 1 0
2995 2 13 0 1 0
2995 2 14 0 1 1
2995 2 15 0 1 0
2995 2 16 0 1 0
2995 2 17 0 1 1
2995 2 18 1 1 1
2995 2 19 1 1 0
2995 2 20 0 1 0
2995 2 21 0 1 0
2995 2 22 0 1 0
2995 2 23 0 1 0
2995 2 24 1 1 1
2995 2 25 0 1 0
2996 2 1 1 1 0
2996 2 2 0 1 0
2996 2 3 0 1 0
2996 2 4 0 1 1
2996 2 5 0 1 0
2996 2 6 1 1 0
2996 2 7 1 1 0
2996 2 8 0 1 1
2996 2 9 1 1 0
2996 2 10 0 1 0
2996 2 11 0 1 0
2996 2 12 0 1 0
2996 2 13 0 1 0
2996 2 14 1 1 0
2996 2 15 0 1 0
2996 2 16 0 1 0
2996 2 17 0 1 0
2996 2 18 0 1 0
2996 2 19 0 1 0
2996 2 20 0 1 0
2996 2 21 1 1 0
2996 2 22 1 1 0
2996 2 23 0 1 1
2996 2 24 0 1 1
2996 2 25 0 1 0
2997 2 1 1 1 0
2997 2 2 1 1 1
2997 2 3 1 1 0
2997 2 4 1 1 1
2997 2 5 1 1 1
2997 2 6 0 1 1
2997 2 7 0 1 0
2997 2 8 0 1 0
2997 2 9 0 1 1
2997 2 10 0 1 0
2997 2 11 0 1 0
2997 2 12 0 1 0
2997 2 13 0 1 1
2997 2 14 0 1 0
2997 2 15 0 1 0
2997 2 16 0 1 0
2997 2 17 0 1 0
2997 2 18 0 1 0
2997 2 19 1 1 0
2997 2 20 0 1 0
2997 2 21 0 1 0
2997 2 22 0 1 0
2997 2 23 0 1 1
2997 2 24 0 1 0
2997 2 25 0 1 0
2998 2 1 1 1 1
2998 2 2 0 1 0
2998 2 3 0 1 0
2998 2 4 0 1 0
2998 2 5 0 1 1
2998 2 6 1 1 1
2998 2 7 0 1 0
2998 2 8 0 1 0
2998 2 9 0 1 0
2998 2 10 0 1 0
2998 2 11 1 1 0
2998 2 12 0 1 0
2998 2 13 0 1 1
2998 2 14 0 1 0
2998 2 15 0 1 0
2998 2 16 1 1 1
2998 2 17 0 1 0
2998 2 18 0 1 0
2998 2 19 0 1 0
2998 2 20 0 1 0
2998 2 21 1 1 0
2998 2 22 0 1 0
2998 2 23 0 1 0
2998 2 24 0 1 0
2998 2 25 0 1 0
2999 2 1 0 1 0
2999 2 2 0 1 1
2999 2 3 0 1 1
2999 2 4 0 1 0
2999 2 5 1 1 1
2999 2 6 0 1 1
2999 2 7 0 1 1
2999 2 8 0 1 1
2999 2 9 0 1 0
2999 2 10 1 1 0
2999 2 11 0 1 0
2999 2 12 0 1 1
2999 2 13 0 1 1
2999 2 14 0 1 0
2999 2 15 0 1 0
2999 2 16 0 1 0
2999 2 17 0 1 0
2999 2 18 0 1 0
2999 2 19 0 1 0
2999 2 20 0 1 0
2999 2 21 1 1 0
2999 2 22 1 1 1
2999 2 23 1 1 0
2999 2 24 1 1 0
2999 2 25 1 1 0
3000 2 1 0 1 0
3000 2 2 0 1 0
3000 2 3 0 1 0
3000 2 4 1 1 0
3000 2 5 0 1 0
3000 2 6 0 1 0
3000 2 7 0 1 1
3000 2 8 0 1 0
3000 2 9 1 1 0
3000 2 10 0 1 0
3000 2 11 0 1 0
3000 2 12 0 1 0
3000 2 13 1 1 0
3000 2 14 1 1 0
3000 2 15 0 1 1
3000 2 16 0 1 0
3000 2 17 0 1 1
3000 2 18 0 1 0
3000 2 19 0 1 0
3000 2 20 0 1 0
3000 2 21 0 1 0
3000 2 22 0 1 0
3000 2 23 0 1 1
3000 2 24 0 1 0
3000 2 25 0 1 0
