# Supplementary material for: Inferring multimodal latent topics from electronic health records
Source: Nat Commun. 2020 May 21;11:2536. doi: 10.1038/s41467-020-16378-3 (PMC7242436; doi:10.1038/s41467-020-16378-3)
Supplement: Supplementary file 13 — Supplementary Software 1 [file 41467_2020_16378_MOESM13_ESM.zip › Supplementary_software/mixehr/data/sim123/trainData_nmar_SJCVB0_nmar_K10_B100_iter4_zeta.csv]

2	1	0	0.722481
2	1	1	0.797896
2	2	0	0.758533
2	2	1	0.784442
2	3	0	0.756421
2	3	1	0.7677
2	4	0	0.723765
2	4	1	0.806547
2	5	0	0.772845
2	5	1	0.781548
2	6	0	0.759156
2	6	1	0.783556
2	7	0	0.737287
2	7	1	0.788319
2	8	0	0.733215
2	8	1	0.792205
2	9	0	0.740414
2	9	1	0.784206
2	10	0	0.754394
2	10	1	0.788467
2	11	0	0.750773
2	11	1	0.780783
2	12	0	0.74639
2	12	1	0.774706
2	13	0	0.754334
2	13	1	0.787724
2	14	0	0.698729
2	14	1	0.807803
2	15	0	0.8137
2	15	1	0.740664
2	16	0	0.739411
2	16	1	0.782112
2	17	0	0.742889
2	17	1	0.787889
2	18	0	0.766099
2	18	1	0.782041
2	19	0	0.724607
2	19	1	0.803502
2	20	0	0.736087
2	20	1	0.803274
2	21	0	0.740129
2	21	1	0.798079
2	22	0	0.753471
2	22	1	0.782605
2	23	0	0.706783
2	23	1	0.801868
2	24	0	0.709422
2	24	1	0.811971
2	25	0	0.726921
2	25	1	0.803924
