# Supplementary material for: Inferring multimodal latent topics from electronic health records
Source: Nat Commun. 2020 May 21;11:2536. doi: 10.1038/s41467-020-16378-3 (PMC7242436; doi:10.1038/s41467-020-16378-3)
Supplement: Supplementary file 13 — Supplementary Software 1 [file 41467_2020_16378_MOESM13_ESM.zip › Supplementary_software/mixehr/data/sim123/testData_nmar_SJCVB0_nmar_K10_B100_iter9_logPredLik.txt]

-13.4928
-13.3281
-13.0533
-12.7893
-12.5605
-12.376
-12.2321
-12.1284
-12.0305
