# Supplementary material for: Inferring multimodal latent topics from electronic health records
Source: Nat Commun. 2020 May 21;11:2536. doi: 10.1038/s41467-020-16378-3 (PMC7242436; doi:10.1038/s41467-020-16378-3)
Supplement: Supplementary file 13 — Supplementary Software 1 [file 41467_2020_16378_MOESM13_ESM.zip › Supplementary_software/mixehr/data/sim123/trainData_nmar_SJCVB0_nmar_K10_B100_iter4_beta.csv]

1	1	0.0748353
1	2	0.0796955
1	3	0.0778201
1	4	0.0801372
1	5	0.0803085
1	6	0.0778323
1	7	0.0770875
1	8	0.0789167
1	9	0.078739
1	10	0.0774394
1	11	0.0767159
1	12	0.0769489
1	13	0.0781581
1	14	0.0774759
1	15	0.0760552
1	16	0.0777195
1	17	0.0806346
1	18	0.0763791
1	19	0.0797635
1	20	0.0767213
1	21	0.0781515
1	22	0.0791721
1	23	0.0773375
1	24	0.079404
1	25	0.0758165
