# Supplementary material for: Inferring multimodal latent topics from electronic health records
Source: Nat Commun. 2020 May 21;11:2536. doi: 10.1038/s41467-020-16378-3 (PMC7242436; doi:10.1038/s41467-020-16378-3)
Supplement: Supplementary file 13 — Supplementary Software 1 [file 41467_2020_16378_MOESM13_ESM.zip › Supplementary_software/mixehr/data/sim123/trainData_nmar_SJCVB0_nmar_K10_B100_iter0_psi.csv]

2	1	0.5	0.5	0.5	0.5	0.5	0.5	0.5	0.5	0.5	0.5
2	2	0.5	0.5	0.5	0.5	0.5	0.5	0.5	0.5	0.5	0.5
2	3	0.5	0.5	0.5	0.5	0.5	0.5	0.5	0.5	0.5	0.5
2	4	0.5	0.5	0.5	0.5	0.5	0.5	0.5	0.5	0.5	0.5
2	5	0.5	0.5	0.5	0.5	0.5	0.5	0.5	0.5	0.5	0.5
2	6	0.5	0.5	0.5	0.5	0.5	0.5	0.5	0.5	0.5	0.5
2	7	0.5	0.5	0.5	0.5	0.5	0.5	0.5	0.5	0.5	0.5
2	8	0.5	0.5	0.5	0.5	0.5	0.5	0.5	0.5	0.5	0.5
2	9	0.5	0.5	0.5	0.5	0.5	0.5	0.5	0.5	0.5	0.5
2	10	0.5	0.5	0.5	0.5	0.5	0.5	0.5	0.5	0.5	0.5
2	11	0.5	0.5	0.5	0.5	0.5	0.5	0.5	0.5	0.5	0.5
2	12	0.5	0.5	0.5	0.5	0.5	0.5	0.5	0.5	0.5	0.5
2	13	0.5	0.5	0.5	0.5	0.5	0.5	0.5	0.5	0.5	0.5
2	14	0.5	0.5	0.5	0.5	0.5	0.5	0.5	0.5	0.5	0.5
2	15	0.5	0.5	0.5	0.5	0.5	0.5	0.5	0.5	0.5	0.5
2	16	0.5	0.5	0.5	0.5	0.5	0.5	0.5	0.5	0.5	0.5
2	17	0.5	0.5	0.5	0.5	0.5	0.5	0.5	0.5	0.5	0.5
2	18	0.5	0.5	0.5	0.5	0.5	0.5	0.5	0.5	0.5	0.5
2	19	0.5	0.5	0.5	0.5	0.5	0.5	0.5	0.5	0.5	0.5
2	20	0.5	0.5	0.5	0.5	0.5	0.5	0.5	0.5	0.5	0.5
2	21	0.5	0.5	0.5	0.5	0.5	0.5	0.5	0.5	0.5	0.5
2	22	0.5	0.5	0.5	0.5	0.5	0.5	0.5	0.5	0.5	0.5
2	23	0.5	0.5	0.5	0.5	0.5	0.5	0.5	0.5	0.5	0.5
2	24	0.5	0.5	0.5	0.5	0.5	0.5	0.5	0.5	0.5	0.5
2	25	0.5	0.5	0.5	0.5	0.5	0.5	0.5	0.5	0.5	0.5
