# Supplementary material for: Inferring multimodal latent topics from electronic health records
Source: Nat Commun. 2020 May 21;11:2536. doi: 10.1038/s41467-020-16378-3 (PMC7242436; doi:10.1038/s41467-020-16378-3)
Supplement: Supplementary file 13 — Supplementary Software 1 [file 41467_2020_16378_MOESM13_ESM.zip › Supplementary_software/mixehr/data/sim123/trainData_nmar_SJCVB0_nmar_K10_B100_iter1_obscnt.csv]

2	1	1.24182	2.05593	1.09795	1.28946	1.1529	2.34821	1.57948	0.846883	1.84657	2.54081
2	2	1.54931	2.05038	1.13933	1.71198	2.6459	2.0184	2.2367	2.50469	1.36983	1.77349
2	3	2.65047	4.4879	2.18867	2.31402	2.06108	2.96812	3.13133	3.61175	2.41737	3.16928
2	4	1.33426	2.93627	1.87481	2.62156	1.25228	3.69017	2.32438	1.07971	2.08826	2.7983
2	5	3.58517	4.04574	2.43189	2.26173	4.071	2.52655	3.60089	4.53405	2.39261	3.55036
2	6	2.23893	2.06052	1.32757	1.31536	1.38749	1.1575	2.42073	2.51011	2.47472	2.10707
2	7	2.35543	2.33105	1.44853	2.69512	1.78988	2.05711	4.77499	2.39624	2.7661	1.38555
2	8	4.30053	3.53428	1.85339	3.07271	1.70619	1.73971	4.14911	3.30636	3.4566	1.88113
2	9	3.81453	2.30369	2.51231	2.52184	2.42611	2.13729	3.86895	4.34384	3.57627	2.49517
2	10	2.72392	1.38479	1.12626	1.61037	2.26328	1.23788	3.64952	1.73709	2.05228	1.21461
2	11	1.93096	1.9086	1.34288	3.30908	3.18481	2.11292	3.21322	1.95607	2.62791	2.41355
2	12	2.35447	2.29067	1.87083	3.5221	4.77422	2.42474	2.56275	3.20196	2.12214	1.87611
2	13	2.07391	2.31858	1.48844	2.73838	2.64984	1.73363	2.05009	2.21084	1.52358	1.21271
2	14	2.30587	1.55091	1.99592	3.48649	3.68424	2.38131	1.26754	1.65417	2.09278	1.58076
2	15	4.25142	3.99378	3.61517	4.64299	6.13161	3.91228	5.2423	3.90137	3.66401	3.64507
2	16	1.65894	1.1612	1.92648	3.02683	2.49572	3.24546	1.93474	2.48818	2.00734	2.05512
2	17	1.23931	1.13391	1.28571	2.42657	1.39782	2.70334	1.99542	2.46212	1.03834	2.31748
2	18	2.39162	3.5364	1.94021	3.20037	2.5063	2.16062	1.97734	3.71889	1.72025	2.848
2	19	2.56994	1.90717	2.20003	2.97561	1.80224	2.15707	1.27924	2.0662	1.72187	2.32064
2	20	2.80049	2.11624	2.66879	2.37356	2.87174	2.34038	1.88377	2.43171	1.47871	2.0346
2	21	2.19747	1.87385	1.85286	1.56736	2.02457	1.65179	2.06629	2.75735	2.06329	2.94517
2	22	3.32017	2.67877	1.87932	3.6402	3.37132	3.26595	4.25888	3.80704	2.79287	2.98547
2	23	3.85738	4.02255	1.64444	1.23754	2.03412	1.7421	1.16961	3.82687	1.88038	2.585
2	24	2.06724	1.05814	2.02548	2.69724	1.70398	2.41697	2.19627	1.63727	3.27486	1.92254
2	25	2.88645	2.32313	2.21325	2.11016	4.11759	1.38717	1.82346	4.06051	2.21318	1.86512
