# Supplementary material for: Inferring multimodal latent topics from electronic health records
Source: Nat Commun. 2020 May 21;11:2536. doi: 10.1038/s41467-020-16378-3 (PMC7242436; doi:10.1038/s41467-020-16378-3)
Supplement: Supplementary file 13 — Supplementary Software 1 [file 41467_2020_16378_MOESM13_ESM.zip › Supplementary_software/mixehr/data/sim123/testData_labOnly_nmar_iter199_thetaTest.csv]

2001	0.103611	0.0943383	0.09431	0.0918514	0.0899489	0.100681	0.1213	0.0926339	0.114456	0.0970843
2002	0.108741	0.100861	0.101075	0.0931565	0.0970697	0.107895	0.0955679	0.0998137	0.0982912	0.0970869
2003	0.101265	0.103928	0.104045	0.100896	0.103763	0.0975777	0.0967071	0.0983251	0.0945907	0.0986545
2004	0.105242	0.0958776	0.102794	0.0961888	0.0988766	0.0980205	0.104385	0.101375	0.0946628	0.102408
2005	0.0960581	0.0961426	0.1163	0.0926563	0.115266	0.0986671	0.0997338	0.0951453	0.0930912	0.0960028
2006	0.10761	0.0961409	0.094753	0.100352	0.0960063	0.106638	0.0987464	0.102757	0.100836	0.095949
2007	0.0999558	0.104186	0.101155	0.0961722	0.0991076	0.102924	0.0946093	0.102201	0.100168	0.0993981
2008	0.0986729	0.103261	0.101831	0.0945177	0.0982377	0.101438	0.102082	0.0971185	0.104151	0.0986145
2009	0.103937	0.0940596	0.0983997	0.098519	0.106665	0.104528	0.0985573	0.0965478	0.0975732	0.101282
2010	0.0990929	0.102151	0.100657	0.103252	0.0972123	0.108488	0.0988166	0.0927836	0.096757	0.100705
2011	0.100245	0.0922186	0.102446	0.0994128	0.0997617	0.106715	0.0995046	0.102746	0.0965203	0.10006
2012	0.102364	0.0986112	0.0998878	0.0985316	0.0981395	0.097787	0.105368	0.101078	0.0996973	0.0984048
2013	0.0879857	0.0902726	0.118346	0.10595	0.09336	0.103959	0.0871533	0.135535	0.0854005	0.0898279
2014	0.0968431	0.10334	0.0996809	0.100405	0.102411	0.0976842	0.0994073	0.0973142	0.101714	0.101468
2015	0.10598	0.103812	0.103501	0.0965331	0.099213	0.0949158	0.0961844	0.105927	0.0910714	0.102682
2016	0.0978157	0.0940427	0.0921812	0.0982167	0.0939322	0.122274	0.101501	0.0894401	0.11661	0.0940123
2017	0.102505	0.103137	0.100148	0.102183	0.0981474	0.104957	0.0980108	0.0967012	0.0955726	0.0984238
2018	0.121249	0.115041	0.0915418	0.0909032	0.0907217	0.100865	0.0941342	0.0972997	0.103655	0.0946596
2019	0.0931072	0.0918785	0.111056	0.0961173	0.0946818	0.0943824	0.0962266	0.128756	0.094273	0.098494
2020	0.0932391	0.115423	0.098295	0.0930106	0.0893791	0.0996595	0.0968633	0.099581	0.120959	0.0937647
2021	0.0958249	0.122091	0.101412	0.107536	0.0908813	0.0940309	0.0985399	0.0982549	0.0958787	0.0953836
2022	0.101121	0.0952266	0.0955362	0.104709	0.0989916	0.0977516	0.097043	0.109743	0.0979914	0.102065
2023	0.101782	0.118616	0.107705	0.095798	0.0871664	0.0976416	0.10173	0.0976575	0.0961639	0.0950863
2024	0.100457	0.0985992	0.107028	0.0923022	0.0985257	0.0978741	0.103603	0.101266	0.0982346	0.101817
2025	0.110377	0.102733	0.0930711	0.0984917	0.0942783	0.0933902	0.105062	0.104832	0.0996022	0.0983186
2026	0.106874	0.0994731	0.0946458	0.0993295	0.0989442	0.102141	0.101883	0.0974456	0.10034	0.099064
2027	0.0970974	0.0937655	0.100122	0.0867197	0.093266	0.092905	0.104254	0.118262	0.119571	0.0937989
2028	0.0949779	0.0916528	0.104347	0.102898	0.091049	0.0977505	0.12792	0.0974928	0.0955528	0.0957111
2029	0.105276	0.0941484	0.0953116	0.0971633	0.0975598	0.108752	0.104401	0.0960934	0.103392	0.097862
2030	0.0954142	0.0917077	0.111295	0.095781	0.098794	0.0981916	0.115522	0.0974742	0.0996885	0.0952788
2031	0.0960831	0.0991815	0.109223	0.0989561	0.0911243	0.10256	0.103553	0.106604	0.0921615	0.099776
2032	0.0951494	0.0961799	0.108002	0.0931101	0.0999209	0.0995818	0.102304	0.102721	0.0992211	0.103582
2033	0.101931	0.100385	0.0976361	0.0980355	0.100352	0.0988162	0.101022	0.0990233	0.103693	0.0992594
2034	0.100619	0.102485	0.0948108	0.0993015	0.102481	0.105146	0.0920878	0.0965125	0.105872	0.101122
2035	0.0927095	0.0946426	0.101689	0.117191	0.0982557	0.097154	0.11721	0.0934402	0.0896504	0.0977535
2036	0.0990663	0.0956523	0.105829	0.0953023	0.094835	0.0979557	0.0946615	0.12427	0.0959176	0.0955858
2037	0.108198	0.0943673	0.0991359	0.0958732	0.10675	0.0930608	0.103401	0.100746	0.0972778	0.101298
2038	0.101732	0.101477	0.102027	0.0984984	0.101636	0.100443	0.0974403	0.100739	0.0981709	0.097568
2039	0.102793	0.0968253	0.0950898	0.10563	0.104829	0.0985919	0.0947499	0.10253	0.0997081	0.0994625
2040	0.119802	0.0907054	0.0903044	0.0870793	0.106618	0.0897813	0.119077	0.092769	0.113017	0.0910451
2041	0.0963499	0.0974321	0.101069	0.0984304	0.105775	0.0999879	0.0995574	0.0962684	0.104922	0.100364
2042	0.105049	0.0981768	0.10086	0.0953655	0.102804	0.101293	0.0964546	0.100455	0.0979072	0.101605
2043	0.109654	0.0955109	0.0950209	0.0921875	0.103356	0.0941956	0.0999036	0.10553	0.102648	0.102356
2044	0.113931	0.0939685	0.0870474	0.114559	0.0935	0.0918852	0.108631	0.111772	0.094289	0.0901484
2045	0.104386	0.0914457	0.0997667	0.0962913	0.102581	0.101348	0.0994785	0.105425	0.0975455	0.101634
2046	0.0980231	0.102559	0.0971966	0.106521	0.0901499	0.104742	0.102164	0.100892	0.0994853	0.0981534
2047	0.098827	0.104438	0.101265	0.0975629	0.108562	0.0950768	0.0935847	0.0987687	0.0994201	0.102805
2048	0.100271	0.0983178	0.102193	0.0996399	0.0982972	0.105395	0.099393	0.0970158	0.0978643	0.101481
2049	0.0932896	0.0986929	0.106414	0.0961129	0.102322	0.101694	0.10023	0.0973505	0.102222	0.101549
2050	0.0944969	0.11279	0.0990185	0.0908419	0.0876503	0.101653	0.0976533	0.102005	0.118404	0.0955788
2051	0.0935513	0.0881118	0.109587	0.100293	0.10314	0.101029	0.117214	0.0938854	0.0938782	0.0986563
2052	0.1166	0.0885836	0.0940614	0.0999511	0.0996082	0.115435	0.095483	0.1018	0.0922205	0.0957115
2053	0.0993327	0.0946404	0.101192	0.0991615	0.0909538	0.102597	0.107309	0.105621	0.0997096	0.0991303
2054	0.0923245	0.0895769	0.107979	0.10158	0.105417	0.10385	0.0990804	0.103448	0.0959451	0.100289
2055	0.102608	0.107622	0.0913352	0.0991355	0.0908765	0.0944744	0.101623	0.105389	0.108599	0.0988117
2056	0.10221	0.100471	0.10717	0.101852	0.100378	0.0952449	0.101603	0.102892	0.0878493	0.0997849
2057	0.0953392	0.0973789	0.102761	0.105881	0.10513	0.103032	0.0950119	0.0991055	0.0963726	0.099823
2058	0.109691	0.0977464	0.0917682	0.105955	0.097848	0.1001	0.104423	0.0999842	0.0947491	0.0978017
2059	0.0975851	0.0939622	0.0994982	0.105802	0.101698	0.0964289	0.104678	0.104392	0.0981987	0.0975932
2060	0.102281	0.0999951	0.0936178	0.0994163	0.0873619	0.102182	0.105955	0.105684	0.104354	0.0992523
2061	0.0983817	0.10054	0.0995073	0.101336	0.100031	0.0987495	0.100534	0.0990308	0.0989555	0.103168
2062	0.0947047	0.093848	0.0961899	0.115514	0.119034	0.0990975	0.0936904	0.0957655	0.0961068	0.0961996
2063	0.100702	0.0983667	0.0942211	0.0993714	0.10257	0.104641	0.0962277	0.0971263	0.105966	0.101242
2064	0.0930362	0.0989967	0.108812	0.0987977	0.118653	0.104725	0.0887606	0.0927705	0.0975152	0.097571
2065	0.103447	0.0976264	0.101792	0.106925	0.10163	0.0998003	0.0988613	0.100014	0.0888984	0.100752
2066	0.100496	0.098819	0.0988645	0.099292	0.102457	0.105142	0.0923296	0.100063	0.101449	0.101187
2067	0.0963927	0.104447	0.0973235	0.100199	0.0954351	0.0987277	0.0995243	0.103272	0.105109	0.0997771
2068	0.0963814	0.0950884	0.11244	0.0958382	0.0906274	0.127375	0.0953185	0.0975571	0.0898904	0.0981312
2069	0.0988683	0.102111	0.0999264	0.102818	0.102302	0.105365	0.0980699	0.0935115	0.0987896	0.0981634
2070	0.0985548	0.0899036	0.111447	0.0974117	0.116923	0.0950727	0.102111	0.0988712	0.0925416	0.0964345
2071	0.101847	0.0993285	0.101118	0.0955712	0.0943014	0.106072	0.100905	0.101683	0.100093	0.0987722
2072	0.10014	0.0912465	0.100416	0.103982	0.106954	0.104756	0.103589	0.0934944	0.0938476	0.101528
2073	0.0965335	0.102799	0.101251	0.0999026	0.10649	0.0966828	0.104319	0.0894917	0.101793	0.101031
2074	0.0931356	0.099068	0.0999922	0.103312	0.0985311	0.105073	0.100442	0.0969715	0.101859	0.10174
2075	0.0978345	0.0951264	0.0999446	0.0980184	0.0941644	0.109764	0.105323	0.0972193	0.103689	0.0987073
2076	0.105472	0.0990425	0.0997647	0.0966748	0.103296	0.0976276	0.0967649	0.101512	0.0978615	0.102083
2077	0.0961271	0.101954	0.108924	0.0948578	0.0897581	0.108659	0.100044	0.100847	0.0970046	0.101218
2078	0.103791	0.0855481	0.110655	0.0924697	0.0884968	0.0991305	0.125882	0.102681	0.0934879	0.0967083
2079	0.100235	0.0993575	0.102031	0.0887384	0.0984599	0.101747	0.0993752	0.101428	0.106656	0.102035
2080	0.0939903	0.112185	0.0937986	0.099352	0.103137	0.101637	0.089302	0.0933795	0.116007	0.0979151
2081	0.0962207	0.0979952	0.0940113	0.106605	0.101587	0.104261	0.0953031	0.0992661	0.104916	0.100212
2082	0.0970324	0.102202	0.0995664	0.102058	0.0972282	0.100366	0.104562	0.0963728	0.103085	0.097499
2083	0.0932597	0.0913345	0.0948166	0.11608	0.120601	0.100914	0.0883234	0.100068	0.0974196	0.0974363
2084	0.0963065	0.0964059	0.128032	0.0859725	0.0923201	0.0884404	0.110631	0.113419	0.0933293	0.0931835
2085	0.0988312	0.0975571	0.0964602	0.0989356	0.0936386	0.0963422	0.0948354	0.118013	0.108377	0.0969415
2086	0.0988538	0.0956086	0.101641	0.0986837	0.0908669	0.106552	0.102199	0.105827	0.100107	0.0992625
2087	0.108834	0.0970222	0.100674	0.10073	0.0891577	0.103488	0.108428	0.103444	0.0902937	0.097274
2088	0.0923368	0.11783	0.111384	0.0988918	0.0974372	0.0924939	0.0953955	0.0999346	0.0967954	0.0970147
2089	0.0926246	0.0992762	0.111692	0.0924031	0.0941919	0.0939042	0.09526	0.123855	0.0978114	0.0980803
2090	0.100193	0.102272	0.101746	0.099114	0.102269	0.0971948	0.094482	0.104501	0.0970611	0.101134
2091	0.0950073	0.101264	0.102539	0.0981962	0.10086	0.0996788	0.097874	0.0999246	0.104601	0.100081
2092	0.0901294	0.100417	0.101138	0.118759	0.117075	0.0911904	0.10072	0.0905333	0.0914145	0.098833
2093	0.100824	0.107084	0.0976827	0.10768	0.0982945	0.100508	0.092503	0.100723	0.0934266	0.101396
2094	0.100719	0.105457	0.0970168	0.105211	0.0929762	0.0992829	0.0964679	0.107755	0.0977932	0.0971732
2095	0.0966609	0.094236	0.101887	0.106999	0.106245	0.0963995	0.0995148	0.10389	0.0931855	0.100873
2096	0.0980332	0.101058	0.101407	0.100991	0.10051	0.106958	0.0933134	0.0985683	0.0995597	0.0994519
2097	0.103444	0.0962114	0.0965219	0.100047	0.0995204	0.106537	0.102778	0.0950025	0.100386	0.0996001
2098	0.0958809	0.0938623	0.101161	0.111449	0.120146	0.0894008	0.0983362	0.0999525	0.0927348	0.0970571
2099	0.0959392	0.10661	0.101912	0.107276	0.101838	0.100639	0.0986292	0.0926069	0.0935247	0.101064
2100	0.103091	0.0952614	0.0935962	0.103096	0.0907911	0.110509	0.0988281	0.105713	0.099869	0.0991463
2101	0.100494	0.0951512	0.0982023	0.107635	0.0982025	0.0969297	0.10798	0.100277	0.0938345	0.101323
2102	0.120591	0.119458	0.100793	0.0907631	0.0868345	0.0971001	0.0967443	0.101146	0.0912457	0.0947428
2103	0.0891432	0.120244	0.110471	0.0956594	0.0942037	0.0977805	0.0953623	0.0968136	0.101975	0.0980208
2104	0.0990053	0.0938247	0.0997007	0.0972877	0.0968123	0.103757	0.0977737	0.107286	0.104485	0.099952
2105	0.1099	0.0974491	0.0952498	0.101529	0.0938629	0.100263	0.10037	0.10869	0.0944371	0.0980186
2106	0.095327	0.104154	0.102711	0.0994907	0.0908771	0.0981538	0.107612	0.101956	0.100097	0.0994289
2107	0.101423	0.100143	0.106245	0.100393	0.104077	0.101945	0.0965194	0.0981469	0.0915198	0.0991166
2108	0.0953644	0.0968413	0.105445	0.0974682	0.104795	0.0956535	0.098167	0.106748	0.0996047	0.0996628
2109	0.100074	0.106282	0.106426	0.0914585	0.0972415	0.100368	0.0956704	0.100579	0.100892	0.100771
2110	0.104363	0.0990567	0.106735	0.0963184	0.0985375	0.0973154	0.103898	0.101258	0.0902265	0.101862
2111	0.108406	0.0913113	0.107621	0.0956188	0.116225	0.0969411	0.0878075	0.110993	0.0902778	0.0938655
2112	0.122506	0.0944485	0.0907089	0.0958912	0.102173	0.100755	0.0949184	0.103903	0.0976781	0.0970226
2113	0.102524	0.0958984	0.103958	0.0963542	0.0998386	0.103033	0.0971144	0.10267	0.0950733	0.103327
2114	0.100735	0.100319	0.098198	0.105022	0.0990064	0.10219	0.0963205	0.101385	0.0944435	0.102467
2115	0.101128	0.104304	0.100802	0.100161	0.0950224	0.106195	0.100134	0.0942583	0.0951797	0.102809
2116	0.0961909	0.101193	0.103377	0.102588	0.101058	0.0964076	0.0989392	0.103663	0.0960598	0.100376
2117	0.094259	0.0920377	0.11165	0.0923556	0.0990594	0.0945596	0.0928938	0.129048	0.094385	0.0987419
2118	0.0891158	0.101977	0.0930647	0.0942114	0.0977321	0.0889519	0.0921259	0.117117	0.133169	0.0931072
2119	0.105133	0.0937219	0.104837	0.0994703	0.112528	0.103858	0.0921383	0.0954752	0.0874166	0.105314
2120	0.0957079	0.0984656	0.100198	0.0987688	0.0971549	0.103908	0.0998689	0.100052	0.10525	0.100682
2121	0.103665	0.0945712	0.0985552	0.0989955	0.106447	0.100672	0.0987802	0.0999103	0.0975005	0.100966
2122	0.0974873	0.103886	0.100522	0.100121	0.0953693	0.10603	0.0935294	0.101358	0.102915	0.098648
2123	0.0944936	0.0934338	0.103488	0.106109	0.100787	0.103175	0.106347	0.0954423	0.0964018	0.100089
2124	0.100904	0.0992456	0.0991761	0.0965831	0.0945834	0.105962	0.105305	0.0936136	0.102787	0.10195
2125	0.101619	0.0990708	0.0952522	0.108635	0.103149	0.10137	0.0970778	0.0975372	0.0945011	0.102075
2126	0.106278	0.102895	0.0951925	0.0987238	0.0982297	0.109591	0.0970716	0.0938232	0.0998229	0.0984063
2127	0.101917	0.0911514	0.0991528	0.09595	0.103023	0.101762	0.101321	0.101577	0.102202	0.102032
2128	0.103565	0.101965	0.099402	0.0996055	0.101602	0.100398	0.102623	0.0928906	0.0972836	0.100764
2129	0.0994135	0.10122	0.10797	0.094191	0.101111	0.0998998	0.102329	0.0962221	0.0968232	0.100463
2130	0.0964068	0.107136	0.104835	0.0995916	0.0941159	0.101078	0.103747	0.0935628	0.0979843	0.101435
2131	0.0935942	0.102212	0.0994098	0.105739	0.0931209	0.103985	0.105594	0.0961652	0.102498	0.0975944
2132	0.101625	0.0987208	0.0952634	0.106482	0.0941326	0.104743	0.101044	0.100868	0.0989492	0.0981247
2133	0.100414	0.0980455	0.106441	0.100474	0.111907	0.0956923	0.0999811	0.0917063	0.0907051	0.104678
2134	0.101154	0.0946484	0.0875716	0.115528	0.0979	0.0961944	0.113663	0.0966226	0.10304	0.0939954
2135	0.107075	0.0998067	0.101759	0.0958312	0.0953183	0.106261	0.102339	0.0983701	0.0968516	0.0958299
2136	0.100096	0.100285	0.0975573	0.104114	0.100014	0.10241	0.099736	0.0986203	0.100919	0.0961475
2137	0.102395	0.0947758	0.0954526	0.0984764	0.102401	0.109371	0.101779	0.0932883	0.103903	0.0982415
2138	0.0997844	0.0980847	0.0986532	0.0989821	0.093699	0.0972133	0.102809	0.108458	0.101223	0.10111
2139	0.0988658	0.102395	0.102424	0.0991692	0.0979388	0.1017	0.102199	0.0974415	0.0995153	0.0981235
2140	0.117372	0.0952509	0.0954127	0.0953227	0.0986721	0.123299	0.0919942	0.0897617	0.0945661	0.0979733
2141	0.0955726	0.0998999	0.101349	0.0955764	0.0950845	0.106231	0.103157	0.098731	0.104666	0.0996239
2142	0.0980328	0.104052	0.103188	0.105564	0.0994179	0.0979406	0.106343	0.0912034	0.0912952	0.102991
2143	0.0971878	0.0981645	0.102352	0.102101	0.0973581	0.0970161	0.109012	0.0999264	0.098924	0.0976992
2144	0.102327	0.100217	0.102037	0.105227	0.0998314	0.102528	0.093868	0.102424	0.0879994	0.103365
2145	0.107044	0.0990035	0.0948986	0.0951192	0.0993025	0.102179	0.0973432	0.101849	0.1043	0.099116
2146	0.102989	0.103266	0.0959205	0.0912399	0.0947928	0.114925	0.0908781	0.0971219	0.113603	0.095207
2147	0.121629	0.093769	0.0961934	0.0980983	0.0932762	0.0957309	0.119588	0.0954964	0.0888763	0.0969579
2148	0.0995975	0.104937	0.105745	0.0966847	0.0962135	0.103545	0.0989284	0.0991722	0.0978387	0.0968016
2149	0.104237	0.0987356	0.0948752	0.103942	0.1069	0.100524	0.0990538	0.0934174	0.0973849	0.101304
2150	0.0956983	0.0944162	0.102769	0.0952353	0.0932912	0.104531	0.103824	0.104217	0.105159	0.100652
2151	0.0978361	0.0875227	0.107401	0.106158	0.090926	0.0968059	0.138895	0.0898564	0.0920675	0.0914542
2152	0.103578	0.10418	0.0986016	0.0966487	0.0916881	0.095284	0.106823	0.102723	0.100676	0.0998177
2153	0.0933196	0.0988055	0.0960193	0.0957609	0.11134	0.0934485	0.0968589	0.0971533	0.120312	0.0976688
2154	0.0933965	0.0918046	0.0973879	0.112622	0.121403	0.0973888	0.0928177	0.0970903	0.0984656	0.0978784
2155	0.0980818	0.108399	0.103205	0.100765	0.0990691	0.0981344	0.0931599	0.102015	0.0945087	0.102656
2156	0.101362	0.108149	0.0998673	0.101274	0.0950116	0.102105	0.0971227	0.0978528	0.0948763	0.102448
2157	0.0929067	0.102533	0.0997123	0.121142	0.0902321	0.0968624	0.113245	0.096114	0.0895363	0.0974657
2158	0.102795	0.0910549	0.100399	0.0950061	0.0946064	0.0937935	0.102696	0.124155	0.0995687	0.0952888
2159	0.0963286	0.100819	0.103661	0.0970566	0.0925226	0.0917705	0.100451	0.121508	0.101792	0.0933984
2160	0.102982	0.0968824	0.104926	0.0976187	0.0964232	0.0993631	0.10628	0.0993626	0.0921303	0.103796
2161	0.103058	0.099055	0.101226	0.0953563	0.0908081	0.105909	0.102874	0.102162	0.0998929	0.0993236
2162	0.106194	0.104911	0.09985	0.0982653	0.10024	0.103288	0.0933673	0.0988086	0.0954866	0.0994615
2163	0.0893988	0.0988719	0.110184	0.0946692	0.0938201	0.0929737	0.0923314	0.12771	0.101609	0.0976416
2164	0.101484	0.0960982	0.0937001	0.105433	0.104106	0.106233	0.100598	0.0910749	0.0991497	0.102571
2165	0.0944779	0.112089	0.0910273	0.132133	0.102948	0.0981231	0.0942649	0.0904643	0.0928538	0.0917995
2166	0.101298	0.103892	0.0978641	0.10069	0.0990199	0.0947985	0.0959299	0.105689	0.0985435	0.102533
2167	0.103305	0.101722	0.100549	0.0951931	0.101692	0.104369	0.102401	0.0890461	0.101266	0.10054
2168	0.0972249	0.101735	0.0998506	0.0977601	0.0973129	0.101046	0.100147	0.100228	0.107086	0.0975908
2169	0.0935264	0.103162	0.103094	0.0959791	0.10224	0.097527	0.100087	0.0972383	0.10599	0.101345
2170	0.102009	0.101108	0.104253	0.0975562	0.0962978	0.102637	0.10119	0.0989491	0.0959887	0.0996431
2171	0.104755	0.102373	0.101186	0.100221	0.102597	0.0969765	0.100424	0.0968003	0.0932053	0.101459
2172	0.0934386	0.0995785	0.104876	0.0926993	0.0948248	0.0944413	0.108921	0.102109	0.106908	0.102245
2173	0.103227	0.0953653	0.100045	0.0951024	0.0909859	0.110253	0.1073	0.0978689	0.100401	0.0991153
2174	0.0981257	0.090526	0.0959481	0.0936928	0.0940672	0.0964879	0.115283	0.104583	0.116779	0.0945232
2175	0.101936	0.0979523	0.0969297	0.101693	0.102093	0.10085	0.104611	0.0966624	0.0992589	0.0980412
2176	0.0961771	0.0951893	0.104911	0.0996711	0.0981162	0.0972309	0.10832	0.100948	0.0974788	0.101761
2177	0.110002	0.0940882	0.0947478	0.0908226	0.0977858	0.10095	0.109476	0.0967991	0.107493	0.0979557
2178	0.0907512	0.118218	0.112625	0.0983286	0.0967534	0.103183	0.0976138	0.0886211	0.0966961	0.0966137
2179	0.0986232	0.0937898	0.106258	0.0976913	0.0927492	0.108059	0.102126	0.103366	0.0962387	0.100492
2180	0.094281	0.101667	0.107148	0.0944787	0.0974542	0.0971273	0.105865	0.100966	0.102746	0.0978894
2181	0.0921285	0.0950821	0.100666	0.116484	0.0939656	0.104822	0.0955573	0.109208	0.0940544	0.0975714
2182	0.0939205	0.0991989	0.0995008	0.113612	0.111986	0.0979519	0.0932119	0.0977548	0.0943862	0.0985504
2183	0.096653	0.0942945	0.0961596	0.101951	0.0972282	0.1004	0.10457	0.104286	0.107013	0.0974987
2184	0.10073	0.0921519	0.102101	0.100532	0.0989479	0.101564	0.100595	0.106259	0.0944195	0.102472
2185	0.101958	0.0967499	0.098233	0.0978241	0.100109	0.102978	0.101074	0.0990327	0.0990483	0.103167
2186	0.119755	0.0892419	0.0945366	0.0933913	0.0970381	0.12087	0.0935587	0.0988023	0.0959572	0.0962903
2187	0.104731	0.0984658	0.0987076	0.103069	0.0983095	0.0970433	0.0996412	0.104639	0.0939466	0.10142
2188	0.110004	0.0945378	0.112734	0.0879892	0.0944232	0.109707	0.111926	0.0928985	0.0899148	0.0944875
2189	0.0956927	0.102517	0.0978181	0.103109	0.0901795	0.0924542	0.12202	0.0927696	0.106183	0.0974303
2190	0.0993375	0.0946291	0.109	0.0956351	0.101884	0.0926055	0.118976	0.0963486	0.0934524	0.0975194
2191	0.100904	0.0983643	0.107543	0.0955975	0.0982695	0.101362	0.104034	0.0976638	0.0940687	0.101785
2192	0.103334	0.0945396	0.100835	0.0946756	0.101594	0.100374	0.0985674	0.103824	0.101477	0.100702
2193	0.0989186	0.107938	0.104359	0.099424	0.0947661	0.0947098	0.106023	0.0979527	0.096425	0.0992778
2194	0.138042	0.0935686	0.0908355	0.0930614	0.100623	0.0954929	0.0920496	0.115283	0.090281	0.0900472
2195	0.0922853	0.0877193	0.113451	0.099019	0.113738	0.10493	0.0957237	0.100812	0.0936195	0.0978232
2196	0.093344	0.116214	0.117771	0.0970117	0.0915943	0.119415	0.0890747	0.0906066	0.0879768	0.095613
2197	0.0941247	0.0996014	0.101993	0.10453	0.103255	0.0936974	0.101058	0.101886	0.0979781	0.102001
2198	0.0950362	0.121617	0.119203	0.0954848	0.0932657	0.0924505	0.102718	0.0927427	0.0895019	0.0970241
2199	0.101402	0.102075	0.101894	0.101631	0.0898751	0.100758	0.104509	0.104341	0.0950706	0.0979968
2200	0.0977269	0.0949226	0.100932	0.112716	0.0945453	0.0942385	0.0971649	0.118612	0.0905621	0.0980773
2201	0.0921539	0.102686	0.109274	0.0989103	0.0973925	0.0932153	0.10736	0.10025	0.0974279	0.101028
2202	0.108495	0.097427	0.0925839	0.104668	0.0925274	0.107508	0.0992656	0.103132	0.0938476	0.10054
2203	0.110098	0.0981399	0.0952701	0.0983836	0.0979149	0.100534	0.105266	0.0970524	0.0992819	0.0980713
2204	0.0969633	0.0948773	0.10374	0.0953594	0.102402	0.109269	0.0966618	0.0972902	0.101743	0.101532
2205	0.0991257	0.103766	0.0994506	0.103333	0.0910201	0.106808	0.0979762	0.102234	0.0966922	0.0993634
2206	0.107132	0.101136	0.102955	0.0939824	0.100999	0.0998348	0.0983412	0.0989941	0.0961641	0.100244
2207	0.0971989	0.0960758	0.0986779	0.104007	0.0948977	0.097883	0.109042	0.101213	0.0988114	0.102314
2208	0.0997713	0.0944308	0.103182	0.0952694	0.101475	0.0929287	0.107163	0.104235	0.100791	0.100656
2209	0.0997165	0.105459	0.108213	0.0946474	0.0964929	0.0923154	0.103144	0.103547	0.0959578	0.100119
2210	0.103468	0.0982009	0.0939095	0.102576	0.102093	0.0999727	0.0944898	0.103884	0.10089	0.100826
2211	0.10361	0.0954893	0.102386	0.0954049	0.10361	0.106722	0.0946712	0.101823	0.0964787	0.0994564
2212	0.100573	0.102244	0.0991596	0.102453	0.101635	0.100447	0.095544	0.0998168	0.0973551	0.100852
2213	0.0968736	0.0992421	0.103664	0.103382	0.0943164	0.105586	0.103805	0.0969815	0.0941509	0.101732
2214	0.0968234	0.0992028	0.0973561	0.103296	0.102852	0.0972043	0.0949895	0.105109	0.101854	0.101606
2215	0.102834	0.0970688	0.0965255	0.101527	0.101205	0.103289	0.0981827	0.0992121	0.100192	0.100073
2216	0.0995051	0.095868	0.0913455	0.0958604	0.0953905	0.115367	0.0979452	0.0948576	0.118441	0.095675
2217	0.097578	0.100358	0.102529	0.0971805	0.0990103	0.106656	0.0969797	0.0979967	0.0990725	0.10259
2218	0.101622	0.101794	0.100449	0.098843	0.0975829	0.0967306	0.101405	0.10494	0.0984691	0.0979668
2219	0.102033	0.09871	0.100486	0.0991361	0.097913	0.101635	0.1053	0.0970654	0.0994697	0.0980604
2220	0.107497	0.0996198	0.0910042	0.104066	0.0995023	0.102312	0.102252	0.0943101	0.100678	0.0991254
2221	0.109863	0.106481	0.100147	0.0947547	0.0938596	0.100806	0.0961462	0.104935	0.0946178	0.0980347
2222	0.101189	0.0913011	0.0962324	0.0927283	0.122093	0.0936592	0.0966891	0.0974083	0.111158	0.0980515
2223	0.0992772	0.108111	0.0995913	0.103258	0.0948869	0.106055	0.0946095	0.0981412	0.0965888	0.0993774
2224	0.0922773	0.0913694	0.110718	0.0990781	0.0941317	0.127254	0.0956608	0.0967837	0.0935613	0.0979983
2225	0.0996931	0.101295	0.10315	0.0941291	0.10116	0.104203	0.0990623	0.0956574	0.101077	0.100475
2226	0.106022	0.0980851	0.0974026	0.0984664	0.094237	0.104813	0.109866	0.0936204	0.0990092	0.0983581
2227	0.102951	0.10356	0.0968945	0.0993988	0.0946234	0.110341	0.0947436	0.0979758	0.10047	0.098982
2228	0.0915905	0.102051	0.108575	0.101866	0.0967844	0.0959022	0.102352	0.103719	0.0962944	0.100475
2229	0.110583	0.0918398	0.102994	0.0921123	0.0947013	0.094351	0.0972485	0.123012	0.0941833	0.0982583
2230	0.101953	0.0996836	0.0974553	0.105173	0.103964	0.0911245	0.109422	0.0940724	0.094933	0.102605
2231	0.106518	0.0952328	0.0934698	0.107333	0.103118	0.0972475	0.10184	0.101191	0.0954263	0.0987619
2232	0.101502	0.0946106	0.0955838	0.11658	0.10666	0.100614	0.101154	0.0970515	0.0915275	0.0945103
2233	0.0974023	0.0914555	0.0990106	0.0922682	0.1223	0.105513	0.092774	0.0900917	0.111183	0.0983428
2234	0.09187	0.101472	0.110099	0.0977163	0.0960569	0.107953	0.0985455	0.0958059	0.0962291	0.103889
2235	0.106893	0.0947934	0.100944	0.0881618	0.0950965	0.102136	0.105967	0.102434	0.104117	0.0992174
2236	0.104199	0.101049	0.101697	0.0965706	0.0889249	0.120915	0.0953838	0.0991058	0.097761	0.093484
2237	0.0996832	0.0986152	0.102096	0.0990865	0.10649	0.0966316	0.0983891	0.100367	0.097562	0.101098
2238	0.0931987	0.0988761	0.112859	0.0913805	0.0901848	0.0974255	0.0923297	0.127559	0.0974	0.0976667
2239	0.0962548	0.11233	0.0907425	0.0950206	0.0996134	0.0984374	0.0947957	0.0943169	0.123747	0.0955656
2240	0.0948029	0.0947263	0.103623	0.0985211	0.0942433	0.0975447	0.0936714	0.128315	0.0990728	0.0946473
2241	0.0965801	0.0993443	0.10442	0.0996191	0.0983724	0.101205	0.0963399	0.104646	0.0975741	0.101682
2242	0.1063	0.102245	0.0942287	0.0982125	0.0940219	0.0969525	0.106173	0.100274	0.103664	0.0981055
2243	0.102403	0.0992676	0.0998614	0.0980088	0.0982847	0.105754	0.100993	0.0968064	0.0998764	0.098576
2244	0.101533	0.0940422	0.101873	0.0979561	0.0974396	0.104816	0.104791	0.100558	0.0988491	0.0977282
2245	0.0994696	0.1	0.0962088	0.100009	0.0912453	0.0985784	0.107094	0.103031	0.104899	0.0996065
2246	0.0955211	0.102333	0.101541	0.0986726	0.0974113	0.0967658	0.0984759	0.10366	0.105167	0.100535
2247	0.0915949	0.109639	0.0911926	0.094568	0.0971958	0.0920349	0.109842	0.0886984	0.133556	0.0925939
2248	0.101089	0.0945331	0.106438	0.0955112	0.107221	0.101384	0.0964703	0.101057	0.0940664	0.101912
2249	0.105153	0.0978681	0.101579	0.0900175	0.0898853	0.100814	0.104641	0.10867	0.102891	0.0980661
2250	0.0938126	0.104579	0.10095	0.1016	0.0995488	0.0949244	0.100801	0.0985374	0.10297	0.102601
2251	0.0889983	0.0948211	0.101638	0.0915225	0.0939793	0.0970129	0.121489	0.0933615	0.119763	0.0975873
2252	0.105584	0.0978287	0.0989467	0.0978761	0.0973697	0.104709	0.100446	0.100469	0.0989174	0.0975881
2253	0.0929679	0.103721	0.108886	0.113734	0.0948213	0.0867358	0.117087	0.0966166	0.0904146	0.0943326
2254	0.0949886	0.0972997	0.102708	0.0869623	0.0964213	0.121727	0.0907031	0.095402	0.113547	0.100076
2255	0.100222	0.0969027	0.0993208	0.0999279	0.100204	0.10702	0.0996624	0.0984074	0.101693	0.0963847
2256	0.0925936	0.0912139	0.111558	0.0996262	0.0981238	0.093139	0.121231	0.100208	0.0933874	0.0981524
2257	0.102871	0.105667	0.0989727	0.101717	0.100957	0.103412	0.0940269	0.0955437	0.0967289	0.100156
2258	0.0921111	0.0940658	0.0971357	0.0946784	0.120127	0.0929721	0.0982416	0.095876	0.118607	0.0968049
2259	0.101	0.105289	0.101001	0.0970277	0.100912	0.103936	0.0963352	0.0954786	0.101855	0.0970188
2260	0.121388	0.108366	0.0959452	0.101549	0.100826	0.0949366	0.0940443	0.0986088	0.0880975	0.0960228
2261	0.108599	0.0945972	0.100938	0.100355	0.102403	0.0971647	0.103747	0.100926	0.0895387	0.101531
2262	0.108032	0.0983996	0.0934303	0.0991918	0.0979297	0.104425	0.103345	0.0928073	0.101837	0.100926
2263	0.101081	0.104995	0.095535	0.100328	0.0926245	0.0994677	0.10457	0.0988135	0.105974	0.0967196
2264	0.0965789	0.087475	0.103936	0.095407	0.10233	0.10931	0.0963851	0.105188	0.101557	0.101512
2265	0.101533	0.0979568	0.101719	0.094732	0.0938854	0.0932291	0.126624	0.0926752	0.102838	0.094489
2266	0.105398	0.091457	0.104541	0.100481	0.103373	0.101585	0.104727	0.0983222	0.0872096	0.102516
2267	0.0984426	0.0909504	0.100012	0.106501	0.102309	0.104771	0.106352	0.0969499	0.0952317	0.0982094
2268	0.108494	0.0957483	0.101776	0.0959219	0.0958625	0.103002	0.0995109	0.106598	0.0925357	0.100084
2269	0.0998137	0.0924198	0.105371	0.088911	0.0955573	0.102839	0.0914089	0.125995	0.100612	0.0961718
2270	0.103266	0.0961233	0.105597	0.0997718	0.0921393	0.123002	0.0948474	0.0981312	0.0933477	0.092526
2271	0.113537	0.119802	0.0967879	0.0954713	0.0941493	0.0930386	0.0989866	0.0929391	0.0979589	0.0974909
2272	0.108943	0.10325	0.0933775	0.100825	0.098804	0.101613	0.0997681	0.0936011	0.0984675	0.101747
2273	0.104734	0.0954343	0.0973089	0.0924757	0.103179	0.0975654	0.0998267	0.10142	0.106597	0.101779
2274	0.0992705	0.100846	0.101623	0.0987517	0.101091	0.099546	0.10311	0.0957454	0.0998929	0.100119
2275	0.105844	0.0987231	0.0972394	0.0950103	0.0983104	0.0932443	0.104968	0.105241	0.103257	0.0982045
2276	0.106825	0.0985492	0.0979764	0.10712	0.0984905	0.101651	0.101174	0.101046	0.0881401	0.0987391
2277	0.106675	0.105405	0.100826	0.0980136	0.0926863	0.0989178	0.102115	0.0993455	0.0959193	0.0999262
2278	0.102303	0.101687	0.101912	0.0930523	0.0974891	0.104839	0.101275	0.0960028	0.103335	0.0978864
2279	0.11671	0.0928642	0.102162	0.0963917	0.0854552	0.0948247	0.09916	0.131167	0.0901392	0.0896623
2280	0.0971196	0.0914421	0.111011	0.095971	0.124336	0.0899094	0.0929086	0.104923	0.0938258	0.0980779
2281	0.0966511	0.0992368	0.0996165	0.104198	0.0981062	0.104972	0.100384	0.0971064	0.0981551	0.101618
2282	0.0943191	0.0930578	0.104138	0.100924	0.0962338	0.103181	0.105701	0.102411	0.10008	0.0995968
2283	0.105151	0.103382	0.105372	0.0890284	0.0991797	0.0979213	0.104252	0.0943796	0.0988365	0.102413
2284	0.098775	0.101191	0.101616	0.101773	0.109311	0.0991035	0.0973423	0.0917674	0.095976	0.103412
2285	0.0985703	0.091834	0.0994823	0.0915003	0.0909893	0.105878	0.101675	0.111985	0.112181	0.0955122
2286	0.0972173	0.100011	0.101943	0.108594	0.0948556	0.105606	0.101318	0.0971301	0.0908172	0.102317
2287	0.0990896	0.101783	0.105463	0.106193	0.0969333	0.0957114	0.102141	0.103128	0.0889103	0.100224
2288	0.0973119	0.0972938	0.0946828	0.0929517	0.097505	0.0925204	0.11722	0.0960337	0.120955	0.0938787
2289	0.105185	0.101889	0.104089	0.0907898	0.089642	0.100831	0.109467	0.100726	0.098711	0.0981764
2290	0.0985459	0.0964172	0.107073	0.0978661	0.109052	0.0994814	0.0970723	0.099239	0.0917098	0.103333
2291	0.10759	0.103455	0.101667	0.100396	0.0952952	0.0987911	0.101888	0.102355	0.0887406	0.0994274
2292	0.0967484	0.109114	0.1024	0.100559	0.0957356	0.099095	0.095456	0.103619	0.0969013	0.100255
2293	0.0954533	0.101912	0.100891	0.106303	0.105574	0.0958086	0.094055	0.103583	0.0962222	0.100242
2294	0.103857	0.10027	0.0944255	0.104136	0.092043	0.103193	0.0984571	0.106799	0.0966683	0.100159
2295	0.105153	0.0987669	0.10256	0.0958115	0.102819	0.0941829	0.0953403	0.109505	0.0937495	0.101954
2296	0.105059	0.102895	0.0973937	0.0989759	0.0984537	0.0966623	0.0922752	0.109154	0.0976251	0.101618
2297	0.0928474	0.094235	0.102949	0.097972	0.101832	0.104516	0.0955605	0.104122	0.105215	0.100656
2298	0.101864	0.100003	0.0968975	0.100552	0.104377	0.0981876	0.101334	0.0944244	0.103522	0.0991133
2299	0.0961608	0.0906881	0.108812	0.0983261	0.0975769	0.104377	0.104388	0.104232	0.0934561	0.101326
2300	0.101178	0.0970279	0.103355	0.0971627	0.0967967	0.104142	0.100864	0.103867	0.0978333	0.0972432
2301	0.0979411	0.108784	0.0970064	0.109472	0.0955748	0.0946622	0.0968343	0.102361	0.094881	0.102814
2302	0.101504	0.0989736	0.102056	0.092676	0.107678	0.101803	0.0931515	0.0978755	0.102365	0.102032
2303	0.118227	0.0879718	0.0951411	0.0919162	0.090754	0.105168	0.121202	0.093405	0.0979608	0.0979694
2304	0.101405	0.105868	0.102054	0.0942303	0.0933578	0.100824	0.108811	0.0928534	0.102951	0.0974718
2305	0.0976012	0.0948541	0.0963057	0.102954	0.094261	0.104922	0.109912	0.097504	0.103248	0.0984452
2306	0.122111	0.0986355	0.0931705	0.0988661	0.0980639	0.0926218	0.0877039	0.12149	0.0896568	0.0973813
2307	0.0948835	0.0999956	0.100812	0.105827	0.0957298	0.107233	0.101932	0.0950776	0.0953893	0.10313
2308	0.110201	0.0943545	0.0948169	0.0985425	0.0980505	0.100636	0.100871	0.105348	0.0988826	0.0982163
2309	0.0988206	0.0997909	0.100499	0.0992698	0.0871808	0.0978627	0.107309	0.110063	0.0998401	0.0990729
2310	0.100019	0.0911277	0.106191	0.0956808	0.0944103	0.127429	0.0991359	0.0931728	0.0940086	0.0978471
2311	0.0981819	0.0993211	0.102198	0.10396	0.0987504	0.106231	0.0974081	0.0974932	0.0940452	0.102276
2312	0.0947463	0.0961476	0.097732	0.104312	0.103969	0.102322	0.0977773	0.0978739	0.102907	0.102566
2313	0.0998791	0.102342	0.0965904	0.106789	0.0974486	0.108339	0.095491	0.095564	0.0971239	0.10052
2314	0.108325	0.104102	0.0983544	0.0959159	0.0998171	0.0954549	0.0985437	0.102414	0.0972066	0.0999008
2315	0.110905	0.0987021	0.0893756	0.10355	0.0948338	0.105602	0.101478	0.0976648	0.09945	0.0986753
2316	0.109744	0.0939238	0.0950737	0.101502	0.0976084	0.104396	0.100386	0.104324	0.0950067	0.0978089
2317	0.0979904	0.103114	0.105905	0.100147	0.107635	0.0982054	0.0930978	0.097411	0.0943833	0.102024
2318	0.0989376	0.0966239	0.104895	0.0969424	0.0999846	0.102818	0.102269	0.0985768	0.0955334	0.103238
2319	0.0957761	0.0875289	0.0884461	0.136408	0.106348	0.0968273	0.0920406	0.112555	0.0900057	0.094055
2320	0.0935847	0.0990847	0.0937182	0.0959818	0.0944907	0.0942236	0.0929849	0.119008	0.119384	0.0979322
2321	0.104885	0.103065	0.099757	0.103653	0.0984895	0.0970487	0.09974	0.101233	0.0899859	0.102111
2322	0.0995813	0.0937976	0.0985378	0.0990356	0.101797	0.113477	0.098602	0.0923478	0.10568	0.097004
2323	0.100544	0.0950467	0.0939341	0.10376	0.10246	0.109058	0.0923013	0.100625	0.101456	0.101055
2324	0.0969656	0.0989327	0.101193	0.0958228	0.106601	0.0973106	0.0999215	0.0965842	0.10577	0.101156
2325	0.101127	0.098356	0.106398	0.0911911	0.0865732	0.101029	0.126924	0.0931008	0.0995495	0.0949929
2326	0.0936209	0.0987961	0.110251	0.0961095	0.10696	0.0975833	0.100228	0.097308	0.0972451	0.101608
2327	0.0998714	0.0980059	0.11192	0.0942086	0.0897532	0.103996	0.0917873	0.122178	0.0896218	0.0973391
2328	0.094997	0.0904235	0.0939825	0.0977892	0.119702	0.0993165	0.097942	0.0918257	0.118225	0.0964457
2329	0.100804	0.106103	0.0988328	0.0977794	0.0896482	0.100488	0.109089	0.0962369	0.103197	0.0977672
2330	0.109102	0.0971851	0.0962343	0.093426	0.0969825	0.108168	0.0993966	0.0999808	0.102011	0.0973372
2331	0.105426	0.102172	0.104816	0.0902395	0.0937784	0.0929428	0.116342	0.100092	0.0987916	0.0948215
2332	0.111353	0.0995378	0.0911115	0.103122	0.099024	0.101661	0.0936229	0.105768	0.0958741	0.0990621
2333	0.102604	0.101122	0.103314	0.0980938	0.100758	0.107505	0.0977541	0.0921512	0.0964863	0.0999673
2334	0.126465	0.0954616	0.0968659	0.092082	0.107975	0.102237	0.0985097	0.0947575	0.0891995	0.0960501
2335	0.0978057	0.0991524	0.105463	0.100343	0.0945961	0.0984492	0.101519	0.105515	0.0945848	0.102259
2336	0.103431	0.0981353	0.0964216	0.111127	0.0937309	0.108214	0.0946444	0.103851	0.0929645	0.0971281
2337	0.0963339	0.107059	0.1009	0.103815	0.0982005	0.0900142	0.107898	0.0966781	0.0979188	0.10142
2338	0.0946624	0.121374	0.0922213	0.112576	0.0908856	0.097571	0.0944081	0.0978561	0.103953	0.0948515
2339	0.104913	0.091787	0.094664	0.0993075	0.102955	0.097135	0.104474	0.100981	0.102256	0.10188
2340	0.102849	0.0970672	0.102822	0.0982063	0.101212	0.107708	0.0978	0.0959221	0.0959219	0.1002
2341	0.10101	0.102505	0.101562	0.0994136	0.106737	0.100864	0.0961515	0.092939	0.0977552	0.101165
2342	0.100687	0.0987774	0.104773	0.0959808	0.102292	0.097027	0.100493	0.100899	0.0974007	0.101514
2343	0.0968794	0.0947585	0.100917	0.103895	0.106868	0.100486	0.100428	0.097159	0.0972211	0.101451
2344	0.0952189	0.0931547	0.110031	0.0987505	0.0974181	0.106582	0.0989548	0.102448	0.0929609	0.103934
2345	0.111182	0.0948285	0.0926491	0.0984259	0.0909931	0.101459	0.106326	0.105472	0.0996388	0.0990152
2346	0.0989534	0.096603	0.0921857	0.0935719	0.096474	0.0993245	0.0905933	0.116843	0.116306	0.0995645
2347	0.100831	0.0969959	0.101765	0.0934322	0.0925308	0.104389	0.107807	0.0999037	0.101411	0.100731
2348	0.0975468	0.103086	0.102016	0.0956099	0.0984666	0.1056	0.0960738	0.0975419	0.102412	0.101666
2349	0.103568	0.0955283	0.0963762	0.0993445	0.0917735	0.1029	0.107258	0.102236	0.101127	0.0998543
2350	0.100685	0.0985908	0.10364	0.0955152	0.0982315	0.0973595	0.105091	0.100635	0.0982635	0.101874
2351	0.0975568	0.0979638	0.095925	0.0904414	0.0939894	0.090027	0.11346	0.104553	0.121941	0.0944006
2352	0.0998847	0.0981944	0.0994756	0.102616	0.0973791	0.108713	0.0953741	0.0998728	0.0974387	0.100936
2353	0.0931095	0.0952021	0.0927233	0.118329	0.103217	0.0939852	0.0959607	0.111097	0.101754	0.0947315
2354	0.0971865	0.100173	0.102908	0.0966554	0.103719	0.106211	0.0961758	0.0947627	0.0993609	0.102892
2355	0.0990714	0.103974	0.0978366	0.103664	0.0916902	0.102569	0.102075	0.10193	0.101093	0.0958845
2356	0.0905359	0.0924249	0.100693	0.0971202	0.118067	0.102119	0.0937768	0.0948165	0.111657	0.0991203
2357	0.102098	0.0987978	0.0983458	0.101994	0.0938572	0.101125	0.105375	0.100556	0.0995488	0.0981547
2358	0.101024	0.09433	0.101728	0.107479	0.106726	0.100874	0.0964156	0.100215	0.0898132	0.101214
2359	0.0978011	0.0920548	0.107937	0.0998077	0.0990853	0.102243	0.104803	0.10199	0.0910276	0.102746
2360	0.096334	0.0984601	0.104404	0.103498	0.102302	0.0972544	0.0987359	0.104583	0.0929795	0.101213
2361	0.106317	0.100921	0.107078	0.0935784	0.0961163	0.103384	0.097286	0.102665	0.0922162	0.0997944
2362	0.0967366	0.0953059	0.090552	0.0967231	0.0948098	0.0942259	0.0997022	0.114997	0.119544	0.0979336
2363	0.0929817	0.091435	0.128907	0.0851725	0.114592	0.109249	0.106051	0.0865506	0.0912064	0.0919392
2364	0.095957	0.0980455	0.105398	0.0989839	0.0975159	0.101252	0.107522	0.0963313	0.0975555	0.101201
2365	0.0939904	0.0924562	0.0947799	0.123694	0.107871	0.102063	0.0976314	0.0977707	0.0908733	0.0989846
2366	0.0959542	0.0908501	0.100038	0.120675	0.0979589	0.0962367	0.121468	0.0927875	0.0862853	0.0974015
2367	0.100716	0.0912397	0.10051	0.103901	0.0982891	0.101092	0.104743	0.104484	0.0932788	0.101527
2368	0.0974079	0.087982	0.101998	0.100154	0.103341	0.101729	0.108779	0.0979678	0.0984695	0.102102
2369	0.110203	0.115424	0.101895	0.0961796	0.0902552	0.0974832	0.096351	0.100766	0.0934718	0.0976196
2370	0.0962738	0.098026	0.102781	0.103241	0.0972501	0.100393	0.0998146	0.104379	0.0967663	0.10087
2371	0.100354	0.106449	0.0892455	0.0975734	0.0972441	0.0960908	0.099593	0.099417	0.121169	0.0934641
2372	0.107616	0.106199	0.100745	0.0953084	0.0974627	0.0962991	0.0985175	0.100122	0.0971362	0.100563
2373	0.100865	0.0991986	0.105248	0.0920083	0.0986016	0.101768	0.099503	0.101706	0.0986302	0.102245
2374	0.0964487	0.099257	0.0970803	0.107957	0.0984696	0.0972189	0.103468	0.100578	0.0981582	0.101607
2375	0.0924191	0.0983932	0.102913	0.10685	0.0974332	0.10449	0.0957943	0.10371	0.0971487	0.100621
2376	0.0988894	0.0972023	0.102058	0.0987293	0.096722	0.0995757	0.103113	0.103506	0.100054	0.0999633
2377	0.0991051	0.102682	0.109678	0.099753	0.0974152	0.100562	0.103042	0.0964804	0.0896611	0.101062
2378	0.100583	0.0993106	0.0976454	0.099545	0.0983703	0.0976424	0.0993076	0.104615	0.101727	0.10144
2379	0.114029	0.0899785	0.100182	0.0931673	0.0975665	0.122149	0.0896658	0.103904	0.0943163	0.0940348
2380	0.0951904	0.0974343	0.0944661	0.120377	0.109774	0.0916211	0.099323	0.0991679	0.0964082	0.0964984
2381	0.0946443	0.0968879	0.103361	0.105975	0.0998786	0.103098	0.10216	0.098695	0.0916985	0.103477
2382	0.0987704	0.0955134	0.100501	0.0952215	0.0911044	0.0979998	0.110816	0.106341	0.104309	0.0992507
2383	0.0993174	0.0904626	0.103042	0.0952242	0.106025	0.104518	0.102831	0.0965165	0.101344	0.100576
2384	0.107468	0.101999	0.0970599	0.0994051	0.0974187	0.100273	0.102794	0.0960777	0.097097	0.100501
2385	0.0975507	0.0995436	0.10379	0.100109	0.0993945	0.0977021	0.101784	0.101622	0.0993449	0.0989233
2386	0.0934524	0.0988634	0.104832	0.0993989	0.106738	0.0968241	0.100032	0.0971599	0.101448	0.101294
2387	0.107029	0.0990964	0.101267	0.0952808	0.0990536	0.101622	0.102215	0.0985261	0.0964586	0.0991993
2388	0.0960286	0.0946792	0.0944257	0.0947524	0.09389	0.0969092	0.0951807	0.118322	0.118643	0.0973885
2389	0.102149	0.104327	0.0998305	0.101192	0.10003	0.0984954	0.0941485	0.101796	0.0990513	0.0989483
2390	0.109627	0.0995627	0.105269	0.0963218	0.0990311	0.0981535	0.100216	0.101496	0.0872883	0.102634
2391	0.10454	0.104955	0.0950142	0.097531	0.0966918	0.0959854	0.103636	0.0992683	0.105924	0.0966377
2392	0.100487	0.0946949	0.0902882	0.116243	0.0979978	0.113002	0.0922602	0.100183	0.09746	0.0974407
2393	0.104565	0.0984297	0.0989917	0.091257	0.0982469	0.0975703	0.0992265	0.104483	0.10604	0.101339
2394	0.0986304	0.103476	0.10097	0.0948252	0.0906424	0.1059	0.100821	0.101962	0.103791	0.098765
2395	0.100323	0.0984197	0.101938	0.0996922	0.0942248	0.101213	0.0996813	0.10531	0.0974431	0.101561
2396	0.100038	0.0953925	0.0966856	0.108116	0.0982931	0.105183	0.0996181	0.100744	0.0941554	0.10181
2397	0.100083	0.101935	0.1002	0.102386	0.101903	0.103962	0.0956176	0.0960178	0.0972052	0.100704
2398	0.100233	0.0904136	0.107261	0.098779	0.123787	0.0929999	0.0992298	0.0961216	0.0932645	0.0975864
2399	0.0969258	0.0973929	0.103473	0.0978153	0.096596	0.100296	0.108248	0.100042	0.10184	0.0970074
2400	0.0955427	0.102115	0.0970207	0.116432	0.0898753	0.117698	0.0945721	0.0962279	0.0930431	0.0970986
2401	0.0941617	0.101989	0.10174	0.098243	0.101368	0.096703	0.101254	0.100475	0.106774	0.0972773
2402	0.109438	0.0975545	0.0966788	0.0977379	0.0973277	0.0998296	0.109019	0.096356	0.0982784	0.0976868
2403	0.116691	0.100046	0.0935105	0.0959903	0.0844334	0.0951518	0.102228	0.119077	0.0965245	0.0959512
2404	0.104953	0.0939259	0.0969385	0.0934805	0.093385	0.10391	0.108789	0.100188	0.106845	0.0974772
2405	0.0958949	0.097568	0.106715	0.0989183	0.101797	0.0932692	0.107454	0.100242	0.0967998	0.101131
2406	0.0934841	0.0986886	0.102293	0.0996916	0.102534	0.105571	0.0926641	0.101534	0.101893	0.101639
2407	0.100675	0.0987891	0.0997167	0.100365	0.107003	0.0976352	0.0991209	0.0973894	0.0980418	0.101441
2408	0.091971	0.101801	0.10116	0.106563	0.100448	0.0960968	0.102769	0.0992175	0.0962981	0.103924
2409	0.0991592	0.106052	0.103328	0.09853	0.101261	0.100676	0.0939446	0.0993397	0.0970243	0.10058
2410	0.108155	0.0957048	0.0959135	0.0956053	0.09949	0.098561	0.108029	0.0979817	0.101036	0.099642
2411	0.102491	0.10164	0.0958973	0.102319	0.101109	0.0956091	0.0938479	0.107277	0.10012	0.0998861
2412	0.113127	0.0899932	0.101688	0.0982282	0.0975231	0.117301	0.110196	0.0881805	0.0894062	0.0933665
2413	0.116916	0.103845	0.0915349	0.0999206	0.0952388	0.0945188	0.0913766	0.114172	0.0967932	0.0955882
2414	0.108252	0.0956461	0.0986199	0.0999856	0.100008	0.0992581	0.10714	0.0981661	0.0929097	0.0998721
2415	0.115641	0.120132	0.0975158	0.0917013	0.0945549	0.0897787	0.113064	0.0865855	0.0994822	0.091421
2416	0.111567	0.0909302	0.100921	0.0945716	0.0984225	0.097752	0.117861	0.097004	0.0955719	0.0948297
2417	0.111528	0.0993596	0.0968724	0.0952804	0.0994557	0.102293	0.0975337	0.101721	0.0965051	0.0993593
2418	0.0989618	0.103034	0.101476	0.0992284	0.0871865	0.102028	0.10729	0.10174	0.0996489	0.0991266
2419	0.0977919	0.0941449	0.103796	0.101757	0.0935932	0.121949	0.0971786	0.0999691	0.094451	0.0943603
2420	0.100089	0.10283	0.104257	0.103499	0.101926	0.0933662	0.0986816	0.104222	0.0897736	0.101129
2421	0.102405	0.106793	0.0997064	0.102797	0.0941401	0.0964979	0.106376	0.0974577	0.095418	0.0982958
2422	0.109061	0.0976988	0.104369	0.0983003	0.0937052	0.0964121	0.095899	0.116871	0.0896701	0.0971864
2423	0.0954397	0.0934505	0.0927367	0.11987	0.0971651	0.121317	0.0915766	0.095332	0.0963974	0.0965398
2424	0.102302	0.0880752	0.10111	0.0994446	0.0947365	0.110397	0.106293	0.102104	0.0957535	0.0992633
2425	0.123206	0.105444	0.0944235	0.0951133	0.0982504	0.0968106	0.10336	0.0923016	0.0937667	0.0973132
2426	0.0977202	0.0916204	0.0995904	0.0998597	0.107416	0.0980428	0.0970141	0.104981	0.102116	0.101796
2427	0.109596	0.0937076	0.0991199	0.0937128	0.0974009	0.099958	0.109089	0.100511	0.098897	0.0977252
2428	0.100944	0.102576	0.106487	0.092108	0.102459	0.101218	0.100758	0.0935672	0.0980759	0.101635
2429	0.105788	0.10167	0.0995829	0.101322	0.0934855	0.108529	0.0969806	0.0998565	0.0947725	0.0976008
2430	0.0965543	0.0994666	0.103023	0.103874	0.0985827	0.105508	0.0994265	0.0973828	0.0938365	0.102179
2431	0.102463	0.0987911	0.102327	0.0945241	0.0944183	0.0972998	0.110103	0.101397	0.0997965	0.0986007
2432	0.105012	0.0948068	0.097096	0.103365	0.0982043	0.101369	0.0995736	0.104884	0.094028	0.101627
2433	0.0956383	0.0993743	0.0977542	0.10721	0.102981	0.0976595	0.107041	0.0936836	0.100118	0.0987282
2434	0.0989006	0.0956207	0.0997315	0.100106	0.0949928	0.106408	0.103031	0.10195	0.0997928	0.0992367
2435	0.104862	0.103728	0.098356	0.0929956	0.0988554	0.098036	0.0922303	0.10618	0.102689	0.102279
2436	0.0929668	0.0911548	0.0990899	0.0988225	0.0980448	0.122972	0.0926464	0.0965462	0.109991	0.097523
2437	0.0961446	0.0979698	0.106045	0.0982137	0.0974535	0.10872	0.0961351	0.100334	0.0975286	0.101045
2438	0.0983528	0.0925653	0.102267	0.0974765	0.103878	0.106992	0.0980523	0.0987012	0.0987964	0.102855
2439	0.0963686	0.094625	0.0981686	0.121547	0.115503	0.0965471	0.09245	0.100441	0.0865596	0.0977202
2440	0.107656	0.101874	0.100481	0.0953332	0.101844	0.0963222	0.0985523	0.100173	0.097163	0.10059
2441	0.111305	0.103234	0.0980637	0.0952275	0.0911572	0.101588	0.102134	0.102018	0.0958535	0.099203
2442	0.0977613	0.0992498	0.0994482	0.102286	0.0867293	0.100824	0.110108	0.10539	0.0992793	0.0986561
2443	0.100924	0.0949981	0.0969903	0.103827	0.0990093	0.097789	0.1088	0.0971157	0.0985588	0.102231
2444	0.0972657	0.103574	0.105384	0.0968815	0.0987639	0.0984035	0.100456	0.0981491	0.0988195	0.102228
2445	0.0928058	0.100411	0.112175	0.096055	0.120416	0.0946632	0.0953657	0.0949845	0.096598	0.0960277
2446	0.109361	0.0990798	0.0981674	0.0997189	0.0946669	0.119117	0.0934683	0.0935304	0.0941235	0.0983428
2447	0.0995187	0.0979002	0.0974364	0.0987449	0.0974242	0.103867	0.0993823	0.100017	0.105209	0.100662
2448	0.0941073	0.121991	0.105227	0.109236	0.0988462	0.0942951	0.0967785	0.0903743	0.090787	0.098259
2449	0.106734	0.0970945	0.100351	0.0906057	0.100632	0.0994747	0.101671	0.0992748	0.104302	0.0998482
2450	0.0979086	0.0867388	0.101576	0.110544	0.11114	0.122395	0.093832	0.0924021	0.091571	0.09094
2451	0.0959695	0.10328	0.104157	0.0961054	0.0901887	0.105445	0.108001	0.0934789	0.101702	0.101528
2452	0.100637	0.108688	0.101336	0.1001	0.0996517	0.0953399	0.0993722	0.0984789	0.0965199	0.0998914
2453	0.0995275	0.0936614	0.112262	0.0945816	0.122421	0.103611	0.0913792	0.092103	0.0930546	0.0967005
2454	0.10231	0.107159	0.0953393	0.106947	0.0941118	0.10092	0.098155	0.100853	0.0957273	0.0985166
2455	0.117124	0.094581	0.0989691	0.0942189	0.105837	0.104109	0.0909553	0.103851	0.0929504	0.0969529
2456	0.098877	0.0921132	0.105938	0.0949247	0.0915123	0.123858	0.0975029	0.102134	0.0961347	0.095908
2457	0.10321	0.0930574	0.102251	0.0938486	0.105229	0.10374	0.0911177	0.107238	0.100111	0.0999331
2458	0.110643	0.120737	0.103813	0.0928069	0.0944585	0.0980861	0.0929909	0.0936087	0.0945447	0.098068
2459	0.103013	0.099208	0.0965072	0.0996335	0.0912735	0.0988198	0.101558	0.110479	0.100032	0.0993974
2460	0.107493	0.106213	0.0966531	0.0953645	0.101858	0.104524	0.0905667	0.0960991	0.100861	0.100585
2461	0.0951564	0.100501	0.105465	0.0928771	0.0999462	0.102779	0.0978202	0.0988754	0.103382	0.103185
2462	0.0950574	0.0975672	0.10209	0.098067	0.0964599	0.107551	0.0991573	0.0993769	0.104517	0.100016
2463	0.0887735	0.104756	0.0951514	0.092236	0.0887855	0.0987284	0.0925112	0.116038	0.133659	0.0894375
2464	0.106295	0.10042	0.0965162	0.10066	0.104326	0.0984292	0.0967013	0.0985787	0.0950707	0.10332
2465	0.102128	0.100224	0.096592	0.0975471	0.103853	0.0951419	0.100299	0.0987753	0.103146	0.102778
2466	0.123508	0.0950888	0.0953659	0.0921806	0.0909396	0.105463	0.0959477	0.109039	0.0939385	0.0980645
2467	0.104789	0.0984749	0.102743	0.0947267	0.0981367	0.101248	0.0994458	0.100577	0.0981293	0.101563
2468	0.100195	0.0921798	0.101656	0.095881	0.099733	0.107337	0.103638	0.0985533	0.1006	0.0999877
2469	0.099033	0.0997496	0.103003	0.104767	0.0999772	0.0986817	0.102222	0.0983287	0.0909588	0.103204
2470	0.101357	0.0977348	0.0990189	0.102022	0.0975547	0.104519	0.108918	0.0925302	0.098601	0.0975774
2471	0.094772	0.0936193	0.102804	0.10171	0.0966876	0.0992365	0.106683	0.103587	0.100358	0.100348
2472	0.0997922	0.0921967	0.0985313	0.0999262	0.0956741	0.0952659	0.111506	0.106787	0.100443	0.0998106
2473	0.101017	0.0981998	0.100936	0.098905	0.107138	0.10493	0.0888122	0.100909	0.0974913	0.101653
2474	0.0966225	0.122298	0.111622	0.0991939	0.0979542	0.0926178	0.0960473	0.0925925	0.0935174	0.0970736
2475	0.106052	0.102939	0.0953621	0.0989197	0.09031	0.0976004	0.105473	0.105167	0.0994459	0.0987253
2476	0.0973874	0.0960978	0.101309	0.100361	0.0988001	0.102106	0.10143	0.101233	0.0988776	0.102382
2477	0.0974285	0.0902252	0.0976511	0.114271	0.114888	0.099742	0.101256	0.0957682	0.0947695	0.0938035
2478	0.09957	0.0944468	0.103186	0.098832	0.102087	0.100546	0.0989649	0.104309	0.0968789	0.100948
2479	0.0996368	0.1174	0.0975002	0.112972	0.0997427	0.0951438	0.0982275	0.0908066	0.0928478	0.0958071
2480	0.100922	0.0945618	0.104464	0.103172	0.0979947	0.109347	0.100562	0.0968623	0.0900602	0.10159
2481	0.105636	0.0943953	0.0981334	0.0948233	0.102212	0.101014	0.105184	0.0969542	0.103689	0.0979324
2482	0.10363	0.101726	0.098135	0.106736	0.101716	0.0923739	0.0986184	0.103618	0.0930883	0.100437
2483	0.100937	0.0942844	0.0993538	0.107445	0.102054	0.100787	0.100348	0.100156	0.0935116	0.101063
2484	0.103757	0.108693	0.0946916	0.100092	0.0879199	0.102902	0.0993164	0.102176	0.100705	0.0998771
2485	0.0959108	0.0938493	0.100795	0.0984775	0.105815	0.103641	0.103655	0.0925052	0.104997	0.100487
2486	0.0980227	0.094983	0.0997853	0.0873517	0.0873412	0.0936734	0.136532	0.0933724	0.116851	0.0918526
2487	0.100853	0.0915018	0.100287	0.108243	0.0950687	0.124003	0.0958895	0.0942242	0.0908537	0.0984262
2488	0.10103	0.102621	0.0973362	0.102386	0.0976195	0.105104	0.0965198	0.100138	0.0992363	0.0979297
2489	0.101278	0.0965581	0.0983401	0.104959	0.0965128	0.0956663	0.104768	0.107442	0.0973407	0.0968941
2490	0.0955199	0.0982516	0.103845	0.0953423	0.0974925	0.100886	0.102484	0.100148	0.105236	0.100711
2491	0.0917236	0.117949	0.125694	0.0875211	0.0870382	0.112723	0.0907815	0.0973425	0.0957329	0.0916296
2492	0.103303	0.105496	0.102382	0.101639	0.0968364	0.099081	0.0952228	0.103085	0.0926057	0.100093
2493	0.0954069	0.102297	0.106591	0.102156	0.0929435	0.104407	0.0981636	0.10366	0.0931333	0.100731
2494	0.100857	0.0974806	0.0893901	0.118983	0.0895599	0.112509	0.100036	0.0993871	0.0980713	0.0935577
2495	0.0999464	0.0980253	0.0996241	0.103169	0.106122	0.0997428	0.0994205	0.0962361	0.0970697	0.100745
2496	0.0980557	0.102159	0.0947544	0.105715	0.0975756	0.100355	0.0932058	0.108291	0.102527	0.0974424
2497	0.0930605	0.101828	0.106462	0.0973209	0.0927682	0.10059	0.10401	0.103971	0.102152	0.097342
2498	0.0934414	0.094724	0.102112	0.107443	0.0981236	0.0975663	0.092347	0.11858	0.0975694	0.0976502
2499	0.106776	0.0994129	0.0978134	0.0946559	0.0912737	0.10174	0.106319	0.101686	0.100713	0.0995029
2500	0.108015	0.108544	0.0923917	0.100001	0.0999275	0.0952126	0.0941208	0.102049	0.100569	0.0995933
2501	0.116993	0.116823	0.103154	0.101885	0.0972428	0.0937432	0.0945297	0.0934759	0.0824365	0.0993889
2502	0.0931679	0.115197	0.110715	0.0956048	0.0986872	0.0966064	0.096298	0.0974336	0.0977073	0.0981579
2503	0.103925	0.0918207	0.0983509	0.0959184	0.0917471	0.102882	0.111561	0.103191	0.100527	0.0998824
2504	0.0984842	0.099012	0.105562	0.102525	0.0942236	0.105284	0.0944087	0.109667	0.0913612	0.0987594
2505	0.103618	0.0995973	0.099677	0.0948684	0.0951372	0.106904	0.0976697	0.102303	0.1004	0.0996257
2506	0.10347	0.0973776	0.104964	0.0941669	0.096632	0.107812	0.0949314	0.103709	0.0961558	0.100262
2507	0.103758	0.102036	0.0979279	0.102303	0.101828	0.0924269	0.0984224	0.103741	0.0971419	0.100579
2508	0.106065	0.102885	0.110301	0.0916393	0.0943926	0.112438	0.0967046	0.0974535	0.0919639	0.0950029
2509	0.0926894	0.0946892	0.0994246	0.116045	0.0903231	0.104753	0.0922714	0.118137	0.093532	0.0975913
2510	0.0958617	0.0972092	0.108691	0.0967767	0.111769	0.0995292	0.0995243	0.0953478	0.0980384	0.0967838
2511	0.120451	0.11109	0.0960943	0.0957508	0.0952754	0.101556	0.0929664	0.0972699	0.0908723	0.0985381
2512	0.0963863	0.0959571	0.0937498	0.100433	0.0909862	0.0901673	0.0998018	0.124624	0.109817	0.0982245
2513	0.0990644	0.0996674	0.100046	0.103744	0.0949857	0.106324	0.106154	0.0944289	0.0962897	0.0990943
2514	0.0998546	0.0944014	0.1023	0.0996538	0.101653	0.0969778	0.107284	0.100204	0.0966357	0.100915
2515	0.117893	0.0977799	0.0920926	0.102505	0.0974436	0.0962349	0.110323	0.0955687	0.093327	0.09683
2516	0.111239	0.0928436	0.0964704	0.0977127	0.0965065	0.112069	0.0976791	0.0993906	0.0922471	0.103759
2517	0.0914195	0.0956307	0.0919221	0.0881775	0.0878077	0.0912754	0.109449	0.11527	0.137377	0.0920974
2518	0.105132	0.0947242	0.0972908	0.0988782	0.0984656	0.100753	0.0963431	0.109181	0.0976192	0.101594
2519	0.101412	0.0981293	0.0943125	0.0985486	0.101699	0.0970058	0.104198	0.100341	0.107066	0.0975654
2520	0.0997588	0.094662	0.108805	0.0950131	0.101968	0.104366	0.102962	0.0970359	0.0935986	0.101302
2521	0.101624	0.102503	0.0946476	0.102623	0.097835	0.089976	0.109553	0.100305	0.103139	0.0981123
2522	0.0969568	0.097159	0.101306	0.100466	0.100925	0.0997148	0.108253	0.0956053	0.102424	0.0970416
2523	0.0949732	0.0912292	0.121107	0.0896273	0.100234	0.122958	0.0936895	0.0937189	0.0881921	0.102919
2524	0.105542	0.0990502	0.0968181	0.0993975	0.0990454	0.0938802	0.104623	0.101082	0.098707	0.102119
2525	0.0974317	0.102576	0.108618	0.0978875	0.0904623	0.0965711	0.121673	0.0932129	0.0956447	0.095179
2526	0.110544	0.118987	0.102664	0.0907089	0.085834	0.0969512	0.104581	0.0967139	0.0984626	0.0940627
2527	0.0990071	0.0998054	0.0940331	0.107482	0.0949573	0.102028	0.105756	0.0977922	0.100367	0.0989566
2528	0.0937031	0.0958579	0.104885	0.103997	0.0949796	0.10571	0.101458	0.101747	0.0948282	0.102516
2529	0.103863	0.0936087	0.100741	0.098754	0.101918	0.0963102	0.107153	0.100214	0.096548	0.100814
2530	0.0984298	0.103984	0.101757	0.0993689	0.0947068	0.102125	0.101915	0.0978742	0.100542	0.0991563
2531	0.0929925	0.102651	0.117589	0.0921939	0.093943	0.118306	0.0924228	0.096893	0.0939634	0.0977509
2532	0.101404	0.102399	0.0968223	0.0991882	0.0979228	0.0970819	0.109768	0.0935551	0.103849	0.0982091
2533	0.101322	0.0943726	0.0992253	0.0961148	0.107044	0.0977067	0.100274	0.100947	0.10159	0.101589
2534	0.0973568	0.0942537	0.100654	0.103085	0.106925	0.0970513	0.104725	0.0967527	0.0978022	0.101521
2535	0.097446	0.0919267	0.102364	0.100207	0.10315	0.0983572	0.10032	0.10577	0.0982157	0.102164
2536	0.10247	0.0982019	0.0995401	0.0992037	0.102352	0.101159	0.106402	0.0935524	0.0987791	0.0982706
2537	0.0948633	0.0993026	0.10429	0.101523	0.103914	0.101315	0.0938156	0.100343	0.0949766	0.105754
2538	0.101441	0.0928314	0.0963937	0.101326	0.0996508	0.0988109	0.0967035	0.110907	0.0990486	0.103053
2539	0.097402	0.104417	0.100679	0.104388	0.0993722	0.0981611	0.0923362	0.105803	0.0949967	0.102498
2540	0.101199	0.0905895	0.093514	0.0903539	0.115653	0.100255	0.100414	0.0929319	0.121335	0.0942352
2541	0.102201	0.0941517	0.114486	0.0908465	0.0942837	0.121438	0.0970498	0.0973332	0.0917703	0.0949003
2542	0.100062	0.101596	0.101174	0.102315	0.106076	0.103923	0.091783	0.0958966	0.0964907	0.100684
2543	0.0941886	0.106134	0.0982894	0.105919	0.0973691	0.0964749	0.101131	0.100319	0.102628	0.0976584
2544	0.100216	0.0976332	0.100617	0.105303	0.0927405	0.103637	0.10852	0.0993177	0.0943264	0.0972552
2545	0.0986064	0.101591	0.105358	0.098265	0.0966924	0.0958337	0.106728	0.0995649	0.0967532	0.100353
2546	0.105926	0.100578	0.100669	0.0980419	0.104493	0.0948843	0.105522	0.0947592	0.095778	0.0993246
2547	0.123478	0.093254	0.0956357	0.0977273	0.0973227	0.103773	0.096136	0.107677	0.0906521	0.0936428
2548	0.100932	0.10347	0.0973528	0.100121	0.0987678	0.101057	0.092996	0.101481	0.10223	0.10186
2549	0.101445	0.0958605	0.103721	0.0958352	0.0996069	0.110682	0.0924695	0.102149	0.0950868	0.102826
2550	0.110383	0.101684	0.0974352	0.0971588	0.089381	0.0962842	0.0934271	0.121457	0.0983642	0.0938291
2551	0.100505	0.102758	0.104242	0.0956301	0.0904481	0.0979089	0.0995688	0.109268	0.0975684	0.101813
2552	0.0967191	0.0916192	0.113411	0.0960501	0.0909296	0.101731	0.125532	0.0935731	0.0906795	0.0987293
2553	0.101835	0.100496	0.108132	0.093428	0.0960512	0.0991614	0.106006	0.0984725	0.0961072	0.0998023
2554	0.0945304	0.100206	0.110269	0.0962485	0.103354	0.0985744	0.0971912	0.101812	0.0948777	0.102571
2555	0.101043	0.101921	0.0965132	0.102007	0.0931474	0.100965	0.104598	0.0997327	0.102525	0.0975438
2556	0.0999025	0.0940674	0.104321	0.0957935	0.10205	0.10144	0.0988449	0.104883	0.097068	0.10134
2557	0.101508	0.103595	0.100792	0.0962994	0.0993375	0.0942361	0.0969819	0.105761	0.0990452	0.102571
2558	0.103459	0.0942383	0.106418	0.0955227	0.106285	0.0964512	0.10268	0.100375	0.0932517	0.10097
2559	0.0913076	0.0927059	0.107792	0.11092	0.114262	0.118733	0.0872976	0.0917194	0.091869	0.092432
2560	0.103249	0.0973484	0.1042	0.0935436	0.100404	0.0994734	0.0948155	0.107161	0.09576	0.103883
2561	0.0898532	0.0957836	0.112026	0.0999182	0.0949671	0.119055	0.0964731	0.0976591	0.094504	0.0987602
2562	0.0933721	0.0852445	0.101623	0.0889602	0.140512	0.0942809	0.0921554	0.0938655	0.115421	0.0949197
2563	0.100103	0.102844	0.111041	0.0997385	0.0944608	0.113483	0.0995407	0.0930323	0.0866956	0.0980343
2564	0.09464	0.0907604	0.115346	0.0945725	0.0983206	0.100691	0.0982635	0.116191	0.0950572	0.0947811
2565	0.101644	0.105535	0.0996091	0.100793	0.101139	0.0959022	0.0962414	0.103479	0.0983501	0.097207
2566	0.0963526	0.0954606	0.0995367	0.0991307	0.0945409	0.105272	0.103757	0.101274	0.102717	0.101983
2567	0.0952166	0.0967605	0.100633	0.114149	0.0967032	0.0955492	0.120261	0.0915334	0.0926465	0.0962814
2568	0.107738	0.0916389	0.0932389	0.0915868	0.112623	0.0940122	0.119954	0.0839145	0.11389	0.0917024
2569	0.107969	0.102366	0.105295	0.0955718	0.0974609	0.10064	0.103142	0.0964458	0.0896539	0.101035
2570	0.122809	0.0933567	0.0905747	0.0966861	0.0857139	0.0992502	0.120814	0.0991959	0.0978441	0.0934173
2571	0.0985865	0.0965245	0.0997814	0.0974012	0.100601	0.0996338	0.101152	0.102798	0.103931	0.0996036
2572	0.096703	0.0999336	0.0982727	0.0969656	0.103211	0.0979522	0.0958674	0.102239	0.10707	0.102182
2573	0.103288	0.094416	0.0971867	0.102971	0.105997	0.0962157	0.102926	0.0994713	0.0971283	0.100562
2574	0.095061	0.101713	0.102352	0.106132	0.096823	0.0990294	0.0952163	0.107325	0.0960444	0.100095
2575	0.108347	0.0986586	0.0959011	0.0994815	0.094034	0.104747	0.103461	0.0968105	0.0973353	0.101283
2576	0.0972663	0.0949876	0.100268	0.099479	0.106934	0.101053	0.096134	0.100903	0.101651	0.10145
2577	0.118083	0.112256	0.0910632	0.0961843	0.0845938	0.0988846	0.0998152	0.102259	0.100895	0.0959985
2578	0.106798	0.101359	0.102991	0.0940547	0.100805	0.10765	0.0939178	0.0955641	0.0965736	0.0999981
2579	0.107378	0.101631	0.0980616	0.0950768	0.0972675	0.104302	0.102721	0.0921704	0.101145	0.100331
2580	0.105148	0.0947875	0.105084	0.100003	0.102885	0.101603	0.0996136	0.101513	0.0868235	0.102093
2581	0.0970322	0.0989531	0.102332	0.096149	0.107103	0.097192	0.096455	0.101502	0.101816	0.101581
2582	0.104695	0.0981678	0.102021	0.103729	0.0981761	0.100983	0.100505	0.100279	0.0898532	0.101313
2583	0.109307	0.105902	0.0990045	0.0942869	0.0934201	0.100282	0.108861	0.0925324	0.0986949	0.0975689
2584	0.0998019	0.105575	0.100088	0.102451	0.105405	0.0924302	0.0987508	0.0989559	0.0965736	0.100134
2585	0.0999982	0.0981223	0.114335	0.0942064	0.0898534	0.104107	0.110928	0.0998072	0.0897001	0.0977423
2586	0.102914	0.105108	0.102431	0.101256	0.100456	0.102819	0.0941753	0.0985166	0.0922205	0.0998558
2587	0.100003	0.0985616	0.0985053	0.108002	0.098181	0.105039	0.0955234	0.101006	0.0935391	0.101596
2588	0.0990217	0.106952	0.0997361	0.102139	0.0980639	0.101243	0.0979359	0.0969632	0.0996337	0.0982874
2589	0.0925094	0.0983608	0.116929	0.0922404	0.113473	0.0937444	0.0995261	0.0972909	0.097511	0.0976982
2590	0.12082	0.114151	0.0916859	0.0942782	0.0943212	0.0931326	0.0937798	0.104538	0.0989617	0.0943574
2591	0.0998973	0.0975935	0.118696	0.0871806	0.0936452	0.0963515	0.0917675	0.123273	0.0929301	0.0971933
2592	0.0990028	0.103627	0.099226	0.0997879	0.0950702	0.101742	0.09918	0.102114	0.104561	0.0954893
2593	0.0929877	0.0850045	0.0944018	0.108281	0.0916621	0.138973	0.0964988	0.0904233	0.106268	0.0950031
2594	0.120992	0.0934475	0.0963193	0.0946106	0.0895562	0.0961224	0.0985688	0.120581	0.0925343	0.0966452
2595	0.10484	0.0971887	0.0956439	0.109853	0.0974038	0.0924362	0.118211	0.0956953	0.0947088	0.093828
2596	0.12564	0.0989863	0.0925686	0.0912993	0.0949712	0.0941356	0.0975638	0.113291	0.0958728	0.0953859
2597	0.0928139	0.0974326	0.100881	0.100569	0.0889993	0.103909	0.10815	0.103633	0.106286	0.0970375
2598	0.101587	0.104815	0.10469	0.0902088	0.0921295	0.0990026	0.101104	0.10288	0.103804	0.0995144
2599	0.0964344	0.10043	0.103867	0.100348	0.0915571	0.107419	0.0999813	0.10291	0.0965636	0.100056
2600	0.101972	0.0980298	0.0960787	0.114477	0.0864578	0.122503	0.0977009	0.0962868	0.0914467	0.0943422
2601	0.119974	0.0921342	0.0920279	0.0968218	0.104121	0.0945646	0.112517	0.0941819	0.094882	0.0989574
2602	0.103165	0.105614	0.105401	0.0947546	0.0965917	0.100252	0.10212	0.095549	0.0960695	0.100193
2603	0.0995976	0.109594	0.0999385	0.101745	0.0962594	0.0998389	0.0945737	0.0990147	0.0960943	0.103557
2604	0.103852	0.10069	0.0944273	0.100104	0.0917691	0.099329	0.0984046	0.110973	0.100726	0.0997858
2605	0.0999089	0.101707	0.104425	0.0987865	0.101627	0.0963194	0.102989	0.096613	0.0967202	0.100792
2606	0.0989552	0.103769	0.0945482	0.0992592	0.0991248	0.097849	0.101158	0.0982086	0.108653	0.0989041
2607	0.105027	0.101916	0.104511	0.100131	0.112421	0.0961527	0.0920424	0.0953378	0.0873261	0.105215
2608	0.0935618	0.0950441	0.117028	0.08921	0.0909332	0.0979728	0.101497	0.120237	0.0943123	0.0989273
2609	0.0975958	0.123226	0.108199	0.0945057	0.0974297	0.0963269	0.0930547	0.0966541	0.0984001	0.0941226
2610	0.0926777	0.0982809	0.0999683	0.098976	0.0904075	0.0969898	0.122106	0.0928915	0.110065	0.0977079
2611	0.101104	0.0904298	0.101451	0.0992979	0.106816	0.0974774	0.100356	0.104395	0.0971989	0.101399
2612	0.0973448	0.100075	0.104676	0.096263	0.0909211	0.110246	0.0971685	0.101837	0.0988292	0.102295
2613	0.0976902	0.0915914	0.093144	0.108204	0.103111	0.0974767	0.100587	0.105022	0.101905	0.101697
2614	0.103384	0.101906	0.0942658	0.098712	0.106074	0.0963316	0.0980475	0.0959613	0.105252	0.100621
2615	0.0967641	0.0945323	0.0925129	0.116162	0.0981067	0.117772	0.0924928	0.0966923	0.0973767	0.0975376
2616	0.0946626	0.0987932	0.0912742	0.103548	0.107405	0.0904867	0.114957	0.0903106	0.117812	0.0912964
2617	0.0949966	0.0940253	0.0939488	0.0986066	0.101422	0.0993828	0.0984093	0.105034	0.118094	0.0964408
2618	0.0959512	0.0983998	0.105675	0.0989748	0.0937028	0.0971747	0.107623	0.103984	0.0970101	0.101182
2619	0.0909249	0.0967349	0.106953	0.0972961	0.10013	0.0989825	0.102546	0.102719	0.103837	0.0996007
2620	0.0948048	0.100783	0.0988022	0.104935	0.0996296	0.0987284	0.0940909	0.106276	0.0991428	0.10303
2621	0.105065	0.091826	0.0991597	0.100419	0.103285	0.101442	0.100473	0.101767	0.0941522	0.102372
2622	0.099203	0.0945132	0.0990015	0.0990496	0.0986837	0.098335	0.102977	0.105461	0.103872	0.098859
2623	0.103402	0.0970836	0.10521	0.0942177	0.101054	0.0998396	0.102097	0.0997431	0.0966174	0.100404
2624	0.106946	0.105531	0.0955561	0.0981658	0.105366	0.0991107	0.0900622	0.0993993	0.100189	0.0999737
2625	0.116774	0.0919049	0.0910564	0.0955908	0.0956037	0.0943583	0.0950709	0.123555	0.100355	0.0955067
2626	0.103771	0.104239	0.0976555	0.0967281	0.0954126	0.10294	0.0953074	0.102885	0.101298	0.0997839
2627	0.107853	0.0978569	0.101157	0.0980385	0.093543	0.104119	0.103146	0.0997884	0.09333	0.100846
2628	0.116966	0.0948304	0.102063	0.0922804	0.0982124	0.118577	0.0954092	0.0931071	0.0901051	0.0976723
2629	0.104761	0.105954	0.0985295	0.100542	0.0965174	0.0993887	0.0953945	0.103866	0.0941543	0.100869
2630	0.106281	0.0965968	0.102519	0.094206	0.104866	0.0991667	0.101261	0.0990453	0.0961059	0.0997328
2631	0.122958	0.114804	0.0999088	0.0953709	0.094227	0.0969596	0.095119	0.0962637	0.0864946	0.0975134
2632	0.103246	0.0945261	0.0982212	0.099143	0.103124	0.110112	0.0988244	0.0942453	0.0995988	0.0988528
2633	0.0999317	0.0940923	0.100561	0.10691	0.106089	0.0997495	0.0997362	0.0995304	0.0925612	0.100751
2634	0.0970979	0.0994043	0.106381	0.0996381	0.0981234	0.0972697	0.104954	0.100988	0.0940999	0.101749
2635	0.100918	0.0970927	0.0959947	0.104459	0.0965052	0.103106	0.104314	0.0993608	0.097773	0.100558
2636	0.101714	0.0977611	0.0950729	0.101489	0.097894	0.100684	0.100157	0.104648	0.102825	0.0978046
2637	0.102106	0.094388	0.10262	0.0978067	0.0980625	0.0925828	0.0937069	0.128314	0.0949654	0.0946424
2638	0.0938793	0.099345	0.0971704	0.108096	0.103007	0.101417	0.0968873	0.0970188	0.10196	0.101576
2639	0.0937466	0.0966171	0.095659	0.0968907	0.091287	0.0944931	0.100958	0.11613	0.115618	0.0988479
2640	0.107275	0.0917546	0.107076	0.0924729	0.12043	0.0984262	0.102501	0.090825	0.0929275	0.0957828
2641	0.103112	0.125979	0.105582	0.0959492	0.0879273	0.106333	0.0942278	0.0912856	0.0930439	0.0960282
2642	0.107541	0.0975268	0.0984506	0.094502	0.0934105	0.10031	0.107124	0.0995188	0.100848	0.100747
2643	0.0972228	0.116714	0.0980128	0.10793	0.0981847	0.0937346	0.0886377	0.104549	0.0975933	0.0975427
2644	0.106085	0.102867	0.0927546	0.106785	0.0944014	0.105036	0.101041	0.0970877	0.0956212	0.0983947
2645	0.0981082	0.0996628	0.113993	0.0920479	0.0871145	0.0979703	0.101974	0.116572	0.0958887	0.095375
2646	0.0940938	0.0997564	0.120217	0.0922367	0.0947112	0.0906526	0.0930607	0.124975	0.0904321	0.0984841
2647	0.0940983	0.0929606	0.114127	0.0969352	0.100458	0.094514	0.097101	0.120906	0.0915665	0.096113
2648	0.1093	0.0977141	0.0929645	0.0976987	0.0972275	0.108409	0.0999952	0.096364	0.10303	0.0973427
2649	0.101178	0.102863	0.096738	0.107688	0.0982642	0.101097	0.092468	0.104527	0.0939237	0.101338
2650	0.0970648	0.103018	0.100419	0.103243	0.0941791	0.0971357	0.10486	0.100499	0.0980444	0.101595
2651	0.0984085	0.0974131	0.0955461	0.10627	0.100899	0.103372	0.097911	0.0994749	0.100848	0.100057
2652	0.0987096	0.100298	0.104925	0.0966206	0.100162	0.102522	0.0946033	0.102769	0.0995648	0.0995055
2653	0.107098	0.105676	0.101016	0.102599	0.100988	0.103402	0.0978759	0.0919681	0.0889607	0.10024
2654	0.102084	0.0948232	0.102534	0.0985968	0.0944264	0.101421	0.110126	0.101219	0.0956946	0.098631
2655	0.0979167	0.0914343	0.108237	0.0966484	0.107662	0.102374	0.101167	0.0976231	0.0944308	0.102137
2656	0.0931996	0.0969691	0.0936999	0.118254	0.117977	0.0918589	0.0996974	0.0949959	0.0975305	0.0962451
2657	0.105727	0.101513	0.09946	0.0977553	0.0977136	0.0964228	0.100546	0.10463	0.0983889	0.0976516
2658	0.0981341	0.102278	0.0948522	0.105809	0.0973233	0.100459	0.097188	0.103911	0.102592	0.0975758
2659	0.105102	0.102668	0.0994126	0.0921662	0.0984825	0.10133	0.0964778	0.101061	0.101813	0.101578
2660	0.098701	0.088351	0.0948309	0.116039	0.0949757	0.119064	0.101697	0.0979289	0.092406	0.095492
2661	0.102302	0.102556	0.0982155	0.102104	0.0942709	0.101223	0.100759	0.101001	0.0991053	0.0983631
2662	0.103824	0.0929805	0.0880323	0.100483	0.096601	0.0949475	0.0949271	0.12171	0.113655	0.0929773
2663	0.0986193	0.0992945	0.102092	0.102312	0.0941254	0.0973864	0.110172	0.101281	0.0957488	0.0986684
2664	0.105599	0.103198	0.101672	0.096702	0.0990112	0.0938756	0.105526	0.0976028	0.0946119	0.102233
2665	0.105195	0.106153	0.0932942	0.101323	0.0936046	0.0959303	0.104211	0.100253	0.102601	0.0976719
2666	0.0996974	0.0952808	0.0948501	0.099574	0.0941214	0.10479	0.0992858	0.10514	0.106135	0.101344
2667	0.099882	0.0998827	0.099746	0.0988373	0.0948544	0.106588	0.0984556	0.101699	0.100631	0.0992424
2668	0.0978802	0.115287	0.110906	0.0967214	0.0884991	0.102698	0.0971707	0.0987477	0.0915301	0.0998874
2669	0.138028	0.100502	0.093195	0.0913833	0.105672	0.0962009	0.0953033	0.0965002	0.0893315	0.0935339
2670	0.096839	0.0983798	0.102424	0.0920093	0.12109	0.0933449	0.0958893	0.0927703	0.110234	0.097308
2671	0.0985448	0.100254	0.104482	0.100802	0.0956573	0.111514	0.0903665	0.102832	0.0917869	0.10339
2672	0.0980476	0.105864	0.0957833	0.105621	0.0974857	0.100257	0.0972596	0.0999967	0.102412	0.0974165
2673	0.0905338	0.0926212	0.0977691	0.114169	0.112617	0.0985395	0.0976696	0.098232	0.0990202	0.0990498
2674	0.105481	0.0911572	0.104681	0.0915362	0.121188	0.100987	0.092321	0.0971712	0.0975137	0.0976671
2675	0.10586	0.0978078	0.0975529	0.102292	0.101907	0.0933447	0.100207	0.108622	0.094393	0.0978687
2676	0.103457	0.0933792	0.105275	0.0944156	0.100565	0.103865	0.102818	0.099564	0.0922926	0.104078
2677	0.0996267	0.113617	0.114224	0.0877483	0.0974677	0.0930032	0.102781	0.0962035	0.0973478	0.0973048
2678	0.0933413	0.102953	0.102999	0.103909	0.102339	0.0976413	0.100529	0.0967667	0.0980094	0.101591
2679	0.121111	0.0948629	0.0935857	0.0905427	0.0948189	0.0972289	0.0946198	0.117864	0.0998205	0.0951757
2680	0.0973015	0.103283	0.104106	0.103183	0.0983253	0.0932538	0.100265	0.104614	0.0939631	0.10157
2681	0.101696	0.0958569	0.10359	0.101323	0.099724	0.10669	0.101474	0.0951057	0.0910829	0.103223
2682	0.0994936	0.0981245	0.105959	0.0991697	0.0979007	0.100747	0.103023	0.100476	0.093453	0.101269
2683	0.10057	0.108631	0.103238	0.100843	0.0995825	0.0952738	0.10379	0.0951264	0.0930209	0.0998126
2684	0.0968377	0.109158	0.130719	0.0853781	0.0954687	0.094192	0.0923433	0.110889	0.0913368	0.0915717
2685	0.104343	0.0984824	0.0957682	0.103605	0.102421	0.0973529	0.103312	0.0961402	0.0977169	0.101149
2686	0.089502	0.110157	0.11064	0.0957353	0.0872354	0.093878	0.113721	0.0969401	0.106903	0.094718
2687	0.0930548	0.0912219	0.101855	0.0947529	0.121427	0.100511	0.0923399	0.0967025	0.110614	0.0977003
2688	0.139985	0.104417	0.0891434	0.0902776	0.0865621	0.100079	0.1005	0.103249	0.0946495	0.0906054
2689	0.0948596	0.0949125	0.109819	0.0952392	0.0872258	0.128029	0.102816	0.0942887	0.0960736	0.0954525
2690	0.10033	0.095675	0.108219	0.0959739	0.0944561	0.100979	0.099529	0.114928	0.0906147	0.0983628
2691	0.108074	0.0954887	0.0954661	0.0987854	0.0949205	0.0940676	0.0985786	0.118841	0.100052	0.0954163
2692	0.0986146	0.0987944	0.0944007	0.101819	0.102186	0.100947	0.0976558	0.100269	0.107613	0.0979996
2693	0.0959687	0.105511	0.104426	0.106186	0.100847	0.0996409	0.0990637	0.0953885	0.092597	0.100185
2694	0.100556	0.100277	0.101349	0.100209	0.0954641	0.102908	0.0998515	0.102805	0.0964364	0.0998944
2695	0.102769	0.0987322	0.0957577	0.10278	0.0870984	0.110141	0.102958	0.101165	0.0995464	0.0988719
2696	0.100631	0.094538	0.0989847	0.0986801	0.0983091	0.0970346	0.107983	0.100784	0.101669	0.101504
2697	0.100437	0.0907247	0.0990591	0.0955671	0.0939743	0.101044	0.122243	0.0930225	0.106202	0.0976202
2698	0.0982663	0.0913737	0.10047	0.104054	0.107955	0.102069	0.0933484	0.105925	0.0941728	0.102313
2699	0.10701	0.0953734	0.0944478	0.0946446	0.0952641	0.101778	0.0975885	0.110374	0.10431	0.0992346
2700	0.100123	0.0964074	0.104636	0.0960914	0.0956548	0.0995367	0.107	0.102909	0.0971333	0.100126
2701	0.0971244	0.107277	0.103409	0.0954855	0.094258	0.0938862	0.100414	0.104637	0.101819	0.101712
2702	0.097196	0.101254	0.099146	0.100284	0.0963813	0.0994546	0.100536	0.102975	0.10603	0.0966681
2703	0.116278	0.09975	0.0976496	0.095874	0.0876351	0.0945923	0.124444	0.0944194	0.0929987	0.0959693
2704	0.120185	0.0948087	0.095016	0.0952426	0.0908104	0.123584	0.0908683	0.101773	0.0917219	0.0951886
2705	0.105497	0.101863	0.0961065	0.101985	0.101601	0.093047	0.100351	0.10382	0.0982853	0.0975093
2706	0.107322	0.103614	0.0967181	0.100145	0.0950701	0.0985197	0.101592	0.102064	0.0957919	0.0991238
2707	0.0909827	0.116972	0.129314	0.0976462	0.0890161	0.0917841	0.109563	0.0946937	0.0850061	0.0932056
2708	0.098477	0.0957125	0.111654	0.0919552	0.0989757	0.0939046	0.118984	0.0941897	0.0999093	0.0954835
2709	0.0949776	0.0984207	0.10276	0.102725	0.0982033	0.105282	0.106291	0.0935768	0.0992846	0.098222
2710	0.103219	0.101257	0.0996976	0.101658	0.096908	0.0996431	0.101909	0.0989045	0.0965896	0.100152
2711	0.10761	0.107931	0.0964771	0.0993796	0.0947731	0.0980667	0.102771	0.0974924	0.0963667	0.0992034
2712	0.099718	0.0978757	0.106638	0.0990721	0.101838	0.0933296	0.098698	0.108416	0.0929004	0.101141
2713	0.0914085	0.0989294	0.122879	0.0986331	0.0907854	0.0900708	0.113997	0.110868	0.0885536	0.0920679
2714	0.0961888	0.101189	0.10763	0.097457	0.0967596	0.104053	0.10348	0.0955648	0.0967857	0.100482
2715	0.0939093	0.0981391	0.104772	0.106056	0.0934159	0.100106	0.105997	0.104664	0.0943769	0.0980286
2716	0.104252	0.0945496	0.0924858	0.103046	0.0982765	0.104832	0.103249	0.0967081	0.101616	0.101327
2717	0.106189	0.0987718	0.0957845	0.0999707	0.0986944	0.0939412	0.110558	0.0977451	0.0995634	0.0989415
2718	0.102419	0.0957186	0.105911	0.0934071	0.0955582	0.107062	0.106352	0.0949574	0.0952207	0.103042
2719	0.0994889	0.102618	0.0968419	0.102523	0.0977036	0.108531	0.0944439	0.0961459	0.101042	0.100818
2720	0.0978486	0.100739	0.102108	0.100932	0.0921478	0.102554	0.105764	0.0986357	0.0994826	0.0995677
2721	0.109445	0.102006	0.0992623	0.0978988	0.0933133	0.0999414	0.104738	0.100516	0.0948637	0.0976987
2722	0.102619	0.0936809	0.103208	0.0939983	0.0965696	0.103241	0.106449	0.0995183	0.100227	0.100186
2723	0.107211	0.098969	0.104478	0.0953238	0.0991561	0.102406	0.101922	0.0980974	0.0924859	0.0994826
2724	0.102035	0.0893865	0.104232	0.100932	0.104713	0.102631	0.101458	0.102444	0.0920435	0.0996345
2725	0.105441	0.0981464	0.10402	0.0946576	0.0975891	0.100739	0.109365	0.0966883	0.0948934	0.0979834
2726	0.0992658	0.106575	0.098651	0.0998197	0.1018	0.0965826	0.0987604	0.0967804	0.101143	0.100923
2727	0.101973	0.0991906	0.0896706	0.117502	0.107461	0.0973967	0.101549	0.0939796	0.0963727	0.0952346
2728	0.124328	0.111379	0.0913345	0.0964877	0.0952563	0.0974386	0.100497	0.0903464	0.0949251	0.0982536
2729	0.0961153	0.0952253	0.104792	0.0954445	0.0981727	0.105618	0.0997622	0.100996	0.101926	0.101726
2730	0.104936	0.0969367	0.100748	0.100154	0.0961981	0.103102	0.100317	0.103105	0.0936541	0.100559
2731	0.0993183	0.0954447	0.0966986	0.0993303	0.0950354	0.102106	0.102721	0.106142	0.104117	0.0990817
2732	0.0994179	0.100872	0.103192	0.0985299	0.100486	0.0958675	0.102857	0.099125	0.0998037	0.0997557
2733	0.0982515	0.0980132	0.110526	0.0944109	0.0903602	0.0970367	0.123126	0.0968875	0.0953599	0.0950825
2734	0.108145	0.104732	0.0965535	0.100004	0.0961026	0.098653	0.0989344	0.102709	0.0975948	0.0964255
2735	0.0909401	0.0955885	0.12916	0.087695	0.0872286	0.0945049	0.109103	0.115252	0.0964372	0.0919416
2736	0.104145	0.106295	0.0995235	0.10319	0.101581	0.0998134	0.0918257	0.100183	0.0927437	0.100693
2737	0.120824	0.0923471	0.0857089	0.0991243	0.0916182	0.101908	0.0940691	0.118461	0.10036	0.0955065
2738	0.100657	0.0952929	0.0995823	0.104829	0.0987233	0.101349	0.104681	0.0981255	0.0945651	0.102188
2739	0.0986911	0.0892165	0.109784	0.0938319	0.0888401	0.100158	0.122597	0.103035	0.0924322	0.100569
2740	0.0962504	0.0906134	0.105706	0.0987395	0.106203	0.100419	0.0998234	0.104221	0.0967769	0.100922
2741	0.0964892	0.102764	0.0974836	0.103859	0.0981349	0.109153	0.0923702	0.0971821	0.101539	0.101192
2742	0.0973716	0.0996736	0.0993924	0.108367	0.0989056	0.0976338	0.108753	0.0935452	0.0945002	0.102011
2743	0.115935	0.0988932	0.0939177	0.0951407	0.0906552	0.0975883	0.118661	0.093736	0.100276	0.0950619
2744	0.099427	0.107877	0.100618	0.0994587	0.0946917	0.102104	0.0986323	0.0979417	0.0999574	0.0992299
2745	0.09649	0.0942448	0.102146	0.103035	0.106055	0.0968181	0.103889	0.0995078	0.0970148	0.100769
2746	0.0985423	0.0917313	0.110497	0.0986759	0.0948408	0.101363	0.114518	0.0976284	0.0957176	0.0955157
2747	0.106429	0.103346	0.0978382	0.0958879	0.0909758	0.102051	0.105952	0.0979026	0.10043	0.0991231
2748	0.105421	0.120564	0.0955752	0.0874507	0.0939682	0.0930282	0.100504	0.0930118	0.116534	0.0943573
2749	0.102314	0.0916859	0.0972026	0.0994326	0.0911256	0.105908	0.110856	0.102051	0.0998881	0.099333
2750	0.0959079	0.0973936	0.112068	0.0961247	0.0887959	0.0989085	0.116079	0.0992939	0.0974263	0.0970971
2751	0.0970291	0.0958908	0.100945	0.0965266	0.0951804	0.110578	0.0960862	0.102522	0.10268	0.102473
2752	0.0954094	0.119888	0.0951861	0.116259	0.0973276	0.0928912	0.0945357	0.0954643	0.0966945	0.0966787
2753	0.0992883	0.0993656	0.098978	0.099643	0.0909116	0.110607	0.0989439	0.102665	0.1	0.0993419
2754	0.0979073	0.0998966	0.105982	0.100854	0.103815	0.0981671	0.09762	0.101869	0.0946481	0.098853
2755	0.102755	0.101208	0.0957052	0.106138	0.105339	0.103197	0.0939892	0.095368	0.0965754	0.0999333
2756	0.104362	0.0943047	0.0990424	0.0918472	0.102437	0.101431	0.099037	0.100707	0.105839	0.101117
2757	0.120228	0.0929527	0.0937382	0.0935974	0.097273	0.116285	0.0937847	0.0990155	0.0961933	0.096523
2758	0.104855	0.0941233	0.0945226	0.105524	0.0933297	0.0996114	0.108765	0.103704	0.0980642	0.0973876
2759	0.0964451	0.0985993	0.0990212	0.11159	0.090686	0.118992	0.0951379	0.0967187	0.0943838	0.0979705
2760	0.09659	0.102465	0.100954	0.0994118	0.0982955	0.0970839	0.104803	0.0967528	0.102258	0.101567
2761	0.100663	0.103757	0.102688	0.0962272	0.0948832	0.110177	0.0960918	0.0943058	0.0988371	0.10225
2762	0.100564	0.10097	0.10403	0.0971531	0.0967898	0.0926604	0.108385	0.103458	0.0983637	0.0972642
2763	0.107593	0.0898894	0.098208	0.0979526	0.097532	0.104048	0.107139	0.0996427	0.0971037	0.100739
2764	0.0957437	0.107961	0.0987721	0.0994874	0.0911092	0.102184	0.0986409	0.102525	0.104367	0.0992558
2765	0.105026	0.101189	0.0943843	0.105046	0.0966169	0.0991395	0.0964659	0.107591	0.0976054	0.0968663
2766	0.0890427	0.11077	0.098085	0.0978295	0.0975529	0.0960991	0.0995066	0.0957083	0.119182	0.09671
2767	0.0979077	0.099689	0.0985207	0.100186	0.102991	0.0976842	0.100839	0.0975975	0.102903	0.10202
2768	0.0944714	0.0846359	0.104807	0.0928242	0.118273	0.0875611	0.113256	0.101595	0.10697	0.095442
2769	0.0974702	0.109811	0.118654	0.088427	0.0990653	0.0939481	0.0970582	0.101193	0.0948405	0.0986189
2770	0.105454	0.0977172	0.0940881	0.101175	0.0972371	0.10028	0.104542	0.0996968	0.102461	0.0974387
2771	0.0987842	0.102953	0.100103	0.10652	0.102334	0.0970205	0.102067	0.0965253	0.0954199	0.0982228
2772	0.0964086	0.102271	0.105695	0.102504	0.0896523	0.100485	0.104113	0.10399	0.0933862	0.101056
2773	0.110633	0.102958	0.0991233	0.0946568	0.0944561	0.105133	0.101075	0.0973774	0.0956983	0.09862
2774	0.101146	0.0994899	0.0962147	0.104009	0.0948041	0.105612	0.0932135	0.105288	0.0982024	0.102113
2775	0.101403	0.0980291	0.0992509	0.0941889	0.101401	0.104488	0.0969378	0.100122	0.106784	0.0973173
2776	0.103975	0.092852	0.0942922	0.0970221	0.0961653	0.0992033	0.107712	0.103586	0.105316	0.10008
2777	0.0967979	0.0989454	0.105323	0.10326	0.102476	0.101206	0.0993709	0.096937	0.0938997	0.10157
2778	0.100309	0.102835	0.101403	0.103903	0.0940412	0.100452	0.104694	0.0969221	0.093884	0.101454
2779	0.101259	0.0955364	0.0981678	0.104236	0.0951291	0.102215	0.100177	0.10577	0.0949717	0.102501
2780	0.101606	0.0915852	0.101205	0.0957056	0.0990564	0.110601	0.0931632	0.105766	0.098463	0.102619
2781	0.105567	0.0952884	0.0992365	0.104012	0.103519	0.0978152	0.0961401	0.105486	0.090698	0.102175
2782	0.090806	0.0969808	0.112406	0.0965382	0.0957201	0.11926	0.0940771	0.0984157	0.095187	0.0996534
2783	0.121596	0.0899648	0.0956217	0.102328	0.0934941	0.103722	0.114737	0.0954279	0.0857138	0.0968482
2784	0.0987621	0.102936	0.0981319	0.103125	0.0940719	0.101403	0.0981009	0.105605	0.0992804	0.0984748
2785	0.10366	0.0974096	0.0989651	0.106781	0.101753	0.0961741	0.098656	0.103595	0.0924585	0.100488
2786	0.100198	0.0944359	0.0993286	0.0981001	0.0976938	0.108627	0.0955973	0.103925	0.101069	0.100899
2787	0.112959	0.0867255	0.0965403	0.103384	0.107326	0.111667	0.0958004	0.0946779	0.0900539	0.10067
2788	0.101635	0.0990087	0.0979878	0.100293	0.0990049	0.110075	0.10092	0.0905321	0.0985346	0.102133
2789	0.0999509	0.100564	0.100056	0.100007	0.0959892	0.102649	0.0959011	0.106922	0.101207	0.0964256
2790	0.101179	0.0952546	0.0985862	0.100282	0.0948285	0.105611	0.105585	0.0976882	0.0987556	0.102245
2791	0.107463	0.105462	0.096846	0.0976667	0.100366	0.0994458	0.0907856	0.102766	0.0957145	0.103768
2792	0.0950163	0.0889279	0.109342	0.100589	0.0998894	0.0947575	0.113527	0.106368	0.0911015	0.0997805
2793	0.0937726	0.111326	0.116306	0.09215	0.0951099	0.10195	0.0972971	0.097554	0.0948559	0.0988194
2794	0.109555	0.0975973	0.0941186	0.101302	0.1017	0.0959462	0.104278	0.0998009	0.0981418	0.0976584
2795	0.101141	0.0971896	0.103524	0.100943	0.101276	0.10006	0.103826	0.0999297	0.0942906	0.0973712
2796	0.100763	0.0948991	0.0979306	0.0928073	0.103222	0.0937702	0.117588	0.0903245	0.110917	0.0980974
2797	0.0963249	0.0909767	0.0960791	0.111658	0.0982801	0.0967908	0.121882	0.0928135	0.0978586	0.0973665
2798	0.0983576	0.0955274	0.0943716	0.110744	0.0907334	0.123844	0.0974227	0.0936818	0.0998392	0.0950968
2799	0.108494	0.102398	0.0926905	0.103103	0.102668	0.100562	0.095068	0.0963806	0.0977556	0.1013
2800	0.0952959	0.0926373	0.0961228	0.0996389	0.0957853	0.102208	0.120667	0.0907639	0.114549	0.0922905
2801	0.100313	0.0949593	0.107217	0.0921974	0.107103	0.0972192	0.103476	0.0974929	0.0981233	0.101689
2802	0.11154	0.0894601	0.101296	0.094596	0.100768	0.0992993	0.118958	0.0917959	0.0957197	0.0960988
2803	0.106811	0.0981947	0.102843	0.102291	0.098381	0.101522	0.105774	0.0969019	0.0880462	0.0987402
2804	0.111425	0.0990592	0.0976549	0.0952688	0.0990002	0.105931	0.0978658	0.0980415	0.0964144	0.0991796
2805	0.10341	0.0980613	0.104468	0.0948203	0.097492	0.0926222	0.0909367	0.127312	0.0929724	0.0971492
2806	0.104038	0.119965	0.104142	0.0998422	0.0985912	0.0965544	0.0952036	0.0931493	0.0903262	0.0979565
2807	0.110233	0.102587	0.0975821	0.0910638	0.0979634	0.0932334	0.104955	0.101042	0.103205	0.0982005
2808	0.10037	0.107101	0.104805	0.103874	0.097918	0.0931864	0.100505	0.100386	0.0901307	0.10154
2809	0.102373	0.0918494	0.0973212	0.10375	0.0910457	0.106465	0.106315	0.10567	0.0956928	0.0991916
2810	0.100873	0.0994586	0.0931343	0.100304	0.0989671	0.10182	0.0995155	0.097616	0.106857	0.102005
2811	0.115549	0.0909881	0.0912264	0.0983319	0.0908313	0.0969791	0.098545	0.122721	0.0995584	0.0949144
2812	0.100807	0.0915157	0.102257	0.103656	0.102923	0.101146	0.0997263	0.105583	0.0899935	0.102106
2813	0.103543	0.0954159	0.0992481	0.0952728	0.0991317	0.106679	0.102944	0.0976516	0.100557	0.0994173
2814	0.0969129	0.0998537	0.0995694	0.0998265	0.0951185	0.101618	0.100341	0.101773	0.102606	0.102525
2815	0.100143	0.0984709	0.0986209	0.103721	0.102019	0.108986	0.0963564	0.092886	0.0977533	0.101101
2816	0.0939282	0.094708	0.0928622	0.0975391	0.0901823	0.0929395	0.104826	0.118666	0.120227	0.0942806
2817	0.103557	0.102527	0.101854	0.0951867	0.0977336	0.0968919	0.0986349	0.104438	0.0977739	0.101317
2818	0.101847	0.0939126	0.0964987	0.0942223	0.0938628	0.0898294	0.12359	0.100231	0.111682	0.0943403
2819	0.0989015	0.104501	0.104002	0.0971278	0.0959519	0.0955783	0.0939087	0.111142	0.0952874	0.10348
2820	0.0943542	0.100115	0.0957594	0.118113	0.0956371	0.110608	0.0900512	0.101632	0.0948005	0.0988462
2821	0.096053	0.102548	0.0989532	0.107033	0.106218	0.0964202	0.102541	0.0924147	0.0973063	0.100807
2822	0.102302	0.0999203	0.0944884	0.107624	0.091055	0.105816	0.101852	0.101552	0.0963073	0.0990316
2823	0.0980846	0.10369	0.0945757	0.108584	0.0990313	0.0977907	0.0970332	0.101473	0.098111	0.102039
2824	0.115627	0.121151	0.0944699	0.0973501	0.0992893	0.0981331	0.0934726	0.0872935	0.0950682	0.0984712
2825	0.113561	0.110852	0.0988769	0.0991556	0.0902255	0.096522	0.0915569	0.114198	0.0903101	0.0940924
2826	0.0967606	0.10411	0.102507	0.100291	0.0987223	0.093959	0.109005	0.0937225	0.0987967	0.102299
2827	0.101337	0.10344	0.0957705	0.0965467	0.102841	0.0975879	0.0968027	0.097798	0.10663	0.101777
2828	0.0900551	0.104207	0.096757	0.0889013	0.0878904	0.0942077	0.0938858	0.119438	0.130005	0.0949028
2829	0.117526	0.0980573	0.101166	0.0948036	0.109999	0.0894112	0.0987774	0.103792	0.0891114	0.0969936
2830	0.099629	0.098199	0.0962921	0.0994455	0.106006	0.0967783	0.0983956	0.0999974	0.105185	0.100462
2831	0.110413	0.102562	0.0976242	0.0985894	0.0939653	0.104925	0.101303	0.0971327	0.0949826	0.0982785
2832	0.096508	0.116869	0.114541	0.0946929	0.101851	0.0893987	0.0916766	0.103717	0.0929146	0.0971391
2833	0.0927235	0.0976254	0.113607	0.0993434	0.106768	0.0960527	0.0997921	0.0985567	0.0905112	0.104632
2834	0.0994872	0.0957244	0.0978992	0.100761	0.0955961	0.103316	0.111522	0.0950323	0.100948	0.099728
2835	0.093263	0.0874476	0.119265	0.0954114	0.119243	0.113565	0.0922546	0.0933296	0.0901791	0.0946414
2836	0.101641	0.0984676	0.108093	0.0886294	0.102787	0.102127	0.0963105	0.10141	0.0981963	0.10198
2837	0.0961041	0.097959	0.103772	0.0987736	0.106055	0.103859	0.0955496	0.0965157	0.100646	0.100695
2838	0.124487	0.118886	0.093399	0.094242	0.0979862	0.0893664	0.0964665	0.0961722	0.094783	0.0942653
2839	0.108635	0.0969393	0.0944415	0.0931004	0.101021	0.103396	0.0952495	0.103887	0.106383	0.0969862
2840	0.100603	0.0973948	0.105557	0.0976179	0.11768	0.0994391	0.10011	0.0890409	0.0986502	0.0935053
2841	0.0930355	0.094798	0.11429	0.0958258	0.102127	0.0896403	0.100049	0.11493	0.0971339	0.0972774
2842	0.119069	0.0985937	0.0960994	0.0915626	0.0982453	0.0937246	0.106501	0.1004	0.0981368	0.0975846
2843	0.106069	0.100534	0.104689	0.0974379	0.104667	0.0989984	0.0933527	0.102372	0.0920255	0.0994605
2844	0.0967024	0.107493	0.104311	0.0991073	0.0940964	0.101431	0.0995933	0.0970598	0.0983167	0.101796
2845	0.103298	0.106645	0.0991544	0.094939	0.0936879	0.100703	0.0908901	0.108412	0.101253	0.101022
2846	0.098426	0.104027	0.101796	0.099515	0.0947466	0.105891	0.0977582	0.09843	0.100031	0.0991774
2847	0.100367	0.0995081	0.100097	0.0998103	0.102618	0.101398	0.0915244	0.105237	0.0977553	0.101696
2848	0.0998518	0.0990193	0.104257	0.0922194	0.0984373	0.097256	0.103531	0.101169	0.102432	0.101756
2849	0.103681	0.102862	0.096057	0.0994653	0.0981843	0.101058	0.0992017	0.0963683	0.102143	0.101289
2850	0.0961648	0.0974475	0.0984598	0.105113	0.0966326	0.0952425	0.10827	0.103688	0.10187	0.0970388
2851	0.108698	0.0946995	0.0971641	0.0954646	0.0980867	0.109416	0.103489	0.093293	0.098113	0.101576
2852	0.104167	0.0964509	0.107076	0.0928316	0.0999376	0.099579	0.102738	0.103164	0.0933312	0.100173
2853	0.103749	0.100286	0.0996764	0.100588	0.100233	0.0990195	0.107494	0.0948752	0.0974697	0.0964066
2854	0.102078	0.102337	0.0924943	0.11076	0.090283	0.0930595	0.0975157	0.117991	0.098949	0.0943814
2855	0.0997594	0.102766	0.0945712	0.10387	0.0981178	0.109128	0.0991812	0.0897457	0.102079	0.101142
2856	0.0953265	0.0897167	0.10217	0.102109	0.105111	0.103632	0.0989445	0.103165	0.0998063	0.0998137
2857	0.118395	0.114706	0.0969083	0.0919737	0.102193	0.0862536	0.0949341	0.100461	0.097175	0.0971394
2858	0.0968243	0.0991229	0.103009	0.10019	0.0981726	0.105295	0.104639	0.0933694	0.0978593	0.101403
2859	0.0935609	0.103206	0.106635	0.0960771	0.102273	0.097565	0.0963003	0.101281	0.10157	0.101439
2860	0.111746	0.0948954	0.0992637	0.102553	0.111438	0.10526	0.0941021	0.0972147	0.0881233	0.0948848
2861	0.0948938	0.100941	0.0970495	0.0946107	0.0968343	0.112534	0.0973651	0.0918818	0.11805	0.0959921
2862	0.108855	0.10087	0.0994594	0.100674	0.101017	0.0992724	0.0956266	0.103316	0.093545	0.0970431
2863	0.0982264	0.0907307	0.0947828	0.0811017	0.106595	0.0940872	0.108941	0.0973404	0.137496	0.0911756
2864	0.101144	0.10348	0.0931147	0.104477	0.103258	0.0981127	0.0957809	0.0972612	0.102206	0.101762
2865	0.10939	0.106029	0.0973688	0.0977855	0.0972921	0.0958738	0.10009	0.100355	0.0982513	0.0975273
2866	0.0991409	0.0959245	0.0931701	0.107612	0.0989256	0.102161	0.105897	0.0978524	0.100485	0.0990666
2867	0.102673	0.100331	0.0995405	0.101846	0.100552	0.106964	0.0942195	0.0987961	0.0953231	0.0995855
2868	0.0996315	0.0955367	0.100319	0.0993615	0.0949427	0.106324	0.0986677	0.106172	0.099683	0.0990464
2869	0.102484	0.107588	0.0958709	0.0992311	0.0905236	0.0978009	0.106129	0.0977099	0.104048	0.0988164
2870	0.10071	0.099393	0.105697	0.0993573	0.102984	0.105398	0.0918187	0.101459	0.0906794	0.102127
2871	0.106319	0.102486	0.100349	0.0987713	0.0944399	0.100863	0.101201	0.101735	0.0949973	0.0985368
2872	0.0977993	0.0941793	0.0926412	0.098239	0.0979136	0.0896806	0.123181	0.0964065	0.116232	0.0941156
2873	0.0996625	0.0953697	0.100331	0.0950462	0.0949371	0.0984773	0.102662	0.110087	0.104178	0.0990682
2874	0.0960411	0.102297	0.0985007	0.103229	0.0976691	0.100551	0.0955939	0.10429	0.101048	0.100906
2875	0.100933	0.0991904	0.100044	0.0996209	0.0942595	0.0972385	0.100329	0.109126	0.0975894	0.101587
2876	0.0976565	0.102466	0.111633	0.0994834	0.103053	0.0962601	0.0962844	0.0998602	0.0875479	0.105417
2877	0.0967097	0.100929	0.0984066	0.104924	0.0965145	0.107667	0.100555	0.0954502	0.101789	0.0969285
2878	0.104621	0.0949218	0.100359	0.0998701	0.0986574	0.100958	0.103704	0.101304	0.0935899	0.101871
2879	0.0940095	0.0923617	0.110087	0.0969598	0.0916307	0.102059	0.123035	0.0944106	0.0952673	0.0994603
2880	0.103352	0.104076	0.10216	0.0927999	0.0915357	0.103056	0.102823	0.0992684	0.100689	0.100031
2881	0.0906701	0.111346	0.116916	0.096561	0.0883483	0.119121	0.0939253	0.0944325	0.0912393	0.0960873
2882	0.0926545	0.0986868	0.106425	0.0954418	0.0903206	0.097011	0.100479	0.118711	0.10175	0.0978963
2883	0.0964384	0.115572	0.0911588	0.0972401	0.0895249	0.099842	0.0960825	0.0997168	0.121138	0.0937911
2884	0.101763	0.100314	0.0990105	0.101549	0.104435	0.102277	0.0972343	0.0949816	0.0993023	0.0991842
2885	0.102975	0.0925291	0.0954226	0.0918393	0.091737	0.102908	0.106724	0.106402	0.109668	0.0998836
2886	0.0991152	0.107936	0.10031	0.103099	0.095074	0.105891	0.0949175	0.0978631	0.0964176	0.099232
2887	0.0945887	0.097344	0.0964783	0.119827	0.0969587	0.116147	0.0939604	0.0955074	0.0923598	0.0965038
2888	0.0971418	0.104135	0.106457	0.0967783	0.0955786	0.102472	0.100557	0.0980416	0.099431	0.0990237
2889	0.103328	0.103819	0.102362	0.0957917	0.0995124	0.0943974	0.102005	0.102338	0.100401	0.0957408
2890	0.0874725	0.096725	0.102302	0.118724	0.0958489	0.110998	0.0981011	0.0980064	0.0957531	0.0955381
2891	0.0934647	0.0940179	0.0913943	0.101137	0.0972206	0.099473	0.113463	0.0958886	0.120802	0.0935464
2892	0.116067	0.0946117	0.0936678	0.0954876	0.0979143	0.122598	0.0911344	0.092977	0.0979473	0.0972979
2893	0.101844	0.103145	0.0979664	0.0996958	0.098426	0.0975652	0.101135	0.101989	0.0995012	0.0987563
2894	0.0982519	0.105423	0.100422	0.106106	0.0964335	0.103147	0.10214	0.0916242	0.0964896	0.0999531
2895	0.0985059	0.0969055	0.0984679	0.111156	0.118834	0.0957526	0.0937868	0.0950417	0.0957704	0.0958399
2896	0.091577	0.102411	0.0966864	0.125638	0.132623	0.0890421	0.0908104	0.0883763	0.0932289	0.0897728
2897	0.104242	0.0874166	0.101324	0.0994286	0.0982619	0.101119	0.108058	0.104607	0.0937844	0.101434
2898	0.104294	0.098363	0.0991972	0.0987491	0.107016	0.0965706	0.103395	0.0930429	0.0980541	0.101552
2899	0.117866	0.108743	0.0964284	0.0896961	0.0969279	0.103392	0.0909555	0.0990014	0.100449	0.096398
2900	0.105937	0.0906888	0.0955921	0.11026	0.0905297	0.100765	0.100855	0.118386	0.0915757	0.0947595
2901	0.105148	0.0953935	0.0974516	0.0929031	0.107936	0.106346	0.0920941	0.0981148	0.102613	0.102235
2902	0.0958984	0.103879	0.0987958	0.103737	0.103261	0.102027	0.0947372	0.0983371	0.100454	0.0989741
2903	0.116358	0.0892989	0.103194	0.0940879	0.101035	0.0923329	0.0979371	0.120172	0.0883645	0.0963387
2904	0.103338	0.0993347	0.103109	0.0956328	0.0950071	0.106197	0.0990104	0.10234	0.0959816	0.0996125
2905	0.0959022	0.0972306	0.102068	0.101597	0.0967879	0.0995731	0.103146	0.103396	0.100087	0.100057
2906	0.100672	0.102702	0.102611	0.0998861	0.0984854	0.109573	0.0888581	0.101218	0.0940516	0.101684
2907	0.0957123	0.101988	0.0978781	0.106756	0.101376	0.0996787	0.0995981	0.0958782	0.100769	0.100637
2908	0.105494	0.0977487	0.0968249	0.101246	0.0895842	0.100348	0.108825	0.103911	0.0982197	0.0975591
2909	0.10333	0.0941775	0.0982147	0.0986206	0.097425	0.103896	0.102909	0.100087	0.100775	0.100537
2910	0.0985727	0.104193	0.0934277	0.109045	0.103975	0.0982461	0.0973553	0.0940967	0.0991861	0.102541
2911	0.104728	0.105508	0.0995011	0.0939065	0.0968297	0.104217	0.0956694	0.10025	0.102078	0.0971262
2912	0.0971155	0.109374	0.126918	0.0888644	0.0954775	0.116149	0.0891596	0.0925136	0.0844462	0.0982221
2913	0.0980017	0.0981528	0.101255	0.098393	0.101521	0.0968065	0.101401	0.104406	0.102456	0.0974473
2914	0.0996926	0.0944462	0.0999982	0.103032	0.101808	0.0929626	0.102693	0.108048	0.0966385	0.100642
2915	0.103193	0.104533	0.0959407	0.0960618	0.0954967	0.098245	0.102658	0.0991239	0.105138	0.0998881
2916	0.102388	0.0949988	0.100096	0.0979029	0.102647	0.10139	0.0970466	0.10499	0.0998425	0.0984975
2917	0.116758	0.0992709	0.0886961	0.116658	0.107552	0.0899365	0.107631	0.0934812	0.0883514	0.0916924
2918	0.120481	0.0928985	0.0987561	0.0933418	0.100946	0.0989463	0.0901503	0.11517	0.0925889	0.0960908
2919	0.105069	0.0957251	0.0955081	0.108747	0.099242	0.101497	0.0961976	0.105439	0.0903419	0.102269
2920	0.107321	0.0990924	0.0974412	0.0918131	0.0991809	0.0984484	0.101612	0.101904	0.104183	0.0990695
2921	0.103808	0.107203	0.101593	0.096192	0.0979725	0.101191	0.0993472	0.0932007	0.0980448	0.101491
2922	0.0965839	0.106208	0.105591	0.0994801	0.0974884	0.0968122	0.0996969	0.100505	0.0966626	0.100779
2923	0.112894	0.0936198	0.0969562	0.0979005	0.0934399	0.0960434	0.119805	0.0957292	0.0966021	0.0967671
2924	0.0887856	0.118765	0.117429	0.0947963	0.0896271	0.100225	0.0954237	0.100043	0.0967491	0.0972326
2925	0.104959	0.102697	0.104117	0.0914968	0.09851	0.0939206	0.0955996	0.109135	0.0976649	0.101718
2926	0.104261	0.0940082	0.101045	0.0957035	0.101975	0.101327	0.102905	0.100517	0.0969334	0.101195
2927	0.0963944	0.0977071	0.108919	0.095449	0.101708	0.0970322	0.0999348	0.104558	0.0968864	0.100993
2928	0.0989662	0.0970099	0.102079	0.102502	0.0969649	0.0962974	0.106646	0.103067	0.0959927	0.100284
2929	0.110374	0.102639	0.0930744	0.102194	0.0904334	0.109525	0.0969527	0.100691	0.0956493	0.0983526
2930	0.095738	0.101139	0.108056	0.0982395	0.0929268	0.100392	0.0989679	0.107501	0.0960391	0.100453
2931	0.0964316	0.104144	0.103074	0.100179	0.0955199	0.0952354	0.0953904	0.116348	0.0970545	0.0961084
2932	0.104644	0.0985148	0.0976027	0.100093	0.106721	0.100886	0.0959639	0.096797	0.0977972	0.101174
2933	0.118064	0.112109	0.0898715	0.094712	0.0903667	0.0962455	0.106321	0.0922801	0.106667	0.0936028
2934	0.0992697	0.0934324	0.103341	0.0972544	0.100775	0.10761	0.0949156	0.102956	0.100105	0.100006
2935	0.0950442	0.0957025	0.101008	0.103022	0.0910892	0.106461	0.106273	0.101951	0.099851	0.0992986
2936	0.0972318	0.121256	0.111921	0.0969344	0.0917077	0.0945509	0.100628	0.0943436	0.0915858	0.0993308
2937	0.107922	0.0975904	0.103393	0.0909828	0.0978258	0.104303	0.0987983	0.100514	0.0973271	0.101022
2938	0.0995419	0.102266	0.111009	0.0985567	0.11815	0.100061	0.0907202	0.0924276	0.0893119	0.0973745
2939	0.0995336	0.104847	0.101801	0.100305	0.0954816	0.102962	0.102956	0.0949187	0.0971498	0.0999124
2940	0.107874	0.101957	0.107218	0.0909427	0.0974952	0.104248	0.0986627	0.0965204	0.0935005	0.10109
2941	0.102699	0.10824	0.101773	0.0962873	0.0913313	0.106794	0.097586	0.0987501	0.096709	0.0995431
2942	0.0863365	0.0918221	0.0985999	0.136817	0.10613	0.108884	0.0929812	0.0967347	0.0869922	0.0942631
2943	0.117195	0.0905279	0.0980827	0.0908423	0.101778	0.0997934	0.114779	0.0923719	0.0973562	0.0970128
2944	0.0991875	0.0969338	0.105156	0.0892837	0.0919015	0.0990677	0.0983123	0.121574	0.101178	0.0966506
2945	0.0947747	0.0945303	0.0920059	0.0903835	0.0910696	0.117867	0.105929	0.0896624	0.132673	0.0913084
2946	0.0956707	0.10154	0.113059	0.0944604	0.12233	0.0958951	0.0879063	0.0955605	0.0964616	0.096605
2947	0.0983242	0.0960232	0.107747	0.0956141	0.0990223	0.102223	0.0973877	0.105735	0.094912	0.102572
2948	0.0961949	0.0873858	0.107006	0.0912337	0.0940223	0.0934268	0.103269	0.127673	0.101472	0.0974954
2949	0.0987326	0.102888	0.0965312	0.0983239	0.097935	0.0975788	0.0977591	0.104615	0.107759	0.0980686
2950	0.0967534	0.0983137	0.101104	0.102862	0.098076	0.0928074	0.092365	0.122768	0.097195	0.0973579
2951	0.12193	0.0978564	0.0963697	0.0946152	0.0931808	0.0924301	0.110344	0.103506	0.0926946	0.0967394
2952	0.0954634	0.0962308	0.0979193	0.0958444	0.0914164	0.0984381	0.0955265	0.120642	0.112505	0.0958099
2953	0.103593	0.0977124	0.106253	0.0954572	0.101728	0.10474	0.0989642	0.0967723	0.0934173	0.100935
2954	0.100808	0.0991471	0.11556	0.0921258	0.114427	0.0978105	0.0963055	0.0936859	0.0909313	0.0984188
2955	0.104822	0.105295	0.0986039	0.100558	0.0925573	0.0919478	0.103883	0.107557	0.0976368	0.096952
2956	0.10105	0.121561	0.108612	0.097577	0.0933864	0.0891461	0.104259	0.0955177	0.0945863	0.0937323
2957	0.118269	0.113953	0.0968541	0.0947835	0.101938	0.0894739	0.098548	0.0957227	0.0934602	0.0970629
2958	0.100949	0.103044	0.104519	0.0990891	0.0982929	0.0934989	0.0994846	0.105291	0.0937655	0.101884
2959	0.103491	0.101124	0.101046	0.0982432	0.10555	0.0920393	0.0946894	0.107475	0.0960136	0.100301
2960	0.113611	0.0958102	0.102226	0.0927601	0.140031	0.0909501	0.0884837	0.0898644	0.0913405	0.0948645
2961	0.103463	0.0982075	0.104292	0.0989438	0.102059	0.0964697	0.0985544	0.10395	0.092778	0.100995
2962	0.0993687	0.103912	0.0989741	0.099426	0.0992142	0.110303	0.0907975	0.0983713	0.100511	0.0990422
2963	0.0980393	0.0971863	0.106906	0.0982278	0.100199	0.099025	0.105736	0.0992404	0.0954118	0.0995921
2964	0.101359	0.129472	0.0982311	0.0907717	0.0940435	0.0893836	0.0922281	0.0964575	0.114633	0.0937764
2965	0.100038	0.0976494	0.105677	0.0949475	0.0937065	0.108842	0.100087	0.100458	0.0968853	0.101236
2966	0.0996568	0.0934856	0.113142	0.0947035	0.0976074	0.0995548	0.107463	0.0999404	0.096525	0.0969651
2967	0.0957766	0.120075	0.104436	0.09856	0.0951319	0.101983	0.094525	0.0937451	0.0999607	0.0955307
2968	0.0985907	0.0954689	0.0963438	0.10318	0.113291	0.0974191	0.101954	0.0939086	0.104591	0.0954476
2969	0.0999072	0.101957	0.101443	0.102317	0.101572	0.0925218	0.102814	0.100005	0.0967356	0.100782
2970	0.103957	0.0989168	0.102444	0.0959581	0.102209	0.0969319	0.103608	0.096871	0.0978522	0.101218
2971	0.101871	0.110766	0.0896899	0.094139	0.0979566	0.0962411	0.0973436	0.0967433	0.12179	0.0941484
2972	0.101265	0.0949788	0.11372	0.0890352	0.119278	0.0976547	0.0968472	0.0936479	0.0945931	0.0983552
2973	0.10307	0.0962985	0.104743	0.0941481	0.0963244	0.0958827	0.110665	0.0995707	0.0954368	0.103717
2974	0.0999787	0.0985139	0.0999062	0.10235	0.093436	0.108393	0.0959198	0.103702	0.0967801	0.100791
2975	0.100977	0.0968397	0.0951427	0.0926224	0.11481	0.0952863	0.0924001	0.103393	0.115333	0.0934642
2976	0.0988986	0.105049	0.106852	0.1011	0.09607	0.102727	0.0986065	0.0987372	0.091666	0.099796
2977	0.0967304	0.0988758	0.101316	0.0993944	0.0939483	0.109	0.104559	0.0932972	0.101466	0.101345
2978	0.112997	0.113836	0.098908	0.0983039	0.101142	0.0924226	0.0977742	0.0953879	0.0927529	0.0963859
2979	0.112314	0.0881797	0.111397	0.0844961	0.0843748	0.0905182	0.10555	0.140035	0.092391	0.0887392
2980	0.100703	0.103432	0.102552	0.0963135	0.107165	0.0902285	0.0950441	0.105323	0.0976582	0.101689
2981	0.107171	0.0933683	0.0987508	0.0982426	0.101026	0.104077	0.0976434	0.10322	0.0960419	0.10028
2982	0.0961049	0.0875283	0.0998118	0.0950392	0.0942441	0.105163	0.112751	0.100522	0.11083	0.0978402
2983	0.100481	0.0877	0.111252	0.0960079	0.124368	0.100968	0.0999815	0.0898883	0.0905715	0.098184
2984	0.0994424	0.102046	0.103524	0.0989708	0.0975174	0.0966432	0.103393	0.100234	0.0970188	0.101086
2985	0.0911918	0.095266	0.109547	0.0911396	0.112202	0.0936282	0.0942647	0.107313	0.113444	0.0914323
2986	0.0979323	0.0923389	0.101291	0.113572	0.0996765	0.0913482	0.0969765	0.119625	0.0878324	0.0989465
2987	0.0980079	0.0969559	0.0983474	0.119081	0.0925111	0.0912651	0.119816	0.0987677	0.0888264	0.0961201
2988	0.100199	0.0960764	0.0964942	0.0989661	0.0954943	0.094502	0.107925	0.10617	0.104743	0.099575
2989	0.0992461	0.0997315	0.101689	0.0996168	0.0912652	0.110701	0.098853	0.102363	0.0966299	0.0994756
2990	0.096838	0.0954405	0.0962452	0.0959215	0.0946676	0.094065	0.095661	0.119158	0.114321	0.0978008
2991	0.103457	0.0941386	0.0976963	0.102289	0.0975929	0.0998164	0.107301	0.0996481	0.0972694	0.1008
2992	0.111579	0.093361	0.0941404	0.0978789	0.118816	0.0916386	0.0944181	0.102568	0.0999293	0.0958513
2993	0.0997523	0.0941279	0.10076	0.102347	0.0975439	0.104588	0.10718	0.0956756	0.097112	0.100772
2994	0.106692	0.0998256	0.0988388	0.0992876	0.0988699	0.0979388	0.101726	0.10144	0.0962585	0.0990062
2995	0.0993444	0.102407	0.102616	0.103469	0.0936687	0.10429	0.103107	0.0967775	0.0929779	0.101093
2996	0.105114	0.0918571	0.0988553	0.092214	0.0992537	0.102116	0.100246	0.105492	0.102483	0.102396
2997	0.0972855	0.102449	0.0991204	0.106045	0.0974629	0.0965982	0.100601	0.104097	0.0984982	0.0977524
2998	0.101828	0.0982897	0.0973522	0.0979303	0.0975017	0.0966082	0.101248	0.108611	0.102782	0.0977948
2999	0.121695	0.100839	0.0923934	0.0898444	0.0926381	0.11657	0.0953086	0.0954537	0.101743	0.09311
3000	0.0974245	0.0977318	0.0966777	0.105677	0.0975621	0.104578	0.104526	0.0960811	0.102282	0.0974655
