# Supplementary material for: Inferring multimodal latent topics from electronic health records
Source: Nat Commun. 2020 May 21;11:2536. doi: 10.1038/s41467-020-16378-3 (PMC7242436; doi:10.1038/s41467-020-16378-3)
Supplement: Supplementary file 13 — Supplementary Software 1 [file 41467_2020_16378_MOESM13_ESM.zip › Supplementary_software/mixehr/data/sim123/trainData_nmar_SJCVB0_nmar_K10_B100_iter4_phi.csv]

1	1	0.0773286	30.0091	9.64133	7.88863	5.08676	43.9033	23.9899	8.35443	10.5474	213.748
1	2	5.29004	135.312	5.91836	8.37268	32.417	29.9943	149.269	56.1572	5.50353	30.1722
1	3	8.78926	222.024	9.26521	13.8611	0.693771	56.5141	11.501	24.3135	2.94045	34.8018
1	4	19.965	89.978	68.0431	20.5192	5.89288	30.014	23.4042	1.18625	92.9265	70.466
1	5	9.08679	96.1586	25.1011	6.83731	16.7411	41.1615	20.3858	150.466	3.6695	58.4257
1	6	7.70153	11.8217	2.24553	18.7775	3.07761	5.08132	146.964	3.15189	82.4267	92.621
1	7	15.3901	2.04945	5.55674	6.29403	22.868	31.372	317.166	6.11327	40.9111	1.319
1	8	45.4066	91.2901	2.08198	21.8594	2.75229	6.60689	133.892	9.76686	45.6099	19.77
1	9	29.8824	6.44445	85.0536	13.5162	9.93116	6.99836	98.9324	1.84027	150.133	4.23543
1	10	43.2676	14.4612	6.89964	2.16	71.4055	1.24546	159.516	77.9123	11.2104	1.84343
1	11	0.770537	12.2621	4.61648	87.8211	95.9764	5.81577	18.8066	0.548875	27.7503	90.8713
1	12	13.4017	1.54308	2.90992	67.985	190.769	32.6514	105.5	5.19287	16.8292	0.589819
1	13	6.15397	134.468	7.59255	133.094	55.2166	8.88239	12.0549	18.999	4.99715	1.36048
1	14	4.57894	5.261	119.797	106.627	77.1339	21.5394	16.105	2.58824	38.8831	0.39513
1	15	15.0604	16.9363	13.8089	21.9888	251.791	5.2138	10.1807	59.8916	0.238765	1.76537
1	16	1.60097	4.755	18.9273	34.665	7.84222	100.213	11.0159	4.38875	11.4506	143.305
1	17	19.3241	10.3958	18.0532	41.6223	33.805	169.9	89.4429	26.6524	8.31472	10.8025
1	18	4.73043	128.568	9.76535	40.9479	7.24303	124.433	1.55957	27.8424	4.24059	0.584488
1	19	24.3659	7.68509	110.197	31.6096	2.34794	93.9371	7.06812	13.7825	60.1786	20.2793
1	20	27.3239	5.20073	31.0296	15.5517	59.8943	108.58	0.440565	115.587	0.414882	11.8688
1	21	82.355	4.31877	7.70158	6.41513	22.4416	6.12616	2.13284	41.2724	25.9376	191.081
1	22	123.686	11.9377	2.78255	17.1706	74.4042	2.07862	100.141	134.572	7.24665	21.5786
1	23	109.478	109.484	17.5059	0.741258	11.1947	2.99843	1.5611	106.233	8.36832	36.3708
1	24	80.8527	6.33267	121.118	2.51808	10.608	9.0293	7.0861	87.1358	73.8229	18.3932
1	25	50.418	1.83389	12.4703	1.59829	67.0129	0.264477	10.4328	248.995	6.07351	30.1216
