# Supplementary material for: Inferring multimodal latent topics from electronic health records
Source: Nat Commun. 2020 May 21;11:2536. doi: 10.1038/s41467-020-16378-3 (PMC7242436; doi:10.1038/s41467-020-16378-3)
Supplement: Supplementary file 13 — Supplementary Software 1 [file 41467_2020_16378_MOESM13_ESM.zip › Supplementary_software/mixehr/data/sim123/trainData_nmar_SJCVB0_nmar_K10_B100_iter9_psi.csv]

2	1	0.0159885	0.156231	0.0188958	0.0224208	0.0161054	0.0200849	0.0115443	0.0122142	0.0412577	0.645419
2	2	0.10622	0.324812	0.122156	0.0945169	0.130956	0.141168	0.258479	0.151186	0.114168	0.186725
2	3	0.171733	0.720871	0.0978922	0.17416	0.0896524	0.118346	0.0671838	0.122141	0.116953	0.110452
2	4	0.0288144	0.136718	0.569402	0.0334915	0.0237322	0.0509338	0.0162842	0.0181944	0.118401	0.101023
2	5	0.0952469	0.449779	0.195865	0.11393	0.208586	0.168832	0.159838	0.466148	0.153941	0.209837
2	6	0.0887805	0.0466657	0.0399787	0.0842525	0.0799254	0.0427769	0.236702	0.0561708	0.246721	0.267645
2	7	0.0948439	0.0671094	0.0600002	0.130118	0.119317	0.0973797	0.726041	0.100665	0.16279	0.0422536
2	8	0.107874	0.267627	0.0245184	0.0727712	0.0332782	0.0592368	0.313915	0.0447803	0.188777	0.0441887
2	9	0.0911783	0.0662338	0.522049	0.0837075	0.0540411	0.0806054	0.192612	0.0588339	0.564148	0.07789
2	10	0.120483	0.0921455	0.0384483	0.0750453	0.179285	0.049447	0.282025	0.488396	0.127942	0.0424686
2	11	0.0258594	0.0285813	0.019974	0.432811	0.234478	0.0339483	0.0295824	0.0181213	0.0382137	0.337415
2	12	0.124416	0.106808	0.191516	0.483151	0.570529	0.210625	0.253127	0.125058	0.116134	0.0744949
2	13	0.0372537	0.301715	0.0592853	0.387775	0.213752	0.0399208	0.0186362	0.0339886	0.0548914	0.0435116
2	14	0.0661137	0.0700338	0.58903	0.534055	0.277232	0.0643309	0.0515396	0.0616689	0.284931	0.047003
2	15	0.286075	0.24507	0.219542	0.435531	0.514096	0.287058	0.271786	0.362152	0.175267	0.300843
2	16	0.0371913	0.0305431	0.0647609	0.124133	0.0498958	0.342565	0.0370869	0.0239605	0.0954148	0.339649
2	17	0.0492472	0.0217823	0.0496901	0.105022	0.0753641	0.429554	0.184309	0.0440895	0.058088	0.0307413
2	18	0.157786	0.29173	0.113877	0.210041	0.0975315	0.402817	0.0663455	0.153299	0.0996232	0.0968595
2	19	0.0400654	0.0217948	0.624285	0.0741557	0.0414976	0.344674	0.0231303	0.0354357	0.149668	0.0426003
2	20	0.0622897	0.0198403	0.0409316	0.0663656	0.157565	0.354329	0.0379851	0.504312	0.0443865	0.0322227
2	21	0.528166	0.0237629	0.0356318	0.0650454	0.0582042	0.0290312	0.0291341	0.0731586	0.0654367	0.460977
2	22	0.47113	0.0717775	0.111403	0.163532	0.189728	0.132465	0.223525	0.221643	0.131636	0.171786
2	23	0.55109	0.253869	0.0196603	0.0402127	0.0266833	0.0256396	0.014403	0.0563766	0.0375396	0.0374384
2	24	0.451502	0.0134239	0.450408	0.0698474	0.0291825	0.0280472	0.0176249	0.0597079	0.323187	0.0333604
2	25	0.24922	0.0166936	0.0266762	0.0298025	0.067414	0.0313046	0.0206565	0.496202	0.0391769	0.0319789
