# Supplementary material for: Inferring multimodal latent topics from electronic health records
Source: Nat Commun. 2020 May 21;11:2536. doi: 10.1038/s41467-020-16378-3 (PMC7242436; doi:10.1038/s41467-020-16378-3)
Supplement: Supplementary file 13 — Supplementary Software 1 [file 41467_2020_16378_MOESM13_ESM.zip › Supplementary_software/mixehr/data/sim123/trainData_nmar_SJCVB0_nmar_K10_B100_iter1_psiHyper.csv]

2	1	0.506808	1.33395
2	2	0.566072	1.32991
2	3	0.716061	1.30489
2	4	0.606163	1.32059
2	5	0.765311	1.29462
2	6	0.564421	1.32852
2	7	0.637583	1.31717
2	8	0.706967	1.30422
2	9	0.728554	1.30173
2	10	0.556823	1.32892
2	11	0.643982	1.31802
2	12	0.684136	1.31101
2	13	0.582952	1.32741
2	14	0.609036	1.32195
2	15	0.884355	1.25922
2	16	0.613499	1.3223
2	17	0.542597	1.33106
2	18	0.673876	1.31338
2	19	0.60196	1.32374
2	20	0.633697	1.31993
2	21	0.602415	1.32436
2	22	0.755617	1.29842
2	23	0.62846	1.31764
2	24	0.598013	1.32296
2	25	0.653245	1.31507
