# Supplementary material for: Inferring multimodal latent topics from electronic health records
Source: Nat Commun. 2020 May 21;11:2536. doi: 10.1038/s41467-020-16378-3 (PMC7242436; doi:10.1038/s41467-020-16378-3)
Supplement: Supplementary file 13 — Supplementary Software 1 [file 41467_2020_16378_MOESM13_ESM.zip › Supplementary_software/mixehr/data/sim123/trainData_nmar_SJCVB0_nmar_K10_B100_iter4_obscnt.csv]

2	1	0.313765	2.59484	0.493506	0.431808	0.290278	1.41328	0.846001	0.330443	1.64318	9.69417
2	2	1.27832	4.74475	1.25368	1.52687	2.76219	4.84744	6.31432	2.73235	1.47431	3.47244
2	3	1.85116	10.9796	1.17105	2.36067	1.82661	2.36343	2.34246	3.85328	1.42938	2.94613
2	4	0.532933	2.74641	3.90311	0.737912	0.306771	2.02618	0.866057	0.364782	2.38512	2.5432
2	5	2.12821	6.79764	2.71852	1.25032	3.96715	3.34557	2.36463	6.05856	1.41068	3.07717
2	6	1.08509	1.20413	0.634091	1.09323	1.47745	0.424945	5.03142	1.0581	2.57271	3.14034
2	7	1.18311	1.01616	0.614867	1.17242	1.34007	1.03646	13.3828	1.93994	1.81058	0.776821
2	8	1.79966	3.47718	0.536097	1.34886	0.771521	0.635107	5.28754	1.38202	2.1383	0.860745
2	9	1.75568	0.868245	3.44196	1.48767	1.18533	1.4731	4.12569	1.25711	4.45041	1.74883
2	10	2.13743	2.08776	0.482774	0.576938	2.51244	0.72051	7.74735	4.44369	1.44839	1.26529
2	11	0.279404	0.871117	0.221884	2.65421	2.83651	0.69346	1.40114	0.357766	0.889022	3.66159
2	12	1.50484	1.83318	2.25824	3.95151	8.97558	2.93999	3.86851	2.77856	1.14204	0.896543
2	13	0.775042	4.60798	0.776926	3.74436	3.24632	1.06538	0.846835	0.845831	0.64756	0.624185
2	14	1.24882	0.941161	4.7968	4.64324	4.11364	0.971397	1.03595	0.508021	3.93823	0.601603
2	15	3.84437	4.06891	3.18093	4.06035	7.98885	5.35129	5.40489	5.18274	2.10993	4.49379
2	16	0.406314	0.611772	1.04351	2.04861	0.679037	4.11275	0.850865	0.532859	1.2248	4.03592
2	17	0.839104	0.486092	0.778583	1.79219	1.51727	6.09508	5.08959	1.9023	0.657964	1.39845
2	18	2.35534	5.34672	1.46919	3.15333	1.88046	4.7282	2.82381	3.29984	1.42687	2.70677
2	19	1.08673	0.594743	4.86832	1.63463	0.652194	3.78026	0.30042	0.90163	1.76793	1.3875
2	20	1.79278	0.882063	1.66565	1.59088	3.41323	5.19398	1.18267	4.38159	0.410933	0.661728
2	21	2.4147	0.915746	0.533249	0.588108	1.02706	0.399026	0.618766	3.2228	0.898323	7.59882
2	22	4.03462	1.33632	1.29349	2.4807	4.18625	2.39939	5.85428	4.98337	1.93057	2.39802
2	23	5.62511	5.71035	0.38582	0.245224	0.397773	0.599574	0.3571	3.92769	0.510594	1.61214
2	24	3.50223	0.281103	3.46231	1.07981	0.424874	0.804223	0.489682	2.26844	4.70485	1.33796
2	25	3.40295	0.877337	0.722154	0.407696	2.76124	0.438246	0.520281	9.28004	0.570376	1.57711
