# Supplementary material for: Inferring multimodal latent topics from electronic health records
Source: Nat Commun. 2020 May 21;11:2536. doi: 10.1038/s41467-020-16378-3 (PMC7242436; doi:10.1038/s41467-020-16378-3)
Supplement: Supplementary file 13 — Supplementary Software 1 [file 41467_2020_16378_MOESM13_ESM.zip › Supplementary_software/mixehr/data/sim123/trainData_nmar_SJCVB0_nmar_K10_B100_iter0_psiHyper.csv]

2	1	1	1
2	2	1	1
2	3	1	1
2	4	1	1
2	5	1	1
2	6	1	1
2	7	1	1
2	8	1	1
2	9	1	1
2	10	1	1
2	11	1	1
2	12	1	1
2	13	1	1
2	14	1	1
2	15	1	1
2	16	1	1
2	17	1	1
2	18	1	1
2	19	1	1
2	20	1	1
2	21	1	1
2	22	1	1
2	23	1	1
2	24	1	1
2	25	1	1
