# Supplementary material for: Inferring multimodal latent topics from electronic health records
Source: Nat Commun. 2020 May 21;11:2536. doi: 10.1038/s41467-020-16378-3 (PMC7242436; doi:10.1038/s41467-020-16378-3)
Supplement: Supplementary file 13 — Supplementary Software 1 [file 41467_2020_16378_MOESM13_ESM.zip › Supplementary_software/mixehr/data/sim123/testData_labOnly_nmar_iter999_thetaTest.csv]

2001	0.103078	0.0942161	0.0950724	0.0929487	0.0902049	0.10107	0.120809	0.0928705	0.113787	0.0960582
2002	0.106747	0.100562	0.102975	0.0944579	0.0977543	0.107301	0.093961	0.10001	0.0964523	0.0993848
2003	0.101092	0.103576	0.103941	0.101428	0.104463	0.0971653	0.0967349	0.098704	0.0945366	0.0980246
2004	0.105085	0.0961382	0.103334	0.0966943	0.0992738	0.0986511	0.104128	0.100674	0.094233	0.10151
2005	0.0945698	0.0956672	0.117475	0.0947385	0.115496	0.0988699	0.0982127	0.0947753	0.0909232	0.0981068
2006	0.105525	0.0964086	0.0969063	0.101675	0.0965598	0.105928	0.0969687	0.102921	0.0988781	0.0980986
2007	0.0991377	0.103237	0.103449	0.0979637	0.0989554	0.103777	0.092883	0.101884	0.0974891	0.101055
2008	0.0972559	0.102828	0.104342	0.0958197	0.0985385	0.101876	0.100589	0.0960985	0.101891	0.100643
2009	0.103547	0.0941891	0.10095	0.0979204	0.107159	0.10407	0.0984187	0.0959002	0.0972538	0.10042
2010	0.0986782	0.102334	0.101765	0.103579	0.0976298	0.107913	0.0986472	0.0930463	0.0963949	0.0998672
2011	0.0992465	0.092198	0.103427	0.100111	0.100553	0.106262	0.0985154	0.101964	0.0948261	0.102627
2012	0.101144	0.0987437	0.101496	0.0999127	0.0984549	0.0990021	0.10325	0.0998438	0.0975683	0.100472
2013	0.0885784	0.0897022	0.120826	0.106654	0.0936168	0.104128	0.0868401	0.133356	0.0850283	0.0889052
2014	0.0972128	0.10249	0.10022	0.101523	0.102458	0.0987999	0.0989293	0.0972823	0.100933	0.100269
2015	0.106545	0.103003	0.10452	0.0968519	0.0994204	0.0962562	0.0958884	0.105047	0.0905029	0.101648
2016	0.0963219	0.0941775	0.094681	0.0993594	0.0943381	0.121611	0.100089	0.0893469	0.114171	0.0959728
2017	0.101415	0.102996	0.102102	0.102724	0.0987468	0.104344	0.096908	0.0961327	0.0937103	0.100773
2018	0.119607	0.115394	0.0936965	0.0919092	0.09109	0.100174	0.092886	0.0972643	0.101512	0.0966466
2019	0.0936779	0.0919454	0.112638	0.0964612	0.0948855	0.0955778	0.0958539	0.126594	0.0937258	0.0974743
2020	0.0923952	0.115608	0.0993455	0.0936029	0.0900283	0.0992295	0.0959084	0.099042	0.119062	0.0961162
2021	0.0951887	0.121381	0.10328	0.108778	0.091119	0.0941376	0.0970458	0.0979569	0.0937273	0.0973277
2022	0.101222	0.095149	0.0963762	0.105124	0.0993405	0.0980779	0.0973211	0.10894	0.0975343	0.101049
2023	0.0997486	0.118933	0.108	0.0981674	0.0876403	0.0980336	0.0998658	0.0977211	0.0941396	0.0972843
2024	0.100894	0.0977473	0.106836	0.0934016	0.0988055	0.099124	0.103102	0.101329	0.0976649	0.10066
2025	0.108125	0.102966	0.0959026	0.0999094	0.0947021	0.0937307	0.103084	0.103831	0.0975406	0.100413
2026	0.104972	0.0992311	0.0965328	0.100888	0.099408	0.102602	0.100118	0.0967635	0.098344	0.101339
2027	0.0961377	0.0932988	0.101069	0.0885783	0.0934635	0.093955	0.102103	0.118397	0.117064	0.095708
2028	0.093997	0.0919087	0.108144	0.103133	0.0914113	0.0979634	0.12515	0.0965091	0.0934644	0.0975563
2029	0.103653	0.0940705	0.0977006	0.0977406	0.0982387	0.108293	0.102797	0.0956348	0.101575	0.100295
2030	0.0945993	0.0914805	0.112465	0.0975199	0.0986074	0.0989462	0.114482	0.0971391	0.0970743	0.0966902
2031	0.0956287	0.0987967	0.111042	0.099332	0.0915661	0.10283	0.102219	0.105526	0.0903195	0.102034
2032	0.0958729	0.0959254	0.109201	0.0932184	0.0999263	0.100685	0.102237	0.101683	0.0985369	0.102265
2033	0.101449	0.0996759	0.0978854	0.0994112	0.100819	0.0992876	0.10079	0.0990906	0.103302	0.0983546
2034	0.100733	0.101744	0.0955867	0.0997727	0.102942	0.105718	0.0924101	0.0958028	0.105457	0.100182
2035	0.0929922	0.0945327	0.102948	0.117323	0.0984299	0.0972427	0.116711	0.0935096	0.0891779	0.0966848
2036	0.0977105	0.095175	0.109469	0.0966231	0.0951118	0.0983356	0.0932663	0.122029	0.0937895	0.0975197
2037	0.107711	0.0943058	0.0992947	0.0971128	0.107047	0.0934618	0.102993	0.100917	0.0968425	0.100249
2038	0.100085	0.100902	0.103031	0.10081	0.101966	0.100701	0.0960589	0.100488	0.0960816	0.099639
2039	0.103259	0.0970492	0.0954909	0.105116	0.105433	0.0982261	0.0952292	0.102037	0.0995417	0.0987633
2040	0.117651	0.0910633	0.0921029	0.0884271	0.107082	0.0903132	0.117176	0.0920409	0.11104	0.0931443
2041	0.0973269	0.0973823	0.100957	0.0985177	0.106029	0.100135	0.0997456	0.0961613	0.104402	0.0993483
2042	0.105211	0.0974247	0.101932	0.0957336	0.103192	0.101851	0.0966553	0.0998381	0.0974097	0.100549
2043	0.109172	0.0954508	0.0966941	0.0925182	0.103644	0.0945937	0.0995897	0.10497	0.102206	0.101337
2044	0.111914	0.0938263	0.0898447	0.115244	0.0940269	0.0914391	0.106965	0.111662	0.0926112	0.0922902
2045	0.103908	0.0913626	0.100805	0.09738	0.102689	0.101605	0.0990566	0.105495	0.0969511	0.100488
2046	0.0967175	0.103041	0.0993635	0.107073	0.0907719	0.104105	0.101027	0.0999372	0.0975332	0.100482
2047	0.0994924	0.104047	0.101869	0.09847	0.108454	0.0959403	0.0935115	0.0983199	0.0985593	0.101431
2048	0.100966	0.0977019	0.101875	0.0999457	0.0988268	0.105856	0.0992082	0.0972676	0.0975367	0.100637
2049	0.0939237	0.0983331	0.106666	0.0970614	0.102266	0.102819	0.100085	0.0969542	0.101383	0.100196
2050	0.0929668	0.112925	0.101437	0.0913841	0.0883481	0.101353	0.0961194	0.101235	0.11653	0.0979086
2051	0.09377	0.0881776	0.110575	0.100453	0.103461	0.100271	0.117297	0.0940498	0.0934758	0.0975527
2052	0.114774	0.0886705	0.0963204	0.101251	0.0997828	0.115976	0.0940384	0.100882	0.0901975	0.0975841
2053	0.0987929	0.0940349	0.102209	0.100547	0.0912985	0.103929	0.105734	0.104541	0.0974919	0.101172
2054	0.0936071	0.0891672	0.107974	0.101001	0.10594	0.104337	0.0994652	0.10268	0.0957036	0.0994551
2055	0.101394	0.106936	0.0937643	0.100439	0.0911661	0.0956536	0.0996394	0.104519	0.106239	0.100817
2056	0.101895	0.0999681	0.107874	0.102525	0.100896	0.0959678	0.101459	0.102171	0.087586	0.0989835
2057	0.0959642	0.0972025	0.102543	0.105558	0.105931	0.102735	0.0956622	0.098575	0.0963413	0.0992629
2058	0.10755	0.0980428	0.0955748	0.106356	0.0983968	0.0994723	0.102538	0.0992932	0.0928839	0.0999594
2059	0.0968805	0.0938348	0.100647	0.106422	0.102394	0.0967771	0.102953	0.103524	0.0964606	0.0999966
2060	0.100278	0.100298	0.0965629	0.100796	0.0876831	0.102459	0.103907	0.104875	0.102056	0.1013
2061	0.0990415	0.0999875	0.0999844	0.101552	0.100468	0.0991056	0.100295	0.0990308	0.0984729	0.102207
2062	0.0943353	0.0939622	0.0979587	0.115674	0.119299	0.098504	0.0934091	0.0957635	0.0956897	0.095276
2063	0.100713	0.0983053	0.0957327	0.0994616	0.102922	0.103788	0.0964758	0.0972451	0.105443	0.100214
2064	0.0934625	0.0986723	0.109577	0.0982805	0.119226	0.104286	0.0892548	0.0922894	0.0973408	0.0969478
2065	0.103563	0.0975121	0.101384	0.106815	0.102579	0.0996518	0.0991753	0.0996831	0.0889862	0.100401
2066	0.100883	0.0982461	0.099017	0.0997767	0.102931	0.10572	0.0925871	0.0995593	0.101064	0.100237
2067	0.0956147	0.104449	0.0995521	0.101155	0.0955628	0.0985745	0.0980362	0.102854	0.102711	0.101753
2068	0.0962114	0.0947147	0.1149	0.0961502	0.0911528	0.125514	0.0952413	0.097747	0.0895959	0.0973097
2069	0.098206	0.101461	0.101515	0.103936	0.102581	0.105434	0.096625	0.0933449	0.0966348	0.100186
2070	0.0985739	0.0902897	0.112189	0.0969456	0.117542	0.0947546	0.102039	0.0984181	0.0923688	0.0958071
2071	0.0998194	0.0988583	0.103061	0.0977971	0.0945763	0.106423	0.0989354	0.10159	0.0978264	0.100856
2072	0.0998011	0.0913591	0.102027	0.104192	0.107331	0.104199	0.103249	0.0936412	0.0934335	0.100502
2073	0.0966605	0.102103	0.101351	0.10115	0.106717	0.0970976	0.104446	0.0894668	0.101214	0.0999051
2074	0.0935166	0.0987318	0.101249	0.102778	0.0991596	0.104547	0.100978	0.0964337	0.101684	0.100964
2075	0.0961167	0.0957102	0.102717	0.098546	0.0947427	0.1092	0.103522	0.0965189	0.101717	0.101042
2076	0.105454	0.0988539	0.100106	0.0977661	0.103508	0.0979378	0.0967592	0.101502	0.0972346	0.100841
2077	0.0963601	0.101432	0.109348	0.0951778	0.0902701	0.108158	0.100467	0.101074	0.0966949	0.100393
2078	0.101951	0.0858885	0.111596	0.0938821	0.0889856	0.0995633	0.124863	0.101818	0.0915675	0.098752
2079	0.0997566	0.0986007	0.103576	0.0897065	0.0985684	0.10216	0.0989219	0.10168	0.106023	0.100878
2080	0.0949159	0.112213	0.0952165	0.0985259	0.103368	0.101833	0.0894999	0.0925694	0.115496	0.096932
2081	0.0975371	0.0974009	0.0947583	0.105827	0.102034	0.104578	0.0956379	0.0987373	0.104498	0.0992916
2082	0.0961374	0.101839	0.101099	0.103299	0.0975932	0.100666	0.10255	0.0963031	0.100909	0.0996133
2083	0.094354	0.0912834	0.0963859	0.115053	0.120767	0.10105	0.0884304	0.0994156	0.0968643	0.0963633
2084	0.095119	0.0958244	0.126552	0.0878734	0.0926206	0.089423	0.109673	0.114419	0.0913799	0.0951465
2085	0.0985558	0.0970269	0.0969009	0.0995495	0.0941801	0.0969164	0.0947023	0.117769	0.108141	0.0961989
2086	0.0982083	0.0954753	0.102843	0.0992017	0.0914248	0.107063	0.100519	0.105118	0.0982244	0.101672
2087	0.106915	0.0975088	0.103458	0.101275	0.0898	0.102936	0.106595	0.102742	0.0886145	0.0995936
2088	0.0925771	0.118108	0.111307	0.0993632	0.0977615	0.0929994	0.0957253	0.0990595	0.0963318	0.0962092
2089	0.0930708	0.0984957	0.113038	0.0934304	0.0942706	0.0949678	0.0948091	0.122717	0.0972058	0.0969389
2090	0.100666	0.101486	0.102397	0.0995327	0.102688	0.0985438	0.0942089	0.103531	0.0966498	0.100135
2091	0.095502	0.100601	0.102804	0.098452	0.101252	0.100157	0.0976509	0.100032	0.104257	0.0992057
2092	0.0906009	0.0997915	0.101731	0.11922	0.11728	0.092491	0.100321	0.0897369	0.0909693	0.0978103
2093	0.101214	0.106646	0.0988004	0.107202	0.0989819	0.100199	0.0930749	0.100058	0.0932245	0.100705
2094	0.0994908	0.105184	0.0991209	0.105787	0.0936563	0.0986634	0.095458	0.107064	0.0960525	0.0995224
2095	0.0980836	0.0937781	0.102066	0.106338	0.106723	0.0966815	0.0999463	0.103242	0.0928748	0.100027
2096	0.0980275	0.100844	0.102482	0.10061	0.101305	0.106626	0.09335	0.0982073	0.0995067	0.0988103
2097	0.101493	0.0966688	0.0985758	0.101336	0.0999998	0.105764	0.100915	0.0950604	0.0984353	0.101848
2098	0.0961916	0.0937384	0.102231	0.111756	0.120253	0.0905725	0.0978395	0.0988922	0.0922167	0.0959564
2099	0.0965598	0.10607	0.103035	0.10669	0.102355	0.10108	0.0985608	0.0920147	0.0932911	0.100264
2100	0.101649	0.0954824	0.0967196	0.103429	0.0911637	0.109725	0.0976494	0.105039	0.0977949	0.101369
2101	0.101341	0.0953406	0.0991529	0.106938	0.0986904	0.097179	0.107698	0.0997981	0.093405	0.100394
2102	0.1195	0.118984	0.102487	0.0918164	0.0872301	0.0972806	0.0948975	0.101201	0.0893703	0.0967719
2103	0.0895475	0.118908	0.112255	0.0959312	0.0943631	0.099075	0.0950284	0.0960024	0.101424	0.0969622
2104	0.0998327	0.0940036	0.100483	0.0966338	0.0972948	0.104157	0.097553	0.106642	0.104141	0.099067
2105	0.108031	0.0972796	0.0977758	0.102169	0.0946175	0.0998763	0.0988303	0.108091	0.092752	0.100455
2106	0.0939401	0.103721	0.105252	0.100882	0.0911481	0.0985363	0.106046	0.100949	0.0979022	0.101471
2107	0.101238	0.100517	0.107466	0.0999849	0.104763	0.101558	0.0964919	0.0975152	0.0914059	0.0984291
2108	0.0964541	0.0960903	0.105984	0.0976919	0.104922	0.0967907	0.0982744	0.105804	0.0990019	0.098527
2109	0.100203	0.105571	0.105984	0.0926788	0.0975561	0.100838	0.0959519	0.100644	0.100412	0.0998629
2110	0.104044	0.0984354	0.107316	0.0975403	0.0988883	0.0977971	0.103475	0.101394	0.0897735	0.100763
2111	0.107966	0.0914453	0.107925	0.0960145	0.116437	0.09741	0.087601	0.111073	0.0898487	0.0930641
2112	0.12155	0.0942417	0.0917852	0.0970111	0.102301	0.10106	0.0945173	0.104381	0.0970378	0.0959906
2113	0.103362	0.0954699	0.104102	0.0959235	0.100441	0.103787	0.0971143	0.102003	0.0948756	0.102636
2114	0.100375	0.100435	0.0997401	0.105444	0.0992353	0.102607	0.096039	0.100783	0.0939118	0.101429
2115	0.100834	0.10462	0.102764	0.099659	0.095534	0.105705	0.100126	0.0937025	0.0949069	0.102069
2116	0.0970633	0.100289	0.104341	0.102858	0.101175	0.0977325	0.0990623	0.102531	0.0953911	0.0992436
2117	0.0952002	0.091869	0.114253	0.092429	0.0990255	0.0955321	0.0928527	0.126513	0.0936023	0.0974503
2118	0.0903855	0.101563	0.0929959	0.0936465	0.0981744	0.0893284	0.0924812	0.116606	0.132957	0.0923914
2119	0.104939	0.0908982	0.110261	0.0954031	0.125634	0.101145	0.0920668	0.0932332	0.0872518	0.0982202
2120	0.0959567	0.0985866	0.101053	0.098878	0.0974006	0.103102	0.100091	0.100456	0.104768	0.0996807
2121	0.103278	0.0946108	0.100429	0.0993159	0.106669	0.101014	0.0984405	0.0992392	0.096954	0.0998858
2122	0.0978797	0.103417	0.101485	0.099639	0.096004	0.10559	0.0940028	0.101116	0.102759	0.097937
2123	0.0946681	0.0934084	0.103084	0.105964	0.101707	0.103053	0.106623	0.0950396	0.0965237	0.0996657
2124	0.100828	0.098992	0.0998515	0.0976371	0.0947321	0.106243	0.105296	0.0936702	0.102065	0.100705
2125	0.10199	0.0985913	0.0964636	0.108121	0.103742	0.10101	0.0976734	0.0970329	0.0942215	0.101359
2126	0.103977	0.103114	0.0985129	0.0998669	0.0985735	0.108726	0.0952789	0.0937383	0.0977229	0.100533
2127	0.10295	0.0909292	0.0996342	0.0958882	0.103124	0.101784	0.101384	0.101816	0.10156	0.100854
2128	0.103054	0.101225	0.099962	0.10099	0.10193	0.10104	0.102371	0.0928191	0.0967584	0.0998246
2129	0.0999653	0.100556	0.108517	0.0943704	0.101486	0.100352	0.102032	0.0962153	0.0964371	0.099528
2130	0.0969938	0.106566	0.104751	0.0999005	0.0946414	0.101487	0.103601	0.0936101	0.0976999	0.100607
2131	0.0925846	0.102187	0.101014	0.106402	0.0937672	0.103465	0.104469	0.095542	0.100617	0.099993
2132	0.100038	0.0987336	0.0970741	0.107251	0.0949742	0.1045	0.0995425	0.100125	0.0972451	0.100628
2133	0.100079	0.0948989	0.110396	0.098066	0.124602	0.0939536	0.099522	0.0901286	0.0902625	0.0973101
2134	0.0993076	0.0950203	0.089736	0.117078	0.0982951	0.0955411	0.111677	0.0966754	0.10097	0.0960905
2135	0.104989	0.100133	0.104233	0.0970365	0.0957518	0.105539	0.100436	0.098435	0.0949304	0.0979703
2136	0.098721	0.100678	0.100004	0.104579	0.100563	0.101886	0.0985116	0.0976229	0.0990017	0.0983528
2137	0.100932	0.0949646	0.0983221	0.0994993	0.102634	0.108356	0.100296	0.0932383	0.101561	0.100225
2138	0.100092	0.0978593	0.100401	0.09917	0.0938312	0.0984757	0.102274	0.107433	0.100452	0.0999075
2139	0.0980618	0.10156	0.10347	0.101293	0.0980445	0.102817	0.100539	0.0969342	0.0970618	0.100011
2140	0.11704	0.0955549	0.0964527	0.0949137	0.099312	0.123217	0.0920071	0.089311	0.0944426	0.0973241
2141	0.0941964	0.0994855	0.104159	0.0966494	0.0953951	0.105321	0.101767	0.098692	0.102487	0.101739
2142	0.0982643	0.103496	0.10358	0.105949	0.0998817	0.0974593	0.106788	0.0914326	0.0909562	0.102139
2143	0.096314	0.0977882	0.10336	0.10366	0.0977608	0.0983173	0.106894	0.0989611	0.0968888	0.0998372
2144	0.102816	0.0997723	0.102913	0.104781	0.100434	0.102223	0.0944382	0.101921	0.0877877	0.102691
2145	0.105011	0.0986932	0.0963836	0.0967485	0.100025	0.102776	0.0957622	0.100919	0.102414	0.101505
2146	0.10147	0.1027	0.0982065	0.0924977	0.095072	0.115717	0.0896413	0.096331	0.111134	0.0972037
2147	0.121526	0.0940044	0.0977597	0.0975863	0.0937694	0.0953801	0.119425	0.0951993	0.0886315	0.0962039
2148	0.0976252	0.104619	0.107602	0.0983093	0.0967696	0.104161	0.0971747	0.0981921	0.0959748	0.0990709
2149	0.103826	0.0988363	0.0959437	0.104255	0.10738	0.0998657	0.0989034	0.0936635	0.0971112	0.100455
2150	0.0957481	0.0942873	0.103283	0.0962651	0.09343	0.10479	0.103799	0.104217	0.10446	0.0994285
2151	0.0962708	0.087401	0.107692	0.107752	0.0915964	0.0962909	0.137963	0.0900245	0.0904251	0.0935329
2152	0.102278	0.103409	0.0999966	0.0987846	0.0919402	0.0962818	0.104523	0.10278	0.0983497	0.101754
2153	0.0944155	0.0981071	0.0954913	0.0959366	0.111464	0.0937807	0.0971553	0.0973858	0.119961	0.0968017
2154	0.0935367	0.0918315	0.0982437	0.113018	0.121593	0.0979151	0.0929726	0.0960762	0.0979336	0.0968509
2155	0.0991002	0.10751	0.103931	0.100818	0.0992254	0.0981841	0.0933137	0.102356	0.093919	0.101537
2156	0.101234	0.10707	0.101418	0.102379	0.095113	0.102439	0.0971378	0.0979387	0.0940797	0.101158
2157	0.0940839	0.101926	0.100192	0.120442	0.0906884	0.0971909	0.113718	0.0956984	0.0891945	0.0966349
2158	0.101222	0.0910971	0.104155	0.0962616	0.094841	0.0940601	0.101161	0.121902	0.0974234	0.0971873
2159	0.0949278	0.100294	0.107077	0.0984779	0.0928624	0.0921246	0.0990501	0.119408	0.0996977	0.0953635
2160	0.103917	0.0964583	0.104373	0.0979021	0.0969425	0.0996886	0.106116	0.0996403	0.0917521	0.102929
2161	0.101704	0.098669	0.102761	0.0966176	0.0912534	0.105372	0.101603	0.10231	0.0978969	0.101594
2162	0.105633	0.104056	0.100943	0.099498	0.100425	0.103688	0.0930456	0.0991276	0.0948897	0.0984437
2163	0.0906539	0.0984498	0.111601	0.0940917	0.0942357	0.0933886	0.0926908	0.125838	0.101343	0.0968106
2164	0.101252	0.0956279	0.094934	0.105759	0.104692	0.105772	0.100502	0.0912592	0.0988217	0.101716
2165	0.092453	0.112387	0.092896	0.13407	0.103333	0.0985537	0.0924779	0.0893877	0.0909317	0.0938199
2166	0.101787	0.103029	0.0987983	0.101062	0.0992274	0.0961232	0.0955953	0.105085	0.0979665	0.10149
2167	0.102832	0.101026	0.100756	0.0965255	0.102183	0.104952	0.102086	0.0891453	0.100855	0.0995925
2168	0.0961587	0.101257	0.100851	0.0992896	0.097755	0.102521	0.0983097	0.0991498	0.104956	0.0998001
2169	0.0944482	0.102317	0.102737	0.0970144	0.102305	0.098631	0.100158	0.0969693	0.105294	0.100177
2170	0.101938	0.100723	0.10507	0.0979061	0.0968678	0.102264	0.101022	0.0993136	0.0956262	0.0988073
2171	0.104765	0.101436	0.101775	0.101393	0.10283	0.0973121	0.100452	0.0969764	0.0926497	0.10025
2172	0.0938513	0.0988616	0.10489	0.0937752	0.0950705	0.0956886	0.108385	0.101987	0.106319	0.101097
2173	0.101972	0.0950112	0.102131	0.0962543	0.0914402	0.109463	0.105876	0.0980778	0.0982584	0.101247
2174	0.097192	0.0904467	0.0976047	0.0941944	0.0946497	0.0960796	0.114232	0.103977	0.114845	0.09682
2175	0.100723	0.0981128	0.100332	0.101923	0.10243	0.10094	0.102579	0.0956487	0.0971456	0.100106
2176	0.0959613	0.0955189	0.105104	0.100272	0.098585	0.0977855	0.108139	0.100173	0.0972554	0.100925
2177	0.107734	0.0942171	0.0964349	0.0928891	0.0980858	0.101256	0.1073	0.0969378	0.105257	0.100007
2178	0.0906103	0.117327	0.113848	0.0987312	0.097284	0.102753	0.0975961	0.0887233	0.0964815	0.0959074
2179	0.0988484	0.093713	0.106222	0.0974656	0.0934923	0.107916	0.102314	0.103157	0.0962467	0.100027
2180	0.0934686	0.100863	0.108483	0.0964558	0.0975524	0.0981079	0.104078	0.100491	0.100344	0.0997366
2181	0.0922446	0.095016	0.100627	0.116476	0.0947577	0.104708	0.0957836	0.108737	0.0941312	0.0971618
2182	0.094879	0.0983762	0.10012	0.113672	0.112082	0.0982228	0.0933732	0.0978502	0.093789	0.0975144
2183	0.0947421	0.0946061	0.0985388	0.103495	0.0976065	0.100927	0.102584	0.103147	0.104826	0.0996128
2184	0.100504	0.092321	0.103184	0.100788	0.0993076	0.101033	0.100358	0.106631	0.0940169	0.101526
2185	0.101302	0.0966261	0.100056	0.0988558	0.100237	0.103151	0.100556	0.0989568	0.0983665	0.1019
2186	0.119447	0.0894515	0.0959211	0.0929311	0.0976905	0.120676	0.0935245	0.0983198	0.0957899	0.095624
2187	0.105479	0.0985953	0.0996908	0.102415	0.0988113	0.0974645	0.0994299	0.103957	0.0935197	0.10053
2188	0.110595	0.0937997	0.114549	0.0882757	0.0946461	0.10997	0.1114	0.0921591	0.0894966	0.093455
2189	0.0956787	0.102351	0.0981413	0.102917	0.0910088	0.0923303	0.122269	0.0923186	0.106159	0.0969928
2190	0.0988037	0.0945018	0.111011	0.0966417	0.101914	0.0928166	0.118139	0.0962109	0.0927699	0.0962386
2191	0.101588	0.0978494	0.107249	0.0959039	0.0987305	0.101782	0.103908	0.0977915	0.0937065	0.10099
2192	0.103206	0.0947798	0.10109	0.0951814	0.102042	0.100947	0.098389	0.103196	0.101139	0.0998488
2193	0.0978688	0.107545	0.105249	0.101033	0.0952418	0.0959953	0.104062	0.0968877	0.0944499	0.101548
2194	0.13557	0.0940534	0.0932225	0.0935985	0.101293	0.0950159	0.0905997	0.115037	0.0886711	0.0922308
2195	0.0922303	0.0881204	0.114049	0.0986428	0.114405	0.104625	0.0957632	0.100268	0.0934678	0.0972831
2196	0.092863	0.115707	0.120889	0.0975012	0.0918895	0.118763	0.088894	0.089694	0.0875209	0.0947227
2197	0.0952465	0.0989504	0.101919	0.104692	0.103665	0.0939105	0.101249	0.101878	0.0975515	0.100951
2198	0.0946666	0.12194	0.118012	0.0969264	0.0936868	0.0929314	0.102537	0.0928407	0.0891613	0.0963099
2199	0.100565	0.101772	0.103636	0.102176	0.0905077	0.101151	0.10271	0.103602	0.0932456	0.100309
2200	0.0988943	0.0942183	0.100255	0.113423	0.0948144	0.095541	0.0974193	0.117764	0.0900523	0.0971661
2201	0.092802	0.102245	0.108942	0.0994505	0.0978064	0.0945459	0.10713	0.0994009	0.0971157	0.100165
2202	0.106596	0.0978633	0.0958636	0.105084	0.0930723	0.106779	0.0975856	0.102476	0.0919679	0.102827
2203	0.108024	0.0985219	0.0971779	0.0996984	0.0984209	0.099969	0.103416	0.0971426	0.0973622	0.100332
2204	0.0972979	0.0943961	0.104238	0.0955923	0.102833	0.108665	0.0970172	0.0976061	0.101432	0.10063
2205	0.0981603	0.103412	0.101609	0.103813	0.0915308	0.10724	0.0963851	0.101233	0.0947806	0.101745
2206	0.1069	0.100611	0.103351	0.0945408	0.101504	0.100468	0.098218	0.0986473	0.0959598	0.0994641
2207	0.0978731	0.0961734	0.10037	0.103211	0.0952708	0.0982026	0.10865	0.100629	0.0983643	0.101262
2208	0.100263	0.094312	0.103107	0.0962828	0.101532	0.0939137	0.106515	0.104251	0.100131	0.0994279
2209	0.10073	0.104527	0.107548	0.0957082	0.096588	0.0933431	0.103186	0.103624	0.0952948	0.0989601
2210	0.103474	0.097884	0.0953942	0.102086	0.102793	0.0996008	0.0945069	0.103636	0.100731	0.100115
2211	0.102225	0.0951059	0.10424	0.0967754	0.103987	0.107111	0.0933989	0.100753	0.0944223	0.101609
2212	0.101707	0.102181	0.100561	0.101581	0.10186	0.100753	0.09574	0.0989219	0.0968213	0.0998118
2213	0.0977097	0.0988465	0.104459	0.102814	0.094894	0.106134	0.103668	0.0964266	0.0938286	0.10089
2214	0.0976272	0.0987861	0.0981453	0.102736	0.103496	0.0977141	0.0949138	0.104356	0.101631	0.100795
2215	0.102499	0.0972799	0.0985408	0.100968	0.101832	0.102911	0.0980533	0.0986856	0.0999664	0.0992355
2216	0.0983868	0.0960127	0.0930531	0.0969502	0.0956933	0.115783	0.0961111	0.0946142	0.11598	0.0977459
2217	0.0974845	0.100122	0.104221	0.0981143	0.098899	0.106761	0.0968764	0.0979569	0.0981246	0.101217
2218	0.0999593	0.101105	0.102068	0.101068	0.0977901	0.0968405	0.0999146	0.104819	0.0963026	0.0999686
2219	0.100964	0.0981603	0.101231	0.10137	0.0981186	0.102876	0.103108	0.0968449	0.0971306	0.100046
2220	0.106205	0.0996205	0.093343	0.105138	0.0998013	0.102441	0.100127	0.0942491	0.0984087	0.101055
2221	0.107512	0.105846	0.1024	0.0969299	0.0942107	0.101058	0.0942632	0.104881	0.092536	0.100066
2222	0.101173	0.0910728	0.0968139	0.0937413	0.121977	0.0937949	0.0967709	0.0973674	0.110516	0.096918
2223	0.0979477	0.107834	0.102086	0.103813	0.0954729	0.105604	0.0935965	0.0971684	0.0947039	0.101773
2224	0.0921156	0.0917106	0.11374	0.0985617	0.0946342	0.125426	0.0955798	0.0962964	0.0933851	0.0972317
2225	0.0997643	0.100544	0.104453	0.0944936	0.101446	0.104696	0.0993461	0.0948789	0.10059	0.0995036
2226	0.104048	0.0978058	0.0992826	0.0999202	0.0949278	0.104258	0.108012	0.0938266	0.0971768	0.100697
2227	0.101368	0.10374	0.0993306	0.100506	0.0949124	0.109418	0.0935024	0.0978448	0.0983064	0.101105
2228	0.0924307	0.101836	0.108487	0.10145	0.0974102	0.0963878	0.102352	0.103135	0.096243	0.0998261
2229	0.111598	0.0917335	0.10349	0.0922294	0.0947243	0.0954086	0.0972517	0.122186	0.0934602	0.0970991
2230	0.102314	0.0995771	0.0984177	0.105499	0.104269	0.0922863	0.108887	0.0931704	0.0943747	0.101409
2231	0.104892	0.09519	0.0951666	0.108047	0.103909	0.0968542	0.100262	0.100807	0.0938424	0.101242
2232	0.0996942	0.0943701	0.0976671	0.118066	0.107145	0.100057	0.0993175	0.0971591	0.0896434	0.0966705
2233	0.0977647	0.090947	0.0999072	0.0924224	0.122467	0.104839	0.0930653	0.0903722	0.110779	0.0974123
2234	0.0930322	0.100945	0.109562	0.0979421	0.0963987	0.108369	0.0988386	0.0957811	0.0957713	0.102951
2235	0.104757	0.0944066	0.102093	0.0902935	0.0956568	0.102614	0.104029	0.102387	0.102119	0.101456
2236	0.102454	0.100898	0.105497	0.0971632	0.0895483	0.119257	0.0939869	0.0985119	0.0960152	0.0958196
2237	0.0995474	0.0982349	0.102402	0.0997486	0.107079	0.0972161	0.0983465	0.0996178	0.0973406	0.100343
2238	0.0943402	0.0982087	0.11419	0.0916466	0.0904442	0.0987094	0.0924535	0.125366	0.0968009	0.0966137
2239	0.095776	0.111899	0.0930567	0.0952987	0.0999962	0.098739	0.0935944	0.0934177	0.121406	0.0976384
2240	0.0942918	0.0940862	0.106853	0.099734	0.0944783	0.0986033	0.0922282	0.125608	0.0968028	0.0964649
2241	0.0968232	0.0994702	0.104983	0.100015	0.0987285	0.101619	0.096495	0.103831	0.0971282	0.100606
2242	0.104833	0.101713	0.0961247	0.0996665	0.0944786	0.0973992	0.104753	0.0995448	0.101533	0.100198
2243	0.101493	0.0996286	0.102369	0.0982595	0.098646	0.105957	0.0990129	0.0960087	0.0977811	0.100665
2244	0.100662	0.0936742	0.103232	0.0991309	0.0978219	0.105049	0.102801	0.100565	0.096799	0.0998795
2245	0.0982831	0.100161	0.0981253	0.10117	0.0915325	0.0987842	0.105011	0.102835	0.102617	0.101723
2246	0.0962633	0.101837	0.100946	0.0991943	0.0978957	0.0981914	0.0982507	0.102991	0.104823	0.099662
2247	0.092063	0.108963	0.0917053	0.0947564	0.0975499	0.0924188	0.109632	0.0887015	0.13321	0.0917872
2248	0.101105	0.0944716	0.10765	0.0958507	0.107484	0.101915	0.0965989	0.0999815	0.0935616	0.100821
2249	0.103037	0.0981399	0.104123	0.0913264	0.0903366	0.101221	0.102645	0.107764	0.100855	0.100183
2250	0.0942419	0.103857	0.10058	0.102867	0.0998372	0.0962168	0.100368	0.0984035	0.102419	0.101465
2251	0.0894765	0.0942402	0.102625	0.0916059	0.0942236	0.0973421	0.12108	0.0935044	0.119268	0.0966073
2252	0.104395	0.0979127	0.100894	0.0989305	0.097636	0.10482	0.098438	0.100359	0.0967607	0.0996116
2253	0.0934685	0.103793	0.108511	0.11413	0.0950546	0.0878066	0.117739	0.0957135	0.0898397	0.0931584
2254	0.0950425	0.0964951	0.103757	0.0878612	0.0964625	0.122254	0.0907373	0.0954974	0.112674	0.0989152
2255	0.0989788	0.0972967	0.102233	0.100258	0.100634	0.106233	0.0983179	0.097686	0.0995968	0.0984749
2256	0.092776	0.0912356	0.11269	0.0999517	0.0983108	0.0933536	0.1212	0.0995763	0.0929004	0.0969884
2257	0.102766	0.105377	0.10007	0.101363	0.101695	0.103273	0.0941934	0.0949642	0.0966793	0.0996015
2258	0.092616	0.0934567	0.0978608	0.0950048	0.12018	0.0941631	0.0979105	0.0951195	0.118134	0.0958093
2259	0.0994789	0.104803	0.102787	0.0985044	0.101345	0.104393	0.0950321	0.0945838	0.0997902	0.0991361
2260	0.121274	0.10875	0.0969891	0.101092	0.101437	0.0946248	0.0940066	0.0981615	0.0879814	0.095394
2261	0.108031	0.0944676	0.101563	0.101625	0.102599	0.0974235	0.10326	0.101263	0.088995	0.100427
2262	0.107671	0.0984521	0.0946943	0.0994084	0.0984052	0.103913	0.103101	0.0931489	0.101441	0.100001
2263	0.100688	0.10448	0.0977127	0.100602	0.0930705	0.0997787	0.103153	0.0980867	0.10382	0.0987695
2264	0.0968673	0.0875517	0.104525	0.0955735	0.10265	0.108584	0.0966372	0.105469	0.101139	0.10055
2265	0.10019	0.0978799	0.103909	0.0966862	0.0940315	0.0941179	0.123675	0.0925339	0.100428	0.0961191
2266	0.105003	0.0915472	0.105756	0.1008	0.103835	0.101108	0.1045	0.0984071	0.0868534	0.101624
2267	0.0972728	0.0914065	0.101964	0.107039	0.102934	0.104132	0.105078	0.0959553	0.0934425	0.100521
2268	0.106846	0.0958808	0.103836	0.0972564	0.0962454	0.103286	0.0980571	0.105507	0.0905188	0.102145
2269	0.0981402	0.0923804	0.109309	0.0906324	0.0955314	0.102816	0.0899023	0.12426	0.0981432	0.0979001
2270	0.101385	0.0965709	0.10736	0.1003	0.0928052	0.123331	0.0932627	0.0974278	0.0916239	0.0947867
2271	0.114246	0.119	0.0974469	0.0956236	0.0945233	0.0933359	0.0986294	0.0932504	0.097501	0.0965401
2272	0.108504	0.102485	0.093722	0.102213	0.0992048	0.102075	0.0995463	0.0939038	0.0979128	0.100787
2273	0.104339	0.095478	0.0977007	0.0935888	0.103502	0.0979757	0.0993923	0.101517	0.106029	0.100653
2274	0.0991551	0.0999144	0.102585	0.0998855	0.101305	0.0999379	0.103126	0.0957401	0.0992656	0.0988981
2275	0.103849	0.0983175	0.0986365	0.097278	0.0987784	0.0935873	0.102898	0.105296	0.101147	0.100286
2276	0.105788	0.0980671	0.100591	0.107508	0.0989384	0.101874	0.0993427	0.100335	0.0863382	0.100957
2277	0.106639	0.10505	0.100537	0.098522	0.0933832	0.0985156	0.102183	0.0999193	0.0957852	0.09933
2278	0.10194	0.101244	0.103744	0.0933475	0.0979083	0.105118	0.0999313	0.0952807	0.101222	0.100037
2279	0.114413	0.0932849	0.104096	0.0968852	0.0860255	0.0944311	0.0974723	0.131823	0.0884174	0.0918219
2280	0.0975586	0.0909804	0.11045	0.0964827	0.124855	0.0904229	0.093242	0.104338	0.0935429	0.0973066
2281	0.0970214	0.0987005	0.100316	0.10447	0.0984655	0.104277	0.100775	0.0975384	0.0976809	0.100738
2282	0.0950441	0.0932703	0.105205	0.100248	0.0966999	0.103564	0.105414	0.101721	0.0996963	0.0986581
2283	0.104698	0.102724	0.105684	0.0902218	0.099668	0.0985268	0.103966	0.094346	0.0984742	0.101459
2284	0.099536	0.100698	0.101285	0.10208	0.10981	0.0994053	0.0971623	0.0919561	0.095668	0.102525
2285	0.0967844	0.0923029	0.101542	0.0927051	0.0914339	0.105238	0.0998558	0.112102	0.110017	0.0977013
2286	0.0976526	0.10033	0.10327	0.107944	0.0953602	0.104999	0.101689	0.0966768	0.0904487	0.101396
2287	0.100127	0.101497	0.105498	0.105722	0.0976128	0.096141	0.102084	0.102658	0.0886806	0.099516
2288	0.0964366	0.0970072	0.0967985	0.0934074	0.098046	0.0929207	0.115353	0.0953599	0.118903	0.0960552
2289	0.10298	0.101329	0.106266	0.0928626	0.0899151	0.101149	0.107281	0.100926	0.0965887	0.100234
2290	0.0989334	0.0956167	0.10752	0.0989508	0.109134	0.100634	0.0966204	0.0989444	0.0910758	0.102123
2291	0.106108	0.102593	0.103736	0.102492	0.0954422	0.099764	0.0996446	0.101993	0.086586	0.10127
2292	0.0959755	0.108334	0.104914	0.101575	0.0959005	0.0991254	0.0940064	0.103203	0.0946374	0.102238
2293	0.0961842	0.101471	0.102113	0.105663	0.106065	0.0962642	0.0939659	0.102784	0.0959642	0.099418
2294	0.102652	0.100398	0.0977861	0.104342	0.0923805	0.103257	0.096565	0.105942	0.094532	0.102229
2295	0.105715	0.0979456	0.103406	0.096129	0.103062	0.0955115	0.0950145	0.108672	0.0933025	0.100918
2296	0.105569	0.102426	0.0982584	0.0984945	0.0991392	0.0962869	0.0927947	0.108716	0.0975044	0.100888
2297	0.0939607	0.0943592	0.103877	0.0972146	0.102241	0.104799	0.0957795	0.103144	0.104753	0.099625
2298	0.101789	0.0997352	0.0974865	0.100256	0.105184	0.098009	0.101467	0.0941105	0.103552	0.0985752
2299	0.0966175	0.0909755	0.109899	0.0977456	0.0980381	0.10382	0.104815	0.10363	0.0931944	0.100473
2300	0.0995513	0.0971708	0.105687	0.0985241	0.0970905	0.104486	0.0993939	0.102628	0.0956685	0.0992662
2301	0.0986489	0.108324	0.0976783	0.108973	0.0962168	0.0951765	0.09688	0.101665	0.0946687	0.102125
2302	0.101549	0.0981924	0.101912	0.0938606	0.107975	0.102196	0.0933383	0.0980328	0.101893	0.101004
2303	0.118154	0.0881308	0.0960997	0.0921201	0.0911913	0.104571	0.120874	0.0938329	0.0975479	0.0970963
2304	0.100143	0.105221	0.103243	0.0963342	0.0936858	0.102097	0.106547	0.0924666	0.100676	0.0994445
2305	0.0956111	0.0951496	0.099556	0.104161	0.0946619	0.104176	0.107698	0.0974614	0.101081	0.100458
2306	0.121699	0.0989022	0.094683	0.098382	0.0985975	0.0922203	0.0876906	0.121339	0.08942	0.0967345
2307	0.0957543	0.0991014	0.101893	0.105876	0.0959748	0.1074	0.102113	0.095077	0.0947307	0.102006
2308	0.108094	0.0946388	0.0968488	0.0998677	0.0985272	0.100038	0.0990707	0.105552	0.0968888	0.100455
2309	0.0974767	0.100103	0.102475	0.100647	0.0875178	0.0980772	0.105761	0.109013	0.0976573	0.101111
2310	0.0998762	0.0906514	0.108829	0.0959173	0.094905	0.125468	0.0989825	0.0935819	0.0936779	0.0969764
2311	0.0992656	0.0993461	0.103179	0.103167	0.099035	0.106548	0.0976563	0.096736	0.0935539	0.101283
2312	0.0959087	0.0962968	0.0983841	0.10353	0.104409	0.102556	0.0980243	0.097124	0.102474	0.101527
2313	0.100441	0.101975	0.097747	0.10623	0.0980528	0.107844	0.0960193	0.0951801	0.0967865	0.099781
2314	0.107199	0.103573	0.0997066	0.0972938	0.100192	0.0966401	0.0967555	0.1014	0.0951991	0.10212
2315	0.108789	0.0982811	0.091834	0.104937	0.0953836	0.105029	0.0997516	0.0979683	0.0974525	0.10092
2316	0.107775	0.0943125	0.0978928	0.102047	0.0982097	0.103813	0.0987953	0.103595	0.0931934	0.100192
2317	0.0991023	0.102434	0.105063	0.100636	0.10803	0.099618	0.0933664	0.0964604	0.0939875	0.101094
2318	0.0999692	0.0964674	0.106171	0.0967639	0.100074	0.102738	0.102166	0.098624	0.0948011	0.101841
2319	0.0955424	0.0876523	0.0900505	0.135933	0.106943	0.0964685	0.0919377	0.112286	0.0898114	0.0933397
2320	0.094509	0.098196	0.0941432	0.096234	0.0946263	0.0953663	0.0931599	0.118407	0.118779	0.0969421
2321	0.104725	0.102697	0.101361	0.103239	0.0991296	0.0967358	0.0998188	0.100858	0.0898478	0.101473
2322	0.10008	0.0937056	0.0993377	0.0990883	0.102002	0.113825	0.0981414	0.0925682	0.104993	0.0959629
2323	0.100729	0.0949939	0.095573	0.103779	0.102731	0.108142	0.0924539	0.10091	0.100872	0.0999444
2324	0.0978498	0.0986617	0.101312	0.0966873	0.106469	0.0982184	0.0996991	0.0965282	0.104866	0.099749
2325	0.0988681	0.0983863	0.109676	0.0931264	0.0867859	0.101219	0.124048	0.0930404	0.0972923	0.0967076
2326	0.0945648	0.0980131	0.109615	0.0971889	0.107069	0.0987355	0.100225	0.0970666	0.0966372	0.100386
2327	0.100255	0.0982172	0.114516	0.0936628	0.0902647	0.103483	0.0921361	0.120254	0.089285	0.0965011
2328	0.0949755	0.0908151	0.0946298	0.0974054	0.120223	0.0989325	0.0979343	0.0914253	0.118209	0.09582
2329	0.0988376	0.105784	0.100817	0.0994024	0.0902328	0.101031	0.107173	0.0954916	0.10125	0.100025
2330	0.106836	0.0973632	0.0996051	0.0944717	0.0972907	0.10729	0.0974963	0.100165	0.0998792	0.0994009
2331	0.103301	0.101651	0.108454	0.0915137	0.0941084	0.0933389	0.113974	0.0993767	0.096797	0.0967667
2332	0.109208	0.0998324	0.0945536	0.10355	0.0995104	0.101062	0.0920369	0.105143	0.0939677	0.101323
2333	0.102486	0.100787	0.103117	0.0986485	0.101464	0.107236	0.0978392	0.0924246	0.0963225	0.0993795
2334	0.124118	0.0951355	0.0991722	0.0933272	0.108586	0.101589	0.0967867	0.0950669	0.0874505	0.0982719
2335	0.0989622	0.0984417	0.104781	0.100794	0.0948752	0.0998467	0.101819	0.104753	0.0940765	0.101322
2336	0.103303	0.0984387	0.0975862	0.110763	0.0943815	0.107942	0.0945675	0.103429	0.0928479	0.0964207
2337	0.0967556	0.106311	0.10161	0.104279	0.0986038	0.091254	0.107521	0.0959124	0.0974783	0.100394
2338	0.0929567	0.120466	0.0944381	0.115098	0.0910933	0.0978117	0.0929822	0.0974372	0.101545	0.0966909
2339	0.10493	0.0921311	0.095607	0.0988224	0.103568	0.0967498	0.10444	0.10071	0.102132	0.101148
2340	0.102494	0.0972618	0.103599	0.0985382	0.101824	0.10718	0.097613	0.0960557	0.0956825	0.0993483
2341	0.102195	0.101699	0.101475	0.0995337	0.107031	0.101065	0.0963547	0.0931787	0.0972708	0.100143
2342	0.100986	0.0981463	0.10433	0.0972177	0.102536	0.0974846	0.100661	0.101045	0.0968413	0.100477
2343	0.097195	0.0942576	0.101394	0.104178	0.107314	0.0999573	0.100743	0.0974583	0.0969014	0.100508
2344	0.0949431	0.090979	0.11626	0.0953021	0.108924	0.103615	0.0986225	0.100693	0.0926454	0.0966937
2345	0.109192	0.0952557	0.095557	0.0989077	0.0916025	0.100965	0.104545	0.104989	0.0977477	0.101325
2346	0.09882	0.0964062	0.0943064	0.0937513	0.0966628	0.0996923	0.090686	0.115904	0.115651	0.098432
2347	0.0995872	0.096346	0.103588	0.0953871	0.0927146	0.105557	0.105403	0.0996494	0.098977	0.102605
2348	0.0983713	0.102856	0.103415	0.0954984	0.0986221	0.105634	0.0961143	0.0972312	0.10168	0.100443
2349	0.102705	0.095226	0.0980797	0.099823	0.0923922	0.103278	0.105448	0.101691	0.0992406	0.102196
2350	0.100866	0.0978641	0.104504	0.0959166	0.0985359	0.097908	0.105354	0.100094	0.0978389	0.100854
2351	0.0965849	0.0975199	0.0973286	0.0917706	0.0943527	0.0912823	0.111534	0.103698	0.1197	0.0964831
2352	0.100252	0.0983901	0.100579	0.10208	0.0978679	0.108219	0.0958636	0.0992841	0.097102	0.100205
2353	0.0937559	0.0946699	0.0938139	0.117637	0.103724	0.0943342	0.0958535	0.110797	0.101435	0.0940158
2354	0.0968691	0.0996732	0.104746	0.0968842	0.104118	0.105701	0.0959824	0.0949579	0.0989789	0.101936
2355	0.0981549	0.103598	0.100265	0.104107	0.0922437	0.102912	0.100302	0.101092	0.0991118	0.0980851
2356	0.0907573	0.0919075	0.101568	0.097334	0.118244	0.101607	0.0940236	0.0950666	0.111344	0.0981666
2357	0.101537	0.0987336	0.0991248	0.102604	0.0945008	0.101606	0.103704	0.0998944	0.0976922	0.100601
2358	0.102315	0.0943666	0.101982	0.106746	0.107138	0.101193	0.0967241	0.0994794	0.0894589	0.100284
2359	0.09861	0.0923542	0.10855	0.0992327	0.0995579	0.102665	0.104631	0.101174	0.0906821	0.101914
2360	0.0968683	0.0978091	0.10522	0.103886	0.102658	0.0985357	0.0983971	0.103537	0.0925311	0.100171
2361	0.105974	0.101046	0.108045	0.0940387	0.0964726	0.10399	0.0970197	0.101975	0.0917806	0.0989039
2362	0.096794	0.0948085	0.0922148	0.0975645	0.0947315	0.0951948	0.0989321	0.115093	0.118507	0.0965627
2363	0.0925056	0.0907639	0.132114	0.0855021	0.114811	0.108635	0.105526	0.0858491	0.090782	0.0909738
2364	0.0962273	0.0979154	0.106695	0.099258	0.0976341	0.102577	0.106969	0.0954243	0.0968523	0.100024
2365	0.0944934	0.0921017	0.0957902	0.123057	0.108489	0.101579	0.0981616	0.0974743	0.0906287	0.0982513
2366	0.0960743	0.0907258	0.100398	0.120424	0.0987389	0.0961295	0.121711	0.0922921	0.086221	0.0968939
2367	0.100929	0.0911951	0.101675	0.104226	0.098545	0.101401	0.104834	0.10381	0.0926751	0.100369
2368	0.0980174	0.0880435	0.102302	0.100316	0.103773	0.101948	0.108384	0.0979057	0.0980008	0.101078
2369	0.111043	0.114964	0.102388	0.0970356	0.090196	0.0984548	0.0961236	0.100546	0.0925721	0.0962758
2370	0.09718	0.0978044	0.103614	0.103208	0.0973167	0.100579	0.0998196	0.104434	0.0960622	0.0996659
2371	0.098572	0.107025	0.0909834	0.0990818	0.0976593	0.0964829	0.0978259	0.0985777	0.118904	0.095558
2372	0.107224	0.105515	0.100916	0.0966326	0.097904	0.0968562	0.0982461	0.100359	0.0966343	0.0996121
2373	0.101284	0.099074	0.106665	0.0919934	0.098739	0.10186	0.0990846	0.101726	0.0980392	0.101126
2374	0.0972814	0.0988025	0.097986	0.107339	0.099034	0.0975363	0.103364	0.100169	0.0978776	0.100786
2375	0.0935814	0.0985263	0.103809	0.106025	0.0978036	0.104759	0.0960086	0.102899	0.096676	0.0996144
2376	0.0988156	0.0969608	0.102582	0.099852	0.0968956	0.099785	0.10311	0.103524	0.0994198	0.0987662
2377	0.0988941	0.102194	0.109356	0.101207	0.0977761	0.1011	0.102764	0.09668	0.0892433	0.100153
2378	0.10113	0.0992738	0.0986264	0.0997532	0.0985736	0.0988184	0.0988797	0.103641	0.101103	0.100279
2379	0.112747	0.0898545	0.101924	0.0936468	0.0981738	0.121859	0.0887019	0.103233	0.0926194	0.0962966
2380	0.0957033	0.097096	0.094429	0.119929	0.110579	0.0913613	0.0999381	0.0988264	0.0963976	0.0959285
2381	0.0946511	0.0968569	0.105299	0.106259	0.0999744	0.103378	0.102276	0.0977299	0.091024	0.102261
2382	0.0978553	0.0950948	0.102375	0.0963165	0.0915011	0.0982311	0.108627	0.106381	0.102167	0.101325
2383	0.098867	0.0904802	0.103525	0.0964193	0.106279	0.104964	0.102427	0.0963949	0.10079	0.0995059
2384	0.106768	0.101785	0.0986512	0.100524	0.0975791	0.10063	0.102226	0.0961877	0.0963229	0.0992807
2385	0.0980407	0.0991782	0.104157	0.0997201	0.100041	0.0974291	0.102373	0.10121	0.0992316	0.0982941
2386	0.0946791	0.0983419	0.10389	0.0996617	0.10718	0.0970709	0.100343	0.0972186	0.101133	0.100399
2387	0.105097	0.0989054	0.102483	0.096727	0.0997746	0.101096	0.100613	0.0986342	0.0947973	0.101689
2388	0.0966637	0.0947635	0.0951912	0.0941438	0.0942711	0.0972321	0.0949938	0.118006	0.11833	0.096595
2389	0.102529	0.103786	0.0993347	0.10182	0.100627	0.0991039	0.0945488	0.101238	0.0988048	0.0981555
2390	0.109275	0.0996845	0.106255	0.0967986	0.0994029	0.0987816	0.0999421	0.100774	0.0868832	0.101672
2391	0.103132	0.104083	0.0971656	0.0995538	0.0968373	0.0970726	0.101325	0.0991837	0.103412	0.0983985
2392	0.100764	0.0947336	0.0919371	0.115632	0.0983784	0.112549	0.0925908	0.0997498	0.0971299	0.0965858
2393	0.105042	0.0983054	0.0997722	0.0914767	0.0985033	0.098939	0.0987683	0.103557	0.10544	0.100208
2394	0.097619	0.10305	0.103285	0.0958838	0.0910079	0.10606	0.098882	0.101717	0.101503	0.100838
2395	0.101018	0.0978062	0.101566	0.0999834	0.0947217	0.101584	0.0995069	0.105736	0.0971658	0.100724
2396	0.0998524	0.0956389	0.0991345	0.107444	0.0986867	0.104706	0.099495	0.100284	0.0937276	0.10096
2397	0.10049	0.101486	0.101015	0.101946	0.102659	0.103533	0.0961603	0.0955536	0.0970744	0.10001
2398	0.100897	0.0904847	0.107948	0.0981088	0.124188	0.0933594	0.0989437	0.0956662	0.092931	0.0967386
2399	0.0958057	0.0968239	0.104682	0.100006	0.0967893	0.101492	0.105926	0.0996888	0.0994731	0.0989476
2400	0.0959815	0.101278	0.0982833	0.116646	0.0901281	0.118054	0.0942144	0.0965533	0.0924678	0.0960526
2401	0.0935342	0.101347	0.10254	0.100341	0.10149	0.0976707	0.0996083	0.100021	0.104268	0.0991571
2402	0.10736	0.0979046	0.0988001	0.0990426	0.0978067	0.0991022	0.107027	0.0966598	0.0963292	0.099899
2403	0.115139	0.100102	0.0958539	0.0971947	0.0846499	0.096244	0.100165	0.1182	0.0943413	0.097857
2404	0.103171	0.0944259	0.0986649	0.0947215	0.0939708	0.103242	0.106853	0.100366	0.104842	0.0997055
2405	0.0963745	0.0969503	0.106845	0.0994124	0.102175	0.0947155	0.107153	0.0993505	0.0964655	0.100182
2406	0.0942296	0.0984812	0.103532	0.0996219	0.102598	0.105632	0.0927473	0.101318	0.101222	0.10045
2407	0.100883	0.0984954	0.100259	0.101445	0.10704	0.0987138	0.098573	0.0970724	0.0973107	0.100193
2408	0.0926712	0.101546	0.103254	0.106595	0.100317	0.0971338	0.10265	0.0980263	0.0953752	0.102474
2409	0.0995856	0.10517	0.104505	0.0988407	0.101435	0.102017	0.0935668	0.0986477	0.0964557	0.0995061
2410	0.106495	0.0957578	0.098382	0.0968656	0.0997306	0.0988927	0.106419	0.097075	0.0988255	0.101638
2411	0.102326	0.101154	0.0967265	0.102877	0.101635	0.0962011	0.0937163	0.106646	0.0998002	0.0990473
2412	0.113894	0.0899608	0.104509	0.0974649	0.0977926	0.116382	0.10979	0.0875904	0.088954	0.0924165
2413	0.115118	0.103364	0.0931414	0.101443	0.0956229	0.0949632	0.0902993	0.113517	0.0948268	0.0977462
2414	0.106874	0.09563	0.101007	0.10123	0.100262	0.100341	0.104781	0.0971361	0.0907953	0.101757
2415	0.113439	0.118941	0.10025	0.0938285	0.0948635	0.0901221	0.111057	0.0865041	0.0974413	0.0933526
2416	0.110707	0.0905675	0.10224	0.0959696	0.0987876	0.0991102	0.115632	0.0958821	0.0936064	0.0968708
2417	0.10923	0.0995651	0.0995245	0.0966639	0.0999216	0.10264	0.0956959	0.100682	0.0945031	0.101489
2418	0.0976025	0.102719	0.102532	0.100865	0.087736	0.102567	0.106008	0.100754	0.0976963	0.101421
2419	0.0965859	0.0938344	0.108425	0.102102	0.0939961	0.11987	0.0959488	0.099287	0.09248	0.0964136
2420	0.100727	0.102134	0.105284	0.103843	0.102118	0.0946406	0.0983065	0.103315	0.0891884	0.100054
2421	0.10097	0.106384	0.101498	0.104185	0.0947062	0.09588	0.105033	0.097339	0.0934747	0.100502
2422	0.110252	0.0971224	0.104681	0.0976984	0.0941991	0.0967637	0.0962322	0.116434	0.0893739	0.0963723
2423	0.0958278	0.0930017	0.0935456	0.119474	0.097719	0.120998	0.0921139	0.0950584	0.096243	0.0959007
2424	0.100474	0.0884437	0.102986	0.100779	0.0952101	0.109698	0.104352	0.102247	0.0938422	0.101522
2425	0.122827	0.105532	0.0953384	0.0955678	0.0987123	0.0972769	0.103042	0.0917758	0.093389	0.0964171
2426	0.0987846	0.0914776	0.0999174	0.10004	0.107479	0.0993177	0.0970148	0.103941	0.101426	0.100572
2427	0.107579	0.0940541	0.100964	0.0949856	0.0979444	0.099295	0.107164	0.100694	0.0970479	0.100008
2428	0.100933	0.101736	0.106973	0.0931975	0.102659	0.101566	0.100923	0.093594	0.0975299	0.100523
2429	0.104641	0.101469	0.101038	0.101979	0.0942654	0.108081	0.0959868	0.0992062	0.0930454	0.100026
2430	0.0965178	0.0992589	0.104338	0.103493	0.0992344	0.105137	0.0995304	0.0969835	0.0937066	0.101556
2431	0.101511	0.0983705	0.104428	0.0955758	0.0948117	0.0974967	0.107878	0.101328	0.0976729	0.100632
2432	0.105688	0.0948028	0.0987047	0.10261	0.0985219	0.101807	0.0993667	0.10412	0.0935248	0.100715
2433	0.0952997	0.0989954	0.0996953	0.107563	0.103433	0.0979241	0.105579	0.0927456	0.0980624	0.100869
2434	0.0971912	0.0955574	0.102329	0.102104	0.0950457	0.106377	0.101166	0.101747	0.0973321	0.100923
2435	0.104397	0.102954	0.0987854	0.0942179	0.0991468	0.0985562	0.0920096	0.106464	0.102271	0.101349
2436	0.0932962	0.0914057	0.100548	0.0982156	0.0984646	0.12254	0.0929937	0.09598	0.109517	0.0967043
2437	0.0964103	0.0982397	0.107132	0.0976934	0.0979779	0.108263	0.0966089	0.0995915	0.0973085	0.100276
2438	0.0983052	0.0923972	0.103118	0.0985021	0.103897	0.107222	0.0980253	0.0986218	0.0980998	0.101569
2439	0.0966829	0.094811	0.099373	0.120857	0.116005	0.0959773	0.0928815	0.0998702	0.0863218	0.0969702
2440	0.107221	0.101114	0.100829	0.0966215	0.102286	0.096844	0.0982409	0.100361	0.0967294	0.099614
2441	0.109277	0.102929	0.100007	0.0965414	0.0917601	0.100924	0.100411	0.10249	0.0940435	0.101519
2442	0.0960288	0.099847	0.102547	0.10279	0.0873063	0.100342	0.108195	0.104452	0.0973963	0.100937
2443	0.101565	0.0950768	0.0981338	0.103139	0.0994876	0.09818	0.108503	0.0965883	0.0981749	0.101274
2444	0.0976773	0.102783	0.10468	0.0981468	0.0990314	0.0997593	0.100121	0.0980913	0.0983429	0.101221
2445	0.092155	0.0997764	0.114346	0.0969792	0.120488	0.0946361	0.0937583	0.0947271	0.0943483	0.0979766
2446	0.109595	0.0986767	0.0990424	0.0992437	0.0952197	0.119084	0.0939764	0.0930835	0.0939926	0.0976492
2447	0.0996666	0.0978704	0.0982783	0.0989085	0.0978119	0.103093	0.099591	0.100446	0.104762	0.0996594
2448	0.0948306	0.120834	0.105524	0.110517	0.0988388	0.09531	0.0966842	0.0902146	0.090022	0.0970288
2449	0.106317	0.0971092	0.100178	0.0917868	0.100959	0.0999251	0.101323	0.0994962	0.103887	0.0988951
2450	0.0965634	0.0869301	0.105599	0.110918	0.11157	0.120254	0.0925966	0.0917488	0.0897414	0.0929569
2451	0.0956011	0.102723	0.10454	0.0974026	0.0905472	0.105998	0.107646	0.0936272	0.101199	0.10053
2452	0.0998806	0.107907	0.10333	0.101381	0.0998322	0.0964747	0.0977821	0.0973141	0.0942711	0.101829
2453	0.099801	0.093733	0.112183	0.0948075	0.122882	0.103014	0.0916405	0.0922853	0.0926986	0.0959037
2454	0.100924	0.106735	0.0984505	0.107379	0.0945657	0.100314	0.0970239	0.100191	0.0937681	0.100773
2455	0.117093	0.0949881	0.100136	0.0937586	0.106392	0.1037	0.0909126	0.103422	0.0927217	0.0962637
2456	0.0970817	0.0925832	0.11071	0.0953483	0.0920984	0.121726	0.0958353	0.101144	0.0942548	0.0980897
2457	0.103386	0.0930042	0.10279	0.0942226	0.105535	0.104232	0.0913143	0.106468	0.0996687	0.0989597
2458	0.111786	0.119675	0.103184	0.0938445	0.0945271	0.0993197	0.0930396	0.093526	0.0938236	0.0969906
2459	0.101793	0.09854	0.0988375	0.100992	0.0915855	0.100155	0.0995394	0.109359	0.0977793	0.101422
2460	0.106959	0.105366	0.0975214	0.0965601	0.102196	0.104964	0.0902696	0.0963835	0.100349	0.0995369
2461	0.0962633	0.0998555	0.10569	0.0929318	0.100286	0.102929	0.0979536	0.0990002	0.102877	0.102064
2462	0.0954233	0.0970488	0.102545	0.0982999	0.0968241	0.106924	0.0995066	0.0999015	0.104175	0.0991471
2463	0.0879082	0.104808	0.0968031	0.0927506	0.0893461	0.0982729	0.091572	0.115543	0.131589	0.0916095
2464	0.105997	0.100678	0.0983217	0.100134	0.104907	0.097993	0.0966588	0.0980412	0.0949076	0.102541
2465	0.102349	0.0999355	0.0971604	0.0985998	0.103881	0.0962863	0.0997527	0.0984796	0.102334	0.101548
2466	0.12286	0.0951859	0.096478	0.092392	0.091373	0.10485	0.0957243	0.109907	0.093532	0.0972163
2467	0.105852	0.0981361	0.102085	0.0943765	0.0988065	0.101896	0.0995328	0.100178	0.0979602	0.100982
2468	0.0988512	0.0918295	0.103259	0.0973399	0.100151	0.107825	0.102231	0.097638	0.098469	0.102171
2469	0.100208	0.0991256	0.103873	0.104076	0.100462	0.0990956	0.102532	0.0976373	0.09057	0.10222
2470	0.10042	0.0973263	0.100826	0.103211	0.0979816	0.104682	0.106717	0.0925804	0.0964888	0.0996056
2471	0.0948596	0.0935127	0.103126	0.101474	0.0974539	0.0991289	0.106853	0.103176	0.100347	0.099831
2472	0.0986558	0.092374	0.100769	0.101244	0.0959759	0.096432	0.109144	0.10543	0.0981373	0.101774
2473	0.101496	0.0978804	0.101178	0.0985536	0.107905	0.104586	0.0894309	0.100341	0.0974531	0.101079
2474	0.0978223	0.122492	0.110082	0.0994072	0.0984129	0.0928076	0.0963484	0.0927522	0.0931387	0.0962584
2475	0.103919	0.102422	0.0982426	0.100408	0.0906644	0.0980924	0.10355	0.104483	0.0973933	0.100896
2476	0.0975186	0.0960509	0.102749	0.100618	0.0989265	0.102558	0.101485	0.100499	0.0982595	0.10117
2477	0.0963036	0.0906608	0.0997083	0.114719	0.1154	0.0990747	0.0999727	0.0949421	0.0929274	0.0959895
2478	0.0992481	0.0946397	0.104181	0.0993106	0.102572	0.101049	0.0987013	0.103416	0.0965294	0.0999776
2479	0.0984164	0.116775	0.0990937	0.114671	0.100081	0.096324	0.0962714	0.0898187	0.0908662	0.0978374
2480	0.101336	0.0948404	0.105039	0.102708	0.0985923	0.10897	0.10111	0.0961761	0.0898307	0.100879
2481	0.103752	0.0941058	0.0987133	0.0971859	0.102712	0.101465	0.103283	0.0969977	0.101617	0.100174
2482	0.10455	0.101245	0.0983135	0.106243	0.102438	0.092865	0.0985877	0.103131	0.0929249	0.0997257
2483	0.102299	0.0943765	0.0992316	0.106784	0.102489	0.101146	0.100745	0.0994802	0.0930956	0.100233
2484	0.10216	0.108056	0.0973624	0.101463	0.0882334	0.103334	0.0979512	0.101314	0.0984716	0.101916
2485	0.0963254	0.093452	0.100578	0.0988291	0.106363	0.103093	0.104099	0.0928236	0.104766	0.0996679
2486	0.0959868	0.0951848	0.103394	0.0885477	0.0876894	0.0941083	0.133929	0.0925016	0.114627	0.0936479
2487	0.100492	0.0916174	0.101208	0.108721	0.0956144	0.123518	0.0957008	0.0943313	0.0905754	0.0975679
2488	0.0990658	0.102221	0.0999995	0.103905	0.0979723	0.10551	0.0947341	0.0993484	0.0971402	0.100062
2489	0.100977	0.0961482	0.09975	0.105399	0.0969963	0.0959982	0.10345	0.106625	0.0953812	0.0991056
2490	0.0960597	0.0975233	0.10329	0.0964991	0.0977641	0.102236	0.101986	0.100227	0.104659	0.0995845
2491	0.0910857	0.118111	0.125286	0.0886369	0.087253	0.115113	0.0894361	0.0961292	0.0935272	0.0936492
2492	0.103814	0.10505	0.103228	0.101153	0.0975161	0.0987531	0.0957391	0.102606	0.0924513	0.0993844
2493	0.0962508	0.101896	0.10755	0.101572	0.0933675	0.104911	0.0980833	0.103062	0.0927844	0.0999659
2494	0.0997844	0.0976332	0.0922975	0.119357	0.0899215	0.112894	0.0980788	0.0986228	0.0959269	0.0954619
2495	0.100382	0.0975428	0.100014	0.10344	0.106555	0.0992137	0.0998127	0.0964483	0.0966944	0.0998616
2496	0.0976962	0.101694	0.097246	0.105934	0.0979785	0.100566	0.0919635	0.107229	0.100337	0.0994931
2497	0.092094	0.101444	0.108075	0.098713	0.0930939	0.101938	0.101948	0.102786	0.100035	0.0994158
2498	0.094262	0.0945302	0.102536	0.107932	0.0982373	0.0988082	0.0923612	0.117335	0.0969795	0.0965194
2499	0.10485	0.0999023	0.100603	0.095144	0.0919214	0.101119	0.104515	0.101177	0.0988925	0.10184
2500	0.106688	0.107781	0.0948695	0.10129	0.10022	0.0963666	0.0922433	0.101086	0.0983373	0.101562
2501	0.117175	0.113568	0.108646	0.097781	0.109388	0.0915512	0.0945441	0.091242	0.0823131	0.0927835
2502	0.0933761	0.113998	0.112673	0.0957481	0.0990909	0.0960098	0.096572	0.0974305	0.0973006	0.0971581
2503	0.102656	0.0918779	0.10086	0.0969368	0.0920665	0.103094	0.109267	0.102903	0.0982839	0.101882
2504	0.0974003	0.0988808	0.107458	0.10308	0.0948126	0.104677	0.0933544	0.108946	0.0896434	0.101149
2505	0.102502	0.099878	0.10236	0.0951599	0.0955309	0.107183	0.0959071	0.101164	0.0983048	0.101846
2506	0.103721	0.0974037	0.105635	0.0943369	0.0969506	0.10713	0.0951717	0.104016	0.095702	0.0993305
2507	0.104482	0.102172	0.0988941	0.101643	0.10236	0.0927638	0.0982095	0.103066	0.0967971	0.0996601
2508	0.103859	0.102349	0.111123	0.0937944	0.0947227	0.11368	0.0948753	0.0973996	0.0899547	0.0971391
2509	0.0929538	0.0949106	0.100412	0.115742	0.0909063	0.104327	0.0926949	0.117435	0.0932904	0.0968773
2510	0.0940779	0.0969827	0.110016	0.0983684	0.112278	0.100028	0.0977675	0.0945863	0.0961303	0.0991754
2511	0.121007	0.11052	0.0974275	0.0952105	0.0958551	0.101033	0.0934274	0.096913	0.0906413	0.0977746
2512	0.0960847	0.0960896	0.0951943	0.10086	0.0913264	0.0905582	0.0995148	0.123914	0.109304	0.0972939
2513	0.0980502	0.0992227	0.102055	0.104966	0.0954035	0.106492	0.104024	0.0943241	0.0941601	0.101148
2514	0.100131	0.094101	0.103647	0.100542	0.101477	0.0980197	0.106399	0.100168	0.0956874	0.0994667
2515	0.118803	0.0971305	0.0934644	0.101838	0.097819	0.0967131	0.110093	0.0951161	0.0928823	0.0960069
2516	0.110802	0.0928189	0.0983441	0.0978704	0.0969014	0.111338	0.0974654	0.0997693	0.0917429	0.102778
2517	0.0904824	0.0952059	0.093384	0.0894775	0.0881614	0.0925068	0.107683	0.114321	0.135091	0.0941852
2518	0.105536	0.0948645	0.0984091	0.0982973	0.0990517	0.100146	0.0968035	0.108621	0.0973984	0.100793
2519	0.100126	0.097339	0.0967283	0.100528	0.101675	0.0980322	0.101838	0.100178	0.104444	0.099309
2520	0.0995344	0.0949466	0.109838	0.095293	0.102416	0.103773	0.102742	0.0971243	0.093214	0.100403
2521	0.100369	0.102577	0.0968165	0.103976	0.0980355	0.0910014	0.107229	0.0993947	0.100873	0.100046
2522	0.0961965	0.0969969	0.103134	0.10097	0.101529	0.100223	0.106337	0.0946358	0.100477	0.0993235
2523	0.095404	0.0882501	0.128147	0.0865306	0.111408	0.119319	0.0932864	0.092005	0.0876935	0.0956873
2524	0.106399	0.0985065	0.0974806	0.0988349	0.0996539	0.0943263	0.104506	0.100725	0.0984589	0.101277
2525	0.0958517	0.102602	0.110407	0.0987035	0.0913659	0.0962362	0.119793	0.092553	0.09417	0.0976032
2526	0.109246	0.118365	0.104084	0.0926918	0.086015	0.098154	0.102411	0.0964063	0.0962499	0.0959753
2527	0.098032	0.10016	0.0969845	0.107777	0.0953957	0.102316	0.103755	0.0965846	0.0981649	0.101064
2528	0.0941229	0.0962655	0.105709	0.103498	0.0955967	0.105218	0.10195	0.101024	0.0945399	0.101723
2529	0.104371	0.0935058	0.101609	0.0988078	0.102232	0.0965262	0.106653	0.100294	0.0960441	0.0996961
2530	0.0967168	0.103899	0.102769	0.101138	0.0953197	0.102762	0.10023	0.0969587	0.0986043	0.101592
2531	0.0938188	0.101654	0.118492	0.0931889	0.0939609	0.118503	0.092399	0.0967834	0.0931919	0.096547
2532	0.0992236	0.101844	0.0986314	0.101593	0.0982944	0.097509	0.107619	0.0935054	0.101683	0.100312
2533	0.101998	0.0938745	0.100268	0.0968783	0.106795	0.0985276	0.100035	0.100845	0.100612	0.100088
2534	0.0983743	0.0942179	0.101955	0.102257	0.107212	0.0973063	0.104909	0.0959363	0.0972984	0.100426
2535	0.0980282	0.0919961	0.102465	0.100614	0.103427	0.0997005	0.0999768	0.104777	0.0976756	0.101135
2536	0.100596	0.0981368	0.10176	0.101304	0.102443	0.101215	0.104606	0.0932267	0.0964778	0.100099
2537	0.0954822	0.0962537	0.110642	0.0984744	0.115395	0.0999008	0.0934156	0.0980911	0.0938376	0.0977236
2538	0.101154	0.0929448	0.0975657	0.101797	0.099954	0.0993643	0.0964925	0.110178	0.0985478	0.102094
2539	0.0981917	0.10393	0.10202	0.103728	0.0998872	0.0985913	0.0922117	0.105116	0.0946744	0.101622
2540	0.0995889	0.0904699	0.0947741	0.091665	0.116201	0.0997199	0.0987374	0.0933489	0.119304	0.0965238
2541	0.101141	0.0936805	0.115076	0.0919148	0.0946449	0.122721	0.0951881	0.0973073	0.0897724	0.0970404
2542	0.100534	0.10127	0.101314	0.101956	0.10684	0.103581	0.092359	0.095539	0.096457	0.100067
2543	0.0937774	0.105753	0.0998243	0.106387	0.097893	0.0966816	0.0999566	0.0992985	0.100672	0.0999536
2544	0.0986482	0.0975773	0.102895	0.105994	0.0934093	0.103164	0.106767	0.0989117	0.0926226	0.0996656
2545	0.0982319	0.101809	0.10594	0.0988445	0.0971469	0.09635	0.106539	0.0987593	0.0964876	0.0995434
2546	0.105246	0.100376	0.102228	0.0991323	0.104582	0.0951715	0.104901	0.0948753	0.0951229	0.0980926
2547	0.121156	0.0930221	0.0967581	0.0992136	0.0979747	0.103303	0.0946114	0.108346	0.089063	0.0959586
2548	0.101119	0.103539	0.0978849	0.100329	0.0992007	0.100458	0.0932505	0.10172	0.101834	0.1009
2549	0.101455	0.0956755	0.104944	0.0954574	0.100394	0.110365	0.0925906	0.101538	0.0949945	0.102184
2550	0.109768	0.101232	0.0993042	0.0974539	0.0897346	0.0966251	0.0922523	0.12084	0.096415	0.0959021
2551	0.101049	0.102008	0.104795	0.0960089	0.0907745	0.0994221	0.0992423	0.108507	0.0970506	0.100815
2552	0.0966547	0.0913023	0.113501	0.0967338	0.0915462	0.102535	0.125337	0.0928645	0.0904324	0.0979394
2553	0.101677	0.100093	0.108072	0.0940733	0.0966121	0.0999	0.105947	0.0979797	0.0959518	0.0990978
2554	0.0954743	0.100153	0.110923	0.0964186	0.103433	0.0997279	0.0971726	0.100583	0.0942348	0.101306
2555	0.0997793	0.101966	0.0987051	0.103332	0.0933024	0.102166	0.102401	0.0987983	0.100132	0.0994664
2556	0.100051	0.093699	0.105445	0.0966901	0.101942	0.102513	0.0981787	0.104728	0.0962697	0.0999799
2557	0.101701	0.102886	0.10166	0.0967442	0.0997768	0.0947033	0.0973046	0.104995	0.0986321	0.101619
2558	0.103295	0.0937486	0.105868	0.0968967	0.10673	0.0969045	0.102411	0.100666	0.0929135	0.100058
2559	0.091452	0.0921277	0.107577	0.111177	0.114617	0.119118	0.0876584	0.0918249	0.0915602	0.0917381
2560	0.103546	0.0974445	0.104969	0.0938557	0.100627	0.0999541	0.0949918	0.106304	0.095215	0.102802
2561	0.0904979	0.0953514	0.11454	0.0992998	0.0953583	0.118426	0.0962904	0.0970664	0.09414	0.0978484
2562	0.0930337	0.0853081	0.102644	0.0893133	0.14059	0.0946547	0.0919042	0.0931895	0.115031	0.0940963
2563	0.0996827	0.102198	0.11367	0.100298	0.0949256	0.112979	0.0992761	0.092365	0.0863075	0.0970868
2564	0.0933728	0.0904882	0.11584	0.0957839	0.0987882	0.0999493	0.0969872	0.117247	0.0931712	0.0970091
2565	0.10126	0.105062	0.101445	0.101156	0.101604	0.0960309	0.0950416	0.102555	0.0963558	0.0994058
2566	0.0961393	0.0957789	0.101756	0.098558	0.0950909	0.104871	0.10367	0.10046	0.102433	0.101165
2567	0.0959364	0.0963381	0.101084	0.113685	0.0972604	0.096015	0.12026	0.0910593	0.0923835	0.0956231
2568	0.10681	0.0914036	0.0944837	0.0927547	0.113015	0.0942551	0.117928	0.0838917	0.111789	0.0937599
2569	0.107343	0.10223	0.106575	0.0966734	0.0975779	0.100914	0.102595	0.0966218	0.0890211	0.0998641
2570	0.121136	0.0939422	0.0921929	0.0973623	0.0864311	0.0988941	0.119118	0.0987357	0.0962228	0.0957783
2571	0.0988729	0.0963503	0.101204	0.0976252	0.100821	0.100889	0.100676	0.101652	0.103286	0.0984502
2572	0.0963026	0.0993089	0.098688	0.0982718	0.103517	0.0984602	0.0956341	0.102257	0.106618	0.101231
2573	0.102965	0.0944736	0.0986266	0.103378	0.106281	0.0966922	0.102544	0.0988625	0.0966373	0.0995035
2574	0.0955872	0.101391	0.103182	0.105624	0.0974685	0.098679	0.0956998	0.106864	0.0959011	0.099364
2575	0.107985	0.0987123	0.0972521	0.0996998	0.094472	0.104226	0.103173	0.097243	0.0969076	0.100331
2576	0.0983693	0.0949288	0.100719	0.0994314	0.107044	0.101068	0.0962137	0.100896	0.101004	0.100273
2577	0.116538	0.112644	0.092336	0.0976166	0.0849909	0.0992763	0.098575	0.101371	0.0988088	0.0981123
2578	0.106549	0.101579	0.103584	0.094343	0.101296	0.107121	0.0937855	0.0958453	0.0962962	0.0992141
2579	0.106972	0.100901	0.0982125	0.0963619	0.0976958	0.104861	0.102433	0.0924735	0.100707	0.0993939
2580	0.105619	0.0946467	0.106484	0.100008	0.103021	0.101693	0.0991828	0.101538	0.0862133	0.100943
2581	0.0970585	0.0981678	0.103204	0.097239	0.107216	0.0975089	0.096581	0.101309	0.101188	0.100427
2582	0.105079	0.0975815	0.101741	0.104376	0.0987297	0.101609	0.100942	0.0996402	0.0894971	0.1005
2583	0.107082	0.105364	0.100845	0.0964995	0.0938443	0.100635	0.106724	0.0926211	0.0966554	0.0996268
2584	0.100721	0.104531	0.101457	0.102611	0.105439	0.0935223	0.0987696	0.0981091	0.0958706	0.0989071
2585	0.100379	0.0983211	0.115826	0.0936505	0.0903544	0.103584	0.111167	0.0992015	0.0893495	0.0968131
2586	0.103332	0.104577	0.10396	0.100713	0.100959	0.102295	0.0946429	0.0981646	0.0918996	0.0990836
2587	0.100003	0.0983806	0.0986972	0.107815	0.0990142	0.104862	0.095837	0.100611	0.0935661	0.101217
2588	0.098588	0.106531	0.101485	0.102543	0.0985382	0.101468	0.0967107	0.0961049	0.0975405	0.100519
2589	0.0928817	0.0976512	0.115928	0.0934342	0.113784	0.0949881	0.0992013	0.0972894	0.0969873	0.0968455
2590	0.119193	0.113646	0.0940483	0.0955889	0.0947034	0.0934906	0.0925851	0.103555	0.0969172	0.0963651
2591	0.100196	0.0969943	0.117721	0.0875873	0.0941244	0.096862	0.0920489	0.123868	0.0926466	0.0964178
2592	0.0976158	0.103178	0.101177	0.101057	0.0954844	0.101125	0.0979097	0.10223	0.102467	0.0976133
2593	0.0927505	0.08513	0.095487	0.108655	0.092076	0.138511	0.0962015	0.090788	0.105816	0.0941183
2594	0.120528	0.0929212	0.0968277	0.095178	0.0900727	0.0968743	0.098457	0.120377	0.0922318	0.0959276
2595	0.102955	0.0969147	0.0969374	0.11182	0.0979908	0.0930494	0.116203	0.0949683	0.0929692	0.0960585
2596	0.123067	0.0985519	0.0951707	0.0926452	0.095361	0.094614	0.0958312	0.112971	0.0940283	0.0975074
2597	0.0921085	0.0972844	0.102602	0.101087	0.0896266	0.104377	0.106304	0.102741	0.104364	0.0993308
2598	0.101235	0.104192	0.104504	0.0914587	0.0925855	0.0995159	0.100845	0.103242	0.103478	0.0986472
2599	0.0959168	0.0998508	0.105806	0.101323	0.0916962	0.107397	0.0984156	0.102932	0.0942946	0.102006
2600	0.100872	0.0978315	0.0974687	0.115307	0.0871569	0.122108	0.0967053	0.0956615	0.0897974	0.0966583
2601	0.119458	0.0920769	0.0936982	0.0972105	0.104425	0.0950466	0.112169	0.0934322	0.0944724	0.0979671
2602	0.103613	0.10469	0.105433	0.0958331	0.0966964	0.101541	0.10158	0.0957362	0.0954113	0.0990537
2603	0.100554	0.108673	0.100627	0.102038	0.0965039	0.101272	0.0947609	0.0978605	0.0954258	0.102442
2604	0.102606	0.100729	0.0974051	0.101227	0.0918891	0.100462	0.0963032	0.109619	0.0982572	0.101625
2605	0.100611	0.101206	0.10381	0.0991636	0.102151	0.0967001	0.102899	0.0967987	0.0964354	0.100026
2606	0.0979722	0.103375	0.0963628	0.100451	0.0995923	0.0980627	0.0992526	0.097971	0.106398	0.101028
2607	0.104512	0.0985408	0.110277	0.0968662	0.125161	0.0945677	0.0916949	0.0928249	0.0869089	0.0978424
2608	0.0935209	0.0942699	0.118779	0.0902807	0.0910969	0.0984537	0.101625	0.118941	0.0937421	0.0978298
2609	0.0959546	0.121872	0.110521	0.0966257	0.0976809	0.0964868	0.0917133	0.0963226	0.0962335	0.0960622
2610	0.0933107	0.0978326	0.100597	0.0984754	0.0909924	0.0974665	0.122019	0.0924171	0.109904	0.096972
2611	0.102088	0.0901858	0.101843	0.0994917	0.106902	0.0987709	0.100339	0.103382	0.0965581	0.100157
2612	0.097629	0.100241	0.105634	0.0963932	0.0912585	0.10949	0.0974094	0.102017	0.0982663	0.101289
2613	0.0989623	0.0916318	0.0940286	0.107339	0.1035	0.0977423	0.100844	0.104199	0.101425	0.100653
2614	0.103028	0.101314	0.095041	0.0993101	0.106595	0.0970049	0.0979397	0.0953875	0.10499	0.0998039
2615	0.0968781	0.0945652	0.0947295	0.115495	0.0984428	0.117321	0.0928182	0.0960099	0.0969954	0.0966487
2616	0.0934114	0.098091	0.0930731	0.105874	0.107405	0.0915856	0.112595	0.0899248	0.115329	0.0931181
2617	0.0948318	0.0936286	0.0945033	0.0989812	0.101948	0.0990207	0.0982994	0.105504	0.117834	0.0957164
2618	0.0965456	0.0977663	0.106375	0.0993362	0.0939954	0.0984528	0.107159	0.103391	0.0964471	0.100097
2619	0.0911454	0.0962247	0.107487	0.097778	0.10049	0.09963	0.102835	0.101833	0.103465	0.0986834
2620	0.0960961	0.100232	0.0994578	0.104201	0.0999924	0.0989615	0.094467	0.105839	0.0988072	0.102116
2621	0.104816	0.0919749	0.100476	0.100613	0.103615	0.100834	0.100177	0.102255	0.0936799	0.101365
2622	0.0987128	0.0939734	0.0994581	0.100496	0.0990359	0.0995944	0.101574	0.104462	0.101709	0.101014
2623	0.104085	0.0964071	0.105487	0.0943968	0.101414	0.100289	0.101779	0.0999644	0.0962159	0.0994688
2624	0.106632	0.104909	0.0968101	0.0984484	0.10583	0.0986125	0.0899405	0.0999599	0.0998906	0.0991322
2625	0.115188	0.0915511	0.0925514	0.0970077	0.0960691	0.0946498	0.093935	0.122956	0.0983553	0.0976272
2626	0.102129	0.103547	0.0990366	0.0989516	0.0956558	0.103172	0.0940087	0.102766	0.0989641	0.101894
2627	0.107801	0.0982385	0.102072	0.0976423	0.0942444	0.103749	0.103197	0.099344	0.0931483	0.10021
2628	0.11643	0.0942342	0.102541	0.0934577	0.0984363	0.119396	0.0950328	0.0933639	0.0895372	0.0966801
2629	0.103018	0.105933	0.101007	0.101154	0.0972071	0.0989517	0.0939655	0.102998	0.0924353	0.103411
2630	0.105644	0.0964339	0.103848	0.0952796	0.105001	0.0994165	0.100798	0.0990348	0.0954903	0.0985986
2631	0.122637	0.115034	0.100597	0.0958857	0.094703	0.0974826	0.0948692	0.0955867	0.0861129	0.096673
2632	0.101771	0.0941122	0.0998014	0.100461	0.103655	0.109403	0.0976165	0.0943085	0.0976697	0.101117
2633	0.100531	0.0937373	0.101243	0.106375	0.106696	0.0993861	0.100204	0.0992365	0.0924082	0.0999577
2634	0.0972499	0.099496	0.107609	0.0999711	0.0983268	0.0977255	0.105109	0.0999186	0.0935091	0.100632
2635	0.0996821	0.0975941	0.0983768	0.104927	0.0971198	0.102367	0.103114	0.0983007	0.0958038	0.102884
2636	0.100621	0.0980317	0.097663	0.101831	0.0984245	0.100872	0.0983476	0.103539	0.100782	0.0999709
2637	0.100798	0.0946966	0.106161	0.0982531	0.098606	0.0920065	0.0925604	0.126099	0.0931968	0.0967964
2638	0.0951975	0.0989109	0.0970574	0.107478	0.103633	0.101826	0.0973073	0.0964501	0.101717	0.100732
2639	0.0942365	0.0966145	0.0967491	0.0968879	0.0913894	0.0946404	0.100478	0.11661	0.114847	0.0977391
2640	0.104889	0.0917788	0.10899	0.0945298	0.120602	0.0986187	0.10031	0.0907735	0.0908659	0.0978277
2641	0.101129	0.125022	0.108396	0.0972817	0.0885275	0.10575	0.0927207	0.0911933	0.0912279	0.0983194
2642	0.107388	0.0970531	0.0984623	0.0951329	0.0940177	0.10102	0.10704	0.0992532	0.100593	0.0999941
2643	0.0980604	0.116491	0.0990912	0.108142	0.098167	0.0947283	0.0886358	0.103486	0.0968822	0.0963785
2644	0.10399	0.103271	0.0962682	0.107267	0.0949931	0.104347	0.0993475	0.096284	0.0937166	0.100667
2645	0.0962494	0.0993377	0.113966	0.0942329	0.0874454	0.0983383	0.100042	0.117805	0.0938678	0.0975626
2646	0.0952203	0.0990573	0.11929	0.0924738	0.0948611	0.0918655	0.0931342	0.125297	0.0898658	0.0974585
2647	0.0942268	0.0928928	0.115545	0.0967085	0.101294	0.0942428	0.0972415	0.119226	0.0916472	0.095587
2648	0.107205	0.0980089	0.0952376	0.0989623	0.0976899	0.107712	0.0982941	0.0964111	0.100998	0.0995939
2649	0.102276	0.102763	0.0985458	0.106742	0.0985321	0.101364	0.0926485	0.103608	0.0932786	0.100237
2650	0.0980598	0.102911	0.10224	0.102318	0.0944283	0.0973254	0.10496	0.0997837	0.0974769	0.100432
2651	0.0981153	0.0976401	0.0973554	0.105762	0.101472	0.103055	0.0979345	0.0987514	0.100643	0.0993801
2652	0.0992185	0.100028	0.104909	0.0962948	0.100903	0.102213	0.0952472	0.102266	0.0995746	0.0989723
2653	0.106863	0.105125	0.102107	0.102977	0.101484	0.102855	0.0977896	0.0924065	0.0886405	0.0994686
2654	0.100264	0.094614	0.10427	0.100262	0.0950627	0.10199	0.108175	0.100234	0.093814	0.100924
2655	0.0990095	0.0906564	0.107346	0.0977188	0.107744	0.103631	0.101146	0.0975102	0.0937702	0.100901
2656	0.0924463	0.0969333	0.0961665	0.119521	0.117864	0.0927692	0.0979725	0.0934701	0.0951029	0.0980186
2657	0.104677	0.101041	0.100701	0.0989848	0.0982397	0.0965569	0.0986733	0.104744	0.0964408	0.0998073
2658	0.0978353	0.101872	0.0970089	0.106093	0.0976627	0.10056	0.0959379	0.103158	0.100354	0.0997057
2659	0.105058	0.10168	0.100535	0.0931397	0.0986432	0.101523	0.0965751	0.101254	0.101155	0.100385
2660	0.0969581	0.0887886	0.0976542	0.116741	0.0955469	0.118474	0.100002	0.0969867	0.0907031	0.0977505
2661	0.101496	0.102366	0.099194	0.102768	0.0950491	0.101724	0.0991433	0.100186	0.097326	0.1008
2662	0.102002	0.0933738	0.0905624	0.101031	0.0971952	0.0945119	0.0934301	0.121165	0.111734	0.0952224
2663	0.0976698	0.0996918	0.104943	0.102616	0.094495	0.0976522	0.108024	0.100112	0.0937046	0.100792
2664	0.105656	0.102298	0.102252	0.0978476	0.099256	0.0941727	0.105609	0.0978156	0.0939468	0.10103
2665	0.103406	0.106086	0.0954643	0.102024	0.094432	0.0956049	0.102705	0.0995195	0.100954	0.100167
2666	0.099485	0.0954678	0.0958111	0.0998181	0.0945749	0.104114	0.0991449	0.105515	0.105786	0.100495
2667	0.0996764	0.0995472	0.101433	0.0991607	0.0952671	0.106873	0.0972381	0.100743	0.0984864	0.101478
2668	0.0976049	0.115594	0.112357	0.0962505	0.0890668	0.102405	0.0971799	0.098305	0.0913016	0.0992331
2669	0.137703	0.100718	0.0937728	0.091662	0.10613	0.0956556	0.0951509	0.0968803	0.0890039	0.0928143
2670	0.0976417	0.098055	0.102483	0.0928747	0.120809	0.094284	0.0957446	0.0925436	0.109449	0.0960178
2671	0.0989463	0.0998695	0.105364	0.100403	0.0962774	0.111188	0.0909875	0.102212	0.0916037	0.102775
2672	0.0974992	0.105297	0.0982733	0.105904	0.0979439	0.100528	0.0959355	0.0990387	0.100286	0.0994734
2673	0.0906822	0.0927344	0.0983844	0.114643	0.112812	0.0989647	0.0979439	0.0972721	0.0984881	0.0981225
2674	0.106537	0.0911023	0.105307	0.0914798	0.121109	0.10108	0.0923233	0.0969747	0.0969037	0.0964952
2675	0.104527	0.0978217	0.0998443	0.103598	0.10209	0.0942906	0.0981247	0.107422	0.0922958	0.0998214
2676	0.103531	0.0932533	0.10615	0.0953917	0.10057	0.104035	0.102855	0.0994062	0.0915313	0.102809
2677	0.0998596	0.112752	0.1158	0.0885312	0.0974102	0.0940807	0.102044	0.0960127	0.0965488	0.0959896
2678	0.0939968	0.102644	0.104514	0.104023	0.102303	0.0988314	0.100407	0.0956845	0.097234	0.100228
2679	0.119497	0.0945544	0.0958536	0.090954	0.0953459	0.0967569	0.093586	0.117719	0.0980186	0.0974035
2680	0.0987433	0.102819	0.104393	0.102551	0.0988506	0.0936067	0.100618	0.103958	0.093568	0.100679
2681	0.101456	0.095448	0.103894	0.101828	0.10033	0.10627	0.101479	0.0955571	0.0909083	0.102531
2682	0.0990306	0.0982414	0.107073	0.0996988	0.0983922	0.101299	0.102743	0.0995831	0.0931086	0.10032
2683	0.0995806	0.107607	0.105416	0.102833	0.0995334	0.0961834	0.101883	0.0946443	0.0906259	0.10152
2684	0.0966737	0.10959	0.12876	0.085898	0.0959956	0.0948627	0.0922406	0.111599	0.0911291	0.0910497
2685	0.104759	0.098257	0.0968469	0.103858	0.102643	0.0986704	0.102734	0.0953516	0.0970706	0.0999368
2686	0.0903049	0.11066	0.110155	0.095235	0.0876685	0.0942873	0.113679	0.0967007	0.106602	0.0941182
2687	0.0933954	0.0914739	0.103231	0.0941827	0.121722	0.10008	0.092652	0.0958806	0.110337	0.096855
2688	0.137344	0.104889	0.0914739	0.0914217	0.0870097	0.0994386	0.0986863	0.10394	0.0927783	0.0926005
2689	0.0933632	0.0950987	0.113795	0.0963216	0.0876132	0.125692	0.101354	0.0940057	0.0940418	0.0974273
2690	0.100003	0.0957557	0.11164	0.0960567	0.0946594	0.100172	0.0991817	0.11402	0.0900602	0.0973015
2691	0.107569	0.0951357	0.0975419	0.0990515	0.0952494	0.0942943	0.0972998	0.118107	0.098011	0.0974852
2692	0.098179	0.0989948	0.0969439	0.101954	0.102412	0.101083	0.0961884	0.0993508	0.105212	0.0999507
2693	0.0970812	0.104833	0.105554	0.105464	0.101218	0.100098	0.099347	0.094699	0.0921427	0.099228
2694	0.100106	0.099739	0.102859	0.101234	0.0956583	0.102869	0.0983441	0.102882	0.0942209	0.101901
2695	0.101582	0.0984882	0.0975982	0.103361	0.0877423	0.109634	0.101903	0.100721	0.0977187	0.101274
2696	0.101275	0.0946534	0.0998907	0.0980679	0.0988611	0.0975126	0.107766	0.0999668	0.101404	0.1006
2697	0.100938	0.0905996	0.100104	0.0955972	0.094144	0.10124	0.12175	0.0932542	0.105521	0.0965694
2698	0.0993181	0.091312	0.10168	0.10325	0.108274	0.10228	0.0936323	0.104921	0.0937619	0.101338
2699	0.105332	0.095316	0.0968841	0.0951777	0.0960024	0.101361	0.0961159	0.109748	0.102495	0.101683
2700	0.0992047	0.096096	0.105647	0.0975582	0.0960777	0.100905	0.104966	0.101775	0.0950827	0.102358
2701	0.098041	0.106283	0.104403	0.0956706	0.0944327	0.0950681	0.100422	0.103896	0.101195	0.100488
2702	0.0970849	0.101055	0.0999983	0.100721	0.096907	0.0997528	0.0993574	0.102191	0.104017	0.0989396
2703	0.114337	0.099499	0.0992358	0.0975361	0.0881602	0.0952989	0.122504	0.0935589	0.0912914	0.0982735
2704	0.118479	0.094346	0.0969122	0.0964175	0.0911787	0.123095	0.0898219	0.101897	0.0898576	0.0973459
2705	0.104183	0.101897	0.0982292	0.103295	0.101787	0.0939998	0.0982395	0.102887	0.0960994	0.0994325
2706	0.105764	0.103419	0.0989646	0.102142	0.0951252	0.0994092	0.0992797	0.101635	0.093388	0.100866
2707	0.0916413	0.115906	0.129631	0.0971213	0.0894406	0.0921662	0.110582	0.0944216	0.0847443	0.0923393
2708	0.0963658	0.0959178	0.113028	0.093966	0.0991815	0.0939955	0.117671	0.0940321	0.0976994	0.0972571
2709	0.0945342	0.0979747	0.104035	0.103895	0.0986184	0.105406	0.104714	0.0932173	0.0971146	0.100255
2710	0.104118	0.100759	0.100065	0.101169	0.0975457	0.100133	0.101807	0.0986078	0.0962914	0.0993857
2711	0.105999	0.107314	0.0990973	0.100752	0.0950375	0.0984359	0.101359	0.0966264	0.0942181	0.101267
2712	0.100393	0.0972701	0.106092	0.0996323	0.102278	0.094666	0.098468	0.107815	0.0926369	0.100284
2713	0.0911247	0.0986206	0.122951	0.0991191	0.0913124	0.0902843	0.112521	0.111129	0.0869029	0.0942418
2714	0.0973481	0.10058	0.10841	0.0968197	0.0971419	0.104479	0.103831	0.0949183	0.0963475	0.0995745
2715	0.0928927	0.0981066	0.106314	0.10674	0.0940835	0.0995659	0.104869	0.103852	0.0926811	0.100474
2716	0.104044	0.0948143	0.0938321	0.102605	0.0989834	0.104389	0.103298	0.0962585	0.101411	0.100656
2717	0.104001	0.0982413	0.0972143	0.102398	0.0990685	0.0943096	0.108402	0.0979391	0.0975551	0.101066
2718	0.102356	0.095584	0.106351	0.0944839	0.0957836	0.107433	0.106435	0.0947001	0.0945376	0.101864
2719	0.0994749	0.102411	0.098135	0.102126	0.0984387	0.108196	0.0945492	0.0957435	0.100871	0.100177
2720	0.0976684	0.101162	0.1031	0.10054	0.092858	0.10221	0.105789	0.098059	0.0994515	0.0989178
2721	0.107386	0.102414	0.101239	0.0992108	0.0937879	0.0992355	0.102898	0.10067	0.0929706	0.0999582
2722	0.102568	0.0940207	0.10342	0.0943137	0.097043	0.102713	0.106301	0.0999291	0.0999115	0.0993967
2723	0.105219	0.0987603	0.10557	0.0970219	0.0998385	0.103066	0.100222	0.0972009	0.090757	0.101932
2724	0.102082	0.0897461	0.105185	0.100496	0.10538	0.102218	0.101414	0.10199	0.0919121	0.0989249
2725	0.103348	0.0977066	0.106112	0.0967984	0.0978514	0.100994	0.107096	0.0967456	0.0928423	0.0999832
2726	0.0985903	0.105692	0.100122	0.101055	0.101985	0.0969786	0.0984065	0.0968517	0.100606	0.0998535
2727	0.0999168	0.0987103	0.0924419	0.118934	0.107894	0.096758	0.0996879	0.0941845	0.0944317	0.0973486
2728	0.124076	0.111607	0.0919016	0.0967768	0.0957997	0.0968435	0.100352	0.0907491	0.0946518	0.0974754
2729	0.0958394	0.0954947	0.105333	0.0959481	0.0985803	0.106292	0.0995711	0.10016	0.101624	0.100841
2730	0.103992	0.0969152	0.101647	0.100817	0.0969301	0.10261	0.0993531	0.102481	0.0919825	0.103134
2731	0.0980058	0.0951084	0.0983775	0.100826	0.0955266	0.102499	0.101436	0.105009	0.102026	0.101273
2732	0.100473	0.0999854	0.102018	0.0997219	0.100635	0.0970576	0.102941	0.0991933	0.0991402	0.0986553
2733	0.0969011	0.0976355	0.112276	0.0958923	0.0908945	0.0974675	0.121447	0.0958665	0.0935052	0.0971366
2734	0.106377	0.104636	0.0986222	0.100681	0.0968505	0.0982019	0.0975248	0.102154	0.0959684	0.0989366
2735	0.0900662	0.0952307	0.128478	0.0888951	0.087534	0.0957361	0.108219	0.115401	0.094383	0.0939133
2736	0.104432	0.105628	0.100297	0.103457	0.101966	0.0992923	0.0921997	0.100475	0.0923474	0.0998198
2737	0.118578	0.0927324	0.0889414	0.0994919	0.0921231	0.101353	0.0924955	0.118225	0.0984541	0.0976556
2738	0.1003	0.0954606	0.100318	0.105243	0.0992108	0.100925	0.104569	0.098284	0.0942187	0.101405
2739	0.0990602	0.0890134	0.111401	0.0940345	0.0890144	0.101431	0.121886	0.10205	0.0917475	0.0993184
2740	0.096456	0.09068	0.106297	0.0991534	0.106523	0.100845	0.10002	0.103239	0.096363	0.099906
2741	0.0965206	0.102795	0.0986438	0.10404	0.0985351	0.108413	0.0926675	0.0971539	0.101114	0.100245
2742	0.0982003	0.0992826	0.100164	0.107802	0.0995209	0.0981722	0.108606	0.0929545	0.0941822	0.101175
2743	0.115043	0.0984347	0.0952788	0.0963219	0.0910184	0.097823	0.11658	0.0939705	0.0982821	0.097171
2744	0.0987841	0.107147	0.102603	0.100489	0.0948751	0.102231	0.0970927	0.0979387	0.0976393	0.10118
2745	0.0973971	0.0940062	0.103563	0.103072	0.105958	0.097927	0.103697	0.0985487	0.0961748	0.0993566
2746	0.0969387	0.092402	0.111346	0.0993307	0.0955367	0.100894	0.113934	0.0968557	0.0939987	0.0978247
2747	0.104259	0.102803	0.0994227	0.0982142	0.0914128	0.102425	0.103898	0.0980931	0.0982654	0.101247
2748	0.103283	0.120132	0.0975632	0.0894184	0.094274	0.0934172	0.0985451	0.0931517	0.114312	0.0963332
2749	0.100306	0.0919447	0.100484	0.10057	0.0914825	0.105141	0.108619	0.102232	0.0976974	0.101345
2750	0.0943071	0.0981065	0.113117	0.0967081	0.0895111	0.0983843	0.115414	0.098479	0.0957769	0.0993654
2751	0.0968416	0.0955008	0.10177	0.0968754	0.095768	0.110078	0.0960737	0.102778	0.102479	0.10172
2752	0.0958416	0.119048	0.0959008	0.116827	0.0975412	0.0941035	0.0942335	0.0948646	0.0962203	0.0957475
2753	0.0976535	0.0995133	0.101848	0.100746	0.0911627	0.109665	0.0976178	0.102403	0.0977734	0.101453
2754	0.0979646	0.099905	0.106807	0.101274	0.104117	0.0985779	0.0978027	0.100911	0.0942344	0.0978463
2755	0.102665	0.100874	0.0966622	0.105807	0.106131	0.102879	0.094155	0.095009	0.0965341	0.0994129
2756	0.104711	0.0940296	0.0991059	0.0928062	0.102592	0.102651	0.0984589	0.100639	0.105108	0.099866
2757	0.119889	0.092495	0.0956405	0.0931138	0.0979012	0.116198	0.0937235	0.0987393	0.0960013	0.0957811
2758	0.103275	0.09477	0.0962062	0.106232	0.0941057	0.0991238	0.10704	0.103126	0.0963458	0.0998089
2759	0.0971998	0.0981031	0.0996925	0.111119	0.0912216	0.119753	0.0950814	0.0961413	0.0940507	0.0972371
2760	0.0966861	0.101786	0.101745	0.0998983	0.0987459	0.0976509	0.105097	0.0960441	0.101837	0.100572
2761	0.100301	0.104017	0.103469	0.0965526	0.0954533	0.109674	0.0959799	0.094399	0.0985794	0.101424
2762	0.0995372	0.100527	0.105232	0.0986397	0.0972168	0.0938421	0.106317	0.102537	0.0963797	0.0994254
2763	0.107501	0.0901287	0.0992934	0.0975148	0.0982508	0.103792	0.107115	0.0991584	0.09696	0.100041
2764	0.0950112	0.107202	0.101299	0.100464	0.091354	0.102278	0.0971633	0.102128	0.102018	0.101197
2765	0.103659	0.101559	0.0968572	0.105493	0.0971027	0.098411	0.095381	0.106777	0.0956596	0.0991283
2766	0.0901106	0.110235	0.0992106	0.0971072	0.0979651	0.0964615	0.0997242	0.095016	0.118796	0.0957245
2767	0.0991646	0.0990038	0.0985561	0.10026	0.103232	0.097939	0.10108	0.0976615	0.10235	0.100971
2768	0.0953701	0.0843838	0.105638	0.0929771	0.118129	0.0884336	0.113194	0.100621	0.106382	0.0942542
2769	0.0979934	0.110266	0.117239	0.0889138	0.0995528	0.0944645	0.0974553	0.100638	0.09459	0.0978832
2770	0.104457	0.0979729	0.096263	0.101522	0.0976661	0.100523	0.10263	0.0990304	0.100457	0.0996065
2771	0.0985585	0.102654	0.101471	0.106909	0.10282	0.0971552	0.100705	0.0957991	0.0935006	0.100402
2772	0.0975293	0.102319	0.106722	0.101727	0.0899953	0.100733	0.104356	0.103215	0.0928797	0.100038
2773	0.108379	0.103208	0.102146	0.0957666	0.094902	0.104284	0.0991023	0.0975294	0.0937385	0.100691
2774	0.10141	0.0995748	0.0979307	0.103346	0.0952697	0.105119	0.0935395	0.104873	0.0977977	0.101203
2775	0.0998353	0.0981361	0.100873	0.0961881	0.101519	0.104632	0.0953832	0.0998513	0.104294	0.0991917
2776	0.101802	0.0930386	0.0962126	0.0992179	0.0964972	0.099524	0.105526	0.103295	0.103038	0.102101
2777	0.0977822	0.09876	0.104847	0.102893	0.103177	0.101827	0.0994422	0.0963081	0.0937194	0.100966
2778	0.100465	0.102865	0.102409	0.104088	0.0944012	0.0998351	0.104933	0.0970377	0.0933652	0.10044
2779	0.101956	0.095632	0.0992441	0.103585	0.0956139	0.102578	0.10003	0.105111	0.0945549	0.101621
2780	0.101965	0.0917287	0.102301	0.0951628	0.0995516	0.11008	0.0936182	0.105198	0.0982433	0.101845
2781	0.106283	0.0953216	0.100412	0.103314	0.104032	0.0982173	0.0958953	0.104754	0.0903487	0.101226
2782	0.0910183	0.0971917	0.115816	0.0958528	0.0960532	0.117353	0.0943134	0.0977417	0.0948572	0.0986292
2783	0.121526	0.0901575	0.0971182	0.101841	0.0941086	0.103307	0.114599	0.0951377	0.085447	0.096118
2784	0.0979756	0.102834	0.100711	0.104045	0.0941115	0.101223	0.0965426	0.105317	0.0968437	0.100335
2785	0.104662	0.0970158	0.0984714	0.106367	0.102552	0.0966747	0.0987014	0.103208	0.0924021	0.0998694
2786	0.100659	0.0946872	0.100674	0.0974618	0.0982143	0.108019	0.0959925	0.103275	0.100766	0.100047
2787	0.112835	0.0847482	0.101692	0.0989543	0.120234	0.109065	0.0955772	0.0924081	0.0898336	0.0937158
2788	0.101834	0.0983566	0.098891	0.100542	0.0995172	0.109454	0.101341	0.0906789	0.0981803	0.101247
2789	0.0986154	0.10094	0.102513	0.100438	0.0964847	0.101958	0.0947452	0.10611	0.0992743	0.0986516
2790	0.101252	0.0951444	0.100204	0.100362	0.0951116	0.104925	0.105735	0.0979587	0.0981114	0.1011
2791	0.107479	0.105307	0.0986369	0.0978885	0.100468	0.0998124	0.090909	0.102023	0.0950552	0.102578
2792	0.0961846	0.0889322	0.111015	0.0997265	0.100068	0.0949266	0.113554	0.105484	0.0905266	0.0986206
2793	0.0939167	0.11091	0.117901	0.0924364	0.0954179	0.102367	0.0974196	0.0965165	0.0943394	0.0977131
2794	0.107589	0.098062	0.0966622	0.101858	0.102341	0.0954497	0.102486	0.0992961	0.0963904	0.0999662
2795	0.100048	0.0974782	0.106028	0.101316	0.101752	0.10028	0.101846	0.0988192	0.092398	0.0995328
2796	0.100266	0.0942023	0.0983574	0.0940483	0.103573	0.0942798	0.117234	0.090458	0.110516	0.0971621
2797	0.0967987	0.0908751	0.0976646	0.111653	0.0984511	0.0969166	0.121233	0.0929118	0.0971642	0.096174
2798	0.0968226	0.0955441	0.0961408	0.111619	0.0914336	0.123525	0.0959729	0.0931626	0.0981064	0.0975044
2799	0.108421	0.102017	0.0938897	0.102701	0.103463	0.100278	0.0951605	0.0961139	0.0976335	0.100672
2800	0.0937689	0.0932872	0.0982721	0.100266	0.0964507	0.101783	0.118889	0.0899836	0.112685	0.0945606
2801	0.100085	0.0945053	0.106712	0.0935352	0.1076	0.0977172	0.103252	0.0975808	0.0978165	0.100804
2802	0.111348	0.0889966	0.100851	0.0959518	0.101182	0.0998936	0.118637	0.0918453	0.0954057	0.0952625
2803	0.105868	0.097863	0.104804	0.10276	0.0989181	0.101851	0.103853	0.0962671	0.0863173	0.101015
2804	0.10931	0.098656	0.100025	0.0965534	0.0995156	0.105393	0.0961418	0.0983511	0.0944614	0.101453
2805	0.102937	0.0980419	0.107602	0.095153	0.0977455	0.0930537	0.0906657	0.125139	0.0925554	0.0961604
2806	0.103495	0.119268	0.107267	0.0998975	0.0988904	0.0958474	0.0948287	0.0933547	0.0898213	0.0968726
2807	0.107924	0.102777	0.0993733	0.0931224	0.0982521	0.0935244	0.102832	0.100977	0.101045	0.100241
2808	0.100716	0.106559	0.1046	0.104534	0.0983754	0.0938046	0.100915	0.0997746	0.0897968	0.100703
2809	0.100349	0.0920697	0.100002	0.105246	0.0914117	0.106839	0.104164	0.104855	0.093606	0.101218
2810	0.101318	0.0993174	0.0940927	0.100361	0.0992515	0.101932	0.0991238	0.097868	0.106285	0.100916
2811	0.113893	0.0912584	0.0936623	0.0987397	0.0913611	0.0964386	0.0973964	0.122261	0.0976948	0.0970633
2812	0.100627	0.0918118	0.10441	0.103086	0.103436	0.100718	0.0996389	0.104808	0.0897079	0.1013
2813	0.102135	0.0949794	0.101566	0.0965696	0.0994122	0.107021	0.101516	0.0967752	0.0983651	0.101498
2814	0.0968847	0.0996592	0.100633	0.0994447	0.0958573	0.101375	0.100409	0.101433	0.102566	0.10185
2815	0.100311	0.0984712	0.0993724	0.103923	0.102348	0.108275	0.0966202	0.0931835	0.0973175	0.100146
2816	0.093126	0.0951502	0.0951476	0.0978943	0.0906796	0.0932417	0.102911	0.117697	0.118035	0.09636
2817	0.103251	0.101905	0.102926	0.0957123	0.0981673	0.0975543	0.0985123	0.103804	0.0974801	0.100498
2818	0.100984	0.0935551	0.0971326	0.0957425	0.0943278	0.0910644	0.121588	0.099481	0.109642	0.0965274
2819	0.0998409	0.103534	0.105099	0.0973484	0.0961262	0.0968013	0.0939884	0.110144	0.0946141	0.102275
2820	0.0953956	0.100101	0.0967176	0.11734	0.0959811	0.110917	0.0902257	0.101086	0.09437	0.0978093
2821	0.0967706	0.102075	0.10036	0.106353	0.106682	0.0968455	0.102382	0.0917426	0.0969792	0.0999114
2822	0.100562	0.100509	0.0972405	0.108167	0.0916708	0.105186	0.100196	0.100752	0.0944314	0.101389
2823	0.0989986	0.103548	0.0968152	0.107596	0.0992695	0.0979481	0.097198	0.100559	0.09746	0.100897
2824	0.115623	0.120147	0.0954603	0.0984828	0.0994015	0.0985345	0.093621	0.0871828	0.0943625	0.0974122
2825	0.113344	0.11119	0.101851	0.0986466	0.090679	0.0960215	0.0915259	0.112616	0.0900049	0.0934135
2826	0.0965803	0.103742	0.102939	0.100931	0.0992264	0.0946012	0.108859	0.0931416	0.0985675	0.101486
2827	0.101197	0.103236	0.0965419	0.0976033	0.102916	0.0978788	0.0969138	0.0975454	0.105941	0.100626
2828	0.0902454	0.104374	0.0975576	0.0891693	0.0881689	0.0945283	0.0940496	0.118672	0.129526	0.0939547
2829	0.118023	0.0979274	0.102224	0.0950271	0.109979	0.0905688	0.098267	0.102903	0.0885309	0.0959005
2830	0.100097	0.0973211	0.0965905	0.100523	0.106045	0.0978417	0.0979021	0.100162	0.104454	0.0992837
2831	0.10843	0.102256	0.0993089	0.100002	0.0945327	0.104342	0.0996187	0.0975513	0.093216	0.100633
2832	0.0975547	0.116859	0.113862	0.094989	0.102062	0.0904354	0.0918614	0.102901	0.0924414	0.0962183
2833	0.0931497	0.0944517	0.119009	0.096012	0.118651	0.0951586	0.0992236	0.095897	0.0899734	0.0971879
2834	0.0979506	0.0955247	0.100267	0.10281	0.0956831	0.10434	0.108895	0.0946078	0.0984558	0.10146
2835	0.0938152	0.0875393	0.121154	0.0947947	0.119631	0.112929	0.0920437	0.0925183	0.0898858	0.0938345
2836	0.102521	0.0974157	0.108478	0.089443	0.102734	0.103266	0.0962633	0.101233	0.0973983	0.100663
2837	0.096464	0.0975352	0.103959	0.0990805	0.106551	0.103438	0.0959266	0.0966265	0.100364	0.0998408
2838	0.122322	0.118654	0.0951001	0.095782	0.0985173	0.0898452	0.0947729	0.0956262	0.0930512	0.0964432
2839	0.106503	0.097225	0.0968592	0.0942743	0.101471	0.102622	0.0935956	0.104024	0.104274	0.0991971
2840	0.0986351	0.0978358	0.106913	0.0990138	0.118269	0.0988231	0.098368	0.0889544	0.0967529	0.0958576
2841	0.0939345	0.0946249	0.11259	0.0967826	0.102088	0.0904728	0.0999208	0.116045	0.0964	0.096111
2842	0.119907	0.0978725	0.0961593	0.0919387	0.0985601	0.0950347	0.106214	0.0996672	0.0977027	0.0967448
2843	0.105907	0.100046	0.104706	0.0981161	0.105273	0.099691	0.0932895	0.101867	0.0918416	0.0987536
2844	0.0974298	0.107076	0.104755	0.0986584	0.0946364	0.10197	0.0995882	0.0965889	0.0980644	0.101108
2845	0.102936	0.106003	0.100434	0.0954189	0.0941462	0.101402	0.0907557	0.107773	0.100931	0.100168
2846	0.0967434	0.103984	0.102854	0.10105	0.0954032	0.105353	0.0961983	0.098521	0.0981909	0.101653
2847	0.100053	0.0997343	0.101144	0.10031	0.10298	0.101904	0.0913541	0.104345	0.0972996	0.100787
2848	0.0995724	0.0984728	0.104416	0.0934497	0.0988563	0.0977767	0.103175	0.101362	0.101972	0.100755
2849	0.103198	0.102877	0.0974804	0.099892	0.0985683	0.101649	0.0988691	0.0957523	0.101654	0.100268
2850	0.0946654	0.0974845	0.100191	0.1059	0.0974348	0.0949333	0.106621	0.102998	0.100245	0.0995401
2851	0.108343	0.0947447	0.098651	0.0956687	0.0984478	0.10877	0.103288	0.0936387	0.0976378	0.100689
2852	0.103009	0.0958506	0.108279	0.094833	0.100109	0.100674	0.100492	0.102915	0.0911272	0.102125
2853	0.101699	0.0998945	0.101737	0.102261	0.100783	0.0995311	0.105548	0.0940986	0.095605	0.0986242
2854	0.100696	0.101897	0.0939252	0.112642	0.0907607	0.093387	0.096323	0.116948	0.0970031	0.0964798
2855	0.0992565	0.102854	0.0962883	0.104107	0.0985765	0.10845	0.098999	0.089852	0.101665	0.100238
2856	0.0955143	0.0897777	0.102711	0.102542	0.105417	0.104136	0.0991744	0.102202	0.099352	0.0988146
2857	0.118799	0.114438	0.0973302	0.0928905	0.102195	0.0871588	0.094342	0.100395	0.096477	0.0959599
2858	0.096743	0.0989697	0.104256	0.101236	0.0982528	0.105488	0.104536	0.0931945	0.096995	0.100047
2859	0.0944192	0.102301	0.106749	0.097075	0.102264	0.0987857	0.0962489	0.100999	0.100737	0.100153
2860	0.110382	0.0947316	0.101686	0.103067	0.111982	0.104653	0.0930597	0.0962579	0.086402	0.097166
2861	0.0951677	0.100017	0.0973036	0.0956919	0.0970413	0.114153	0.0969055	0.091662	0.117189	0.0949195
2862	0.107145	0.100871	0.100635	0.101474	0.101917	0.098894	0.094259	0.102854	0.0920999	0.0996301
2863	0.0971623	0.0901681	0.0958729	0.0827922	0.10668	0.0952673	0.106945	0.0973056	0.135012	0.0930862
2864	0.101459	0.103321	0.0941771	0.10476	0.103509	0.0993049	0.0953863	0.0963352	0.101596	0.100634
2865	0.107467	0.105805	0.098716	0.099255	0.097929	0.095423	0.0984627	0.100648	0.0964402	0.0999132
2866	0.0980995	0.0961464	0.0965689	0.107841	0.09922	0.102379	0.10382	0.0968055	0.0982166	0.10112
2867	0.102857	0.0995841	0.100917	0.102001	0.100953	0.106209	0.0944731	0.0992001	0.0949046	0.0986133
2868	0.0990514	0.0955874	0.102456	0.100258	0.0951067	0.1062	0.0970381	0.1059	0.0972363	0.100885
2869	0.101441	0.107106	0.097471	0.100439	0.0908683	0.0980704	0.10415	0.0979359	0.101863	0.100973
2870	0.100745	0.0992217	0.106843	0.0990153	0.103708	0.105071	0.0919639	0.100873	0.0905357	0.101533
2871	0.104343	0.10227	0.101882	0.100268	0.0951662	0.10028	0.0995468	0.101858	0.0932558	0.100946
2872	0.0966367	0.0942764	0.094582	0.0996052	0.0981781	0.090691	0.120892	0.0954582	0.113957	0.0960488
2873	0.0991976	0.0947847	0.102032	0.0962484	0.0952024	0.0997247	0.10104	0.108888	0.101735	0.100985
2874	0.0959307	0.102167	0.100351	0.103532	0.0979138	0.101002	0.0957197	0.10317	0.100467	0.099763
2875	0.101364	0.0986535	0.100331	0.100118	0.0947008	0.0976753	0.100721	0.108464	0.0971718	0.100702
2876	0.0981506	0.099909	0.118063	0.0951542	0.114888	0.0945635	0.0959451	0.0969501	0.0870922	0.0980801
2877	0.0954948	0.100703	0.100214	0.105573	0.0971903	0.107181	0.0994764	0.0948188	0.100013	0.0993055
2878	0.1045	0.0945005	0.10139	0.100186	0.0991986	0.100479	0.103572	0.101653	0.0932487	0.101023
2879	0.0943102	0.0917789	0.111347	0.0971016	0.0920019	0.101476	0.123148	0.0947299	0.0948366	0.0983609
2880	0.101156	0.103601	0.103785	0.095022	0.0918946	0.103632	0.100891	0.0990849	0.0985738	0.102239
2881	0.0908324	0.110091	0.121094	0.0959813	0.0888093	0.117324	0.0943271	0.0938665	0.0908984	0.0952067
2882	0.0925488	0.0985498	0.109619	0.0956734	0.0905308	0.0974121	0.100529	0.116459	0.101163	0.0967153
2883	0.0949401	0.115678	0.0934779	0.0978002	0.0901114	0.099344	0.0946606	0.0993444	0.119182	0.0961159
2884	0.10154	0.0998773	0.0992137	0.102031	0.105087	0.101845	0.0972195	0.0954656	0.0991828	0.0984986
2885	0.100963	0.0927527	0.0984154	0.0930857	0.0920891	0.103365	0.104582	0.105596	0.107361	0.101897
2886	0.0977637	0.107637	0.102771	0.103631	0.0957536	0.105253	0.0938441	0.0971066	0.0946273	0.101565
2887	0.0944092	0.0969805	0.0978302	0.119545	0.097615	0.115896	0.0940419	0.0951605	0.0923179	0.0958959
2888	0.0968397	0.103668	0.106899	0.0974431	0.0962038	0.103246	0.100438	0.0973295	0.0992139	0.0982593
2889	0.102335	0.10339	0.103555	0.0970218	0.0999784	0.0945438	0.100084	0.102475	0.0984329	0.0978832
2890	0.0886381	0.0962345	0.102842	0.118073	0.0962102	0.111664	0.0983885	0.0973316	0.0953835	0.09468
2891	0.0923991	0.094535	0.0934889	0.101623	0.0977487	0.0988515	0.112359	0.0949735	0.118691	0.0957541
2892	0.115587	0.0947112	0.0945703	0.0957654	0.0983438	0.122271	0.091037	0.0932066	0.0976219	0.0965529
2893	0.099367	0.103106	0.101046	0.101837	0.098537	0.097739	0.0989719	0.101533	0.0972227	0.100639
2894	0.0982356	0.105251	0.100724	0.105899	0.0972275	0.102949	0.102384	0.0913449	0.0964646	0.0995163
2895	0.0987889	0.0966412	0.0985529	0.112314	0.118716	0.0968631	0.093217	0.0949573	0.0950839	0.0946653
2896	0.0913577	0.101886	0.0973627	0.126332	0.132867	0.0895848	0.090588	0.0879083	0.0928635	0.0890595
2897	0.104096	0.0875909	0.10176	0.0999939	0.0987833	0.101684	0.107812	0.103944	0.0933684	0.100552
2898	0.10426	0.0980888	0.0996735	0.0984924	0.107882	0.0963799	0.10353	0.0927004	0.0980838	0.100998
2899	0.118416	0.108189	0.0976022	0.0891944	0.0974219	0.102911	0.0914037	0.0986964	0.100238	0.0957005
2900	0.104085	0.0910928	0.0980055	0.111082	0.0912156	0.100245	0.0991733	0.117622	0.0899634	0.0970297
2901	0.104382	0.0951669	0.0989937	0.09394	0.108054	0.106661	0.0916826	0.0981124	0.10197	0.10105
2902	0.0952797	0.103234	0.101124	0.104752	0.103427	0.102073	0.0933071	0.0978553	0.0980949	0.100926
2903	0.116702	0.0891733	0.103871	0.0943472	0.101211	0.0934709	0.0974532	0.119532	0.0878841	0.0953012
2904	0.101864	0.0988441	0.105135	0.0968004	0.0954039	0.105376	0.0976839	0.10263	0.0940875	0.101789
2905	0.0969867	0.0972488	0.102869	0.100857	0.097227	0.0998354	0.103422	0.102477	0.0997219	0.0991053
2906	0.100901	0.102045	0.10352	0.100139	0.0989675	0.108921	0.0892071	0.101487	0.0936864	0.100812
2907	0.0959413	0.102221	0.0990176	0.106175	0.101886	0.0992398	0.10001	0.0953175	0.100548	0.0998257
2908	0.104583	0.0980769	0.0987671	0.101659	0.0901184	0.100656	0.106867	0.103098	0.0962898	0.0997632
2909	0.103138	0.0943903	0.0992105	0.0988661	0.0978944	0.103393	0.102665	0.100368	0.100331	0.0996264
2910	0.099569	0.104134	0.0949965	0.108138	0.104326	0.0984821	0.097556	0.0932297	0.098643	0.10143
2911	0.102432	0.104921	0.10161	0.0960758	0.0971378	0.104588	0.0938896	0.100025	0.0999395	0.0992282
2912	0.0967289	0.10602	0.135688	0.0859043	0.106222	0.111571	0.0888624	0.0908578	0.0840081	0.0914258
2913	0.097211	0.0980027	0.103048	0.100247	0.101386	0.0975575	0.0995054	0.10391	0.0998233	0.0990837
2914	0.100243	0.0943679	0.10096	0.103291	0.102047	0.0941533	0.102134	0.107087	0.0960671	0.0994523
2915	0.101021	0.104846	0.098692	0.0972456	0.0958922	0.0975504	0.100751	0.0991904	0.103058	0.102068
2916	0.101544	0.0954039	0.10202	0.0982559	0.103125	0.101598	0.0952631	0.104062	0.0978148	0.100708
2917	0.115398	0.0990329	0.0903585	0.117391	0.108117	0.0894925	0.106545	0.093033	0.0867485	0.0939137
2918	0.120398	0.0926966	0.0986312	0.0931365	0.101805	0.0987446	0.0903303	0.115265	0.0926396	0.0956894
2919	0.105177	0.0954653	0.0965409	0.108331	0.0999962	0.101058	0.0963117	0.105299	0.0901972	0.101648
2920	0.105809	0.0989338	0.0995823	0.0936225	0.0992737	0.0993422	0.0992448	0.101746	0.101661	0.100798
2921	0.103335	0.106446	0.102177	0.0974791	0.0982411	0.101793	0.0990213	0.0934703	0.097482	0.100499
2922	0.0973382	0.105128	0.105896	0.10053	0.0975858	0.0980226	0.0996115	0.100221	0.0958741	0.099472
2923	0.113776	0.093827	0.0972957	0.0973836	0.0940066	0.0964738	0.11957	0.095007	0.0963013	0.0960325
2924	0.089853	0.117526	0.118156	0.0948954	0.0899165	0.100437	0.0955585	0.100216	0.0961906	0.0962172
2925	0.105565	0.101933	0.104656	0.0918232	0.0988854	0.0952809	0.0952626	0.108354	0.0972388	0.100691
2926	0.104399	0.0935752	0.102646	0.0965285	0.101789	0.102331	0.102137	0.10048	0.0959736	0.0997613
2927	0.0972738	0.0967333	0.108451	0.0965053	0.101771	0.0981456	0.0999174	0.104573	0.0962638	0.0997894
2928	0.0994724	0.0962412	0.102596	0.10292	0.0973216	0.0976086	0.106225	0.102521	0.0955599	0.0992327
2929	0.108473	0.102395	0.0958253	0.102789	0.0911225	0.109037	0.0954991	0.100241	0.0938835	0.100779
2930	0.096753	0.100327	0.108155	0.0985834	0.0932015	0.101776	0.0990914	0.106671	0.0954554	0.0993746
2931	0.0956989	0.103396	0.106514	0.101454	0.0956836	0.0962245	0.0939752	0.113762	0.0947324	0.0980118
2932	0.104647	0.0983096	0.0978579	0.101265	0.106853	0.101134	0.0960663	0.0967419	0.0971505	0.100027
2933	0.118037	0.112554	0.0908551	0.0942794	0.0910023	0.0958354	0.106309	0.0918155	0.106532	0.0930174
2934	0.1	0.0932301	0.103122	0.0969157	0.101473	0.107321	0.0955299	0.102613	0.0999791	0.0994322
2935	0.0941634	0.0961332	0.103215	0.10339	0.0915993	0.106772	0.104284	0.100854	0.0978932	0.10149
2936	0.0968867	0.121038	0.112852	0.0975457	0.0922392	0.0950695	0.100461	0.0935508	0.091258	0.0985134
2937	0.107712	0.0971005	0.104193	0.09128	0.0984368	0.103943	0.0986969	0.100915	0.0970786	0.100207
2938	0.0994151	0.101941	0.111977	0.09821	0.118865	0.0997431	0.0908191	0.0920759	0.0891972	0.0968626
2939	0.0985801	0.104426	0.103507	0.101454	0.0958044	0.103078	0.100944	0.0949897	0.095105	0.102034
2940	0.10788	0.101662	0.106801	0.0914224	0.098176	0.10392	0.0987142	0.0970276	0.0933525	0.100503
2941	0.100397	0.107622	0.104107	0.0985349	0.0916982	0.107149	0.0956958	0.0984294	0.0945401	0.101625
2942	0.0874542	0.0919999	0.0990089	0.136059	0.106441	0.109323	0.0932203	0.0960495	0.0865555	0.0934119
2943	0.116981	0.090623	0.0997949	0.0909468	0.102068	0.099195	0.114317	0.0926485	0.0968755	0.0960236
2944	0.0969655	0.0969504	0.109812	0.0910539	0.0919182	0.0990457	0.0961326	0.120113	0.0987748	0.0983805
2945	0.0936395	0.0943134	0.0941983	0.0908711	0.0917101	0.117569	0.104952	0.0890403	0.130459	0.0934843
2946	0.0959806	0.10109	0.111982	0.0950923	0.123022	0.0965406	0.0883207	0.0948925	0.0962911	0.095987
2947	0.0996433	0.0961583	0.10855	0.0948645	0.0992896	0.102445	0.0976204	0.104921	0.0943738	0.101552
2948	0.096837	0.0873956	0.108509	0.0915205	0.094344	0.0946037	0.102833	0.125535	0.100985	0.0964575
2949	0.098319	0.102366	0.0977028	0.0996114	0.0981616	0.0987012	0.0964003	0.103494	0.105382	0.100117
2950	0.0978126	0.0982355	0.103691	0.102003	0.0983929	0.0929811	0.0924956	0.120839	0.0967016	0.0962923
2951	0.12166	0.0979716	0.0971726	0.0950817	0.0935293	0.0929799	0.110077	0.102892	0.0922998	0.0959217
2952	0.0943309	0.0959606	0.0988907	0.097335	0.0918389	0.0988989	0.0943732	0.119882	0.110443	0.0980014
2953	0.103176	0.0970853	0.106151	0.0968474	0.102144	0.105395	0.098767	0.0968351	0.0929945	0.100061
2954	0.10069	0.0988464	0.114606	0.0928462	0.115194	0.0986078	0.0963845	0.0930968	0.0907715	0.0979358
2955	0.103989	0.10502	0.100303	0.101071	0.0931075	0.0923323	0.102149	0.10687	0.0957993	0.0992758
2956	0.0999447	0.12177	0.109581	0.0989778	0.0938163	0.090324	0.102164	0.0945344	0.092592	0.0957718
2957	0.118865	0.112993	0.0982921	0.0950146	0.102081	0.0906277	0.0981045	0.0950185	0.0928788	0.0959846
2958	0.101794	0.10263	0.104677	0.0986765	0.0989172	0.0940759	0.0994764	0.104703	0.093612	0.101194
2959	0.103728	0.100445	0.101747	0.0986931	0.10592	0.092493	0.0949951	0.106776	0.0956491	0.0993678
2960	0.114044	0.0956543	0.102905	0.0929644	0.139951	0.0920088	0.0880792	0.0891581	0.0907484	0.0938572
2961	0.103483	0.0979041	0.103903	0.0996497	0.102775	0.0970887	0.0984667	0.103471	0.0926434	0.100258
2962	0.0979766	0.103524	0.101297	0.100633	0.0997127	0.109445	0.0896553	0.0981217	0.0983897	0.101217
2963	0.0975734	0.0972379	0.107659	0.0994551	0.100384	0.0993509	0.105246	0.0991433	0.0948248	0.0985186
2964	0.102631	0.128889	0.0984126	0.0902637	0.0944845	0.0898062	0.0925835	0.0957385	0.11445	0.0930655
2965	0.100261	0.0970109	0.106531	0.0951413	0.0941419	0.10818	0.100378	0.100964	0.0965492	0.100286
2966	0.100063	0.0929856	0.111553	0.0950491	0.0982204	0.0990352	0.109208	0.100404	0.096314	0.0961233
2967	0.0952299	0.118834	0.107605	0.0988143	0.095582	0.102138	0.0932627	0.0927955	0.0978728	0.0975566
2968	0.0969898	0.095463	0.0984431	0.103874	0.114059	0.096925	0.100318	0.0933203	0.102873	0.0978219
2969	0.100769	0.101576	0.101252	0.101916	0.102271	0.0931132	0.102837	0.0994203	0.0966988	0.100131
2970	0.103849	0.0984748	0.101533	0.0973679	0.102675	0.0974413	0.103449	0.097146	0.0975548	0.100402
2971	0.100398	0.111136	0.0918856	0.0952115	0.0982633	0.0955182	0.0960625	0.0967046	0.119388	0.0961471
2972	0.10143	0.094227	0.11321	0.090142	0.119573	0.098023	0.0970144	0.0939501	0.0940205	0.0974199
2973	0.103586	0.0955731	0.103875	0.0953846	0.0967081	0.0971643	0.110286	0.0995463	0.0949592	0.102703
2974	0.100414	0.0987592	0.101487	0.101661	0.0938816	0.107758	0.0962455	0.103275	0.0963619	0.0998865
2975	0.0997067	0.0965181	0.0977851	0.0930509	0.115252	0.0947864	0.0913643	0.102654	0.113296	0.0956722
2976	0.0993011	0.104645	0.107829	0.100648	0.0966452	0.102306	0.0991312	0.0983261	0.0914862	0.0991068
2977	0.0971149	0.0984192	0.101633	0.0996973	0.0944611	0.108443	0.104968	0.0935743	0.101102	0.100488
2978	0.113399	0.113704	0.100178	0.0985495	0.101273	0.0935268	0.0973236	0.0942746	0.0921695	0.0953459
2979	0.110707	0.0880597	0.11297	0.0858444	0.0849338	0.0909864	0.103868	0.139153	0.0906513	0.0908792
2980	0.101192	0.102572	0.102976	0.0973539	0.107229	0.0912494	0.0945406	0.105327	0.0970104	0.100454
2981	0.106801	0.0934059	0.0997005	0.098749	0.101397	0.104684	0.0974356	0.102536	0.0956031	0.0993957
2982	0.0961848	0.087326	0.100541	0.0947058	0.0948796	0.104871	0.112856	0.100422	0.110683	0.0972771
2983	0.100524	0.087406	0.110685	0.0964488	0.125117	0.100533	0.0999236	0.0904165	0.0904143	0.0975811
2984	0.099143	0.101591	0.103893	0.0996603	0.0980435	0.0972483	0.103331	0.0997684	0.096772	0.100352
2985	0.0900829	0.0950983	0.109285	0.0926253	0.11266	0.09409	0.093104	0.107361	0.11134	0.0936789
2986	0.0986342	0.0917468	0.101473	0.114289	0.0999561	0.0926792	0.096658	0.118741	0.0873382	0.0979822
2987	0.09806	0.0967177	0.0986628	0.118861	0.0932428	0.091108	0.120082	0.0985255	0.0887829	0.095677
2988	0.0998944	0.0963859	0.0984307	0.0991831	0.0959071	0.0946384	0.106397	0.105136	0.10257	0.101643
2989	0.0979222	0.0993375	0.104096	0.100803	0.0916834	0.109822	0.0975518	0.102326	0.0945114	0.101613
2990	0.0976584	0.0949595	0.0955254	0.0964387	0.0951513	0.095455	0.0954703	0.118575	0.113906	0.0970029
2991	0.103584	0.093906	0.0985772	0.101923	0.0983551	0.0995678	0.107332	0.0994571	0.0970869	0.100149
2992	0.111949	0.0928111	0.0945686	0.098317	0.11904	0.0921111	0.0947181	0.101878	0.0995287	0.0949815
2993	0.100719	0.0937325	0.101129	0.101777	0.0981519	0.105115	0.107035	0.0952849	0.0968644	0.0999665
2994	0.10478	0.100309	0.100388	0.100869	0.0993429	0.0983224	0.0998745	0.10054	0.0942675	0.101253
2995	0.0988609	0.102517	0.104263	0.103733	0.0941026	0.103617	0.102818	0.0970414	0.092581	0.100142
2996	0.10474	0.0918984	0.100631	0.0924849	0.099563	0.102631	0.0998292	0.104871	0.101953	0.101249
2997	0.0965271	0.102229	0.1009	0.106517	0.0979888	0.0968117	0.0988265	0.103526	0.0966435	0.100014
2998	0.100477	0.0978266	0.0996391	0.099291	0.0978027	0.0969837	0.0998748	0.107577	0.100624	0.0998651
2999	0.119027	0.10022	0.0947498	0.0918323	0.0928456	0.117304	0.0934951	0.0955625	0.0995658	0.0950387
3000	0.0966219	0.097524	0.0985973	0.106152	0.098194	0.104951	0.102683	0.0953002	0.100336	0.0996997
