# Supplementary material for: Inferring multimodal latent topics from electronic health records
Source: Nat Commun. 2020 May 21;11:2536. doi: 10.1038/s41467-020-16378-3 (PMC7242436; doi:10.1038/s41467-020-16378-3)
Supplement: Supplementary file 13 — Supplementary Software 1 [file 41467_2020_16378_MOESM13_ESM.zip › Supplementary_software/mixehr/data/sim123/trainData_nmar_SJCVB0_nmar_K10_B100_iter9_obscnt.csv]

2	1	0.0844198	3.69539	0.158041	0.0979194	0.0671896	0.204638	0.132583	0.0925052	0.336113	12.37
2	2	1.23886	8.26933	1.65487	0.713999	1.49847	2.14914	5.96145	2.8568	1.02189	3.33746
2	3	2.18153	16.9532	1.22717	1.56463	0.901036	1.66753	1.33843	2.22475	1.0133	1.88665
2	4	0.214674	3.70906	8.57522	0.165325	0.105009	0.68971	0.175538	0.148739	1.0823	1.95163
2	5	1.04933	10.7993	2.72295	0.858054	2.43276	2.53685	3.37245	8.19625	1.32786	3.68271
2	6	1.10661	1.05296	0.368846	0.711514	0.913669	0.441947	5.51427	0.92737	2.58874	5.27476
2	7	1.14443	1.51695	0.680142	1.24291	1.37687	1.28485	16.9376	1.84309	1.33099	0.513002
2	8	1.433	6.98928	0.123048	0.575025	0.204822	0.741119	7.45831	0.709368	1.90177	0.688074
2	9	1.02385	1.56137	7.50599	0.645606	0.432847	1.04822	4.0429	0.937825	6.42391	1.32548
2	10	1.55296	2.37215	0.296335	0.536919	2.07601	0.525237	6.6901	9.24732	1.12124	0.574368
2	11	0.146252	0.583657	0.0850411	5.26089	3.03411	0.382479	0.527782	0.146414	0.213505	6.27157
2	12	1.41187	2.58066	2.71786	4.61833	7.52013	3.08493	5.46335	2.28762	0.941734	1.08224
2	13	0.280466	8.07253	0.728886	4.36446	2.72117	0.441178	0.186018	0.480018	0.381779	0.659746
2	14	0.611186	1.597	8.65618	5.95692	3.42264	0.752768	0.935869	0.972632	2.88196	0.612932
2	15	3.48949	5.91081	2.93822	3.74855	6.2192	4.08956	5.81271	6.14017	1.37206	5.24071
2	16	0.270134	0.613992	0.856836	1.24948	0.470157	5.64983	0.645454	0.238084	0.869482	6.71866
2	17	0.508446	0.359535	0.576063	1.02846	0.85565	6.85872	4.49475	0.69358	0.426368	0.381139
2	18	1.9881	7.32649	1.53692	2.05142	1.04346	5.99537	1.37006	2.88526	0.796445	1.7096
2	19	0.356567	0.359613	8.55769	0.628225	0.348409	5.37836	0.302936	0.503522	1.38068	0.648671
2	20	0.720762	0.297798	0.418235	0.531208	2.00011	5.81456	0.67708	9.41295	0.230556	0.392373
2	21	7.35701	0.422442	0.314496	0.496666	0.596294	0.219763	0.483657	1.3015	0.496529	8.41856
2	22	6.43368	1.6353	1.46584	1.47906	2.30768	1.84187	5.10278	4.24682	1.19681	3.06329
2	23	8.18443	6.56619	0.100036	0.19979	0.149214	0.232795	0.137021	1.04406	0.232057	0.62311
2	24	6.44178	0.106484	6.4509	0.548444	0.153067	0.217095	0.181379	1.0199	3.33933	0.449973
2	25	3.32583	0.28001	0.238336	0.134281	0.754965	0.368159	0.314914	9.0883	0.251384	0.484095
