# Supplementary material for: Inferring multimodal latent topics from electronic health records
Source: Nat Commun. 2020 May 21;11:2536. doi: 10.1038/s41467-020-16378-3 (PMC7242436; doi:10.1038/s41467-020-16378-3)
Supplement: Supplementary file 13 — Supplementary Software 1 [file 41467_2020_16378_MOESM13_ESM.zip › Supplementary_software/mixehr/data/sim123/trainData_labOnly_mar.txt]

1 2 11 0 1
1 2 14 0 1
1 2 19 0 1
1 2 21 0 1
2 2 3 0 1
2 2 5 0 1
2 2 6 0 1
2 2 12 1 1
2 2 15 0 1
2 2 23 0 1
3 2 6 0 1
3 2 7 0 1
3 2 17 0 1
3 2 21 0 1
4 2 2 0 1
4 2 16 0 1
4 2 19 0 1
4 2 24 0 1
5 2 3 1 1
5 2 7 0 1
5 2 10 1 1
5 2 20 1 1
5 2 21 0 1
5 2 25 0 1
6 2 1 1 1
6 2 4 0 1
6 2 7 0 1
6 2 12 0 1
6 2 13 0 1
6 2 23 1 1
7 2 12 0 1
7 2 17 0 1
7 2 18 0 1
7 2 19 0 1
7 2 24 1 1
8 2 2 1 1
8 2 15 0 1
8 2 18 0 1
8 2 23 0 1
9 2 2 0 1
9 2 3 0 1
9 2 5 1 1
9 2 8 0 1
9 2 15 1 1
9 2 21 0 1
9 2 23 0 1
10 2 2 0 1
10 2 4 0 1
10 2 10 0 1
10 2 25 0 1
11 2 3 1 1
11 2 6 0 1
11 2 8 0 1
11 2 9 0 1
11 2 14 0 1
11 2 15 0 1
11 2 16 0 1
11 2 25 0 1
12 2 1 0 1
12 2 2 0 1
12 2 10 0 1
12 2 11 0 1
12 2 22 0 1
13 2 1 0 1
13 2 9 0 1
13 2 13 1 1
13 2 14 0 1
13 2 23 1 1
14 2 7 1 1
14 2 8 0 1
14 2 12 1 1
14 2 16 0 1
14 2 21 1 1
14 2 23 0 1
14 2 25 0 1
15 2 2 0 1
15 2 4 0 1
15 2 8 0 1
15 2 17 0 1
15 2 19 0 1
15 2 22 0 1
16 2 2 0 1
16 2 3 0 1
16 2 5 1 1
16 2 10 0 1
16 2 12 0 1
16 2 16 0 1
16 2 22 0 1
17 2 3 0 1
17 2 6 0 1
17 2 7 0 1
17 2 10 0 1
17 2 13 0 1
17 2 17 0 1
17 2 24 1 1
17 2 25 1 1
18 2 3 0 1
18 2 6 0 1
18 2 7 0 1
18 2 17 0 1
18 2 18 0 1
18 2 19 1 1
19 2 11 0 1
19 2 12 0 1
19 2 18 1 1
19 2 19 0 1
19 2 20 1 1
19 2 21 0 1
19 2 23 1 1
19 2 24 1 1
19 2 25 0 1
20 2 1 0 1
20 2 2 0 1
20 2 4 0 1
20 2 11 0 1
20 2 20 0 1
20 2 22 1 1
21 2 7 0 1
21 2 8 1 1
21 2 10 0 1
21 2 17 0 1
21 2 19 0 1
21 2 25 0 1
22 2 2 0 1
22 2 3 0 1
22 2 4 0 1
22 2 9 0 1
22 2 16 1 1
22 2 20 0 1
22 2 22 0 1
23 2 4 0 1
23 2 5 0 1
23 2 10 1 1
23 2 12 0 1
23 2 14 0 1
23 2 15 0 1
23 2 20 0 1
23 2 22 0 1
23 2 25 1 1
24 2 5 0 1
24 2 18 0 1
24 2 24 0 1
25 2 5 0 1
25 2 7 0 1
25 2 8 1 1
25 2 11 0 1
26 2 12 1 1
26 2 20 1 1
26 2 22 0 1
27 2 6 0 1
27 2 7 1 1
27 2 12 1 1
27 2 13 1 1
27 2 15 1 1
27 2 17 0 1
27 2 23 0 1
27 2 25 0 1
28 2 1 1 1
28 2 5 0 1
28 2 8 0 1
28 2 10 0 1
28 2 24 0 1
29 2 14 0 1
29 2 20 0 1
29 2 21 0 1
30 2 11 1 1
30 2 12 0 1
30 2 14 0 1
30 2 15 1 1
30 2 18 1 1
30 2 22 0 1
31 2 4 0 1
31 2 6 0 1
31 2 12 0 1
31 2 15 0 1
31 2 21 0 1
31 2 24 0 1
32 2 10 0 1
32 2 12 0 1
32 2 21 0 1
32 2 22 0 1
33 2 4 0 1
33 2 6 0 1
33 2 16 0 1
33 2 21 0 1
34 2 6 0 1
34 2 7 1 1
34 2 8 0 1
34 2 14 0 1
34 2 16 0 1
34 2 23 0 1
35 2 3 1 1
35 2 4 1 1
35 2 9 0 1
35 2 11 0 1
35 2 14 0 1
35 2 18 0 1
35 2 20 0 1
35 2 22 0 1
36 2 2 0 1
36 2 3 1 1
36 2 6 0 1
36 2 9 0 1
36 2 15 0 1
36 2 18 1 1
37 2 4 0 1
37 2 10 0 1
37 2 12 0 1
37 2 14 0 1
38 2 12 0 1
38 2 13 0 1
38 2 17 0 1
38 2 21 0 1
38 2 23 0 1
39 2 7 0 1
39 2 15 0 1
39 2 19 0 1
39 2 22 0 1
39 2 24 0 1
40 2 3 0 1
40 2 5 0 1
40 2 13 0 1
40 2 15 0 1
40 2 18 1 1
40 2 19 1 1
40 2 22 0 1
41 2 3 0 1
41 2 8 1 1
41 2 11 0 1
42 2 2 0 1
42 2 16 1 1
42 2 21 0 1
43 2 3 0 1
43 2 4 0 1
43 2 5 0 1
43 2 9 0 1
43 2 10 0 1
43 2 16 0 1
43 2 18 0 1
44 2 3 0 1
44 2 7 0 1
44 2 16 0 1
45 2 4 0 1
45 2 7 0 1
45 2 9 0 1
45 2 13 0 1
45 2 18 1 1
45 2 19 0 1
45 2 20 0 1
45 2 23 0 1
46 2 5 1 1
46 2 9 0 1
46 2 15 0 1
46 2 20 1 1
46 2 22 0 1
47 2 1 0 1
47 2 5 0 1
47 2 13 0 1
47 2 14 0 1
47 2 17 1 1
47 2 24 0 1
48 2 1 1 1
48 2 3 0 1
48 2 8 0 1
48 2 10 0 1
48 2 20 0 1
49 2 1 1 1
49 2 7 0 1
49 2 16 1 1
49 2 22 0 1
49 2 24 1 1
49 2 25 0 1
50 2 4 0 1
50 2 5 0 1
50 2 9 0 1
50 2 14 0 1
50 2 24 0 1
51 2 1 0 1
51 2 4 1 1
51 2 5 0 1
51 2 11 1 1
51 2 16 0 1
51 2 17 0 1
51 2 19 1 1
51 2 23 0 1
52 2 1 0 1
52 2 5 0 1
52 2 9 0 1
52 2 10 0 1
52 2 11 0 1
52 2 21 0 1
52 2 23 0 1
53 2 5 0 1
53 2 11 0 1
53 2 17 0 1
53 2 20 0 1
53 2 21 1 1
53 2 22 1 1
54 2 5 0 1
54 2 6 1 1
54 2 13 0 1
54 2 14 0 1
54 2 17 0 1
54 2 20 0 1
54 2 24 0 1
55 2 1 0 1
55 2 4 0 1
55 2 7 1 1
55 2 15 0 1
55 2 17 0 1
55 2 19 0 1
55 2 20 0 1
55 2 23 0 1
56 2 6 0 1
56 2 12 0 1
56 2 17 0 1
57 2 6 0 1
57 2 9 0 1
57 2 15 0 1
57 2 17 0 1
57 2 18 0 1
57 2 21 1 1
57 2 22 1 1
57 2 23 0 1
58 2 3 0 1
58 2 5 0 1
58 2 7 0 1
58 2 10 0 1
58 2 14 0 1
58 2 16 0 1
58 2 19 0 1
59 2 6 0 1
59 2 10 0 1
59 2 17 1 1
59 2 19 0 1
60 2 11 1 1
60 2 13 1 1
60 2 18 0 1
60 2 19 0 1
60 2 25 0 1
61 2 2 0 1
61 2 5 0 1
61 2 7 0 1
61 2 8 0 1
61 2 13 1 1
61 2 16 1 1
61 2 24 1 1
61 2 25 0 1
62 2 3 0 1
62 2 11 0 1
62 2 15 0 1
62 2 19 0 1
62 2 25 0 1
63 2 2 0 1
63 2 9 0 1
63 2 13 1 1
63 2 15 0 1
63 2 16 1 1
63 2 18 0 1
63 2 22 0 1
63 2 23 1 1
64 2 2 0 1
64 2 7 0 1
64 2 9 0 1
64 2 11 1 1
64 2 12 0 1
64 2 16 1 1
64 2 18 0 1
64 2 24 0 1
65 2 1 0 1
65 2 2 0 1
65 2 3 0 1
65 2 10 0 1
65 2 13 0 1
65 2 18 0 1
65 2 23 0 1
66 2 2 0 1
66 2 4 1 1
66 2 8 1 1
66 2 10 0 1
66 2 11 0 1
66 2 16 0 1
66 2 25 0 1
67 2 2 0 1
67 2 8 0 1
67 2 17 1 1
67 2 19 0 1
67 2 25 0 1
68 2 8 0 1
68 2 20 0 1
68 2 24 1 1
68 2 25 0 1
69 2 25 0 1
70 2 9 1 1
70 2 10 1 1
70 2 19 0 1
70 2 23 0 1
70 2 25 0 1
71 2 10 0 1
71 2 15 0 1
71 2 17 0 1
71 2 19 0 1
71 2 21 1 1
71 2 22 0 1
72 2 5 1 1
72 2 10 0 1
72 2 15 0 1
72 2 17 0 1
72 2 21 0 1
72 2 24 0 1
73 2 2 0 1
73 2 3 0 1
73 2 12 0 1
73 2 14 0 1
73 2 16 0 1
73 2 21 0 1
74 2 2 0 1
74 2 9 1 1
74 2 13 0 1
74 2 17 0 1
74 2 19 1 1
74 2 25 0 1
75 2 7 0 1
75 2 10 0 1
75 2 15 0 1
75 2 16 0 1
75 2 18 0 1
76 2 1 0 1
76 2 3 0 1
76 2 7 0 1
76 2 8 1 1
76 2 9 1 1
76 2 11 1 1
76 2 13 0 1
76 2 19 0 1
77 2 3 1 1
77 2 7 0 1
77 2 11 0 1
77 2 15 0 1
77 2 16 1 1
77 2 18 0 1
77 2 19 0 1
77 2 21 1 1
77 2 25 0 1
78 2 3 0 1
78 2 11 0 1
78 2 13 0 1
78 2 16 0 1
78 2 17 0 1
78 2 23 0 1
79 2 10 0 1
79 2 18 0 1
79 2 19 0 1
79 2 23 0 1
80 2 1 1 1
80 2 13 0 1
80 2 15 0 1
81 2 8 0 1
81 2 12 1 1
81 2 14 1 1
81 2 16 0 1
81 2 21 1 1
81 2 23 0 1
82 2 3 0 1
82 2 16 0 1
82 2 18 0 1
82 2 19 0 1
83 2 13 0 1
83 2 14 1 1
83 2 15 0 1
83 2 21 0 1
84 2 9 0 1
84 2 10 0 1
84 2 16 1 1
85 2 8 1 1
85 2 11 0 1
85 2 12 0 1
85 2 13 0 1
85 2 17 1 1
85 2 20 1 1
85 2 22 0 1
85 2 25 0 1
86 2 1 1 1
86 2 7 0 1
86 2 9 0 1
86 2 14 0 1
86 2 15 0 1
86 2 17 0 1
87 2 2 1 1
87 2 4 0 1
87 2 7 1 1
87 2 8 0 1
87 2 24 0 1
88 2 14 1 1
88 2 15 0 1
88 2 20 0 1
88 2 24 0 1
89 2 3 1 1
89 2 6 0 1
89 2 8 0 1
89 2 10 1 1
89 2 12 0 1
89 2 25 0 1
90 2 1 0 1
90 2 4 0 1
90 2 9 1 1
90 2 11 0 1
90 2 15 0 1
90 2 23 0 1
91 2 2 0 1
91 2 13 0 1
91 2 16 0 1
91 2 23 1 1
91 2 24 1 1
92 2 1 1 1
92 2 2 1 1
92 2 5 0 1
92 2 9 0 1
92 2 17 0 1
92 2 19 0 1
92 2 20 0 1
92 2 22 0 1
92 2 24 0 1
93 2 3 0 1
93 2 13 0 1
93 2 15 1 1
93 2 16 0 1
93 2 17 1 1
93 2 23 0 1
94 2 2 0 1
94 2 6 0 1
94 2 8 0 1
94 2 9 0 1
94 2 13 0 1
94 2 14 0 1
94 2 19 1 1
94 2 25 0 1
95 2 1 1 1
95 2 4 0 1
95 2 9 1 1
95 2 11 0 1
95 2 12 0 1
95 2 17 0 1
95 2 22 0 1
96 2 3 0 1
96 2 10 0 1
96 2 13 0 1
96 2 18 1 1
96 2 25 0 1
97 2 1 1 1
97 2 9 0 1
97 2 12 0 1
97 2 16 0 1
97 2 19 0 1
97 2 23 0 1
97 2 25 0 1
98 2 5 0 1
98 2 8 0 1
98 2 18 0 1
98 2 19 0 1
98 2 25 0 1
99 2 8 0 1
99 2 10 1 1
99 2 13 0 1
100 2 5 0 1
100 2 10 0 1
100 2 12 1 1
100 2 22 0 1
100 2 24 1 1
100 2 25 0 1
101 2 1 0 1
101 2 3 0 1
101 2 5 0 1
101 2 7 0 1
101 2 8 0 1
101 2 11 0 1
102 2 11 0 1
102 2 12 0 1
102 2 16 0 1
103 2 3 0 1
103 2 4 0 1
103 2 5 0 1
103 2 11 1 1
103 2 12 0 1
103 2 15 0 1
103 2 18 0 1
104 2 2 0 1
104 2 3 0 1
104 2 4 0 1
104 2 11 1 1
104 2 16 1 1
105 2 1 0 1
105 2 7 0 1
105 2 9 0 1
105 2 20 1 1
105 2 21 0 1
106 2 5 0 1
106 2 12 0 1
106 2 15 0 1
106 2 16 0 1
106 2 18 0 1
106 2 24 0 1
107 2 5 0 1
107 2 9 0 1
107 2 13 0 1
107 2 15 0 1
107 2 20 0 1
107 2 24 1 1
107 2 25 1 1
108 2 1 1 1
108 2 4 1 1
108 2 12 0 1
108 2 15 0 1
108 2 22 0 1
108 2 25 0 1
109 2 8 0 1
109 2 9 0 1
109 2 12 0 1
110 2 6 0 1
110 2 11 0 1
110 2 20 0 1
111 2 3 0 1
111 2 10 0 1
111 2 11 0 1
111 2 16 0 1
111 2 18 0 1
111 2 25 0 1
112 2 1 1 1
112 2 8 0 1
112 2 13 0 1
112 2 17 0 1
112 2 24 0 1
113 2 1 0 1
113 2 11 0 1
113 2 12 0 1
113 2 18 0 1
114 2 4 0 1
114 2 8 0 1
114 2 11 0 1
114 2 17 0 1
114 2 18 0 1
115 2 4 0 1
115 2 8 0 1
115 2 9 0 1
115 2 12 1 1
115 2 25 0 1
116 2 10 0 1
116 2 15 0 1
116 2 18 1 1
116 2 21 0 1
116 2 22 0 1
116 2 23 0 1
117 2 6 0 1
117 2 20 0 1
117 2 21 0 1
118 2 2 1 1
118 2 4 1 1
118 2 10 0 1
118 2 15 0 1
118 2 21 0 1
119 2 5 0 1
119 2 9 0 1
119 2 19 0 1
119 2 20 0 1
119 2 22 0 1
119 2 24 0 1
120 2 3 0 1
120 2 6 0 1
120 2 8 1 1
120 2 9 0 1
120 2 13 0 1
120 2 21 1 1
121 2 3 0 1
121 2 4 0 1
121 2 5 1 1
121 2 8 0 1
121 2 11 0 1
121 2 12 0 1
122 2 2 0 1
122 2 7 0 1
122 2 8 0 1
122 2 11 0 1
122 2 14 0 1
122 2 22 1 1
123 2 2 1 1
123 2 3 0 1
123 2 6 0 1
123 2 9 0 1
123 2 18 0 1
123 2 21 0 1
123 2 25 0 1
124 2 1 0 1
124 2 2 0 1
124 2 8 0 1
124 2 13 0 1
124 2 15 0 1
124 2 20 0 1
124 2 25 0 1
125 2 3 0 1
125 2 7 1 1
125 2 8 0 1
125 2 21 0 1
125 2 23 0 1
125 2 25 0 1
126 2 9 0 1
126 2 13 0 1
126 2 16 0 1
126 2 24 0 1
127 2 2 0 1
127 2 10 0 1
127 2 12 0 1
127 2 17 0 1
127 2 23 0 1
128 2 8 1 1
128 2 10 0 1
128 2 11 0 1
128 2 12 1 1
128 2 14 0 1
128 2 15 0 1
128 2 18 0 1
129 2 6 0 1
129 2 8 1 1
129 2 14 0 1
129 2 16 0 1
129 2 24 0 1
129 2 25 0 1
130 2 1 0 1
130 2 3 0 1
130 2 7 0 1
130 2 10 0 1
130 2 11 0 1
130 2 19 1 1
131 2 4 0 1
131 2 10 0 1
131 2 18 1 1
131 2 22 0 1
132 2 6 0 1
132 2 10 0 1
132 2 13 0 1
132 2 16 0 1
132 2 17 0 1
132 2 23 0 1
133 2 3 1 1
133 2 4 1 1
133 2 7 1 1
133 2 12 0 1
133 2 20 0 1
133 2 21 0 1
133 2 23 0 1
133 2 25 0 1
134 2 1 0 1
134 2 4 0 1
134 2 7 0 1
134 2 10 0 1
134 2 12 0 1
134 2 21 0 1
134 2 25 0 1
135 2 2 0 1
135 2 4 0 1
135 2 5 1 1
135 2 8 0 1
135 2 11 0 1
135 2 15 1 1
135 2 17 1 1
135 2 19 1 1
135 2 21 0 1
135 2 25 1 1
136 2 1 1 1
136 2 4 0 1
136 2 7 0 1
136 2 8 0 1
136 2 10 0 1
136 2 12 0 1
136 2 13 1 1
136 2 15 0 1
136 2 24 0 1
137 2 1 0 1
137 2 6 0 1
137 2 10 0 1
137 2 14 0 1
137 2 15 0 1
137 2 18 0 1
138 2 6 1 1
138 2 7 0 1
138 2 11 0 1
138 2 14 0 1
138 2 15 0 1
138 2 18 0 1
138 2 20 1 1
138 2 25 0 1
139 2 2 0 1
139 2 12 0 1
139 2 15 1 1
139 2 19 1 1
139 2 23 0 1
140 2 2 0 1
140 2 4 0 1
140 2 8 1 1
140 2 14 0 1
140 2 23 0 1
141 2 2 0 1
141 2 3 1 1
141 2 5 0 1
141 2 7 0 1
141 2 11 1 1
141 2 13 1 1
141 2 16 0 1
142 2 2 0 1
142 2 6 0 1
142 2 7 0 1
142 2 8 0 1
142 2 17 0 1
142 2 18 0 1
143 2 7 0 1
143 2 8 0 1
143 2 9 0 1
143 2 10 0 1
143 2 14 0 1
143 2 15 0 1
143 2 18 1 1
143 2 19 1 1
143 2 22 1 1
144 2 2 0 1
144 2 4 0 1
144 2 7 1 1
144 2 12 0 1
144 2 16 0 1
144 2 25 0 1
145 2 2 0 1
145 2 10 0 1
145 2 13 1 1
145 2 18 1 1
145 2 19 0 1
145 2 21 0 1
146 2 17 0 1
146 2 25 0 1
147 2 5 0 1
147 2 7 0 1
147 2 11 1 1
147 2 12 0 1
147 2 15 0 1
147 2 19 1 1
147 2 22 0 1
148 2 3 0 1
148 2 6 0 1
148 2 10 0 1
148 2 13 0 1
148 2 15 0 1
148 2 22 0 1
148 2 24 1 1
149 2 6 0 1
149 2 8 0 1
149 2 10 0 1
149 2 14 0 1
149 2 19 0 1
150 2 8 0 1
150 2 13 0 1
150 2 15 0 1
150 2 18 0 1
150 2 23 0 1
150 2 25 0 1
151 2 2 1 1
151 2 4 0 1
151 2 16 0 1
151 2 19 0 1
151 2 22 0 1
151 2 24 0 1
152 2 1 0 1
152 2 4 0 1
152 2 5 0 1
152 2 10 0 1
152 2 13 0 1
153 2 1 1 1
153 2 5 0 1
153 2 6 1 1
153 2 8 0 1
153 2 11 1 1
153 2 13 1 1
153 2 16 1 1
153 2 17 0 1
153 2 18 1 1
153 2 19 0 1
153 2 21 1 1
154 2 3 0 1
154 2 5 1 1
154 2 10 0 1
154 2 14 0 1
154 2 21 0 1
155 2 1 0 1
155 2 2 0 1
155 2 9 0 1
155 2 12 0 1
155 2 22 1 1
155 2 25 0 1
156 2 1 0 1
156 2 2 0 1
156 2 23 0 1
157 2 3 0 1
157 2 6 0 1
157 2 13 0 1
157 2 14 1 1
157 2 16 0 1
158 2 6 0 1
158 2 10 0 1
158 2 14 0 1
158 2 15 0 1
158 2 18 0 1
158 2 21 0 1
158 2 22 0 1
159 2 3 1 1
159 2 6 0 1
159 2 11 0 1
159 2 13 0 1
159 2 17 0 1
159 2 23 1 1
159 2 24 0 1
160 2 2 0 1
160 2 5 0 1
160 2 6 0 1
160 2 8 0 1
160 2 18 1 1
160 2 19 1 1
161 2 4 1 1
161 2 7 0 1
161 2 8 0 1
161 2 12 0 1
161 2 13 0 1
161 2 18 0 1
161 2 19 1 1
161 2 24 1 1
162 2 11 0 1
162 2 14 0 1
162 2 20 1 1
162 2 21 0 1
162 2 23 0 1
162 2 25 0 1
163 2 2 0 1
163 2 19 0 1
163 2 21 0 1
164 2 6 0 1
164 2 9 0 1
164 2 15 1 1
164 2 19 0 1
164 2 25 0 1
165 2 4 0 1
165 2 7 0 1
165 2 9 0 1
165 2 16 0 1
165 2 18 1 1
165 2 19 0 1
165 2 20 0 1
165 2 21 0 1
166 2 4 1 1
166 2 11 0 1
166 2 13 0 1
166 2 14 0 1
166 2 15 0 1
166 2 16 0 1
166 2 17 0 1
167 2 1 0 1
167 2 6 0 1
167 2 10 0 1
167 2 11 0 1
167 2 12 0 1
167 2 17 1 1
167 2 19 0 1
167 2 24 1 1
168 2 2 0 1
168 2 9 0 1
168 2 12 0 1
168 2 24 0 1
169 2 3 0 1
169 2 5 1 1
169 2 13 0 1
169 2 17 0 1
169 2 19 0 1
170 2 3 0 1
170 2 4 0 1
170 2 5 1 1
170 2 9 0 1
170 2 13 0 1
170 2 16 0 1
170 2 17 0 1
171 2 1 1 1
171 2 4 0 1
171 2 13 0 1
171 2 21 1 1
171 2 24 0 1
172 2 1 0 1
172 2 2 0 1
172 2 5 0 1
172 2 9 1 1
172 2 15 0 1
172 2 20 0 1
172 2 23 0 1
173 2 1 0 1
173 2 4 0 1
173 2 6 1 1
173 2 9 1 1
173 2 10 1 1
173 2 16 1 1
173 2 22 0 1
173 2 24 0 1
174 2 2 0 1
174 2 8 0 1
174 2 15 0 1
174 2 16 0 1
174 2 17 0 1
174 2 18 0 1
174 2 25 0 1
175 2 2 0 1
175 2 5 0 1
175 2 12 1 1
175 2 22 0 1
176 2 15 0 1
176 2 17 1 1
176 2 23 0 1
176 2 25 0 1
177 2 1 0 1
177 2 2 0 1
177 2 3 1 1
177 2 4 0 1
177 2 11 0 1
177 2 19 0 1
177 2 24 0 1
178 2 2 0 1
178 2 6 0 1
178 2 7 0 1
178 2 9 0 1
178 2 10 0 1
178 2 11 1 1
178 2 12 0 1
178 2 15 1 1
178 2 20 0 1
178 2 21 0 1
179 2 1 0 1
179 2 7 1 1
179 2 12 0 1
179 2 13 0 1
179 2 15 0 1
179 2 21 0 1
179 2 22 0 1
180 2 1 1 1
180 2 8 1 1
180 2 9 0 1
180 2 10 0 1
180 2 11 0 1
180 2 15 1 1
180 2 20 0 1
180 2 23 0 1
180 2 24 0 1
181 2 4 0 1
181 2 6 1 1
181 2 22 0 1
181 2 24 0 1
182 2 5 0 1
182 2 6 0 1
182 2 7 0 1
182 2 8 1 1
182 2 10 0 1
182 2 13 1 1
182 2 16 0 1
182 2 21 0 1
182 2 22 1 1
183 2 2 1 1
183 2 5 0 1
183 2 25 0 1
184 2 3 0 1
184 2 4 1 1
184 2 9 1 1
184 2 11 0 1
184 2 16 0 1
185 2 2 0 1
185 2 6 0 1
185 2 8 0 1
185 2 24 0 1
186 2 1 1 1
186 2 8 0 1
186 2 10 0 1
186 2 16 0 1
186 2 18 0 1
186 2 20 0 1
186 2 25 0 1
187 2 4 0 1
187 2 9 1 1
187 2 10 0 1
187 2 12 0 1
187 2 21 1 1
187 2 22 0 1
187 2 25 0 1
188 2 5 0 1
188 2 7 0 1
188 2 10 1 1
188 2 12 0 1
188 2 16 0 1
188 2 23 0 1
188 2 24 0 1
189 2 7 0 1
189 2 14 1 1
189 2 21 0 1
189 2 22 0 1
189 2 23 0 1
189 2 24 1 1
190 2 1 0 1
190 2 2 0 1
190 2 3 0 1
190 2 5 0 1
190 2 9 1 1
190 2 10 1 1
190 2 11 0 1
190 2 13 0 1
190 2 14 1 1
190 2 16 0 1
190 2 20 0 1
190 2 23 0 1
190 2 24 1 1
191 2 4 0 1
191 2 5 0 1
191 2 12 0 1
191 2 21 0 1
191 2 24 0 1
191 2 25 0 1
192 2 2 0 1
192 2 6 0 1
192 2 7 0 1
192 2 11 0 1
192 2 14 0 1
192 2 17 0 1
192 2 19 0 1
192 2 25 1 1
193 2 10 1 1
193 2 14 0 1
193 2 15 1 1
193 2 18 0 1
193 2 24 0 1
194 2 12 0 1
194 2 15 0 1
195 2 4 1 1
195 2 11 0 1
195 2 14 0 1
195 2 16 0 1
195 2 23 0 1
196 2 2 1 1
196 2 3 0 1
196 2 5 0 1
196 2 10 0 1
196 2 12 0 1
196 2 15 0 1
196 2 16 1 1
196 2 18 0 1
196 2 19 1 1
196 2 20 0 1
197 2 3 0 1
197 2 10 0 1
197 2 12 0 1
197 2 21 0 1
197 2 22 0 1
198 2 12 0 1
198 2 16 1 1
198 2 19 1 1
198 2 20 0 1
198 2 25 0 1
199 2 1 1 1
199 2 9 0 1
199 2 13 0 1
199 2 16 0 1
199 2 22 0 1
199 2 23 0 1
200 2 3 0 1
200 2 7 0 1
200 2 14 0 1
200 2 18 1 1
200 2 20 1 1
201 2 16 0 1
201 2 17 0 1
201 2 18 0 1
202 2 3 0 1
202 2 4 0 1
202 2 7 1 1
202 2 13 0 1
202 2 15 0 1
202 2 19 0 1
203 2 6 0 1
203 2 8 1 1
203 2 17 0 1
203 2 21 0 1
204 2 1 0 1
204 2 3 1 1
204 2 9 0 1
204 2 20 0 1
204 2 23 0 1
205 2 1 0 1
205 2 13 0 1
205 2 19 0 1
205 2 22 0 1
206 2 4 0 1
206 2 8 1 1
206 2 10 1 1
206 2 16 0 1
206 2 25 0 1
207 2 10 0 1
207 2 19 0 1
207 2 20 0 1
208 2 2 0 1
208 2 12 0 1
208 2 13 1 1
208 2 14 1 1
208 2 24 0 1
208 2 25 0 1
209 2 2 0 1
209 2 8 0 1
209 2 11 0 1
209 2 14 1 1
209 2 17 0 1
210 2 1 0 1
210 2 6 0 1
210 2 10 0 1
210 2 12 0 1
210 2 14 0 1
211 2 7 0 1
211 2 18 0 1
211 2 20 0 1
211 2 21 0 1
212 2 3 0 1
212 2 5 0 1
212 2 12 0 1
212 2 21 0 1
212 2 23 0 1
212 2 25 1 1
213 2 2 0 1
213 2 8 0 1
213 2 9 1 1
213 2 10 0 1
213 2 13 0 1
213 2 15 1 1
213 2 16 0 1
213 2 19 0 1
213 2 23 0 1
214 2 1 0 1
214 2 5 0 1
214 2 12 0 1
214 2 14 0 1
214 2 16 0 1
214 2 19 0 1
214 2 22 0 1
215 2 2 0 1
215 2 5 0 1
215 2 7 0 1
215 2 14 0 1
215 2 21 0 1
215 2 23 1 1
215 2 25 0 1
216 2 5 0 1
216 2 6 0 1
216 2 11 1 1
216 2 14 0 1
216 2 15 0 1
216 2 22 0 1
217 2 1 0 1
217 2 2 0 1
217 2 4 0 1
217 2 9 1 1
217 2 11 0 1
217 2 15 0 1
217 2 18 0 1
217 2 19 0 1
217 2 22 1 1
218 2 6 1 1
218 2 8 0 1
218 2 10 0 1
218 2 11 1 1
218 2 15 0 1
218 2 16 1 1
218 2 18 0 1
218 2 23 0 1
219 2 3 0 1
219 2 4 1 1
219 2 16 0 1
219 2 19 1 1
219 2 24 0 1
220 2 1 0 1
220 2 6 0 1
220 2 10 0 1
220 2 15 0 1
220 2 19 0 1
220 2 22 1 1
221 2 2 0 1
221 2 20 0 1
221 2 25 0 1
222 2 6 1 1
222 2 7 0 1
222 2 11 1 1
222 2 12 0 1
222 2 16 1 1
222 2 20 1 1
222 2 21 0 1
223 2 1 0 1
223 2 5 0 1
223 2 16 0 1
223 2 17 0 1
224 2 2 1 1
224 2 6 0 1
224 2 8 0 1
224 2 10 0 1
224 2 23 1 1
224 2 25 0 1
225 2 1 0 1
225 2 4 0 1
225 2 11 1 1
225 2 19 0 1
225 2 21 0 1
225 2 22 0 1
225 2 24 0 1
226 2 14 0 1
226 2 17 0 1
226 2 24 0 1
226 2 25 0 1
227 2 1 0 1
227 2 14 0 1
227 2 18 0 1
227 2 19 1 1
227 2 20 0 1
227 2 22 0 1
228 2 1 0 1
228 2 3 0 1
228 2 9 0 1
228 2 10 0 1
228 2 15 0 1
228 2 22 1 1
228 2 23 0 1
229 2 3 0 1
229 2 4 0 1
229 2 8 0 1
229 2 9 0 1
229 2 16 1 1
229 2 21 1 1
229 2 25 1 1
230 2 3 0 1
230 2 5 0 1
230 2 13 1 1
230 2 16 0 1
230 2 21 0 1
230 2 22 1 1
230 2 24 0 1
230 2 25 0 1
231 2 3 0 1
231 2 4 0 1
231 2 12 1 1
231 2 16 0 1
231 2 22 1 1
231 2 24 0 1
232 2 6 0 1
232 2 9 0 1
232 2 10 0 1
232 2 15 0 1
232 2 16 0 1
232 2 17 1 1
232 2 21 0 1
232 2 25 1 1
233 2 2 1 1
233 2 10 0 1
233 2 14 0 1
233 2 16 0 1
233 2 24 0 1
234 2 1 0 1
234 2 12 0 1
234 2 15 0 1
234 2 16 0 1
234 2 18 0 1
234 2 23 0 1
235 2 7 0 1
235 2 12 0 1
235 2 19 0 1
236 2 1 0 1
236 2 3 0 1
236 2 5 0 1
236 2 6 0 1
236 2 8 0 1
236 2 12 0 1
236 2 14 1 1
236 2 21 0 1
236 2 23 0 1
236 2 24 0 1
237 2 6 0 1
237 2 10 0 1
237 2 13 0 1
237 2 14 0 1
237 2 18 1 1
237 2 20 1 1
237 2 21 0 1
238 2 1 0 1
238 2 5 1 1
238 2 6 0 1
238 2 7 0 1
238 2 15 1 1
238 2 18 1 1
238 2 20 1 1
238 2 21 0 1
238 2 22 0 1
238 2 23 0 1
239 2 1 1 1
239 2 3 0 1
239 2 9 0 1
239 2 14 0 1
239 2 24 0 1
240 2 3 0 1
240 2 10 0 1
240 2 23 0 1
241 2 2 0 1
241 2 14 0 1
241 2 19 0 1
241 2 23 1 1
242 2 1 1 1
242 2 5 0 1
242 2 16 1 1
242 2 18 1 1
242 2 24 0 1
242 2 25 0 1
243 2 6 0 1
243 2 8 1 1
243 2 17 0 1
243 2 19 0 1
243 2 22 0 1
244 2 7 0 1
244 2 10 0 1
244 2 15 0 1
244 2 17 0 1
244 2 21 0 1
245 2 4 0 1
245 2 10 0 1
245 2 11 0 1
245 2 14 0 1
245 2 17 0 1
245 2 18 1 1
245 2 22 1 1
245 2 23 1 1
245 2 25 0 1
246 2 2 0 1
246 2 3 0 1
246 2 7 0 1
246 2 12 0 1
246 2 13 0 1
246 2 15 1 1
246 2 19 0 1
246 2 20 0 1
246 2 25 1 1
247 2 3 0 1
247 2 11 0 1
247 2 19 0 1
247 2 20 0 1
247 2 25 0 1
248 2 4 0 1
248 2 5 0 1
248 2 13 0 1
248 2 17 1 1
248 2 18 1 1
248 2 22 0 1
248 2 23 0 1
248 2 24 0 1
249 2 3 0 1
249 2 13 1 1
249 2 17 0 1
249 2 19 0 1
249 2 20 1 1
249 2 21 0 1
249 2 24 0 1
250 2 1 1 1
250 2 12 1 1
250 2 15 0 1
250 2 21 0 1
250 2 23 0 1
250 2 24 0 1
251 2 6 0 1
251 2 11 0 1
251 2 14 0 1
251 2 23 0 1
251 2 24 0 1
252 2 1 0 1
252 2 6 0 1
252 2 9 0 1
252 2 12 0 1
252 2 18 0 1
252 2 19 0 1
252 2 22 1 1
253 2 3 0 1
253 2 5 0 1
253 2 8 0 1
253 2 20 0 1
253 2 22 0 1
253 2 25 0 1
254 2 17 0 1
254 2 22 0 1
254 2 24 0 1
254 2 25 0 1
255 2 6 0 1
255 2 10 0 1
255 2 13 0 1
255 2 17 0 1
255 2 19 0 1
255 2 23 0 1
256 2 4 0 1
256 2 5 0 1
256 2 7 1 1
256 2 22 0 1
256 2 23 0 1
256 2 25 0 1
257 2 7 0 1
257 2 12 0 1
258 2 2 0 1
258 2 5 0 1
258 2 7 1 1
258 2 12 0 1
258 2 13 0 1
258 2 23 0 1
258 2 25 1 1
259 2 1 0 1
259 2 4 0 1
259 2 9 0 1
259 2 14 0 1
259 2 17 0 1
259 2 24 0 1
260 2 2 0 1
260 2 6 0 1
260 2 8 0 1
260 2 11 0 1
260 2 14 1 1
260 2 19 1 1
260 2 25 0 1
261 2 12 0 1
261 2 16 0 1
261 2 19 0 1
261 2 20 0 1
261 2 21 0 1
262 2 4 0 1
262 2 9 0 1
262 2 11 0 1
262 2 13 0 1
262 2 16 0 1
262 2 17 0 1
263 2 7 0 1
263 2 9 0 1
263 2 18 0 1
263 2 21 0 1
263 2 22 0 1
263 2 24 0 1
263 2 25 1 1
264 2 4 0 1
264 2 9 0 1
264 2 10 1 1
264 2 16 0 1
264 2 17 1 1
264 2 18 0 1
264 2 22 0 1
265 2 4 0 1
265 2 9 0 1
265 2 13 1 1
265 2 18 1 1
265 2 19 1 1
265 2 20 1 1
265 2 21 0 1
265 2 24 0 1
266 2 2 0 1
266 2 14 0 1
266 2 18 1 1
266 2 20 0 1
266 2 24 0 1
266 2 25 0 1
267 2 10 1 1
267 2 12 0 1
267 2 14 0 1
267 2 18 0 1
268 2 4 0 1
268 2 7 1 1
268 2 23 0 1
269 2 1 0 1
269 2 2 0 1
269 2 20 0 1
269 2 21 0 1
269 2 23 1 1
270 2 2 1 1
270 2 3 1 1
270 2 15 0 1
270 2 16 0 1
270 2 19 0 1
270 2 23 1 1
270 2 25 0 1
271 2 3 1 1
271 2 4 1 1
271 2 5 0 1
271 2 9 0 1
271 2 13 0 1
271 2 14 1 1
271 2 20 0 1
271 2 23 0 1
272 2 4 0 1
272 2 6 0 1
272 2 10 1 1
272 2 15 0 1
272 2 18 1 1
272 2 21 0 1
272 2 25 0 1
273 2 1 0 1
273 2 2 0 1
273 2 12 1 1
273 2 13 1 1
273 2 17 0 1
273 2 23 0 1
274 2 4 0 1
274 2 7 0 1
274 2 10 0 1
274 2 16 0 1
274 2 18 1 1
274 2 20 0 1
275 2 7 0 1
275 2 9 0 1
275 2 10 0 1
275 2 23 1 1
275 2 24 0 1
276 2 4 0 1
276 2 7 0 1
276 2 10 0 1
276 2 16 1 1
276 2 17 0 1
277 2 5 0 1
277 2 10 1 1
277 2 11 0 1
277 2 16 1 1
277 2 20 1 1
277 2 21 0 1
277 2 22 0 1
277 2 25 0 1
278 2 9 0 1
278 2 10 0 1
278 2 21 0 1
278 2 23 0 1
279 2 4 1 1
279 2 10 0 1
279 2 18 1 1
279 2 20 0 1
279 2 22 0 1
279 2 25 0 1
280 2 1 0 1
280 2 4 0 1
280 2 8 0 1
280 2 16 0 1
280 2 17 0 1
280 2 20 0 1
281 2 5 0 1
281 2 11 0 1
281 2 12 0 1
281 2 16 0 1
281 2 24 1 1
282 2 6 0 1
282 2 10 0 1
282 2 11 0 1
282 2 12 0 1
282 2 13 1 1
282 2 15 0 1
282 2 20 0 1
283 2 7 1 1
283 2 17 0 1
283 2 19 0 1
283 2 25 0 1
284 2 7 1 1
284 2 10 1 1
284 2 12 0 1
284 2 25 0 1
285 2 2 0 1
285 2 10 0 1
285 2 13 0 1
285 2 17 0 1
285 2 19 0 1
286 2 2 0 1
286 2 8 0 1
286 2 9 0 1
286 2 14 0 1
287 2 2 0 1
287 2 7 0 1
287 2 12 0 1
287 2 15 0 1
287 2 16 1 1
287 2 17 1 1
287 2 19 1 1
287 2 22 0 1
288 2 3 0 1
288 2 13 0 1
288 2 16 1 1
288 2 19 0 1
288 2 20 0 1
289 2 1 0 1
289 2 6 0 1
289 2 10 0 1
289 2 15 0 1
289 2 22 0 1
289 2 23 0 1
289 2 24 1 1
290 2 2 0 1
290 2 11 0 1
290 2 15 0 1
290 2 22 0 1
291 2 4 0 1
291 2 9 0 1
291 2 10 1 1
291 2 13 0 1
291 2 15 0 1
291 2 23 1 1
292 2 2 1 1
292 2 16 1 1
292 2 18 1 1
292 2 24 0 1
293 2 1 0 1
293 2 4 1 1
293 2 7 0 1
293 2 9 1 1
293 2 10 0 1
293 2 11 0 1
293 2 12 0 1
293 2 13 0 1
293 2 20 0 1
293 2 24 1 1
294 2 6 1 1
294 2 7 0 1
294 2 16 1 1
295 2 7 1 1
295 2 8 0 1
295 2 14 0 1
295 2 18 0 1
295 2 20 0 1
296 2 3 0 1
296 2 6 0 1
296 2 17 0 1
296 2 18 0 1
296 2 20 0 1
296 2 25 0 1
297 2 5 0 1
297 2 7 0 1
297 2 8 0 1
297 2 15 0 1
297 2 22 0 1
297 2 24 0 1
298 2 1 1 1
298 2 5 0 1
298 2 8 0 1
298 2 13 0 1
298 2 15 0 1
298 2 22 1 1
298 2 25 1 1
299 2 6 0 1
299 2 7 0 1
300 2 6 0 1
300 2 8 1 1
300 2 14 0 1
300 2 16 0 1
300 2 25 0 1
301 2 7 0 1
301 2 10 0 1
301 2 16 0 1
301 2 22 1 1
301 2 23 0 1
301 2 25 0 1
302 2 1 0 1
302 2 7 1 1
302 2 14 0 1
302 2 18 0 1
303 2 3 1 1
303 2 4 0 1
303 2 5 1 1
303 2 8 0 1
303 2 10 0 1
303 2 19 0 1
303 2 22 0 1
303 2 23 0 1
303 2 24 0 1
304 2 2 0 1
304 2 7 1 1
304 2 10 0 1
304 2 13 0 1
304 2 15 0 1
304 2 18 0 1
304 2 22 0 1
305 2 5 1 1
305 2 6 0 1
305 2 10 0 1
305 2 14 0 1
305 2 19 0 1
306 2 4 1 1
306 2 5 1 1
306 2 11 0 1
306 2 18 0 1
306 2 19 1 1
306 2 21 1 1
307 2 2 0 1
307 2 4 1 1
307 2 5 0 1
307 2 9 1 1
307 2 15 0 1
308 2 2 1 1
308 2 4 1 1
308 2 5 0 1
308 2 6 0 1
308 2 7 0 1
308 2 9 0 1
308 2 16 0 1
308 2 24 0 1
309 2 2 0 1
309 2 5 1 1
309 2 11 0 1
309 2 12 0 1
309 2 13 0 1
309 2 14 0 1
309 2 19 0 1
309 2 23 0 1
309 2 25 0 1
310 2 2 1 1
310 2 3 0 1
310 2 6 0 1
310 2 14 0 1
310 2 15 0 1
310 2 20 0 1
310 2 23 0 1
311 2 9 0 1
311 2 12 0 1
311 2 16 1 1
311 2 17 0 1
312 2 4 0 1
312 2 11 0 1
312 2 13 0 1
312 2 14 0 1
312 2 21 1 1
313 2 8 0 1
313 2 11 1 1
313 2 14 0 1
313 2 18 0 1
313 2 22 0 1
313 2 23 0 1
314 2 4 0 1
314 2 13 0 1
314 2 16 0 1
314 2 21 0 1
315 2 2 0 1
315 2 4 0 1
315 2 7 1 1
315 2 15 0 1
316 2 4 0 1
316 2 12 0 1
316 2 13 0 1
316 2 17 0 1
317 2 6 0 1
317 2 8 0 1
317 2 11 0 1
317 2 14 0 1
317 2 15 0 1
317 2 25 0 1
318 2 6 0 1
318 2 7 0 1
318 2 14 1 1
318 2 16 0 1
318 2 21 0 1
318 2 25 0 1
319 2 3 1 1
319 2 4 0 1
319 2 7 0 1
319 2 10 0 1
319 2 14 0 1
319 2 19 0 1
319 2 20 0 1
319 2 21 0 1
319 2 25 0 1
320 2 2 0 1
320 2 19 0 1
320 2 22 0 1
320 2 23 0 1
320 2 24 0 1
321 2 7 0 1
321 2 9 1 1
321 2 17 0 1
321 2 19 0 1
321 2 21 0 1
322 2 17 1 1
322 2 20 0 1
322 2 23 0 1
323 2 1 0 1
323 2 4 0 1
323 2 7 0 1
323 2 10 0 1
324 2 1 0 1
324 2 12 0 1
324 2 16 0 1
324 2 23 0 1
324 2 25 0 1
325 2 1 0 1
325 2 4 0 1
325 2 6 0 1
325 2 20 1 1
325 2 22 0 1
325 2 24 0 1
325 2 25 0 1
326 2 6 0 1
326 2 11 1 1
326 2 17 0 1
326 2 21 0 1
326 2 25 0 1
327 2 2 1 1
327 2 4 0 1
327 2 13 0 1
327 2 14 0 1
327 2 17 1 1
327 2 18 0 1
328 2 1 0 1
328 2 3 0 1
328 2 5 0 1
328 2 11 0 1
328 2 19 0 1
328 2 21 0 1
328 2 25 0 1
329 2 2 0 1
329 2 3 0 1
329 2 4 0 1
329 2 6 0 1
329 2 15 0 1
329 2 21 0 1
329 2 25 0 1
330 2 4 0 1
330 2 8 1 1
330 2 17 0 1
331 2 1 1 1
331 2 8 0 1
331 2 10 0 1
331 2 12 0 1
331 2 14 0 1
331 2 19 1 1
331 2 22 0 1
331 2 23 0 1
332 2 3 0 1
332 2 7 0 1
332 2 8 0 1
332 2 21 1 1
332 2 24 1 1
333 2 3 0 1
333 2 4 0 1
333 2 5 1 1
333 2 6 0 1
333 2 17 1 1
333 2 21 0 1
333 2 22 0 1
333 2 23 0 1
334 2 1 1 1
334 2 7 0 1
334 2 21 0 1
334 2 23 0 1
334 2 25 0 1
335 2 1 0 1
335 2 7 0 1
335 2 10 0 1
335 2 12 0 1
335 2 17 1 1
335 2 20 0 1
335 2 21 0 1
335 2 23 1 1
335 2 24 0 1
336 2 1 1 1
336 2 2 0 1
336 2 4 1 1
336 2 7 0 1
336 2 13 0 1
336 2 16 1 1
336 2 17 0 1
336 2 19 0 1
336 2 21 1 1
336 2 25 0 1
337 2 6 0 1
337 2 15 0 1
337 2 16 0 1
337 2 20 0 1
337 2 22 0 1
337 2 25 0 1
338 2 6 0 1
338 2 11 0 1
338 2 15 0 1
338 2 17 0 1
338 2 18 0 1
338 2 25 0 1
339 2 10 0 1
339 2 11 0 1
339 2 23 1 1
340 2 1 0 1
340 2 6 0 1
340 2 8 1 1
340 2 9 0 1
340 2 14 0 1
340 2 21 0 1
340 2 24 0 1
341 2 7 0 1
341 2 10 0 1
341 2 11 0 1
341 2 20 1 1
341 2 23 0 1
342 2 1 1 1
342 2 10 0 1
342 2 12 0 1
342 2 14 0 1
342 2 16 0 1
342 2 19 0 1
343 2 1 0 1
343 2 8 0 1
343 2 14 0 1
343 2 19 0 1
343 2 25 0 1
344 2 3 0 1
344 2 14 1 1
344 2 15 0 1
344 2 16 1 1
344 2 22 0 1
344 2 23 0 1
345 2 11 0 1
345 2 13 0 1
345 2 14 1 1
345 2 17 0 1
345 2 19 0 1
345 2 22 0 1
345 2 25 0 1
346 2 1 1 1
346 2 3 0 1
346 2 4 0 1
346 2 9 0 1
346 2 16 1 1
346 2 17 0 1
346 2 18 0 1
347 2 11 0 1
347 2 14 0 1
347 2 19 0 1
347 2 22 1 1
347 2 24 0 1
348 2 3 1 1
348 2 4 1 1
348 2 6 0 1
348 2 7 1 1
348 2 12 0 1
348 2 14 1 1
348 2 16 0 1
348 2 19 1 1
348 2 20 1 1
348 2 22 0 1
348 2 24 0 1
348 2 25 1 1
349 2 6 0 1
349 2 11 0 1
349 2 19 0 1
349 2 22 0 1
350 2 3 0 1
350 2 6 0 1
350 2 9 0 1
350 2 11 0 1
350 2 12 0 1
350 2 16 0 1
350 2 17 0 1
350 2 25 0 1
351 2 8 0 1
351 2 11 0 1
351 2 15 0 1
351 2 16 0 1
351 2 17 0 1
351 2 21 1 1
352 2 8 0 1
352 2 9 1 1
352 2 10 0 1
352 2 13 0 1
352 2 25 0 1
353 2 1 0 1
353 2 5 0 1
353 2 14 0 1
353 2 19 0 1
353 2 22 0 1
354 2 8 1 1
354 2 13 0 1
355 2 17 0 1
355 2 23 0 1
355 2 24 0 1
356 2 1 1 1
356 2 4 0 1
356 2 5 1 1
356 2 8 0 1
356 2 11 0 1
356 2 16 1 1
356 2 20 1 1
356 2 23 0 1
357 2 2 0 1
357 2 3 0 1
357 2 6 0 1
357 2 8 0 1
357 2 12 0 1
357 2 18 0 1
358 2 1 0 1
358 2 5 0 1
358 2 7 0 1
358 2 8 0 1
358 2 15 0 1
358 2 20 0 1
358 2 21 0 1
359 2 2 0 1
359 2 19 1 1
359 2 23 0 1
359 2 24 0 1
360 2 3 0 1
360 2 22 1 1
360 2 24 1 1
361 2 5 1 1
361 2 12 0 1
361 2 13 0 1
361 2 21 0 1
361 2 25 0 1
362 2 3 1 1
362 2 7 0 1
362 2 8 1 1
362 2 10 0 1
362 2 12 0 1
362 2 17 0 1
362 2 21 0 1
362 2 23 0 1
363 2 1 0 1
363 2 2 0 1
363 2 4 0 1
363 2 14 0 1
363 2 19 0 1
363 2 21 0 1
364 2 5 0 1
364 2 8 0 1
364 2 9 0 1
364 2 12 0 1
364 2 17 1 1
364 2 19 1 1
364 2 20 1 1
364 2 21 0 1
364 2 22 0 1
365 2 2 0 1
365 2 6 0 1
365 2 7 0 1
365 2 19 0 1
365 2 24 1 1
365 2 25 1 1
366 2 4 0 1
366 2 6 1 1
366 2 7 1 1
366 2 8 1 1
366 2 21 0 1
367 2 3 0 1
367 2 5 0 1
367 2 9 0 1
367 2 11 0 1
367 2 17 0 1
367 2 19 0 1
368 2 8 0 1
368 2 12 0 1
368 2 14 0 1
368 2 23 0 1
368 2 25 1 1
369 2 1 0 1
369 2 5 0 1
369 2 8 0 1
369 2 9 0 1
369 2 13 0 1
369 2 17 0 1
369 2 22 1 1
370 2 7 0 1
370 2 10 0 1
370 2 17 0 1
370 2 21 0 1
370 2 25 1 1
371 2 1 0 1
371 2 5 0 1
371 2 7 1 1
371 2 8 0 1
371 2 9 0 1
371 2 12 1 1
371 2 14 0 1
372 2 7 0 1
372 2 11 1 1
372 2 15 0 1
372 2 17 0 1
372 2 18 0 1
372 2 23 0 1
372 2 25 0 1
373 2 1 0 1
373 2 13 1 1
373 2 14 0 1
373 2 16 0 1
373 2 17 0 1
373 2 21 1 1
373 2 23 1 1
374 2 2 0 1
374 2 5 0 1
374 2 21 1 1
375 2 7 1 1
375 2 10 1 1
375 2 11 1 1
375 2 13 0 1
375 2 16 1 1
375 2 19 1 1
375 2 20 1 1
375 2 22 0 1
375 2 25 0 1
376 2 2 0 1
376 2 4 1 1
376 2 7 0 1
376 2 8 0 1
376 2 11 0 1
376 2 20 1 1
376 2 22 0 1
376 2 24 0 1
376 2 25 1 1
377 2 14 0 1
377 2 23 0 1
378 2 2 0 1
378 2 5 0 1
378 2 11 1 1
378 2 12 0 1
378 2 14 1 1
378 2 16 0 1
378 2 18 0 1
378 2 19 1 1
379 2 1 1 1
379 2 3 1 1
379 2 9 0 1
379 2 11 0 1
379 2 12 0 1
379 2 17 0 1
379 2 18 0 1
379 2 20 0 1
379 2 22 0 1
379 2 25 0 1
380 2 3 0 1
380 2 7 0 1
380 2 14 0 1
380 2 16 1 1
380 2 19 1 1
380 2 23 0 1
380 2 24 0 1
381 2 1 0 1
381 2 5 1 1
381 2 7 0 1
381 2 11 0 1
381 2 23 0 1
382 2 1 1 1
382 2 2 0 1
382 2 5 0 1
382 2 9 0 1
382 2 14 0 1
382 2 18 0 1
382 2 24 0 1
383 2 1 0 1
383 2 4 0 1
383 2 5 0 1
383 2 16 0 1
383 2 21 0 1
383 2 22 0 1
383 2 23 0 1
384 2 11 0 1
384 2 15 0 1
384 2 19 0 1
384 2 21 0 1
385 2 1 1 1
385 2 13 0 1
385 2 15 0 1
385 2 24 0 1
386 2 7 0 1
386 2 9 0 1
386 2 19 0 1
386 2 20 0 1
386 2 22 0 1
386 2 24 0 1
386 2 25 0 1
387 2 1 0 1
387 2 2 1 1
387 2 5 0 1
387 2 11 0 1
387 2 13 0 1
387 2 16 0 1
387 2 17 1 1
387 2 19 0 1
387 2 23 0 1
388 2 2 0 1
388 2 6 0 1
388 2 22 1 1
389 2 12 0 1
389 2 16 0 1
389 2 17 0 1
389 2 21 1 1
389 2 23 1 1
390 2 8 1 1
390 2 9 0 1
390 2 14 1 1
390 2 16 0 1
390 2 18 1 1
390 2 20 0 1
390 2 23 0 1
390 2 25 0 1
391 2 2 0 1
391 2 4 0 1
391 2 5 0 1
391 2 6 0 1
391 2 13 1 1
391 2 16 1 1
391 2 21 0 1
391 2 23 0 1
392 2 1 0 1
392 2 8 0 1
392 2 14 0 1
392 2 15 0 1
392 2 18 1 1
392 2 20 0 1
392 2 25 0 1
393 2 1 0 1
393 2 2 0 1
393 2 8 0 1
393 2 9 0 1
393 2 13 0 1
393 2 20 0 1
393 2 21 0 1
393 2 24 0 1
394 2 1 0 1
394 2 3 0 1
394 2 6 0 1
394 2 12 1 1
394 2 17 1 1
395 2 14 0 1
395 2 18 0 1
395 2 21 0 1
395 2 23 0 1
395 2 25 0 1
396 2 4 0 1
396 2 13 1 1
396 2 17 1 1
396 2 19 1 1
396 2 20 0 1
396 2 23 0 1
397 2 3 0 1
397 2 10 0 1
397 2 11 1 1
397 2 15 0 1
397 2 19 0 1
397 2 21 1 1
397 2 23 0 1
397 2 24 0 1
398 2 6 0 1
398 2 7 0 1
398 2 10 1 1
398 2 17 1 1
398 2 21 0 1
399 2 3 0 1
399 2 4 0 1
399 2 11 0 1
399 2 16 0 1
399 2 17 0 1
399 2 21 0 1
400 2 3 0 1
400 2 11 0 1
400 2 16 0 1
400 2 18 0 1
400 2 19 0 1
401 2 1 0 1
401 2 2 1 1
401 2 3 0 1
401 2 8 0 1
401 2 16 0 1
401 2 17 1 1
401 2 25 0 1
402 2 3 0 1
402 2 8 0 1
402 2 10 0 1
402 2 13 0 1
402 2 16 1 1
402 2 19 1 1
402 2 20 1 1
402 2 21 0 1
402 2 23 0 1
403 2 4 0 1
403 2 8 0 1
403 2 9 1 1
403 2 15 0 1
403 2 16 0 1
404 2 9 0 1
404 2 12 0 1
404 2 14 0 1
404 2 17 1 1
404 2 19 1 1
405 2 8 0 1
405 2 12 0 1
405 2 14 1 1
405 2 17 0 1
405 2 23 0 1
406 2 3 0 1
406 2 4 1 1
406 2 12 1 1
406 2 14 0 1
406 2 16 0 1
406 2 17 1 1
406 2 21 0 1
406 2 22 0 1
407 2 1 0 1
407 2 3 0 1
407 2 19 0 1
407 2 25 0 1
408 2 9 0 1
408 2 14 0 1
409 2 1 0 1
409 2 2 1 1
409 2 10 0 1
409 2 11 0 1
409 2 12 1 1
409 2 13 0 1
409 2 18 0 1
409 2 19 0 1
410 2 1 0 1
410 2 7 0 1
410 2 10 0 1
410 2 11 0 1
410 2 17 0 1
410 2 22 0 1
411 2 2 0 1
411 2 10 0 1
411 2 17 0 1
411 2 19 0 1
411 2 20 0 1
412 2 1 0 1
412 2 2 0 1
412 2 8 0 1
412 2 13 0 1
412 2 19 0 1
412 2 24 0 1
413 2 2 0 1
413 2 9 0 1
413 2 10 1 1
413 2 12 0 1
413 2 14 0 1
413 2 22 0 1
414 2 1 0 1
414 2 4 0 1
414 2 5 0 1
414 2 6 0 1
414 2 16 0 1
414 2 25 0 1
415 2 1 0 1
415 2 7 1 1
415 2 8 1 1
415 2 10 1 1
415 2 13 0 1
415 2 14 0 1
415 2 16 0 1
415 2 22 0 1
415 2 25 0 1
416 2 2 0 1
416 2 4 0 1
416 2 6 0 1
416 2 11 0 1
416 2 14 0 1
416 2 17 0 1
416 2 22 1 1
416 2 24 1 1
417 2 4 0 1
417 2 8 0 1
417 2 10 0 1
417 2 12 0 1
417 2 21 0 1
417 2 23 0 1
418 2 5 0 1
418 2 16 0 1
418 2 17 0 1
418 2 20 0 1
419 2 10 1 1
419 2 12 0 1
419 2 15 0 1
419 2 17 0 1
419 2 18 0 1
419 2 19 0 1
419 2 20 1 1
419 2 21 0 1
419 2 22 0 1
420 2 3 0 1
420 2 6 0 1
420 2 18 0 1
420 2 20 0 1
420 2 22 1 1
421 2 2 0 1
421 2 14 0 1
421 2 17 0 1
421 2 18 0 1
421 2 19 0 1
422 2 2 0 1
422 2 5 0 1
422 2 9 0 1
422 2 18 0 1
422 2 19 0 1
422 2 24 0 1
423 2 1 0 1
423 2 11 0 1
423 2 12 0 1
423 2 15 0 1
423 2 21 0 1
424 2 7 0 1
424 2 8 0 1
424 2 11 0 1
424 2 17 0 1
424 2 18 0 1
424 2 20 0 1
424 2 23 1 1
425 2 3 0 1
425 2 7 0 1
425 2 20 1 1
426 2 1 0 1
426 2 10 0 1
426 2 12 0 1
426 2 21 0 1
426 2 23 0 1
427 2 1 0 1
427 2 8 0 1
427 2 11 0 1
427 2 12 0 1
427 2 14 0 1
427 2 20 1 1
428 2 3 0 1
428 2 4 1 1
428 2 12 0 1
428 2 18 0 1
428 2 19 1 1
428 2 22 0 1
428 2 24 1 1
428 2 25 0 1
430 2 1 1 1
430 2 5 0 1
430 2 9 0 1
431 2 1 0 1
431 2 3 0 1
431 2 8 0 1
431 2 11 0 1
431 2 13 0 1
431 2 17 0 1
431 2 20 1 1
432 2 3 1 1
432 2 17 0 1
432 2 21 0 1
432 2 23 0 1
432 2 25 0 1
433 2 3 0 1
433 2 10 0 1
433 2 14 0 1
433 2 18 0 1
433 2 19 0 1
433 2 22 0 1
433 2 23 0 1
433 2 24 0 1
433 2 25 0 1
434 2 3 0 1
434 2 4 0 1
434 2 11 0 1
434 2 16 0 1
434 2 18 0 1
434 2 21 0 1
435 2 4 1 1
435 2 6 0 1
435 2 9 0 1
435 2 14 0 1
435 2 17 0 1
436 2 2 0 1
436 2 3 0 1
436 2 4 0 1
436 2 12 0 1
436 2 24 1 1
437 2 8 0 1
437 2 20 0 1
437 2 21 1 1
438 2 5 1 1
438 2 10 1 1
438 2 14 0 1
438 2 16 0 1
438 2 24 0 1
439 2 1 0 1
439 2 2 0 1
439 2 5 1 1
439 2 8 0 1
439 2 12 0 1
439 2 19 0 1
440 2 1 0 1
440 2 11 0 1
440 2 23 0 1
441 2 4 0 1
441 2 7 0 1
441 2 8 0 1
441 2 9 0 1
441 2 15 0 1
441 2 22 0 1
441 2 24 0 1
442 2 2 0 1
442 2 16 0 1
442 2 21 0 1
442 2 24 0 1
443 2 3 1 1
443 2 5 0 1
443 2 9 0 1
443 2 15 0 1
443 2 16 0 1
443 2 18 1 1
443 2 20 0 1
443 2 25 0 1
444 2 3 0 1
444 2 6 0 1
444 2 8 0 1
444 2 15 0 1
445 2 2 0 1
445 2 3 0 1
445 2 4 0 1
445 2 8 0 1
445 2 16 0 1
445 2 22 1 1
446 2 3 1 1
446 2 7 0 1
446 2 9 0 1
446 2 13 0 1
446 2 15 0 1
446 2 17 0 1
447 2 2 0 1
447 2 5 0 1
447 2 6 0 1
447 2 15 0 1
447 2 18 0 1
447 2 23 0 1
448 2 7 1 1
448 2 8 0 1
448 2 12 0 1
448 2 15 1 1
448 2 18 0 1
448 2 25 1 1
449 2 9 0 1
449 2 13 0 1
449 2 14 0 1
449 2 16 1 1
449 2 17 1 1
450 2 3 1 1
450 2 7 1 1
450 2 9 1 1
450 2 10 1 1
450 2 12 0 1
450 2 14 0 1
450 2 20 0 1
450 2 23 1 1
451 2 5 0 1
451 2 14 0 1
451 2 15 1 1
451 2 19 0 1
451 2 21 0 1
451 2 24 0 1
452 2 10 1 1
452 2 11 0 1
452 2 13 0 1
452 2 19 1 1
452 2 21 0 1
453 2 1 0 1
453 2 3 0 1
453 2 4 0 1
453 2 5 1 1
453 2 8 0 1
453 2 23 0 1
454 2 5 0 1
454 2 9 0 1
454 2 17 0 1
454 2 20 0 1
455 2 5 0 1
455 2 6 0 1
455 2 8 0 1
455 2 12 1 1
455 2 17 1 1
455 2 21 0 1
455 2 24 0 1
456 2 1 0 1
456 2 7 1 1
456 2 11 0 1
456 2 16 0 1
457 2 2 0 1
457 2 4 0 1
457 2 5 0 1
457 2 7 0 1
457 2 15 0 1
457 2 16 0 1
457 2 17 0 1
457 2 18 1 1
457 2 22 1 1
458 2 3 0 1
458 2 8 0 1
458 2 11 0 1
458 2 15 1 1
458 2 17 0 1
458 2 20 0 1
458 2 22 0 1
459 2 1 0 1
459 2 4 0 1
459 2 16 0 1
459 2 19 0 1
459 2 23 0 1
460 2 4 1 1
460 2 10 1 1
460 2 13 0 1
460 2 15 0 1
460 2 18 0 1
460 2 20 0 1
460 2 21 0 1
461 2 1 0 1
461 2 5 0 1
461 2 6 0 1
461 2 18 1 1
461 2 19 1 1
461 2 21 0 1
461 2 22 0 1
462 2 7 0 1
462 2 12 0 1
462 2 13 0 1
462 2 22 0 1
462 2 23 0 1
463 2 4 1 1
463 2 17 0 1
463 2 18 0 1
463 2 25 0 1
464 2 8 0 1
464 2 14 0 1
464 2 15 0 1
464 2 22 1 1
465 2 2 1 1
465 2 10 0 1
465 2 12 0 1
465 2 17 0 1
465 2 19 0 1
465 2 21 0 1
466 2 3 0 1
466 2 6 0 1
466 2 14 0 1
466 2 19 0 1
467 2 4 0 1
467 2 11 0 1
467 2 18 0 1
467 2 19 0 1
467 2 20 1 1
467 2 22 0 1
468 2 3 0 1
468 2 22 0 1
468 2 24 0 1
469 2 2 1 1
469 2 3 1 1
469 2 5 1 1
469 2 9 0 1
469 2 11 0 1
469 2 15 0 1
469 2 17 0 1
469 2 19 0 1
470 2 9 1 1
470 2 11 0 1
470 2 15 0 1
470 2 16 0 1
470 2 18 0 1
471 2 3 0 1
471 2 8 0 1
471 2 13 0 1
471 2 14 0 1
471 2 18 0 1
471 2 19 0 1
472 2 2 1 1
472 2 5 1 1
472 2 7 0 1
472 2 14 0 1
472 2 20 0 1
473 2 1 0 1
473 2 5 0 1
473 2 13 0 1
473 2 16 0 1
473 2 19 0 1
473 2 25 0 1
474 2 2 1 1
474 2 4 0 1
474 2 11 0 1
474 2 12 1 1
474 2 17 1 1
474 2 20 0 1
475 2 10 0 1
475 2 18 1 1
475 2 20 0 1
475 2 22 0 1
476 2 6 0 1
476 2 7 0 1
476 2 12 0 1
476 2 16 0 1
476 2 21 0 1
476 2 25 0 1
477 2 2 0 1
477 2 6 0 1
477 2 8 0 1
477 2 20 0 1
477 2 23 0 1
478 2 1 0 1
478 2 14 1 1
478 2 17 0 1
478 2 18 0 1
478 2 24 0 1
478 2 25 0 1
479 2 9 0 1
479 2 11 0 1
479 2 17 0 1
480 2 4 1 1
480 2 10 0 1
480 2 11 0 1
480 2 14 0 1
480 2 16 0 1
480 2 17 0 1
480 2 23 0 1
481 2 1 0 1
481 2 4 0 1
481 2 12 1 1
481 2 20 0 1
481 2 21 0 1
481 2 25 0 1
482 2 11 0 1
482 2 14 0 1
482 2 15 0 1
482 2 19 0 1
482 2 22 1 1
483 2 1 0 1
483 2 3 0 1
483 2 6 0 1
483 2 8 0 1
483 2 10 0 1
483 2 14 0 1
483 2 17 1 1
483 2 18 0 1
484 2 4 0 1
484 2 6 0 1
484 2 13 0 1
484 2 15 0 1
484 2 16 0 1
484 2 25 1 1
485 2 2 0 1
485 2 4 0 1
485 2 6 0 1
485 2 10 0 1
485 2 15 0 1
485 2 17 0 1
486 2 4 0 1
486 2 10 1 1
486 2 21 0 1
486 2 22 0 1
487 2 11 0 1
487 2 16 0 1
487 2 20 0 1
487 2 21 1 1
487 2 23 1 1
487 2 25 1 1
488 2 7 0 1
488 2 9 0 1
488 2 18 0 1
489 2 3 0 1
489 2 13 0 1
489 2 15 0 1
489 2 17 0 1
489 2 18 0 1
490 2 1 0 1
490 2 8 0 1
490 2 10 0 1
490 2 11 0 1
490 2 12 0 1
490 2 15 0 1
490 2 16 1 1
491 2 2 1 1
491 2 9 0 1
491 2 13 0 1
491 2 18 0 1
491 2 19 0 1
491 2 22 1 1
491 2 24 0 1
492 2 9 0 1
492 2 12 0 1
492 2 15 0 1
492 2 18 1 1
492 2 23 0 1
492 2 24 0 1
493 2 3 1 1
493 2 6 1 1
493 2 7 1 1
493 2 9 0 1
493 2 10 0 1
493 2 13 1 1
493 2 16 0 1
493 2 19 0 1
494 2 1 1 1
494 2 12 0 1
494 2 13 0 1
494 2 18 0 1
494 2 21 1 1
494 2 22 0 1
494 2 23 0 1
495 2 7 0 1
495 2 13 0 1
495 2 15 0 1
495 2 23 0 1
496 2 2 0 1
496 2 7 0 1
496 2 13 1 1
496 2 15 0 1
496 2 20 0 1
497 2 8 0 1
497 2 11 0 1
497 2 13 0 1
497 2 22 0 1
498 2 1 0 1
498 2 12 0 1
498 2 25 1 1
499 2 3 0 1
499 2 6 0 1
499 2 10 0 1
499 2 12 0 1
499 2 13 1 1
499 2 20 0 1
499 2 24 0 1
500 2 3 0 1
500 2 11 1 1
500 2 17 0 1
500 2 19 0 1
500 2 25 0 1
501 2 6 0 1
501 2 9 1 1
501 2 12 0 1
501 2 15 0 1
501 2 17 0 1
501 2 20 0 1
501 2 23 1 1
502 2 4 0 1
502 2 7 0 1
502 2 9 0 1
502 2 19 0 1
502 2 25 1 1
503 2 1 1 1
503 2 4 1 1
503 2 9 0 1
503 2 15 1 1
503 2 22 0 1
504 2 2 0 1
504 2 3 0 1
504 2 15 0 1
504 2 19 0 1
504 2 22 0 1
504 2 25 1 1
505 2 3 0 1
505 2 4 0 1
505 2 16 1 1
505 2 18 0 1
505 2 20 0 1
505 2 23 0 1
506 2 15 0 1
506 2 18 0 1
506 2 23 0 1
506 2 24 0 1
507 2 5 0 1
507 2 7 0 1
507 2 14 0 1
507 2 16 0 1
507 2 19 0 1
507 2 21 0 1
507 2 25 0 1
508 2 2 0 1
508 2 4 1 1
508 2 8 0 1
508 2 11 0 1
508 2 18 0 1
508 2 24 1 1
508 2 25 0 1
509 2 1 0 1
509 2 14 1 1
509 2 15 1 1
509 2 21 0 1
509 2 24 0 1
509 2 25 0 1
510 2 3 1 1
510 2 12 0 1
510 2 14 0 1
510 2 15 0 1
510 2 18 0 1
511 2 3 0 1
511 2 10 1 1
511 2 11 0 1
511 2 12 0 1
511 2 13 0 1
511 2 17 0 1
511 2 18 0 1
511 2 19 1 1
511 2 25 0 1
512 2 4 0 1
512 2 7 0 1
512 2 16 0 1
512 2 19 0 1
512 2 23 1 1
513 2 7 0 1
513 2 15 0 1
513 2 18 0 1
513 2 19 0 1
513 2 21 0 1
514 2 4 0 1
514 2 9 0 1
514 2 10 0 1
514 2 17 0 1
514 2 24 0 1
515 2 5 0 1
515 2 10 0 1
515 2 13 0 1
515 2 14 0 1
515 2 15 0 1
516 2 3 0 1
516 2 6 0 1
516 2 11 0 1
516 2 14 0 1
516 2 19 1 1
516 2 20 0 1
516 2 24 1 1
517 2 15 0 1
517 2 16 0 1
517 2 17 0 1
517 2 22 0 1
517 2 25 0 1
518 2 3 0 1
518 2 8 1 1
518 2 10 0 1
518 2 16 0 1
518 2 21 1 1
518 2 25 0 1
519 2 4 0 1
519 2 5 0 1
519 2 8 1 1
519 2 13 0 1
519 2 14 0 1
519 2 15 0 1
519 2 16 0 1
519 2 17 0 1
519 2 20 0 1
519 2 23 1 1
520 2 8 0 1
520 2 9 0 1
520 2 14 0 1
520 2 22 1 1
520 2 24 0 1
521 2 7 0 1
521 2 12 0 1
521 2 13 0 1
521 2 20 0 1
522 2 3 1 1
522 2 4 0 1
522 2 8 1 1
522 2 10 0 1
522 2 15 0 1
522 2 25 1 1
523 2 7 0 1
523 2 12 0 1
523 2 16 0 1
523 2 17 0 1
523 2 20 1 1
523 2 23 0 1
524 2 1 0 1
524 2 4 0 1
524 2 15 1 1
524 2 19 0 1
524 2 20 0 1
524 2 23 0 1
525 2 4 0 1
525 2 5 0 1
525 2 7 0 1
525 2 14 0 1
525 2 17 0 1
526 2 4 0 1
526 2 5 0 1
526 2 6 0 1
526 2 13 0 1
526 2 16 0 1
527 2 1 0 1
527 2 9 0 1
527 2 14 0 1
528 2 4 1 1
528 2 5 0 1
528 2 9 0 1
528 2 12 0 1
528 2 15 0 1
528 2 16 1 1
528 2 17 0 1
528 2 22 0 1
529 2 9 0 1
529 2 12 0 1
529 2 18 0 1
529 2 20 0 1
529 2 23 0 1
530 2 5 1 1
530 2 7 0 1
530 2 10 0 1
530 2 11 0 1
530 2 15 0 1
530 2 16 0 1
530 2 21 0 1
531 2 7 0 1
531 2 9 0 1
531 2 13 0 1
531 2 20 0 1
531 2 24 0 1
531 2 25 0 1
532 2 2 0 1
532 2 14 0 1
532 2 15 0 1
532 2 16 0 1
532 2 25 0 1
533 2 2 0 1
533 2 8 1 1
533 2 10 1 1
533 2 12 0 1
533 2 13 0 1
533 2 17 0 1
534 2 7 0 1
534 2 10 0 1
534 2 12 0 1
534 2 13 1 1
534 2 14 1 1
534 2 19 0 1
535 2 8 0 1
535 2 13 0 1
535 2 23 0 1
535 2 25 0 1
536 2 11 0 1
536 2 13 0 1
536 2 14 0 1
536 2 16 0 1
536 2 19 0 1
536 2 23 0 1
537 2 1 0 1
537 2 7 0 1
537 2 8 0 1
537 2 12 0 1
537 2 15 0 1
537 2 17 1 1
537 2 18 1 1
538 2 4 1 1
538 2 6 0 1
538 2 10 0 1
538 2 20 0 1
539 2 9 0 1
539 2 16 0 1
539 2 17 0 1
539 2 22 1 1
539 2 23 1 1
540 2 7 0 1
540 2 8 0 1
540 2 9 0 1
540 2 14 0 1
540 2 24 0 1
541 2 4 0 1
541 2 9 0 1
541 2 10 0 1
541 2 14 1 1
541 2 18 0 1
542 2 6 1 1
542 2 7 0 1
542 2 8 0 1
542 2 12 0 1
542 2 15 0 1
542 2 16 0 1
542 2 21 1 1
542 2 24 0 1
543 2 1 1 1
543 2 13 0 1
543 2 15 0 1
543 2 17 0 1
543 2 20 0 1
544 2 1 1 1
544 2 5 1 1
544 2 8 0 1
544 2 21 0 1
544 2 22 0 1
544 2 23 0 1
545 2 2 1 1
545 2 3 1 1
545 2 7 0 1
545 2 11 0 1
545 2 14 0 1
546 2 5 0 1
546 2 6 0 1
546 2 7 0 1
546 2 15 0 1
546 2 22 0 1
547 2 6 0 1
547 2 9 0 1
547 2 15 1 1
547 2 19 0 1
547 2 25 1 1
548 2 3 0 1
548 2 5 0 1
548 2 11 1 1
548 2 15 0 1
548 2 16 1 1
548 2 22 0 1
548 2 24 1 1
549 2 1 0 1
549 2 5 1 1
549 2 6 0 1
549 2 8 1 1
549 2 14 1 1
549 2 15 1 1
549 2 18 0 1
549 2 21 0 1
550 2 5 0 1
550 2 7 0 1
550 2 12 0 1
550 2 13 0 1
550 2 22 0 1
550 2 23 0 1
550 2 24 0 1
551 2 10 0 1
551 2 13 0 1
551 2 14 0 1
551 2 16 0 1
551 2 21 0 1
552 2 1 0 1
552 2 5 0 1
552 2 6 0 1
552 2 15 0 1
552 2 17 1 1
552 2 20 0 1
552 2 21 0 1
553 2 12 0 1
553 2 15 0 1
553 2 17 0 1
553 2 24 0 1
554 2 12 0 1
554 2 13 0 1
554 2 19 0 1
554 2 24 0 1
554 2 25 0 1
555 2 6 0 1
555 2 7 1 1
555 2 10 1 1
555 2 12 0 1
555 2 19 0 1
556 2 2 0 1
556 2 8 0 1
556 2 10 0 1
556 2 12 0 1
556 2 23 0 1
557 2 6 0 1
557 2 9 0 1
557 2 10 0 1
557 2 12 0 1
557 2 17 1 1
557 2 25 0 1
558 2 4 0 1
558 2 15 1 1
558 2 16 0 1
558 2 19 0 1
559 2 6 0 1
559 2 9 0 1
559 2 17 0 1
559 2 23 0 1
559 2 25 0 1
560 2 7 0 1
560 2 8 0 1
560 2 16 0 1
560 2 19 1 1
560 2 21 0 1
560 2 23 0 1
561 2 1 0 1
561 2 3 0 1
561 2 7 0 1
561 2 8 0 1
561 2 11 0 1
561 2 14 1 1
561 2 24 1 1
562 2 9 0 1
562 2 11 1 1
562 2 13 0 1
562 2 14 0 1
562 2 15 0 1
562 2 20 0 1
563 2 3 0 1
563 2 8 0 1
563 2 14 1 1
563 2 16 0 1
563 2 17 0 1
563 2 22 1 1
564 2 1 0 1
564 2 10 0 1
564 2 13 1 1
564 2 14 0 1
564 2 17 0 1
564 2 18 1 1
564 2 20 0 1
564 2 21 0 1
565 2 5 1 1
565 2 19 0 1
565 2 24 0 1
566 2 5 0 1
566 2 7 0 1
566 2 13 0 1
566 2 16 0 1
566 2 17 0 1
566 2 23 0 1
567 2 5 0 1
567 2 13 1 1
567 2 17 0 1
567 2 25 0 1
568 2 3 0 1
568 2 4 0 1
568 2 6 1 1
568 2 8 1 1
568 2 10 1 1
568 2 12 0 1
569 2 1 1 1
569 2 6 0 1
569 2 12 0 1
569 2 16 0 1
569 2 21 0 1
569 2 22 0 1
569 2 23 0 1
570 2 2 0 1
570 2 9 0 1
570 2 10 0 1
570 2 13 1 1
570 2 20 1 1
570 2 21 0 1
571 2 4 0 1
571 2 6 0 1
571 2 7 1 1
571 2 12 0 1
571 2 14 0 1
571 2 22 0 1
572 2 9 0 1
572 2 19 1 1
572 2 22 0 1
572 2 23 0 1
573 2 1 0 1
573 2 3 1 1
573 2 5 0 1
573 2 6 0 1
573 2 7 0 1
573 2 8 0 1
573 2 16 0 1
574 2 2 0 1
574 2 3 0 1
574 2 4 0 1
574 2 10 0 1
574 2 16 0 1
574 2 25 0 1
575 2 8 0 1
575 2 13 0 1
575 2 18 1 1
575 2 25 0 1
576 2 4 0 1
576 2 10 0 1
576 2 12 1 1
576 2 17 1 1
576 2 18 1 1
576 2 19 1 1
576 2 21 0 1
577 2 1 0 1
577 2 6 0 1
577 2 7 1 1
577 2 15 0 1
577 2 17 0 1
577 2 19 0 1
578 2 2 0 1
578 2 5 0 1
578 2 13 0 1
578 2 15 1 1
578 2 21 1 1
579 2 3 0 1
579 2 6 0 1
579 2 18 0 1
579 2 20 0 1
579 2 21 0 1
579 2 23 0 1
580 2 1 0 1
580 2 2 0 1
580 2 3 0 1
580 2 7 1 1
580 2 8 1 1
580 2 15 0 1
580 2 16 0 1
580 2 20 0 1
580 2 21 0 1
581 2 3 0 1
581 2 5 0 1
581 2 7 1 1
581 2 8 0 1
581 2 17 0 1
581 2 18 1 1
582 2 1 0 1
582 2 3 0 1
582 2 4 0 1
582 2 7 1 1
582 2 8 1 1
582 2 14 0 1
582 2 18 0 1
582 2 19 1 1
582 2 20 1 1
583 2 20 0 1
583 2 21 0 1
583 2 25 0 1
584 2 1 0 1
584 2 6 0 1
584 2 13 0 1
584 2 14 0 1
584 2 15 0 1
584 2 20 0 1
584 2 22 1 1
584 2 23 0 1
585 2 1 0 1
585 2 3 0 1
585 2 5 0 1
585 2 6 1 1
585 2 8 0 1
585 2 11 0 1
586 2 2 0 1
586 2 5 0 1
586 2 7 0 1
586 2 13 1 1
586 2 16 0 1
586 2 19 0 1
586 2 22 0 1
586 2 25 0 1
587 2 9 0 1
588 2 2 0 1
588 2 3 1 1
588 2 12 0 1
588 2 18 0 1
588 2 19 0 1
588 2 20 0 1
588 2 21 0 1
588 2 22 0 1
589 2 1 1 1
589 2 4 1 1
589 2 5 1 1
589 2 8 0 1
589 2 13 0 1
589 2 16 0 1
589 2 20 0 1
590 2 2 1 1
590 2 6 0 1
590 2 7 0 1
590 2 9 0 1
590 2 15 0 1
590 2 20 0 1
590 2 21 0 1
590 2 25 0 1
591 2 2 0 1
591 2 5 0 1
591 2 8 0 1
591 2 15 0 1
591 2 19 0 1
591 2 23 0 1
592 2 10 0 1
592 2 14 0 1
592 2 21 0 1
592 2 25 0 1
593 2 3 0 1
593 2 4 0 1
593 2 8 0 1
593 2 13 0 1
593 2 17 1 1
593 2 22 1 1
593 2 25 0 1
594 2 9 0 1
594 2 10 0 1
594 2 18 1 1
594 2 23 1 1
595 2 3 0 1
595 2 5 0 1
595 2 8 0 1
595 2 14 0 1
595 2 17 0 1
595 2 22 0 1
596 2 2 0 1
596 2 3 1 1
596 2 17 0 1
597 2 4 0 1
597 2 6 0 1
597 2 7 0 1
597 2 13 0 1
597 2 17 1 1
597 2 18 1 1
597 2 19 1 1
597 2 24 0 1
598 2 5 0 1
598 2 10 0 1
598 2 23 0 1
599 2 9 0 1
599 2 15 0 1
599 2 17 1 1
599 2 22 0 1
600 2 3 0 1
600 2 8 0 1
601 2 24 0 1
602 2 1 1 1
602 2 3 0 1
602 2 6 1 1
602 2 10 0 1
602 2 12 0 1
602 2 15 0 1
602 2 18 0 1
602 2 23 0 1
603 2 5 0 1
603 2 7 1 1
603 2 12 1 1
603 2 14 0 1
603 2 17 1 1
603 2 18 0 1
604 2 5 0 1
604 2 7 0 1
604 2 10 0 1
604 2 16 0 1
604 2 19 0 1
604 2 20 0 1
605 2 3 0 1
605 2 16 0 1
605 2 17 0 1
605 2 23 1 1
605 2 24 1 1
605 2 25 1 1
606 2 4 0 1
606 2 9 0 1
606 2 13 0 1
606 2 23 0 1
606 2 24 0 1
606 2 25 0 1
607 2 6 0 1
607 2 8 0 1
607 2 11 0 1
607 2 12 0 1
607 2 13 0 1
607 2 15 0 1
607 2 17 0 1
607 2 20 0 1
608 2 10 0 1
608 2 11 0 1
608 2 12 0 1
608 2 18 1 1
608 2 19 1 1
609 2 1 0 1
609 2 2 0 1
609 2 8 1 1
609 2 14 0 1
609 2 17 0 1
609 2 21 0 1
609 2 22 0 1
610 2 3 1 1
610 2 8 0 1
610 2 18 1 1
610 2 21 0 1
610 2 22 0 1
611 2 1 0 1
611 2 2 0 1
611 2 4 0 1
611 2 5 1 1
611 2 7 0 1
612 2 7 0 1
612 2 12 0 1
612 2 19 0 1
613 2 5 0 1
613 2 12 1 1
613 2 14 1 1
613 2 17 0 1
613 2 20 0 1
614 2 1 0 1
614 2 8 0 1
614 2 9 0 1
614 2 14 0 1
614 2 15 0 1
614 2 16 0 1
614 2 21 0 1
615 2 2 0 1
615 2 4 0 1
615 2 12 0 1
615 2 16 0 1
615 2 21 0 1
615 2 22 0 1
615 2 24 0 1
616 2 5 0 1
616 2 7 0 1
616 2 8 1 1
616 2 9 1 1
616 2 11 0 1
616 2 13 0 1
616 2 14 1 1
616 2 16 0 1
616 2 19 0 1
616 2 22 0 1
617 2 1 0 1
617 2 5 0 1
617 2 12 0 1
617 2 17 0 1
617 2 19 0 1
617 2 20 0 1
618 2 2 1 1
618 2 7 1 1
618 2 9 0 1
618 2 10 0 1
618 2 13 0 1
618 2 14 0 1
618 2 15 0 1
619 2 4 0 1
619 2 14 0 1
619 2 19 0 1
619 2 23 0 1
620 2 1 0 1
620 2 2 1 1
620 2 7 1 1
620 2 9 1 1
620 2 12 0 1
620 2 19 0 1
620 2 20 0 1
620 2 21 0 1
620 2 23 0 1
621 2 3 0 1
621 2 17 0 1
621 2 23 0 1
621 2 25 0 1
622 2 1 1 1
622 2 6 0 1
622 2 7 0 1
622 2 14 0 1
622 2 19 0 1
622 2 24 0 1
622 2 25 0 1
623 2 2 0 1
623 2 6 0 1
623 2 11 0 1
623 2 16 0 1
623 2 17 0 1
623 2 23 1 1
623 2 24 0 1
624 2 5 0 1
624 2 15 0 1
624 2 16 0 1
624 2 21 0 1
624 2 23 0 1
624 2 25 0 1
625 2 1 0 1
625 2 4 0 1
625 2 8 0 1
625 2 12 0 1
625 2 16 0 1
625 2 18 0 1
625 2 20 0 1
626 2 9 0 1
626 2 13 0 1
626 2 15 0 1
626 2 16 0 1
626 2 20 0 1
627 2 1 0 1
627 2 2 0 1
627 2 3 0 1
627 2 4 1 1
627 2 6 0 1
627 2 13 0 1
627 2 14 1 1
627 2 17 0 1
627 2 25 0 1
628 2 3 0 1
628 2 17 0 1
628 2 22 0 1
628 2 23 0 1
629 2 1 0 1
629 2 3 0 1
629 2 4 0 1
629 2 8 0 1
629 2 15 1 1
629 2 16 0 1
629 2 17 0 1
629 2 20 0 1
629 2 23 1 1
630 2 1 1 1
630 2 3 1 1
630 2 13 0 1
630 2 19 0 1
630 2 20 0 1
630 2 25 0 1
631 2 5 0 1
631 2 9 0 1
632 2 3 0 1
632 2 4 0 1
632 2 8 0 1
632 2 12 1 1
632 2 18 0 1
632 2 21 0 1
633 2 5 0 1
633 2 6 0 1
633 2 7 0 1
633 2 11 0 1
633 2 16 0 1
633 2 17 0 1
633 2 19 1 1
633 2 21 0 1
634 2 1 0 1
634 2 4 0 1
634 2 6 0 1
634 2 11 0 1
634 2 15 0 1
634 2 22 1 1
635 2 1 0 1
635 2 5 0 1
635 2 8 0 1
635 2 13 0 1
635 2 18 0 1
635 2 20 0 1
635 2 22 1 1
636 2 18 0 1
636 2 19 0 1
636 2 21 0 1
636 2 23 0 1
636 2 25 0 1
637 2 16 0 1
637 2 18 0 1
637 2 20 0 1
637 2 23 1 1
637 2 24 1 1
638 2 8 0 1
638 2 11 0 1
638 2 12 0 1
638 2 17 1 1
639 2 2 0 1
639 2 3 0 1
639 2 5 0 1
639 2 10 0 1
639 2 11 0 1
639 2 12 1 1
639 2 16 0 1
639 2 17 0 1
639 2 18 0 1
639 2 20 0 1
639 2 21 0 1
640 2 4 1 1
640 2 5 0 1
640 2 7 1 1
640 2 10 0 1
640 2 11 0 1
640 2 16 0 1
640 2 17 1 1
640 2 18 0 1
640 2 19 0 1
641 2 1 0 1
641 2 4 0 1
641 2 5 1 1
641 2 14 0 1
641 2 20 1 1
641 2 23 0 1
642 2 2 0 1
642 2 6 1 1
642 2 7 1 1
642 2 10 1 1
642 2 18 0 1
642 2 20 0 1
642 2 21 0 1
642 2 22 0 1
642 2 24 0 1
643 2 10 0 1
643 2 15 1 1
643 2 16 0 1
643 2 21 0 1
644 2 1 0 1
644 2 2 1 1
644 2 4 0 1
644 2 6 0 1
644 2 16 0 1
644 2 19 0 1
645 2 2 0 1
645 2 3 0 1
645 2 5 0 1
645 2 10 0 1
645 2 12 0 1
645 2 13 0 1
645 2 15 0 1
645 2 16 0 1
645 2 19 1 1
646 2 1 0 1
646 2 4 0 1
646 2 18 0 1
646 2 20 0 1
646 2 21 0 1
646 2 23 0 1
647 2 1 0 1
647 2 4 0 1
647 2 7 0 1
647 2 15 0 1
647 2 19 0 1
648 2 2 1 1
648 2 5 0 1
648 2 9 0 1
648 2 12 0 1
648 2 18 0 1
648 2 21 1 1
648 2 23 1 1
648 2 24 1 1
649 2 2 0 1
649 2 6 0 1
649 2 9 1 1
649 2 13 0 1
649 2 14 1 1
649 2 19 1 1
649 2 22 1 1
649 2 23 0 1
649 2 24 1 1
650 2 5 0 1
650 2 7 0 1
650 2 19 0 1
650 2 24 0 1
650 2 25 0 1
651 2 2 1 1
651 2 6 0 1
651 2 9 0 1
651 2 11 0 1
651 2 20 0 1
651 2 21 0 1
651 2 24 1 1
652 2 2 0 1
652 2 3 1 1
652 2 6 0 1
652 2 8 0 1
652 2 10 0 1
652 2 11 0 1
652 2 18 1 1
652 2 21 0 1
652 2 24 0 1
653 2 4 0 1
653 2 10 0 1
653 2 13 0 1
653 2 14 0 1
653 2 23 0 1
653 2 24 0 1
654 2 1 0 1
654 2 2 0 1
654 2 5 0 1
654 2 13 1 1
654 2 17 0 1
654 2 18 1 1
654 2 19 0 1
654 2 22 0 1
654 2 24 0 1
655 2 3 1 1
655 2 7 0 1
655 2 10 0 1
655 2 16 0 1
655 2 18 1 1
656 2 4 0 1
656 2 8 0 1
656 2 13 0 1
656 2 14 1 1
656 2 19 0 1
656 2 21 1 1
657 2 5 0 1
657 2 6 0 1
657 2 7 0 1
657 2 11 0 1
657 2 19 1 1
657 2 23 0 1
658 2 3 0 1
658 2 9 0 1
658 2 16 1 1
658 2 19 0 1
658 2 25 0 1
659 2 8 1 1
659 2 12 0 1
659 2 13 0 1
659 2 19 0 1
659 2 23 0 1
660 2 1 0 1
660 2 6 0 1
660 2 7 0 1
660 2 8 0 1
660 2 11 1 1
660 2 15 1 1
660 2 24 0 1
661 2 1 0 1
661 2 4 1 1
661 2 7 0 1
661 2 15 0 1
661 2 19 0 1
661 2 23 0 1
661 2 25 0 1
662 2 3 0 1
662 2 5 0 1
662 2 8 0 1
662 2 12 1 1
662 2 16 0 1
662 2 20 0 1
662 2 24 1 1
663 2 5 1 1
663 2 6 0 1
663 2 9 0 1
663 2 15 1 1
663 2 16 0 1
663 2 19 0 1
664 2 4 0 1
664 2 6 0 1
664 2 7 0 1
664 2 25 1 1
665 2 3 0 1
665 2 4 0 1
665 2 5 0 1
665 2 9 0 1
665 2 10 1 1
665 2 15 0 1
665 2 16 0 1
665 2 21 0 1
666 2 3 0 1
666 2 7 0 1
666 2 8 0 1
666 2 13 0 1
666 2 17 0 1
666 2 19 0 1
666 2 25 1 1
667 2 6 1 1
667 2 8 0 1
667 2 9 0 1
667 2 10 0 1
667 2 15 0 1
667 2 19 1 1
667 2 21 1 1
667 2 23 0 1
667 2 24 0 1
667 2 25 0 1
668 2 4 0 1
668 2 6 0 1
668 2 14 0 1
668 2 22 0 1
669 2 4 0 1
669 2 7 1 1
669 2 8 1 1
669 2 11 0 1
669 2 24 0 1
670 2 3 1 1
670 2 7 0 1
670 2 9 0 1
670 2 14 0 1
670 2 17 0 1
670 2 22 0 1
671 2 2 0 1
671 2 5 0 1
671 2 7 0 1
671 2 8 0 1
671 2 21 0 1
672 2 10 0 1
672 2 14 0 1
672 2 15 0 1
672 2 16 1 1
672 2 19 0 1
672 2 21 1 1
673 2 5 0 1
673 2 8 0 1
673 2 11 0 1
673 2 15 0 1
674 2 4 0 1
674 2 5 0 1
674 2 11 0 1
674 2 24 0 1
675 2 2 0 1
675 2 5 0 1
675 2 7 0 1
675 2 8 0 1
675 2 11 0 1
675 2 13 0 1
675 2 17 0 1
675 2 21 1 1
675 2 22 1 1
675 2 25 1 1
676 2 1 0 1
676 2 6 0 1
676 2 12 1 1
676 2 16 0 1
676 2 20 0 1
677 2 1 0 1
677 2 3 0 1
677 2 7 0 1
677 2 9 0 1
677 2 11 0 1
677 2 24 1 1
678 2 10 0 1
678 2 12 1 1
678 2 13 0 1
678 2 17 1 1
678 2 20 0 1
678 2 25 0 1
679 2 6 0 1
679 2 7 1 1
679 2 8 0 1
679 2 17 0 1
679 2 19 0 1
679 2 22 1 1
680 2 8 0 1
680 2 12 0 1
680 2 17 0 1
680 2 21 1 1
680 2 22 1 1
680 2 25 1 1
681 2 1 1 1
681 2 2 0 1
681 2 8 0 1
681 2 9 0 1
681 2 10 0 1
681 2 22 0 1
682 2 5 0 1
682 2 15 0 1
682 2 19 0 1
682 2 24 1 1
682 2 25 0 1
683 2 7 0 1
683 2 8 0 1
683 2 10 0 1
683 2 22 0 1
683 2 24 1 1
684 2 2 1 1
684 2 3 0 1
684 2 4 0 1
684 2 11 1 1
684 2 13 1 1
684 2 18 0 1
684 2 19 0 1
684 2 20 0 1
684 2 22 0 1
685 2 2 0 1
685 2 7 0 1
685 2 10 0 1
685 2 15 0 1
685 2 17 0 1
685 2 23 1 1
685 2 25 1 1
686 2 4 0 1
686 2 6 0 1
686 2 9 0 1
686 2 15 0 1
686 2 21 0 1
687 2 5 0 1
687 2 6 1 1
687 2 10 1 1
687 2 12 0 1
688 2 3 0 1
688 2 6 0 1
688 2 7 0 1
688 2 21 0 1
688 2 25 0 1
689 2 4 1 1
689 2 16 0 1
689 2 20 0 1
689 2 24 1 1
690 2 1 0 1
690 2 5 0 1
690 2 10 0 1
690 2 23 0 1
691 2 2 0 1
691 2 3 1 1
691 2 4 1 1
691 2 10 0 1
691 2 11 0 1
691 2 20 0 1
691 2 24 1 1
692 2 1 0 1
692 2 8 0 1
692 2 21 0 1
692 2 25 0 1
693 2 4 0 1
693 2 6 0 1
693 2 13 0 1
693 2 21 0 1
693 2 23 0 1
694 2 15 0 1
695 2 6 0 1
695 2 12 1 1
695 2 13 0 1
695 2 16 0 1
695 2 18 0 1
695 2 21 0 1
695 2 25 1 1
696 2 2 0 1
696 2 9 0 1
696 2 18 0 1
696 2 21 0 1
696 2 23 0 1
696 2 24 0 1
697 2 7 0 1
697 2 9 1 1
697 2 20 0 1
698 2 1 0 1
698 2 9 0 1
698 2 14 0 1
698 2 17 1 1
698 2 19 1 1
698 2 21 0 1
698 2 25 0 1
699 2 1 0 1
699 2 6 0 1
699 2 10 1 1
699 2 11 0 1
699 2 12 0 1
699 2 14 0 1
700 2 12 0 1
700 2 15 0 1
700 2 16 0 1
700 2 19 0 1
701 2 6 0 1
701 2 8 0 1
701 2 17 1 1
701 2 18 0 1
701 2 20 0 1
701 2 23 0 1
701 2 24 0 1
702 2 1 0 1
702 2 2 0 1
702 2 6 0 1
702 2 8 1 1
702 2 15 0 1
703 2 1 1 1
703 2 7 0 1
703 2 10 0 1
703 2 13 0 1
703 2 15 0 1
703 2 24 0 1
704 2 3 0 1
704 2 6 0 1
704 2 18 0 1
704 2 19 0 1
704 2 20 0 1
704 2 24 1 1
705 2 3 0 1
705 2 4 0 1
705 2 9 0 1
705 2 16 1 1
705 2 25 0 1
706 2 4 0 1
706 2 7 0 1
706 2 9 0 1
706 2 11 0 1
706 2 12 0 1
706 2 16 1 1
706 2 21 0 1
706 2 24 0 1
707 2 1 0 1
707 2 3 0 1
707 2 6 1 1
707 2 17 0 1
707 2 18 0 1
708 2 5 1 1
708 2 15 0 1
709 2 3 0 1
709 2 10 0 1
709 2 13 0 1
709 2 14 0 1
709 2 19 0 1
710 2 2 0 1
710 2 14 0 1
710 2 20 0 1
710 2 21 0 1
710 2 23 0 1
711 2 9 0 1
711 2 13 0 1
711 2 18 0 1
711 2 23 0 1
711 2 25 0 1
712 2 1 1 1
712 2 7 0 1
712 2 11 0 1
712 2 12 0 1
712 2 15 0 1
712 2 16 1 1
712 2 20 0 1
712 2 22 0 1
713 2 1 0 1
713 2 4 0 1
713 2 5 0 1
713 2 6 0 1
713 2 14 0 1
713 2 18 0 1
713 2 24 0 1
714 2 4 0 1
714 2 9 1 1
714 2 11 0 1
714 2 13 0 1
714 2 15 0 1
714 2 19 0 1
715 2 5 1 1
715 2 10 0 1
715 2 16 0 1
716 2 6 0 1
716 2 13 0 1
716 2 14 0 1
716 2 19 0 1
716 2 20 0 1
716 2 25 1 1
717 2 5 0 1
717 2 19 0 1
717 2 20 0 1
717 2 22 0 1
717 2 24 0 1
717 2 25 0 1
718 2 4 0 1
718 2 10 0 1
718 2 15 0 1
718 2 16 1 1
718 2 19 0 1
718 2 22 0 1
718 2 25 0 1
719 2 1 0 1
719 2 7 0 1
719 2 11 0 1
719 2 17 0 1
720 2 10 0 1
720 2 11 0 1
720 2 19 0 1
721 2 2 0 1
721 2 7 0 1
721 2 9 0 1
721 2 17 0 1
721 2 19 0 1
721 2 24 0 1
722 2 1 0 1
722 2 2 0 1
722 2 8 0 1
722 2 12 1 1
722 2 13 1 1
722 2 20 0 1
722 2 23 0 1
723 2 8 0 1
723 2 11 0 1
723 2 21 0 1
723 2 23 0 1
724 2 4 0 1
724 2 8 0 1
724 2 12 0 1
724 2 14 1 1
724 2 17 1 1
724 2 18 0 1
725 2 2 0 1
725 2 3 0 1
725 2 9 0 1
725 2 11 0 1
725 2 13 0 1
725 2 16 1 1
725 2 19 0 1
725 2 23 1 1
726 2 2 0 1
726 2 6 0 1
726 2 7 0 1
726 2 11 0 1
726 2 13 1 1
726 2 18 1 1
726 2 22 0 1
727 2 1 0 1
727 2 5 0 1
727 2 10 0 1
727 2 13 0 1
728 2 2 0 1
728 2 3 1 1
728 2 8 1 1
728 2 20 0 1
728 2 21 0 1
728 2 24 0 1
729 2 3 0 1
729 2 4 0 1
729 2 13 1 1
729 2 16 0 1
729 2 21 1 1
730 2 1 0 1
730 2 6 0 1
730 2 7 0 1
730 2 8 0 1
730 2 12 1 1
730 2 25 0 1
731 2 4 0 1
731 2 20 1 1
731 2 23 0 1
731 2 24 1 1
731 2 25 0 1
732 2 2 0 1
732 2 7 0 1
732 2 11 0 1
732 2 13 1 1
732 2 15 0 1
732 2 22 0 1
732 2 25 1 1
733 2 2 1 1
733 2 4 0 1
733 2 5 0 1
733 2 23 0 1
734 2 1 0 1
734 2 2 0 1
734 2 9 1 1
734 2 12 0 1
734 2 14 0 1
734 2 15 0 1
734 2 17 0 1
735 2 3 0 1
735 2 6 0 1
735 2 10 0 1
735 2 14 1 1
735 2 16 0 1
735 2 22 0 1
736 2 2 1 1
736 2 7 1 1
736 2 14 0 1
736 2 16 0 1
736 2 20 0 1
736 2 21 0 1
736 2 22 1 1
736 2 23 0 1
737 2 6 0 1
737 2 12 0 1
738 2 7 0 1
738 2 8 1 1
738 2 9 0 1
738 2 12 0 1
739 2 1 0 1
739 2 4 0 1
739 2 8 1 1
739 2 12 0 1
739 2 16 0 1
740 2 5 0 1
740 2 17 0 1
740 2 18 0 1
740 2 19 0 1
740 2 22 0 1
740 2 23 0 1
741 2 11 0 1
741 2 19 0 1
741 2 25 0 1
742 2 2 0 1
742 2 5 0 1
742 2 10 1 1
742 2 13 0 1
742 2 17 0 1
742 2 18 0 1
742 2 19 1 1
743 2 9 0 1
743 2 10 0 1
743 2 13 0 1
743 2 19 1 1
743 2 22 0 1
743 2 24 0 1
744 2 11 1 1
744 2 16 0 1
744 2 21 0 1
745 2 12 0 1
745 2 13 0 1
745 2 24 1 1
746 2 2 1 1
746 2 5 0 1
746 2 11 0 1
746 2 18 0 1
746 2 19 0 1
746 2 24 0 1
747 2 5 1 1
747 2 8 0 1
747 2 9 0 1
747 2 13 0 1
747 2 15 0 1
747 2 18 1 1
747 2 25 0 1
748 2 2 0 1
748 2 9 0 1
748 2 15 1 1
748 2 16 0 1
748 2 20 0 1
748 2 22 0 1
748 2 23 1 1
748 2 25 0 1
749 2 2 0 1
749 2 3 0 1
749 2 4 0 1
749 2 18 0 1
749 2 19 0 1
750 2 2 1 1
750 2 6 0 1
750 2 10 0 1
750 2 15 0 1
750 2 17 0 1
750 2 23 0 1
751 2 4 0 1
751 2 6 0 1
751 2 10 0 1
751 2 12 0 1
751 2 16 1 1
751 2 18 1 1
751 2 24 0 1
752 2 6 0 1
752 2 7 0 1
752 2 8 0 1
752 2 10 1 1
752 2 11 0 1
752 2 12 0 1
752 2 23 0 1
752 2 25 0 1
753 2 3 0 1
753 2 13 0 1
753 2 19 0 1
754 2 1 0 1
754 2 10 0 1
754 2 14 0 1
754 2 21 1 1
755 2 2 0 1
755 2 4 0 1
755 2 8 0 1
755 2 12 0 1
756 2 4 0 1
756 2 7 0 1
756 2 8 0 1
756 2 10 1 1
756 2 20 1 1
756 2 23 0 1
757 2 1 0 1
757 2 4 0 1
757 2 9 1 1
757 2 15 0 1
757 2 19 0 1
757 2 20 1 1
757 2 22 1 1
758 2 3 0 1
758 2 12 0 1
759 2 1 0 1
759 2 5 0 1
759 2 8 0 1
759 2 15 0 1
759 2 23 0 1
759 2 24 0 1
759 2 25 0 1
760 2 5 1 1
760 2 10 1 1
760 2 13 1 1
760 2 21 0 1
760 2 25 0 1
761 2 6 0 1
761 2 9 1 1
761 2 10 1 1
761 2 13 0 1
761 2 16 0 1
761 2 23 0 1
761 2 24 1 1
762 2 2 0 1
762 2 4 0 1
762 2 9 0 1
762 2 13 0 1
762 2 17 0 1
762 2 20 0 1
762 2 22 0 1
763 2 5 1 1
763 2 8 0 1
763 2 12 0 1
763 2 13 0 1
763 2 14 1 1
763 2 16 0 1
763 2 18 0 1
763 2 21 0 1
763 2 24 1 1
764 2 2 0 1
764 2 3 0 1
764 2 8 0 1
764 2 12 0 1
764 2 13 0 1
764 2 18 0 1
764 2 19 1 1
765 2 6 0 1
765 2 8 0 1
765 2 15 0 1
765 2 20 0 1
765 2 25 0 1
766 2 2 0 1
766 2 5 1 1
766 2 8 0 1
766 2 11 0 1
766 2 15 1 1
766 2 23 0 1
767 2 4 0 1
767 2 10 0 1
767 2 15 0 1
767 2 18 0 1
768 2 3 0 1
768 2 13 0 1
768 2 14 0 1
768 2 18 0 1
768 2 20 0 1
769 2 6 0 1
769 2 8 0 1
769 2 13 0 1
769 2 17 0 1
769 2 25 0 1
770 2 3 0 1
770 2 4 1 1
770 2 6 0 1
770 2 10 0 1
770 2 14 0 1
770 2 16 0 1
770 2 17 0 1
770 2 19 0 1
770 2 20 1 1
770 2 22 0 1
771 2 1 1 1
771 2 8 0 1
771 2 10 0 1
771 2 18 0 1
771 2 19 0 1
772 2 1 0 1
772 2 3 0 1
772 2 6 0 1
772 2 9 0 1
772 2 10 0 1
772 2 14 0 1
772 2 17 1 1
772 2 22 0 1
773 2 2 0 1
773 2 10 0 1
773 2 12 0 1
773 2 13 0 1
774 2 6 0 1
774 2 11 0 1
774 2 14 0 1
774 2 18 1 1
774 2 19 0 1
774 2 22 1 1
775 2 1 0 1
775 2 4 0 1
775 2 17 0 1
775 2 18 1 1
776 2 11 0 1
776 2 14 0 1
776 2 15 0 1
776 2 16 0 1
776 2 24 0 1
777 2 2 1 1
777 2 3 0 1
777 2 7 0 1
777 2 9 0 1
777 2 13 0 1
777 2 14 0 1
777 2 19 0 1
778 2 1 0 1
778 2 11 0 1
778 2 15 0 1
778 2 18 0 1
779 2 3 1 1
779 2 5 1 1
779 2 8 0 1
779 2 9 0 1
779 2 20 1 1
779 2 21 0 1
779 2 22 1 1
779 2 24 0 1
780 2 1 0 1
780 2 12 1 1
780 2 21 0 1
780 2 22 0 1
780 2 23 0 1
780 2 24 0 1
781 2 3 0 1
781 2 9 1 1
781 2 13 0 1
781 2 14 1 1
781 2 19 1 1
781 2 23 0 1
781 2 24 0 1
782 2 9 1 1
782 2 14 0 1
782 2 16 0 1
782 2 17 0 1
782 2 18 0 1
782 2 19 0 1
782 2 22 0 1
783 2 1 0 1
783 2 5 0 1
783 2 9 0 1
783 2 10 0 1
783 2 11 0 1
783 2 14 0 1
783 2 19 1 1
784 2 2 1 1
784 2 4 0 1
784 2 5 1 1
784 2 7 0 1
784 2 14 0 1
784 2 15 1 1
784 2 21 0 1
784 2 24 1 1
784 2 25 0 1
785 2 7 0 1
785 2 17 0 1
786 2 12 0 1
786 2 15 0 1
786 2 16 0 1
786 2 17 0 1
786 2 23 0 1
786 2 25 0 1
787 2 9 1 1
787 2 14 0 1
787 2 24 0 1
788 2 9 0 1
788 2 18 1 1
788 2 21 0 1
788 2 24 0 1
789 2 4 0 1
789 2 17 0 1
789 2 18 0 1
789 2 24 0 1
790 2 7 0 1
790 2 10 0 1
790 2 15 0 1
790 2 16 0 1
790 2 21 0 1
791 2 3 0 1
791 2 7 1 1
791 2 15 0 1
791 2 19 0 1
791 2 20 0 1
791 2 23 0 1
792 2 1 0 1
792 2 6 0 1
792 2 7 0 1
792 2 16 1 1
792 2 17 1 1
792 2 18 1 1
792 2 20 0 1
792 2 23 0 1
793 2 2 0 1
793 2 5 0 1
793 2 6 0 1
793 2 10 0 1
793 2 11 0 1
793 2 14 0 1
793 2 20 0 1
794 2 4 1 1
794 2 5 1 1
794 2 12 0 1
794 2 13 0 1
794 2 16 0 1
794 2 17 0 1
795 2 1 1 1
795 2 7 1 1
795 2 12 1 1
795 2 16 0 1
795 2 17 0 1
795 2 18 0 1
795 2 21 0 1
796 2 7 0 1
796 2 9 1 1
796 2 13 0 1
796 2 14 0 1
796 2 15 0 1
796 2 17 0 1
796 2 24 1 1
797 2 1 0 1
797 2 3 0 1
797 2 9 1 1
797 2 12 0 1
797 2 17 0 1
798 2 1 0 1
798 2 7 0 1
798 2 13 0 1
798 2 19 1 1
798 2 20 0 1
798 2 22 0 1
799 2 5 0 1
799 2 6 0 1
799 2 7 0 1
799 2 8 1 1
799 2 10 0 1
799 2 14 0 1
799 2 17 0 1
799 2 21 0 1
800 2 3 0 1
800 2 5 0 1
800 2 6 1 1
800 2 10 0 1
800 2 11 1 1
800 2 18 0 1
800 2 21 1 1
800 2 24 0 1
801 2 6 0 1
801 2 17 0 1
801 2 18 1 1
801 2 22 0 1
801 2 24 0 1
801 2 25 0 1
802 2 2 1 1
802 2 5 1 1
802 2 7 0 1
802 2 8 0 1
802 2 9 0 1
802 2 11 1 1
802 2 13 0 1
802 2 15 1 1
803 2 4 0 1
803 2 9 0 1
803 2 14 0 1
803 2 15 0 1
803 2 23 1 1
804 2 4 1 1
804 2 10 0 1
804 2 11 0 1
804 2 14 1 1
804 2 16 0 1
804 2 22 0 1
805 2 1 0 1
805 2 2 0 1
805 2 3 0 1
805 2 4 0 1
805 2 7 0 1
805 2 8 1 1
805 2 13 0 1
805 2 15 0 1
805 2 21 0 1
805 2 24 1 1
805 2 25 0 1
806 2 9 0 1
806 2 25 0 1
807 2 10 0 1
807 2 17 0 1
807 2 20 0 1
807 2 21 1 1
807 2 25 0 1
808 2 1 0 1
808 2 7 1 1
808 2 12 1 1
808 2 14 0 1
808 2 18 0 1
808 2 19 0 1
808 2 22 0 1
809 2 1 0 1
809 2 10 1 1
809 2 13 0 1
809 2 16 0 1
809 2 19 0 1
809 2 21 0 1
809 2 23 0 1
810 2 1 0 1
810 2 2 0 1
810 2 17 0 1
810 2 25 0 1
811 2 1 0 1
811 2 3 0 1
811 2 4 0 1
811 2 12 1 1
811 2 15 1 1
811 2 21 0 1
811 2 25 0 1
812 2 4 0 1
812 2 5 1 1
812 2 7 0 1
812 2 9 0 1
812 2 12 0 1
812 2 20 1 1
812 2 25 1 1
813 2 4 0 1
813 2 5 0 1
813 2 7 0 1
813 2 10 1 1
813 2 23 0 1
814 2 2 0 1
814 2 11 1 1
814 2 14 1 1
814 2 20 0 1
814 2 24 1 1
815 2 4 0 1
815 2 12 0 1
815 2 16 0 1
815 2 17 0 1
815 2 18 0 1
815 2 19 1 1
816 2 1 0 1
816 2 3 0 1
816 2 4 1 1
816 2 8 0 1
816 2 16 1 1
816 2 24 0 1
816 2 25 0 1
817 2 2 0 1
817 2 7 0 1
817 2 8 1 1
817 2 10 0 1
817 2 15 0 1
817 2 20 0 1
817 2 23 1 1
818 2 1 0 1
818 2 12 0 1
818 2 14 1 1
818 2 16 0 1
818 2 24 1 1
818 2 25 0 1
819 2 8 0 1
819 2 9 1 1
819 2 10 1 1
819 2 14 0 1
819 2 18 0 1
819 2 20 0 1
819 2 22 0 1
820 2 5 0 1
820 2 6 0 1
820 2 15 0 1
820 2 25 0 1
821 2 3 0 1
821 2 4 0 1
821 2 5 0 1
821 2 9 0 1
821 2 14 0 1
821 2 23 1 1
821 2 24 1 1
822 2 8 1 1
822 2 12 0 1
822 2 16 0 1
822 2 18 1 1
822 2 24 0 1
823 2 5 0 1
823 2 7 1 1
823 2 10 1 1
823 2 13 0 1
823 2 20 0 1
823 2 22 0 1
824 2 9 0 1
824 2 17 0 1
824 2 18 0 1
824 2 21 0 1
824 2 22 0 1
824 2 23 0 1
825 2 2 0 1
825 2 7 0 1
825 2 11 0 1
825 2 13 1 1
825 2 15 0 1
825 2 16 0 1
825 2 20 1 1
826 2 1 0 1
826 2 3 0 1
826 2 11 0 1
826 2 15 0 1
827 2 2 0 1
827 2 9 0 1
827 2 10 0 1
828 2 2 0 1
828 2 7 0 1
828 2 17 0 1
828 2 20 0 1
829 2 4 0 1
829 2 6 1 1
829 2 13 0 1
829 2 14 0 1
829 2 22 0 1
829 2 23 0 1
829 2 24 0 1
830 2 6 0 1
830 2 7 0 1
830 2 13 0 1
830 2 14 1 1
830 2 15 0 1
830 2 21 0 1
830 2 22 0 1
831 2 1 0 1
831 2 2 0 1
831 2 23 0 1
831 2 24 1 1
832 2 2 0 1
832 2 3 0 1
832 2 9 0 1
832 2 10 0 1
832 2 11 1 1
832 2 12 0 1
832 2 13 0 1
832 2 14 0 1
832 2 17 0 1
832 2 20 0 1
832 2 21 1 1
832 2 23 0 1
833 2 7 0 1
833 2 8 0 1
833 2 12 0 1
833 2 21 1 1
834 2 1 1 1
834 2 5 1 1
834 2 9 0 1
834 2 10 0 1
834 2 18 0 1
834 2 22 0 1
835 2 1 0 1
835 2 7 0 1
835 2 12 0 1
835 2 14 0 1
835 2 20 1 1
835 2 25 1 1
836 2 5 1 1
836 2 9 0 1
836 2 20 1 1
836 2 21 0 1
836 2 24 0 1
837 2 3 0 1
837 2 6 0 1
837 2 8 1 1
837 2 11 0 1
837 2 23 0 1
837 2 24 0 1
838 2 7 0 1
838 2 8 0 1
838 2 12 0 1
838 2 17 0 1
838 2 19 0 1
839 2 9 0 1
839 2 16 0 1
840 2 6 0 1
840 2 8 0 1
840 2 11 0 1
840 2 14 1 1
840 2 19 1 1
840 2 22 0 1
841 2 2 0 1
841 2 7 0 1
841 2 8 0 1
841 2 11 0 1
841 2 21 0 1
841 2 22 0 1
841 2 24 0 1
842 2 4 0 1
842 2 6 0 1
842 2 14 0 1
842 2 17 0 1
843 2 2 0 1
843 2 3 1 1
843 2 5 0 1
843 2 7 0 1
843 2 11 0 1
843 2 18 1 1
843 2 21 1 1
844 2 1 0 1
844 2 2 0 1
844 2 7 1 1
844 2 12 0 1
845 2 2 0 1
845 2 11 0 1
845 2 15 0 1
845 2 16 0 1
845 2 21 0 1
845 2 25 0 1
846 2 6 1 1
846 2 7 0 1
846 2 8 0 1
846 2 15 1 1
846 2 22 0 1
847 2 2 0 1
847 2 3 0 1
847 2 7 0 1
847 2 23 0 1
848 2 8 0 1
848 2 10 0 1
848 2 15 0 1
848 2 19 1 1
848 2 21 0 1
848 2 22 0 1
849 2 2 0 1
849 2 3 0 1
849 2 10 1 1
849 2 13 0 1
849 2 20 1 1
850 2 9 1 1
850 2 11 0 1
850 2 15 0 1
850 2 16 0 1
851 2 3 0 1
851 2 15 0 1
851 2 17 0 1
852 2 6 0 1
852 2 7 0 1
852 2 13 0 1
852 2 19 0 1
852 2 21 0 1
853 2 7 0 1
853 2 11 1 1
853 2 25 0 1
854 2 6 0 1
854 2 11 0 1
854 2 13 0 1
854 2 16 0 1
854 2 19 1 1
854 2 23 0 1
855 2 9 0 1
855 2 11 0 1
855 2 15 0 1
855 2 16 0 1
855 2 21 0 1
856 2 6 0 1
856 2 14 1 1
856 2 19 0 1
856 2 22 0 1
856 2 24 0 1
856 2 25 0 1
857 2 2 1 1
857 2 8 0 1
857 2 10 0 1
857 2 11 0 1
857 2 20 0 1
857 2 24 0 1
858 2 4 0 1
858 2 9 0 1
858 2 10 0 1
858 2 12 0 1
858 2 15 0 1
858 2 17 0 1
858 2 18 0 1
858 2 25 0 1
859 2 2 0 1
859 2 8 0 1
859 2 10 0 1
859 2 12 0 1
859 2 14 0 1
859 2 17 1 1
860 2 16 0 1
860 2 17 0 1
860 2 24 0 1
860 2 25 0 1
861 2 1 1 1
861 2 8 0 1
861 2 10 0 1
861 2 14 0 1
861 2 22 0 1
861 2 24 0 1
862 2 1 0 1
862 2 7 0 1
862 2 12 1 1
863 2 1 0 1
863 2 5 0 1
863 2 12 0 1
863 2 16 1 1
863 2 19 1 1
863 2 20 1 1
864 2 1 0 1
864 2 3 0 1
864 2 4 0 1
864 2 11 1 1
864 2 16 0 1
864 2 21 0 1
865 2 16 0 1
865 2 17 0 1
865 2 20 0 1
865 2 22 1 1
865 2 25 1 1
866 2 1 0 1
866 2 4 0 1
866 2 16 0 1
866 2 24 1 1
867 2 3 0 1
867 2 10 0 1
867 2 14 0 1
867 2 15 0 1
867 2 18 0 1
867 2 19 0 1
868 2 7 1 1
868 2 8 0 1
868 2 13 0 1
868 2 14 1 1
868 2 15 0 1
868 2 19 0 1
868 2 22 0 1
868 2 24 0 1
869 2 1 0 1
869 2 5 1 1
869 2 8 0 1
869 2 14 0 1
869 2 20 0 1
869 2 21 0 1
870 2 5 0 1
870 2 9 1 1
870 2 10 0 1
870 2 16 0 1
870 2 19 0 1
870 2 23 0 1
870 2 24 0 1
870 2 25 1 1
871 2 3 0 1
871 2 7 0 1
871 2 14 0 1
871 2 15 1 1
871 2 21 1 1
872 2 6 0 1
872 2 15 0 1
872 2 23 0 1
873 2 1 0 1
873 2 2 0 1
873 2 3 1 1
873 2 5 1 1
873 2 21 0 1
873 2 23 1 1
874 2 10 0 1
874 2 12 0 1
874 2 14 0 1
874 2 15 0 1
874 2 20 1 1
874 2 21 0 1
874 2 25 0 1
875 2 9 0 1
875 2 11 0 1
875 2 12 0 1
875 2 16 0 1
875 2 17 0 1
876 2 12 0 1
876 2 14 0 1
876 2 15 0 1
877 2 1 0 1
877 2 2 0 1
877 2 6 1 1
877 2 14 0 1
878 2 2 0 1
878 2 5 1 1
878 2 6 0 1
878 2 9 0 1
878 2 18 0 1
879 2 3 1 1
879 2 4 0 1
879 2 8 1 1
879 2 9 0 1
879 2 10 0 1
880 2 9 0 1
881 2 10 0 1
881 2 11 0 1
881 2 16 1 1
881 2 19 1 1
881 2 20 1 1
881 2 23 0 1
881 2 25 0 1
882 2 1 0 1
882 2 2 0 1
882 2 8 0 1
882 2 12 0 1
882 2 14 0 1
882 2 16 0 1
882 2 18 0 1
882 2 24 0 1
883 2 1 1 1
883 2 10 0 1
883 2 13 0 1
883 2 14 0 1
883 2 19 0 1
883 2 23 0 1
884 2 1 0 1
884 2 2 0 1
884 2 3 1 1
884 2 8 1 1
884 2 9 0 1
884 2 12 0 1
884 2 14 0 1
884 2 20 0 1
885 2 1 0 1
885 2 5 1 1
885 2 9 0 1
885 2 19 0 1
885 2 25 0 1
886 2 2 0 1
886 2 8 0 1
886 2 13 1 1
886 2 15 0 1
886 2 19 0 1
886 2 21 0 1
887 2 8 0 1
887 2 12 0 1
887 2 17 0 1
887 2 18 0 1
887 2 21 0 1
887 2 24 0 1
888 2 6 0 1
888 2 10 0 1
888 2 11 0 1
888 2 23 0 1
889 2 1 0 1
889 2 3 0 1
889 2 6 1 1
889 2 7 0 1
889 2 15 0 1
890 2 4 0 1
890 2 5 0 1
890 2 6 1 1
890 2 10 1 1
890 2 15 0 1
891 2 3 0 1
891 2 7 0 1
891 2 16 0 1
891 2 25 0 1
892 2 3 0 1
892 2 6 0 1
892 2 8 0 1
892 2 9 0 1
892 2 17 0 1
892 2 23 0 1
893 2 1 0 1
893 2 5 0 1
893 2 9 0 1
893 2 13 0 1
893 2 15 0 1
893 2 19 1 1
893 2 20 1 1
894 2 5 0 1
894 2 9 0 1
894 2 10 0 1
894 2 12 0 1
894 2 23 1 1
894 2 24 0 1
895 2 1 1 1
895 2 2 0 1
895 2 14 0 1
895 2 18 0 1
895 2 20 1 1
895 2 21 0 1
896 2 1 0 1
896 2 3 0 1
896 2 4 0 1
896 2 6 0 1
896 2 8 0 1
896 2 11 0 1
896 2 12 1 1
896 2 13 0 1
896 2 20 0 1
897 2 5 1 1
897 2 8 1 1
897 2 9 0 1
897 2 12 0 1
897 2 14 0 1
897 2 17 0 1
898 2 1 0 1
898 2 8 0 1
898 2 11 1 1
898 2 15 1 1
898 2 18 0 1
898 2 19 0 1
898 2 23 0 1
899 2 2 1 1
899 2 5 0 1
899 2 12 0 1
899 2 15 0 1
899 2 23 0 1
900 2 1 0 1
900 2 4 0 1
900 2 16 0 1
900 2 17 0 1
900 2 18 0 1
900 2 22 0 1
900 2 24 1 1
901 2 2 0 1
901 2 12 1 1
901 2 14 0 1
901 2 16 0 1
902 2 1 1 1
902 2 7 0 1
902 2 13 0 1
902 2 16 1 1
902 2 17 0 1
903 2 2 0 1
903 2 16 0 1
903 2 22 0 1
904 2 3 0 1
904 2 4 0 1
904 2 10 1 1
904 2 11 1 1
904 2 16 0 1
905 2 5 1 1
905 2 13 0 1
905 2 16 0 1
905 2 19 0 1
905 2 24 0 1
906 2 1 0 1
906 2 6 0 1
906 2 7 0 1
906 2 8 0 1
906 2 21 1 1
906 2 22 1 1
906 2 23 1 1
907 2 5 0 1
907 2 16 0 1
908 2 5 1 1
908 2 7 0 1
908 2 8 0 1
908 2 10 1 1
908 2 19 0 1
908 2 23 0 1
909 2 2 0 1
909 2 5 1 1
909 2 6 0 1
909 2 8 0 1
909 2 10 1 1
909 2 17 0 1
909 2 22 0 1
909 2 23 1 1
909 2 25 1 1
910 2 7 1 1
910 2 9 0 1
910 2 15 0 1
910 2 16 0 1
910 2 19 0 1
910 2 20 0 1
911 2 5 0 1
911 2 11 0 1
911 2 13 0 1
911 2 15 1 1
912 2 1 0 1
912 2 3 0 1
912 2 4 0 1
912 2 12 0 1
912 2 18 1 1
912 2 21 0 1
913 2 2 0 1
913 2 4 0 1
913 2 5 0 1
913 2 7 0 1
913 2 8 1 1
913 2 9 0 1
913 2 18 1 1
913 2 21 1 1
913 2 22 1 1
913 2 24 1 1
913 2 25 1 1
914 2 1 1 1
914 2 2 0 1
914 2 4 0 1
914 2 8 0 1
914 2 11 1 1
914 2 13 0 1
914 2 16 1 1
914 2 19 0 1
915 2 8 1 1
915 2 18 1 1
915 2 23 1 1
916 2 1 0 1
916 2 3 0 1
916 2 4 0 1
916 2 17 0 1
916 2 21 0 1
916 2 23 0 1
917 2 5 0 1
917 2 12 0 1
917 2 17 0 1
918 2 1 0 1
918 2 16 0 1
918 2 17 1 1
918 2 19 0 1
919 2 1 0 1
919 2 8 0 1
919 2 10 0 1
919 2 13 0 1
919 2 16 1 1
919 2 25 0 1
920 2 23 0 1
921 2 5 0 1
921 2 10 0 1
921 2 16 0 1
921 2 18 0 1
921 2 19 0 1
922 2 1 0 1
922 2 2 0 1
922 2 3 0 1
922 2 11 1 1
922 2 13 1 1
923 2 13 1 1
923 2 21 0 1
923 2 23 0 1
924 2 4 0 1
924 2 12 0 1
924 2 18 0 1
924 2 19 0 1
924 2 23 0 1
925 2 1 1 1
925 2 6 0 1
925 2 7 0 1
925 2 9 0 1
925 2 12 0 1
925 2 14 0 1
925 2 15 0 1
925 2 16 0 1
925 2 17 0 1
925 2 19 0 1
926 2 3 0 1
926 2 5 0 1
926 2 6 0 1
926 2 7 1 1
926 2 9 1 1
926 2 12 0 1
926 2 13 0 1
926 2 19 1 1
926 2 23 0 1
926 2 25 0 1
927 2 1 0 1
927 2 4 0 1
927 2 9 0 1
927 2 16 0 1
927 2 20 1 1
928 2 14 0 1
928 2 16 0 1
928 2 20 1 1
928 2 24 1 1
929 2 2 1 1
929 2 3 0 1
929 2 4 1 1
929 2 16 0 1
929 2 18 0 1
929 2 22 0 1
929 2 23 0 1
929 2 25 0 1
930 2 1 0 1
930 2 8 0 1
930 2 10 1 1
930 2 12 0 1
930 2 18 0 1
931 2 4 0 1
931 2 7 0 1
931 2 12 1 1
931 2 19 0 1
932 2 1 0 1
932 2 4 0 1
932 2 6 0 1
932 2 15 0 1
932 2 17 1 1
932 2 20 0 1
932 2 22 1 1
932 2 25 1 1
933 2 1 0 1
933 2 4 1 1
933 2 10 0 1
933 2 11 0 1
933 2 15 0 1
933 2 17 0 1
933 2 19 0 1
933 2 24 1 1
934 2 1 0 1
934 2 2 0 1
934 2 6 0 1
934 2 11 0 1
934 2 24 1 1
935 2 7 0 1
935 2 8 0 1
935 2 11 0 1
935 2 12 0 1
935 2 15 1 1
935 2 22 0 1
935 2 23 0 1
935 2 24 0 1
936 2 10 0 1
936 2 25 0 1
937 2 1 0 1
937 2 9 0 1
937 2 16 0 1
937 2 17 0 1
937 2 24 0 1
937 2 25 0 1
938 2 1 1 1
938 2 6 0 1
938 2 7 0 1
938 2 15 0 1
938 2 17 0 1
938 2 20 0 1
939 2 3 0 1
939 2 12 0 1
939 2 22 1 1
940 2 2 0 1
940 2 4 0 1
940 2 9 0 1
940 2 10 0 1
940 2 11 0 1
940 2 12 1 1
940 2 13 0 1
941 2 1 0 1
941 2 7 0 1
941 2 12 0 1
941 2 14 1 1
941 2 17 0 1
941 2 20 1 1
941 2 22 1 1
941 2 24 1 1
941 2 25 0 1
942 2 7 0 1
942 2 11 1 1
942 2 12 0 1
942 2 13 0 1
942 2 14 0 1
943 2 1 0 1
943 2 3 0 1
943 2 4 0 1
943 2 10 0 1
943 2 13 1 1
943 2 17 0 1
943 2 19 0 1
943 2 22 0 1
943 2 25 0 1
944 2 2 0 1
944 2 3 0 1
944 2 16 0 1
944 2 17 0 1
944 2 20 1 1
944 2 21 0 1
944 2 22 0 1
945 2 10 1 1
945 2 13 0 1
945 2 14 0 1
945 2 21 0 1
945 2 25 1 1
946 2 2 0 1
946 2 4 0 1
946 2 8 0 1
946 2 11 1 1
946 2 21 1 1
947 2 4 0 1
947 2 7 0 1
947 2 8 0 1
947 2 16 0 1
947 2 24 0 1
948 2 4 0 1
948 2 20 0 1
948 2 21 0 1
948 2 22 0 1
948 2 24 0 1
949 2 3 0 1
949 2 4 0 1
949 2 7 0 1
949 2 13 0 1
949 2 17 0 1
949 2 18 1 1
950 2 2 1 1
950 2 8 0 1
950 2 14 0 1
950 2 19 0 1
950 2 22 0 1
950 2 25 0 1
951 2 9 0 1
951 2 11 0 1
951 2 22 0 1
951 2 24 0 1
952 2 12 0 1
952 2 13 1 1
952 2 19 0 1
953 2 2 0 1
953 2 7 0 1
953 2 16 0 1
953 2 21 0 1
954 2 1 0 1
954 2 2 1 1
954 2 14 0 1
954 2 15 0 1
954 2 22 1 1
955 2 1 0 1
955 2 8 1 1
955 2 10 0 1
955 2 12 0 1
955 2 14 0 1
955 2 21 1 1
955 2 23 1 1
956 2 2 0 1
956 2 3 0 1
956 2 6 0 1
956 2 13 0 1
956 2 18 0 1
956 2 20 0 1
957 2 2 0 1
957 2 8 0 1
957 2 12 1 1
957 2 13 0 1
958 2 2 0 1
958 2 4 0 1
958 2 5 0 1
958 2 7 0 1
958 2 8 0 1
958 2 13 0 1
958 2 16 1 1
958 2 19 0 1
958 2 21 1 1
959 2 12 0 1
959 2 17 0 1
959 2 23 0 1
960 2 1 0 1
960 2 2 0 1
960 2 5 0 1
960 2 6 1 1
960 2 8 1 1
960 2 13 1 1
960 2 19 0 1
960 2 21 0 1
960 2 24 0 1
961 2 1 1 1
961 2 6 1 1
961 2 12 0 1
961 2 17 0 1
961 2 20 1 1
962 2 1 1 1
962 2 2 0 1
962 2 3 0 1
962 2 6 1 1
962 2 14 0 1
962 2 24 0 1
962 2 25 1 1
963 2 1 0 1
963 2 8 0 1
963 2 9 0 1
963 2 17 0 1
963 2 20 1 1
963 2 21 0 1
963 2 24 0 1
964 2 13 0 1
964 2 14 0 1
964 2 15 0 1
964 2 17 1 1
964 2 21 0 1
965 2 5 0 1
965 2 7 0 1
965 2 9 0 1
966 2 1 0 1
966 2 5 0 1
966 2 8 0 1
966 2 11 0 1
966 2 22 1 1
967 2 5 0 1
967 2 9 1 1
967 2 11 0 1
967 2 13 0 1
967 2 22 0 1
967 2 25 0 1
968 2 6 0 1
968 2 17 1 1
968 2 20 0 1
969 2 3 0 1
969 2 5 0 1
969 2 7 0 1
969 2 8 0 1
969 2 9 0 1
969 2 20 0 1
969 2 23 1 1
969 2 25 1 1
970 2 1 0 1
970 2 5 0 1
970 2 15 0 1
970 2 16 0 1
971 2 2 1 1
971 2 11 0 1
971 2 18 1 1
971 2 19 0 1
971 2 24 0 1
972 2 9 0 1
972 2 15 1 1
972 2 16 0 1
972 2 18 0 1
972 2 24 0 1
973 2 1 1 1
973 2 2 1 1
973 2 14 0 1
973 2 20 0 1
973 2 24 0 1
973 2 25 0 1
974 2 5 0 1
974 2 6 0 1
974 2 7 0 1
974 2 9 0 1
974 2 16 1 1
974 2 18 1 1
974 2 22 0 1
975 2 5 0 1
975 2 6 1 1
975 2 7 0 1
975 2 12 0 1
975 2 18 0 1
976 2 2 0 1
976 2 17 0 1
976 2 21 1 1
976 2 22 1 1
977 2 4 0 1
977 2 6 0 1
977 2 15 0 1
977 2 23 1 1
977 2 24 0 1
978 2 6 0 1
978 2 9 0 1
978 2 10 0 1
978 2 13 1 1
978 2 14 1 1
978 2 20 0 1
978 2 22 0 1
979 2 2 0 1
979 2 5 0 1
979 2 7 1 1
979 2 12 1 1
979 2 20 0 1
979 2 22 0 1
980 2 6 0 1
980 2 10 0 1
980 2 11 0 1
980 2 15 0 1
980 2 17 1 1
980 2 19 0 1
980 2 21 0 1
980 2 25 0 1
981 2 2 1 1
981 2 7 0 1
981 2 9 1 1
981 2 11 0 1
981 2 14 0 1
981 2 17 0 1
981 2 22 0 1
982 2 4 0 1
982 2 8 1 1
982 2 13 0 1
982 2 16 0 1
982 2 17 0 1
982 2 19 0 1
983 2 3 0 1
983 2 4 0 1
983 2 6 0 1
983 2 8 0 1
983 2 10 0 1
983 2 12 1 1
983 2 15 0 1
984 2 5 0 1
984 2 8 0 1
984 2 14 0 1
984 2 16 0 1
984 2 17 0 1
984 2 20 0 1
984 2 21 0 1
985 2 13 0 1
985 2 18 0 1
986 2 2 0 1
986 2 4 0 1
986 2 7 1 1
986 2 18 0 1
986 2 20 0 1
986 2 21 0 1
987 2 2 0 1
987 2 3 0 1
987 2 19 1 1
987 2 24 0 1
987 2 25 0 1
988 2 3 0 1
988 2 5 0 1
988 2 14 0 1
988 2 21 0 1
989 2 1 0 1
989 2 5 0 1
989 2 8 0 1
989 2 10 0 1
989 2 13 0 1
989 2 14 1 1
989 2 18 0 1
989 2 19 0 1
990 2 8 0 1
990 2 11 0 1
990 2 15 0 1
990 2 17 1 1
990 2 18 0 1
991 2 1 0 1
991 2 2 0 1
991 2 3 0 1
991 2 4 0 1
991 2 6 0 1
991 2 11 1 1
991 2 24 1 1
992 2 14 0 1
992 2 17 0 1
992 2 22 1 1
993 2 1 1 1
993 2 7 0 1
993 2 10 0 1
993 2 16 0 1
993 2 25 0 1
994 2 11 0 1
994 2 13 0 1
994 2 15 0 1
994 2 16 0 1
994 2 17 1 1
994 2 18 0 1
994 2 20 0 1
995 2 1 1 1
995 2 14 0 1
995 2 16 1 1
995 2 18 0 1
995 2 19 0 1
995 2 21 1 1
996 2 13 0 1
996 2 16 0 1
996 2 18 0 1
997 2 1 0 1
997 2 3 0 1
997 2 4 1 1
997 2 9 0 1
997 2 10 0 1
997 2 14 0 1
997 2 24 0 1
998 2 17 0 1
998 2 21 0 1
998 2 23 0 1
998 2 25 0 1
999 2 9 0 1
999 2 13 0 1
999 2 14 0 1
999 2 19 0 1
999 2 23 0 1
999 2 25 0 1
1000 2 5 0 1
1000 2 6 1 1
1000 2 9 1 1
1000 2 11 1 1
1000 2 15 0 1
1000 2 22 0 1
1000 2 23 0 1
1001 2 9 1 1
1001 2 13 1 1
1001 2 14 0 1
1001 2 21 0 1
1001 2 23 0 1
1002 2 7 0 1
1002 2 8 0 1
1002 2 9 0 1
1002 2 13 0 1
1002 2 18 0 1
1002 2 19 0 1
1003 2 1 0 1
1003 2 2 0 1
1003 2 8 1 1
1003 2 11 0 1
1003 2 12 0 1
1003 2 13 1 1
1003 2 19 1 1
1003 2 23 1 1
1004 2 3 0 1
1004 2 5 0 1
1004 2 15 1 1
1004 2 22 0 1
1005 2 8 0 1
1005 2 11 0 1
1005 2 12 0 1
1005 2 17 0 1
1005 2 18 0 1
1005 2 25 1 1
1006 2 5 0 1
1006 2 9 0 1
1006 2 11 1 1
1006 2 13 0 1
1006 2 15 0 1
1006 2 18 0 1
1007 2 4 0 1
1007 2 8 1 1
1007 2 12 0 1
1007 2 14 0 1
1007 2 18 1 1
1008 2 2 0 1
1008 2 6 1 1
1008 2 7 0 1
1008 2 8 1 1
1008 2 15 0 1
1008 2 21 0 1
1009 2 1 0 1
1009 2 7 1 1
1009 2 16 0 1
1009 2 18 1 1
1009 2 22 0 1
1009 2 23 0 1
1009 2 25 0 1
1010 2 3 0 1
1010 2 4 0 1
1010 2 8 0 1
1010 2 10 0 1
1010 2 12 1 1
1010 2 15 0 1
1010 2 18 0 1
1011 2 14 1 1
1011 2 16 0 1
1011 2 18 0 1
1011 2 19 1 1
1011 2 20 1 1
1011 2 23 0 1
1012 2 3 0 1
1012 2 9 0 1
1012 2 17 0 1
1012 2 23 0 1
1013 2 3 0 1
1013 2 6 0 1
1013 2 12 1 1
1014 2 4 0 1
1014 2 8 0 1
1014 2 10 0 1
1014 2 12 0 1
1014 2 13 0 1
1014 2 14 0 1
1014 2 25 0 1
1015 2 3 0 1
1015 2 7 1 1
1015 2 11 0 1
1015 2 13 1 1
1015 2 22 1 1
1016 2 1 0 1
1016 2 4 0 1
1016 2 6 1 1
1016 2 7 0 1
1016 2 15 1 1
1016 2 16 0 1
1017 2 5 1 1
1017 2 6 0 1
1017 2 7 0 1
1017 2 12 0 1
1017 2 14 1 1
1017 2 15 0 1
1017 2 17 0 1
1017 2 18 0 1
1017 2 22 0 1
1017 2 24 0 1
1018 2 8 1 1
1018 2 9 0 1
1018 2 19 0 1
1018 2 21 1 1
1018 2 22 0 1
1019 2 2 0 1
1019 2 4 1 1
1019 2 6 0 1
1019 2 14 1 1
1019 2 16 0 1
1019 2 18 0 1
1019 2 21 0 1
1019 2 23 0 1
1020 2 1 0 1
1020 2 5 0 1
1020 2 9 0 1
1020 2 11 0 1
1020 2 20 0 1
1021 2 3 0 1
1021 2 4 0 1
1021 2 7 1 1
1021 2 9 0 1
1021 2 15 1 1
1021 2 16 0 1
1021 2 20 0 1
1022 2 17 0 1
1023 2 3 0 1
1023 2 6 1 1
1023 2 9 0 1
1023 2 14 0 1
1023 2 18 1 1
1023 2 24 0 1
1024 2 2 1 1
1024 2 7 0 1
1024 2 9 0 1
1024 2 16 1 1
1024 2 21 0 1
1024 2 25 0 1
1025 2 3 1 1
1025 2 4 1 1
1025 2 8 0 1
1025 2 12 0 1
1025 2 14 0 1
1025 2 21 0 1
1025 2 22 0 1
1025 2 23 0 1
1026 2 4 0 1
1026 2 7 0 1
1026 2 8 0 1
1026 2 9 0 1
1026 2 16 1 1
1026 2 17 0 1
1026 2 18 0 1
1026 2 22 0 1
1027 2 5 0 1
1027 2 9 0 1
1027 2 14 0 1
1027 2 15 0 1
1027 2 24 0 1
1028 2 5 0 1
1028 2 6 1 1
1028 2 13 0 1
1028 2 17 1 1
1028 2 19 0 1
1029 2 2 1 1
1029 2 3 0 1
1029 2 12 1 1
1029 2 16 0 1
1029 2 19 1 1
1029 2 21 0 1
1029 2 23 0 1
1030 2 3 1 1
1030 2 10 0 1
1030 2 11 0 1
1030 2 16 0 1
1031 2 4 0 1
1031 2 10 0 1
1031 2 12 1 1
1031 2 14 1 1
1031 2 22 0 1
1031 2 23 0 1
1031 2 25 0 1
1032 2 5 0 1
1032 2 7 1 1
1032 2 9 0 1
1032 2 18 0 1
1032 2 20 0 1
1033 2 3 0 1
1033 2 4 1 1
1033 2 9 1 1
1033 2 14 1 1
1033 2 18 0 1
1033 2 20 0 1
1034 2 2 1 1
1034 2 5 0 1
1034 2 9 0 1
1034 2 10 0 1
1034 2 11 0 1
1034 2 12 1 1
1035 2 1 0 1
1035 2 17 0 1
1035 2 25 0 1
1036 2 7 1 1
1036 2 8 0 1
1036 2 12 0 1
1036 2 16 0 1
1036 2 20 0 1
1036 2 23 0 1
1036 2 24 0 1
1036 2 25 0 1
1037 2 6 0 1
1037 2 13 0 1
1037 2 15 0 1
1037 2 17 0 1
1037 2 19 0 1
1038 2 4 0 1
1038 2 5 0 1
1038 2 10 0 1
1038 2 11 1 1
1038 2 12 0 1
1038 2 20 0 1
1039 2 1 0 1
1039 2 12 0 1
1039 2 14 0 1
1039 2 15 0 1
1039 2 16 0 1
1040 2 9 1 1
1040 2 11 0 1
1040 2 13 0 1
1040 2 15 0 1
1040 2 17 0 1
1040 2 18 0 1
1040 2 21 0 1
1040 2 23 0 1
1041 2 1 0 1
1041 2 11 0 1
1041 2 16 0 1
1041 2 20 1 1
1042 2 1 0 1
1042 2 4 0 1
1042 2 5 0 1
1042 2 10 0 1
1042 2 11 0 1
1042 2 23 0 1
1042 2 25 0 1
1043 2 4 0 1
1043 2 6 0 1
1043 2 12 0 1
1043 2 15 1 1
1043 2 20 1 1
1043 2 23 0 1
1043 2 24 0 1
1044 2 1 0 1
1044 2 6 1 1
1044 2 12 0 1
1044 2 23 0 1
1045 2 8 0 1
1045 2 14 0 1
1045 2 16 0 1
1045 2 17 0 1
1045 2 18 0 1
1045 2 24 1 1
1046 2 3 0 1
1046 2 5 0 1
1046 2 6 0 1
1046 2 13 0 1
1046 2 15 1 1
1046 2 21 1 1
1046 2 23 0 1
1046 2 25 1 1
1047 2 3 0 1
1047 2 7 0 1
1047 2 11 0 1
1047 2 14 0 1
1048 2 11 0 1
1048 2 19 0 1
1048 2 21 0 1
1049 2 3 0 1
1049 2 5 0 1
1049 2 10 0 1
1049 2 14 1 1
1049 2 21 0 1
1049 2 23 0 1
1049 2 24 1 1
1050 2 1 0 1
1050 2 2 1 1
1050 2 4 1 1
1050 2 5 1 1
1050 2 9 0 1
1050 2 10 1 1
1050 2 17 0 1
1050 2 18 0 1
1050 2 21 0 1
1050 2 25 1 1
1051 2 2 0 1
1051 2 4 0 1
1051 2 6 1 1
1051 2 16 0 1
1051 2 17 0 1
1051 2 24 0 1
1051 2 25 0 1
1052 2 9 0 1
1052 2 11 0 1
1052 2 15 0 1
1052 2 20 0 1
1053 2 3 0 1
1053 2 8 1 1
1053 2 12 0 1
1053 2 21 0 1
1053 2 22 0 1
1054 2 6 0 1
1054 2 7 0 1
1054 2 10 0 1
1054 2 11 0 1
1054 2 12 0 1
1054 2 18 0 1
1054 2 21 0 1
1054 2 24 1 1
1055 2 4 0 1
1055 2 5 0 1
1055 2 12 0 1
1055 2 17 1 1
1055 2 24 0 1
1056 2 5 0 1
1056 2 10 0 1
1056 2 16 0 1
1056 2 17 0 1
1056 2 20 0 1
1056 2 22 0 1
1056 2 24 0 1
1057 2 4 1 1
1057 2 7 0 1
1057 2 12 0 1
1057 2 19 0 1
1057 2 21 0 1
1057 2 23 0 1
1058 2 7 0 1
1058 2 15 1 1
1058 2 20 0 1
1058 2 24 0 1
1058 2 25 0 1
1059 2 4 0 1
1059 2 7 0 1
1059 2 8 0 1
1059 2 9 0 1
1059 2 12 1 1
1059 2 15 1 1
1059 2 16 0 1
1060 2 4 0 1
1060 2 9 1 1
1060 2 14 0 1
1060 2 15 0 1
1060 2 19 0 1
1060 2 21 0 1
1060 2 24 0 1
1061 2 1 0 1
1061 2 10 1 1
1061 2 12 0 1
1061 2 20 1 1
1061 2 22 0 1
1062 2 1 0 1
1062 2 9 0 1
1062 2 16 0 1
1062 2 17 0 1
1062 2 20 0 1
1062 2 24 1 1
1063 2 1 0 1
1063 2 2 0 1
1063 2 11 0 1
1064 2 3 0 1
1064 2 11 1 1
1064 2 13 0 1
1064 2 17 0 1
1064 2 18 0 1
1064 2 19 0 1
1064 2 21 1 1
1065 2 1 1 1
1065 2 8 0 1
1065 2 9 0 1
1065 2 10 0 1
1065 2 13 0 1
1065 2 14 0 1
1065 2 16 1 1
1066 2 5 0 1
1066 2 6 0 1
1066 2 9 0 1
1066 2 16 0 1
1066 2 19 1 1
1066 2 25 0 1
1067 2 4 0 1
1067 2 9 0 1
1067 2 13 0 1
1067 2 17 1 1
1068 2 1 0 1
1068 2 3 0 1
1068 2 10 0 1
1068 2 15 0 1
1068 2 17 1 1
1068 2 21 0 1
1068 2 23 1 1
1069 2 4 1 1
1069 2 6 0 1
1069 2 9 1 1
1069 2 11 0 1
1069 2 21 0 1
1069 2 23 0 1
1070 2 2 0 1
1070 2 3 0 1
1070 2 4 0 1
1070 2 5 0 1
1070 2 7 0 1
1070 2 8 1 1
1070 2 10 0 1
1070 2 12 0 1
1070 2 15 0 1
1070 2 18 0 1
1071 2 13 0 1
1071 2 14 0 1
1071 2 16 0 1
1071 2 18 0 1
1071 2 22 1 1
1071 2 23 1 1
1072 2 2 0 1
1072 2 9 0 1
1072 2 14 1 1
1072 2 17 0 1
1073 2 6 0 1
1073 2 9 0 1
1073 2 10 0 1
1073 2 11 0 1
1073 2 15 0 1
1073 2 16 0 1
1074 2 6 0 1
1074 2 7 0 1
1074 2 9 0 1
1074 2 10 0 1
1074 2 17 1 1
1075 2 6 0 1
1075 2 14 0 1
1075 2 15 1 1
1075 2 19 0 1
1075 2 21 0 1
1075 2 23 0 1
1075 2 25 1 1
1076 2 6 0 1
1076 2 7 0 1
1076 2 11 0 1
1076 2 14 1 1
1076 2 15 0 1
1076 2 17 0 1
1077 2 4 0 1
1077 2 8 0 1
1077 2 17 0 1
1077 2 19 1 1
1077 2 25 0 1
1078 2 7 0 1
1078 2 8 0 1
1078 2 11 0 1
1078 2 17 0 1
1078 2 24 1 1
1079 2 6 0 1
1079 2 11 0 1
1079 2 17 1 1
1080 2 1 0 1
1080 2 6 1 1
1080 2 7 1 1
1080 2 10 1 1
1080 2 13 0 1
1080 2 19 0 1
1080 2 25 0 1
1081 2 3 0 1
1081 2 5 1 1
1081 2 9 0 1
1081 2 10 1 1
1081 2 12 0 1
1081 2 13 0 1
1081 2 19 0 1
1081 2 21 0 1
1081 2 24 0 1
1082 2 1 0 1
1082 2 6 0 1
1082 2 8 0 1
1082 2 15 1 1
1082 2 16 0 1
1082 2 17 0 1
1082 2 21 0 1
1083 2 1 0 1
1083 2 3 1 1
1083 2 8 1 1
1083 2 9 0 1
1083 2 13 1 1
1083 2 14 0 1
1084 2 1 0 1
1084 2 5 0 1
1084 2 9 0 1
1084 2 12 1 1
1084 2 14 1 1
1084 2 18 0 1
1084 2 25 0 1
1085 2 1 0 1
1085 2 15 0 1
1085 2 16 0 1
1085 2 19 0 1
1085 2 25 0 1
1086 2 3 1 1
1086 2 7 0 1
1086 2 12 0 1
1086 2 13 0 1
1086 2 22 0 1
1087 2 1 1 1
1087 2 7 1 1
1087 2 17 0 1
1087 2 18 0 1
1087 2 22 0 1
1088 2 6 0 1
1088 2 8 0 1
1088 2 15 0 1
1088 2 16 0 1
1088 2 19 0 1
1088 2 20 0 1
1088 2 21 0 1
1088 2 25 0 1
1089 2 5 0 1
1089 2 7 0 1
1089 2 9 0 1
1089 2 15 0 1
1089 2 24 0 1
1090 2 1 0 1
1090 2 7 0 1
1090 2 8 0 1
1090 2 11 0 1
1090 2 22 0 1
1091 2 2 0 1
1091 2 4 0 1
1091 2 11 0 1
1091 2 13 0 1
1091 2 15 0 1
1091 2 17 1 1
1091 2 21 0 1
1091 2 25 0 1
1092 2 1 0 1
1092 2 2 0 1
1092 2 5 0 1
1092 2 7 0 1
1092 2 9 1 1
1092 2 14 0 1
1092 2 16 1 1
1093 2 13 0 1
1093 2 21 0 1
1094 2 1 0 1
1094 2 9 1 1
1094 2 15 0 1
1094 2 19 0 1
1094 2 23 1 1
1094 2 25 1 1
1095 2 7 0 1
1095 2 8 0 1
1095 2 18 0 1
1095 2 25 0 1
1096 2 3 0 1
1096 2 5 0 1
1096 2 8 1 1
1096 2 10 1 1
1096 2 11 0 1
1096 2 13 0 1
1096 2 15 0 1
1097 2 3 0 1
1097 2 4 1 1
1097 2 5 0 1
1097 2 11 0 1
1097 2 12 0 1
1097 2 15 0 1
1097 2 20 0 1
1097 2 25 0 1
1098 2 6 0 1
1098 2 9 1 1
1098 2 25 0 1
1099 2 5 0 1
1099 2 7 0 1
1099 2 11 0 1
1099 2 17 1 1
1099 2 21 0 1
1100 2 9 0 1
1100 2 10 0 1
1100 2 12 0 1
1100 2 13 0 1
1100 2 17 0 1
1100 2 20 0 1
1100 2 23 1 1
1101 2 2 0 1
1101 2 9 0 1
1101 2 16 0 1
1102 2 1 1 1
1102 2 3 1 1
1102 2 10 0 1
1102 2 16 0 1
1103 2 2 0 1
1103 2 3 1 1
1103 2 6 1 1
1103 2 7 0 1
1103 2 12 0 1
1103 2 15 0 1
1103 2 19 0 1
1103 2 20 0 1
1104 2 4 0 1
1104 2 5 1 1
1104 2 6 0 1
1104 2 8 0 1
1104 2 14 0 1
1104 2 21 0 1
1105 2 3 0 1
1105 2 4 0 1
1105 2 5 0 1
1105 2 6 1 1
1105 2 10 1 1
1105 2 12 0 1
1105 2 16 0 1
1105 2 24 0 1
1106 2 2 1 1
1106 2 16 0 1
1106 2 17 0 1
1107 2 7 0 1
1107 2 11 1 1
1107 2 14 1 1
1107 2 16 0 1
1107 2 18 1 1
1107 2 22 0 1
1107 2 25 0 1
1108 2 1 0 1
1108 2 9 0 1
1108 2 12 0 1
1108 2 16 0 1
1108 2 19 0 1
1108 2 23 0 1
1109 2 1 0 1
1109 2 13 1 1
1109 2 17 0 1
1109 2 24 0 1
1109 2 25 0 1
1110 2 17 0 1
1110 2 19 0 1
1111 2 4 0 1
1111 2 5 0 1
1111 2 6 0 1
1111 2 10 0 1
1111 2 13 1 1
1111 2 14 0 1
1111 2 19 0 1
1111 2 25 0 1
1112 2 13 0 1
1112 2 17 0 1
1112 2 20 0 1
1112 2 24 0 1
1113 2 4 0 1
1113 2 6 1 1
1113 2 14 0 1
1113 2 17 0 1
1113 2 18 1 1
1114 2 2 1 1
1114 2 4 0 1
1114 2 8 0 1
1114 2 10 0 1
1114 2 13 0 1
1114 2 16 0 1
1114 2 24 0 1
1115 2 2 1 1
1115 2 5 0 1
1115 2 8 0 1
1115 2 10 0 1
1116 2 5 0 1
1116 2 9 0 1
1116 2 16 0 1
1116 2 17 1 1
1116 2 20 0 1
1116 2 25 0 1
1117 2 8 0 1
1117 2 12 1 1
1117 2 14 0 1
1117 2 19 0 1
1117 2 21 0 1
1118 2 3 0 1
1118 2 6 1 1
1118 2 8 0 1
1118 2 9 0 1
1118 2 10 0 1
1118 2 11 0 1
1118 2 13 0 1
1118 2 15 0 1
1118 2 23 0 1
1119 2 14 0 1
1119 2 17 0 1
1119 2 18 1 1
1119 2 19 0 1
1119 2 21 0 1
1119 2 24 0 1
1120 2 1 0 1
1120 2 7 0 1
1120 2 9 0 1
1120 2 12 1 1
1120 2 16 1 1
1120 2 17 0 1
1120 2 20 0 1
1120 2 21 1 1
1120 2 22 0 1
1120 2 24 1 1
1121 2 5 0 1
1121 2 10 1 1
1121 2 12 0 1
1121 2 13 0 1
1121 2 17 0 1
1121 2 18 0 1
1121 2 20 1 1
1122 2 5 0 1
1122 2 12 0 1
1122 2 16 0 1
1122 2 19 0 1
1122 2 22 1 1
1123 2 3 0 1
1123 2 16 0 1
1123 2 17 0 1
1123 2 18 0 1
1124 2 9 0 1
1124 2 15 0 1
1124 2 17 1 1
1124 2 24 0 1
1124 2 25 0 1
1125 2 4 0 1
1125 2 8 1 1
1125 2 9 0 1
1125 2 10 0 1
1125 2 12 0 1
1125 2 16 0 1
1125 2 19 0 1
1125 2 20 1 1
1125 2 21 0 1
1125 2 23 1 1
1126 2 5 0 1
1126 2 7 1 1
1126 2 8 1 1
1126 2 13 0 1
1126 2 23 0 1
1126 2 24 0 1
1127 2 1 0 1
1127 2 3 0 1
1127 2 12 0 1
1127 2 13 0 1
1127 2 19 0 1
1127 2 23 0 1
1128 2 6 0 1
1128 2 12 0 1
1128 2 16 0 1
1128 2 17 0 1
1128 2 18 0 1
1128 2 20 0 1
1128 2 24 0 1
1129 2 9 0 1
1129 2 11 0 1
1129 2 15 0 1
1129 2 19 0 1
1129 2 20 0 1
1130 2 4 1 1
1130 2 5 0 1
1130 2 11 0 1
1130 2 14 0 1
1130 2 20 0 1
1130 2 25 0 1
1131 2 12 0 1
1131 2 15 0 1
1131 2 17 0 1
1131 2 18 0 1
1131 2 21 0 1
1132 2 5 0 1
1132 2 8 0 1
1132 2 16 0 1
1132 2 18 0 1
1132 2 23 1 1
1133 2 3 0 1
1133 2 8 0 1
1133 2 15 0 1
1133 2 18 0 1
1133 2 19 1 1
1133 2 24 0 1
1134 2 4 0 1
1134 2 5 0 1
1134 2 13 0 1
1134 2 16 0 1
1134 2 22 0 1
1135 2 1 1 1
1135 2 5 1 1
1135 2 6 0 1
1135 2 7 0 1
1135 2 9 0 1
1135 2 14 0 1
1135 2 18 0 1
1135 2 20 0 1
1135 2 23 0 1
1135 2 25 0 1
1136 2 1 1 1
1136 2 6 0 1
1136 2 10 0 1
1136 2 16 0 1
1136 2 19 0 1
1137 2 4 0 1
1137 2 5 0 1
1137 2 12 1 1
1137 2 15 0 1
1137 2 24 0 1
1138 2 11 0 1
1138 2 14 0 1
1138 2 16 1 1
1138 2 20 0 1
1138 2 21 1 1
1138 2 22 1 1
1139 2 10 0 1
1139 2 18 1 1
1139 2 19 0 1
1139 2 21 0 1
1140 2 4 0 1
1140 2 9 1 1
1140 2 10 0 1
1140 2 11 1 1
1140 2 15 0 1
1140 2 16 0 1
1140 2 17 0 1
1140 2 19 0 1
1141 2 4 0 1
1141 2 5 0 1
1141 2 8 0 1
1141 2 10 1 1
1141 2 11 0 1
1141 2 16 0 1
1141 2 19 0 1
1141 2 25 0 1
1142 2 2 0 1
1142 2 8 0 1
1142 2 9 0 1
1142 2 14 0 1
1142 2 16 1 1
1142 2 17 0 1
1143 2 1 0 1
1143 2 7 1 1
1143 2 8 0 1
1143 2 10 0 1
1143 2 12 1 1
1143 2 13 0 1
1143 2 15 0 1
1144 2 6 0 1
1144 2 9 1 1
1144 2 13 0 1
1144 2 20 0 1
1144 2 24 0 1
1145 2 13 0 1
1145 2 16 0 1
1145 2 18 0 1
1145 2 20 1 1
1145 2 23 0 1
1146 2 1 0 1
1146 2 6 1 1
1146 2 8 1 1
1146 2 11 1 1
1146 2 24 0 1
1146 2 25 0 1
1147 2 1 1 1
1147 2 9 0 1
1147 2 12 0 1
1147 2 15 0 1
1147 2 16 1 1
1147 2 17 0 1
1148 2 5 0 1
1148 2 6 0 1
1148 2 8 0 1
1148 2 11 0 1
1148 2 14 0 1
1148 2 15 0 1
1148 2 16 0 1
1148 2 18 0 1
1149 2 15 0 1
1149 2 19 1 1
1149 2 20 0 1
1149 2 23 0 1
1150 2 3 0 1
1150 2 5 1 1
1150 2 7 0 1
1150 2 14 0 1
1150 2 17 0 1
1150 2 22 1 1
1151 2 7 0 1
1151 2 11 0 1
1151 2 14 0 1
1151 2 17 0 1
1151 2 20 0 1
1151 2 24 0 1
1152 2 1 0 1
1152 2 2 0 1
1152 2 16 0 1
1153 2 3 0 1
1153 2 12 0 1
1153 2 13 0 1
1153 2 15 0 1
1153 2 18 0 1
1154 2 5 0 1
1154 2 7 1 1
1154 2 11 0 1
1154 2 13 0 1
1154 2 14 0 1
1155 2 2 0 1
1155 2 5 1 1
1155 2 8 0 1
1155 2 10 1 1
1155 2 15 1 1
1155 2 16 0 1
1155 2 19 0 1
1155 2 22 0 1
1156 2 1 0 1
1156 2 6 0 1
1156 2 8 0 1
1156 2 17 0 1
1156 2 21 0 1
1157 2 5 0 1
1157 2 11 0 1
1157 2 12 0 1
1157 2 15 0 1
1157 2 25 0 1
1158 2 10 0 1
1158 2 14 0 1
1158 2 15 1 1
1158 2 17 1 1
1158 2 18 0 1
1158 2 20 0 1
1159 2 2 0 1
1159 2 6 0 1
1159 2 8 0 1
1159 2 13 0 1
1159 2 20 0 1
1159 2 23 0 1
1159 2 25 1 1
1160 2 6 0 1
1160 2 8 1 1
1160 2 12 0 1
1160 2 15 0 1
1160 2 18 0 1
1161 2 7 0 1
1161 2 8 0 1
1161 2 12 0 1
1161 2 19 0 1
1161 2 25 0 1
1162 2 1 1 1
1162 2 6 0 1
1162 2 8 0 1
1162 2 18 0 1
1162 2 20 0 1
1162 2 25 0 1
1163 2 5 0 1
1163 2 16 0 1
1163 2 19 1 1
1163 2 21 0 1
1163 2 24 1 1
1164 2 1 0 1
1164 2 5 0 1
1164 2 18 1 1
1164 2 19 0 1
1164 2 22 0 1
1165 2 3 0 1
1165 2 14 1 1
1165 2 22 1 1
1165 2 23 0 1
1165 2 25 0 1
1166 2 9 0 1
1166 2 12 0 1
1167 2 3 0 1
1167 2 6 1 1
1167 2 16 1 1
1167 2 19 0 1
1167 2 22 0 1
1167 2 24 0 1
1168 2 6 0 1
1168 2 14 0 1
1168 2 16 0 1
1168 2 18 1 1
1168 2 21 0 1
1169 2 7 0 1
1169 2 12 0 1
1169 2 14 0 1
1169 2 15 0 1
1169 2 22 0 1
1169 2 24 0 1
1170 2 1 0 1
1170 2 3 0 1
1170 2 6 0 1
1170 2 11 0 1
1170 2 14 0 1
1170 2 15 1 1
1170 2 25 1 1
1171 2 3 0 1
1171 2 10 0 1
1171 2 14 1 1
1171 2 16 0 1
1171 2 21 0 1
1171 2 23 0 1
1172 2 1 0 1
1172 2 2 0 1
1172 2 3 0 1
1172 2 4 0 1
1172 2 8 0 1
1172 2 9 1 1
1172 2 10 0 1
1172 2 14 0 1
1172 2 17 0 1
1172 2 18 0 1
1173 2 5 1 1
1173 2 7 0 1
1173 2 13 0 1
1173 2 16 0 1
1174 2 4 0 1
1174 2 5 0 1
1174 2 9 1 1
1174 2 14 1 1
1174 2 16 0 1
1174 2 21 0 1
1174 2 22 0 1
1175 2 5 0 1
1175 2 8 0 1
1175 2 15 0 1
1175 2 16 0 1
1175 2 19 0 1
1175 2 22 1 1
1175 2 23 1 1
1176 2 11 0 1
1176 2 17 0 1
1176 2 18 0 1
1176 2 20 0 1
1177 2 16 0 1
1177 2 17 0 1
1177 2 24 0 1
1178 2 4 0 1
1178 2 8 0 1
1178 2 13 0 1
1179 2 3 0 1
1179 2 8 0 1
1179 2 9 0 1
1179 2 12 0 1
1179 2 18 0 1
1179 2 22 0 1
1179 2 23 0 1
1180 2 10 0 1
1180 2 18 1 1
1180 2 22 1 1
1180 2 23 1 1
1181 2 5 0 1
1181 2 8 0 1
1181 2 9 0 1
1181 2 11 1 1
1181 2 22 0 1
1182 2 8 0 1
1182 2 9 0 1
1182 2 17 0 1
1182 2 22 0 1
1182 2 25 1 1
1183 2 7 1 1
1183 2 8 0 1
1183 2 9 0 1
1183 2 11 0 1
1183 2 12 0 1
1183 2 16 0 1
1183 2 18 0 1
1183 2 25 0 1
1184 2 7 0 1
1184 2 17 0 1
1184 2 18 0 1
1184 2 23 0 1
1184 2 25 0 1
1185 2 11 0 1
1185 2 16 1 1
1185 2 17 0 1
1185 2 18 0 1
1185 2 19 0 1
1185 2 22 0 1
1186 2 1 0 1
1186 2 3 0 1
1186 2 11 1 1
1186 2 15 0 1
1186 2 19 0 1
1186 2 23 0 1
1187 2 3 0 1
1187 2 4 0 1
1187 2 6 0 1
1187 2 14 1 1
1187 2 17 0 1
1187 2 19 0 1
1187 2 21 0 1
1187 2 24 0 1
1188 2 9 0 1
1188 2 14 0 1
1188 2 16 0 1
1188 2 17 1 1
1189 2 5 0 1
1189 2 12 0 1
1189 2 15 1 1
1189 2 23 0 1
1189 2 24 0 1
1190 2 7 0 1
1190 2 10 0 1
1190 2 12 0 1
1190 2 13 0 1
1190 2 20 0 1
1190 2 21 1 1
1191 2 6 0 1
1191 2 14 1 1
1191 2 16 0 1
1192 2 2 0 1
1192 2 7 0 1
1192 2 10 0 1
1192 2 19 0 1
1192 2 21 0 1
1193 2 1 0 1
1193 2 4 0 1
1193 2 11 0 1
1193 2 20 0 1
1193 2 23 0 1
1194 2 1 0 1
1194 2 2 0 1
1194 2 3 0 1
1194 2 9 0 1
1194 2 22 0 1
1194 2 24 0 1
1195 2 3 1 1
1195 2 4 1 1
1195 2 6 1 1
1195 2 7 0 1
1195 2 8 1 1
1195 2 9 1 1
1195 2 10 0 1
1195 2 12 0 1
1195 2 13 0 1
1195 2 19 0 1
1195 2 23 0 1
1196 2 3 0 1
1196 2 6 0 1
1196 2 8 0 1
1196 2 15 0 1
1196 2 19 1 1
1196 2 20 0 1
1197 2 7 0 1
1197 2 10 0 1
1197 2 15 0 1
1197 2 19 0 1
1197 2 22 0 1
1197 2 24 0 1
1198 2 4 0 1
1198 2 5 1 1
1198 2 7 1 1
1198 2 8 0 1
1198 2 11 1 1
1198 2 18 0 1
1198 2 20 0 1
1199 2 2 1 1
1199 2 8 1 1
1199 2 11 0 1
1199 2 17 0 1
1199 2 19 0 1
1199 2 24 0 1
1200 2 1 0 1
1200 2 2 0 1
1200 2 11 0 1
1200 2 12 0 1
1200 2 17 0 1
1201 2 2 0 1
1201 2 3 1 1
1201 2 11 0 1
1201 2 15 0 1
1201 2 17 0 1
1201 2 25 0 1
1202 2 1 0 1
1202 2 5 0 1
1202 2 14 0 1
1202 2 20 0 1
1202 2 22 0 1
1202 2 25 0 1
1203 2 6 0 1
1203 2 7 0 1
1203 2 8 0 1
1203 2 14 0 1
1203 2 17 0 1
1203 2 23 0 1
1204 2 1 0 1
1204 2 2 0 1
1204 2 10 0 1
1204 2 15 0 1
1204 2 18 0 1
1205 2 1 0 1
1205 2 10 0 1
1205 2 11 0 1
1205 2 12 0 1
1206 2 1 0 1
1206 2 2 0 1
1206 2 6 0 1
1206 2 7 0 1
1206 2 9 0 1
1206 2 13 0 1
1206 2 14 1 1
1206 2 16 0 1
1206 2 19 1 1
1206 2 24 1 1
1207 2 3 1 1
1207 2 19 0 1
1207 2 20 0 1
1207 2 24 0 1
1208 2 2 0 1
1208 2 3 0 1
1208 2 4 0 1
1208 2 6 0 1
1208 2 22 0 1
1209 2 1 0 1
1209 2 2 0 1
1209 2 5 0 1
1209 2 6 0 1
1209 2 7 0 1
1209 2 12 0 1
1209 2 17 1 1
1209 2 25 0 1
1210 2 2 0 1
1210 2 9 0 1
1210 2 17 0 1
1210 2 19 0 1
1210 2 22 0 1
1211 2 4 0 1
1211 2 5 1 1
1211 2 8 0 1
1211 2 17 1 1
1211 2 23 0 1
1211 2 25 0 1
1212 2 4 0 1
1212 2 7 0 1
1212 2 9 0 1
1212 2 14 0 1
1212 2 19 0 1
1212 2 20 0 1
1212 2 21 0 1
1212 2 24 0 1
1212 2 25 0 1
1213 2 1 0 1
1213 2 3 0 1
1213 2 4 0 1
1213 2 7 1 1
1213 2 18 0 1
1214 2 8 0 1
1214 2 9 0 1
1214 2 10 0 1
1214 2 19 0 1
1215 2 4 1 1
1215 2 5 1 1
1215 2 10 0 1
1215 2 12 0 1
1215 2 14 0 1
1215 2 16 0 1
1215 2 20 0 1
1215 2 21 0 1
1216 2 1 0 1
1216 2 4 0 1
1216 2 14 1 1
1216 2 16 0 1
1216 2 19 0 1
1217 2 9 1 1
1217 2 12 0 1
1217 2 20 0 1
1217 2 23 0 1
1217 2 24 0 1
1218 2 1 0 1
1218 2 11 0 1
1218 2 13 1 1
1218 2 16 0 1
1218 2 20 0 1
1218 2 21 0 1
1219 2 2 0 1
1219 2 3 1 1
1219 2 7 1 1
1219 2 10 0 1
1219 2 18 0 1
1219 2 22 0 1
1220 2 1 1 1
1220 2 4 0 1
1220 2 7 0 1
1220 2 8 0 1
1220 2 13 1 1
1220 2 14 0 1
1221 2 1 0 1
1221 2 2 0 1
1221 2 3 0 1
1221 2 4 0 1
1221 2 16 0 1
1222 2 6 0 1
1222 2 8 0 1
1222 2 9 0 1
1222 2 11 1 1
1222 2 12 0 1
1222 2 14 0 1
1222 2 23 0 1
1222 2 25 0 1
1223 2 3 1 1
1223 2 5 1 1
1223 2 15 0 1
1223 2 17 0 1
1223 2 19 0 1
1223 2 21 0 1
1224 2 3 0 1
1224 2 9 0 1
1224 2 14 0 1
1224 2 17 0 1
1224 2 18 0 1
1224 2 23 0 1
1225 2 11 0 1
1225 2 12 0 1
1225 2 14 0 1
1225 2 17 0 1
1225 2 19 0 1
1225 2 24 1 1
1225 2 25 1 1
1226 2 8 0 1
1226 2 11 0 1
1226 2 17 0 1
1226 2 19 0 1
1227 2 5 1 1
1227 2 8 0 1
1227 2 10 0 1
1227 2 14 1 1
1227 2 15 0 1
1227 2 20 0 1
1227 2 21 0 1
1228 2 2 0 1
1228 2 7 0 1
1228 2 14 0 1
1228 2 17 0 1
1228 2 19 0 1
1229 2 1 0 1
1229 2 9 0 1
1229 2 25 0 1
1230 2 6 0 1
1230 2 8 0 1
1230 2 10 0 1
1230 2 11 0 1
1230 2 20 0 1
1230 2 23 0 1
1230 2 25 0 1
1231 2 4 1 1
1231 2 9 0 1
1231 2 13 0 1
1231 2 14 0 1
1231 2 17 1 1
1231 2 19 0 1
1231 2 20 1 1
1231 2 21 0 1
1232 2 1 0 1
1232 2 3 0 1
1232 2 6 0 1
1232 2 7 0 1
1232 2 9 0 1
1232 2 10 1 1
1232 2 18 0 1
1232 2 20 0 1
1232 2 23 0 1
1233 2 3 0 1
1233 2 9 0 1
1233 2 10 0 1
1233 2 16 0 1
1233 2 18 0 1
1233 2 22 0 1
1233 2 23 0 1
1233 2 24 0 1
1233 2 25 1 1
1234 2 1 1 1
1234 2 4 0 1
1234 2 7 0 1
1234 2 9 0 1
1234 2 16 1 1
1235 2 11 0 1
1235 2 13 0 1
1235 2 18 0 1
1235 2 22 0 1
1236 2 7 1 1
1236 2 9 0 1
1236 2 18 1 1
1236 2 19 0 1
1236 2 21 0 1
1237 2 1 0 1
1237 2 5 0 1
1237 2 11 0 1
1237 2 13 0 1
1237 2 19 0 1
1237 2 21 0 1
1238 2 1 0 1
1238 2 9 0 1
1238 2 10 0 1
1238 2 12 0 1
1238 2 13 0 1
1238 2 21 0 1
1238 2 22 0 1
1239 2 2 0 1
1239 2 5 0 1
1239 2 6 0 1
1239 2 12 0 1
1239 2 13 1 1
1239 2 14 0 1
1239 2 17 0 1
1239 2 23 1 1
1240 2 1 0 1
1240 2 5 1 1
1240 2 6 0 1
1240 2 24 0 1
1241 2 16 0 1
1241 2 17 0 1
1241 2 20 1 1
1241 2 22 0 1
1242 2 14 0 1
1242 2 20 0 1
1242 2 24 0 1
1243 2 1 0 1
1243 2 4 0 1
1243 2 7 0 1
1243 2 15 0 1
1243 2 16 0 1
1243 2 25 1 1
1244 2 1 0 1
1244 2 11 0 1
1244 2 14 0 1
1244 2 21 1 1
1244 2 23 0 1
1245 2 1 0 1
1245 2 11 0 1
1245 2 12 0 1
1245 2 18 0 1
1245 2 19 1 1
1245 2 20 0 1
1246 2 2 1 1
1246 2 3 0 1
1246 2 12 1 1
1246 2 16 1 1
1246 2 17 0 1
1246 2 18 0 1
1246 2 24 0 1
1247 2 5 0 1
1247 2 6 0 1
1247 2 10 1 1
1248 2 1 0 1
1248 2 6 0 1
1248 2 10 0 1
1248 2 17 0 1
1249 2 2 1 1
1249 2 5 1 1
1249 2 6 0 1
1249 2 20 0 1
1249 2 24 0 1
1250 2 1 0 1
1250 2 11 0 1
1250 2 12 0 1
1250 2 17 0 1
1251 2 1 0 1
1251 2 3 1 1
1251 2 4 0 1
1251 2 5 0 1
1251 2 6 0 1
1251 2 10 0 1
1251 2 16 0 1
1251 2 17 0 1
1251 2 18 1 1
1251 2 21 0 1
1252 2 3 0 1
1252 2 5 1 1
1252 2 10 0 1
1252 2 11 0 1
1252 2 19 1 1
1252 2 21 0 1
1252 2 25 0 1
1253 2 2 0 1
1253 2 7 0 1
1253 2 11 1 1
1253 2 13 1 1
1253 2 16 0 1
1253 2 19 1 1
1253 2 21 0 1
1253 2 23 0 1
1254 2 5 1 1
1254 2 6 1 1
1254 2 8 1 1
1254 2 16 0 1
1254 2 17 0 1
1254 2 22 0 1
1255 2 3 0 1
1255 2 10 0 1
1255 2 17 0 1
1255 2 18 0 1
1255 2 20 0 1
1255 2 21 1 1
1256 2 5 1 1
1256 2 11 0 1
1256 2 12 0 1
1256 2 14 0 1
1256 2 18 0 1
1256 2 20 0 1
1256 2 22 0 1
1257 2 1 0 1
1257 2 6 0 1
1257 2 11 0 1
1257 2 15 0 1
1257 2 23 0 1
1258 2 3 0 1
1258 2 6 0 1
1258 2 11 0 1
1258 2 17 0 1
1258 2 21 0 1
1258 2 24 1 1
1259 2 7 0 1
1259 2 11 0 1
1259 2 16 1 1
1259 2 19 1 1
1260 2 5 0 1
1260 2 6 0 1
1260 2 11 0 1
1260 2 14 1 1
1260 2 17 0 1
1260 2 19 0 1
1260 2 21 1 1
1260 2 22 0 1
1261 2 3 0 1
1261 2 13 0 1
1261 2 15 0 1
1261 2 18 1 1
1262 2 3 0 1
1262 2 4 0 1
1262 2 16 0 1
1262 2 24 1 1
1262 2 25 1 1
1263 2 7 0 1
1263 2 19 0 1
1263 2 21 1 1
1264 2 7 0 1
1264 2 8 0 1
1265 2 11 1 1
1265 2 15 0 1
1265 2 19 1 1
1265 2 20 0 1
1265 2 22 0 1
1265 2 24 0 1
1266 2 10 0 1
1266 2 12 0 1
1266 2 16 0 1
1266 2 17 0 1
1267 2 6 1 1
1267 2 9 1 1
1267 2 12 0 1
1267 2 14 1 1
1267 2 16 0 1
1267 2 21 0 1
1268 2 3 1 1
1268 2 6 0 1
1268 2 11 1 1
1268 2 14 0 1
1268 2 15 0 1
1268 2 18 1 1
1268 2 19 0 1
1269 2 1 0 1
1269 2 13 0 1
1269 2 15 0 1
1269 2 16 0 1
1269 2 17 0 1
1270 2 4 0 1
1270 2 10 1 1
1270 2 11 0 1
1270 2 21 0 1
1271 2 4 0 1
1271 2 14 0 1
1271 2 17 0 1
1271 2 19 0 1
1271 2 20 0 1
1271 2 25 0 1
1272 2 3 0 1
1272 2 9 0 1
1272 2 13 0 1
1272 2 14 0 1
1272 2 19 0 1
1273 2 1 1 1
1273 2 10 0 1
1273 2 15 0 1
1273 2 18 0 1
1274 2 4 0 1
1274 2 12 1 1
1274 2 13 1 1
1274 2 23 0 1
1275 2 1 1 1
1275 2 4 1 1
1275 2 10 0 1
1275 2 17 0 1
1275 2 20 0 1
1275 2 21 0 1
1275 2 22 0 1
1276 2 5 0 1
1276 2 6 1 1
1276 2 7 1 1
1276 2 8 1 1
1276 2 12 0 1
1276 2 22 0 1
1276 2 24 0 1
1277 2 6 1 1
1277 2 9 0 1
1277 2 12 0 1
1277 2 13 0 1
1277 2 22 0 1
1277 2 24 0 1
1277 2 25 0 1
1278 2 2 1 1
1278 2 7 1 1
1278 2 12 1 1
1278 2 15 0 1
1278 2 16 0 1
1278 2 18 0 1
1278 2 23 0 1
1279 2 1 0 1
1279 2 4 1 1
1279 2 5 1 1
1279 2 6 0 1
1279 2 11 0 1
1279 2 17 0 1
1279 2 22 0 1
1280 2 12 0 1
1280 2 18 0 1
1280 2 19 0 1
1280 2 23 1 1
1280 2 25 1 1
1281 2 3 0 1
1281 2 12 0 1
1281 2 20 0 1
1281 2 21 0 1
1282 2 6 1 1
1282 2 11 0 1
1282 2 15 0 1
1282 2 17 0 1
1282 2 21 0 1
1283 2 2 0 1
1283 2 4 0 1
1283 2 12 1 1
1283 2 16 0 1
1283 2 19 0 1
1283 2 22 1 1
1283 2 25 0 1
1284 2 1 0 1
1284 2 5 0 1
1284 2 7 0 1
1284 2 8 0 1
1284 2 13 0 1
1284 2 16 0 1
1285 2 8 0 1
1285 2 11 0 1
1285 2 15 0 1
1285 2 19 1 1
1285 2 22 0 1
1285 2 24 0 1
1286 2 2 1 1
1286 2 4 0 1
1286 2 6 0 1
1286 2 8 0 1
1286 2 11 0 1
1286 2 14 0 1
1286 2 21 0 1
1287 2 10 0 1
1287 2 11 0 1
1287 2 12 0 1
1287 2 14 0 1
1287 2 15 0 1
1287 2 16 0 1
1287 2 18 1 1
1287 2 19 1 1
1287 2 21 0 1
1288 2 1 0 1
1288 2 5 0 1
1288 2 9 0 1
1288 2 11 0 1
1288 2 13 1 1
1288 2 14 0 1
1288 2 16 1 1
1288 2 19 0 1
1289 2 1 1 1
1289 2 2 0 1
1289 2 5 0 1
1289 2 7 0 1
1289 2 8 0 1
1289 2 10 0 1
1289 2 22 0 1
1290 2 21 0 1
1290 2 22 0 1
1291 2 5 0 1
1291 2 7 0 1
1291 2 8 0 1
1291 2 9 1 1
1291 2 11 0 1
1291 2 14 0 1
1291 2 18 0 1
1291 2 21 0 1
1291 2 24 1 1
1292 2 1 0 1
1292 2 2 0 1
1292 2 14 0 1
1292 2 16 1 1
1292 2 19 0 1
1292 2 20 0 1
1293 2 1 0 1
1293 2 3 0 1
1293 2 25 0 1
1294 2 3 0 1
1294 2 9 0 1
1294 2 16 1 1
1294 2 17 0 1
1294 2 18 0 1
1295 2 2 0 1
1295 2 11 0 1
1295 2 16 0 1
1295 2 18 0 1
1295 2 19 0 1
1296 2 8 0 1
1296 2 10 0 1
1296 2 11 0 1
1296 2 15 0 1
1296 2 17 0 1
1296 2 18 0 1
1296 2 21 1 1
1296 2 22 0 1
1297 2 4 0 1
1297 2 7 0 1
1297 2 15 0 1
1297 2 18 0 1
1297 2 23 0 1
1297 2 24 0 1
1298 2 4 1 1
1298 2 11 0 1
1298 2 14 1 1
1298 2 15 0 1
1298 2 24 0 1
1299 2 2 0 1
1299 2 5 0 1
1299 2 7 0 1
1299 2 15 0 1
1299 2 22 0 1
1300 2 2 0 1
1300 2 5 1 1
1300 2 8 0 1
1300 2 16 1 1
1301 2 1 0 1
1301 2 3 0 1
1301 2 12 0 1
1301 2 13 0 1
1301 2 18 1 1
1301 2 23 0 1
1302 2 3 0 1
1302 2 7 0 1
1302 2 8 0 1
1302 2 15 1 1
1302 2 25 0 1
1303 2 4 0 1
1303 2 6 1 1
1303 2 9 0 1
1303 2 20 0 1
1303 2 23 0 1
1304 2 4 0 1
1304 2 8 0 1
1304 2 11 0 1
1304 2 14 0 1
1304 2 24 1 1
1305 2 4 0 1
1305 2 6 0 1
1305 2 14 0 1
1305 2 15 0 1
1305 2 16 1 1
1305 2 20 1 1
1305 2 22 0 1
1305 2 24 0 1
1306 2 2 0 1
1306 2 10 0 1
1306 2 22 0 1
1307 2 7 0 1
1307 2 15 0 1
1307 2 21 0 1
1307 2 22 0 1
1308 2 3 1 1
1308 2 7 0 1
1308 2 8 0 1
1308 2 9 0 1
1308 2 10 0 1
1308 2 12 0 1
1308 2 20 0 1
1309 2 1 0 1
1309 2 7 0 1
1309 2 12 1 1
1309 2 13 0 1
1309 2 19 0 1
1310 2 3 1 1
1310 2 11 0 1
1310 2 14 0 1
1310 2 23 0 1
1311 2 1 0 1
1311 2 11 1 1
1311 2 12 0 1
1311 2 19 0 1
1311 2 23 0 1
1312 2 6 0 1
1312 2 7 0 1
1312 2 8 0 1
1312 2 11 0 1
1312 2 17 0 1
1312 2 19 0 1
1312 2 20 0 1
1312 2 25 1 1
1313 2 2 0 1
1313 2 6 0 1
1313 2 8 0 1
1313 2 13 0 1
1313 2 21 0 1
1314 2 1 0 1
1314 2 3 0 1
1314 2 7 0 1
1314 2 12 0 1
1314 2 14 1 1
1314 2 22 0 1
1314 2 24 1 1
1314 2 25 0 1
1315 2 1 0 1
1315 2 6 0 1
1315 2 7 0 1
1315 2 8 0 1
1315 2 11 0 1
1315 2 15 1 1
1315 2 17 0 1
1315 2 21 0 1
1315 2 25 1 1
1316 2 2 0 1
1316 2 3 0 1
1316 2 4 0 1
1316 2 13 1 1
1316 2 20 0 1
1316 2 21 0 1
1316 2 22 0 1
1317 2 4 1 1
1317 2 16 0 1
1317 2 17 0 1
1317 2 18 0 1
1318 2 10 0 1
1318 2 11 0 1
1318 2 16 0 1
1318 2 19 0 1
1318 2 20 0 1
1318 2 25 0 1
1319 2 5 0 1
1319 2 9 1 1
1319 2 11 0 1
1319 2 12 0 1
1319 2 13 0 1
1319 2 15 0 1
1319 2 16 0 1
1319 2 24 1 1
1320 2 1 0 1
1320 2 4 0 1
1320 2 8 0 1
1320 2 10 0 1
1320 2 20 1 1
1320 2 22 0 1
1321 2 1 0 1
1321 2 4 0 1
1321 2 9 0 1
1321 2 14 0 1
1321 2 19 0 1
1321 2 20 1 1
1321 2 24 0 1
1322 2 8 0 1
1322 2 16 0 1
1322 2 19 1 1
1322 2 22 0 1
1322 2 23 0 1
1322 2 25 0 1
1323 2 1 1 1
1323 2 14 0 1
1323 2 16 0 1
1323 2 23 0 1
1323 2 25 0 1
1324 2 12 0 1
1324 2 17 0 1
1324 2 20 1 1
1325 2 3 0 1
1325 2 6 0 1
1325 2 7 0 1
1325 2 8 0 1
1325 2 13 0 1
1325 2 22 0 1
1326 2 19 0 1
1326 2 20 0 1
1326 2 22 1 1
1326 2 24 0 1
1326 2 25 0 1
1327 2 3 0 1
1327 2 13 0 1
1327 2 17 0 1
1327 2 21 1 1
1327 2 24 0 1
1327 2 25 0 1
1328 2 1 0 1
1328 2 2 0 1
1328 2 4 1 1
1328 2 8 1 1
1328 2 9 1 1
1328 2 15 0 1
1328 2 19 1 1
1328 2 24 1 1
1329 2 1 0 1
1329 2 4 0 1
1329 2 13 0 1
1329 2 15 0 1
1329 2 17 0 1
1329 2 22 0 1
1329 2 24 0 1
1330 2 6 0 1
1330 2 9 0 1
1330 2 17 0 1
1330 2 22 1 1
1331 2 1 0 1
1331 2 4 0 1
1331 2 5 0 1
1331 2 7 0 1
1331 2 14 0 1
1331 2 15 0 1
1331 2 21 0 1
1331 2 22 0 1
1331 2 25 0 1
1332 2 6 0 1
1332 2 12 0 1
1332 2 13 0 1
1332 2 14 0 1
1332 2 16 0 1
1333 2 4 0 1
1333 2 9 0 1
1333 2 16 0 1
1333 2 18 1 1
1333 2 19 0 1
1333 2 21 0 1
1334 2 12 0 1
1334 2 15 0 1
1334 2 22 0 1
1334 2 23 0 1
1334 2 25 0 1
1335 2 2 0 1
1335 2 3 0 1
1335 2 5 0 1
1335 2 10 1 1
1335 2 12 0 1
1335 2 15 0 1
1335 2 22 0 1
1336 2 6 0 1
1336 2 7 0 1
1337 2 4 1 1
1337 2 8 0 1
1337 2 9 0 1
1337 2 16 0 1
1337 2 17 0 1
1337 2 21 0 1
1337 2 24 0 1
1338 2 1 1 1
1338 2 2 1 1
1338 2 9 0 1
1338 2 15 0 1
1338 2 16 1 1
1339 2 3 0 1
1339 2 8 0 1
1339 2 25 1 1
1340 2 1 0 1
1340 2 5 0 1
1340 2 7 0 1
1340 2 10 0 1
1340 2 13 1 1
1341 2 8 1 1
1341 2 13 0 1
1341 2 18 1 1
1341 2 22 0 1
1342 2 5 0 1
1342 2 7 1 1
1342 2 8 0 1
1342 2 10 0 1
1342 2 22 1 1
1342 2 25 0 1
1343 2 2 0 1
1343 2 4 0 1
1343 2 8 1 1
1343 2 12 0 1
1343 2 16 0 1
1343 2 25 0 1
1344 2 6 0 1
1344 2 7 0 1
1344 2 10 0 1
1344 2 17 0 1
1344 2 21 0 1
1344 2 22 0 1
1345 2 6 1 1
1345 2 7 1 1
1345 2 12 1 1
1345 2 13 1 1
1345 2 14 0 1
1345 2 18 0 1
1346 2 2 1 1
1346 2 3 0 1
1346 2 4 0 1
1346 2 7 1 1
1346 2 9 0 1
1346 2 16 0 1
1346 2 23 0 1
1346 2 24 0 1
1346 2 25 1 1
1347 2 2 0 1
1347 2 3 0 1
1347 2 5 0 1
1347 2 13 0 1
1347 2 18 1 1
1347 2 19 1 1
1347 2 23 0 1
1348 2 4 0 1
1348 2 5 0 1
1348 2 9 0 1
1348 2 12 0 1
1348 2 13 1 1
1348 2 14 0 1
1348 2 17 0 1
1348 2 23 1 1
1349 2 7 0 1
1349 2 8 0 1
1349 2 15 0 1
1349 2 16 0 1
1349 2 23 0 1
1350 2 4 0 1
1350 2 6 0 1
1350 2 9 0 1
1350 2 10 0 1
1350 2 16 0 1
1350 2 24 0 1
1351 2 5 1 1
1351 2 9 0 1
1351 2 12 0 1
1351 2 18 0 1
1351 2 19 0 1
1351 2 20 1 1
1352 2 1 0 1
1352 2 3 1 1
1352 2 4 0 1
1352 2 7 0 1
1352 2 12 0 1
1352 2 13 1 1
1352 2 14 1 1
1352 2 15 0 1
1353 2 4 0 1
1353 2 6 1 1
1353 2 12 0 1
1353 2 19 0 1
1353 2 20 0 1
1353 2 24 0 1
1354 2 4 0 1
1354 2 5 0 1
1354 2 11 0 1
1354 2 13 0 1
1354 2 22 0 1
1355 2 1 0 1
1355 2 3 0 1
1355 2 5 0 1
1355 2 6 0 1
1355 2 9 1 1
1355 2 13 0 1
1355 2 17 0 1
1355 2 24 1 1
1356 2 8 0 1
1356 2 11 0 1
1356 2 19 0 1
1356 2 25 0 1
1357 2 2 0 1
1357 2 14 0 1
1357 2 16 0 1
1357 2 21 0 1
1357 2 22 0 1
1358 2 3 0 1
1358 2 6 1 1
1358 2 7 1 1
1358 2 14 0 1
1358 2 17 0 1
1359 2 12 0 1
1359 2 14 0 1
1359 2 18 0 1
1359 2 19 0 1
1360 2 2 0 1
1360 2 8 0 1
1360 2 10 0 1
1360 2 13 1 1
1360 2 16 0 1
1360 2 19 0 1
1360 2 22 0 1
1361 2 15 0 1
1361 2 16 0 1
1361 2 18 0 1
1361 2 22 0 1
1362 2 3 0 1
1362 2 8 0 1
1362 2 11 0 1
1362 2 17 0 1
1362 2 21 0 1
1363 2 1 0 1
1363 2 2 0 1
1363 2 11 0 1
1363 2 13 0 1
1363 2 14 0 1
1363 2 17 1 1
1363 2 25 0 1
1364 2 5 0 1
1364 2 9 1 1
1364 2 11 0 1
1364 2 13 1 1
1364 2 16 0 1
1364 2 18 1 1
1364 2 21 1 1
1364 2 24 1 1
1365 2 9 0 1
1365 2 10 0 1
1365 2 11 0 1
1365 2 16 1 1
1365 2 21 1 1
1365 2 24 1 1
1366 2 4 0 1
1366 2 6 0 1
1366 2 10 0 1
1366 2 12 1 1
1366 2 14 1 1
1366 2 16 0 1
1366 2 18 0 1
1367 2 6 0 1
1367 2 12 0 1
1367 2 15 0 1
1368 2 3 0 1
1368 2 8 1 1
1368 2 18 0 1
1368 2 22 0 1
1369 2 3 0 1
1369 2 7 0 1
1369 2 13 0 1
1369 2 14 0 1
1369 2 19 0 1
1369 2 21 0 1
1369 2 25 0 1
1370 2 6 0 1
1370 2 7 0 1
1370 2 10 0 1
1370 2 14 0 1
1370 2 17 0 1
1370 2 24 0 1
1370 2 25 0 1
1371 2 1 1 1
1371 2 6 0 1
1371 2 11 0 1
1371 2 13 0 1
1371 2 17 0 1
1371 2 18 0 1
1372 2 7 0 1
1372 2 10 1 1
1372 2 16 0 1
1372 2 17 0 1
1372 2 25 1 1
1373 2 12 0 1
1373 2 19 0 1
1373 2 20 1 1
1373 2 24 0 1
1373 2 25 0 1
1374 2 3 0 1
1374 2 4 0 1
1374 2 12 0 1
1374 2 14 0 1
1374 2 20 1 1
1374 2 25 1 1
1375 2 8 1 1
1375 2 11 0 1
1375 2 13 0 1
1375 2 15 0 1
1375 2 23 0 1
1376 2 6 0 1
1376 2 7 0 1
1376 2 9 0 1
1376 2 16 1 1
1376 2 17 0 1
1376 2 19 0 1
1376 2 21 1 1
1376 2 23 0 1
1376 2 24 1 1
1377 2 2 0 1
1377 2 4 1 1
1377 2 14 1 1
1377 2 16 0 1
1377 2 23 0 1
1378 2 5 0 1
1378 2 8 0 1
1378 2 10 0 1
1378 2 15 0 1
1378 2 17 0 1
1378 2 19 0 1
1379 2 2 0 1
1379 2 6 1 1
1379 2 12 0 1
1379 2 19 0 1
1379 2 20 0 1
1379 2 23 0 1
1379 2 24 0 1
1380 2 3 0 1
1380 2 7 0 1
1380 2 12 0 1
1380 2 25 0 1
1381 2 2 0 1
1381 2 5 0 1
1381 2 6 0 1
1381 2 7 0 1
1381 2 16 0 1
1381 2 21 0 1
1381 2 25 0 1
1382 2 2 0 1
1382 2 3 0 1
1382 2 8 1 1
1382 2 11 0 1
1382 2 15 0 1
1382 2 20 1 1
1383 2 1 0 1
1383 2 9 1 1
1383 2 13 0 1
1383 2 17 0 1
1383 2 20 0 1
1383 2 21 0 1
1384 2 5 0 1
1384 2 6 0 1
1384 2 7 1 1
1384 2 14 1 1
1384 2 16 0 1
1384 2 17 1 1
1385 2 1 0 1
1385 2 7 1 1
1385 2 10 0 1
1385 2 11 0 1
1385 2 13 0 1
1385 2 22 0 1
1386 2 1 0 1
1386 2 6 0 1
1386 2 8 0 1
1386 2 10 0 1
1386 2 13 0 1
1386 2 16 0 1
1386 2 19 0 1
1386 2 23 0 1
1387 2 10 0 1
1387 2 20 0 1
1388 2 2 1 1
1388 2 4 0 1
1388 2 6 0 1
1388 2 7 1 1
1388 2 13 0 1
1388 2 16 0 1
1388 2 18 0 1
1388 2 23 0 1
1389 2 8 0 1
1389 2 12 0 1
1389 2 16 0 1
1389 2 23 0 1
1390 2 9 0 1
1390 2 10 0 1
1390 2 12 0 1
1390 2 16 0 1
1390 2 17 0 1
1390 2 18 0 1
1390 2 19 0 1
1390 2 22 0 1
1391 2 1 0 1
1391 2 8 0 1
1391 2 13 0 1
1391 2 16 0 1
1391 2 18 0 1
1391 2 19 0 1
1391 2 21 1 1
1391 2 24 1 1
1391 2 25 1 1
1392 2 3 1 1
1392 2 6 0 1
1392 2 18 0 1
1392 2 19 0 1
1393 2 14 0 1
1394 2 4 1 1
1394 2 7 0 1
1394 2 12 0 1
1394 2 13 0 1
1394 2 17 0 1
1395 2 1 0 1
1395 2 2 0 1
1395 2 5 0 1
1395 2 7 1 1
1395 2 17 0 1
1395 2 23 0 1
1395 2 25 0 1
1396 2 1 0 1
1396 2 3 1 1
1396 2 4 0 1
1396 2 24 0 1
1397 2 3 0 1
1397 2 11 0 1
1397 2 13 0 1
1397 2 16 0 1
1398 2 5 0 1
1398 2 8 1 1
1398 2 12 0 1
1398 2 16 1 1
1399 2 7 0 1
1399 2 23 0 1
1399 2 25 0 1
1400 2 7 0 1
1400 2 11 0 1
1400 2 16 0 1
1400 2 17 0 1
1400 2 19 0 1
1400 2 20 0 1
1401 2 7 0 1
1401 2 15 0 1
1401 2 19 0 1
1401 2 21 0 1
1402 2 3 0 1
1402 2 6 0 1
1402 2 21 1 1
1402 2 22 0 1
1403 2 3 0 1
1403 2 6 0 1
1403 2 11 1 1
1403 2 15 1 1
1403 2 18 0 1
1403 2 21 1 1
1404 2 10 0 1
1404 2 11 0 1
1404 2 13 0 1
1404 2 14 1 1
1404 2 16 0 1
1404 2 17 0 1
1404 2 18 0 1
1405 2 1 0 1
1405 2 3 1 1
1405 2 12 0 1
1405 2 25 0 1
1406 2 12 0 1
1406 2 14 0 1
1406 2 19 0 1
1406 2 21 0 1
1406 2 24 0 1
1407 2 11 0 1
1407 2 17 0 1
1407 2 21 0 1
1407 2 25 0 1
1408 2 2 0 1
1408 2 7 0 1
1408 2 15 1 1
1408 2 20 0 1
1409 2 1 0 1
1409 2 15 1 1
1409 2 20 0 1
1409 2 24 0 1
1409 2 25 1 1
1410 2 5 0 1
1410 2 10 1 1
1410 2 12 0 1
1410 2 13 1 1
1410 2 16 0 1
1410 2 18 0 1
1410 2 21 0 1
1411 2 4 0 1
1411 2 6 1 1
1411 2 10 0 1
1411 2 16 1 1
1412 2 4 1 1
1412 2 7 1 1
1412 2 9 0 1
1412 2 13 0 1
1412 2 14 0 1
1412 2 19 1 1
1412 2 22 0 1
1412 2 23 0 1
1413 2 1 0 1
1413 2 10 0 1
1413 2 21 0 1
1413 2 25 0 1
1414 2 3 0 1
1414 2 10 1 1
1414 2 12 1 1
1414 2 13 0 1
1414 2 18 0 1
1414 2 20 0 1
1414 2 24 0 1
1415 2 1 0 1
1415 2 2 0 1
1415 2 15 0 1
1415 2 20 0 1
1415 2 21 0 1
1415 2 23 0 1
1416 2 1 0 1
1416 2 7 0 1
1416 2 8 0 1
1416 2 10 0 1
1416 2 13 0 1
1416 2 18 1 1
1416 2 19 1 1
1417 2 1 1 1
1417 2 2 0 1
1417 2 7 0 1
1417 2 8 0 1
1418 2 2 0 1
1418 2 6 0 1
1418 2 9 0 1
1418 2 11 1 1
1418 2 16 0 1
1418 2 21 1 1
1418 2 23 1 1
1418 2 25 0 1
1419 2 6 0 1
1419 2 13 0 1
1419 2 17 0 1
1419 2 21 1 1
1420 2 16 0 1
1420 2 17 0 1
1420 2 19 1 1
1420 2 20 0 1
1420 2 24 0 1
1420 2 25 0 1
1421 2 3 0 1
1421 2 6 0 1
1421 2 7 0 1
1421 2 9 0 1
1421 2 11 0 1
1421 2 13 0 1
1421 2 19 0 1
1421 2 21 1 1
1422 2 2 1 1
1422 2 8 0 1
1422 2 16 1 1
1422 2 20 0 1
1422 2 21 0 1
1423 2 2 1 1
1423 2 7 0 1
1423 2 17 0 1
1424 2 1 0 1
1424 2 8 0 1
1424 2 12 0 1
1424 2 16 0 1
1424 2 19 1 1
1425 2 2 0 1
1425 2 3 0 1
1425 2 4 0 1
1425 2 7 0 1
1425 2 14 0 1
1425 2 17 0 1
1426 2 7 0 1
1426 2 16 0 1
1426 2 18 0 1
1426 2 23 0 1
1427 2 2 0 1
1427 2 11 0 1
1427 2 20 0 1
1427 2 23 0 1
1427 2 25 1 1
1428 2 10 0 1
1428 2 13 0 1
1428 2 24 0 1
1428 2 25 0 1
1429 2 1 0 1
1429 2 6 0 1
1429 2 7 0 1
1429 2 8 0 1
1429 2 13 0 1
1429 2 15 0 1
1429 2 22 0 1
1430 2 1 1 1
1430 2 2 0 1
1430 2 10 0 1
1430 2 11 0 1
1430 2 12 0 1
1430 2 14 1 1
1431 2 12 0 1
1431 2 14 0 1
1431 2 17 1 1
1431 2 18 0 1
1431 2 22 0 1
1431 2 23 0 1
1432 2 3 1 1
1432 2 9 0 1
1432 2 10 0 1
1432 2 13 0 1
1432 2 14 0 1
1432 2 15 0 1
1432 2 25 0 1
1433 2 3 0 1
1433 2 6 0 1
1433 2 11 0 1
1433 2 16 1 1
1433 2 18 1 1
1433 2 19 1 1
1433 2 21 0 1
1433 2 22 0 1
1434 2 3 0 1
1434 2 4 1 1
1434 2 9 0 1
1434 2 10 0 1
1434 2 12 0 1
1434 2 14 0 1
1434 2 18 1 1
1434 2 23 0 1
1434 2 24 0 1
1434 2 25 1 1
1435 2 9 0 1
1435 2 13 0 1
1435 2 24 0 1
1436 2 5 0 1
1436 2 11 0 1
1436 2 18 0 1
1436 2 22 0 1
1437 2 4 0 1
1437 2 9 0 1
1437 2 11 0 1
1437 2 21 1 1
1437 2 24 0 1
1438 2 2 0 1
1438 2 4 1 1
1438 2 20 0 1
1439 2 4 0 1
1439 2 6 0 1
1439 2 9 0 1
1439 2 10 1 1
1439 2 12 0 1
1439 2 16 0 1
1439 2 19 1 1
1439 2 20 1 1
1439 2 23 1 1
1439 2 25 1 1
1440 2 4 1 1
1440 2 5 0 1
1440 2 8 0 1
1440 2 15 0 1
1440 2 18 0 1
1440 2 22 0 1
1441 2 1 0 1
1441 2 3 0 1
1441 2 9 0 1
1441 2 14 0 1
1441 2 15 0 1
1441 2 17 0 1
1441 2 24 1 1
1442 2 10 0 1
1442 2 13 0 1
1442 2 22 0 1
1443 2 9 0 1
1443 2 21 0 1
1444 2 11 1 1
1444 2 15 0 1
1444 2 18 0 1
1444 2 19 1 1
1444 2 23 0 1
1444 2 24 1 1
1445 2 3 0 1
1445 2 4 0 1
1445 2 10 0 1
1445 2 11 0 1
1445 2 12 0 1
1445 2 15 1 1
1446 2 7 0 1
1446 2 14 1 1
1446 2 15 0 1
1446 2 16 0 1
1446 2 18 0 1
1446 2 24 0 1
1447 2 12 1 1
1447 2 17 0 1
1447 2 21 0 1
1448 2 1 0 1
1448 2 3 0 1
1448 2 5 0 1
1448 2 11 0 1
1448 2 12 0 1
1448 2 15 0 1
1449 2 4 0 1
1449 2 8 0 1
1449 2 9 0 1
1449 2 10 0 1
1449 2 15 0 1
1450 2 5 1 1
1450 2 8 0 1
1450 2 11 0 1
1450 2 18 0 1
1450 2 22 0 1
1451 2 3 1 1
1451 2 8 0 1
1451 2 16 0 1
1451 2 25 1 1
1452 2 10 0 1
1452 2 11 0 1
1452 2 19 0 1
1452 2 23 1 1
1452 2 24 1 1
1453 2 1 0 1
1453 2 12 1 1
1453 2 13 0 1
1453 2 23 1 1
1454 2 4 1 1
1454 2 14 1 1
1454 2 17 0 1
1454 2 21 0 1
1454 2 25 0 1
1455 2 1 0 1
1455 2 11 0 1
1455 2 12 0 1
1455 2 23 1 1
1456 2 5 0 1
1456 2 15 0 1
1456 2 19 0 1
1456 2 20 0 1
1456 2 21 1 1
1457 2 4 0 1
1457 2 12 0 1
1457 2 17 0 1
1457 2 24 0 1
1458 2 5 0 1
1458 2 7 0 1
1458 2 8 1 1
1458 2 19 0 1
1458 2 20 0 1
1459 2 3 0 1
1459 2 8 1 1
1459 2 9 1 1
1459 2 12 0 1
1459 2 15 0 1
1459 2 18 0 1
1459 2 21 0 1
1460 2 1 0 1
1460 2 5 0 1
1460 2 12 0 1
1460 2 13 0 1
1460 2 17 0 1
1460 2 19 1 1
1460 2 25 0 1
1461 2 3 0 1
1461 2 5 0 1
1461 2 10 1 1
1461 2 11 0 1
1461 2 13 0 1
1461 2 16 0 1
1461 2 17 1 1
1461 2 21 0 1
1461 2 24 0 1
1462 2 2 0 1
1462 2 3 0 1
1462 2 6 0 1
1462 2 8 1 1
1462 2 11 0 1
1462 2 21 0 1
1463 2 1 0 1
1463 2 2 1 1
1463 2 8 0 1
1463 2 11 0 1
1463 2 16 0 1
1463 2 19 0 1
1463 2 23 0 1
1463 2 24 1 1
1464 2 5 0 1
1464 2 7 0 1
1464 2 17 0 1
1464 2 18 1 1
1464 2 21 0 1
1465 2 11 0 1
1465 2 12 0 1
1466 2 6 0 1
1466 2 8 0 1
1466 2 20 0 1
1467 2 3 0 1
1467 2 5 1 1
1467 2 10 0 1
1467 2 11 0 1
1467 2 12 1 1
1467 2 14 1 1
1467 2 18 1 1
1467 2 20 0 1
1467 2 22 0 1
1468 2 24 0 1
1469 2 7 0 1
1469 2 8 0 1
1469 2 16 0 1
1469 2 18 0 1
1469 2 23 0 1
1470 2 3 0 1
1470 2 4 0 1
1470 2 5 0 1
1470 2 6 1 1
1470 2 8 0 1
1470 2 9 1 1
1470 2 16 0 1
1470 2 17 0 1
1470 2 18 0 1
1470 2 19 0 1
1471 2 5 1 1
1471 2 7 0 1
1471 2 16 0 1
1471 2 24 0 1
1471 2 25 1 1
1472 2 8 0 1
1472 2 10 0 1
1472 2 13 1 1
1472 2 20 0 1
1472 2 24 0 1
1473 2 1 0 1
1473 2 16 0 1
1473 2 18 1 1
1473 2 23 0 1
1474 2 1 0 1
1474 2 14 0 1
1474 2 15 0 1
1474 2 17 0 1
1474 2 21 1 1
1474 2 22 1 1
1475 2 5 1 1
1475 2 7 0 1
1475 2 13 0 1
1475 2 19 0 1
1475 2 25 0 1
1476 2 22 0 1
1477 2 4 0 1
1477 2 11 0 1
1477 2 17 0 1
1477 2 18 1 1
1477 2 22 1 1
1477 2 24 1 1
1478 2 4 0 1
1478 2 11 0 1
1478 2 12 0 1
1478 2 13 0 1
1478 2 17 0 1
1478 2 19 0 1
1479 2 1 0 1
1479 2 6 0 1
1479 2 7 0 1
1479 2 8 0 1
1479 2 16 0 1
1479 2 18 1 1
1479 2 19 0 1
1480 2 1 0 1
1480 2 3 0 1
1480 2 16 0 1
1480 2 23 1 1
1481 2 1 0 1
1481 2 3 0 1
1481 2 13 0 1
1481 2 15 0 1
1481 2 18 0 1
1481 2 24 1 1
1481 2 25 0 1
1482 2 10 0 1
1482 2 11 0 1
1482 2 14 0 1
1482 2 19 0 1
1482 2 21 1 1
1483 2 1 0 1
1483 2 6 0 1
1483 2 8 0 1
1483 2 12 1 1
1483 2 17 1 1
1483 2 20 0 1
1483 2 25 0 1
1484 2 7 1 1
1484 2 14 0 1
1484 2 23 0 1
1484 2 24 0 1
1485 2 4 0 1
1485 2 5 1 1
1485 2 6 0 1
1485 2 10 1 1
1485 2 13 1 1
1485 2 19 0 1
1485 2 20 0 1
1486 2 1 0 1
1486 2 5 0 1
1486 2 24 0 1
1487 2 1 0 1
1487 2 4 0 1
1487 2 5 0 1
1487 2 7 1 1
1487 2 13 0 1
1487 2 14 0 1
1488 2 3 0 1
1488 2 7 0 1
1488 2 9 0 1
1489 2 6 1 1
1489 2 12 1 1
1489 2 14 1 1
1489 2 19 0 1
1489 2 22 0 1
1489 2 23 0 1
1489 2 24 0 1
1489 2 25 0 1
1490 2 3 0 1
1490 2 5 0 1
1490 2 12 0 1
1490 2 20 0 1
1490 2 22 0 1
1490 2 24 0 1
1491 2 5 0 1
1491 2 6 0 1
1491 2 11 0 1
1491 2 12 1 1
1491 2 14 0 1
1491 2 16 0 1
1491 2 18 0 1
1491 2 23 0 1
1492 2 4 0 1
1492 2 5 1 1
1492 2 6 0 1
1492 2 12 0 1
1492 2 15 0 1
1492 2 16 0 1
1492 2 23 0 1
1492 2 25 0 1
1493 2 4 0 1
1493 2 17 1 1
1493 2 24 0 1
1494 2 1 0 1
1494 2 4 0 1
1494 2 5 0 1
1494 2 10 0 1
1494 2 13 1 1
1494 2 18 1 1
1494 2 20 0 1
1494 2 23 1 1
1495 2 1 1 1
1495 2 9 1 1
1495 2 16 0 1
1495 2 18 0 1
1495 2 24 0 1
1495 2 25 0 1
1496 2 3 1 1
1496 2 7 0 1
1496 2 12 0 1
1496 2 14 0 1
1496 2 17 0 1
1496 2 18 0 1
1496 2 20 0 1
1496 2 24 0 1
1496 2 25 1 1
1497 2 6 0 1
1497 2 11 0 1
1497 2 18 0 1
1498 2 5 0 1
1498 2 8 0 1
1498 2 14 1 1
1498 2 17 0 1
1498 2 19 1 1
1499 2 3 1 1
1499 2 6 0 1
1499 2 13 0 1
1499 2 14 0 1
1499 2 17 0 1
1500 2 2 0 1
1500 2 7 0 1
1500 2 10 0 1
1500 2 14 1 1
1500 2 16 0 1
1500 2 17 0 1
1500 2 22 0 1
1501 2 1 1 1
1501 2 3 1 1
1501 2 4 1 1
1501 2 6 0 1
1501 2 20 0 1
1501 2 22 0 1
1501 2 25 0 1
1502 2 2 0 1
1502 2 6 0 1
1502 2 14 0 1
1502 2 16 0 1
1502 2 17 0 1
1502 2 25 1 1
1503 2 1 0 1
1503 2 2 0 1
1503 2 7 0 1
1503 2 10 0 1
1503 2 18 0 1
1503 2 19 0 1
1503 2 25 0 1
1504 2 2 0 1
1504 2 13 0 1
1504 2 19 0 1
1505 2 2 0 1
1505 2 9 0 1
1505 2 12 0 1
1505 2 14 0 1
1505 2 16 1 1
1505 2 17 0 1
1505 2 22 0 1
1506 2 2 1 1
1506 2 4 1 1
1506 2 8 0 1
1506 2 9 0 1
1506 2 10 0 1
1506 2 12 0 1
1506 2 17 0 1
1506 2 21 0 1
1507 2 7 0 1
1507 2 8 1 1
1507 2 17 0 1
1507 2 22 0 1
1507 2 23 0 1
1507 2 25 0 1
1508 2 3 0 1
1508 2 8 0 1
1508 2 14 1 1
1508 2 16 0 1
1508 2 23 0 1
1509 2 3 0 1
1509 2 8 0 1
1509 2 10 1 1
1509 2 13 0 1
1509 2 14 0 1
1509 2 15 0 1
1509 2 24 0 1
1510 2 2 0 1
1510 2 5 0 1
1510 2 6 1 1
1510 2 12 0 1
1510 2 23 0 1
1511 2 8 0 1
1511 2 16 0 1
1511 2 17 0 1
1511 2 24 0 1
1512 2 4 0 1
1512 2 5 0 1
1512 2 6 0 1
1512 2 12 1 1
1512 2 13 0 1
1512 2 17 1 1
1512 2 23 0 1
1512 2 24 0 1
1513 2 3 0 1
1513 2 6 0 1
1513 2 7 0 1
1513 2 9 1 1
1513 2 11 1 1
1513 2 12 0 1
1513 2 20 0 1
1513 2 24 1 1
1514 2 2 0 1
1514 2 5 0 1
1514 2 11 0 1
1514 2 13 0 1
1514 2 18 0 1
1514 2 22 0 1
1515 2 2 0 1
1515 2 3 0 1
1515 2 10 1 1
1515 2 11 0 1
1515 2 12 0 1
1515 2 14 0 1
1515 2 21 0 1
1516 2 3 0 1
1516 2 5 0 1
1516 2 11 0 1
1516 2 15 0 1
1517 2 4 0 1
1517 2 7 1 1
1517 2 8 0 1
1517 2 15 0 1
1517 2 25 0 1
1518 2 3 0 1
1518 2 4 0 1
1518 2 13 0 1
1519 2 5 0 1
1519 2 8 1 1
1519 2 11 0 1
1519 2 12 0 1
1519 2 14 0 1
1519 2 17 0 1
1519 2 22 0 1
1520 2 2 0 1
1520 2 6 1 1
1520 2 7 1 1
1520 2 8 1 1
1520 2 12 0 1
1520 2 13 0 1
1520 2 17 0 1
1520 2 22 0 1
1520 2 23 0 1
1520 2 25 1 1
1521 2 4 0 1
1521 2 6 1 1
1521 2 10 0 1
1521 2 14 0 1
1521 2 17 0 1
1521 2 22 0 1
1521 2 23 0 1
1522 2 7 1 1
1522 2 8 1 1
1522 2 11 0 1
1522 2 12 0 1
1523 2 1 0 1
1523 2 5 1 1
1523 2 7 0 1
1523 2 12 0 1
1523 2 13 0 1
1523 2 18 0 1
1523 2 22 0 1
1524 2 5 0 1
1524 2 9 0 1
1524 2 16 0 1
1524 2 19 0 1
1525 2 1 0 1
1525 2 9 0 1
1525 2 12 1 1
1525 2 17 0 1
1525 2 20 1 1
1525 2 21 0 1
1526 2 1 0 1
1526 2 2 1 1
1526 2 9 0 1
1526 2 10 0 1
1526 2 15 0 1
1526 2 25 0 1
1527 2 8 0 1
1527 2 9 0 1
1527 2 18 0 1
1527 2 22 0 1
1528 2 10 0 1
1528 2 14 0 1
1528 2 16 0 1
1528 2 19 0 1
1528 2 22 1 1
1529 2 4 0 1
1529 2 5 0 1
1529 2 9 1 1
1529 2 10 0 1
1529 2 11 0 1
1529 2 12 0 1
1529 2 19 0 1
1529 2 21 0 1
1529 2 23 0 1
1530 2 5 0 1
1530 2 7 0 1
1530 2 11 1 1
1530 2 17 0 1
1531 2 5 0 1
1531 2 9 0 1
1531 2 11 0 1
1531 2 16 0 1
1531 2 18 0 1
1532 2 12 0 1
1532 2 13 0 1
1532 2 14 0 1
1532 2 15 0 1
1532 2 16 0 1
1532 2 19 0 1
1532 2 20 0 1
1532 2 23 0 1
1533 2 2 1 1
1533 2 6 1 1
1533 2 7 0 1
1533 2 11 1 1
1533 2 13 0 1
1533 2 15 0 1
1533 2 20 0 1
1533 2 23 1 1
1534 2 3 1 1
1534 2 4 0 1
1534 2 10 0 1
1534 2 16 1 1
1534 2 17 1 1
1534 2 18 1 1
1534 2 20 1 1
1534 2 25 0 1
1535 2 2 0 1
1535 2 6 0 1
1535 2 17 1 1
1535 2 18 1 1
1535 2 21 0 1
1535 2 22 0 1
1535 2 23 0 1
1536 2 9 0 1
1536 2 17 1 1
1536 2 25 0 1
1537 2 3 1 1
1537 2 5 0 1
1537 2 7 0 1
1537 2 13 0 1
1537 2 16 1 1
1537 2 17 1 1
1537 2 18 1 1
1537 2 21 0 1
1538 2 6 0 1
1538 2 11 0 1
1538 2 21 1 1
1538 2 24 0 1
1538 2 25 1 1
1539 2 1 1 1
1539 2 7 0 1
1539 2 8 0 1
1539 2 16 0 1
1539 2 19 0 1
1540 2 3 1 1
1540 2 8 1 1
1540 2 12 0 1
1540 2 19 0 1
1540 2 20 0 1
1540 2 21 0 1
1540 2 24 0 1
1540 2 25 0 1
1541 2 1 1 1
1541 2 2 0 1
1541 2 9 0 1
1541 2 11 0 1
1541 2 12 0 1
1541 2 14 0 1
1541 2 21 0 1
1541 2 24 0 1
1541 2 25 0 1
1542 2 4 1 1
1542 2 15 0 1
1542 2 17 0 1
1542 2 18 0 1
1542 2 23 0 1
1543 2 1 0 1
1543 2 9 0 1
1543 2 16 0 1
1543 2 17 0 1
1543 2 19 0 1
1543 2 22 1 1
1543 2 23 0 1
1544 2 10 0 1
1544 2 11 0 1
1544 2 21 0 1
1544 2 22 0 1
1544 2 23 0 1
1545 2 6 0 1
1545 2 8 0 1
1545 2 9 0 1
1545 2 14 0 1
1545 2 19 0 1
1546 2 8 1 1
1546 2 11 1 1
1546 2 16 0 1
1546 2 18 0 1
1546 2 20 0 1
1546 2 22 0 1
1547 2 6 0 1
1547 2 18 1 1
1547 2 21 0 1
1548 2 6 0 1
1548 2 7 1 1
1548 2 9 0 1
1548 2 11 0 1
1548 2 18 0 1
1549 2 2 0 1
1549 2 18 0 1
1549 2 21 0 1
1549 2 25 0 1
1550 2 2 0 1
1550 2 3 0 1
1550 2 10 0 1
1550 2 11 0 1
1550 2 13 1 1
1551 2 1 1 1
1551 2 2 0 1
1551 2 4 0 1
1551 2 17 0 1
1551 2 18 0 1
1551 2 23 0 1
1551 2 24 0 1
1552 2 2 0 1
1552 2 14 0 1
1552 2 21 0 1
1552 2 23 0 1
1553 2 7 1 1
1553 2 13 0 1
1553 2 16 0 1
1553 2 17 0 1
1553 2 20 0 1
1553 2 21 0 1
1553 2 23 0 1
1554 2 11 0 1
1554 2 14 0 1
1554 2 16 1 1
1554 2 19 0 1
1554 2 25 0 1
1555 2 4 0 1
1555 2 5 0 1
1555 2 6 0 1
1555 2 7 0 1
1555 2 9 0 1
1555 2 11 1 1
1555 2 22 0 1
1556 2 1 0 1
1556 2 3 0 1
1556 2 13 0 1
1556 2 14 0 1
1556 2 18 0 1
1557 2 8 0 1
1557 2 9 0 1
1557 2 16 0 1
1557 2 19 0 1
1558 2 6 0 1
1558 2 11 0 1
1558 2 20 0 1
1559 2 5 0 1
1559 2 10 1 1
1559 2 13 0 1
1559 2 16 0 1
1560 2 8 0 1
1560 2 9 0 1
1560 2 12 0 1
1560 2 13 0 1
1561 2 6 0 1
1561 2 9 0 1
1561 2 10 1 1
1561 2 17 0 1
1561 2 21 0 1
1562 2 8 0 1
1562 2 9 0 1
1562 2 12 0 1
1562 2 14 0 1
1562 2 20 1 1
1562 2 25 0 1
1563 2 6 0 1
1563 2 10 0 1
1563 2 12 0 1
1563 2 15 0 1
1563 2 19 0 1
1563 2 23 1 1
1564 2 9 1 1
1564 2 10 1 1
1564 2 11 0 1
1564 2 18 0 1
1564 2 20 0 1
1564 2 22 0 1
1565 2 2 0 1
1565 2 4 0 1
1565 2 10 0 1
1565 2 12 0 1
1565 2 19 0 1
1565 2 22 0 1
1566 2 3 0 1
1566 2 4 0 1
1566 2 5 1 1
1566 2 10 0 1
1566 2 16 1 1
1566 2 25 0 1
1567 2 6 0 1
1567 2 9 0 1
1567 2 13 0 1
1567 2 17 0 1
1567 2 20 0 1
1568 2 2 0 1
1568 2 5 0 1
1568 2 8 0 1
1568 2 9 1 1
1568 2 22 0 1
1569 2 1 0 1
1569 2 2 0 1
1569 2 6 1 1
1569 2 12 0 1
1569 2 13 0 1
1569 2 15 0 1
1569 2 18 0 1
1569 2 20 0 1
1569 2 24 1 1
1569 2 25 1 1
1570 2 3 0 1
1570 2 6 0 1
1570 2 7 0 1
1570 2 10 1 1
1570 2 14 0 1
1570 2 20 1 1
1571 2 5 0 1
1571 2 10 0 1
1571 2 17 0 1
1571 2 18 0 1
1571 2 20 0 1
1571 2 23 1 1
1572 2 2 0 1
1572 2 10 0 1
1572 2 22 0 1
1572 2 25 1 1
1573 2 3 0 1
1573 2 7 0 1
1573 2 9 1 1
1573 2 23 0 1
1573 2 24 0 1
1574 2 1 0 1
1574 2 4 0 1
1574 2 11 0 1
1574 2 15 0 1
1574 2 21 1 1
1574 2 23 1 1
1574 2 24 1 1
1575 2 5 0 1
1575 2 7 1 1
1575 2 11 0 1
1575 2 12 0 1
1575 2 19 0 1
1575 2 20 0 1
1575 2 25 0 1
1576 2 1 0 1
1576 2 2 0 1
1576 2 14 0 1
1576 2 21 0 1
1577 2 2 0 1
1577 2 10 0 1
1577 2 13 0 1
1577 2 20 1 1
1577 2 21 0 1
1578 2 1 0 1
1578 2 11 0 1
1578 2 15 0 1
1579 2 8 0 1
1579 2 16 0 1
1579 2 17 0 1
1579 2 20 0 1
1579 2 22 0 1
1579 2 24 0 1
1580 2 14 0 1
1580 2 20 0 1
1580 2 22 0 1
1581 2 4 0 1
1581 2 5 0 1
1581 2 6 1 1
1581 2 8 0 1
1581 2 14 0 1
1581 2 20 1 1
1582 2 3 0 1
1582 2 6 0 1
1582 2 12 0 1
1582 2 21 0 1
1582 2 24 0 1
1583 2 5 0 1
1583 2 12 0 1
1583 2 13 0 1
1583 2 22 0 1
1584 2 3 0 1
1584 2 23 0 1
1585 2 7 0 1
1585 2 11 0 1
1585 2 13 0 1
1585 2 17 1 1
1585 2 19 1 1
1585 2 22 0 1
1586 2 12 0 1
1586 2 14 0 1
1586 2 20 0 1
1586 2 23 1 1
1586 2 24 0 1
1587 2 2 1 1
1587 2 4 0 1
1587 2 5 1 1
1587 2 12 1 1
1587 2 13 0 1
1587 2 16 0 1
1587 2 23 0 1
1588 2 2 1 1
1588 2 5 1 1
1588 2 6 0 1
1588 2 14 0 1
1588 2 18 0 1
1588 2 24 0 1
1589 2 4 1 1
1589 2 14 0 1
1589 2 17 0 1
1589 2 20 1 1
1589 2 22 0 1
1589 2 24 0 1
1590 2 2 0 1
1590 2 3 0 1
1590 2 9 1 1
1590 2 17 0 1
1590 2 18 0 1
1591 2 6 0 1
1591 2 16 0 1
1591 2 23 0 1
1591 2 24 1 1
1592 2 2 0 1
1592 2 4 0 1
1592 2 5 0 1
1592 2 8 1 1
1592 2 19 1 1
1592 2 24 0 1
1593 2 3 0 1
1593 2 6 0 1
1593 2 7 0 1
1593 2 8 0 1
1593 2 10 0 1
1593 2 18 0 1
1593 2 21 0 1
1594 2 1 0 1
1594 2 5 0 1
1594 2 9 0 1
1594 2 20 0 1
1594 2 22 1 1
1595 2 7 0 1
1595 2 8 0 1
1595 2 11 0 1
1595 2 17 0 1
1595 2 20 0 1
1596 2 10 0 1
1596 2 12 0 1
1596 2 14 1 1
1596 2 16 1 1
1596 2 19 1 1
1596 2 21 0 1
1597 2 8 0 1
1597 2 12 1 1
1597 2 15 1 1
1597 2 25 0 1
1598 2 9 0 1
1598 2 14 0 1
1598 2 16 1 1
1598 2 20 1 1
1598 2 22 0 1
1599 2 6 0 1
1599 2 7 0 1
1599 2 8 0 1
1599 2 10 0 1
1599 2 20 1 1
1600 2 9 0 1
1600 2 11 0 1
1600 2 13 0 1
1600 2 14 0 1
1600 2 15 0 1
1601 2 3 0 1
1601 2 11 0 1
1601 2 14 0 1
1601 2 15 1 1
1601 2 17 0 1
1602 2 5 0 1
1602 2 7 1 1
1602 2 11 1 1
1602 2 12 0 1
1602 2 17 0 1
1602 2 23 0 1
1603 2 1 0 1
1603 2 8 0 1
1603 2 10 1 1
1603 2 21 0 1
1603 2 24 0 1
1603 2 25 1 1
1604 2 3 0 1
1604 2 4 0 1
1604 2 14 1 1
1604 2 17 0 1
1604 2 18 0 1
1604 2 23 0 1
1605 2 5 1 1
1605 2 6 0 1
1605 2 8 0 1
1605 2 11 0 1
1605 2 16 0 1
1605 2 18 0 1
1605 2 20 1 1
1605 2 22 0 1
1606 2 2 1 1
1606 2 5 0 1
1606 2 13 0 1
1606 2 18 0 1
1606 2 21 0 1
1607 2 2 1 1
1607 2 6 0 1
1607 2 12 1 1
1607 2 17 0 1
1607 2 18 0 1
1607 2 19 0 1
1607 2 22 0 1
1607 2 25 0 1
1608 2 3 1 1
1608 2 5 0 1
1608 2 8 0 1
1608 2 12 1 1
1608 2 15 0 1
1608 2 23 0 1
1608 2 24 1 1
1608 2 25 0 1
1609 2 3 0 1
1609 2 11 0 1
1609 2 12 0 1
1609 2 13 0 1
1609 2 14 0 1
1609 2 20 0 1
1610 2 10 0 1
1610 2 16 0 1
1610 2 18 0 1
1610 2 21 1 1
1611 2 1 0 1
1611 2 2 1 1
1611 2 5 1 1
1611 2 6 0 1
1611 2 14 0 1
1611 2 17 1 1
1611 2 22 0 1
1611 2 25 0 1
1612 2 4 0 1
1612 2 6 0 1
1612 2 9 0 1
1612 2 13 0 1
1612 2 16 0 1
1612 2 21 0 1
1613 2 4 0 1
1613 2 7 0 1
1613 2 12 1 1
1613 2 15 0 1
1613 2 24 0 1
1614 2 2 0 1
1614 2 13 0 1
1614 2 14 0 1
1614 2 18 0 1
1614 2 20 0 1
1614 2 23 0 1
1615 2 7 0 1
1615 2 13 0 1
1615 2 16 0 1
1615 2 20 0 1
1615 2 23 0 1
1615 2 24 0 1
1616 2 6 0 1
1616 2 13 0 1
1616 2 21 0 1
1616 2 24 0 1
1617 2 6 0 1
1617 2 8 1 1
1617 2 13 1 1
1617 2 16 0 1
1617 2 19 0 1
1617 2 22 0 1
1617 2 25 0 1
1618 2 1 0 1
1618 2 2 0 1
1618 2 5 1 1
1618 2 16 0 1
1619 2 4 0 1
1619 2 7 0 1
1619 2 10 0 1
1619 2 12 0 1
1619 2 14 0 1
1619 2 19 1 1
1620 2 5 0 1
1620 2 9 1 1
1620 2 14 1 1
1620 2 18 0 1
1620 2 21 0 1
1620 2 24 1 1
1621 2 16 0 1
1621 2 19 0 1
1621 2 23 0 1
1621 2 24 1 1
1621 2 25 0 1
1622 2 13 0 1
1622 2 18 0 1
1622 2 24 0 1
1622 2 25 0 1
1623 2 6 0 1
1623 2 8 0 1
1623 2 10 0 1
1623 2 13 1 1
1623 2 16 0 1
1623 2 17 0 1
1623 2 24 0 1
1624 2 7 0 1
1624 2 12 0 1
1624 2 14 0 1
1624 2 17 0 1
1624 2 18 0 1
1624 2 21 1 1
1624 2 22 0 1
1625 2 3 0 1
1625 2 13 0 1
1625 2 14 0 1
1625 2 15 0 1
1625 2 17 1 1
1625 2 20 0 1
1626 2 2 0 1
1626 2 3 0 1
1626 2 6 0 1
1626 2 19 0 1
1627 2 2 1 1
1627 2 7 0 1
1627 2 15 0 1
1627 2 22 0 1
1627 2 23 1 1
1627 2 25 0 1
1628 2 2 0 1
1628 2 4 0 1
1628 2 6 1 1
1628 2 14 0 1
1628 2 20 1 1
1628 2 22 0 1
1629 2 4 0 1
1629 2 12 0 1
1629 2 16 0 1
1629 2 22 0 1
1629 2 25 0 1
1630 2 2 0 1
1630 2 9 0 1
1630 2 10 0 1
1630 2 11 0 1
1630 2 17 0 1
1631 2 1 0 1
1631 2 5 0 1
1631 2 6 0 1
1631 2 15 0 1
1631 2 17 0 1
1631 2 18 0 1
1631 2 22 0 1
1631 2 24 1 1
1631 2 25 0 1
1632 2 15 0 1
1632 2 16 0 1
1632 2 17 0 1
1632 2 18 0 1
1632 2 20 0 1
1632 2 21 0 1
1632 2 24 0 1
1633 2 5 0 1
1633 2 10 0 1
1633 2 15 0 1
1633 2 17 1 1
1633 2 23 0 1
1634 2 5 0 1
1634 2 6 0 1
1634 2 10 0 1
1634 2 17 0 1
1634 2 24 0 1
1635 2 5 1 1
1635 2 7 0 1
1635 2 10 0 1
1635 2 11 0 1
1635 2 15 0 1
1635 2 22 0 1
1636 2 2 0 1
1636 2 3 0 1
1636 2 4 1 1
1636 2 14 1 1
1636 2 16 0 1
1636 2 19 1 1
1636 2 21 1 1
1636 2 24 1 1
1636 2 25 1 1
1637 2 2 1 1
1637 2 8 0 1
1637 2 9 0 1
1637 2 12 0 1
1637 2 15 0 1
1638 2 4 0 1
1638 2 7 1 1
1638 2 11 0 1
1638 2 13 0 1
1638 2 19 0 1
1639 2 6 1 1
1639 2 10 0 1
1639 2 13 0 1
1639 2 24 0 1
1639 2 25 0 1
1640 2 2 0 1
1640 2 7 1 1
1640 2 11 0 1
1641 2 3 1 1
1641 2 7 0 1
1641 2 8 0 1
1641 2 12 0 1
1641 2 14 1 1
1641 2 18 0 1
1641 2 21 0 1
1641 2 24 0 1
1642 2 1 0 1
1642 2 2 1 1
1642 2 3 0 1
1642 2 7 1 1
1642 2 11 1 1
1642 2 12 1 1
1642 2 24 0 1
1643 2 2 0 1
1643 2 11 0 1
1643 2 17 0 1
1643 2 18 0 1
1644 2 9 0 1
1644 2 12 0 1
1644 2 14 0 1
1644 2 25 0 1
1645 2 3 0 1
1645 2 18 0 1
1645 2 19 0 1
1645 2 20 0 1
1645 2 22 0 1
1646 2 2 0 1
1646 2 11 0 1
1646 2 19 0 1
1646 2 23 0 1
1647 2 6 0 1
1647 2 10 0 1
1647 2 17 0 1
1647 2 24 1 1
1647 2 25 1 1
1648 2 5 0 1
1648 2 10 0 1
1648 2 12 0 1
1648 2 18 0 1
1648 2 20 0 1
1649 2 2 0 1
1649 2 5 1 1
1649 2 6 0 1
1649 2 8 0 1
1649 2 15 1 1
1649 2 24 0 1
1649 2 25 1 1
1650 2 1 0 1
1650 2 4 0 1
1650 2 7 0 1
1650 2 10 0 1
1650 2 14 1 1
1650 2 20 0 1
1650 2 22 0 1
1650 2 24 0 1
1651 2 9 0 1
1651 2 10 0 1
1651 2 13 1 1
1651 2 14 1 1
1651 2 15 1 1
1651 2 16 0 1
1652 2 4 0 1
1652 2 6 0 1
1652 2 8 0 1
1652 2 10 0 1
1652 2 14 0 1
1652 2 23 0 1
1652 2 24 0 1
1653 2 3 0 1
1653 2 5 0 1
1653 2 7 0 1
1653 2 12 0 1
1653 2 14 0 1
1653 2 21 0 1
1653 2 24 1 1
1654 2 1 0 1
1654 2 8 0 1
1654 2 14 1 1
1654 2 15 0 1
1654 2 16 0 1
1655 2 6 1 1
1655 2 7 1 1
1655 2 9 0 1
1655 2 13 0 1
1655 2 14 0 1
1655 2 18 0 1
1655 2 20 0 1
1655 2 22 0 1
1656 2 6 0 1
1656 2 8 0 1
1656 2 11 1 1
1656 2 13 0 1
1656 2 19 0 1
1656 2 22 0 1
1656 2 23 0 1
1656 2 24 0 1
1657 2 8 0 1
1657 2 11 0 1
1657 2 14 0 1
1657 2 15 0 1
1657 2 18 1 1
1657 2 19 0 1
1657 2 21 0 1
1657 2 22 0 1
1658 2 2 0 1
1658 2 7 0 1
1658 2 11 0 1
1658 2 12 0 1
1658 2 13 0 1
1658 2 18 0 1
1658 2 21 0 1
1659 2 1 0 1
1659 2 10 1 1
1659 2 12 0 1
1659 2 19 0 1
1660 2 3 0 1
1660 2 4 0 1
1660 2 13 0 1
1660 2 16 0 1
1660 2 21 0 1
1660 2 22 0 1
1660 2 23 0 1
1660 2 24 0 1
1661 2 6 0 1
1661 2 7 0 1
1661 2 9 0 1
1661 2 11 0 1
1661 2 20 1 1
1661 2 23 0 1
1662 2 22 0 1
1663 2 1 0 1
1663 2 7 1 1
1663 2 9 1 1
1663 2 10 1 1
1663 2 12 0 1
1663 2 15 0 1
1664 2 1 0 1
1664 2 3 0 1
1664 2 11 0 1
1664 2 16 0 1
1664 2 21 0 1
1664 2 25 0 1
1665 2 8 0 1
1665 2 11 0 1
1665 2 13 0 1
1665 2 25 0 1
1666 2 8 0 1
1666 2 10 0 1
1666 2 15 1 1
1666 2 20 0 1
1666 2 25 0 1
1667 2 4 0 1
1667 2 9 0 1
1667 2 12 1 1
1667 2 15 1 1
1667 2 24 0 1
1668 2 1 0 1
1668 2 20 0 1
1668 2 23 0 1
1669 2 4 0 1
1669 2 5 1 1
1669 2 7 0 1
1669 2 12 0 1
1669 2 14 0 1
1669 2 15 1 1
1669 2 17 0 1
1669 2 18 0 1
1669 2 21 1 1
1670 2 6 0 1
1670 2 7 0 1
1670 2 9 0 1
1670 2 21 0 1
1671 2 7 1 1
1671 2 9 0 1
1671 2 10 0 1
1671 2 11 0 1
1671 2 19 0 1
1671 2 20 0 1
1671 2 22 0 1
1671 2 24 0 1
1672 2 1 0 1
1672 2 2 1 1
1672 2 11 0 1
1672 2 25 0 1
1673 2 2 1 1
1673 2 12 0 1
1673 2 16 0 1
1673 2 18 0 1
1673 2 20 0 1
1673 2 23 0 1
1674 2 1 0 1
1674 2 2 0 1
1674 2 3 0 1
1674 2 5 0 1
1674 2 6 0 1
1674 2 11 0 1
1674 2 16 1 1
1674 2 18 1 1
1674 2 22 0 1
1674 2 25 0 1
1675 2 3 0 1
1675 2 5 0 1
1675 2 21 0 1
1675 2 22 0 1
1676 2 3 0 1
1676 2 6 1 1
1676 2 7 1 1
1676 2 9 0 1
1676 2 10 0 1
1676 2 15 0 1
1676 2 16 1 1
1677 2 1 0 1
1677 2 11 0 1
1677 2 14 0 1
1677 2 15 0 1
1677 2 22 0 1
1677 2 25 0 1
1678 2 3 0 1
1678 2 7 0 1
1679 2 13 0 1
1679 2 14 0 1
1679 2 16 0 1
1679 2 17 1 1
1680 2 1 0 1
1680 2 4 0 1
1680 2 11 1 1
1680 2 12 0 1
1680 2 13 1 1
1680 2 15 0 1
1680 2 16 0 1
1680 2 18 0 1
1680 2 19 0 1
1681 2 2 0 1
1681 2 20 0 1
1682 2 5 0 1
1682 2 6 0 1
1682 2 13 0 1
1682 2 14 0 1
1682 2 21 0 1
1682 2 24 0 1
1682 2 25 0 1
1683 2 6 1 1
1683 2 9 0 1
1683 2 12 0 1
1683 2 13 0 1
1683 2 14 0 1
1683 2 16 0 1
1683 2 21 0 1
1683 2 22 0 1
1684 2 1 0 1
1684 2 3 1 1
1684 2 8 0 1
1684 2 12 0 1
1684 2 18 0 1
1684 2 24 0 1
1685 2 3 0 1
1685 2 10 0 1
1685 2 11 1 1
1685 2 18 0 1
1685 2 25 0 1
1686 2 2 0 1
1686 2 5 0 1
1686 2 13 1 1
1686 2 14 1 1
1686 2 20 0 1
1686 2 23 1 1
1686 2 24 0 1
1687 2 3 0 1
1687 2 6 0 1
1687 2 9 0 1
1687 2 12 0 1
1687 2 17 1 1
1687 2 22 1 1
1688 2 7 0 1
1688 2 10 0 1
1688 2 12 0 1
1688 2 13 0 1
1688 2 18 1 1
1688 2 21 0 1
1689 2 2 0 1
1689 2 3 0 1
1689 2 5 0 1
1689 2 6 0 1
1689 2 9 0 1
1689 2 14 0 1
1689 2 24 1 1
1690 2 8 0 1
1690 2 10 1 1
1690 2 13 0 1
1690 2 15 1 1
1690 2 19 0 1
1690 2 23 0 1
1690 2 24 1 1
1691 2 5 0 1
1691 2 7 0 1
1691 2 12 0 1
1691 2 18 1 1
1691 2 20 1 1
1691 2 24 0 1
1692 2 5 0 1
1692 2 6 0 1
1692 2 12 0 1
1692 2 17 0 1
1693 2 2 0 1
1693 2 5 0 1
1693 2 13 0 1
1693 2 15 0 1
1693 2 16 0 1
1693 2 19 0 1
1694 2 1 0 1
1694 2 8 0 1
1694 2 13 0 1
1694 2 18 0 1
1694 2 20 0 1
1694 2 22 1 1
1695 2 1 0 1
1695 2 10 0 1
1695 2 19 1 1
1695 2 21 0 1
1695 2 22 0 1
1696 2 2 0 1
1696 2 3 0 1
1696 2 6 0 1
1696 2 7 0 1
1696 2 9 0 1
1696 2 19 0 1
1696 2 21 0 1
1697 2 2 0 1
1697 2 14 0 1
1697 2 15 0 1
1697 2 25 0 1
1698 2 2 0 1
1698 2 3 0 1
1698 2 5 0 1
1698 2 14 0 1
1698 2 17 0 1
1698 2 25 0 1
1699 2 5 0 1
1699 2 21 0 1
1699 2 25 0 1
1700 2 6 0 1
1700 2 20 0 1
1701 2 10 0 1
1701 2 15 0 1
1701 2 17 0 1
1701 2 18 0 1
1701 2 21 0 1
1701 2 24 0 1
1702 2 6 0 1
1702 2 7 0 1
1702 2 8 0 1
1702 2 9 0 1
1702 2 20 0 1
1702 2 24 0 1
1702 2 25 0 1
1703 2 2 0 1
1703 2 7 0 1
1703 2 11 0 1
1704 2 3 0 1
1704 2 8 0 1
1704 2 9 1 1
1704 2 10 0 1
1704 2 11 1 1
1704 2 12 1 1
1704 2 16 0 1
1704 2 18 0 1
1705 2 11 0 1
1705 2 14 1 1
1705 2 19 1 1
1705 2 23 0 1
1706 2 5 0 1
1706 2 9 0 1
1706 2 12 0 1
1706 2 23 1 1
1707 2 3 0 1
1707 2 5 0 1
1707 2 6 0 1
1707 2 7 1 1
1707 2 10 0 1
1707 2 21 0 1
1707 2 22 0 1
1707 2 25 0 1
1708 2 1 0 1
1708 2 18 0 1
1708 2 23 0 1
1708 2 24 0 1
1709 2 1 0 1
1709 2 3 0 1
1709 2 7 1 1
1709 2 11 0 1
1709 2 13 0 1
1709 2 17 0 1
1709 2 21 0 1
1710 2 2 0 1
1710 2 8 1 1
1710 2 15 0 1
1710 2 17 0 1
1710 2 19 0 1
1710 2 20 0 1
1710 2 25 0 1
1711 2 2 0 1
1711 2 12 0 1
1711 2 18 0 1
1711 2 23 1 1
1711 2 25 1 1
1712 2 1 0 1
1712 2 6 0 1
1712 2 13 0 1
1712 2 17 1 1
1712 2 18 1 1
1713 2 8 0 1
1713 2 11 0 1
1713 2 17 0 1
1713 2 19 0 1
1713 2 21 0 1
1713 2 22 0 1
1713 2 25 0 1
1714 2 2 0 1
1714 2 4 0 1
1714 2 5 0 1
1714 2 8 0 1
1714 2 9 0 1
1715 2 3 1 1
1715 2 7 0 1
1715 2 11 0 1
1715 2 12 0 1
1715 2 16 0 1
1715 2 19 0 1
1715 2 21 0 1
1715 2 22 1 1
1715 2 23 1 1
1715 2 24 0 1
1716 2 6 1 1
1716 2 17 0 1
1716 2 19 0 1
1716 2 21 0 1
1716 2 23 1 1
1716 2 25 0 1
1717 2 1 0 1
1717 2 4 0 1
1717 2 5 0 1
1717 2 7 0 1
1717 2 15 1 1
1717 2 17 0 1
1717 2 22 0 1
1717 2 23 0 1
1718 2 9 0 1
1718 2 10 0 1
1718 2 13 0 1
1718 2 14 0 1
1718 2 17 1 1
1718 2 18 0 1
1718 2 21 0 1
1718 2 22 0 1
1719 2 3 0 1
1719 2 13 0 1
1720 2 2 0 1
1720 2 4 0 1
1720 2 5 0 1
1720 2 12 0 1
1720 2 16 0 1
1720 2 19 0 1
1720 2 23 0 1
1720 2 24 0 1
1720 2 25 0 1
1721 2 3 0 1
1721 2 14 0 1
1721 2 15 0 1
1721 2 17 0 1
1721 2 21 0 1
1721 2 25 0 1
1722 2 7 0 1
1722 2 15 1 1
1722 2 22 0 1
1722 2 23 0 1
1723 2 8 0 1
1723 2 13 0 1
1723 2 15 1 1
1723 2 16 0 1
1723 2 25 0 1
1724 2 3 1 1
1724 2 5 0 1
1724 2 6 0 1
1724 2 7 0 1
1724 2 10 0 1
1724 2 13 1 1
1724 2 24 0 1
1725 2 2 1 1
1725 2 3 0 1
1725 2 7 0 1
1725 2 18 0 1
1726 2 3 0 1
1726 2 6 1 1
1726 2 7 1 1
1726 2 9 1 1
1726 2 11 0 1
1726 2 15 0 1
1726 2 17 0 1
1726 2 19 0 1
1726 2 21 0 1
1726 2 23 0 1
1726 2 24 1 1
1727 2 3 0 1
1727 2 6 0 1
1727 2 9 1 1
1727 2 11 0 1
1728 2 5 0 1
1728 2 13 0 1
1728 2 15 0 1
1728 2 16 0 1
1728 2 19 0 1
1728 2 22 0 1
1729 2 2 0 1
1729 2 5 0 1
1729 2 6 0 1
1729 2 9 0 1
1729 2 17 0 1
1729 2 19 0 1
1729 2 20 0 1
1729 2 24 1 1
1730 2 1 0 1
1730 2 3 0 1
1730 2 6 0 1
1730 2 8 0 1
1730 2 9 0 1
1730 2 14 0 1
1730 2 17 0 1
1731 2 2 1 1
1731 2 7 0 1
1731 2 10 0 1
1731 2 14 0 1
1731 2 16 0 1
1731 2 23 1 1
1731 2 25 0 1
1732 2 1 0 1
1732 2 2 1 1
1732 2 9 0 1
1732 2 10 0 1
1732 2 12 0 1
1732 2 13 0 1
1732 2 20 0 1
1732 2 22 1 1
1733 2 14 0 1
1733 2 18 0 1
1733 2 23 0 1
1733 2 24 0 1
1734 2 4 1 1
1734 2 10 0 1
1734 2 14 0 1
1734 2 23 0 1
1735 2 5 0 1
1735 2 7 0 1
1735 2 10 0 1
1735 2 17 0 1
1735 2 20 0 1
1735 2 21 1 1
1735 2 23 1 1
1736 2 1 0 1
1736 2 3 0 1
1736 2 15 0 1
1736 2 16 0 1
1736 2 17 0 1
1736 2 22 1 1
1736 2 23 1 1
1737 2 5 0 1
1737 2 6 0 1
1737 2 8 1 1
1737 2 10 0 1
1737 2 11 0 1
1737 2 13 0 1
1737 2 16 1 1
1737 2 17 0 1
1738 2 2 0 1
1738 2 6 0 1
1738 2 9 0 1
1738 2 12 0 1
1738 2 18 1 1
1738 2 19 0 1
1738 2 21 0 1
1738 2 22 0 1
1739 2 9 0 1
1739 2 20 0 1
1739 2 25 0 1
1740 2 3 0 1
1740 2 4 0 1
1740 2 5 1 1
1740 2 9 0 1
1740 2 12 0 1
1740 2 14 0 1
1741 2 8 0 1
1741 2 9 0 1
1741 2 11 0 1
1741 2 18 1 1
1741 2 20 0 1
1741 2 25 0 1
1742 2 3 0 1
1742 2 7 0 1
1742 2 8 0 1
1742 2 10 0 1
1742 2 20 0 1
1743 2 4 0 1
1743 2 7 1 1
1743 2 8 1 1
1743 2 10 1 1
1743 2 12 0 1
1743 2 14 1 1
1743 2 16 0 1
1743 2 18 0 1
1743 2 22 0 1
1743 2 23 1 1
1743 2 24 1 1
1744 2 3 1 1
1744 2 7 0 1
1744 2 9 0 1
1744 2 12 0 1
1744 2 13 0 1
1744 2 19 0 1
1745 2 10 0 1
1745 2 11 0 1
1745 2 22 0 1
1745 2 23 0 1
1745 2 24 0 1
1746 2 3 0 1
1746 2 10 0 1
1746 2 21 0 1
1747 2 5 0 1
1747 2 12 0 1
1747 2 14 0 1
1747 2 16 0 1
1747 2 21 0 1
1747 2 23 0 1
1747 2 24 0 1
1747 2 25 1 1
1748 2 1 0 1
1748 2 3 0 1
1748 2 11 0 1
1748 2 14 1 1
1748 2 24 1 1
1749 2 2 0 1
1749 2 3 1 1
1749 2 4 0 1
1749 2 7 0 1
1749 2 11 0 1
1749 2 14 0 1
1749 2 16 0 1
1749 2 19 1 1
1750 2 15 0 1
1750 2 17 0 1
1750 2 20 0 1
1751 2 8 0 1
1751 2 11 0 1
1751 2 14 1 1
1751 2 15 0 1
1751 2 19 0 1
1752 2 6 0 1
1752 2 10 0 1
1752 2 12 0 1
1752 2 20 0 1
1752 2 22 0 1
1752 2 23 1 1
1753 2 1 0 1
1753 2 2 0 1
1753 2 6 0 1
1753 2 8 0 1
1753 2 11 0 1
1753 2 19 0 1
1753 2 23 0 1
1754 2 13 0 1
1754 2 19 0 1
1754 2 21 0 1
1754 2 23 0 1
1754 2 25 0 1
1755 2 2 0 1
1755 2 5 0 1
1755 2 6 1 1
1755 2 11 0 1
1755 2 23 1 1
1755 2 24 1 1
1755 2 25 0 1
1756 2 7 0 1
1756 2 20 1 1
1757 2 7 0 1
1757 2 10 0 1
1757 2 17 1 1
1757 2 20 1 1
1757 2 24 0 1
1758 2 4 0 1
1758 2 6 0 1
1758 2 9 0 1
1758 2 13 0 1
1758 2 16 0 1
1758 2 19 1 1
1758 2 23 0 1
1759 2 1 0 1
1759 2 4 0 1
1759 2 6 0 1
1759 2 7 0 1
1759 2 9 0 1
1759 2 16 1 1
1759 2 25 0 1
1760 2 1 1 1
1760 2 5 0 1
1760 2 7 0 1
1760 2 15 0 1
1760 2 18 1 1
1760 2 21 1 1
1760 2 23 0 1
1760 2 25 0 1
1761 2 2 0 1
1761 2 4 0 1
1761 2 6 0 1
1761 2 18 0 1
1761 2 20 1 1
1762 2 2 0 1
1762 2 6 0 1
1762 2 7 0 1
1762 2 8 0 1
1762 2 14 0 1
1762 2 16 0 1
1762 2 22 0 1
1762 2 23 0 1
1763 2 2 0 1
1763 2 14 0 1
1763 2 15 1 1
1763 2 22 0 1
1763 2 24 0 1
1764 2 1 1 1
1764 2 3 0 1
1764 2 8 0 1
1764 2 12 0 1
1764 2 16 0 1
1764 2 17 0 1
1765 2 3 1 1
1765 2 4 0 1
1765 2 16 0 1
1765 2 17 0 1
1765 2 20 1 1
1765 2 23 1 1
1766 2 4 0 1
1766 2 5 0 1
1766 2 6 0 1
1766 2 11 0 1
1766 2 12 1 1
1766 2 14 0 1
1767 2 3 1 1
1767 2 10 0 1
1767 2 15 0 1
1767 2 16 0 1
1767 2 20 0 1
1767 2 23 0 1
1767 2 25 0 1
1768 2 1 0 1
1768 2 3 0 1
1768 2 10 0 1
1768 2 11 0 1
1768 2 13 1 1
1768 2 15 0 1
1768 2 24 0 1
1769 2 5 0 1
1769 2 13 0 1
1769 2 14 1 1
1769 2 22 0 1
1770 2 2 0 1
1770 2 3 0 1
1770 2 10 0 1
1770 2 16 1 1
1770 2 21 0 1
1771 2 3 0 1
1771 2 10 0 1
1771 2 15 0 1
1771 2 19 0 1
1771 2 21 0 1
1772 2 3 0 1
1772 2 7 1 1
1772 2 16 0 1
1772 2 17 1 1
1772 2 19 0 1
1772 2 21 0 1
1772 2 22 1 1
1773 2 3 0 1
1773 2 6 1 1
1773 2 7 1 1
1773 2 9 1 1
1773 2 11 0 1
1773 2 21 0 1
1773 2 24 0 1
1774 2 5 0 1
1774 2 7 0 1
1774 2 11 1 1
1774 2 13 0 1
1774 2 18 0 1
1774 2 19 0 1
1774 2 21 1 1
1775 2 3 1 1
1775 2 5 1 1
1775 2 6 1 1
1775 2 11 1 1
1775 2 12 0 1
1775 2 14 0 1
1775 2 17 0 1
1775 2 22 1 1
1775 2 23 0 1
1775 2 25 0 1
1776 2 8 1 1
1776 2 9 1 1
1776 2 11 0 1
1776 2 14 0 1
1776 2 15 0 1
1776 2 16 0 1
1776 2 19 0 1
1776 2 24 0 1
1777 2 1 0 1
1777 2 3 0 1
1777 2 9 0 1
1777 2 10 1 1
1777 2 13 0 1
1777 2 22 0 1
1777 2 23 0 1
1777 2 25 1 1
1778 2 4 1 1
1778 2 6 0 1
1778 2 16 0 1
1778 2 17 0 1
1778 2 19 1 1
1779 2 3 1 1
1779 2 9 0 1
1779 2 10 0 1
1779 2 13 0 1
1779 2 16 0 1
1779 2 21 1 1
1780 2 12 0 1
1780 2 14 0 1
1780 2 19 0 1
1780 2 20 1 1
1780 2 21 0 1
1780 2 24 0 1
1780 2 25 0 1
1781 2 2 0 1
1781 2 5 0 1
1781 2 10 0 1
1781 2 14 1 1
1781 2 18 0 1
1781 2 19 1 1
1781 2 20 0 1
1782 2 3 0 1
1782 2 7 0 1
1782 2 17 0 1
1782 2 18 0 1
1782 2 24 0 1
1783 2 1 1 1
1783 2 2 1 1
1783 2 4 0 1
1783 2 5 0 1
1783 2 7 0 1
1783 2 9 0 1
1783 2 10 0 1
1783 2 12 0 1
1783 2 20 0 1
1783 2 22 0 1
1784 2 5 1 1
1784 2 7 0 1
1784 2 12 0 1
1784 2 18 0 1
1784 2 19 0 1
1784 2 21 0 1
1784 2 23 0 1
1785 2 1 0 1
1785 2 5 0 1
1785 2 12 1 1
1785 2 16 0 1
1785 2 17 1 1
1785 2 19 0 1
1785 2 21 0 1
1785 2 23 1 1
1786 2 2 0 1
1786 2 5 0 1
1786 2 8 1 1
1786 2 12 0 1
1786 2 16 0 1
1786 2 18 1 1
1786 2 25 0 1
1787 2 5 1 1
1787 2 9 0 1
1787 2 14 0 1
1787 2 15 0 1
1787 2 20 0 1
1787 2 21 1 1
1787 2 22 0 1
1788 2 14 1 1
1788 2 18 0 1
1788 2 19 0 1
1789 2 7 0 1
1789 2 18 0 1
1789 2 19 0 1
1789 2 22 0 1
1789 2 25 0 1
1790 2 7 1 1
1790 2 10 1 1
1790 2 15 0 1
1790 2 17 1 1
1790 2 21 0 1
1790 2 23 0 1
1791 2 5 0 1
1791 2 6 1 1
1791 2 7 0 1
1791 2 10 0 1
1791 2 17 0 1
1791 2 21 1 1
1791 2 22 0 1
1791 2 24 0 1
1791 2 25 0 1
1792 2 3 0 1
1792 2 7 1 1
1792 2 8 1 1
1792 2 15 0 1
1792 2 23 0 1
1793 2 6 0 1
1793 2 7 0 1
1793 2 8 0 1
1793 2 11 0 1
1793 2 12 0 1
1794 2 1 0 1
1794 2 2 0 1
1794 2 14 0 1
1794 2 16 1 1
1794 2 21 0 1
1794 2 22 0 1
1795 2 1 0 1
1795 2 8 0 1
1795 2 11 0 1
1795 2 13 0 1
1795 2 14 0 1
1795 2 19 1 1
1795 2 20 1 1
1795 2 21 0 1
1796 2 1 0 1
1796 2 2 0 1
1796 2 6 0 1
1796 2 7 0 1
1796 2 13 0 1
1796 2 21 0 1
1796 2 22 1 1
1796 2 23 1 1
1796 2 25 0 1
1797 2 3 1 1
1797 2 5 0 1
1797 2 20 0 1
1797 2 21 0 1
1797 2 22 0 1
1798 2 3 0 1
1798 2 6 0 1
1798 2 10 1 1
1798 2 16 0 1
1799 2 3 0 1
1799 2 4 0 1
1799 2 5 0 1
1799 2 6 0 1
1799 2 7 0 1
1799 2 10 0 1
1799 2 16 0 1
1799 2 25 1 1
1800 2 2 0 1
1800 2 4 0 1
1800 2 5 0 1
1800 2 13 1 1
1800 2 14 0 1
1800 2 19 0 1
1801 2 8 0 1
1801 2 11 0 1
1801 2 13 1 1
1801 2 17 0 1
1801 2 20 0 1
1801 2 21 1 1
1802 2 1 0 1
1802 2 2 0 1
1802 2 12 0 1
1802 2 17 1 1
1802 2 24 0 1
1803 2 5 0 1
1803 2 7 0 1
1803 2 15 0 1
1803 2 17 0 1
1803 2 22 0 1
1803 2 23 1 1
1804 2 3 0 1
1804 2 5 0 1
1804 2 7 1 1
1804 2 11 0 1
1804 2 18 0 1
1804 2 22 0 1
1804 2 25 1 1
1805 2 6 0 1
1805 2 8 0 1
1805 2 11 0 1
1805 2 12 0 1
1805 2 20 0 1
1806 2 2 1 1
1806 2 3 0 1
1806 2 4 0 1
1806 2 6 0 1
1806 2 7 1 1
1807 2 2 0 1
1807 2 3 0 1
1807 2 4 0 1
1807 2 9 0 1
1807 2 17 0 1
1807 2 21 1 1
1807 2 23 0 1
1807 2 25 0 1
1808 2 5 0 1
1808 2 7 0 1
1808 2 8 1 1
1808 2 11 0 1
1808 2 17 0 1
1808 2 19 0 1
1808 2 23 1 1
1809 2 3 0 1
1809 2 7 0 1
1809 2 9 0 1
1809 2 11 1 1
1809 2 13 0 1
1809 2 19 0 1
1809 2 20 0 1
1809 2 21 0 1
1810 2 1 0 1
1810 2 3 0 1
1810 2 4 0 1
1810 2 14 0 1
1810 2 25 0 1
1811 2 3 0 1
1811 2 7 1 1
1811 2 10 0 1
1811 2 12 1 1
1811 2 15 1 1
1811 2 16 0 1
1811 2 17 0 1
1811 2 23 1 1
1812 2 4 1 1
1812 2 7 0 1
1812 2 8 0 1
1812 2 9 0 1
1812 2 13 0 1
1812 2 16 0 1
1813 2 1 1 1
1813 2 10 0 1
1813 2 16 0 1
1813 2 17 0 1
1813 2 18 0 1
1813 2 19 0 1
1813 2 21 0 1
1814 2 3 0 1
1814 2 6 0 1
1814 2 7 0 1
1814 2 9 0 1
1814 2 20 1 1
1814 2 22 0 1
1815 2 6 0 1
1815 2 11 0 1
1815 2 12 0 1
1815 2 14 0 1
1815 2 16 1 1
1815 2 19 0 1
1815 2 20 1 1
1815 2 23 0 1
1816 2 4 0 1
1816 2 5 0 1
1816 2 8 0 1
1816 2 9 0 1
1817 2 6 0 1
1817 2 8 0 1
1817 2 18 0 1
1817 2 24 0 1
1818 2 4 0 1
1818 2 5 0 1
1818 2 11 0 1
1818 2 12 0 1
1818 2 14 0 1
1818 2 20 0 1
1819 2 2 0 1
1819 2 8 0 1
1819 2 10 1 1
1819 2 12 0 1
1819 2 17 0 1
1819 2 23 0 1
1820 2 3 0 1
1820 2 8 0 1
1820 2 19 0 1
1820 2 22 1 1
1820 2 23 0 1
1821 2 1 0 1
1821 2 8 0 1
1821 2 9 0 1
1821 2 10 0 1
1821 2 13 0 1
1821 2 17 1 1
1821 2 20 0 1
1822 2 1 0 1
1822 2 6 0 1
1822 2 10 0 1
1822 2 11 0 1
1822 2 14 0 1
1822 2 15 0 1
1822 2 17 0 1
1822 2 20 0 1
1822 2 21 0 1
1823 2 13 0 1
1823 2 23 0 1
1823 2 25 0 1
1824 2 6 0 1
1824 2 8 0 1
1824 2 9 0 1
1824 2 10 0 1
1824 2 14 1 1
1824 2 23 0 1
1824 2 24 0 1
1825 2 4 0 1
1825 2 7 0 1
1825 2 10 0 1
1825 2 11 1 1
1825 2 14 1 1
1825 2 17 0 1
1826 2 3 1 1
1826 2 7 0 1
1826 2 8 1 1
1826 2 19 0 1
1826 2 21 0 1
1826 2 25 0 1
1827 2 1 1 1
1827 2 4 0 1
1827 2 6 1 1
1827 2 7 1 1
1827 2 11 1 1
1827 2 14 0 1
1827 2 17 0 1
1827 2 18 0 1
1827 2 23 0 1
1827 2 25 0 1
1828 2 3 0 1
1828 2 7 0 1
1828 2 9 0 1
1828 2 10 0 1
1828 2 12 0 1
1828 2 15 0 1
1828 2 19 0 1
1828 2 20 1 1
1829 2 1 1 1
1829 2 3 0 1
1829 2 5 0 1
1829 2 7 1 1
1829 2 17 0 1
1829 2 22 0 1
1830 2 1 0 1
1830 2 6 0 1
1830 2 15 1 1
1830 2 18 0 1
1830 2 23 0 1
1831 2 10 0 1
1831 2 18 0 1
1831 2 20 1 1
1831 2 23 0 1
1831 2 24 0 1
1831 2 25 1 1
1832 2 2 0 1
1832 2 12 0 1
1832 2 18 0 1
1832 2 20 0 1
1832 2 25 0 1
1833 2 1 0 1
1833 2 8 1 1
1833 2 10 0 1
1833 2 15 0 1
1833 2 18 1 1
1833 2 19 0 1
1833 2 20 0 1
1833 2 24 0 1
1834 2 3 0 1
1834 2 4 0 1
1834 2 7 0 1
1834 2 15 0 1
1834 2 16 0 1
1834 2 17 0 1
1834 2 19 1 1
1835 2 1 1 1
1835 2 2 0 1
1835 2 5 0 1
1835 2 7 0 1
1835 2 8 0 1
1835 2 10 0 1
1835 2 11 1 1
1835 2 21 0 1
1835 2 23 0 1
1836 2 9 0 1
1836 2 10 0 1
1836 2 12 0 1
1837 2 1 0 1
1837 2 4 0 1
1837 2 8 0 1
1837 2 10 0 1
1837 2 18 0 1
1837 2 19 0 1
1837 2 21 0 1
1838 2 2 0 1
1838 2 6 0 1
1838 2 13 0 1
1838 2 15 0 1
1838 2 19 1 1
1839 2 2 0 1
1839 2 5 0 1
1839 2 7 0 1
1839 2 12 0 1
1839 2 13 0 1
1839 2 14 1 1
1839 2 18 1 1
1839 2 20 0 1
1840 2 5 1 1
1840 2 6 1 1
1840 2 7 0 1
1840 2 18 0 1
1840 2 21 0 1
1841 2 3 0 1
1841 2 8 1 1
1841 2 13 0 1
1841 2 14 0 1
1841 2 17 0 1
1841 2 22 1 1
1841 2 23 1 1
1841 2 24 0 1
1842 2 1 0 1
1842 2 8 1 1
1842 2 11 0 1
1842 2 21 0 1
1843 2 2 0 1
1843 2 10 0 1
1843 2 11 0 1
1843 2 14 0 1
1843 2 16 0 1
1843 2 18 0 1
1843 2 21 1 1
1843 2 24 1 1
1844 2 6 0 1
1844 2 10 0 1
1844 2 17 1 1
1844 2 25 0 1
1845 2 8 0 1
1845 2 9 0 1
1845 2 10 0 1
1845 2 16 0 1
1845 2 18 0 1
1846 2 2 0 1
1846 2 7 0 1
1846 2 21 0 1
1847 2 4 0 1
1847 2 10 1 1
1847 2 21 0 1
1847 2 25 0 1
1848 2 2 0 1
1848 2 7 0 1
1848 2 11 0 1
1848 2 16 0 1
1848 2 19 0 1
1849 2 5 0 1
1849 2 6 1 1
1849 2 10 1 1
1849 2 13 0 1
1849 2 19 0 1
1850 2 5 0 1
1850 2 10 0 1
1850 2 13 0 1
1850 2 24 1 1
1850 2 25 1 1
1851 2 1 0 1
1851 2 9 0 1
1851 2 11 1 1
1851 2 18 1 1
1851 2 21 1 1
1851 2 23 0 1
1852 2 1 1 1
1852 2 2 0 1
1852 2 21 0 1
1853 2 1 0 1
1853 2 2 1 1
1853 2 3 0 1
1853 2 5 0 1
1853 2 17 1 1
1854 2 1 0 1
1854 2 11 0 1
1854 2 12 1 1
1854 2 24 0 1
1854 2 25 0 1
1855 2 1 0 1
1855 2 10 1 1
1855 2 13 0 1
1855 2 14 0 1
1855 2 23 0 1
1856 2 4 1 1
1856 2 5 0 1
1856 2 8 0 1
1856 2 22 0 1
1856 2 23 0 1
1856 2 24 1 1
1857 2 1 0 1
1857 2 7 0 1
1857 2 9 0 1
1857 2 15 0 1
1857 2 18 1 1
1857 2 23 0 1
1858 2 4 0 1
1858 2 10 0 1
1858 2 13 1 1
1858 2 19 0 1
1858 2 23 1 1
1858 2 24 1 1
1858 2 25 0 1
1859 2 2 0 1
1859 2 4 0 1
1859 2 7 1 1
1859 2 14 0 1
1859 2 23 0 1
1860 2 1 0 1
1860 2 2 0 1
1860 2 3 1 1
1860 2 5 0 1
1860 2 7 0 1
1860 2 10 1 1
1860 2 13 1 1
1860 2 23 1 1
1860 2 25 0 1
1861 2 7 0 1
1861 2 10 0 1
1861 2 11 0 1
1861 2 23 0 1
1862 2 4 0 1
1862 2 8 0 1
1862 2 10 0 1
1862 2 19 0 1
1863 2 3 0 1
1863 2 7 0 1
1863 2 10 0 1
1863 2 21 0 1
1863 2 24 0 1
1864 2 4 0 1
1864 2 6 1 1
1864 2 10 1 1
1864 2 12 1 1
1864 2 14 0 1
1864 2 16 0 1
1864 2 21 0 1
1865 2 7 0 1
1865 2 13 0 1
1865 2 16 0 1
1865 2 19 0 1
1865 2 20 0 1
1865 2 25 0 1
1866 2 5 0 1
1866 2 16 0 1
1866 2 19 0 1
1866 2 20 0 1
1866 2 24 0 1
1866 2 25 1 1
1867 2 1 0 1
1867 2 8 0 1
1867 2 11 0 1
1867 2 14 1 1
1867 2 17 0 1
1867 2 20 0 1
1867 2 24 0 1
1868 2 6 0 1
1868 2 8 0 1
1868 2 9 0 1
1868 2 11 0 1
1868 2 22 0 1
1868 2 23 0 1
1869 2 1 0 1
1869 2 3 1 1
1869 2 5 0 1
1869 2 7 0 1
1869 2 10 0 1
1869 2 13 0 1
1869 2 14 1 1
1869 2 15 0 1
1869 2 24 1 1
1870 2 9 0 1
1870 2 10 0 1
1870 2 13 1 1
1870 2 16 0 1
1871 2 2 0 1
1871 2 5 0 1
1871 2 9 0 1
1871 2 12 0 1
1871 2 17 0 1
1871 2 19 1 1
1871 2 20 1 1
1871 2 21 0 1
1871 2 22 0 1
1872 2 5 1 1
1872 2 11 0 1
1872 2 14 0 1
1872 2 15 0 1
1872 2 17 0 1
1872 2 18 0 1
1872 2 22 0 1
1872 2 24 1 1
1873 2 4 0 1
1873 2 5 0 1
1873 2 15 0 1
1874 2 3 0 1
1874 2 6 0 1
1874 2 8 0 1
1874 2 10 0 1
1874 2 11 0 1
1874 2 25 0 1
1875 2 5 0 1
1875 2 7 0 1
1875 2 9 1 1
1875 2 17 0 1
1875 2 18 0 1
1875 2 22 0 1
1875 2 23 0 1
1876 2 1 0 1
1876 2 4 0 1
1876 2 14 0 1
1876 2 15 0 1
1876 2 17 1 1
1877 2 5 0 1
1877 2 6 0 1
1877 2 11 0 1
1877 2 12 0 1
1877 2 13 0 1
1877 2 16 0 1
1877 2 22 0 1
1878 2 10 0 1
1878 2 12 0 1
1878 2 14 0 1
1878 2 18 0 1
1878 2 22 0 1
1878 2 23 0 1
1879 2 2 0 1
1879 2 3 1 1
1879 2 7 1 1
1879 2 8 1 1
1879 2 15 0 1
1879 2 16 0 1
1879 2 19 0 1
1879 2 20 0 1
1879 2 23 0 1
1880 2 3 0 1
1880 2 5 1 1
1880 2 10 0 1
1880 2 12 0 1
1880 2 14 0 1
1880 2 19 1 1
1880 2 22 1 1
1880 2 23 0 1
1881 2 3 1 1
1881 2 4 0 1
1881 2 12 0 1
1881 2 13 1 1
1881 2 14 0 1
1882 2 6 1 1
1882 2 7 1 1
1882 2 8 1 1
1882 2 9 0 1
1882 2 10 0 1
1882 2 12 0 1
1882 2 17 0 1
1883 2 8 0 1
1883 2 16 0 1
1883 2 19 0 1
1883 2 21 0 1
1883 2 22 0 1
1883 2 23 0 1
1883 2 24 0 1
1884 2 5 0 1
1884 2 11 1 1
1884 2 16 1 1
1884 2 19 0 1
1884 2 25 0 1
1885 2 2 0 1
1885 2 3 0 1
1885 2 4 0 1
1885 2 11 0 1
1885 2 13 0 1
1885 2 16 0 1
1885 2 23 0 1
1886 2 2 0 1
1886 2 6 0 1
1886 2 7 0 1
1886 2 8 0 1
1886 2 11 0 1
1886 2 15 0 1
1886 2 19 1 1
1886 2 21 0 1
1887 2 8 0 1
1887 2 18 0 1
1887 2 20 0 1
1887 2 23 0 1
1888 2 4 1 1
1888 2 15 0 1
1888 2 16 0 1
1888 2 18 0 1
1888 2 20 0 1
1888 2 21 0 1
1888 2 23 0 1
1888 2 25 0 1
1889 2 6 0 1
1889 2 9 0 1
1889 2 11 0 1
1889 2 16 0 1
1889 2 18 0 1
1889 2 19 0 1
1889 2 21 0 1
1890 2 2 0 1
1890 2 6 0 1
1890 2 7 0 1
1890 2 8 1 1
1890 2 9 0 1
1890 2 10 0 1
1890 2 18 1 1
1891 2 6 0 1
1891 2 19 0 1
1891 2 21 0 1
1891 2 22 0 1
1891 2 25 0 1
1892 2 2 1 1
1892 2 6 0 1
1892 2 16 0 1
1892 2 20 1 1
1892 2 21 0 1
1892 2 22 1 1
1892 2 23 0 1
1893 2 1 0 1
1893 2 3 0 1
1893 2 11 1 1
1893 2 17 0 1
1893 2 19 0 1
1893 2 23 0 1
1893 2 24 0 1
1893 2 25 0 1
1894 2 8 0 1
1894 2 18 1 1
1895 2 5 0 1
1895 2 16 0 1
1895 2 18 1 1
1895 2 19 0 1
1895 2 24 0 1
1896 2 4 0 1
1896 2 6 1 1
1896 2 7 0 1
1896 2 8 0 1
1896 2 16 1 1
1897 2 1 1 1
1897 2 3 1 1
1897 2 5 1 1
1897 2 9 0 1
1897 2 15 0 1
1897 2 18 1 1
1897 2 19 1 1
1897 2 23 0 1
1897 2 24 0 1
1897 2 25 0 1
1898 2 2 0 1
1898 2 5 0 1
1898 2 10 0 1
1898 2 14 1 1
1898 2 17 0 1
1898 2 22 0 1
1899 2 7 0 1
1899 2 15 0 1
1899 2 16 1 1
1899 2 19 0 1
1899 2 25 0 1
1900 2 2 0 1
1900 2 9 0 1
1900 2 12 0 1
1900 2 17 0 1
1900 2 18 0 1
1900 2 23 0 1
1901 2 8 0 1
1901 2 9 0 1
1901 2 19 0 1
1901 2 21 0 1
1901 2 23 0 1
1901 2 25 1 1
1902 2 4 0 1
1902 2 5 0 1
1902 2 8 0 1
1902 2 9 0 1
1902 2 11 1 1
1902 2 20 0 1
1902 2 21 1 1
1902 2 23 1 1
1903 2 1 0 1
1903 2 2 1 1
1903 2 5 0 1
1903 2 15 0 1
1903 2 17 0 1
1903 2 21 0 1
1903 2 23 0 1
1904 2 5 0 1
1904 2 13 0 1
1904 2 14 0 1
1904 2 18 0 1
1904 2 19 1 1
1904 2 20 0 1
1904 2 22 0 1
1905 2 2 0 1
1905 2 6 0 1
1905 2 18 0 1
1905 2 24 0 1
1905 2 25 0 1
1906 2 1 0 1
1906 2 6 1 1
1906 2 8 1 1
1906 2 10 0 1
1906 2 15 0 1
1906 2 20 0 1
1906 2 24 0 1
1906 2 25 1 1
1907 2 1 1 1
1907 2 2 0 1
1907 2 5 0 1
1907 2 16 1 1
1907 2 18 0 1
1907 2 20 1 1
1908 2 3 0 1
1908 2 8 0 1
1908 2 9 1 1
1908 2 17 0 1
1908 2 19 0 1
1908 2 21 0 1
1908 2 23 0 1
1909 2 5 0 1
1909 2 6 1 1
1909 2 10 0 1
1909 2 11 1 1
1909 2 20 0 1
1909 2 23 0 1
1909 2 24 0 1
1910 2 3 0 1
1910 2 4 0 1
1910 2 5 0 1
1910 2 9 0 1
1910 2 11 0 1
1910 2 21 0 1
1910 2 25 0 1
1911 2 2 1 1
1911 2 7 1 1
1911 2 14 0 1
1911 2 17 0 1
1911 2 19 0 1
1911 2 22 1 1
1912 2 2 0 1
1912 2 8 1 1
1912 2 16 0 1
1912 2 20 0 1
1912 2 23 0 1
1912 2 24 1 1
1912 2 25 0 1
1913 2 6 0 1
1913 2 11 0 1
1913 2 20 0 1
1913 2 21 0 1
1913 2 22 1 1
1913 2 23 0 1
1913 2 25 0 1
1914 2 1 0 1
1914 2 4 0 1
1914 2 6 1 1
1914 2 13 0 1
1914 2 14 0 1
1914 2 17 0 1
1914 2 20 0 1
1915 2 7 0 1
1915 2 13 0 1
1915 2 14 0 1
1916 2 1 0 1
1916 2 3 0 1
1916 2 5 1 1
1916 2 12 0 1
1916 2 13 0 1
1917 2 4 0 1
1917 2 12 0 1
1917 2 18 0 1
1917 2 22 1 1
1917 2 23 0 1
1917 2 25 0 1
1918 2 4 1 1
1918 2 15 0 1
1918 2 16 0 1
1919 2 5 0 1
1919 2 7 1 1
1919 2 10 0 1
1919 2 11 0 1
1919 2 12 1 1
1919 2 13 0 1
1919 2 20 0 1
1919 2 21 0 1
1920 2 2 0 1
1920 2 6 0 1
1920 2 7 1 1
1920 2 8 0 1
1920 2 25 0 1
1921 2 1 0 1
1921 2 3 0 1
1921 2 12 1 1
1921 2 18 0 1
1921 2 24 0 1
1922 2 2 1 1
1922 2 14 0 1
1922 2 15 0 1
1922 2 22 1 1
1922 2 23 0 1
1923 2 8 1 1
1923 2 10 0 1
1923 2 16 0 1
1923 2 18 0 1
1923 2 20 1 1
1924 2 1 0 1
1924 2 2 0 1
1924 2 3 0 1
1924 2 6 0 1
1924 2 7 0 1
1924 2 9 0 1
1924 2 10 0 1
1924 2 15 0 1
1925 2 14 0 1
1925 2 19 0 1
1925 2 24 0 1
1926 2 3 0 1
1926 2 6 0 1
1926 2 7 1 1
1926 2 9 0 1
1926 2 15 0 1
1926 2 18 0 1
1927 2 8 1 1
1927 2 9 1 1
1927 2 10 1 1
1927 2 12 0 1
1927 2 13 0 1
1927 2 16 0 1
1927 2 18 0 1
1927 2 21 0 1
1928 2 3 0 1
1928 2 7 0 1
1928 2 8 0 1
1928 2 18 0 1
1928 2 21 0 1
1928 2 22 0 1
1928 2 25 0 1
1929 2 3 0 1
1929 2 4 0 1
1929 2 5 0 1
1929 2 13 0 1
1929 2 23 0 1
1929 2 25 0 1
1930 2 8 0 1
1930 2 13 0 1
1930 2 16 0 1
1930 2 18 0 1
1930 2 20 0 1
1930 2 23 0 1
1930 2 25 0 1
1931 2 7 0 1
1931 2 10 0 1
1931 2 14 0 1
1931 2 15 1 1
1931 2 25 0 1
1932 2 7 0 1
1932 2 9 0 1
1932 2 12 0 1
1932 2 21 0 1
1932 2 22 0 1
1932 2 24 0 1
1933 2 1 1 1
1933 2 4 0 1
1933 2 7 0 1
1933 2 9 1 1
1933 2 11 1 1
1933 2 13 0 1
1933 2 18 0 1
1933 2 20 1 1
1933 2 23 0 1
1934 2 5 0 1
1934 2 6 0 1
1934 2 10 0 1
1934 2 13 0 1
1934 2 14 1 1
1934 2 16 0 1
1934 2 19 1 1
1935 2 2 0 1
1935 2 3 0 1
1935 2 13 0 1
1935 2 14 0 1
1935 2 17 0 1
1936 2 1 1 1
1936 2 7 0 1
1936 2 14 0 1
1936 2 16 0 1
1936 2 18 1 1
1936 2 19 0 1
1936 2 21 1 1
1937 2 3 0 1
1937 2 4 0 1
1937 2 5 1 1
1937 2 12 0 1
1937 2 13 1 1
1937 2 14 0 1
1937 2 15 0 1
1937 2 17 0 1
1938 2 14 0 1
1938 2 17 0 1
1938 2 20 0 1
1938 2 21 0 1
1938 2 22 0 1
1939 2 3 0 1
1939 2 4 0 1
1939 2 12 0 1
1939 2 15 0 1
1939 2 21 1 1
1939 2 23 1 1
1940 2 11 0 1
1940 2 15 1 1
1940 2 18 0 1
1940 2 21 0 1
1940 2 22 0 1
1940 2 25 1 1
1941 2 3 0 1
1941 2 5 0 1
1941 2 6 1 1
1941 2 8 1 1
1941 2 9 1 1
1941 2 12 0 1
1941 2 17 0 1
1941 2 18 1 1
1941 2 19 0 1
1941 2 20 0 1
1942 2 2 0 1
1942 2 4 1 1
1942 2 5 0 1
1942 2 6 0 1
1942 2 7 0 1
1942 2 8 0 1
1942 2 9 1 1
1942 2 19 1 1
1943 2 13 0 1
1943 2 15 0 1
1943 2 17 0 1
1943 2 18 0 1
1943 2 19 0 1
1944 2 2 0 1
1944 2 3 0 1
1944 2 4 0 1
1944 2 5 0 1
1944 2 22 0 1
1945 2 9 0 1
1945 2 13 1 1
1945 2 14 0 1
1945 2 15 0 1
1945 2 19 0 1
1945 2 20 0 1
1945 2 24 0 1
1946 2 3 0 1
1946 2 9 0 1
1946 2 11 0 1
1946 2 12 0 1
1946 2 22 0 1
1946 2 25 1 1
1947 2 3 0 1
1947 2 6 0 1
1947 2 11 0 1
1947 2 14 0 1
1947 2 16 0 1
1948 2 1 1 1
1948 2 3 0 1
1948 2 5 0 1
1948 2 6 1 1
1948 2 11 0 1
1948 2 15 0 1
1948 2 16 1 1
1948 2 17 0 1
1948 2 18 0 1
1948 2 22 0 1
1949 2 6 0 1
1949 2 8 0 1
1949 2 12 0 1
1949 2 14 1 1
1949 2 16 0 1
1949 2 19 1 1
1949 2 20 0 1
1949 2 22 0 1
1949 2 24 1 1
1949 2 25 0 1
1950 2 1 0 1
1950 2 4 0 1
1950 2 12 1 1
1950 2 17 0 1
1950 2 19 0 1
1950 2 20 0 1
1951 2 5 0 1
1951 2 6 0 1
1951 2 7 0 1
1951 2 13 0 1
1951 2 14 0 1
1951 2 17 0 1
1952 2 3 1 1
1952 2 4 0 1
1952 2 6 0 1
1952 2 8 1 1
1952 2 15 0 1
1952 2 19 0 1
1953 2 1 0 1
1953 2 2 0 1
1953 2 4 0 1
1953 2 7 0 1
1953 2 19 0 1
1953 2 21 1 1
1953 2 22 0 1
1954 2 7 0 1
1954 2 19 0 1
1954 2 25 0 1
1955 2 5 0 1
1955 2 6 0 1
1955 2 7 0 1
1955 2 8 1 1
1956 2 2 0 1
1956 2 9 1 1
1956 2 10 1 1
1956 2 12 1 1
1956 2 20 0 1
1956 2 21 0 1
1957 2 3 0 1
1957 2 11 1 1
1957 2 17 0 1
1958 2 5 0 1
1958 2 9 0 1
1958 2 13 1 1
1958 2 19 0 1
1958 2 22 0 1
1959 2 3 0 1
1959 2 7 0 1
1959 2 12 0 1
1959 2 21 0 1
1959 2 22 0 1
1959 2 25 0 1
1960 2 2 0 1
1960 2 6 0 1
1960 2 17 0 1
1960 2 19 0 1
1961 2 9 0 1
1961 2 10 0 1
1961 2 12 0 1
1961 2 14 1 1
1961 2 20 0 1
1961 2 23 0 1
1962 2 7 0 1
1962 2 11 1 1
1962 2 12 0 1
1962 2 13 0 1
1962 2 20 0 1
1962 2 24 0 1
1963 2 4 0 1
1963 2 6 0 1
1963 2 18 0 1
1963 2 20 0 1
1963 2 22 1 1
1963 2 25 0 1
1964 2 5 0 1
1964 2 16 0 1
1964 2 23 0 1
1965 2 6 0 1
1965 2 15 0 1
1965 2 17 0 1
1966 2 6 0 1
1966 2 20 0 1
1966 2 24 0 1
1966 2 25 0 1
1967 2 5 0 1
1967 2 18 0 1
1968 2 4 0 1
1968 2 6 0 1
1968 2 9 0 1
1968 2 16 0 1
1968 2 23 0 1
1968 2 25 0 1
1969 2 2 0 1
1969 2 3 0 1
1969 2 6 1 1
1969 2 9 1 1
1969 2 10 1 1
1969 2 11 0 1
1969 2 22 0 1
1970 2 2 0 1
1970 2 6 0 1
1970 2 7 0 1
1970 2 10 0 1
1970 2 17 0 1
1970 2 19 1 1
1970 2 22 0 1
1970 2 23 0 1
1970 2 24 1 1
1971 2 1 0 1
1971 2 6 0 1
1971 2 9 0 1
1971 2 11 0 1
1971 2 16 0 1
1971 2 21 0 1
1972 2 2 0 1
1972 2 5 0 1
1972 2 8 0 1
1972 2 11 0 1
1972 2 17 0 1
1972 2 21 1 1
1973 2 3 0 1
1973 2 4 0 1
1973 2 6 1 1
1973 2 13 0 1
1973 2 18 0 1
1973 2 19 1 1
1973 2 20 1 1
1973 2 22 0 1
1974 2 1 1 1
1974 2 2 1 1
1974 2 5 1 1
1974 2 7 0 1
1974 2 21 0 1
1974 2 24 0 1
1974 2 25 0 1
1975 2 9 0 1
1975 2 11 0 1
1975 2 15 0 1
1975 2 16 0 1
1975 2 19 0 1
1976 2 5 0 1
1976 2 9 0 1
1976 2 14 1 1
1977 2 1 0 1
1977 2 3 0 1
1977 2 19 0 1
1977 2 21 0 1
1978 2 4 0 1
1978 2 10 0 1
1978 2 11 0 1
1978 2 12 0 1
1978 2 20 0 1
1978 2 23 1 1
1979 2 7 0 1
1979 2 9 0 1
1979 2 13 0 1
1979 2 16 0 1
1979 2 19 0 1
1979 2 23 0 1
1980 2 5 0 1
1980 2 6 0 1
1980 2 8 0 1
1980 2 17 0 1
1980 2 21 0 1
1981 2 2 1 1
1981 2 8 0 1
1981 2 9 0 1
1981 2 11 0 1
1981 2 13 0 1
1981 2 14 0 1
1981 2 17 0 1
1982 2 3 0 1
1982 2 5 1 1
1982 2 16 0 1
1982 2 21 0 1
1982 2 25 0 1
1983 2 16 0 1
1983 2 17 0 1
1983 2 19 0 1
1983 2 22 0 1
1983 2 25 0 1
1984 2 1 0 1
1984 2 3 0 1
1984 2 5 1 1
1984 2 6 0 1
1984 2 13 0 1
1984 2 16 0 1
1984 2 17 0 1
1985 2 7 0 1
1985 2 14 1 1
1985 2 17 0 1
1985 2 20 0 1
1986 2 4 0 1
1986 2 8 1 1
1986 2 9 0 1
1986 2 23 0 1
1987 2 1 0 1
1987 2 11 0 1
1987 2 15 0 1
1987 2 23 1 1
1988 2 5 0 1
1988 2 10 1 1
1988 2 19 0 1
1988 2 20 0 1
1988 2 21 0 1
1988 2 25 0 1
1989 2 3 0 1
1989 2 5 0 1
1989 2 6 1 1
1989 2 10 0 1
1989 2 12 0 1
1989 2 17 0 1
1989 2 18 0 1
1989 2 24 0 1
1989 2 25 0 1
1990 2 12 0 1
1990 2 16 0 1
1990 2 25 0 1
1991 2 1 0 1
1991 2 8 0 1
1991 2 11 0 1
1991 2 13 0 1
1991 2 18 0 1
1991 2 24 1 1
1992 2 3 0 1
1992 2 14 0 1
1992 2 15 0 1
1992 2 24 0 1
1992 2 25 0 1
1993 2 1 0 1
1993 2 17 0 1
1993 2 22 1 1
1994 2 4 0 1
1994 2 19 0 1
1994 2 23 0 1
1995 2 2 1 1
1995 2 7 0 1
1995 2 8 0 1
1995 2 10 0 1
1996 2 3 0 1
1996 2 4 0 1
1996 2 5 0 1
1996 2 6 0 1
1996 2 12 1 1
1996 2 15 1 1
1996 2 21 0 1
1997 2 10 0 1
1997 2 12 0 1
1997 2 14 0 1
1998 2 1 0 1
1998 2 2 0 1
1998 2 6 0 1
1998 2 8 1 1
1998 2 12 0 1
1998 2 18 1 1
1998 2 19 0 1
1999 2 1 0 1
1999 2 5 0 1
1999 2 10 0 1
1999 2 14 0 1
1999 2 15 0 1
1999 2 16 1 1
2000 2 2 0 1
2000 2 8 0 1
2000 2 25 0 1
