# Supplementary material for: Inferring multimodal latent topics from electronic health records
Source: Nat Commun. 2020 May 21;11:2536. doi: 10.1038/s41467-020-16378-3 (PMC7242436; doi:10.1038/s41467-020-16378-3)
Supplement: Supplementary file 13 — Supplementary Software 1 [file 41467_2020_16378_MOESM13_ESM.zip › Supplementary_software/mixehr/data/sim123/trainData_nmar_SJCVB0_nmar_K10_B100_iter1_psi.csv]

2	1	0.0844174	0.124222	0.101824	0.0840467	0.0695758	0.145769	0.10003	0.054969	0.135134	0.173237
2	2	0.104324	0.1307	0.110284	0.107817	0.145355	0.138506	0.126602	0.135171	0.105865	0.122031
2	3	0.173818	0.2869	0.196486	0.161349	0.119702	0.199365	0.180786	0.198719	0.18451	0.210965
2	4	0.0940799	0.183241	0.170067	0.158214	0.0791306	0.232723	0.135074	0.0726193	0.15534	0.187907
2	5	0.228368	0.259295	0.214298	0.14471	0.240352	0.178865	0.217327	0.25747	0.179679	0.248273
2	6	0.14316	0.127604	0.119097	0.0871456	0.0840283	0.0851531	0.154642	0.128476	0.185866	0.138539
2	7	0.159775	0.147558	0.134333	0.162471	0.106348	0.143433	0.28214	0.127396	0.204257	0.104393
2	8	0.270819	0.228815	0.170455	0.184176	0.10512	0.130206	0.255005	0.179163	0.249622	0.138599
2	9	0.254577	0.154473	0.227932	0.15664	0.147937	0.152957	0.229271	0.222339	0.274923	0.167267
2	10	0.169031	0.0911355	0.109592	0.101453	0.127936	0.0893766	0.202993	0.0980657	0.160559	0.0888486
2	11	0.124962	0.12462	0.128519	0.20128	0.191887	0.142104	0.18171	0.1091	0.191934	0.170126
2	12	0.151298	0.148354	0.164953	0.219524	0.278487	0.167676	0.149064	0.172717	0.160251	0.140429
2	13	0.134694	0.144124	0.133562	0.170529	0.150349	0.119388	0.118405	0.118537	0.116286	0.0924018
2	14	0.144756	0.105025	0.182136	0.199657	0.204201	0.155665	0.0881681	0.0940502	0.157097	0.115187
2	15	0.286564	0.256315	0.323294	0.301778	0.383813	0.277532	0.324982	0.216932	0.285488	0.268963
2	16	0.115063	0.086824	0.169657	0.17876	0.1395	0.205806	0.115603	0.13548	0.148791	0.146284
2	17	0.0870862	0.0812147	0.120039	0.144774	0.0834375	0.178439	0.112411	0.129809	0.0881092	0.152313
2	18	0.154275	0.233316	0.172539	0.195754	0.14379	0.158922	0.120493	0.195566	0.133929	0.18812
2	19	0.155969	0.126996	0.190689	0.183445	0.104233	0.160064	0.0827955	0.110072	0.129268	0.156074
2	20	0.170333	0.137212	0.215028	0.14532	0.164741	0.158264	0.111525	0.141687	0.117076	0.148579
2	21	0.142688	0.12325	0.161903	0.101235	0.116646	0.115443	0.121625	0.146761	0.151834	0.202525
2	22	0.217218	0.179446	0.174332	0.21949	0.196265	0.221203	0.250604	0.212746	0.215525	0.203677
2	23	0.225685	0.231097	0.151725	0.0969508	0.121398	0.120424	0.0810335	0.21472	0.136897	0.175136
2	24	0.137912	0.0776851	0.183919	0.16257	0.103807	0.159773	0.126488	0.0930316	0.230828	0.132048
2	25	0.208848	0.140087	0.189037	0.121608	0.231376	0.100469	0.119677	0.227853	0.153546	0.142914
