# Supplementary material for: Inferring multimodal latent topics from electronic health records
Source: Nat Commun. 2020 May 21;11:2536. doi: 10.1038/s41467-020-16378-3 (PMC7242436; doi:10.1038/s41467-020-16378-3)
Supplement: Supplementary file 13 — Supplementary Software 1 [file 41467_2020_16378_MOESM13_ESM.zip › Supplementary_software/mixehr/data/sim123/testData_labOnly_nmar_iter99_thetaTest.csv]

2001	0.103533	0.0953928	0.0892751	0.0915791	0.0909522	0.100496	0.11954	0.0919207	0.11411	0.103711
2002	0.105912	0.0977044	0.0977337	0.0902573	0.0954142	0.104013	0.0925775	0.0948487	0.1227	0.0990457
2003	0.102425	0.103778	0.101853	0.102849	0.102631	0.0969812	0.096286	0.0969592	0.0957596	0.10043
2004	0.106215	0.0959132	0.0984936	0.0978614	0.0996262	0.0972074	0.105736	0.101367	0.0968855	0.100614
2005	0.0931899	0.0921473	0.11285	0.0987433	0.107263	0.0941378	0.0952144	0.0907872	0.116767	0.0988884
2006	0.105243	0.0934339	0.0912393	0.0973754	0.095287	0.103044	0.0958836	0.0976155	0.125835	0.0952751
2007	0.0967883	0.100665	0.0995153	0.0949868	0.0992279	0.0996289	0.0908794	0.09766	0.124643	0.0963777
2008	0.0955989	0.0991351	0.0987315	0.0927127	0.098295	0.0975927	0.0982315	0.0939526	0.129	0.0972912
2009	0.105926	0.094633	0.0946305	0.100234	0.106955	0.105711	0.0993878	0.0982764	0.0998284	0.0942557
2010	0.0993211	0.103606	0.0959691	0.103101	0.0975082	0.108532	0.0981315	0.0930468	0.0996605	0.101143
2011	0.096064	0.0890981	0.0999659	0.0980874	0.0993333	0.102226	0.0955816	0.0981108	0.119415	0.1023
2012	0.0990027	0.0947522	0.0983813	0.0970577	0.0983985	0.0936727	0.101458	0.0971182	0.123554	0.0969537
2013	0.0951646	0.0902637	0.115671	0.106411	0.0929341	0.105616	0.0869065	0.12809	0.087171	0.0904969
2014	0.098113	0.103918	0.0969164	0.102605	0.102091	0.0968678	0.0990378	0.0966969	0.103925	0.100122
2015	0.108784	0.105317	0.100554	0.098321	0.0985741	0.0939537	0.0961411	0.106571	0.0938438	0.0978004
2016	0.0944041	0.0909584	0.08863	0.0946166	0.0940826	0.11743	0.0977645	0.0861434	0.141194	0.0952616
2017	0.0984485	0.099688	0.0955186	0.101711	0.097319	0.100239	0.0943801	0.0920547	0.12002	0.101011
2018	0.116982	0.11338	0.0860129	0.0887286	0.090681	0.0968563	0.0919241	0.0931726	0.130433	0.0924814
2019	0.0994299	0.0923726	0.110633	0.0957085	0.0945471	0.0976409	0.094703	0.118998	0.0971504	0.0982815
2020	0.0893231	0.110116	0.0961664	0.0892081	0.0892038	0.0961381	0.0914122	0.0949131	0.146753	0.0978645
2021	0.0929789	0.117892	0.0996417	0.105378	0.0910359	0.0905659	0.0947139	0.0946368	0.119722	0.0939397
2022	0.104296	0.0974123	0.0927414	0.101563	0.0983158	0.0988361	0.0950298	0.110331	0.101604	0.0999544
2023	0.0989426	0.110248	0.103108	0.089535	0.0863684	0.0941143	0.0966965	0.0927401	0.121212	0.107638
2024	0.100985	0.100049	0.105488	0.0885249	0.0975547	0.0981439	0.101665	0.101321	0.100357	0.106016
2025	0.108875	0.0995975	0.0895372	0.0948329	0.0951598	0.0910218	0.102754	0.101348	0.125679	0.0916569
2026	0.103019	0.0964322	0.0902801	0.0990039	0.0989918	0.0972997	0.0987598	0.0925723	0.126036	0.0981515
2027	0.0938592	0.0895222	0.0991121	0.0854373	0.0934318	0.0888273	0.100041	0.110266	0.144063	0.0961731
2028	0.0931669	0.0888824	0.0973008	0.0992528	0.0955743	0.0983772	0.116208	0.0974413	0.120437	0.0935233
2029	0.10055	0.0913103	0.0915801	0.0961753	0.0981605	0.104597	0.101043	0.0917889	0.128429	0.0967504
2030	0.0920865	0.0884082	0.103973	0.0956543	0.100526	0.0946159	0.105551	0.0927512	0.123795	0.103021
2031	0.0930465	0.0957989	0.108752	0.0945298	0.0913656	0.0993746	0.0972116	0.103305	0.115417	0.101173
2032	0.0959441	0.0966386	0.105787	0.0921388	0.0999146	0.100227	0.0998452	0.10418	0.101278	0.104087
2033	0.103345	0.101307	0.0954067	0.0967901	0.0999875	0.0991966	0.101019	0.0987333	0.105132	0.0992986
2034	0.101746	0.105081	0.0894897	0.099577	0.101405	0.104406	0.0919882	0.0971871	0.108508	0.101074
2035	0.0935303	0.0952884	0.0998056	0.113683	0.101793	0.09842	0.113145	0.094343	0.0927273	0.097047
2036	0.100952	0.092916	0.104762	0.0935947	0.0950988	0.0982753	0.091596	0.10999	0.119805	0.0928452
2037	0.108877	0.0955133	0.0953858	0.0978154	0.108269	0.0923767	0.104933	0.0997157	0.0994545	0.0977782
2038	0.0988179	0.0976759	0.100095	0.0974078	0.100782	0.0958801	0.0931582	0.0953919	0.122008	0.0991363
2039	0.10448	0.0984202	0.0906566	0.108654	0.105293	0.0974474	0.0950597	0.101843	0.102251	0.0960022
2040	0.108869	0.0876802	0.0866379	0.0931267	0.101807	0.0859786	0.118295	0.0889182	0.136299	0.0931554
2041	0.0967	0.0978871	0.0967866	0.101585	0.1058	0.0983713	0.0989379	0.0954608	0.107248	0.101563
2042	0.107573	0.0997193	0.0958515	0.095067	0.101847	0.100912	0.0965422	0.100784	0.100595	0.101203
2043	0.112063	0.0968216	0.0920577	0.0937606	0.103856	0.0949724	0.100805	0.105672	0.104923	0.0952094
2044	0.114844	0.0913709	0.0838886	0.111223	0.0962835	0.0889244	0.103204	0.104811	0.120157	0.0853027
2045	0.106672	0.0919836	0.0970789	0.0985375	0.102126	0.101155	0.0993844	0.104465	0.0999052	0.0985212
2046	0.0961595	0.0994984	0.0939975	0.0999491	0.0894137	0.101882	0.0966386	0.0977711	0.125617	0.0994845
2047	0.100815	0.105137	0.0987997	0.100122	0.107503	0.0946811	0.0926438	0.0990375	0.102262	0.0992811
2048	0.100412	0.100957	0.0981553	0.0967932	0.0970841	0.104491	0.097971	0.0968266	0.100967	0.106507
2049	0.0937936	0.0994514	0.105531	0.0946091	0.101824	0.101856	0.0974931	0.0983525	0.1042	0.103003
2050	0.092456	0.108278	0.0964573	0.084857	0.0875094	0.0992373	0.0934797	0.0996745	0.144476	0.0944542
2051	0.0942959	0.0882258	0.104311	0.102183	0.107469	0.105445	0.10788	0.0954155	0.0950957	0.099379
2052	0.111381	0.0858236	0.0910793	0.09961	0.0994357	0.109692	0.0934176	0.0970849	0.115944	0.0963464
2053	0.0953905	0.092975	0.0980379	0.0928186	0.0913704	0.0983715	0.10153	0.10167	0.125019	0.103266
2054	0.0929838	0.0893539	0.106826	0.103028	0.10513	0.103193	0.0975083	0.103537	0.0963927	0.101746
2055	0.10095	0.106343	0.0877094	0.0931969	0.0911083	0.0913611	0.0971574	0.101783	0.137109	0.0942151
2056	0.103867	0.100448	0.104794	0.102628	0.100789	0.0947948	0.101961	0.103554	0.0890423	0.0977695
2057	0.0966388	0.0973706	0.10079	0.10782	0.103756	0.10213	0.093582	0.0985311	0.0975215	0.101762
2058	0.107857	0.0950756	0.0873941	0.102283	0.0989248	0.0982779	0.102475	0.097181	0.120169	0.0905808
2059	0.0946939	0.0905016	0.0976829	0.104527	0.100546	0.0917144	0.100066	0.0991967	0.121997	0.0994458
2060	0.100142	0.0969935	0.0905987	0.0930737	0.0879585	0.100614	0.101574	0.102113	0.130997	0.0964389
2061	0.0994924	0.102162	0.0950545	0.100843	0.10067	0.0986429	0.101819	0.099899	0.101851	0.0998079
2062	0.0969132	0.0938877	0.0935762	0.117265	0.119632	0.100144	0.0945808	0.0967594	0.0981886	0.0889454
2063	0.103032	0.0994449	0.0897343	0.0998197	0.102183	0.105756	0.0961139	0.0971248	0.108943	0.0981189
2064	0.0939323	0.0999635	0.102601	0.110234	0.111358	0.104195	0.08851	0.093219	0.0997994	0.0960493
2065	0.103796	0.0985966	0.0980891	0.109258	0.100853	0.0981938	0.0987612	0.0990151	0.0902875	0.102977
2066	0.101401	0.100575	0.0935501	0.0996608	0.101472	0.104096	0.0924776	0.0995537	0.103557	0.103928
2067	0.0941612	0.101633	0.0954785	0.0968032	0.0952977	0.095707	0.0935266	0.0994728	0.132369	0.0962012
2068	0.0980055	0.0951931	0.107944	0.0948637	0.0907269	0.128286	0.0956666	0.100429	0.0913993	0.0964988
2069	0.0945234	0.0992649	0.0954831	0.102767	0.102463	0.0999547	0.0942518	0.0891768	0.123531	0.0991008
2070	0.100399	0.089283	0.107326	0.106786	0.110386	0.0953476	0.102712	0.0988075	0.0942974	0.0941562
2071	0.0985106	0.0965013	0.100782	0.0908074	0.0936219	0.103169	0.0956051	0.097511	0.124989	0.0987338
2072	0.101163	0.0915541	0.0969908	0.105595	0.107969	0.105322	0.104596	0.0940224	0.0956756	0.0968829
2073	0.0962422	0.103214	0.0968124	0.10162	0.107902	0.0956672	0.104632	0.0892773	0.104022	0.101076
2074	0.0936921	0.100581	0.095405	0.100124	0.0991643	0.106577	0.0988556	0.0986532	0.10506	0.102156
2075	0.0936363	0.0918231	0.0959633	0.0942055	0.0943035	0.106479	0.100805	0.0942359	0.129075	0.0998765
2076	0.107009	0.100446	0.0948142	0.0965534	0.10419	0.097685	0.0981194	0.101394	0.100534	0.0994237
2077	0.0971307	0.102608	0.106835	0.091039	0.0896758	0.110094	0.0978117	0.101458	0.0986446	0.104492
2078	0.101152	0.0823954	0.102834	0.0897001	0.0893164	0.0959666	0.1164	0.09806	0.116853	0.107421
2079	0.101808	0.100758	0.0998503	0.087429	0.0989614	0.103024	0.0985007	0.10196	0.109455	0.0984249
2080	0.095014	0.113378	0.0889803	0.103077	0.103659	0.100957	0.0891895	0.0942938	0.118921	0.0932531
2081	0.0972263	0.100151	0.088864	0.107382	0.101499	0.103439	0.0949864	0.0991864	0.107997	0.0996287
2082	0.0934475	0.0998843	0.0957961	0.0983753	0.0976541	0.0954619	0.0997843	0.0923506	0.130347	0.0975636
2083	0.0947762	0.0919682	0.0927228	0.118558	0.120037	0.10198	0.0878523	0.100607	0.0989945	0.0924635
2084	0.094559	0.0931149	0.121692	0.0855005	0.0926452	0.0848372	0.101479	0.103776	0.116103	0.106285
2085	0.101271	0.0991226	0.0932693	0.0958188	0.0929825	0.0967783	0.0937645	0.117251	0.110577	0.0994515
2086	0.0951859	0.0936135	0.0988435	0.0953783	0.0907319	0.101411	0.0969594	0.101146	0.125496	0.101541
2087	0.10621	0.0930448	0.0973308	0.0969585	0.089298	0.100873	0.105504	0.0994369	0.1135	0.0977336
2088	0.0945163	0.112139	0.10701	0.100007	0.0983116	0.0925939	0.0949526	0.10077	0.098607	0.101259
2089	0.0980028	0.0999802	0.112978	0.0912452	0.094816	0.0980202	0.0935794	0.114016	0.100301	0.0966644
2090	0.102021	0.103634	0.0995546	0.0981847	0.101399	0.0974138	0.0944271	0.10588	0.0985913	0.0989522
2091	0.0963992	0.103494	0.100692	0.0968871	0.0998075	0.0990463	0.0960945	0.10053	0.107129	0.100161
2092	0.0901834	0.101946	0.0974897	0.117262	0.118391	0.0907137	0.100148	0.0923437	0.0944701	0.0973648
2093	0.103288	0.109575	0.0920395	0.107888	0.0985758	0.100241	0.0930342	0.102255	0.0967651	0.0964182
2094	0.098707	0.102787	0.0955244	0.0983098	0.0930963	0.0978217	0.091415	0.103934	0.123106	0.0956605
2095	0.0977512	0.094431	0.100936	0.108592	0.106117	0.0964356	0.0978578	0.103392	0.0947763	0.0995663
2096	0.0998068	0.101385	0.0970433	0.100809	0.0988578	0.10718	0.0936216	0.0989082	0.101038	0.101366
2097	0.0993803	0.0927828	0.0916393	0.100161	0.0998789	0.101938	0.100125	0.090287	0.125505	0.098749
2098	0.0976811	0.0939465	0.0985487	0.112854	0.119736	0.0890303	0.0987681	0.101297	0.0944129	0.0937452
2099	0.0956886	0.108353	0.098654	0.10649	0.102785	0.101049	0.0973069	0.094244	0.0963704	0.0991821
2100	0.100973	0.09348	0.0909622	0.0993911	0.0906528	0.107878	0.0933555	0.101781	0.125936	0.0957506
2101	0.101545	0.0952977	0.0946652	0.106917	0.0984474	0.0975258	0.108382	0.100035	0.0958611	0.10131
2102	0.11593	0.116442	0.0987646	0.0875452	0.086537	0.0942251	0.094062	0.0965699	0.114086	0.0960264
2103	0.0906279	0.121741	0.108127	0.0950281	0.0939727	0.097641	0.093405	0.0979926	0.104811	0.096922
2104	0.101211	0.0943657	0.0960279	0.0973712	0.0954453	0.103361	0.09776	0.107144	0.106446	0.100899
2105	0.108441	0.0949746	0.092426	0.0976146	0.094485	0.0979498	0.0980903	0.104649	0.118759	0.0926803
2106	0.0926837	0.100782	0.100352	0.0946167	0.0917487	0.0952692	0.102011	0.0991436	0.125415	0.0984557
2107	0.102563	0.0992087	0.103918	0.101909	0.10325	0.102543	0.096539	0.0989135	0.0924748	0.098332
2108	0.0967848	0.096575	0.104078	0.0990908	0.104977	0.0954108	0.096796	0.106677	0.101123	0.0984728
2109	0.101293	0.106304	0.104348	0.0929078	0.0957169	0.0992828	0.0944652	0.099287	0.101939	0.10457
2110	0.10624	0.0993242	0.103282	0.0951723	0.0991269	0.0975106	0.105011	0.101232	0.0923731	0.100512
2111	0.107003	0.0912775	0.10395	0.106376	0.108558	0.0968351	0.0923022	0.107747	0.092905	0.0924352
2112	0.125383	0.0960997	0.0861393	0.0987825	0.102416	0.099835	0.0956308	0.100595	0.100645	0.09431
2113	0.103534	0.0979864	0.0996246	0.0986933	0.0994939	0.100881	0.0975731	0.103246	0.0971303	0.101744
2114	0.102215	0.102009	0.0937048	0.105144	0.0995606	0.10258	0.0957857	0.102177	0.0981416	0.0986959
2115	0.101344	0.105576	0.0967156	0.0993277	0.0954476	0.107643	0.0993087	0.0961097	0.0981703	0.100346
2116	0.0981351	0.101953	0.101247	0.10375	0.101873	0.0959185	0.0981623	0.105151	0.09798	0.0957594
2117	0.100505	0.0919055	0.111141	0.0942194	0.0991369	0.0985614	0.0922204	0.120068	0.0965519	0.0950886
2118	0.091479	0.102744	0.0910234	0.0962029	0.0974829	0.0878702	0.0912423	0.115832	0.134657	0.0923979
2119	0.108929	0.0963714	0.0969095	0.101723	0.107739	0.105764	0.0958423	0.0971358	0.089067	0.10024
2120	0.0970354	0.0988632	0.0973897	0.0983623	0.0970195	0.104813	0.0976875	0.0989769	0.108019	0.102008
2121	0.105872	0.0946635	0.0946535	0.101655	0.106103	0.100741	0.0989157	0.0999333	0.100243	0.0971776
2122	0.0992107	0.105413	0.0968873	0.0969051	0.0938689	0.107002	0.0914861	0.101448	0.105307	0.102637
2123	0.0938965	0.0939751	0.101212	0.104326	0.100745	0.102757	0.104371	0.0956099	0.0980952	0.105001
2124	0.100723	0.101144	0.0944645	0.0935441	0.0955277	0.106605	0.104088	0.0938492	0.10603	0.104325
2125	0.103769	0.101011	0.0918774	0.110592	0.102938	0.101165	0.0964528	0.0979803	0.0970672	0.0971214
2126	0.103514	0.0995427	0.0915889	0.0983951	0.0981421	0.106239	0.0941135	0.0902968	0.125298	0.0931418
2127	0.102939	0.092035	0.0960974	0.0986522	0.102855	0.101147	0.100357	0.0997428	0.104189	0.102068
2128	0.103948	0.10369	0.0957699	0.100857	0.102653	0.0994053	0.103402	0.0934503	0.0996412	0.0972842
2129	0.100268	0.101392	0.105786	0.0954634	0.101836	0.099268	0.10248	0.0966297	0.0983482	0.0984073
2130	0.0965408	0.109017	0.100163	0.096816	0.0937355	0.100218	0.102246	0.0941412	0.101425	0.106028
2131	0.0893464	0.098671	0.096312	0.101149	0.0936486	0.100444	0.0998487	0.0923842	0.12758	0.101201
2132	0.0990622	0.0967763	0.0901052	0.103115	0.0941198	0.0998768	0.0988179	0.0974591	0.124328	0.0967508
2133	0.10313	0.0997405	0.0987301	0.102405	0.107904	0.0963656	0.10415	0.0916981	0.0921534	0.103832
2134	0.0989898	0.0920871	0.0833728	0.112826	0.101347	0.0922783	0.108469	0.09199	0.131035	0.088153
2135	0.103538	0.0953033	0.0997139	0.0945763	0.0956911	0.103011	0.0991511	0.0935961	0.120408	0.0950115
2136	0.0968851	0.096813	0.0932772	0.10315	0.101389	0.0983707	0.0968076	0.0955666	0.125919	0.0922019
2137	0.0980639	0.0913723	0.0910798	0.0980272	0.103611	0.105899	0.0983496	0.0891645	0.129936	0.0949427
2138	0.102808	0.0999108	0.0955512	0.0953622	0.0947341	0.0983897	0.102192	0.11084	0.104976	0.095292
2139	0.0954843	0.0991786	0.100523	0.0977481	0.0969713	0.0962413	0.0970961	0.092865	0.123909	0.100413
2140	0.114937	0.096453	0.0905887	0.0982565	0.098061	0.120614	0.094002	0.0901183	0.0965637	0.100011
2141	0.0922534	0.0965494	0.0995965	0.0914547	0.0954856	0.104036	0.0970494	0.0952134	0.130429	0.0983854
2142	0.097662	0.105835	0.0993514	0.104009	0.100803	0.0982578	0.104933	0.0916718	0.0942852	0.103355
2143	0.0926908	0.09532	0.100271	0.097626	0.0977749	0.0925469	0.103328	0.0958877	0.123956	0.10112
2144	0.103439	0.103123	0.0993334	0.103759	0.100369	0.103316	0.0925414	0.103962	0.0909834	0.0989243
2145	0.10339	0.09688	0.0913565	0.0918918	0.0988541	0.0983047	0.0946487	0.0981377	0.129352	0.0977943
2146	0.100705	0.1005	0.092575	0.0904772	0.09438	0.108539	0.0877529	0.0931914	0.138559	0.0938215
2147	0.119455	0.0943365	0.0910809	0.100138	0.0949368	0.0956767	0.122972	0.0955267	0.0910693	0.0944561
2148	0.096238	0.100985	0.105024	0.0919544	0.0953428	0.100178	0.0937619	0.0961298	0.121558	0.0990512
2149	0.104224	0.0999071	0.0910004	0.106511	0.108011	0.101035	0.0999758	0.0931419	0.0994477	0.0968809
2150	0.0971162	0.0950144	0.100486	0.0916362	0.0934862	0.105752	0.101782	0.104268	0.107481	0.10304
2151	0.0940323	0.0849623	0.0989049	0.101588	0.0944841	0.093181	0.126607	0.0856168	0.116558	0.104371
2152	0.0996991	0.102117	0.0967715	0.090065	0.0912515	0.0925762	0.101768	0.0978852	0.12581	0.102744
2153	0.0939018	0.101603	0.0930399	0.0960161	0.110996	0.0922225	0.0949413	0.096412	0.123212	0.0985901
2154	0.0958158	0.0924522	0.0942145	0.114668	0.119736	0.0965984	0.092456	0.0982054	0.100761	0.0952258
2155	0.098956	0.110095	0.102359	0.0995206	0.0991128	0.0997905	0.0910093	0.101874	0.0968245	0.100512
2156	0.103517	0.110853	0.0966471	0.0972967	0.0961125	0.104047	0.0961863	0.0992551	0.0984871	0.0976586
2157	0.0934466	0.104623	0.0958051	0.115226	0.0936739	0.0975926	0.109366	0.097005	0.0931909	0.100086
2158	0.10488	0.0883707	0.0985775	0.0936578	0.0957549	0.0941541	0.0993524	0.109308	0.124498	0.0914521
2159	0.0979199	0.0980544	0.102898	0.0924964	0.0933945	0.0925039	0.0953213	0.107454	0.12764	0.0925387
2160	0.10331	0.0976434	0.0998591	0.0978996	0.0961634	0.09791	0.106605	0.0979327	0.0948828	0.107842
2161	0.0989008	0.0973866	0.0985848	0.0910979	0.0912827	0.102148	0.0979184	0.0978516	0.125124	0.100033
2162	0.107941	0.105934	0.0968273	0.100366	0.0998641	0.103095	0.0934969	0.0977025	0.0974046	0.0972586
2163	0.0955589	0.1002	0.109736	0.0939438	0.0933342	0.0961958	0.0902093	0.118297	0.104749	0.09757
2164	0.102679	0.0986287	0.0877234	0.105638	0.104439	0.105746	0.101964	0.0917707	0.102878	0.0987668
2165	0.091969	0.109744	0.0867015	0.1249	0.102609	0.0945282	0.0907711	0.0884162	0.118567	0.0923705
2166	0.10311	0.106768	0.0965376	0.0989921	0.0995027	0.0954998	0.0949149	0.106653	0.101187	0.0970023
2167	0.102496	0.103016	0.0956475	0.0944557	0.101223	0.103699	0.103221	0.0890053	0.102846	0.104729
2168	0.0932169	0.0996761	0.0968993	0.0940138	0.0960737	0.0954764	0.0946859	0.0964744	0.133103	0.101153
2169	0.0935454	0.103462	0.100314	0.0980318	0.103172	0.0964216	0.0993101	0.0969242	0.107933	0.101307
2170	0.103664	0.101244	0.100859	0.096126	0.0959768	0.103216	0.102054	0.098922	0.0978271	0.0999638
2171	0.105367	0.104172	0.095575	0.0998893	0.104117	0.0968382	0.101639	0.0966066	0.0958059	0.100159
2172	0.0948592	0.100587	0.102498	0.0890202	0.0954897	0.0945535	0.107726	0.102982	0.109728	0.102959
2173	0.0993715	0.0921508	0.0968151	0.0913529	0.0909929	0.107046	0.103085	0.092987	0.124661	0.101795
2174	0.0962538	0.0873931	0.0932971	0.0927688	0.0939611	0.0924291	0.106868	0.0992489	0.140128	0.098372
2175	0.0986973	0.094235	0.0939735	0.10072	0.102671	0.097852	0.100992	0.0938275	0.124172	0.0932108
2176	0.0963918	0.0950883	0.101764	0.0985632	0.0988025	0.0971266	0.107051	0.101505	0.0997464	0.104042
2177	0.104594	0.0910979	0.0908394	0.0900468	0.0987069	0.0965811	0.106463	0.0911235	0.132662	0.0985379
2178	0.0906416	0.119129	0.110128	0.0971711	0.0972638	0.103702	0.0962286	0.0893909	0.0991936	0.097181
2179	0.0983121	0.0945454	0.103918	0.0960654	0.0923674	0.107881	0.100426	0.10302	0.0975878	0.105624
2180	0.0906747	0.0980051	0.106497	0.0900838	0.0974651	0.0934494	0.0990597	0.0969956	0.127599	0.100682
2181	0.0941278	0.0963508	0.0975762	0.11315	0.0934809	0.103993	0.0939685	0.109869	0.0963706	0.100868
2182	0.0947541	0.101762	0.096932	0.112357	0.113429	0.0983107	0.0919522	0.0986717	0.0976735	0.094232
2183	0.0948851	0.0917743	0.0934261	0.0976007	0.0969722	0.0964382	0.0995783	0.10121	0.133844	0.0948113
2184	0.103172	0.0936429	0.0995871	0.0996019	0.0990828	0.102196	0.0997055	0.106365	0.0975456	0.0988479
2185	0.104394	0.0974301	0.0932861	0.0980645	0.0999085	0.103661	0.101843	0.0995439	0.102162	0.0997943
2186	0.118392	0.0900507	0.0899199	0.0935155	0.0970471	0.12008	0.0960211	0.099361	0.0981882	0.0968853
2187	0.1079	0.0995969	0.0943561	0.103148	0.0983633	0.0967128	0.100598	0.105039	0.096997	0.0971993
2188	0.107928	0.0944519	0.108826	0.0895232	0.094909	0.108645	0.11328	0.0955224	0.0908558	0.0952895
2189	0.0964371	0.104197	0.0937553	0.0990169	0.0910031	0.0928355	0.118053	0.0941965	0.107289	0.103783
2190	0.10171	0.0949586	0.103419	0.097161	0.10693	0.0964578	0.111089	0.0990468	0.0963272	0.0926658
2191	0.101555	0.0983408	0.10526	0.0973571	0.0973564	0.0998844	0.103072	0.0965666	0.0955709	0.104884
2192	0.105168	0.0944279	0.098326	0.096613	0.100051	0.0994865	0.0982827	0.102746	0.103045	0.101855
2193	0.0943871	0.104618	0.102284	0.0949724	0.0945563	0.0905831	0.100706	0.0945916	0.120941	0.102961
2194	0.131282	0.0904953	0.0873931	0.0975301	0.0937537	0.0926864	0.0941263	0.108252	0.113772	0.0904007
2195	0.0941471	0.08831	0.110097	0.10601	0.105726	0.105343	0.0940035	0.10175	0.09567	0.0983421
2196	0.0948563	0.118453	0.112029	0.0969131	0.0918771	0.118827	0.0883747	0.0945261	0.0912905	0.092195
2197	0.0956926	0.100681	0.0994555	0.103494	0.103837	0.0938331	0.10092	0.102158	0.100018	0.100117
2198	0.0953074	0.115476	0.116138	0.0933604	0.0932266	0.0926821	0.100612	0.0925609	0.0910784	0.109613
2199	0.0982125	0.0995929	0.100439	0.0944737	0.0890566	0.0979721	0.0991989	0.100753	0.11935	0.10121
2200	0.100812	0.0956157	0.0992578	0.112158	0.0937401	0.092636	0.0955125	0.116932	0.0920866	0.100952
2201	0.0926134	0.102205	0.108706	0.0969812	0.0972938	0.0929192	0.104715	0.100818	0.0991823	0.104681
2202	0.106857	0.0951135	0.088437	0.101895	0.0923547	0.104929	0.0968021	0.0994723	0.119033	0.0952069
2203	0.106515	0.0952691	0.0905002	0.0980694	0.0985645	0.0958246	0.102872	0.0920682	0.125212	0.0955292
2204	0.0977815	0.0953781	0.100791	0.0975206	0.101676	0.108799	0.0956575	0.0963713	0.102939	0.103048
2205	0.0967365	0.101808	0.0982451	0.0991876	0.0904304	0.102945	0.0924762	0.0993608	0.12194	0.0970666
2206	0.107446	0.10197	0.0980013	0.096651	0.100945	0.0982836	0.0988029	0.0978451	0.0980167	0.102105
2207	0.0988989	0.097647	0.0949762	0.100302	0.0959471	0.0992213	0.108415	0.102962	0.102421	0.0993354
2208	0.100513	0.0939823	0.101771	0.0968138	0.101846	0.0924265	0.106893	0.102622	0.102078	0.101139
2209	0.100171	0.105017	0.107217	0.0957592	0.0966919	0.0916331	0.101774	0.101718	0.0969701	0.103076
2210	0.106657	0.0997544	0.0894884	0.10244	0.101276	0.100667	0.0954172	0.103957	0.103834	0.0966506
2211	0.099909	0.0922662	0.0994708	0.0946209	0.103654	0.102518	0.0912464	0.0978283	0.120696	0.0979746
2212	0.101944	0.103486	0.0949457	0.105167	0.10356	0.100187	0.0959278	0.101112	0.100417	0.0932486
2213	0.0974659	0.0996033	0.100338	0.102323	0.0943356	0.105683	0.103826	0.0977477	0.0954674	0.103069
2214	0.0992867	0.100767	0.094839	0.102359	0.102684	0.0977934	0.0955679	0.106701	0.103968	0.0962083
2215	0.105747	0.0981666	0.0910202	0.101701	0.101229	0.103684	0.0995044	0.100399	0.102904	0.0956682
2216	0.0955324	0.0933277	0.088637	0.0953744	0.0964673	0.109289	0.0949525	0.0909955	0.143561	0.0924687
2217	0.0988336	0.100952	0.100457	0.0959116	0.0991603	0.108685	0.0951499	0.0987269	0.101918	0.100156
2218	0.098591	0.0986986	0.100121	0.0942905	0.0978256	0.0943027	0.0954858	0.0999854	0.123471	0.0976114
2219	0.0975529	0.0958188	0.0970042	0.0983128	0.0975652	0.0954828	0.101499	0.091726	0.124387	0.101146
2220	0.104027	0.0984295	0.0851572	0.101739	0.100389	0.0977851	0.100488	0.0905511	0.127613	0.0944588
2221	0.107374	0.103275	0.0979325	0.0911445	0.0933859	0.0983477	0.0935986	0.100523	0.118482	0.0961229
2222	0.102628	0.0917228	0.0947356	0.0950785	0.121498	0.0942326	0.0959611	0.0966666	0.112625	0.0953174
2223	0.0962498	0.10617	0.0967048	0.098858	0.095484	0.103035	0.0902849	0.0964207	0.122277	0.0948579
2224	0.0938923	0.0917119	0.105698	0.0986745	0.0938956	0.127664	0.0943476	0.100051	0.09584	0.0974043
2225	0.10061	0.101336	0.100519	0.0955349	0.101348	0.104437	0.0980209	0.0963267	0.102514	0.0993729
2226	0.100939	0.0955785	0.0926326	0.0949256	0.094541	0.100914	0.107017	0.0894994	0.123227	0.101215
2227	0.0997979	0.1014	0.093289	0.0966001	0.0950468	0.106788	0.090052	0.0942242	0.127574	0.0955928
2228	0.0922997	0.101726	0.10817	0.10018	0.0967902	0.0962233	0.100057	0.104178	0.0977013	0.102624
2229	0.11505	0.0914977	0.100255	0.0944265	0.0945083	0.0933736	0.0962231	0.119591	0.0962307	0.0984198
2230	0.102659	0.100893	0.0914483	0.105012	0.105556	0.0905293	0.111299	0.0953168	0.098152	0.0995153
2231	0.103005	0.0932252	0.0890462	0.106903	0.103632	0.0927316	0.0994672	0.0959841	0.120124	0.0963182
2232	0.0996749	0.0918122	0.0917707	0.112335	0.106038	0.0969672	0.0986872	0.0927997	0.116004	0.0940871
2233	0.0971473	0.0920291	0.0952735	0.0951731	0.121597	0.105884	0.0925843	0.0897077	0.11263	0.0984184
2234	0.0911462	0.102699	0.108175	0.0964546	0.0960212	0.107453	0.096152	0.0964416	0.0981339	0.107289
2235	0.10311	0.0916176	0.098702	0.0845236	0.0940159	0.0983226	0.102249	0.0973523	0.127879	0.10267
2236	0.101654	0.0988296	0.09574	0.0959618	0.0893583	0.115182	0.0930259	0.0974221	0.123295	0.0893502
2237	0.100864	0.0985889	0.100991	0.100069	0.105323	0.096677	0.0977709	0.100615	0.0987088	0.100428
2238	0.0995273	0.0992952	0.110728	0.0911956	0.0890373	0.100171	0.0915243	0.117684	0.0995524	0.100894
2239	0.0924684	0.109247	0.086988	0.0940736	0.100221	0.0943051	0.0913349	0.091524	0.150451	0.0906946
2240	0.0970519	0.0921369	0.102953	0.0950019	0.0944708	0.0979698	0.0899608	0.114215	0.124105	0.0920948
2241	0.0976999	0.100209	0.100297	0.0966427	0.0985001	0.102146	0.095355	0.105823	0.100371	0.103042
2242	0.103343	0.0996492	0.0907221	0.0941097	0.0945759	0.0936369	0.102587	0.0959058	0.129104	0.0970273
2243	0.0979473	0.0954186	0.0956399	0.0976631	0.0989275	0.101587	0.0983286	0.0929461	0.12457	0.0973338
2244	0.0980272	0.0907225	0.0999163	0.0969142	0.0966251	0.0996142	0.100335	0.0949064	0.123084	0.100062
2245	0.097101	0.0980214	0.0939688	0.0959633	0.0913896	0.0947894	0.10191	0.0991356	0.131767	0.0965342
2246	0.0964018	0.103932	0.0975402	0.0959564	0.0963825	0.0956432	0.0972123	0.103481	0.108244	0.105718
2247	0.0919301	0.111477	0.0881733	0.0963078	0.0984962	0.0912261	0.107582	0.089209	0.133277	0.0935075
2248	0.103161	0.0945802	0.103552	0.0969543	0.107302	0.101436	0.0964717	0.102649	0.0957431	0.097889
2249	0.10251	0.0945337	0.0988727	0.0843113	0.0894105	0.0984323	0.0999032	0.104865	0.128257	0.0992535
2250	0.0950864	0.107093	0.0963912	0.0987978	0.100045	0.0938616	0.100433	0.0993478	0.107009	0.102516
2251	0.0896086	0.095584	0.0995073	0.0902388	0.0951543	0.0974336	0.116747	0.0941962	0.119873	0.10225
2252	0.102447	0.0947394	0.0965752	0.0973701	0.0970042	0.100119	0.0968123	0.0953938	0.123612	0.096124
2253	0.0952232	0.10366	0.10024	0.113558	0.0965786	0.0867258	0.112559	0.0973313	0.0929775	0.101233
2254	0.0959076	0.0981593	0.101383	0.0859753	0.0964073	0.122619	0.0888138	0.0957629	0.114854	0.100085
2255	0.096887	0.0923438	0.0964104	0.0986324	0.0998547	0.103986	0.0957392	0.0941979	0.125973	0.0962297
2256	0.0938789	0.0914392	0.10685	0.0984615	0.102412	0.0976377	0.110017	0.102537	0.0957443	0.100845
2257	0.104503	0.107327	0.0941929	0.104312	0.10126	0.102267	0.094715	0.0966165	0.0996002	0.0952285
2258	0.0930476	0.0939539	0.0951645	0.0970902	0.119672	0.0928084	0.0979062	0.0960891	0.119313	0.0956893
2259	0.0964587	0.101588	0.0971815	0.0959558	0.100895	0.0994377	0.0928992	0.0917405	0.125811	0.0985892
2260	0.121968	0.110104	0.090961	0.10454	0.101392	0.0940441	0.0953331	0.0984929	0.0906427	0.0923187
2261	0.109295	0.0948528	0.0986096	0.101837	0.102908	0.0975066	0.104254	0.0992613	0.0907579	0.100462
2262	0.109111	0.100604	0.0869652	0.0996268	0.0985237	0.103764	0.105141	0.0925214	0.105428	0.0985574
2263	0.0972854	0.10244	0.0901581	0.0970665	0.0939634	0.0953493	0.101465	0.0950385	0.132295	0.0957079
2264	0.0981651	0.0882859	0.102058	0.0947409	0.100901	0.10992	0.0938986	0.104566	0.103808	0.103474
2265	0.097356	0.0952573	0.0942419	0.0921183	0.098629	0.0926958	0.114867	0.0902088	0.128753	0.0965669
2266	0.106819	0.091913	0.101813	0.10169	0.104071	0.101917	0.105429	0.0988592	0.0889811	0.0980176
2267	0.0943739	0.087379	0.0963852	0.105369	0.10279	0.100467	0.102236	0.0934033	0.119043	0.0987588
2268	0.105282	0.0928462	0.0972085	0.0931593	0.0960881	0.0995692	0.0969283	0.102605	0.116388	0.10006
2269	0.102489	0.089148	0.103849	0.0885351	0.0948084	0.103094	0.087888	0.11085	0.126342	0.0928366
2270	0.101515	0.092785	0.0984501	0.0988289	0.0915538	0.110904	0.0922614	0.0943309	0.117651	0.101627
2271	0.113281	0.122716	0.0939852	0.0918177	0.0943337	0.0940874	0.0983772	0.0933091	0.100911	0.0975873
2272	0.109584	0.105795	0.0883205	0.100882	0.0985697	0.100785	0.100555	0.0925062	0.101545	0.101777
2273	0.106707	0.0966681	0.091524	0.0929185	0.103032	0.096663	0.101628	0.100774	0.110039	0.10047
2274	0.100641	0.101757	0.0973545	0.0975914	0.101772	0.0998224	0.103416	0.0962118	0.101862	0.0997592
2275	0.103077	0.0957976	0.0946669	0.0909064	0.0979398	0.0900845	0.102187	0.0999445	0.128254	0.0977613
2276	0.103439	0.0959627	0.0963201	0.105709	0.0989918	0.0985986	0.0977804	0.097069	0.110961	0.0951239
2277	0.107286	0.106359	0.0958119	0.0979887	0.0922481	0.0979766	0.102694	0.097428	0.0981572	0.104195
2278	0.0971991	0.0981689	0.0980228	0.0923111	0.0976041	0.100099	0.0971543	0.091646	0.128032	0.100296
2279	0.119633	0.0897106	0.0980363	0.0929138	0.0860947	0.092427	0.0972388	0.119697	0.114323	0.0894219
2280	0.0995586	0.0924526	0.107637	0.10542	0.1155	0.0890812	0.0923163	0.104119	0.0957238	0.0980106
2281	0.0972205	0.100423	0.098556	0.102373	0.0983486	0.106684	0.0977965	0.0966242	0.10048	0.101481
2282	0.0957089	0.0930999	0.101443	0.0973644	0.0963198	0.104289	0.104142	0.103599	0.102685	0.10126
2283	0.105556	0.104539	0.100079	0.0883488	0.0994224	0.0972085	0.105687	0.0950384	0.101274	0.103113
2284	0.0982122	0.102503	0.0975799	0.104672	0.108382	0.0975514	0.097438	0.0909366	0.0980478	0.105004
2285	0.0948759	0.0879462	0.095877	0.0906131	0.0911383	0.101848	0.0988641	0.10617	0.136455	0.0966166
2286	0.0977861	0.101007	0.0969029	0.105409	0.0958641	0.107287	0.100451	0.0983387	0.0940065	0.102854
2287	0.100336	0.101343	0.103071	0.105095	0.0968026	0.0958739	0.102132	0.10275	0.0904323	0.101958
2288	0.0940962	0.0940288	0.0921731	0.0914944	0.0976241	0.0890711	0.109701	0.0923717	0.143802	0.0966771
2289	0.100973	0.0984775	0.102468	0.0866558	0.0899661	0.0978918	0.104063	0.0958211	0.12298	0.101006
2290	0.100159	0.096853	0.104814	0.100211	0.108398	0.0985368	0.0965495	0.099498	0.0940698	0.100765
2291	0.104946	0.100518	0.0995226	0.096741	0.0957065	0.0958551	0.0989901	0.0984543	0.112354	0.0969941
2292	0.0945235	0.10691	0.101521	0.09601	0.0961371	0.0967473	0.0904908	0.101207	0.122356	0.0944603
2293	0.0981055	0.102772	0.0979508	0.108744	0.105497	0.0952679	0.0940716	0.104823	0.0987965	0.093971
2294	0.102235	0.0986193	0.0907671	0.0984564	0.091382	0.101105	0.0942887	0.10385	0.123131	0.0964978
2295	0.107343	0.100385	0.100992	0.097105	0.102982	0.0939335	0.0955333	0.110161	0.0955293	0.0958737
2296	0.108	0.104869	0.0947983	0.0980344	0.0983008	0.097914	0.0923606	0.109621	0.0997454	0.0963782
2297	0.0950458	0.0943127	0.09887	0.0982483	0.100386	0.104275	0.094861	0.105124	0.107368	0.101623
2298	0.102509	0.101174	0.0916154	0.103079	0.104577	0.0967097	0.102108	0.0940493	0.105773	0.0987728
2299	0.0973039	0.0901487	0.107143	0.0969554	0.0977074	0.105664	0.101675	0.104724	0.0955178	0.102749
2300	0.0984072	0.0927287	0.101293	0.095714	0.0970079	0.100478	0.0968688	0.100119	0.12119	0.0962628
2301	0.100092	0.112382	0.0924869	0.106507	0.0960576	0.0945906	0.096398	0.10438	0.0992111	0.0982133
2302	0.102438	0.100128	0.0996219	0.0945939	0.106097	0.101029	0.0923238	0.096626	0.103463	0.103908
2303	0.115373	0.0885878	0.0900195	0.0918091	0.0916759	0.1055	0.124397	0.0926198	0.0999373	0.0999072
2304	0.0966708	0.102208	0.0976817	0.0909128	0.0937805	0.0958164	0.105429	0.0891857	0.12811	0.100895
2305	0.0951072	0.0920696	0.0923309	0.0961505	0.0952164	0.103073	0.105923	0.0949851	0.129813	0.095789
2306	0.128564	0.099734	0.0902069	0.101158	0.0975737	0.0931589	0.0884225	0.118705	0.0921993	0.0897467
2307	0.0956379	0.102347	0.0983963	0.10171	0.0959639	0.108877	0.0995088	0.0965259	0.0982957	0.102736
2308	0.107943	0.0919269	0.0920762	0.0974282	0.097309	0.0968261	0.0981167	0.0997417	0.123671	0.0951875
2309	0.0966767	0.0960682	0.0982546	0.0927222	0.0875077	0.0957286	0.101811	0.105874	0.125326	0.100428
2310	0.101003	0.0919122	0.101224	0.0948555	0.0945205	0.128382	0.0994524	0.0950261	0.0958837	0.0969911
2311	0.098706	0.100159	0.096816	0.10744	0.0992291	0.10491	0.0971942	0.097893	0.0963047	0.101268
2312	0.0957919	0.0970536	0.091768	0.105634	0.104223	0.101617	0.0980495	0.098297	0.105849	0.102081
2313	0.101075	0.103722	0.0907998	0.107223	0.0973017	0.108163	0.0954657	0.0956888	0.10026	0.100384
2314	0.10479	0.101491	0.0949241	0.095925	0.0999456	0.0905379	0.0952703	0.0976024	0.122649	0.0973963
2315	0.107757	0.0979888	0.0839779	0.100591	0.0952713	0.101533	0.0996036	0.0933966	0.12587	0.0944756
2316	0.107601	0.0912089	0.0924164	0.100702	0.0969108	0.100837	0.0968669	0.0998946	0.119597	0.09398
2317	0.0983375	0.104017	0.102247	0.102803	0.106512	0.0959277	0.0922743	0.0972942	0.0962334	0.10453
2318	0.0999713	0.0965645	0.100913	0.0969841	0.10077	0.103922	0.102286	0.0986255	0.0978898	0.102003
2319	0.100435	0.0900461	0.0846541	0.129802	0.106212	0.0983121	0.0919739	0.114092	0.0934167	0.0907527
2320	0.0956196	0.101432	0.0920859	0.09536	0.0942368	0.0940481	0.0903425	0.118388	0.121969	0.0971331
2321	0.106814	0.103906	0.0968394	0.10502	0.0994442	0.0979389	0.100392	0.101921	0.0918288	0.0956862
2322	0.0999646	0.0935841	0.0961215	0.101108	0.102484	0.112968	0.0989045	0.0914079	0.10626	0.0970545
2323	0.103092	0.0964858	0.0897473	0.104283	0.102203	0.110395	0.0923685	0.100346	0.104353	0.0967137
2324	0.0966106	0.0989849	0.0972746	0.0983297	0.107336	0.0965888	0.0999692	0.095477	0.10768	0.102205
2325	0.0980244	0.0956104	0.10051	0.0855549	0.0903145	0.102491	0.11299	0.091781	0.125408	0.0976094
2326	0.0930912	0.0986721	0.107181	0.0979081	0.106829	0.0961393	0.0994184	0.0970288	0.0985557	0.105333
2327	0.106376	0.0978199	0.109499	0.0935561	0.0893375	0.109275	0.0917003	0.113218	0.0913482	0.0970106
2328	0.0947869	0.0905181	0.0901685	0.100699	0.11877	0.0991493	0.0985604	0.0916685	0.118618	0.0977548
2329	0.0972948	0.102602	0.0960324	0.0909966	0.0895986	0.0977092	0.103815	0.0929674	0.128567	0.101073
2330	0.105693	0.0936277	0.0934557	0.0924265	0.0970123	0.10576	0.0964768	0.0953788	0.126663	0.093685
2331	0.103072	0.0995236	0.099344	0.0888524	0.0977252	0.0934081	0.104774	0.0986965	0.123635	0.0912682
2332	0.10992	0.0978386	0.0876219	0.102499	0.0987376	0.0988072	0.0915026	0.101974	0.121061	0.0902195
2333	0.102279	0.102173	0.09941	0.0999898	0.0992921	0.105697	0.0975946	0.0914104	0.0979762	0.104168
2334	0.116042	0.0928563	0.0930099	0.096441	0.100473	0.0990906	0.100733	0.0902094	0.112657	0.0985197
2335	0.098955	0.100587	0.104438	0.0989313	0.0937819	0.0973087	0.0980785	0.10487	0.0968383	0.106168
2336	0.106299	0.098617	0.0929944	0.109132	0.0938507	0.109947	0.0960168	0.104319	0.0949451	0.0933808
2337	0.0976477	0.108773	0.0976386	0.099559	0.098884	0.0904649	0.106922	0.0983646	0.10113	0.10107
2338	0.093395	0.119729	0.0890913	0.105218	0.0906816	0.0946462	0.0897689	0.0952696	0.131622	0.0914623
2339	0.106055	0.0929829	0.0893055	0.102258	0.103652	0.0961748	0.105706	0.100059	0.105178	0.0988732
2340	0.103302	0.0974828	0.0978574	0.0980478	0.101099	0.10807	0.0990727	0.0963178	0.0975923	0.101034
2341	0.100398	0.104271	0.0972748	0.102174	0.105819	0.0992472	0.0953788	0.0917005	0.0999714	0.104064
2342	0.101226	0.0992906	0.101349	0.0976331	0.103719	0.0960392	0.10093	0.0997307	0.0992802	0.10088
2343	0.0977412	0.095393	0.0984933	0.105229	0.107645	0.100745	0.100224	0.0966798	0.0985028	0.0993471
2344	0.100291	0.0943492	0.102844	0.0952911	0.0936382	0.110285	0.101551	0.104506	0.0950451	0.101809
2345	0.109535	0.0923237	0.0876767	0.0955306	0.0911643	0.0982511	0.10409	0.10085	0.125367	0.0955192
2346	0.102908	0.0984014	0.0871622	0.0937391	0.09618	0.0999327	0.0910897	0.118644	0.119354	0.0930053
2347	0.0970167	0.0938901	0.0987673	0.0896947	0.0920465	0.100423	0.104241	0.0957549	0.125449	0.103162
2348	0.099208	0.103558	0.0988517	0.0952622	0.098229	0.106764	0.0956164	0.0989402	0.104841	0.0987996
2349	0.100397	0.0938619	0.0933463	0.0934305	0.0910768	0.0992485	0.101653	0.0976992	0.127121	0.102682
2350	0.101693	0.100221	0.101462	0.0937184	0.0989436	0.0977798	0.102892	0.101206	0.100732	0.10143
2351	0.0953707	0.0957671	0.0941594	0.0868923	0.0932763	0.0861376	0.10411	0.100136	0.14669	0.0985543
2352	0.100533	0.0998664	0.0966947	0.101514	0.0974186	0.109768	0.0935226	0.100952	0.100166	0.0994277
2353	0.0941111	0.0974415	0.0888712	0.114527	0.103859	0.0949814	0.0952686	0.111991	0.104667	0.0945447
2354	0.0985326	0.101615	0.100682	0.0952341	0.104037	0.108132	0.0953812	0.0964454	0.102182	0.0977491
2355	0.0965069	0.101169	0.0959275	0.0967248	0.091682	0.100119	0.0968617	0.0989169	0.127071	0.0954141
2356	0.0914589	0.0939347	0.0990034	0.0962067	0.117333	0.103408	0.0922067	0.0957478	0.113025	0.0980956
2357	0.0979173	0.0957188	0.0949909	0.101239	0.0934546	0.0953854	0.101392	0.0950087	0.124273	0.101074
2358	0.101694	0.0954466	0.0974756	0.11089	0.106633	0.099322	0.0958073	0.0998879	0.0922096	0.100461
2359	0.0987948	0.0910136	0.105925	0.101473	0.099371	0.102046	0.104524	0.102337	0.0922424	0.10185
2360	0.0982549	0.0986808	0.101776	0.102712	0.102317	0.0975028	0.0987838	0.106006	0.0948313	0.0990202
2361	0.107702	0.100121	0.104924	0.0948053	0.0956926	0.103465	0.0974879	0.10261	0.0931791	0.0995738
2362	0.0992997	0.0980086	0.0874154	0.0934099	0.0961364	0.0955945	0.0993899	0.116175	0.123266	0.0918868
2363	0.0948158	0.0926612	0.119365	0.0930869	0.112219	0.113223	0.0989743	0.0922073	0.0933328	0.0891858
2364	0.0964888	0.0982525	0.103017	0.0975641	0.0980052	0.101563	0.105702	0.0977671	0.099755	0.10186
2365	0.0946309	0.0947255	0.09096	0.119454	0.108259	0.103685	0.0962192	0.0987541	0.0939203	0.0993794
2366	0.0965051	0.0914384	0.0963299	0.11965	0.101408	0.0953027	0.119409	0.093451	0.0888575	0.0973602
2367	0.102265	0.0914325	0.096615	0.103009	0.0985444	0.101901	0.104636	0.104405	0.0950178	0.102
2368	0.098272	0.0879387	0.0991235	0.0994292	0.103241	0.101862	0.108815	0.0979315	0.100229	0.103137
2369	0.110628	0.117146	0.0998033	0.092809	0.0908645	0.0985059	0.0947993	0.10143	0.0959923	0.0980047
2370	0.0978341	0.0996718	0.101418	0.101716	0.0984126	0.101182	0.0980763	0.105021	0.0993468	0.0971656
2371	0.0968066	0.101703	0.0863306	0.0966192	0.0979122	0.0922728	0.0965868	0.0947602	0.147253	0.0908223
2372	0.110099	0.107494	0.0968787	0.0944724	0.0963499	0.0956631	0.0992441	0.0993017	0.0996677	0.100979
2373	0.102062	0.0999281	0.103987	0.091086	0.0985205	0.103236	0.0977389	0.102483	0.101408	0.0994325
2374	0.0976314	0.100996	0.0949104	0.103977	0.0986077	0.0987678	0.101798	0.10133	0.10122	0.100971
2375	0.0946871	0.0992406	0.0996673	0.104033	0.0969687	0.105161	0.0938081	0.104958	0.100513	0.100893
2376	0.100314	0.0982671	0.0998015	0.0949001	0.0967673	0.100867	0.10111	0.103571	0.10249	0.101973
2377	0.0986312	0.103057	0.107226	0.0982389	0.0979731	0.100318	0.10184	0.0961257	0.091818	0.104617
2378	0.102556	0.100396	0.0921395	0.100486	0.0986084	0.096747	0.100093	0.105131	0.105367	0.0987471
2379	0.108935	0.0865777	0.0981876	0.092523	0.0961183	0.115972	0.0872008	0.0987958	0.117445	0.0978851
2380	0.096183	0.0999444	0.0910156	0.115778	0.110306	0.0921348	0.0981739	0.0996572	0.0994455	0.0976949
2381	0.0960612	0.0972385	0.10094	0.104497	0.100525	0.104886	0.0999692	0.100781	0.0945625	0.100342
2382	0.0959873	0.093433	0.0982755	0.0887869	0.0916703	0.0950776	0.105693	0.102243	0.130623	0.0987339
2383	0.100585	0.0903272	0.100105	0.0971544	0.105045	0.103409	0.102496	0.0961081	0.103095	0.101642
2384	0.110002	0.103208	0.0916353	0.0991342	0.0976345	0.100175	0.104272	0.0960198	0.100357	0.0976403
2385	0.0989328	0.100225	0.102421	0.0981486	0.0997627	0.0983107	0.0994661	0.101848	0.10152	0.0993611
2386	0.092706	0.0992118	0.102391	0.101215	0.106389	0.095702	0.0990239	0.0962298	0.10252	0.104936
2387	0.103459	0.0958855	0.0994149	0.0942311	0.0980151	0.0972452	0.0982292	0.0932966	0.120126	0.10036
2388	0.0978245	0.0961691	0.0921976	0.0943602	0.0930355	0.097065	0.0935011	0.117557	0.120691	0.0980482
2389	0.103455	0.105481	0.0950402	0.101435	0.099526	0.0971838	0.0940819	0.100722	0.101185	0.102144
2390	0.110767	0.100181	0.100714	0.0981285	0.0998981	0.0975906	0.101737	0.102157	0.0895162	0.0989979
2391	0.101939	0.102493	0.0904818	0.0943596	0.0967233	0.0916957	0.100828	0.0945995	0.13253	0.0951435
2392	0.102813	0.0960027	0.0875754	0.117147	0.0992801	0.114672	0.0925271	0.100465	0.0995936	0.0894757
2393	0.106673	0.100161	0.0928888	0.0918466	0.0982527	0.0960475	0.10066	0.105104	0.109477	0.0992457
2394	0.0958641	0.0997211	0.0984722	0.0911502	0.0901238	0.102766	0.0973407	0.0984138	0.128767	0.0977732
2395	0.101788	0.100533	0.0998975	0.0965189	0.0934654	0.101189	0.0978901	0.104333	0.0999177	0.104485
2396	0.102853	0.0968929	0.0929524	0.107321	0.0987059	0.10651	0.0988265	0.102217	0.0980957	0.0953974
2397	0.101437	0.103169	0.0960092	0.101925	0.0999327	0.103973	0.0947896	0.0963404	0.0990251	0.103525
2398	0.100824	0.0913194	0.10115	0.109623	0.118328	0.0925404	0.100773	0.0960939	0.095543	0.093637
2399	0.0931345	0.0933738	0.102399	0.0957039	0.0964069	0.0955986	0.103741	0.0953137	0.125329	0.0993533
2400	0.0967683	0.104101	0.0947376	0.111166	0.090422	0.120472	0.0936202	0.096995	0.0957444	0.0955072
2401	0.0911988	0.0976991	0.0997483	0.0971324	0.100483	0.0916566	0.0961795	0.0950842	0.131929	0.0996025
2402	0.104363	0.0939832	0.0925288	0.0970049	0.0983339	0.0963359	0.106392	0.0909621	0.122588	0.0979189
2403	0.115755	0.0980328	0.0898534	0.0905296	0.0854783	0.0924197	0.0983101	0.113475	0.122779	0.0935645
2404	0.100822	0.0901824	0.0923073	0.0906603	0.0940075	0.100213	0.106111	0.0948298	0.132486	0.0989174
2405	0.0961602	0.0989848	0.103421	0.0975417	0.1029	0.0922503	0.10624	0.101703	0.0994633	0.101507
2406	0.0955086	0.100123	0.100277	0.0995569	0.102349	0.106298	0.090369	0.10277	0.105118	0.0976307
2407	0.101839	0.0993516	0.0982878	0.102146	0.107436	0.0975663	0.0990146	0.0976644	0.0998818	0.0968531
2408	0.0938959	0.103103	0.0983903	0.105241	0.102046	0.0972502	0.101098	0.102212	0.100183	0.0967168
2409	0.100149	0.107414	0.102008	0.0972229	0.10104	0.101495	0.0923337	0.100403	0.0992613	0.0986971
2410	0.103971	0.0932936	0.0911449	0.0947456	0.101129	0.0944096	0.104921	0.0941186	0.126727	0.0960899
2411	0.106206	0.102975	0.0922218	0.102044	0.100897	0.0955537	0.0947271	0.10743	0.103052	0.095035
2412	0.110647	0.0906727	0.0957672	0.10099	0.0988766	0.116781	0.112477	0.090812	0.091793	0.0903935
2413	0.116585	0.102548	0.0883959	0.0964752	0.0958231	0.0907778	0.0871641	0.107765	0.123549	0.0912382
2414	0.104128	0.0928903	0.0933149	0.0974665	0.101293	0.0954552	0.104996	0.0946871	0.11748	0.0986483
2415	0.108728	0.117536	0.0937083	0.0906229	0.0960316	0.0863598	0.112401	0.0832081	0.124624	0.0874696
2416	0.105222	0.0873059	0.099882	0.0927412	0.0975457	0.0933178	0.114858	0.0933931	0.118215	0.0976166
2417	0.108404	0.0966427	0.0923318	0.0926755	0.0996737	0.0992129	0.0956034	0.0985525	0.12175	0.0954707
2418	0.0952329	0.100156	0.0979854	0.0926647	0.087544	0.0983486	0.101778	0.098215	0.124749	0.103864
2419	0.0956572	0.0910941	0.0994413	0.100105	0.0945839	0.118295	0.0939279	0.0986673	0.118605	0.0892062
2420	0.102192	0.103232	0.102264	0.104831	0.102875	0.0931351	0.0989811	0.105201	0.0920466	0.0950338
2421	0.0997603	0.103295	0.0966725	0.0983375	0.0945359	0.0936757	0.102869	0.0937644	0.119906	0.0976187
2422	0.112493	0.0985697	0.102658	0.0947038	0.0936651	0.0973503	0.0935961	0.115151	0.0919154	0.099447
2423	0.0960885	0.0960199	0.0892415	0.118283	0.0970362	0.121768	0.0896162	0.095456	0.0993598	0.0967623
2424	0.0980908	0.0856905	0.0985517	0.0956148	0.0956039	0.107015	0.101855	0.0976114	0.120136	0.0998429
2425	0.121898	0.10721	0.0891992	0.0949866	0.0989035	0.096628	0.10469	0.0923133	0.0960056	0.0982602
2426	0.0993885	0.0930779	0.0949811	0.103012	0.108292	0.0960573	0.0972157	0.105159	0.105102	0.0979071
2427	0.105596	0.0899681	0.0974177	0.0923181	0.0974844	0.0966836	0.105251	0.0948509	0.122742	0.0978981
2428	0.101592	0.102773	0.102993	0.0939571	0.101737	0.100316	0.0996277	0.0929245	0.0998863	0.104318
2429	0.101767	0.0991021	0.0958588	0.0976827	0.0930955	0.104572	0.0937978	0.0957445	0.118428	0.100149
2430	0.0965774	0.100571	0.0995778	0.102638	0.0986288	0.106556	0.0982171	0.0986817	0.0961778	0.102305
2431	0.0995478	0.0953201	0.0990529	0.0909112	0.0950713	0.0938642	0.106954	0.0971588	0.125081	0.0974443
2432	0.10795	0.0963588	0.0937809	0.105676	0.0983815	0.100791	0.0996811	0.105601	0.097031	0.0944627
2433	0.0914247	0.0965854	0.0935411	0.10586	0.104258	0.0930271	0.103105	0.090583	0.12531	0.096976
2434	0.0961905	0.092576	0.0966404	0.0939108	0.0957177	0.104507	0.098258	0.0981502	0.125379	0.0989923
2435	0.107575	0.106716	0.0968712	0.091927	0.0982005	0.0982538	0.091116	0.105945	0.105757	0.0978209
2436	0.0946869	0.0909049	0.0953847	0.101387	0.0977239	0.122253	0.0921725	0.0968149	0.110696	0.0977548
2437	0.0979268	0.0983638	0.10352	0.0975957	0.0968092	0.109157	0.0936681	0.101534	0.0999682	0.101219
2438	0.0996941	0.092987	0.0988035	0.0999449	0.10363	0.106519	0.09754	0.0982732	0.100571	0.101963
2439	0.0982814	0.0952874	0.0971651	0.119992	0.115441	0.0985849	0.0904645	0.101325	0.0890923	0.0940637
2440	0.109967	0.103734	0.0966311	0.0945415	0.100501	0.0956566	0.099131	0.0997103	0.0997154	0.100553
2441	0.108318	0.100292	0.09427	0.0924556	0.0907135	0.0983521	0.0993023	0.0962215	0.120133	0.100263
2442	0.0961199	0.0960013	0.0961084	0.0952845	0.0874151	0.0988699	0.105857	0.103343	0.125162	0.0961373
2443	0.101657	0.0970209	0.0917452	0.100814	0.10064	0.0983153	0.108909	0.0983338	0.102555	0.100277
2444	0.098001	0.105098	0.104436	0.0957367	0.0979415	0.097297	0.0980214	0.0978554	0.101025	0.10476
2445	0.0898765	0.0969463	0.108586	0.102281	0.113621	0.0915104	0.0919696	0.0916122	0.120706	0.093136
2446	0.107673	0.101453	0.093549	0.0993841	0.0953562	0.116864	0.0936596	0.0946897	0.0972404	0.0998617
2447	0.100549	0.099337	0.0947432	0.0952018	0.0970139	0.106061	0.0977484	0.0996631	0.107464	0.102446
2448	0.0940651	0.121665	0.103184	0.110218	0.0984839	0.0939064	0.0957723	0.0904052	0.0920074	0.100499
2449	0.106523	0.0975246	0.0972006	0.0923507	0.100649	0.0986414	0.102263	0.0976425	0.105494	0.101896
2450	0.0947449	0.0837784	0.0977224	0.109134	0.11118	0.118485	0.0903462	0.0906399	0.114417	0.0891218
2451	0.095547	0.104223	0.0994734	0.0926206	0.0908396	0.105653	0.107268	0.0939304	0.104155	0.106575
2452	0.0967867	0.105971	0.0971635	0.0990137	0.100643	0.0910238	0.0963799	0.0955109	0.121002	0.0971188
2453	0.0994656	0.0943193	0.107804	0.104444	0.115026	0.103535	0.091389	0.0916101	0.09456	0.097458
2454	0.100477	0.105408	0.092437	0.102673	0.0942956	0.0983062	0.0931668	0.0977585	0.122124	0.0937269
2455	0.113249	0.0946085	0.095102	0.101939	0.0981866	0.104647	0.0961393	0.103861	0.0947854	0.0970422
2456	0.0971057	0.0885926	0.101046	0.0915119	0.0909986	0.120896	0.0948038	0.101885	0.12034	0.0924084
2457	0.105436	0.0936546	0.09976	0.0960592	0.103746	0.103077	0.0904105	0.106613	0.101435	0.0996513
2458	0.109253	0.123507	0.100884	0.0922326	0.0937637	0.0965925	0.0908507	0.0932534	0.0973197	0.102619
2459	0.10116	0.0981213	0.0945378	0.0926474	0.0912737	0.0961329	0.0971562	0.107762	0.126077	0.0955261
2460	0.108688	0.108553	0.0912322	0.0959173	0.101232	0.104194	0.0916927	0.0956016	0.10369	0.099487
2461	0.0958209	0.100672	0.102458	0.0924993	0.0996143	0.103396	0.0974014	0.0986742	0.104638	0.105049
2462	0.0957853	0.0986918	0.0998884	0.0970967	0.0958264	0.107825	0.0964173	0.098225	0.10661	0.103724
2463	0.0869441	0.100027	0.0935739	0.0887606	0.0879915	0.0952155	0.0867767	0.109777	0.159678	0.092337
2464	0.107608	0.101812	0.0917033	0.103196	0.105531	0.0991114	0.0983413	0.099779	0.0976884	0.0952835
2465	0.103038	0.102177	0.0930934	0.0994417	0.104883	0.0943749	0.1014	0.0994277	0.10587	0.0966533
2466	0.126679	0.0962994	0.0893152	0.0927634	0.090569	0.105282	0.0972714	0.105452	0.0964604	0.0995322
2467	0.104774	0.0996907	0.0992564	0.0969465	0.0969794	0.0990418	0.0990135	0.0991861	0.0998141	0.105369
2468	0.0955148	0.089193	0.0979555	0.0945319	0.0994897	0.102417	0.0996125	0.0944243	0.124241	0.103015
2469	0.0997055	0.101506	0.097209	0.104541	0.101438	0.0983594	0.102967	0.0997263	0.093492	0.101103
2470	0.0964885	0.0944154	0.0941401	0.0987789	0.0982719	0.100255	0.106008	0.0882376	0.123459	0.100441
2471	0.0960781	0.0943427	0.101651	0.0993452	0.0968931	0.0996593	0.104914	0.104257	0.102054	0.100757
2472	0.0979486	0.0888235	0.0949494	0.0960756	0.0964242	0.0917941	0.108696	0.103537	0.125626	0.0965483
2473	0.102256	0.0994639	0.0972237	0.101759	0.106023	0.104153	0.0882833	0.100891	0.0994296	0.100525
2474	0.0970071	0.117624	0.104162	0.0996511	0.0977769	0.0914074	0.0956407	0.0914091	0.0962847	0.109526
2475	0.103404	0.10128	0.0934534	0.0941199	0.0912127	0.0951507	0.100828	0.101756	0.125145	0.094053
2476	0.0990501	0.097249	0.0987468	0.0989648	0.100065	0.103131	0.100005	0.102517	0.101716	0.0985176
2477	0.0935933	0.0863097	0.0939687	0.113162	0.115189	0.0958522	0.0975573	0.0915678	0.118752	0.09434
2478	0.102217	0.0942892	0.0988386	0.0988758	0.101231	0.100403	0.0994363	0.105053	0.0990124	0.100566
2479	0.0953968	0.113847	0.0930866	0.112275	0.0989459	0.0899381	0.0950783	0.0873666	0.11692	0.0978312
2480	0.100945	0.094835	0.100657	0.105114	0.0985654	0.108768	0.100184	0.0974008	0.0914509	0.101666
2481	0.100967	0.0914313	0.0946673	0.0940867	0.101562	0.09526	0.101442	0.0908832	0.128868	0.101446
2482	0.106145	0.103645	0.0946526	0.10631	0.101215	0.0916538	0.0990073	0.103418	0.0957244	0.0983064
2483	0.101435	0.0952516	0.0953314	0.110501	0.101891	0.0989676	0.0995088	0.0991737	0.0958214	0.102058
2484	0.101006	0.107633	0.0901418	0.0939632	0.0894645	0.100312	0.0955088	0.0996852	0.12775	0.0951385
2485	0.0948997	0.0941554	0.0972328	0.100334	0.106281	0.102947	0.103058	0.0912885	0.105973	0.104137
2486	0.0960622	0.0922844	0.093145	0.084322	0.0909702	0.0942795	0.120925	0.0931273	0.141077	0.0946184
2487	0.102046	0.0918843	0.0973255	0.106151	0.0943599	0.125607	0.0964247	0.0948143	0.0921656	0.0984475
2488	0.098638	0.0998756	0.095017	0.0985584	0.097241	0.101854	0.0917458	0.0964701	0.125195	0.0957629
2489	0.0984554	0.0936995	0.0969467	0.102848	0.0970687	0.0917992	0.100408	0.102301	0.12112	0.0956053
2490	0.0952972	0.0999124	0.100756	0.0919886	0.09723	0.100382	0.101278	0.100002	0.107555	0.105961
2491	0.0893451	0.108079	0.117239	0.0881685	0.0860112	0.0997196	0.0865548	0.0934759	0.119236	0.112455
2492	0.106193	0.106672	0.0980858	0.10127	0.0965018	0.0989864	0.0951691	0.103417	0.0952344	0.098368
2493	0.0966625	0.102662	0.105983	0.100537	0.0932517	0.105324	0.0960911	0.10467	0.0952932	0.0991685
2494	0.0993106	0.0951122	0.0847009	0.114589	0.0898393	0.109058	0.0978628	0.0958912	0.123941	0.0897309
2495	0.100632	0.0988029	0.0960683	0.105151	0.10747	0.0995437	0.0995268	0.0957302	0.0997279	0.0974161
2496	0.0971697	0.0997834	0.0911501	0.102612	0.0976217	0.0967699	0.0899465	0.104688	0.129215	0.0915209
2497	0.0899656	0.0976819	0.105827	0.0928252	0.0929217	0.0967463	0.0982062	0.100589	0.126558	0.0990177
2498	0.0963834	0.0948587	0.100657	0.106803	0.0977958	0.0972532	0.0915021	0.119291	0.0983585	0.0968504
2499	0.103565	0.0962696	0.0946256	0.0887999	0.0909807	0.1001	0.101771	0.0978979	0.126277	0.100148
2500	0.105507	0.107501	0.0868409	0.0976613	0.100098	0.0911158	0.0923874	0.0987225	0.127528	0.0934445
2501	0.120869	0.11993	0.0939385	0.101098	0.093986	0.095026	0.0993924	0.0955964	0.0845896	0.0953933
2502	0.0954063	0.116246	0.107371	0.0947672	0.0992931	0.0978532	0.0964057	0.0985718	0.100236	0.0939113
2503	0.101318	0.0894025	0.0948266	0.092273	0.0925123	0.0993789	0.108678	0.0998017	0.125576	0.0964926
2504	0.0963052	0.0958596	0.104327	0.0984671	0.0929381	0.102069	0.0890508	0.105086	0.115052	0.100797
2505	0.100071	0.096451	0.0961916	0.0944213	0.0955834	0.102948	0.0949079	0.0993854	0.125223	0.0950617
2506	0.10456	0.097409	0.103341	0.0955287	0.0962573	0.10851	0.0943495	0.102701	0.0968843	0.100055
2507	0.106742	0.103145	0.0935994	0.102303	0.101016	0.0922277	0.0992001	0.104134	0.10029	0.0975184
2508	0.102787	0.0990843	0.105919	0.091661	0.0938577	0.101283	0.0934582	0.0926523	0.115193	0.104159
2509	0.0961798	0.0958319	0.0973171	0.109091	0.0896934	0.10686	0.0906284	0.120389	0.0953363	0.0982575
2510	0.0928508	0.0945228	0.105587	0.100399	0.103983	0.0956576	0.0942383	0.0915635	0.122831	0.0986125
2511	0.120604	0.113263	0.0929882	0.0949939	0.0946237	0.103038	0.0925193	0.0976196	0.0926575	0.0975433
2512	0.100041	0.0971449	0.0909901	0.09658	0.0919234	0.091886	0.0995309	0.126087	0.113246	0.0928539
2513	0.0953574	0.0964837	0.0971196	0.0996896	0.095105	0.10283	0.102799	0.0908739	0.120087	0.0999521
2514	0.101113	0.0944194	0.0988771	0.101262	0.103135	0.0967218	0.108298	0.0999455	0.09875	0.0974181
2515	0.117452	0.0998587	0.0888749	0.104604	0.0975556	0.0956399	0.111815	0.095845	0.0960471	0.0921138
2516	0.113686	0.0945768	0.09195	0.0979642	0.0962522	0.113233	0.0984264	0.0992057	0.0951103	0.099205
2517	0.0890903	0.0932981	0.0917751	0.0842975	0.0874021	0.0882875	0.0999513	0.110636	0.160794	0.0957361
2518	0.107743	0.0955965	0.0945748	0.0985159	0.0986744	0.10237	0.0960929	0.109225	0.0996263	0.0974247
2519	0.0982599	0.0955625	0.0919429	0.0969127	0.102743	0.0932822	0.100909	0.0958462	0.133008	0.09219
2520	0.100451	0.0934402	0.106458	0.0962252	0.101251	0.104956	0.102913	0.0971071	0.0947469	0.102111
2521	0.0977836	0.100125	0.0907647	0.0987324	0.099654	0.0866419	0.105416	0.0966594	0.13006	0.0950133
2522	0.0929842	0.093541	0.0973365	0.0991171	0.101874	0.0946398	0.104865	0.092427	0.127539	0.0961952
2523	0.0983876	0.0930442	0.112719	0.0910109	0.0958276	0.124316	0.0967789	0.097312	0.0887742	0.100901
2524	0.10752	0.10105	0.0924118	0.0991689	0.0988195	0.0932489	0.105037	0.10068	0.101623	0.10071
2525	0.0937146	0.100045	0.102543	0.0916485	0.0933902	0.0970295	0.107965	0.0924537	0.12054	0.101097
2526	0.105307	0.115773	0.102062	0.0864021	0.0860047	0.0933148	0.0989624	0.0930486	0.122512	0.0970481
2527	0.0964792	0.0970388	0.0888829	0.10404	0.0963392	0.0984286	0.103677	0.0960348	0.127059	0.0925076
2528	0.0954115	0.0958655	0.102368	0.100101	0.0950136	0.107644	0.0995629	0.103356	0.0971942	0.103275
2529	0.104772	0.094717	0.0952369	0.0987438	0.103426	0.0959995	0.108913	0.100328	0.0995147	0.0984256
2530	0.0946776	0.100743	0.0986263	0.0954111	0.0935151	0.0972249	0.096824	0.094037	0.126027	0.103512
2531	0.0939969	0.103776	0.114641	0.0911394	0.0927382	0.11685	0.0897284	0.0989151	0.0962641	0.101383
2532	0.097551	0.0999921	0.0949917	0.0941057	0.0984784	0.0938712	0.104623	0.0899453	0.129561	0.0975926
2533	0.102516	0.0948059	0.096784	0.0982911	0.108073	0.0981288	0.0997314	0.10018	0.103731	0.0978853
2534	0.0985603	0.0944463	0.0971778	0.105027	0.108107	0.0970449	0.104445	0.0976112	0.0999596	0.0976871
2535	0.0992604	0.0920673	0.100024	0.102512	0.102524	0.0969931	0.099951	0.105554	0.0997882	0.101277
2536	0.0977607	0.0945089	0.095048	0.0984248	0.103461	0.0970751	0.102904	0.089563	0.123284	0.0984803
2537	0.100284	0.101226	0.0964473	0.101523	0.10068	0.104172	0.0973895	0.10266	0.0975651	0.0980174
2538	0.104836	0.0948098	0.0941811	0.100223	0.0990943	0.099363	0.0957063	0.111809	0.102544	0.0973924
2539	0.100618	0.106944	0.0975309	0.101244	0.0986678	0.0990528	0.0914752	0.107989	0.0990974	0.0974443
2540	0.0958836	0.0876403	0.0904291	0.0899992	0.11369	0.0961412	0.0971966	0.0873864	0.145415	0.0973076
2541	0.0989217	0.0909238	0.10908	0.0916554	0.0929525	0.108027	0.0933485	0.0923653	0.11499	0.107588
2542	0.100314	0.10254	0.0966404	0.105196	0.105049	0.102826	0.0914017	0.0952984	0.0979696	0.102887
2543	0.0905053	0.103324	0.0961677	0.101686	0.0980034	0.0930455	0.0951879	0.0970411	0.128673	0.097078
2544	0.0964573	0.0944307	0.0992717	0.100109	0.0927295	0.10095	0.102934	0.0952068	0.118123	0.0999272
2545	0.0996052	0.101159	0.103876	0.0965663	0.0967281	0.0963893	0.104802	0.100336	0.0987207	0.101815
2546	0.107128	0.100639	0.0969589	0.0995102	0.105635	0.0951227	0.10663	0.0944723	0.0980147	0.0959208
2547	0.121132	0.0909489	0.0923236	0.0972921	0.0970032	0.0986959	0.0933001	0.0995418	0.11396	0.0956094
2548	0.102984	0.10624	0.0923812	0.0977753	0.0988007	0.101594	0.0925889	0.101816	0.106379	0.0997804
2549	0.104045	0.0964626	0.0999741	0.0957377	0.0978972	0.111181	0.0924765	0.103347	0.0972275	0.101354
2550	0.110596	0.0994553	0.095551	0.0935026	0.0895501	0.0926257	0.0883263	0.114557	0.124045	0.0918907
2551	0.103174	0.104985	0.100844	0.092228	0.0897366	0.0974332	0.0983965	0.110329	0.100661	0.102266
2552	0.0969434	0.092343	0.106109	0.0951033	0.0943797	0.104233	0.117023	0.0962472	0.0923906	0.104946
2553	0.101421	0.100963	0.10528	0.0921102	0.0963444	0.0985742	0.104292	0.0984047	0.0981364	0.104466
2554	0.0957214	0.099224	0.108339	0.0980141	0.103085	0.098342	0.0963254	0.103008	0.0962769	0.101532
2555	0.0972728	0.0995221	0.0921436	0.0988279	0.0934904	0.0963525	0.0999318	0.0957725	0.129166	0.0981477
2556	0.101452	0.0949735	0.103249	0.0948783	0.102791	0.102404	0.0973872	0.105476	0.0996146	0.0975571
2557	0.104232	0.105678	0.0984319	0.0924419	0.0991709	0.0956651	0.0954248	0.107313	0.102459	0.0994063
2558	0.103717	0.0938922	0.105508	0.0963337	0.1051	0.096047	0.102173	0.0985673	0.0940218	0.104507
2559	0.0930019	0.093279	0.102144	0.115243	0.112668	0.110341	0.086294	0.09158	0.0935876	0.101545
2560	0.105402	0.0983042	0.099043	0.0962887	0.100669	0.0983932	0.0954604	0.107481	0.0986652	0.100252
2561	0.091562	0.0972838	0.107228	0.0991364	0.0952609	0.118319	0.0953009	0.101542	0.0973408	0.0964422
2562	0.0949366	0.0855692	0.0987402	0.0984479	0.131617	0.0951304	0.0924757	0.0944908	0.116569	0.092453
2563	0.101855	0.103713	0.104865	0.0984745	0.095122	0.113469	0.100819	0.096749	0.0887402	0.0955702
2564	0.0937611	0.0870308	0.112432	0.0938775	0.0973947	0.0964888	0.0937629	0.106108	0.11909	0.0998973
2565	0.0986286	0.101612	0.0986147	0.0993346	0.100559	0.0928033	0.0917851	0.0989252	0.12264	0.0955008
2566	0.0990832	0.0964046	0.0959757	0.0954924	0.095291	0.107426	0.103116	0.104316	0.10643	0.0964381
2567	0.0956859	0.096406	0.0985265	0.11329	0.0994539	0.0951818	0.116868	0.0913859	0.0944927	0.0986082
2568	0.0958392	0.0881076	0.0899236	0.0981262	0.106521	0.0897551	0.117815	0.0801096	0.136217	0.0985585
2569	0.108621	0.101874	0.102277	0.0970909	0.0981223	0.101098	0.10374	0.09573	0.0911984	0.0999432
2570	0.115999	0.0905985	0.0866395	0.0935126	0.086246	0.0957957	0.119826	0.0945237	0.121938	0.095105
2571	0.100744	0.0967881	0.0964159	0.096938	0.100816	0.0999871	0.101369	0.1044	0.10605	0.0965894
2572	0.0990198	0.102193	0.0966339	0.0956494	0.102252	0.0980198	0.0944753	0.102829	0.110249	0.0990532
2573	0.10547	0.0951136	0.0929823	0.105142	0.106023	0.095587	0.103583	0.0994197	0.0998333	0.0969021
2574	0.0979796	0.103336	0.0989495	0.102635	0.0965319	0.0998493	0.0937473	0.108374	0.0993425	0.0992536
2575	0.109132	0.10056	0.0901738	0.0992579	0.0956342	0.105139	0.10576	0.0967001	0.0999378	0.0976956
2576	0.0978698	0.0953366	0.0971043	0.102452	0.108343	0.101051	0.0960441	0.100276	0.104025	0.0975986
2577	0.113627	0.111314	0.0870461	0.0908453	0.084541	0.0950306	0.0950858	0.0979142	0.127387	0.0978637
2578	0.107393	0.101867	0.0984177	0.0968801	0.100167	0.106706	0.0945828	0.0946667	0.0987294	0.100466
2579	0.107295	0.103448	0.0924342	0.0951475	0.0969153	0.10275	0.103396	0.0909731	0.103617	0.104336
2580	0.106567	0.0948948	0.10308	0.101978	0.103507	0.102336	0.099664	0.101519	0.0888682	0.0970536
2581	0.0995318	0.0998079	0.0992945	0.098091	0.107028	0.0967161	0.0959417	0.101903	0.104638	0.0972271
2582	0.105562	0.0997481	0.0969439	0.103428	0.0974446	0.0994044	0.100049	0.0996715	0.0922276	0.105471
2583	0.104134	0.102519	0.0939508	0.0911401	0.0940833	0.0963024	0.10627	0.0880776	0.123506	0.100625
2584	0.101391	0.106638	0.0971957	0.10408	0.106548	0.092365	0.0982965	0.0997244	0.0991484	0.0947967
2585	0.102066	0.098219	0.107827	0.0935701	0.092702	0.109182	0.102434	0.102766	0.091329	0.0993119
2586	0.103972	0.105311	0.100025	0.102644	0.0999038	0.103949	0.0932998	0.098532	0.093672	0.0984775
2587	0.100966	0.100977	0.0956871	0.107232	0.097726	0.104706	0.0939996	0.101426	0.0961255	0.101053
2588	0.0957428	0.103193	0.0969867	0.10107	0.0966629	0.0967436	0.0933653	0.0927033	0.124027	0.100037
2589	0.0934946	0.0992384	0.114611	0.0983373	0.105667	0.0928446	0.0972356	0.0968899	0.0996583	0.10191
2590	0.118484	0.112514	0.0879655	0.0912638	0.094065	0.0898405	0.0907411	0.100689	0.124964	0.0899999
2591	0.103592	0.0977208	0.115463	0.0866876	0.0929382	0.096805	0.0914106	0.118388	0.0943193	0.102157
2592	0.0966559	0.100979	0.0969606	0.0955661	0.0948295	0.0980725	0.0936616	0.0974295	0.131004	0.0953291
2593	0.0932799	0.085993	0.0899366	0.104288	0.0927214	0.140464	0.0966063	0.0907416	0.108296	0.0971545
2594	0.126389	0.0949723	0.0925232	0.0937489	0.0891452	0.0951921	0.0990768	0.117325	0.0945932	0.0965626
2595	0.101466	0.0942367	0.09238	0.106191	0.101323	0.0882692	0.112753	0.0914611	0.11974	0.0925432
2596	0.124143	0.0967844	0.0884787	0.0906416	0.0966596	0.0907011	0.0957128	0.106655	0.120725	0.089621
2597	0.089863	0.0943248	0.0990699	0.0935221	0.0887197	0.100558	0.10219	0.100397	0.131573	0.100263
2598	0.102593	0.105408	0.10296	0.0865274	0.0913374	0.0997913	0.0995907	0.102046	0.105377	0.10456
2599	0.0934631	0.0976159	0.10186	0.0967779	0.0915239	0.103732	0.0942011	0.0980888	0.121546	0.101396
2600	0.0982381	0.0955187	0.0924359	0.109554	0.0868552	0.118721	0.0945665	0.0924046	0.114807	0.0966317
2601	0.118448	0.0938812	0.0875116	0.0990986	0.105981	0.0945619	0.115805	0.0955768	0.0975533	0.0915281
2602	0.102281	0.106197	0.101582	0.0966923	0.0977241	0.098923	0.102702	0.094361	0.097451	0.102155
2603	0.101778	0.112406	0.0943529	0.102051	0.0968848	0.0984465	0.0949232	0.101028	0.0999128	0.0984723
2604	0.10345	0.0982576	0.0902972	0.0973243	0.0922498	0.095759	0.0961783	0.107747	0.127541	0.0915674
2605	0.0997347	0.102286	0.100546	0.10124	0.101235	0.0943924	0.102716	0.0953025	0.0986058	0.10414
2606	0.0957065	0.101159	0.0902929	0.09586	0.0995852	0.0941404	0.098748	0.0948258	0.135626	0.0949561
2607	0.109863	0.104948	0.0957986	0.102262	0.108636	0.0975721	0.096622	0.0978251	0.0897613	0.0966478
2608	0.0990002	0.0959376	0.116645	0.087405	0.091644	0.101879	0.0993879	0.111748	0.0965813	0.0991489
2609	0.0947556	0.118813	0.107577	0.0929788	0.0976015	0.0931963	0.0892048	0.0923428	0.122224	0.0917213
2610	0.0924021	0.0997269	0.0955666	0.0958174	0.0911317	0.0972096	0.117416	0.0940719	0.110468	0.106784
2611	0.102032	0.0917402	0.0975155	0.101627	0.108523	0.0961555	0.100673	0.104797	0.0994076	0.097513
2612	0.0993951	0.100718	0.101192	0.0933101	0.0898308	0.111517	0.0952439	0.102114	0.101946	0.104618
2613	0.0995069	0.0933312	0.0885945	0.108326	0.104671	0.0975528	0.101222	0.105886	0.105325	0.0958032
2614	0.103955	0.103952	0.0903534	0.100338	0.10659	0.0957745	0.0990032	0.0964941	0.107289	0.0967152
2615	0.099513	0.0956413	0.0883176	0.117809	0.0985091	0.118508	0.0924768	0.0979871	0.100212	0.0905645
2616	0.0915064	0.0962465	0.0880573	0.100725	0.110176	0.0862894	0.108802	0.0872949	0.144492	0.087544
2617	0.0957458	0.0954532	0.0890925	0.10097	0.101721	0.0979325	0.0992568	0.104194	0.120056	0.0961364
2618	0.0968913	0.0990304	0.102866	0.0951311	0.0938745	0.0978253	0.106034	0.104496	0.0992995	0.104625
2619	0.0924334	0.0970095	0.105341	0.095335	0.100553	0.0991316	0.100241	0.104143	0.105793	0.100093
2620	0.0965124	0.102883	0.0971644	0.104518	0.099387	0.0993145	0.0915028	0.106198	0.102125	0.100554
2621	0.107376	0.0923287	0.0950979	0.10293	0.10378	0.101583	0.10163	0.100623	0.0966122	0.0978307
2622	0.0952987	0.0927916	0.0963952	0.0955847	0.098326	0.0930538	0.0966764	0.100112	0.129915	0.102522
2623	0.104136	0.0979315	0.103447	0.0951911	0.100893	0.0991786	0.102015	0.0992335	0.0979994	0.0998196
2624	0.109394	0.107365	0.0923483	0.100448	0.104848	0.0994955	0.0907443	0.0985283	0.102626	0.0943444
2625	0.117404	0.0896083	0.0884269	0.0926058	0.0946703	0.0909842	0.0912026	0.115082	0.125772	0.0944781
2626	0.101027	0.102339	0.0967717	0.0925944	0.0939821	0.0994445	0.0895718	0.0979384	0.127218	0.0995966
2627	0.109152	0.0984384	0.095077	0.098457	0.0932915	0.103427	0.103969	0.099581	0.0961081	0.102359
2628	0.115029	0.0948532	0.0990263	0.0939822	0.0969378	0.115989	0.0967455	0.0918836	0.0916816	0.103312
2629	0.103348	0.102828	0.0959904	0.0994438	0.0958446	0.0959952	0.0926088	0.100514	0.11894	0.0947302
2630	0.107761	0.0963147	0.100235	0.0957941	0.10515	0.0997532	0.101369	0.0987215	0.0980857	0.0966346
2631	0.122591	0.116003	0.095173	0.0951185	0.0942592	0.0969948	0.0965157	0.0967644	0.0885169	0.097904
2632	0.0986347	0.0923702	0.0939115	0.0988507	0.102918	0.104798	0.0950297	0.0895904	0.124035	0.10026
2633	0.100196	0.0952134	0.0962489	0.109018	0.107436	0.0993184	0.100078	0.0992372	0.0943725	0.0988048
2634	0.0989899	0.0986878	0.103284	0.100803	0.0989912	0.0971996	0.104714	0.102361	0.0961391	0.0986683
2635	0.0979761	0.0937871	0.0914215	0.101288	0.0971766	0.100187	0.101029	0.0964286	0.123392	0.0977297
2636	0.0995945	0.0944384	0.0922482	0.0982108	0.098195	0.0980108	0.097095	0.101442	0.128138	0.0930243
2637	0.104695	0.091603	0.10199	0.0964814	0.0983325	0.0934465	0.0907477	0.113508	0.119071	0.0899555
2638	0.094368	0.101022	0.0920858	0.108753	0.102745	0.100115	0.0966138	0.0968711	0.104281	0.103568
2639	0.0960285	0.0978942	0.0925932	0.0963899	0.0920198	0.0948079	0.100122	0.115505	0.119046	0.0960323
2640	0.102257	0.0891322	0.10194	0.0993121	0.114412	0.0945534	0.100153	0.0865423	0.116733	0.095089
2641	0.100023	0.123655	0.10076	0.0934355	0.0878478	0.102254	0.0919526	0.0880886	0.117986	0.0943571
2642	0.107324	0.098683	0.0937479	0.0938328	0.0938004	0.0995742	0.107942	0.0982884	0.102254	0.104765
2643	0.0997902	0.117075	0.0954517	0.11039	0.0973533	0.0933828	0.0878158	0.104849	0.100006	0.0940752
2644	0.104244	0.0998856	0.0880966	0.103688	0.0939423	0.102324	0.0983527	0.0943569	0.121089	0.0943078
2645	0.0962907	0.0967801	0.110156	0.0889874	0.0871012	0.0935046	0.0972478	0.106361	0.121502	0.102168
2646	0.0977292	0.0999282	0.118031	0.093709	0.0950974	0.0902478	0.0927576	0.120715	0.0922994	0.0989632
2647	0.0991726	0.0919312	0.113934	0.0979605	0.0993344	0.0982011	0.0966156	0.110992	0.0922319	0.0989724
2648	0.105445	0.0952987	0.0888876	0.0975253	0.0971952	0.103694	0.0969474	0.0916497	0.129249	0.0944884
2649	0.104973	0.104728	0.0923357	0.107966	0.0985751	0.101459	0.0926929	0.106185	0.097622	0.0933398
2650	0.0989063	0.10461	0.096435	0.0997669	0.0954119	0.0986239	0.103567	0.102408	0.101806	0.0986331
2651	0.101152	0.0994492	0.0927552	0.105154	0.100682	0.104018	0.096589	0.101553	0.104487	0.0941537
2652	0.100262	0.100139	0.102653	0.0986431	0.0991125	0.10174	0.093352	0.101974	0.100517	0.101528
2653	0.106713	0.106548	0.09704	0.104738	0.101911	0.103711	0.0985679	0.0913976	0.0909801	0.0982248
2654	0.0989621	0.0912087	0.0999201	0.0942209	0.093875	0.097668	0.106284	0.0975335	0.11907	0.101474
2655	0.0972291	0.0919649	0.105548	0.0985796	0.108303	0.100605	0.10042	0.0966267	0.0959157	0.104728
2656	0.0904976	0.093845	0.0897446	0.117005	0.119421	0.0879492	0.096435	0.0928927	0.123514	0.0893676
2657	0.102991	0.0984771	0.0965585	0.0949215	0.0969958	0.0926055	0.0971737	0.0988037	0.123156	0.0987654
2658	0.0957225	0.098881	0.0922673	0.105092	0.0969392	0.0965842	0.092794	0.0987205	0.128074	0.0954287
2659	0.10724	0.104131	0.0951424	0.0922805	0.0980384	0.101679	0.0960697	0.10032	0.104602	0.100706
2660	0.0961918	0.0849197	0.0929143	0.113287	0.0951589	0.116299	0.0981798	0.0949557	0.115861	0.0918168
2661	0.098207	0.0999639	0.0947952	0.0984179	0.0938658	0.0969382	0.0978158	0.0970543	0.123012	0.10043
2662	0.102458	0.0904443	0.0861301	0.0990881	0.0974384	0.0924571	0.0924054	0.115706	0.138889	0.0854651
2663	0.0961823	0.094986	0.0992908	0.100659	0.0950538	0.0938402	0.106855	0.0985006	0.120174	0.094651
2664	0.107017	0.104195	0.0977163	0.0955482	0.0997581	0.0943047	0.105905	0.0970171	0.0970515	0.10166
2665	0.102221	0.103485	0.0887177	0.0976948	0.0945344	0.0926773	0.101902	0.0970632	0.12866	0.093734
2666	0.102318	0.0969037	0.0920478	0.096685	0.0936125	0.106305	0.098012	0.1049	0.109708	0.0996422
2667	0.0958515	0.096984	0.0971427	0.097736	0.094828	0.102033	0.0942682	0.0975933	0.125465	0.0984392
2668	0.100211	0.111956	0.104626	0.0931243	0.0895317	0.104879	0.096768	0.101218	0.094428	0.103174
2669	0.132024	0.101746	0.0896841	0.0985316	0.0990978	0.0964797	0.100672	0.0951728	0.0913848	0.0948232
2670	0.096663	0.0985212	0.0990419	0.0949418	0.120545	0.0924726	0.0956356	0.0924467	0.111764	0.0986008
2671	0.100448	0.102211	0.103076	0.0995451	0.0941155	0.112152	0.0877001	0.104232	0.0940254	0.102109
2672	0.0961327	0.103425	0.0912349	0.102402	0.097498	0.0962884	0.0939165	0.0969303	0.128409	0.0943966
2673	0.0914721	0.0933055	0.0950623	0.112944	0.113219	0.0991162	0.0959388	0.099579	0.101884	0.0976544
2674	0.100564	0.0905561	0.103073	0.101058	0.113635	0.101365	0.0963146	0.0975462	0.0985817	0.0970947
2675	0.103494	0.0942137	0.0960616	0.101308	0.102646	0.090371	0.0970039	0.104076	0.118364	0.0926592
2676	0.104018	0.0934779	0.101351	0.0965934	0.101774	0.103834	0.102762	0.0993884	0.094922	0.101644
2677	0.101013	0.11382	0.111639	0.089203	0.0986355	0.0924749	0.10341	0.0962181	0.0994923	0.0940402
2678	0.094776	0.104147	0.100213	0.102653	0.103765	0.09818	0.0989697	0.0991409	0.101049	0.0972497
2679	0.120738	0.0927776	0.0903747	0.0897164	0.0940608	0.0934906	0.0910945	0.10989	0.124573	0.0934048
2680	0.0992499	0.103676	0.101165	0.101985	0.0981728	0.0934823	0.10003	0.10503	0.0961856	0.10108
2681	0.101341	0.0980753	0.0996317	0.100719	0.0995004	0.106228	0.100155	0.0948196	0.093518	0.105914
2682	0.10104	0.09844	0.103081	0.0951736	0.0970474	0.101998	0.101743	0.102411	0.0957436	0.103194
2683	0.0972393	0.105286	0.100658	0.0991886	0.10082	0.0915974	0.100174	0.0918996	0.117045	0.0965137
2684	0.0995135	0.1031	0.125752	0.0865958	0.0946851	0.0937798	0.0920019	0.106001	0.0922419	0.10579
2685	0.105196	0.10047	0.0901422	0.10357	0.104072	0.0966601	0.105247	0.0970939	0.100724	0.0970622
2686	0.0905399	0.10506	0.105838	0.0949907	0.0871707	0.0936983	0.108037	0.0962136	0.106813	0.112098
2687	0.0950109	0.0908437	0.0991558	0.0971336	0.120622	0.101148	0.0923418	0.0982668	0.11169	0.0940408
2688	0.135978	0.102013	0.0843099	0.087816	0.087445	0.0971058	0.0988656	0.0963521	0.118803	0.0912918
2689	0.0921432	0.0916346	0.10551	0.0891146	0.0874854	0.125056	0.097463	0.0937309	0.120923	0.0965665
2690	0.106098	0.0952409	0.105959	0.0977201	0.0951721	0.106428	0.0999297	0.105396	0.09294	0.0943809
2691	0.106963	0.093505	0.0927291	0.0950267	0.0963684	0.0909057	0.0936322	0.112918	0.126705	0.0915374
2692	0.0955317	0.0960216	0.0889936	0.101867	0.102432	0.0961107	0.0945692	0.0962355	0.134692	0.0942978
2693	0.0969278	0.105984	0.101435	0.107631	0.101784	0.0993818	0.0986392	0.0964843	0.0942553	0.0973809
2694	0.0974098	0.0967624	0.0989314	0.0996648	0.0953786	0.0986679	0.095633	0.096779	0.120554	0.100493
2695	0.099101	0.0975071	0.0910272	0.0968595	0.0869324	0.106101	0.0977817	0.0968952	0.125475	0.10276
2696	0.10159	0.0959421	0.093631	0.0984448	0.099495	0.0964207	0.10933	0.102212	0.104342	0.098816
2697	0.100536	0.0909301	0.0965217	0.0971314	0.0946379	0.10108	0.118768	0.0922839	0.10545	0.102751
2698	0.100642	0.0924617	0.0978693	0.10699	0.107404	0.101851	0.0922597	0.106841	0.0964191	0.0970291
2699	0.105886	0.0929388	0.090742	0.0916578	0.0943617	0.0984627	0.094903	0.105769	0.130624	0.0950637
2700	0.0964434	0.0924454	0.1038	0.0940141	0.0947987	0.0949613	0.102522	0.0984687	0.12005	0.102746
2701	0.0987827	0.109324	0.100139	0.0918938	0.0945737	0.0946053	0.0988751	0.106	0.104775	0.101406
2702	0.0934751	0.0974798	0.0955153	0.0999174	0.0961412	0.0939568	0.0960106	0.0971619	0.131565	0.0994419
2703	0.109499	0.0978286	0.0948931	0.0913723	0.088602	0.0907847	0.121212	0.0919741	0.117464	0.0966442
2704	0.114998	0.0926388	0.0934233	0.0944771	0.0903962	0.117974	0.0884874	0.0966369	0.115222	0.0953129
2705	0.102787	0.098306	0.0930133	0.101704	0.101536	0.0891406	0.097142	0.0985903	0.123044	0.0952384
2706	0.104043	0.101043	0.0924783	0.0974085	0.096348	0.0951875	0.0995791	0.0982843	0.121204	0.0948301
2707	0.0915315	0.117996	0.122603	0.0970503	0.0901905	0.0925617	0.102712	0.0948927	0.0865807	0.103556
2708	0.094955	0.0912848	0.103892	0.0914687	0.0996345	0.0909955	0.109792	0.0898133	0.123749	0.10495
2709	0.0907998	0.094778	0.0984614	0.0992065	0.0986236	0.10066	0.102223	0.0899905	0.1241	0.101642
2710	0.103792	0.102105	0.0968144	0.100483	0.0960803	0.0998055	0.101831	0.0983232	0.0978304	0.102995
2711	0.103929	0.105372	0.0921133	0.0982135	0.0963633	0.0943609	0.0998072	0.0940883	0.12179	0.0944589
2712	0.100479	0.0989325	0.106817	0.0972154	0.100983	0.0932817	0.096551	0.107986	0.0941681	0.103487
2713	0.0895726	0.0964788	0.117676	0.0952243	0.0950416	0.0898405	0.100084	0.104718	0.112893	0.0983286
2714	0.0962928	0.100786	0.105056	0.0988138	0.096905	0.103645	0.102034	0.0958458	0.0977541	0.102749
2715	0.0910282	0.0940615	0.104269	0.100779	0.0932609	0.0973996	0.0995582	0.100625	0.117854	0.101306
2716	0.104985	0.0959363	0.087461	0.102909	0.0989623	0.105536	0.104389	0.0972901	0.103954	0.0987159
2717	0.101429	0.0972305	0.0926511	0.0955816	0.100051	0.0904335	0.106264	0.0930314	0.125211	0.0988132
2718	0.102639	0.0959807	0.100577	0.0930741	0.0962539	0.106628	0.106626	0.0954159	0.0974672	0.105255
2719	0.100666	0.103989	0.0910509	0.102821	0.0967637	0.10841	0.0951772	0.0968843	0.103653	0.100771
2720	0.0984283	0.101416	0.0974954	0.0976304	0.0926327	0.103403	0.104971	0.100082	0.102138	0.1019
2721	0.106467	0.0978957	0.0965785	0.0970465	0.0928551	0.0962461	0.101292	0.0948519	0.119096	0.0978489
2722	0.1025	0.0930237	0.0995092	0.0959257	0.0973867	0.102859	0.107132	0.0978391	0.101664	0.10208
2723	0.102599	0.0953439	0.101637	0.0940002	0.0988594	0.0977347	0.0989053	0.0940271	0.115175	0.101896
2724	0.103178	0.0887339	0.102173	0.102532	0.10456	0.103023	0.101339	0.102076	0.0931205	0.0988174
2725	0.101156	0.0937164	0.101657	0.0930627	0.097877	0.0970768	0.105687	0.0915728	0.118169	0.100228
2726	0.101307	0.108935	0.0955291	0.0987171	0.101927	0.0969851	0.0976684	0.0977398	0.104769	0.0967569
2727	0.0993698	0.0981529	0.0869509	0.109391	0.108171	0.0959532	0.0976305	0.0911317	0.122632	0.0911541
2728	0.123254	0.11384	0.085879	0.0970927	0.0952483	0.0970358	0.101705	0.0891135	0.0978366	0.0992414
2729	0.0971092	0.0958404	0.100636	0.0953662	0.0982075	0.104768	0.0986884	0.101953	0.104711	0.10277
2730	0.101027	0.0940466	0.0974198	0.0994183	0.0951078	0.0980908	0.0962196	0.0974897	0.117511	0.10393
2731	0.096934	0.0922842	0.0944794	0.0952618	0.094837	0.0988396	0.0983343	0.102109	0.128983	0.0983989
2732	0.0987021	0.101679	0.100784	0.100062	0.101028	0.094155	0.10195	0.0972347	0.100972	0.103666
2733	0.0955903	0.0943671	0.105334	0.0905888	0.0935449	0.0969597	0.109561	0.0953468	0.119	0.0998896
2734	0.105636	0.101014	0.0943776	0.0990209	0.0952876	0.0949725	0.0951133	0.0975158	0.122295	0.095067
2735	0.0901537	0.0923245	0.121644	0.0852778	0.0868448	0.0903711	0.0981973	0.10641	0.121515	0.107249
2736	0.105874	0.108423	0.0951077	0.105919	0.102229	0.0991901	0.092072	0.0997769	0.0957789	0.095604
2737	0.12216	0.0906254	0.0814161	0.0964523	0.0919214	0.0992554	0.0922178	0.111874	0.126657	0.0874479
2738	0.102588	0.0969575	0.0970422	0.103412	0.0985341	0.101532	0.103372	0.0986004	0.097694	0.100159
2739	0.100871	0.0911379	0.104834	0.0905286	0.0924983	0.104881	0.111985	0.107309	0.0956672	0.099885
2740	0.0975948	0.0900683	0.103772	0.100265	0.106189	0.100415	0.0989876	0.104634	0.0976908	0.100182
2741	0.0981911	0.105144	0.0926718	0.101611	0.0982549	0.110164	0.0912718	0.0985782	0.105593	0.0986931
2742	0.0975349	0.101185	0.0938822	0.107593	0.0999504	0.0969206	0.109983	0.0947593	0.0971417	0.101272
2743	0.109237	0.0968192	0.0922342	0.0915276	0.0902602	0.0938518	0.114028	0.0888443	0.125706	0.0979373
2744	0.0952675	0.106111	0.0972865	0.095575	0.0957788	0.0986125	0.0942273	0.0943218	0.125797	0.0975981
2745	0.0979455	0.0941792	0.0985961	0.104933	0.107438	0.0965074	0.103794	0.100152	0.0993483	0.0971101
2746	0.095365	0.0881966	0.100867	0.0991373	0.0948032	0.0967554	0.105699	0.0933436	0.119708	0.106415
2747	0.102383	0.101011	0.0957357	0.089085	0.0902945	0.0994517	0.101093	0.0933179	0.125356	0.102821
2748	0.100784	0.115985	0.0914122	0.0864517	0.0947447	0.0891323	0.0982867	0.088588	0.142249	0.0935815
2749	0.0998937	0.0892469	0.0933239	0.0929812	0.0921628	0.104223	0.107065	0.0985934	0.126031	0.0967299
2750	0.0928015	0.0943207	0.102869	0.0913411	0.0897132	0.0965105	0.106276	0.0964908	0.122513	0.10764
2751	0.0990048	0.0977656	0.0983292	0.0932571	0.0935744	0.111692	0.0943666	0.10331	0.105417	0.103275
2752	0.0960026	0.122332	0.0915048	0.115608	0.0975029	0.0921845	0.0931902	0.0958218	0.100112	0.0962314
2753	0.0972605	0.0966101	0.096736	0.0959709	0.0906558	0.107742	0.0933104	0.0992695	0.12607	0.0965393
2754	0.0993486	0.0990272	0.103731	0.102452	0.103924	0.0982801	0.0969418	0.102393	0.0956518	0.098061
2755	0.104229	0.102411	0.0929543	0.108412	0.104362	0.103071	0.093632	0.0952176	0.0983225	0.0973826
2756	0.105233	0.0960405	0.0939483	0.0924378	0.10163	0.0998504	0.0997906	0.0999789	0.10854	0.102885
2757	0.119882	0.0943178	0.0898682	0.0928903	0.0973055	0.116162	0.0962227	0.0998432	0.0983542	0.0946819
2758	0.101252	0.0909534	0.0903727	0.101908	0.093726	0.0961962	0.106159	0.0987797	0.122561	0.0984598
2759	0.0970823	0.100601	0.0956699	0.106839	0.0905937	0.120302	0.0941084	0.0982175	0.0973938	0.0987942
2760	0.0980976	0.104013	0.0975402	0.095322	0.0988326	0.0979648	0.103212	0.0982639	0.105209	0.101921
2761	0.10159	0.105485	0.0975341	0.0939283	0.0941556	0.110509	0.0955796	0.095353	0.102203	0.103754
2762	0.0969439	0.0972995	0.103564	0.0926112	0.0967295	0.0892228	0.10226	0.0988292	0.122859	0.100113
2763	0.108738	0.0910893	0.0927281	0.0975304	0.0985213	0.103768	0.108736	0.10017	0.0996838	0.0989067
2764	0.0938192	0.106026	0.0964179	0.0929761	0.0920417	0.0998994	0.0936669	0.100363	0.131407	0.0939588
2765	0.103332	0.0976667	0.0918638	0.104348	0.0961632	0.0960187	0.0925743	0.102471	0.122616	0.0931864
2766	0.0904796	0.111043	0.0941106	0.0971473	0.0983039	0.0963473	0.0994373	0.0969485	0.121218	0.095756
2767	0.0983075	0.101263	0.095462	0.102207	0.104498	0.0968865	0.10059	0.0971806	0.105746	0.0981662
2768	0.0963665	0.0854837	0.100689	0.0954662	0.122254	0.0907036	0.103429	0.103845	0.108272	0.0937531
2769	0.098174	0.103693	0.114991	0.0894093	0.0981932	0.0935625	0.0956879	0.100012	0.0954996	0.110795
2770	0.1012	0.0951632	0.0893393	0.101206	0.0974302	0.0952742	0.10127	0.094807	0.12806	0.0968191
2771	0.0942068	0.0990562	0.0967047	0.105808	0.103332	0.0929108	0.0981827	0.0918355	0.119463	0.099011
2772	0.097911	0.102773	0.103057	0.0987643	0.0899801	0.101798	0.101817	0.105312	0.0961447	0.10229
2773	0.10721	0.0992526	0.0953251	0.0916317	0.094411	0.103025	0.0987904	0.0933091	0.119867	0.0973842
2774	0.104184	0.102374	0.0919834	0.10083	0.0943617	0.107114	0.0923348	0.106647	0.101648	0.0985102
2775	0.0978147	0.0943862	0.0949175	0.0939674	0.100712	0.0993246	0.0934221	0.0947991	0.132775	0.0984809
2776	0.102203	0.0902723	0.0902012	0.0937508	0.0960053	0.095139	0.104928	0.0991686	0.131691	0.097227
2777	0.0969241	0.099082	0.101422	0.105672	0.101208	0.0990962	0.0989874	0.0965857	0.0956587	0.105383
2778	0.101368	0.104686	0.0965256	0.100364	0.0953911	0.101556	0.104121	0.0980251	0.0977633	0.100259
2779	0.103376	0.0973311	0.0962605	0.100595	0.0954365	0.103971	0.0988861	0.107138	0.09799	0.0988392
2780	0.102556	0.0933612	0.0984921	0.0951689	0.0993157	0.111837	0.0915551	0.106748	0.100917	0.0997961
2781	0.108677	0.0971172	0.0949992	0.104041	0.102677	0.0976177	0.0969701	0.106464	0.0936054	0.0976527
2782	0.0925621	0.0976315	0.1077	0.0954647	0.0963834	0.120804	0.0929535	0.102996	0.0976639	0.0952242
2783	0.120294	0.0904701	0.0919289	0.101528	0.0936969	0.104907	0.117144	0.0955847	0.0872507	0.096548
2784	0.0967108	0.100417	0.0962751	0.099565	0.0940023	0.0985212	0.0924787	0.101503	0.125848	0.0950253
2785	0.104509	0.0992117	0.0945261	0.107151	0.101162	0.0947301	0.0989624	0.102431	0.0946335	0.102753
2786	0.101814	0.0948873	0.0944811	0.0985055	0.0986369	0.109592	0.0960431	0.10464	0.103593	0.0976995
2787	0.114752	0.0885712	0.0883096	0.105795	0.104313	0.111376	0.102329	0.0959551	0.0919688	0.0961665
2788	0.101438	0.10082	0.0930809	0.0999343	0.099582	0.110476	0.100853	0.0909302	0.100907	0.102089
2789	0.0977253	0.0972526	0.0978743	0.0962974	0.0947185	0.0995838	0.0904238	0.102552	0.126763	0.0971266
2790	0.102763	0.0972738	0.0948492	0.0964484	0.0957727	0.107623	0.10448	0.0985919	0.102134	0.100047
2791	0.109869	0.107814	0.0912846	0.100755	0.101017	0.0991828	0.0916807	0.10359	0.0992414	0.0956744
2792	0.0978002	0.0895942	0.104174	0.102691	0.105113	0.0987871	0.104845	0.109688	0.0936315	0.093221
2793	0.0955881	0.11073	0.112924	0.0916613	0.0952933	0.10256	0.0971577	0.0988725	0.0965338	0.0984478
2794	0.105574	0.09458	0.0895257	0.100464	0.102622	0.092633	0.102325	0.0954025	0.122944	0.0943994
2795	0.0978305	0.0928176	0.101462	0.0995305	0.100735	0.0964827	0.100067	0.096613	0.117567	0.0970104
2796	0.10039	0.0964349	0.0938056	0.0942199	0.103832	0.0928804	0.115491	0.0902641	0.110292	0.103004
2797	0.0981929	0.0914309	0.0917377	0.108914	0.102266	0.0974819	0.120656	0.0932978	0.101693	0.0943765
2798	0.09432	0.0927582	0.0901454	0.108931	0.0897912	0.118401	0.0943054	0.0896257	0.12402	0.0977321
2799	0.110376	0.104974	0.0868333	0.103435	0.102305	0.100344	0.0964332	0.0966044	0.101295	0.0976488
2800	0.0914026	0.088377	0.092334	0.0985917	0.0963575	0.0979972	0.113093	0.0875743	0.137219	0.097747
2801	0.100478	0.0945009	0.106186	0.0929843	0.105804	0.0967139	0.102841	0.0965429	0.0987615	0.105225
2802	0.10817	0.0895269	0.0983654	0.0959714	0.101029	0.0978512	0.120641	0.0910497	0.0965883	0.100665
2803	0.101856	0.0950408	0.0991391	0.101539	0.0993776	0.0972428	0.102813	0.0926608	0.110805	0.0996031
2804	0.108308	0.097105	0.0944896	0.0942464	0.0982858	0.101856	0.0951929	0.0933152	0.120848	0.0965503
2805	0.112011	0.0991377	0.101886	0.0971931	0.097887	0.0960925	0.0917199	0.118197	0.096107	0.0892113
2806	0.106554	0.121772	0.099549	0.099506	0.099863	0.0985394	0.0969885	0.0940266	0.0934216	0.089731
2807	0.106199	0.0991952	0.0936681	0.090129	0.0988267	0.0894093	0.102798	0.0960108	0.128751	0.0956587
2808	0.101032	0.108725	0.101951	0.102253	0.099109	0.0929482	0.099124	0.100858	0.0929202	0.101139
2809	0.0998002	0.0894465	0.0945073	0.0969769	0.0915041	0.104374	0.102079	0.102195	0.120316	0.0989163
2810	0.101204	0.102271	0.0892247	0.0975773	0.0994601	0.103149	0.0990633	0.097968	0.110482	0.100072
2811	0.116547	0.089652	0.0878363	0.0924807	0.090692	0.0943881	0.093831	0.116175	0.126214	0.0923106
2812	0.103488	0.0915272	0.0992679	0.105322	0.10389	0.102199	0.100501	0.107345	0.0920934	0.093881
2813	0.0992508	0.0921488	0.0952556	0.0944922	0.100084	0.10242	0.0991133	0.0935274	0.125634	0.0984551
2814	0.0991712	0.101546	0.0954125	0.0964582	0.0942822	0.102394	0.0995249	0.102892	0.105705	0.102873
2815	0.100246	0.100585	0.0943888	0.103737	0.102239	0.108997	0.0948109	0.0925556	0.100971	0.101538
2816	0.0924837	0.0910166	0.0894182	0.0939619	0.0909179	0.0899065	0.10191	0.113862	0.146377	0.0909837
2817	0.105489	0.104493	0.100615	0.0932014	0.0975767	0.0976291	0.0971721	0.105742	0.100382	0.0976896
2818	0.0972538	0.0910927	0.0941832	0.093	0.0943654	0.0853174	0.115295	0.0948755	0.133699	0.101779
2819	0.101753	0.107085	0.101759	0.093457	0.0962217	0.0967806	0.0925045	0.113523	0.0985478	0.0983964
2820	0.0965661	0.10199	0.0924226	0.114138	0.0948512	0.112516	0.0886308	0.102348	0.0980391	0.0982947
2821	0.0963617	0.103498	0.094296	0.109315	0.107777	0.0958785	0.103314	0.0937655	0.100155	0.0959015
2822	0.100006	0.097806	0.0897818	0.101853	0.0910741	0.102891	0.0979069	0.098659	0.12337	0.0969937
2823	0.101277	0.105668	0.0893832	0.108905	0.0994791	0.0983453	0.0973108	0.103519	0.10193	0.0943744
2824	0.115236	0.12434	0.0894544	0.0997488	0.100045	0.0970077	0.0938605	0.0877723	0.0983739	0.0945181
2825	0.119682	0.112662	0.0967759	0.0985492	0.0900404	0.101605	0.0903593	0.10508	0.0936499	0.0911031
2826	0.0967294	0.105136	0.0985477	0.0988516	0.100015	0.0936664	0.108305	0.0946688	0.101785	0.102705
2827	0.103226	0.105096	0.091002	0.0993252	0.103765	0.0965792	0.0972159	0.0979861	0.110255	0.0960073
2828	0.0929475	0.104502	0.0934962	0.0865317	0.087481	0.0948084	0.0920425	0.119724	0.13282	0.0964618
2829	0.112832	0.0981766	0.0986572	0.104043	0.104591	0.089117	0.104517	0.104313	0.0909723	0.0924491
2830	0.100872	0.0994023	0.0939524	0.101777	0.105583	0.0958937	0.0979758	0.0983758	0.107368	0.0991526
2831	0.105656	0.100278	0.0934666	0.0982224	0.0940101	0.100125	0.0984554	0.091587	0.119003	0.0994987
2832	0.0981126	0.11136	0.111183	0.0964852	0.102332	0.0893581	0.0906465	0.103304	0.0943619	0.102932
2833	0.0965442	0.0990874	0.107581	0.0980895	0.102714	0.0978358	0.101474	0.100772	0.0924408	0.103342
2834	0.0958892	0.0934265	0.0949157	0.0941852	0.0959937	0.100395	0.106402	0.0923018	0.126819	0.100201
2835	0.0948047	0.0886546	0.110792	0.106436	0.113012	0.111582	0.0933032	0.0967943	0.0928857	0.090891
2836	0.102562	0.0988533	0.106885	0.0900451	0.102391	0.101865	0.0950574	0.101071	0.0997742	0.101363
2837	0.0969562	0.0988891	0.0990771	0.101168	0.105557	0.102414	0.0955101	0.0964178	0.102939	0.101218
2838	0.118738	0.116703	0.0896883	0.093269	0.0987759	0.0858912	0.0947506	0.091829	0.118712	0.0922629
2839	0.106211	0.0936503	0.0919227	0.0926162	0.0997539	0.100013	0.0920399	0.0982818	0.132156	0.0937571
2840	0.0965607	0.0938023	0.0999082	0.105231	0.11004	0.0946954	0.0970545	0.0847768	0.123623	0.0946147
2841	0.0949367	0.0944948	0.110297	0.0984636	0.103324	0.088773	0.0998694	0.109036	0.0995518	0.101177
2842	0.118407	0.0999076	0.0945546	0.0934753	0.0969024	0.0926152	0.107035	0.0997512	0.100063	0.0972424
2843	0.107588	0.101133	0.102628	0.0990616	0.102625	0.0979186	0.0928749	0.101484	0.0932178	0.10127
2844	0.0974118	0.108523	0.101999	0.0979986	0.092838	0.101121	0.0973153	0.0973961	0.100493	0.105065
2845	0.106985	0.109384	0.0958219	0.091814	0.0929423	0.101445	0.0902266	0.109988	0.10474	0.0967626
2846	0.0946159	0.101083	0.0989544	0.0958861	0.0938027	0.101541	0.0931839	0.0939722	0.125192	0.102246
2847	0.103184	0.0995367	0.0974877	0.102099	0.101444	0.101419	0.0916517	0.105761	0.0997005	0.0976172
2848	0.101495	0.0999673	0.101857	0.0883571	0.0981366	0.0980436	0.10273	0.101372	0.105172	0.103086
2849	0.10537	0.105512	0.0898783	0.0968989	0.0981644	0.101	0.0994677	0.097714	0.106559	0.0998343
2850	0.0934493	0.0944516	0.0973734	0.0996561	0.0968671	0.092342	0.102848	0.100011	0.126908	0.096571
2851	0.108445	0.0957686	0.0928426	0.0976341	0.0991876	0.109754	0.104283	0.0928129	0.100402	0.098739
2852	0.100271	0.0929611	0.106467	0.091243	0.0993342	0.0954359	0.09894	0.0980333	0.116144	0.10127
2853	0.0995716	0.0964652	0.0974249	0.0985414	0.0999899	0.0950971	0.103464	0.0909715	0.120693	0.0981584
2854	0.100824	0.0994436	0.0888172	0.104979	0.0908722	0.0899269	0.0943184	0.112962	0.124212	0.0941071
2855	0.100715	0.105145	0.0889442	0.101527	0.0982396	0.110124	0.0987344	0.0909932	0.10651	0.0993657
2856	0.0971394	0.0896148	0.0992844	0.104199	0.104133	0.102603	0.0977777	0.103167	0.101247	0.100723
2857	0.119619	0.116265	0.0940478	0.0941164	0.101789	0.0854786	0.0955606	0.0995832	0.0997424	0.0940726
2858	0.0978203	0.0986611	0.0987482	0.099367	0.098541	0.106108	0.104655	0.0938915	0.099863	0.102366
2859	0.0953512	0.103855	0.103893	0.0977806	0.101564	0.0960787	0.0955896	0.101456	0.103671	0.100954
2860	0.102495	0.0909831	0.0979259	0.10922	0.104742	0.102301	0.0947499	0.0941905	0.110537	0.0925992
2861	0.0952509	0.102132	0.0930534	0.0943232	0.0974788	0.110904	0.0979353	0.0924005	0.119436	0.0975007
2862	0.10508	0.0977058	0.0960103	0.10033	0.0999757	0.0946886	0.0927594	0.0976512	0.117099	0.0989677
2863	0.0949503	0.0881791	0.0931925	0.0810418	0.103779	0.0893153	0.101068	0.0919348	0.159703	0.0981726
2864	0.102736	0.105419	0.0874502	0.105649	0.103663	0.0973837	0.0969196	0.0981265	0.105658	0.0974533
2865	0.105713	0.103341	0.0933254	0.0969804	0.0968899	0.0913572	0.0976192	0.0947708	0.123337	0.0972089
2866	0.0966402	0.0931097	0.0900616	0.106027	0.100051	0.0989593	0.10282	0.0955035	0.126064	0.0911139
2867	0.104162	0.101268	0.0961687	0.101295	0.100834	0.108708	0.0941287	0.0984616	0.0971277	0.0976693
2868	0.0976086	0.0922236	0.0966543	0.0965605	0.0939012	0.102534	0.0949591	0.101321	0.125006	0.0994915
2869	0.0984218	0.105951	0.0917675	0.0957724	0.0912873	0.0933868	0.101677	0.0929767	0.131244	0.0983348
2870	0.10281	0.099519	0.103194	0.101367	0.101278	0.105477	0.091409	0.102188	0.092476	0.0999156
2871	0.103612	0.0990909	0.0972008	0.0952695	0.092742	0.0972593	0.097931	0.0967684	0.118815	0.10162
2872	0.0943261	0.0907598	0.0904577	0.096936	0.0983858	0.0862697	0.114955	0.0923836	0.138759	0.0977545
2873	0.0973573	0.0928094	0.0976052	0.0911058	0.0947214	0.0945477	0.098844	0.105942	0.129319	0.0982269
2874	0.0992264	0.104099	0.0953279	0.0994629	0.0986117	0.102436	0.0945917	0.107504	0.104577	0.0942492
2875	0.102993	0.0997901	0.097873	0.0984201	0.0941994	0.0978749	0.0995359	0.1087	0.0993283	0.101284
2876	0.10303	0.103791	0.104315	0.10107	0.0991403	0.0978625	0.100247	0.103384	0.0893365	0.0975006
2877	0.0921964	0.0985512	0.095457	0.100549	0.0970421	0.103943	0.0951058	0.0921303	0.126566	0.0989406
2878	0.106006	0.0962192	0.0953444	0.0993392	0.0998438	0.101363	0.105277	0.101448	0.0965308	0.0985206
2879	0.0953471	0.0944396	0.104133	0.09317	0.0958238	0.107306	0.11241	0.0972178	0.0984314	0.10155
2880	0.099799	0.102125	0.0982341	0.0891975	0.0912966	0.0981617	0.0985537	0.0957098	0.126764	0.100684
2881	0.092856	0.114028	0.111439	0.092872	0.0891745	0.121066	0.0927579	0.0991227	0.0942203	0.0918044
2882	0.0990794	0.100031	0.103063	0.0919952	0.0913826	0.102231	0.099511	0.111912	0.10518	0.0954435
2883	0.0939833	0.111	0.0890195	0.0936305	0.0891183	0.0970107	0.0910627	0.0951594	0.148245	0.0928543
2884	0.10245	0.101091	0.0963364	0.103585	0.103446	0.101699	0.0969795	0.0935181	0.100331	0.100645
2885	0.100576	0.0904403	0.0917177	0.0858803	0.0919402	0.1005	0.102624	0.103175	0.136619	0.0971197
2886	0.0966611	0.105462	0.0968079	0.0969082	0.0937083	0.103207	0.0899446	0.0951615	0.121732	0.100861
2887	0.0955326	0.0988195	0.0951405	0.116655	0.097013	0.118509	0.0923752	0.0967688	0.0941661	0.0944747
2888	0.0981984	0.104532	0.104192	0.0925112	0.0943741	0.103155	0.098851	0.0994414	0.101083	0.103711
2889	0.0993425	0.0994584	0.101413	0.0941932	0.0988056	0.090841	0.0980562	0.0963903	0.123937	0.097996
2890	0.088738	0.0972526	0.101076	0.115516	0.0965362	0.111738	0.0958201	0.0991631	0.0982185	0.0955001
2891	0.0903255	0.0902502	0.0881012	0.100371	0.0980613	0.0960363	0.105565	0.092375	0.144549	0.0952904
2892	0.114256	0.0968754	0.0904084	0.0953161	0.097267	0.121191	0.091439	0.0931534	0.10142	0.0983386
2893	0.0998276	0.100504	0.0960905	0.0953197	0.0996336	0.0954596	0.0970896	0.0996325	0.12565	0.0911844
2894	0.0980424	0.106725	0.096289	0.105248	0.0960433	0.102405	0.10058	0.0916286	0.0990625	0.104177
2895	0.0991566	0.0976146	0.0943658	0.114452	0.118472	0.0939866	0.0943496	0.094102	0.0980299	0.095632
2896	0.0923378	0.103424	0.0915852	0.136704	0.125028	0.0885932	0.0918638	0.0886722	0.0953784	0.0865085
2897	0.105865	0.0872211	0.0983197	0.098302	0.098043	0.101274	0.10836	0.104099	0.0953328	0.10292
2898	0.104004	0.0996671	0.0949395	0.100307	0.107187	0.0959192	0.104229	0.0931693	0.0998105	0.101038
2899	0.117621	0.110373	0.094504	0.0911382	0.0964045	0.104304	0.0901563	0.0986212	0.101322	0.0954791
2900	0.10526	0.0876352	0.0927615	0.103968	0.0899244	0.0983128	0.0980293	0.113908	0.114819	0.0952292
2901	0.107127	0.0968441	0.094214	0.0953537	0.106908	0.106557	0.0924501	0.0982934	0.104708	0.0975887
2902	0.0940179	0.100924	0.0961303	0.102931	0.103406	0.0978179	0.0909254	0.095097	0.12658	0.0926221
2903	0.120068	0.0888805	0.101285	0.0958919	0.101422	0.0919868	0.0979464	0.11707	0.0895814	0.0952133
2904	0.0993482	0.0968342	0.10212	0.0914366	0.0947268	0.103805	0.0935224	0.0975262	0.119672	0.101166
2905	0.0972972	0.0974774	0.0989659	0.100907	0.0968121	0.0998449	0.102304	0.104316	0.101639	0.10046
2906	0.103052	0.104858	0.0999498	0.0967649	0.0970026	0.111136	0.0869967	0.101761	0.0971511	0.101145
2907	0.0963737	0.103502	0.0936975	0.105984	0.103116	0.100419	0.0988073	0.0972199	0.103762	0.0973821
2908	0.101623	0.0949847	0.0924575	0.0980306	0.0902631	0.09639	0.105976	0.0996343	0.122935	0.0980639
2909	0.105169	0.0952403	0.0919557	0.0989957	0.0979466	0.103253	0.104695	0.0997809	0.104158	0.0988655
2910	0.100021	0.106247	0.0878815	0.109502	0.105922	0.0987382	0.0984254	0.0960924	0.102924	0.0946149
2911	0.102144	0.102015	0.0972345	0.0929985	0.0962287	0.0998877	0.0921872	0.0958617	0.126978	0.0948183
2912	0.102819	0.111623	0.115793	0.0889167	0.0904151	0.118292	0.0927805	0.0960367	0.0866123	0.0958058
2913	0.0954495	0.0940773	0.098576	0.0978553	0.101192	0.0923738	0.0969523	0.0989697	0.127948	0.0970968
2914	0.102175	0.0951995	0.0965735	0.102307	0.102692	0.0929655	0.103818	0.108963	0.0989907	0.0963191
2915	0.10062	0.101986	0.0925627	0.0924879	0.0951853	0.0954733	0.0983416	0.0953992	0.13211	0.0965437
2916	0.0999576	0.091148	0.0976936	0.0975571	0.101436	0.0971921	0.0935651	0.0999851	0.124569	0.0971678
2917	0.106693	0.0972337	0.0846004	0.12253	0.104334	0.0862553	0.106899	0.089152	0.113042	0.0895127
2918	0.124443	0.0934552	0.0970431	0.0950994	0.0989743	0.0982239	0.0896986	0.110849	0.0935754	0.0981049
2919	0.107621	0.0972234	0.0918478	0.108577	0.0985017	0.102268	0.0965297	0.104744	0.0926415	0.0998419
2920	0.103913	0.0958097	0.0941308	0.0890178	0.0991986	0.0954629	0.0989961	0.0970088	0.129301	0.0977501
2921	0.10421	0.109789	0.0969013	0.0953489	0.0978822	0.100298	0.0988583	0.093155	0.101517	0.10233
2922	0.0983013	0.107227	0.102477	0.0983238	0.0982502	0.0964922	0.09975	0.101407	0.098652	0.0992044
2923	0.11074	0.0938553	0.0924359	0.0977537	0.0940944	0.0955433	0.122256	0.0961375	0.0985033	0.0986503
2924	0.0897281	0.119456	0.116061	0.0911308	0.0891245	0.101261	0.0932162	0.100175	0.0986265	0.101165
2925	0.107942	0.104255	0.100132	0.0913576	0.0977137	0.0930434	0.0961945	0.109523	0.100153	0.0997785
2926	0.105391	0.0943677	0.0982533	0.0976043	0.102914	0.101661	0.103171	0.100144	0.0989181	0.0974173
2927	0.0968006	0.098824	0.108935	0.0939073	0.10179	0.0969668	0.0970466	0.103985	0.0984672	0.103228
2928	0.0997234	0.0986226	0.0996067	0.0983989	0.0969336	0.0967875	0.104898	0.103421	0.0981249	0.103574
2929	0.108107	0.10068	0.0893959	0.0989979	0.0898863	0.106269	0.0940971	0.0966226	0.120412	0.0956821
2930	0.0970455	0.102077	0.106293	0.0941767	0.0922177	0.100787	0.0964896	0.108207	0.0978431	0.104783
2931	0.0983243	0.101071	0.101422	0.0992989	0.0951451	0.0946632	0.0911083	0.102997	0.122423	0.09371
2932	0.105104	0.0996295	0.0945728	0.10243	0.107744	0.100694	0.0959648	0.0961146	0.100077	0.0977434
2933	0.11677	0.112589	0.085771	0.0949208	0.091237	0.0969804	0.109097	0.0926352	0.109267	0.0910289
2934	0.0997731	0.0941619	0.0995779	0.0994961	0.099456	0.105998	0.0940478	0.101738	0.101454	0.10423
2935	0.0917947	0.0927659	0.0969041	0.0970984	0.0919986	0.103109	0.101917	0.0996305	0.125575	0.099556
2936	0.0978765	0.122554	0.107719	0.0935703	0.0916246	0.0951169	0.100133	0.0957468	0.0943456	0.101489
2937	0.110272	0.0987656	0.0990407	0.0905504	0.0967205	0.104005	0.0994183	0.100082	0.099764	0.101252
2938	0.0997441	0.103166	0.105678	0.108681	0.110903	0.100478	0.091332	0.0931643	0.0908413	0.0956755
2939	0.0951091	0.102307	0.0980156	0.0973294	0.0958716	0.0985343	0.0981707	0.0906331	0.12307	0.1015
2940	0.107227	0.102036	0.104271	0.0924938	0.0973079	0.103618	0.0990523	0.0949619	0.0945705	0.104269
2941	0.100027	0.105538	0.100003	0.0896768	0.090754	0.104637	0.093224	0.0962734	0.121656	0.0984888
2942	0.0875325	0.0917827	0.0979737	0.133761	0.10629	0.110396	0.0908624	0.0974127	0.0891226	0.0942042
2943	0.115789	0.090402	0.0946488	0.0923997	0.102258	0.10062	0.117488	0.0922666	0.0993082	0.0945786
2944	0.100727	0.0937556	0.104213	0.0858471	0.0921721	0.101062	0.094012	0.10781	0.127282	0.0931229
2945	0.0921902	0.0916307	0.088087	0.0877024	0.089687	0.112323	0.098306	0.0865344	0.155152	0.0993341
2946	0.0964698	0.102323	0.108232	0.104617	0.113643	0.0943083	0.0874842	0.0952043	0.0979232	0.0997847
2947	0.100129	0.0956203	0.104791	0.0979818	0.0979304	0.10165	0.0962257	0.105617	0.0969995	0.102818
2948	0.102254	0.0874536	0.105489	0.0907983	0.0942985	0.0967751	0.103542	0.117452	0.103339	0.098272
2949	0.0955438	0.0996718	0.0930516	0.0980722	0.0979125	0.0923139	0.0934849	0.0992981	0.134325	0.0971132
2950	0.104321	0.0999313	0.0971374	0.103507	0.0986361	0.0965821	0.0929189	0.113576	0.100668	0.0925294
2951	0.122535	0.0983369	0.0931939	0.0965794	0.0934421	0.0917907	0.112612	0.102973	0.094852	0.0933586
2952	0.092633	0.0941079	0.0951977	0.0926008	0.091295	0.0939316	0.0902354	0.114141	0.138444	0.0981124
2953	0.104561	0.0982637	0.104043	0.096919	0.100542	0.103302	0.098425	0.096041	0.0946441	0.103019
2954	0.101298	0.09961	0.110191	0.101857	0.106974	0.0958635	0.0964606	0.0932949	0.0926888	0.101478
2955	0.102565	0.102004	0.0960234	0.0993492	0.0924664	0.0877686	0.100351	0.102184	0.122347	0.095343
2956	0.0976374	0.112604	0.101445	0.0942011	0.0946192	0.0851003	0.101951	0.0921863	0.119602	0.101398
2957	0.118579	0.115724	0.0940389	0.0962932	0.102999	0.0893876	0.0989763	0.0963784	0.0958748	0.0918689
2958	0.10229	0.103911	0.103041	0.100033	0.0981377	0.0930783	0.0994876	0.10564	0.0948328	0.0994697
2959	0.105932	0.101881	0.099223	0.0994388	0.105459	0.0923461	0.0942784	0.10745	0.0978445	0.0961547
2960	0.108297	0.0969695	0.0977476	0.111163	0.125738	0.0909234	0.0937301	0.0903709	0.0937949	0.0911721
2961	0.104043	0.0984293	0.100222	0.0984302	0.101658	0.0960855	0.0994822	0.10322	0.0942569	0.104186
2962	0.0974203	0.100735	0.0957369	0.0963633	0.0977007	0.106976	0.0872965	0.0949519	0.126042	0.0971383
2963	0.0989665	0.0958687	0.104598	0.0993684	0.100344	0.099009	0.105781	0.0989434	0.0965191	0.100413
2964	0.101549	0.131093	0.0972918	0.0892774	0.0939791	0.0896684	0.0901251	0.0975981	0.116418	0.0938413
2965	0.100832	0.0987138	0.102811	0.0915303	0.0939444	0.11071	0.0982113	0.100192	0.0988222	0.10405
2966	0.10127	0.0946406	0.104663	0.0950336	0.0965632	0.0993796	0.101114	0.0981389	0.0979406	0.11127
2967	0.092311	0.117652	0.0997441	0.0958537	0.0960213	0.098496	0.0914091	0.0910893	0.125305	0.0927354
2968	0.0955394	0.0916464	0.0932944	0.100061	0.111411	0.0949078	0.0989659	0.0904388	0.127795	0.0966186
2969	0.100116	0.103219	0.098134	0.104098	0.102625	0.0912476	0.10332	0.100136	0.0983714	0.098916
2970	0.103803	0.0994926	0.0988239	0.0980758	0.101671	0.0949323	0.103518	0.0947185	0.0998633	0.105322
2971	0.0985834	0.106455	0.0860469	0.0934459	0.0994657	0.0930054	0.0944348	0.0923499	0.149047	0.0883004
2972	0.101374	0.0954913	0.11114	0.0971162	0.111381	0.0976151	0.096024	0.0922026	0.0955088	0.101904
2973	0.102602	0.0974579	0.100817	0.0933997	0.0966633	0.0945237	0.110984	0.0988053	0.0971269	0.107803
2974	0.102399	0.0987073	0.0950392	0.102642	0.0931902	0.109156	0.0959491	0.1036	0.0990091	0.100114
2975	0.0987924	0.0938317	0.0932088	0.0918302	0.112945	0.092607	0.0888623	0.0995044	0.140059	0.0891382
2976	0.0994928	0.104538	0.10429	0.102395	0.0961843	0.103176	0.0977169	0.098719	0.0923645	0.100858
2977	0.0962199	0.099677	0.0963397	0.0987539	0.094447	0.108853	0.10452	0.09298	0.103001	0.105378
2978	0.11335	0.114162	0.0967803	0.100006	0.101497	0.0924017	0.0976035	0.096708	0.094702	0.0927792
2979	0.114792	0.0852499	0.109771	0.0821444	0.0831891	0.090275	0.103698	0.119378	0.116467	0.0944726
2980	0.102724	0.104187	0.101161	0.0978353	0.107585	0.0903034	0.095536	0.105056	0.09981	0.0959482
2981	0.108015	0.0943107	0.0952925	0.100114	0.101048	0.103745	0.0981556	0.103256	0.0977172	0.0981329
2982	0.0972027	0.0886036	0.0976434	0.0939173	0.0928572	0.105442	0.107289	0.100011	0.110231	0.106958
2983	0.0995018	0.0881932	0.106597	0.105783	0.117487	0.100488	0.100563	0.0883677	0.0918895	0.100805
2984	0.100553	0.102862	0.101015	0.0976658	0.0966789	0.0964362	0.101305	0.100037	0.0991237	0.104468
2985	0.089059	0.0911653	0.106103	0.0907773	0.109984	0.0892717	0.090399	0.098594	0.137682	0.097668
2986	0.101891	0.093358	0.0988288	0.113077	0.0995172	0.0899862	0.0969878	0.119408	0.0900646	0.0965149
2987	0.0996894	0.0983192	0.0974747	0.114072	0.0953812	0.0919433	0.11557	0.0990236	0.0918669	0.0964419
2988	0.0973213	0.0930501	0.0914974	0.0961134	0.0969752	0.0908807	0.104863	0.102018	0.131447	0.0965352
2989	0.0968651	0.0969628	0.0999391	0.0930552	0.091439	0.109023	0.0936563	0.0988641	0.121968	0.0983197
2990	0.0981646	0.0968488	0.0921248	0.0959613	0.0936146	0.0922374	0.0959451	0.117697	0.116082	0.101874
2991	0.104948	0.0949102	0.0939352	0.100915	0.0979527	0.100299	0.108176	0.0993594	0.0991784	0.100318
2992	0.107519	0.0941227	0.0926543	0.107039	0.11224	0.0916781	0.0985891	0.102368	0.101685	0.0921346
2993	0.099253	0.0949485	0.0958281	0.102001	0.0980403	0.103734	0.107651	0.0954207	0.0989906	0.104192
2994	0.103218	0.0960445	0.0946828	0.0988475	0.0980855	0.0932532	0.0989022	0.0964219	0.12106	0.0999058
2995	0.100483	0.103172	0.099163	0.0996553	0.0940756	0.106621	0.10247	0.0978329	0.0953771	0.101016
2996	0.108218	0.0926979	0.0933577	0.0923215	0.0988068	0.102143	0.101628	0.105938	0.105364	0.0995793
2997	0.094458	0.099346	0.0972423	0.102234	0.0971125	0.0932217	0.0953521	0.0991649	0.123735	0.0986229
2998	0.0996487	0.0952823	0.0955246	0.0960584	0.0981808	0.093218	0.0972327	0.104287	0.127983	0.0929876
2999	0.115627	0.0978185	0.0895273	0.0892056	0.0923396	0.110698	0.0935144	0.0904975	0.126911	0.0939698
3000	0.093761	0.0947603	0.0909614	0.102917	0.0972861	0.0993898	0.101367	0.092332	0.12787	0.0999854
