# Supplementary material for: Inferring multimodal latent topics from electronic health records
Source: Nat Commun. 2020 May 21;11:2536. doi: 10.1038/s41467-020-16378-3 (PMC7242436; doi:10.1038/s41467-020-16378-3)
Supplement: Supplementary file 13 — Supplementary Software 1 [file 41467_2020_16378_MOESM13_ESM.zip › Supplementary_software/mixehr/data/sim123/trainData_nmar_SJCVB0_nmar_K10_B100_iter4_psi.csv]

2	1	0.0396876	0.147577	0.0538099	0.0488746	0.0271723	0.0945312	0.0427244	0.0270057	0.134608	0.515686
2	2	0.115283	0.265102	0.121735	0.14018	0.155217	0.320856	0.275702	0.142172	0.130443	0.197685
2	3	0.160081	0.595462	0.115108	0.19457	0.110177	0.16413	0.111297	0.200071	0.127094	0.182545
2	4	0.0561428	0.142454	0.329024	0.0696608	0.0288272	0.130059	0.0429209	0.0301561	0.193907	0.140588
2	5	0.179106	0.387856	0.239377	0.121117	0.226233	0.228852	0.10842	0.32215	0.130743	0.181939
2	6	0.0931962	0.0708171	0.0677466	0.0979132	0.0834472	0.0421195	0.211025	0.060241	0.199411	0.173408
2	7	0.106088	0.0648518	0.0694424	0.105191	0.0840613	0.0814558	0.549668	0.104032	0.154186	0.0539301
2	8	0.145925	0.189505	0.0606828	0.114849	0.0502961	0.0526675	0.228847	0.0736334	0.174173	0.0562502
2	9	0.146055	0.0579087	0.299264	0.128184	0.0734566	0.104434	0.179241	0.0708298	0.34963	0.103814
2	10	0.167898	0.116086	0.0597759	0.0638797	0.13655	0.059097	0.333958	0.225906	0.131686	0.0784597
2	11	0.0374743	0.0526815	0.0358918	0.199758	0.151243	0.0531426	0.0609185	0.0278349	0.0775999	0.201378
2	12	0.135869	0.108177	0.194026	0.335964	0.480823	0.203924	0.180478	0.144382	0.109587	0.0651992
2	13	0.0737608	0.231753	0.0776774	0.279776	0.173971	0.0762905	0.0434719	0.0507867	0.0660183	0.0462933
2	14	0.109181	0.0625446	0.417987	0.360846	0.229939	0.0734909	0.0534517	0.0385485	0.323063	0.0476478
2	15	0.321805	0.23985	0.287071	0.37974	0.462232	0.390613	0.247819	0.302043	0.194571	0.273305
2	16	0.0474503	0.0417237	0.0938929	0.162115	0.0446211	0.26447	0.0423045	0.035803	0.1018	0.224629
2	17	0.0795485	0.0392327	0.0790162	0.144835	0.0887825	0.365461	0.213676	0.0988432	0.0672917	0.0841944
2	18	0.196338	0.292082	0.137689	0.254541	0.109865	0.337726	0.124686	0.169253	0.128789	0.1591
2	19	0.0936865	0.042786	0.384647	0.133927	0.0449178	0.252519	0.0236557	0.0526392	0.152121	0.0811238
2	20	0.142726	0.0588711	0.142325	0.133016	0.179509	0.337101	0.0574038	0.222278	0.0528461	0.0495611
2	21	0.193851	0.0558139	0.0576098	0.0609381	0.0615833	0.0382788	0.0337799	0.163639	0.0818712	0.418336
2	22	0.328367	0.0847525	0.12506	0.216251	0.235321	0.164898	0.25152	0.259682	0.164195	0.142478
2	23	0.415249	0.310516	0.0478026	0.0378943	0.0320595	0.0494234	0.0252473	0.205856	0.0543792	0.0902403
2	24	0.274527	0.0290252	0.293252	0.0962537	0.0348334	0.0622452	0.0301411	0.120193	0.357774	0.0787263
2	25	0.296121	0.0548473	0.0722626	0.0482131	0.148542	0.0416874	0.0311258	0.458135	0.0591507	0.0937933
