# Supplementary material for: Inferring multimodal latent topics from electronic health records
Source: Nat Commun. 2020 May 21;11:2536. doi: 10.1038/s41467-020-16378-3 (PMC7242436; doi:10.1038/s41467-020-16378-3)
Supplement: Supplementary file 13 — Supplementary Software 1 [file 41467_2020_16378_MOESM13_ESM.zip › Supplementary_software/mixehr/data/sim123/trainData_nmar_SJCVB0_nmar_K10_B100_iter9_phi.csv]

1	1	0.0750896	86.382	3.56332	2.766	1.64305	14.1864	13.0849	3.44751	4.43404	285.72
1	2	1.89585	170.129	3.38147	2.50661	12.499	12.902	128.798	18.0979	1.89672	29.4025
1	3	3.42052	359.636	4.13392	6.17043	0.238296	17.1878	4.65641	9.03013	1.28433	31.2864
1	4	5.43823	138.58	148.936	5.97828	1.68025	11.0186	8.02237	0.69399	60.8721	52.3626
1	5	2.54552	149.758	9.14482	2.17828	13.5455	13.4211	9.35196	220.586	1.15913	52.0179
1	6	4.09038	5.51645	0.704714	7.72856	0.966333	2.56957	144.548	1.62625	80.5979	158.289
1	7	6.96338	1.29931	2.05072	2.41195	8.42067	12.1197	305.874	1.74938	27.0688	0.58406
1	8	26.2255	166.187	1.00856	13.7934	0.981794	4.53151	144.696	4.61782	52.7462	9.53982
1	9	10.1361	2.6421	143.185	4.54152	3.00399	2.83275	95.889	1.03086	174.285	1.95894
1	10	12.7193	6.25036	6.1661	0.679456	46.2469	1.07253	184.683	194.01	21.9855	1.32601
1	11	0.594026	5.05894	1.60384	99.8624	71.5938	2.56278	6.66431	0.25202	13.2814	150.517
1	12	6.31872	0.987538	1.35671	76.2371	133.467	11.2921	108.616	1.24436	4.85827	0.282282
1	13	3.95413	155.152	2.57607	152.215	46.7306	3.3238	4.34917	7.41873	1.38288	0.518278
1	14	2.03208	2.26932	187.21	112.903	62.0274	5.51798	4.61762	0.981491	27.5201	0.225881
1	15	5.09918	7.5777	7.17224	30.4472	231.989	2.59274	3.30469	131.689	0.147	0.817749
1	16	0.990624	1.45639	7.90511	13.975	1.991	166.26	4.36104	1.24393	5.02068	156.412
1	17	12.9873	3.35762	6.40853	13.8129	12.209	169.152	110.517	8.00662	2.34456	2.90411
1	18	3.69418	168.273	3.61685	19.9524	1.63712	181.373	0.626882	8.34746	1.70354	0.360222
1	19	9.03864	2.25337	167.185	10.7012	0.587764	144.588	1.70347	4.95508	41.675	5.70125
1	20	9.57023	2.93675	11.5701	5.29341	38.9485	175.983	0.380878	204.952	0.291628	4.23546
1	21	134.869	1.10741	2.83659	1.88806	6.05294	2.42534	0.993311	17.2538	9.92534	177.468
1	22	158.466	4.64329	1.21098	6.35122	27.09	1.30786	117.142	37.2105	2.0433	7.61211
1	23	147.486	174.535	6.30637	1.07072	4.78123	1.77857	0.467006	31.1838	2.2889	12.2411
1	24	138.697	2.2515	175.261	0.942321	2.80889	2.98713	1.79723	33.8061	46.0907	7.10823
1	25	103.334	0.732713	5.19112	0.488821	31.3717	0.187038	3.1908	242.851	1.88926	9.81526
