# Supplementary material for: Inferring multimodal latent topics from electronic health records
Source: Nat Commun. 2020 May 21;11:2536. doi: 10.1038/s41467-020-16378-3 (PMC7242436; doi:10.1038/s41467-020-16378-3)
Supplement: Supplementary file 13 — Supplementary Software 1 [file 41467_2020_16378_MOESM13_ESM.zip › Supplementary_software/mixehr/data/sim123/testData_labOnly_nmar_iter19_thetaTest.csv]

2001	0.100797	0.100641	0.0973393	0.0947684	0.0987849	0.100351	0.104866	0.0969236	0.101568	0.10395
2002	0.101427	0.0994019	0.100685	0.101047	0.0979704	0.100321	0.0994548	0.0979188	0.100732	0.101048
2003	0.0994113	0.103373	0.100407	0.102818	0.10104	0.0960003	0.100833	0.097278	0.0986481	0.100253
2004	0.10076	0.0957435	0.0987495	0.0994777	0.0973055	0.100844	0.106784	0.100023	0.0975332	0.102734
2005	0.0981619	0.0988031	0.101677	0.104713	0.0988236	0.100737	0.0980968	0.097642	0.102391	0.098995
2006	0.102095	0.0989436	0.0990477	0.102249	0.096397	0.100561	0.101819	0.0982089	0.101946	0.0987293
2007	0.0974868	0.0998922	0.0997592	0.102832	0.0984452	0.102175	0.0971173	0.100148	0.103932	0.0982454
2008	0.0956872	0.0973706	0.0977822	0.100099	0.100139	0.102698	0.0972749	0.100153	0.106623	0.102206
2009	0.103926	0.0935382	0.0991746	0.09832	0.100755	0.102995	0.105184	0.0998373	0.0950151	0.10112
2010	0.0987333	0.104045	0.099836	0.102041	0.0987146	0.100476	0.101899	0.0970447	0.0964673	0.10077
2011	0.0984863	0.0951092	0.0970201	0.110227	0.098147	0.103531	0.0984688	0.100105	0.0987927	0.100102
2012	0.0998319	0.0956973	0.0993266	0.104156	0.0993227	0.0981808	0.100563	0.100338	0.102938	0.0996673
2013	0.101711	0.097287	0.106612	0.100225	0.0990076	0.101148	0.098661	0.104609	0.0976378	0.0930441
2014	0.0973508	0.104925	0.0998853	0.0996014	0.102195	0.0965294	0.099004	0.0989811	0.101238	0.100369
2015	0.102154	0.0990718	0.104024	0.0939776	0.0976333	0.100556	0.103726	0.101071	0.0973374	0.100398
2016	0.0977324	0.099413	0.0953729	0.102225	0.0992152	0.103039	0.0980853	0.097721	0.105089	0.102134
2017	0.0957063	0.102851	0.0982087	0.10546	0.0977245	0.102542	0.097681	0.0982482	0.100291	0.101351
2018	0.100283	0.100715	0.0982966	0.0966996	0.0951381	0.101871	0.101908	0.096054	0.104506	0.104556
2019	0.102715	0.0972878	0.105168	0.100484	0.0975852	0.100067	0.101699	0.101934	0.0981084	0.0949053
2020	0.0915234	0.102181	0.0970712	0.102162	0.0972685	0.101156	0.092998	0.101747	0.109397	0.10465
2021	0.0955176	0.102197	0.100457	0.0979222	0.0952549	0.102	0.100017	0.0992631	0.105055	0.102391
2022	0.100522	0.0998027	0.0988918	0.0988706	0.0998	0.1012	0.0989026	0.101139	0.101978	0.0988785
2023	0.0980284	0.105184	0.0982244	0.0984103	0.0990403	0.0989936	0.0964055	0.0970252	0.107658	0.101129
2024	0.0998668	0.0987428	0.103165	0.0952053	0.101367	0.0993681	0.0989803	0.100728	0.101418	0.101153
2025	0.103314	0.097164	0.0959936	0.0971532	0.0973317	0.0994565	0.102742	0.0989842	0.10693	0.100919
2026	0.0971998	0.0982916	0.0951446	0.101768	0.102721	0.0999953	0.0981302	0.100667	0.104052	0.102058
2027	0.0994083	0.0939757	0.0986974	0.0979374	0.100885	0.100355	0.0984785	0.101618	0.109402	0.0992388
2028	0.101695	0.0950873	0.0954972	0.101095	0.0977324	0.105115	0.103882	0.100985	0.100886	0.0979328
2029	0.0990875	0.0946916	0.0957932	0.10185	0.100258	0.102737	0.0991552	0.101836	0.102824	0.101736
2030	0.0987002	0.0952123	0.0992341	0.106808	0.100454	0.101142	0.100773	0.098283	0.103165	0.0962232
2031	0.0996178	0.0950173	0.100957	0.10233	0.0973004	0.106031	0.0984493	0.102469	0.100057	0.0977036
2032	0.0985552	0.0937724	0.102445	0.0971815	0.10195	0.103939	0.100405	0.102476	0.0982423	0.100951
2033	0.0996118	0.102279	0.0974355	0.0978436	0.102151	0.0967492	0.0983507	0.0987788	0.104824	0.102034
2034	0.0970452	0.104839	0.0981592	0.099567	0.10208	0.0995482	0.0949625	0.0986791	0.102074	0.103119
2035	0.101005	0.0972035	0.0992051	0.101516	0.102651	0.101206	0.103535	0.100361	0.0969349	0.0963056
2036	0.100966	0.0964922	0.100082	0.101731	0.0970084	0.104585	0.0996417	0.0993179	0.104382	0.0957517
2037	0.106688	0.0950102	0.0985307	0.102368	0.100621	0.0968039	0.106932	0.095359	0.0989871	0.0986347
2038	0.0984491	0.0995796	0.098305	0.105494	0.101864	0.0993226	0.0970078	0.0971147	0.103974	0.0989382
2039	0.102688	0.0999726	0.0982044	0.105376	0.0980038	0.0988463	0.103091	0.0967976	0.0984037	0.0986154
2040	0.105557	0.0931006	0.0958075	0.100723	0.0995646	0.0979702	0.106187	0.0953051	0.103029	0.102706
2041	0.09946	0.100352	0.10034	0.103685	0.100779	0.0973848	0.100973	0.0972949	0.098116	0.101653
2042	0.103495	0.0983029	0.0997907	0.0969371	0.102184	0.102044	0.100906	0.0972305	0.0988981	0.100132
2043	0.104732	0.0940316	0.0990763	0.0956098	0.100334	0.0994443	0.105901	0.0986963	0.100368	0.101719
2044	0.103524	0.0983816	0.0958619	0.0998685	0.0993556	0.102021	0.101353	0.0993693	0.105026	0.0951829
2045	0.10032	0.0948353	0.101806	0.0971983	0.098598	0.100609	0.104639	0.102903	0.0992443	0.0997925
2046	0.0971994	0.104314	0.0976702	0.10303	0.0957618	0.102056	0.0969426	0.0983456	0.10369	0.101072
2047	0.0973453	0.102481	0.102875	0.1005	0.10023	0.096143	0.0995198	0.0988638	0.0999944	0.102134
2048	0.0966972	0.102109	0.101331	0.0969338	0.1006	0.100498	0.0988251	0.101522	0.0984465	0.103063
2049	0.0956452	0.0991353	0.103583	0.099199	0.100066	0.100431	0.0980249	0.101051	0.101329	0.101578
2050	0.0976718	0.0982984	0.0992917	0.0985259	0.0958596	0.102547	0.0963049	0.102444	0.107208	0.101891
2051	0.0988419	0.0950301	0.0962088	0.10682	0.101529	0.101433	0.103503	0.0999121	0.097877	0.0988028
2052	0.100685	0.0943462	0.0980431	0.107259	0.0997373	0.103509	0.100654	0.0995218	0.100585	0.0956006
2053	0.100787	0.0967568	0.0980154	0.10098	0.0993913	0.105244	0.0961708	0.100437	0.104004	0.0981634
2054	0.100297	0.0935198	0.101146	0.105901	0.100903	0.102751	0.0994209	0.103588	0.0961282	0.0962672
2055	0.0990774	0.102334	0.0965951	0.0938188	0.100949	0.0997661	0.0963828	0.100104	0.110333	0.100687
2056	0.104599	0.097681	0.100374	0.100772	0.0996248	0.101015	0.103818	0.098145	0.0971463	0.0967421
2057	0.0968691	0.101821	0.0996987	0.107682	0.0999687	0.0982451	0.0976187	0.100279	0.0988498	0.0990417
2058	0.104595	0.0955374	0.0949059	0.0988411	0.0988106	0.103753	0.104267	0.0991484	0.101362	0.0986699
2059	0.096948	0.0973733	0.0987578	0.105079	0.101294	0.0997304	0.0982184	0.10244	0.101499	0.0986859
2060	0.0982502	0.0993977	0.0952878	0.0977414	0.0971596	0.102948	0.0989595	0.101687	0.107585	0.101001
2061	0.0985914	0.101575	0.0973786	0.0985029	0.0987186	0.0996883	0.102079	0.101013	0.0994024	0.10307
2062	0.101966	0.0976484	0.0992352	0.103156	0.0983282	0.100025	0.103338	0.10019	0.0986515	0.0974277
2063	0.101118	0.101884	0.0974799	0.0999294	0.100724	0.0989547	0.100815	0.0969409	0.100243	0.101923
2064	0.095812	0.101409	0.0986877	0.104263	0.10033	0.100784	0.0974194	0.101597	0.098893	0.10085
2065	0.101035	0.101578	0.0988982	0.105918	0.0997992	0.0985872	0.102264	0.0978525	0.094583	0.0994888
2066	0.097648	0.102651	0.0987735	0.103473	0.100924	0.0999819	0.09676	0.0993671	0.10035	0.100119
2067	0.0951082	0.100798	0.0998693	0.0994994	0.0975667	0.100355	0.0973548	0.1015	0.106154	0.101881
2068	0.0999827	0.0981172	0.100469	0.0975254	0.09567	0.10447	0.102446	0.104049	0.0974016	0.099807
2069	0.0973368	0.100358	0.0976773	0.106103	0.102382	0.101183	0.0975061	0.0978969	0.100397	0.0991849
2070	0.101152	0.0932787	0.098528	0.100107	0.098577	0.101252	0.107245	0.101806	0.0976873	0.100286
2071	0.0957902	0.0991657	0.10033	0.0988919	0.0972862	0.102844	0.0964869	0.102096	0.106	0.101155
2072	0.101735	0.0943749	0.0981886	0.102915	0.100455	0.101424	0.107058	0.0995912	0.0959214	0.0982437
2073	0.0968969	0.102012	0.0954378	0.102772	0.1043	0.0973572	0.0993592	0.0961934	0.103797	0.101947
2074	0.0970261	0.100828	0.096179	0.100967	0.10181	0.102967	0.0953658	0.102086	0.10182	0.10096
2075	0.0969703	0.0966392	0.0978274	0.103541	0.0979813	0.105147	0.0989246	0.100647	0.10013	0.102177
2076	0.102704	0.0980907	0.0972544	0.10124	0.0994166	0.0996851	0.104034	0.0966655	0.0999767	0.100904
2077	0.0996869	0.100966	0.100692	0.0980256	0.0965734	0.103245	0.0994167	0.099845	0.100545	0.100999
2078	0.102788	0.092128	0.0975868	0.102317	0.0972741	0.102566	0.105139	0.0993905	0.100869	0.0998613
2079	0.0989206	0.0961096	0.100341	0.0924986	0.101076	0.102255	0.100374	0.101908	0.104121	0.102355
2080	0.100753	0.102316	0.100501	0.10493	0.0997361	0.0982876	0.0983859	0.0981752	0.0976911	0.0992597
2081	0.0973538	0.103571	0.0975851	0.101331	0.100691	0.100474	0.0965333	0.101844	0.100967	0.0996919
2082	0.0960592	0.100917	0.0991446	0.100306	0.0993308	0.100582	0.0976604	0.100681	0.105173	0.100207
2083	0.0993696	0.0974637	0.100406	0.105608	0.0991557	0.102016	0.0997689	0.102561	0.096853	0.0967668
2084	0.0970135	0.0971376	0.102259	0.102522	0.0994821	0.0969165	0.0996358	0.0992127	0.104234	0.101664
2085	0.101217	0.101243	0.0972779	0.0975552	0.103673	0.101225	0.0974305	0.0996773	0.1033	0.0973685
2086	0.098543	0.0973409	0.101081	0.102892	0.0961998	0.103176	0.0981812	0.103006	0.100896	0.0986813
2087	0.102595	0.0958906	0.0979542	0.0992034	0.0947329	0.104464	0.105129	0.100302	0.0993461	0.100302
2088	0.0990886	0.102061	0.0978641	0.101004	0.099488	0.099836	0.0979139	0.0995017	0.10404	0.0992457
2089	0.0976572	0.0984241	0.102561	0.0958446	0.0999974	0.0990096	0.0985274	0.104978	0.104916	0.0981071
2090	0.100352	0.100385	0.101746	0.0993599	0.100338	0.0983598	0.097799	0.102155	0.100119	0.0994009
2091	0.0967192	0.101984	0.103626	0.0956162	0.099946	0.0996465	0.0988294	0.100691	0.101179	0.101806
2092	0.098492	0.10103	0.0986307	0.103974	0.104595	0.0986473	0.0978336	0.0998182	0.100039	0.0969548
2093	0.102157	0.105877	0.098448	0.101808	0.0962306	0.100327	0.0998646	0.0975445	0.0987151	0.0990547
2094	0.098689	0.101646	0.0957963	0.102791	0.0982256	0.102046	0.0946606	0.10078	0.106959	0.0984549
2095	0.0984265	0.0972343	0.09884	0.103523	0.100976	0.100471	0.0996345	0.103799	0.0989538	0.0981271
2096	0.0973549	0.103099	0.0997426	0.101697	0.100289	0.0999499	0.0981959	0.100837	0.097968	0.100905
2097	0.0971821	0.0969418	0.0956663	0.105772	0.100198	0.1002	0.102694	0.0992635	0.100115	0.101983
2098	0.102625	0.0954453	0.102075	0.0998677	0.101435	0.100231	0.10338	0.0998723	0.0969	0.0980906
2099	0.0976502	0.10249	0.0987673	0.102157	0.102874	0.0995256	0.0972357	0.101382	0.0982346	0.0997073
2100	0.098811	0.0973386	0.0983882	0.0989967	0.0959289	0.107546	0.0999778	0.101557	0.101788	0.0996092
2101	0.101044	0.100546	0.0978678	0.101915	0.0984034	0.0990891	0.104888	0.0999122	0.0972927	0.0990287
2102	0.101257	0.101131	0.101102	0.0971025	0.0952256	0.100961	0.101935	0.0983075	0.101543	0.101446
2103	0.0939901	0.1056	0.101093	0.0945148	0.102866	0.0998376	0.0943297	0.103329	0.102852	0.101664
2104	0.0980843	0.0983769	0.102885	0.097196	0.0959674	0.100707	0.102111	0.104466	0.098462	0.101747
2105	0.107544	0.0959868	0.0955348	0.101094	0.0970747	0.10298	0.102758	0.0983606	0.101174	0.0973861
2106	0.096329	0.0991604	0.0974701	0.0990479	0.0984857	0.104685	0.097278	0.100185	0.107882	0.0994965
2107	0.100283	0.0980423	0.102022	0.103485	0.0981257	0.0997657	0.102836	0.10007	0.0949049	0.100452
2108	0.10068	0.0963792	0.101599	0.100817	0.101131	0.10066	0.0977197	0.10284	0.101187	0.0969541
2109	0.0961661	0.104624	0.102147	0.0979946	0.0984911	0.0981535	0.0990554	0.0972589	0.101739	0.104474
2110	0.102482	0.0962209	0.0992878	0.097124	0.0993394	0.100246	0.105098	0.100737	0.100481	0.0989185
2111	0.102669	0.097598	0.102438	0.105942	0.0974756	0.0967533	0.102586	0.100677	0.0959703	0.0978928
2112	0.102812	0.0999675	0.0991243	0.098483	0.100864	0.098425	0.103856	0.0968836	0.0993953	0.100165
2113	0.102904	0.0964443	0.103004	0.0995696	0.0975262	0.10149	0.104423	0.100223	0.0935838	0.100754
2114	0.0999721	0.101722	0.0998208	0.102332	0.098537	0.100958	0.100651	0.100333	0.0978775	0.0977924
2115	0.0968533	0.101282	0.0995148	0.0977263	0.0973804	0.102488	0.101653	0.101055	0.0970767	0.10498
2116	0.101956	0.0988854	0.100473	0.0985527	0.0996955	0.102335	0.0999909	0.100319	0.100162	0.0975767
2117	0.102359	0.0947331	0.105616	0.0986535	0.0959506	0.102958	0.101851	0.10328	0.0980629	0.0964554
2118	0.10085	0.0999421	0.100573	0.100068	0.0990118	0.0990244	0.0979737	0.100037	0.105377	0.0971705
2119	0.103357	0.0953382	0.0991323	0.102257	0.102422	0.101272	0.103061	0.100071	0.0927978	0.100185
2120	0.0951438	0.101135	0.0989671	0.098994	0.099327	0.10096	0.100601	0.100515	0.102304	0.102102
2121	0.102726	0.0966887	0.100803	0.10049	0.101229	0.0995699	0.102454	0.100082	0.0975455	0.0983523
2122	0.0963018	0.105105	0.099788	0.0971276	0.100154	0.102685	0.0955717	0.099927	0.101555	0.101829
2123	0.0952401	0.0985636	0.0968619	0.103923	0.102739	0.100696	0.0978657	0.102896	0.0994393	0.101799
2124	0.0976589	0.100525	0.0974357	0.0970052	0.100289	0.101373	0.100237	0.0986804	0.10366	0.103156
2125	0.101087	0.102218	0.0973279	0.10104	0.100352	0.101007	0.101608	0.097372	0.0980867	0.0998835
2126	0.0992029	0.0991228	0.098779	0.101274	0.0981554	0.100375	0.101638	0.0989189	0.101047	0.101503
2127	0.101606	0.0953495	0.100295	0.0991761	0.101107	0.100503	0.105291	0.0988871	0.0972264	0.100488
2128	0.101361	0.101642	0.0988031	0.0985733	0.0996241	0.0985672	0.101805	0.0969592	0.101175	0.101507
2129	0.102763	0.096438	0.102105	0.0981176	0.0996845	0.0989463	0.104127	0.0994925	0.0981806	0.100096
2130	0.0953639	0.105355	0.100944	0.0959909	0.0999969	0.0981422	0.0982657	0.100895	0.101015	0.104123
2131	0.0936015	0.102842	0.0942205	0.106127	0.100093	0.102938	0.0944493	0.0992243	0.105332	0.101263
2132	0.100325	0.10167	0.0968859	0.104854	0.0958227	0.101363	0.0993824	0.0988667	0.102058	0.0988053
2133	0.0992027	0.100582	0.0971826	0.104616	0.104298	0.0956715	0.102008	0.097349	0.0991876	0.099939
2134	0.101042	0.0989916	0.0947075	0.103253	0.0982778	0.0988265	0.102325	0.0981088	0.105422	0.0990714
2135	0.100731	0.0957593	0.0993759	0.101699	0.0963841	0.101338	0.103619	0.0993568	0.101331	0.100386
2136	0.100979	0.0970374	0.0965643	0.106945	0.0972902	0.102508	0.100201	0.0977955	0.102039	0.0986324
2137	0.0992891	0.0954922	0.0957615	0.104958	0.0994094	0.103016	0.100213	0.0990636	0.102197	0.100578
2138	0.105889	0.0977651	0.101014	0.0942594	0.0970325	0.102334	0.102295	0.100646	0.101046	0.0976245
2139	0.0974269	0.102475	0.101703	0.102408	0.0987958	0.0996312	0.0967956	0.0974427	0.104022	0.0993791
2140	0.0985104	0.0997138	0.100102	0.102501	0.0988793	0.0996814	0.102915	0.0988093	0.094993	0.103907
2141	0.0952039	0.0967367	0.0974832	0.099354	0.1001	0.104474	0.0960474	0.102437	0.106724	0.101453
2142	0.0981005	0.102941	0.0958467	0.100791	0.101855	0.101224	0.101787	0.0960129	0.0995761	0.101877
2143	0.0958688	0.0977924	0.0988772	0.103008	0.101271	0.100714	0.0953769	0.102798	0.105548	0.0987903
2144	0.100719	0.0990807	0.0997477	0.101285	0.0967405	0.104612	0.100961	0.100788	0.0967775	0.0992336
2145	0.100924	0.0979735	0.096251	0.103936	0.100884	0.0988132	0.0959536	0.0989825	0.104388	0.101926
2146	0.098857	0.0994289	0.099092	0.0997127	0.0991476	0.102506	0.0970546	0.0977839	0.105299	0.101138
2147	0.104843	0.0958658	0.0974677	0.0969335	0.0981018	0.102447	0.110481	0.0981376	0.0948893	0.100702
2148	0.0965047	0.0990586	0.100466	0.102339	0.100375	0.10145	0.0945369	0.100742	0.104095	0.100479
2149	0.100632	0.100029	0.0962352	0.104464	0.101555	0.0971477	0.103559	0.0973308	0.0979371	0.101124
2150	0.0968912	0.0978596	0.0999275	0.0966353	0.0975029	0.102647	0.0996185	0.102777	0.105273	0.10088
2151	0.101082	0.0964501	0.0957697	0.104977	0.100513	0.100143	0.101433	0.0975385	0.103146	0.0989354
2152	0.0975284	0.102804	0.0980919	0.0972441	0.100456	0.0998369	0.0977848	0.0980146	0.106893	0.10141
2153	0.0958339	0.101179	0.0991418	0.0970969	0.1022	0.0980471	0.0978765	0.100341	0.105703	0.102655
2154	0.0987816	0.0989231	0.102112	0.103479	0.0990661	0.100047	0.0997658	0.0993775	0.0993534	0.0991119
2155	0.0975416	0.104433	0.100338	0.0999765	0.0992947	0.100399	0.0988771	0.0993685	0.0998002	0.100017
2156	0.101824	0.104242	0.0980283	0.0966796	0.0988326	0.101841	0.0995913	0.0971355	0.103422	0.0984003
2157	0.100726	0.105007	0.0968857	0.10253	0.0997598	0.101836	0.0985612	0.0986408	0.0997232	0.0963321
2158	0.102936	0.0921784	0.0970206	0.0982856	0.0996647	0.103792	0.103642	0.0988477	0.105809	0.097724
2159	0.0994735	0.0988247	0.0970604	0.0980116	0.101813	0.102627	0.0963176	0.0981134	0.110435	0.0973259
2160	0.100543	0.099999	0.0997123	0.0990703	0.0987154	0.098595	0.104731	0.100079	0.0963683	0.102178
2161	0.097183	0.0971816	0.0981851	0.0976279	0.0958644	0.106631	0.100284	0.0998098	0.104265	0.102948
2162	0.10226	0.103816	0.100757	0.0989835	0.100122	0.0987824	0.101135	0.096674	0.0990413	0.0984323
2163	0.0956698	0.100182	0.103781	0.0950786	0.097512	0.101639	0.0981485	0.104395	0.103607	0.100022
2164	0.0992083	0.101162	0.0960257	0.0989295	0.101873	0.100084	0.101713	0.0996779	0.0994201	0.101899
2165	0.0970535	0.104683	0.0974748	0.105538	0.0993022	0.0995048	0.0950074	0.0984862	0.103845	0.0992045
2166	0.101277	0.101415	0.10001	0.0976283	0.100391	0.0997957	0.0998829	0.0996139	0.101329	0.0986496
2167	0.0974381	0.102811	0.0977979	0.0986512	0.103525	0.0978746	0.0988742	0.0970641	0.101226	0.104795
2168	0.0944739	0.1011	0.101126	0.100795	0.101342	0.100105	0.0930469	0.101163	0.10504	0.101897
2169	0.0946371	0.101142	0.0983505	0.100546	0.10176	0.0973667	0.0968281	0.101743	0.104826	0.102901
2170	0.10006	0.10171	0.0999548	0.0967799	0.09608	0.101048	0.103537	0.0992458	0.0997569	0.101832
2171	0.103322	0.0996765	0.0960431	0.100167	0.10267	0.100581	0.102594	0.0958323	0.100672	0.0983869
2172	0.0986435	0.0984265	0.0994659	0.0943713	0.101499	0.0985654	0.099518	0.101706	0.106086	0.10174
2173	0.0993311	0.0976225	0.0968536	0.100175	0.0969402	0.104221	0.100718	0.0990328	0.103951	0.101137
2174	0.0996195	0.0943219	0.0973062	0.0995624	0.0990742	0.103631	0.100237	0.100738	0.104786	0.100682
2175	0.101884	0.0952146	0.0985926	0.10242	0.100694	0.101273	0.100846	0.100143	0.0997711	0.0991061
2176	0.0964607	0.0960031	0.0980065	0.100882	0.10138	0.100577	0.100893	0.103158	0.100534	0.102104
2177	0.101557	0.0943792	0.0957249	0.100789	0.101706	0.0992497	0.103057	0.0962537	0.1046	0.102662
2178	0.0937293	0.105792	0.0982692	0.0988432	0.101294	0.10004	0.0956149	0.101451	0.101319	0.103742
2179	0.0959134	0.0972518	0.100221	0.0983793	0.097197	0.105141	0.100473	0.10462	0.0979293	0.102844
2180	0.0974764	0.0974987	0.100868	0.100458	0.101908	0.101475	0.0948377	0.0997576	0.106827	0.0989201
2181	0.0954481	0.100393	0.100449	0.103633	0.0989747	0.101051	0.0965628	0.104499	0.09828	0.100753
2182	0.103062	0.100823	0.100241	0.101356	0.0983766	0.102041	0.0996806	0.09833	0.0991945	0.096858
2183	0.0980332	0.0967137	0.0996632	0.100857	0.0984955	0.102202	0.0980142	0.101388	0.106201	0.0984433
2184	0.103881	0.0966725	0.102941	0.100176	0.0951854	0.101943	0.10638	0.0994624	0.0966544	0.0966244
2185	0.0991894	0.0983653	0.0990217	0.0961808	0.100578	0.100303	0.103223	0.101598	0.0999685	0.101546
2186	0.10372	0.0949102	0.098103	0.0989437	0.0985086	0.103323	0.103089	0.101031	0.0959253	0.102339
2187	0.10772	0.0999831	0.100866	0.100728	0.096086	0.0982383	0.106615	0.0969847	0.0952664	0.097449
2188	0.103209	0.0952379	0.103127	0.0975083	0.102772	0.0999246	0.102033	0.100961	0.0969379	0.0981979
2189	0.0986499	0.105689	0.0961569	0.0973967	0.0993314	0.0994262	0.0999788	0.0977317	0.102141	0.103557
2190	0.102403	0.0955165	0.0993043	0.0982795	0.098962	0.0996839	0.105117	0.100328	0.101546	0.0988077
2191	0.100615	0.0992642	0.102223	0.0983076	0.0998947	0.0986178	0.103997	0.099009	0.0958269	0.102228
2192	0.0977794	0.0978174	0.101971	0.0997632	0.0984522	0.0980766	0.102219	0.10154	0.0996218	0.102793
2193	0.0952962	0.102698	0.0991942	0.102415	0.100351	0.0989992	0.0954608	0.099209	0.103861	0.102619
2194	0.105818	0.0991006	0.100004	0.100762	0.0932134	0.101068	0.10625	0.0965375	0.0979125	0.0992865
2195	0.100427	0.0967268	0.103535	0.104308	0.0965276	0.102559	0.101643	0.101864	0.0950096	0.0973544
2196	0.099426	0.106064	0.10268	0.0996563	0.0973147	0.101482	0.0979935	0.0992563	0.0962584	0.0998972
2197	0.0993008	0.100964	0.0982764	0.1029	0.0995406	0.0978886	0.100805	0.0998792	0.102203	0.0982856
2198	0.097307	0.104535	0.100073	0.0987996	0.101604	0.0976302	0.0985264	0.09755	0.102405	0.10165
2199	0.0978865	0.10122	0.100512	0.0986565	0.0963633	0.103002	0.0975256	0.101625	0.102714	0.10052
2200	0.10031	0.0997488	0.101601	0.100645	0.099384	0.100385	0.0999943	0.100777	0.0982116	0.0989302
2201	0.0947405	0.0999815	0.100798	0.0988951	0.102177	0.0979285	0.0972454	0.103828	0.103179	0.101296
2202	0.10131	0.0990506	0.0979539	0.101989	0.0941436	0.102552	0.103219	0.101065	0.0998751	0.0988193
2203	0.100949	0.0966426	0.0966224	0.100166	0.098151	0.100037	0.105648	0.0972207	0.101675	0.102872
2204	0.0982915	0.0981074	0.100775	0.102249	0.100426	0.100813	0.100378	0.0999465	0.0988359	0.100175
2205	0.0973274	0.101315	0.101779	0.100441	0.0959562	0.102083	0.0966428	0.103024	0.1019	0.0995748
2206	0.102966	0.0986478	0.100257	0.100264	0.102507	0.0985578	0.10162	0.0974898	0.0978084	0.099844
2207	0.0996446	0.0973347	0.0989889	0.0956137	0.0982423	0.102155	0.104027	0.10339	0.10086	0.0996929
2208	0.0990607	0.0961108	0.100967	0.0989603	0.099781	0.0972035	0.104393	0.101569	0.101675	0.100287
2209	0.0992095	0.101892	0.101156	0.0980072	0.099134	0.0981196	0.101471	0.0980948	0.102392	0.100567
2210	0.100157	0.100734	0.0967666	0.0972533	0.100935	0.100709	0.101241	0.100928	0.0999102	0.101344
2211	0.0996668	0.0932801	0.0982542	0.106644	0.100035	0.103773	0.0965674	0.101924	0.10087	0.0989425
2212	0.102233	0.097535	0.0996477	0.101044	0.0965319	0.101002	0.103416	0.101006	0.0982712	0.099272
2213	0.0988656	0.101021	0.0994287	0.100866	0.0981869	0.100631	0.101542	0.102136	0.0975717	0.0997518
2214	0.0995048	0.100099	0.0987781	0.100728	0.0989395	0.0984958	0.0994648	0.103118	0.100903	0.0999944
2215	0.106008	0.0985468	0.0990617	0.100104	0.0994762	0.100241	0.104419	0.0970158	0.0966168	0.0984278
2216	0.0980041	0.0972756	0.0966326	0.103362	0.0982137	0.0993718	0.0994546	0.100873	0.104061	0.102801
2217	0.0964392	0.100662	0.100728	0.0985977	0.0979841	0.103187	0.0996449	0.100683	0.100945	0.101145
2218	0.097606	0.0981635	0.0969252	0.100114	0.101708	0.102066	0.0959339	0.0999905	0.108105	0.0994075
2219	0.0975416	0.101134	0.10035	0.103068	0.0987774	0.0989076	0.0986656	0.0989097	0.103076	0.0996394
2220	0.102772	0.100047	0.0970357	0.102176	0.0985486	0.0992203	0.10367	0.0963044	0.101152	0.0990671
2221	0.101512	0.101126	0.0994437	0.0992494	0.0965044	0.100764	0.0993264	0.0983534	0.103886	0.0998548
2222	0.102171	0.0947307	0.0992386	0.101252	0.102975	0.0974131	0.101249	0.0986968	0.102224	0.100027
2223	0.0974159	0.101694	0.0980069	0.10344	0.0958579	0.104283	0.0958481	0.0996293	0.102933	0.100935
2224	0.0976727	0.095847	0.101783	0.099692	0.0987741	0.105452	0.101582	0.10472	0.095655	0.0987417
2225	0.100002	0.09789	0.0992593	0.0983687	0.102668	0.101028	0.0981252	0.0997168	0.101413	0.101505
2226	0.101255	0.0999826	0.0956192	0.101636	0.0999132	0.101258	0.100799	0.0958105	0.101963	0.101758
2227	0.0970433	0.0999577	0.0990605	0.102084	0.0957991	0.102593	0.0982491	0.100402	0.103436	0.101422
2228	0.0956405	0.099657	0.100545	0.101421	0.1002	0.0991093	0.0983097	0.104636	0.100705	0.0998231
2229	0.10346	0.0958371	0.104583	0.0986966	0.0954314	0.101876	0.104533	0.101085	0.0977402	0.0966828
2230	0.102743	0.098824	0.0957554	0.100259	0.103936	0.0975912	0.104447	0.0972916	0.0986651	0.100447
2231	0.100936	0.0971009	0.0946894	0.106643	0.101495	0.100415	0.101856	0.0983197	0.100749	0.0977691
2232	0.10162	0.100437	0.0976692	0.101021	0.0971029	0.102558	0.102	0.0979908	0.101474	0.098104
2233	0.0972717	0.0948447	0.0974979	0.101604	0.104732	0.102093	0.0988004	0.101724	0.0986886	0.102701
2234	0.0931422	0.101477	0.102313	0.102024	0.0965866	0.101797	0.0980979	0.10309	0.098826	0.102722
2235	0.0995838	0.0945898	0.0978137	0.0976627	0.101185	0.100573	0.0996753	0.0994775	0.105178	0.104251
2236	0.101439	0.0999693	0.0993428	0.0970257	0.0945839	0.104158	0.100656	0.0997089	0.102492	0.1006
2237	0.0967648	0.0994713	0.0998143	0.101653	0.101688	0.097416	0.0979315	0.102066	0.101264	0.101991
2238	0.0977802	0.101829	0.105311	0.094972	0.0956334	0.101801	0.0984696	0.103223	0.101627	0.0993794
2239	0.0986925	0.0996378	0.0975661	0.101808	0.100086	0.100865	0.0955752	0.0983275	0.105677	0.10181
2240	0.100126	0.0968187	0.0999859	0.101684	0.0978509	0.102498	0.0952136	0.104137	0.107205	0.0944753
2241	0.0974965	0.0994916	0.099754	0.102886	0.0978775	0.102105	0.0978961	0.102092	0.10075	0.0996719
2242	0.100399	0.0992705	0.0943273	0.0986586	0.100627	0.100515	0.0989708	0.0969107	0.109304	0.10104
2243	0.0972264	0.0956932	0.0985086	0.104489	0.0979416	0.101851	0.101433	0.10224	0.0992584	0.101357
2244	0.0969502	0.0958218	0.100763	0.0999733	0.0988975	0.101634	0.100728	0.10319	0.101795	0.100242
2245	0.0983667	0.100032	0.100169	0.0975954	0.0956753	0.100518	0.102376	0.099156	0.104609	0.101544
2246	0.0949622	0.104473	0.100034	0.098803	0.101526	0.097729	0.0949334	0.102214	0.103131	0.102298
2247	0.0981201	0.103579	0.0991089	0.0966089	0.100331	0.0969198	0.0989044	0.0988287	0.10463	0.103052
2248	0.104323	0.0927137	0.101689	0.102505	0.0996099	0.102429	0.103508	0.0988288	0.0957991	0.098482
2249	0.100485	0.094508	0.100301	0.0959101	0.0972834	0.103623	0.0994213	0.101589	0.10494	0.101899
2250	0.0973172	0.104691	0.0988174	0.100072	0.101806	0.0961538	0.0974955	0.0995922	0.104053	0.1001
2251	0.0970004	0.0971241	0.0999511	0.0934071	0.102193	0.101852	0.100703	0.102222	0.103171	0.102352
2252	0.1003	0.0969	0.101968	0.101588	0.0963801	0.0998072	0.103107	0.100126	0.100412	0.0994118
2253	0.10039	0.0981314	0.0981281	0.100549	0.100639	0.0986205	0.104723	0.100066	0.100292	0.0984422
2254	0.0963634	0.0973135	0.100607	0.0976057	0.100717	0.103415	0.0960988	0.102672	0.102996	0.102209
2255	0.0966739	0.0966199	0.0978531	0.104686	0.0981871	0.104097	0.099132	0.100578	0.101616	0.100556
2256	0.0982067	0.095445	0.0967095	0.102232	0.102911	0.102964	0.100434	0.101466	0.101393	0.098186
2257	0.100577	0.101598	0.0995895	0.099868	0.0985882	0.0988345	0.100956	0.0998059	0.0985502	0.101651
2258	0.0985956	0.0964433	0.0979344	0.100912	0.107817	0.0969645	0.0963967	0.102296	0.102907	0.0997359
2259	0.0968261	0.09997	0.0970081	0.106133	0.10209	0.101266	0.094818	0.0974817	0.103586	0.100874
2260	0.106511	0.0975085	0.099828	0.101381	0.0987579	0.100303	0.106834	0.0966622	0.0941815	0.0979308
2261	0.104546	0.0970013	0.0985284	0.10229	0.10066	0.0991867	0.107681	0.0960824	0.0962794	0.0976649
2262	0.101866	0.100882	0.0975673	0.0959858	0.0984772	0.0991842	0.10653	0.096662	0.0995179	0.103311
2263	0.0993835	0.100044	0.0949737	0.0986377	0.0993408	0.102685	0.0986583	0.0988153	0.106448	0.101021
2264	0.0979527	0.0944439	0.103113	0.100054	0.0981546	0.104724	0.101122	0.102774	0.0973673	0.100234
2265	0.100247	0.0990336	0.0941232	0.101176	0.102407	0.0982061	0.100688	0.0966316	0.106229	0.101285
2266	0.107195	0.0934079	0.10106	0.101759	0.0970772	0.101523	0.110103	0.0972137	0.0929802	0.0975358
2267	0.0972167	0.0940916	0.0965924	0.108772	0.0986561	0.103805	0.0999236	0.101576	0.0998506	0.0994965
2268	0.104389	0.09456	0.0984971	0.104955	0.096267	0.104528	0.101805	0.0978965	0.0984815	0.0985332
2269	0.0976157	0.0937917	0.102688	0.0972134	0.0961299	0.104543	0.100113	0.103694	0.10436	0.0998204
2270	0.100535	0.100124	0.0993959	0.105031	0.0968836	0.100719	0.0991032	0.0997076	0.0995548	0.0989642
2271	0.0995742	0.104521	0.0983878	0.0935603	0.102213	0.0983574	0.100685	0.0968762	0.102532	0.103325
2272	0.100628	0.107086	0.0965599	0.0985533	0.101313	0.0962874	0.100489	0.0952302	0.101349	0.102576
2273	0.102074	0.0987425	0.0991164	0.0986197	0.0994112	0.0973655	0.103817	0.0973332	0.100843	0.102683
2274	0.100989	0.0998914	0.0967615	0.0970958	0.103412	0.101347	0.100675	0.0968604	0.102908	0.100023
2275	0.099197	0.0983192	0.0968787	0.0989843	0.099441	0.0988284	0.100039	0.0986624	0.108531	0.101165
2276	0.10274	0.0969011	0.0982487	0.103646	0.0991396	0.102981	0.101693	0.100414	0.0978962	0.0962623
2277	0.0996615	0.106148	0.0983289	0.0973921	0.0974713	0.09731	0.103	0.0967203	0.100056	0.103983
2278	0.0977669	0.0967862	0.0985232	0.101396	0.100451	0.102776	0.0978674	0.0996913	0.101718	0.103022
2279	0.106346	0.0972604	0.0983805	0.0987069	0.0923554	0.103485	0.105283	0.098264	0.102077	0.0977649
2280	0.099045	0.0970631	0.100939	0.101626	0.101161	0.100064	0.100753	0.10012	0.100224	0.0989937
2281	0.0960143	0.103146	0.0973233	0.100706	0.0996121	0.101533	0.0985165	0.100163	0.102374	0.100661
2282	0.100366	0.0964941	0.100985	0.0991071	0.0985287	0.102205	0.100613	0.104048	0.0987714	0.0988288
2283	0.101148	0.0986701	0.0998689	0.0950235	0.100418	0.0982828	0.102613	0.0975652	0.101229	0.105181
2284	0.0953983	0.103283	0.0999049	0.105372	0.102759	0.0952741	0.100205	0.098956	0.0967078	0.102238
2285	0.0968545	0.0942736	0.0980826	0.10006	0.0953582	0.105892	0.102357	0.102291	0.101982	0.102815
2286	0.0989441	0.102147	0.0972229	0.10464	0.096786	0.103346	0.101057	0.0998767	0.0973738	0.098602
2287	0.100899	0.102518	0.0993498	0.10349	0.0977146	0.0981468	0.10189	0.100708	0.0974828	0.097823
2288	0.0995495	0.097254	0.0972739	0.098775	0.102916	0.100275	0.0990662	0.0981239	0.104203	0.102559
2289	0.100285	0.0974509	0.0992272	0.0960582	0.0998877	0.102985	0.100193	0.0979077	0.105337	0.100637
2290	0.101192	0.0963927	0.103393	0.10188	0.102425	0.0982337	0.100706	0.102016	0.0963874	0.0973335
2291	0.10315	0.098913	0.0991902	0.100305	0.0982702	0.100895	0.100917	0.0995494	0.101591	0.0971845
2292	0.0977146	0.101175	0.100956	0.100209	0.0958363	0.103308	0.0973753	0.100309	0.104048	0.0991045
2293	0.10039	0.100417	0.10178	0.101479	0.0990904	0.0987333	0.100173	0.10256	0.0984587	0.0969229
2294	0.0996758	0.100066	0.0996793	0.0973439	0.0967181	0.105024	0.100085	0.101887	0.0997408	0.0997382
2295	0.103172	0.0942809	0.102411	0.0961873	0.099444	0.1009	0.103257	0.103016	0.0987552	0.0984835
2296	0.101525	0.0999798	0.0982656	0.0981124	0.0967481	0.100294	0.101306	0.10053	0.102074	0.101165
2297	0.0984494	0.098607	0.102873	0.101406	0.09765	0.101369	0.0990558	0.102576	0.097468	0.100548
2298	0.101902	0.10116	0.0968315	0.101044	0.103788	0.097671	0.101225	0.0956098	0.0989793	0.101787
2299	0.0993342	0.0922518	0.100975	0.100069	0.097936	0.105665	0.102576	0.104465	0.0973056	0.0993172
2300	0.103305	0.0953607	0.0999255	0.106336	0.0968647	0.103099	0.0998516	0.0975544	0.100728	0.0969269
2301	0.100581	0.107177	0.0986597	0.099722	0.0980168	0.0980464	0.0990118	0.0993769	0.0998896	0.0995791
2302	0.0994542	0.100614	0.100811	0.102833	0.103606	0.0973774	0.0986064	0.0958564	0.0997668	0.101112
2303	0.102564	0.0966577	0.0976098	0.0975604	0.0974113	0.10126	0.1077	0.0992783	0.0972582	0.102629
2304	0.0969774	0.100708	0.0977941	0.0985858	0.100722	0.0984484	0.0974044	0.0993082	0.106573	0.103558
2305	0.0984263	0.0960035	0.0951662	0.0987315	0.0996508	0.105041	0.101353	0.100873	0.104691	0.100012
2306	0.106427	0.100173	0.101312	0.0992759	0.0941183	0.0996072	0.107414	0.0977291	0.0959101	0.0979749
2307	0.09755	0.102746	0.0985555	0.0975307	0.100302	0.103482	0.0983487	0.101105	0.0999996	0.100374
2308	0.102203	0.0970114	0.099195	0.100066	0.09581	0.101755	0.106043	0.0968414	0.100101	0.100935
2309	0.0974149	0.0990467	0.0971597	0.100362	0.0952425	0.103322	0.0985461	0.101298	0.107643	0.100002
2310	0.0992384	0.0964968	0.0984124	0.0951397	0.0995864	0.104135	0.102576	0.103859	0.0993381	0.101139
2311	0.0999544	0.0997911	0.100281	0.103512	0.0980906	0.102294	0.103432	0.0993549	0.0936768	0.0995751
2312	0.0998938	0.100623	0.0975802	0.10707	0.100906	0.0985164	0.0999284	0.0991388	0.097085	0.0992789
2313	0.098129	0.106287	0.0969512	0.101754	0.09818	0.101439	0.098116	0.0993178	0.0990975	0.100777
2314	0.101782	0.0981152	0.0994284	0.102842	0.100662	0.0969713	0.0986019	0.0993667	0.10239	0.0998656
2315	0.102674	0.101167	0.094885	0.0980767	0.0984115	0.102762	0.102292	0.096594	0.102571	0.10053
2316	0.104496	0.0964317	0.100715	0.102176	0.0952675	0.102199	0.10303	0.0988495	0.0983904	0.0983823
2317	0.0972839	0.101637	0.101022	0.105646	0.102945	0.0974153	0.0971115	0.099098	0.097037	0.100863
2318	0.101481	0.096192	0.100142	0.100879	0.0983038	0.100978	0.10485	0.100759	0.097464	0.0988929
2319	0.104989	0.0981788	0.0980497	0.10098	0.0999096	0.103789	0.102235	0.0999315	0.0964295	0.0953878
2320	0.0971079	0.101617	0.0994446	0.0949217	0.102284	0.100905	0.0947663	0.10216	0.107639	0.0991899
2321	0.103287	0.0988934	0.0969513	0.0991142	0.0995358	0.100872	0.105383	0.09889	0.0972895	0.0997128
2322	0.101491	0.0972056	0.0980851	0.102389	0.10227	0.0995717	0.104336	0.0987243	0.0963406	0.0995319
2323	0.100156	0.10085	0.0986015	0.102116	0.0977895	0.101079	0.101378	0.100203	0.0994752	0.0983494
2324	0.0962492	0.0997995	0.0985199	0.102712	0.102272	0.0981693	0.100401	0.0987765	0.101111	0.102044
2325	0.0986272	0.0973537	0.0964124	0.0957988	0.0996804	0.102639	0.100264	0.0993795	0.107624	0.102215
2326	0.0951234	0.0982667	0.10102	0.102224	0.102587	0.100081	0.0981905	0.101651	0.0995631	0.101322
2327	0.101943	0.0989133	0.103154	0.0980879	0.0926832	0.103713	0.104007	0.100911	0.0969335	0.0996052
2328	0.0955288	0.097122	0.0963016	0.104567	0.10392	0.0982951	0.0997725	0.101125	0.0995656	0.103841
2329	0.0960568	0.101585	0.0951712	0.0978375	0.102528	0.100065	0.0953061	0.0993482	0.108914	0.103262
2330	0.0992944	0.0941918	0.0978793	0.0970993	0.0984366	0.104344	0.103348	0.100983	0.101333	0.103025
2331	0.100674	0.0958775	0.0971765	0.0955066	0.100113	0.102341	0.100226	0.0997888	0.106768	0.101494
2332	0.104034	0.0984204	0.0995289	0.101448	0.0949776	0.102611	0.104328	0.0976869	0.0988242	0.0980843
2333	0.0971165	0.104493	0.101792	0.100754	0.0983004	0.0986074	0.100661	0.097363	0.0966247	0.104362
2334	0.104775	0.0982068	0.0987522	0.100569	0.0987001	0.100852	0.105662	0.0948252	0.0962634	0.101325
2335	0.0978478	0.100989	0.102141	0.098198	0.0995824	0.100985	0.0987957	0.10116	0.100452	0.0998645
2336	0.103084	0.098262	0.0986824	0.0983453	0.0951963	0.100077	0.106994	0.0998224	0.0976978	0.101798
2337	0.0993502	0.103425	0.0974735	0.0966669	0.104417	0.0974536	0.0985023	0.0984917	0.104027	0.100228
2338	0.0954864	0.105905	0.0973962	0.0964779	0.0987247	0.101129	0.0932815	0.0990028	0.112144	0.100571
2339	0.102621	0.0958716	0.0975585	0.100486	0.0998034	0.0990537	0.106793	0.098589	0.0980517	0.101117
2340	0.10025	0.0981444	0.0988781	0.101822	0.098875	0.100864	0.103441	0.0995278	0.0956679	0.102502
2341	0.0965531	0.103592	0.101192	0.101056	0.101713	0.0984349	0.0996084	0.0976616	0.0979203	0.102329
2342	0.102919	0.0988587	0.098138	0.104097	0.0992753	0.0990235	0.102446	0.0960956	0.100744	0.0983943
2343	0.0993402	0.0975024	0.0962067	0.104324	0.102503	0.100657	0.102342	0.0986753	0.0998755	0.0985469
2344	0.0993866	0.0959936	0.0999687	0.0974609	0.0971872	0.103489	0.104072	0.104311	0.0981694	0.0998931
2345	0.106064	0.0958708	0.0959968	0.097674	0.0968711	0.103244	0.106784	0.0967859	0.100277	0.100322
2346	0.101245	0.0976859	0.09876	0.0932986	0.0989766	0.104312	0.100807	0.100828	0.103015	0.101003
2347	0.0964761	0.0973476	0.0987206	0.0974493	0.0994697	0.102809	0.0998918	0.101763	0.103758	0.102316
2348	0.09708	0.100398	0.101432	0.0964911	0.0966387	0.100636	0.100602	0.102252	0.100192	0.104314
2349	0.0995856	0.0972851	0.097488	0.0977376	0.101823	0.102107	0.0986769	0.101234	0.10297	0.10106
2350	0.101533	0.0962777	0.0997837	0.0959783	0.101807	0.102497	0.100545	0.0990254	0.102948	0.0995376
2351	0.0991472	0.0984078	0.100855	0.0959601	0.101506	0.100011	0.096318	0.0993781	0.10726	0.101181
2352	0.0978298	0.100665	0.10034	0.100973	0.0955025	0.103965	0.0994131	0.101163	0.0980781	0.102078
2353	0.101294	0.102057	0.0965905	0.0972084	0.101209	0.104411	0.0982033	0.101455	0.100265	0.0972397
2354	0.0988766	0.0978673	0.100017	0.0987762	0.100989	0.101706	0.100044	0.101273	0.0994642	0.100959
2355	0.09809	0.100851	0.0981372	0.0980042	0.098885	0.102384	0.0949669	0.103123	0.105919	0.0996654
2356	0.0954992	0.0957169	0.0986308	0.100949	0.103607	0.103397	0.0982164	0.102585	0.101376	0.0999949
2357	0.0966692	0.100947	0.0985108	0.103613	0.0971202	0.0992515	0.0994723	0.100846	0.10204	0.101606
2358	0.101579	0.0974122	0.101439	0.106372	0.0988444	0.100505	0.103077	0.100104	0.093499	0.0971203
2359	0.102093	0.0936275	0.101003	0.103946	0.0974426	0.100855	0.106263	0.102534	0.0932366	0.0989168
2360	0.100518	0.0977443	0.0998734	0.101194	0.101434	0.0999995	0.0987544	0.104377	0.0991988	0.0968717
2361	0.101991	0.097672	0.10315	0.0994323	0.0956208	0.100827	0.104623	0.0996317	0.0963021	0.100712
2362	0.10266	0.0983465	0.0982572	0.0918392	0.100539	0.102007	0.100899	0.100657	0.106969	0.0977647
2363	0.102602	0.0947711	0.101061	0.0966605	0.102661	0.10239	0.10061	0.09964	0.0990249	0.100483
2364	0.101328	0.0982257	0.101803	0.0990612	0.101177	0.101265	0.101103	0.0993054	0.0976256	0.0990529
2365	0.0984177	0.101704	0.0955557	0.102307	0.0999864	0.105185	0.0976674	0.101633	0.0993484	0.0981642
2366	0.101956	0.0976343	0.0968895	0.103682	0.099532	0.101484	0.104462	0.0997253	0.096851	0.0977202
2367	0.10192	0.0970047	0.0979314	0.101418	0.0987071	0.103876	0.103557	0.0999409	0.0982946	0.0972647
2368	0.101005	0.0946128	0.0989729	0.101769	0.100776	0.0992224	0.104431	0.101672	0.0970654	0.100421
2369	0.102312	0.102562	0.101974	0.098063	0.0970296	0.101169	0.100669	0.0976822	0.10073	0.0978021
2370	0.101968	0.0989318	0.102028	0.0999873	0.0953928	0.102796	0.103782	0.0992926	0.0991308	0.0966446
2371	0.0982597	0.0988963	0.0959041	0.104936	0.0986087	0.0978425	0.0973295	0.099824	0.107869	0.100618
2372	0.101557	0.105544	0.100405	0.0956279	0.0982973	0.0968599	0.102559	0.0952079	0.101383	0.102615
2373	0.0995013	0.0957497	0.10409	0.0944419	0.0976046	0.101338	0.102937	0.103327	0.0982463	0.102721
2374	0.0972183	0.102096	0.0970643	0.0988959	0.10203	0.0993669	0.0977295	0.103489	0.102354	0.0997874
2375	0.097915	0.101374	0.101869	0.102731	0.0968235	0.10169	0.0982668	0.103417	0.098693	0.0972403
2376	0.0996184	0.0996711	0.100056	0.0976956	0.0989537	0.1014	0.0998505	0.0994715	0.103848	0.0994367
2377	0.0981918	0.101745	0.100487	0.102351	0.0991845	0.0997156	0.100072	0.0995685	0.0996336	0.0990859
2378	0.0995802	0.0999496	0.100523	0.0977024	0.0980528	0.0986461	0.100984	0.103333	0.100631	0.100615
2379	0.0995702	0.0942261	0.100276	0.106127	0.0981156	0.105046	0.0978999	0.101423	0.0990918	0.0981734
2380	0.0999611	0.10332	0.0955203	0.101431	0.100736	0.10017	0.0977957	0.0978622	0.103754	0.0994829
2381	0.0979003	0.098145	0.0990966	0.101493	0.0998162	0.104501	0.0998807	0.102158	0.0985383	0.0984254
2382	0.0996609	0.0948995	0.099051	0.0954415	0.0976498	0.102958	0.100418	0.102992	0.107208	0.0996878
2383	0.100407	0.0962365	0.102679	0.10152	0.100443	0.0984065	0.10236	0.0995071	0.0983712	0.100057
2384	0.104429	0.103	0.0994677	0.0957765	0.0982345	0.0990293	0.106125	0.0945336	0.0994925	0.0998843
2385	0.101154	0.0987077	0.0986972	0.0996345	0.100671	0.10136	0.0992844	0.0987361	0.102014	0.0997165
2386	0.0939198	0.101214	0.0994487	0.104279	0.101141	0.0977103	0.0981099	0.10074	0.10061	0.102928
2387	0.100232	0.0976814	0.0997403	0.103335	0.0994771	0.0977625	0.101077	0.0977976	0.101507	0.101422
2388	0.0974653	0.0991655	0.101116	0.0950612	0.099587	0.101466	0.100191	0.102502	0.101895	0.101549
2389	0.100274	0.104918	0.0977046	0.103769	0.101005	0.0971741	0.0969898	0.0968542	0.101727	0.0996571
2390	0.104329	0.095332	0.100983	0.0994882	0.0962608	0.101576	0.10833	0.0985959	0.0946065	0.100401
2391	0.101347	0.101874	0.09805	0.0962219	0.101651	0.0989241	0.0993419	0.0964245	0.10712	0.0990653
2392	0.102826	0.0973373	0.0964813	0.101016	0.0972372	0.101724	0.105156	0.0994725	0.0991795	0.0995107
2393	0.103638	0.0973335	0.102125	0.0948234	0.0980992	0.0993112	0.103673	0.0994406	0.0992327	0.102277
2394	0.0955146	0.100615	0.0996342	0.0970663	0.0952737	0.102148	0.0981539	0.103581	0.104575	0.1035
2395	0.0989898	0.100721	0.100569	0.0968408	0.0998799	0.0994755	0.10076	0.102034	0.100339	0.100397
2396	0.101153	0.0986558	0.0993787	0.0979729	0.0975238	0.104544	0.104163	0.101589	0.0966657	0.0982663
2397	0.0971961	0.104385	0.0998711	0.100363	0.100649	0.100046	0.0978424	0.0984963	0.0988327	0.10237
2398	0.106329	0.0931659	0.0974604	0.103876	0.102601	0.0999015	0.107248	0.0976551	0.0942064	0.0974208
2399	0.0972868	0.0986402	0.100204	0.102043	0.0991592	0.100299	0.0981746	0.100446	0.104867	0.0989237
2400	0.100115	0.104643	0.098986	0.0971906	0.0979377	0.102068	0.100262	0.100725	0.0990136	0.0990521
2401	0.0946502	0.101582	0.099286	0.104031	0.101569	0.097764	0.0947236	0.0993595	0.10739	0.0997668
2402	0.102883	0.097685	0.0956027	0.103666	0.0992237	0.10017	0.104907	0.0945619	0.100175	0.101097
2403	0.101712	0.0986629	0.0984808	0.0957925	0.0949238	0.10327	0.1005	0.101827	0.105422	0.0993818
2404	0.0998803	0.0954492	0.0953371	0.101346	0.0975877	0.100486	0.102568	0.0997523	0.10432	0.103278
2405	0.101765	0.0955654	0.100299	0.0982336	0.103968	0.101079	0.0998713	0.100664	0.0996559	0.0988214
2406	0.0998483	0.0991647	0.103576	0.101066	0.0985719	0.101038	0.0987767	0.101311	0.0983258	0.0983125
2407	0.10105	0.0987024	0.100593	0.102543	0.101025	0.0958305	0.10192	0.0994793	0.0995832	0.0992942
2408	0.0987632	0.100084	0.100167	0.0995355	0.0988657	0.102352	0.100236	0.101382	0.100939	0.0976618
2409	0.0984609	0.10077	0.101676	0.0982687	0.102525	0.100181	0.0967128	0.101965	0.10012	0.0993233
2410	0.103437	0.0930853	0.0966088	0.101315	0.0996354	0.102434	0.103223	0.096673	0.10351	0.100004
2411	0.10251	0.102015	0.0981633	0.0997506	0.0996538	0.0974507	0.0996084	0.0999734	0.103004	0.0978914
2412	0.102539	0.0956395	0.0994066	0.0989046	0.101249	0.102443	0.104355	0.102058	0.0939734	0.0993133
2413	0.100968	0.101471	0.0967776	0.102392	0.0990731	0.100371	0.0961537	0.0977394	0.107361	0.0977356
2414	0.105407	0.0935864	0.0968812	0.10425	0.101892	0.101229	0.102759	0.098276	0.098386	0.0972237
2415	0.0991896	0.104444	0.0935548	0.0978777	0.104636	0.096839	0.0982354	0.0946091	0.107179	0.103511
2416	0.096873	0.0941991	0.100606	0.101983	0.101892	0.100969	0.0979369	0.103918	0.101428	0.100186
2417	0.10397	0.0955827	0.0983715	0.103038	0.0978848	0.100713	0.100341	0.0991494	0.100676	0.100234
2418	0.0962675	0.100937	0.0950936	0.100477	0.0990738	0.103386	0.095409	0.0997047	0.107016	0.102688
2419	0.100929	0.0957873	0.0968795	0.100585	0.0970458	0.108723	0.10013	0.101293	0.101948	0.0965732
2420	0.103302	0.0991798	0.101606	0.100622	0.0978874	0.0993745	0.102422	0.101153	0.0987552	0.0956613
2421	0.0998968	0.103425	0.0957837	0.101393	0.0971135	0.100012	0.100398	0.0953124	0.105615	0.101114
2422	0.103319	0.0986465	0.101407	0.0998061	0.0986302	0.102346	0.0993466	0.101247	0.09909	0.0960971
2423	0.0972619	0.101268	0.097399	0.100699	0.101266	0.104443	0.0972561	0.101468	0.0984737	0.100444
2424	0.101219	0.0924896	0.0983068	0.105372	0.096383	0.105605	0.10299	0.101028	0.098614	0.0979008
2425	0.106163	0.0976164	0.0976861	0.099345	0.102394	0.0989418	0.103924	0.0954284	0.097854	0.100569
2426	0.103681	0.095205	0.101752	0.104701	0.098877	0.0998585	0.102189	0.0997226	0.0980695	0.0958875
2427	0.102034	0.0935912	0.098409	0.100911	0.0980399	0.0997502	0.105039	0.0982814	0.102097	0.101815
2428	0.0991756	0.100223	0.101455	0.0981869	0.102904	0.0987248	0.100133	0.0968194	0.100406	0.101986
2429	0.0992955	0.101465	0.097513	0.105607	0.0953975	0.10303	0.0977541	0.0982561	0.101002	0.100714
2430	0.0955789	0.100395	0.0982026	0.100249	0.100419	0.104134	0.0985945	0.103131	0.0971272	0.102156
2431	0.101365	0.0953092	0.0988754	0.0970058	0.0977222	0.101077	0.102697	0.101084	0.104662	0.100169
2432	0.104209	0.0965432	0.102297	0.0960356	0.0952378	0.102163	0.107461	0.101604	0.0953827	0.0989639
2433	0.0967971	0.0984791	0.0959544	0.105729	0.101243	0.101395	0.0979218	0.099689	0.103672	0.0991489
2434	0.0984684	0.0959475	0.0963137	0.102597	0.0998836	0.105124	0.0985539	0.100693	0.105083	0.0972979
2435	0.0992287	0.100952	0.101678	0.0946804	0.0991436	0.0982281	0.0999987	0.100033	0.104052	0.102046
2436	0.100679	0.098802	0.100289	0.105717	0.0975998	0.103405	0.100506	0.0991241	0.095601	0.0982393
2437	0.0995024	0.0977445	0.102976	0.101537	0.0974412	0.102384	0.0999006	0.101164	0.0972437	0.100084
2438	0.0983891	0.0960522	0.100548	0.102297	0.100491	0.101405	0.102743	0.100481	0.0983816	0.0991803
2439	0.101235	0.0980265	0.0984707	0.105467	0.0997732	0.10195	0.100349	0.100851	0.0971285	0.0967027
2440	0.1015	0.102071	0.101765	0.0951557	0.0995832	0.0975985	0.102151	0.0971008	0.101536	0.101559
2441	0.103048	0.101195	0.0974257	0.0999427	0.097863	0.0995394	0.102997	0.0956188	0.101695	0.100675
2442	0.0987659	0.0978203	0.0977265	0.0978306	0.0937454	0.104912	0.101704	0.102283	0.104753	0.100444
2443	0.103728	0.0966421	0.0959805	0.0985254	0.102423	0.101205	0.104211	0.0990313	0.0978871	0.100267
2444	0.0965623	0.102386	0.102701	0.0987455	0.101802	0.096053	0.0981766	0.100345	0.102067	0.101247
2445	0.0965298	0.0977489	0.0994208	0.104539	0.100107	0.101525	0.0990673	0.0995928	0.102824	0.0986708
2446	0.0982004	0.100417	0.0977121	0.100167	0.101017	0.10363	0.0993894	0.0993793	0.099237	0.100828
2447	0.0971806	0.101625	0.0975999	0.0982873	0.0997469	0.10136	0.100004	0.0986966	0.102499	0.103032
2448	0.0952149	0.106004	0.101574	0.0995268	0.100892	0.098712	0.0988891	0.0974473	0.100168	0.101663
2449	0.0988163	0.0978024	0.0995207	0.0984058	0.099692	0.0976119	0.103576	0.0984353	0.101146	0.105023
2450	0.104155	0.0934757	0.0989287	0.10755	0.0988242	0.105143	0.100511	0.0979214	0.0981289	0.0952531
2451	0.0953123	0.103739	0.0973314	0.0962445	0.100411	0.100985	0.0984306	0.100077	0.103802	0.103729
2452	0.0996162	0.100838	0.0984046	0.104338	0.0996243	0.101191	0.0983351	0.096506	0.102279	0.0988923
2453	0.0990678	0.0977705	0.101068	0.105386	0.097869	0.100399	0.102731	0.0983042	0.0962049	0.101203
2454	0.0994464	0.103296	0.0979659	0.0993065	0.0973971	0.104135	0.0977214	0.098022	0.104197	0.0985235
2455	0.102851	0.0992517	0.101942	0.101287	0.0929537	0.100015	0.107003	0.10004	0.0940089	0.10062
2456	0.101072	0.0952737	0.100477	0.100467	0.0938042	0.10583	0.100637	0.10297	0.0993784	0.100025
2457	0.1031	0.0959153	0.103985	0.102879	0.0983487	0.100809	0.10094	0.098835	0.0969539	0.0981838
2458	0.0968567	0.106736	0.103853	0.0974478	0.09942	0.0993467	0.0969357	0.0968208	0.100146	0.102524
2459	0.101028	0.0976309	0.0992591	0.0950495	0.0974363	0.104863	0.0979665	0.102387	0.105423	0.0989064
2460	0.0999392	0.104754	0.0989338	0.0983119	0.101661	0.0977926	0.0986811	0.0973882	0.100426	0.102159
2461	0.0971334	0.0994866	0.0991605	0.100704	0.100836	0.099341	0.0996157	0.100856	0.100278	0.102621
2462	0.0944204	0.101268	0.10018	0.0975719	0.0999856	0.102464	0.0980427	0.1017	0.103066	0.101342
2463	0.0966631	0.0996044	0.0998076	0.100865	0.0975788	0.104111	0.0923035	0.101712	0.109677	0.0977283
2464	0.101603	0.0963243	0.0965906	0.100525	0.100025	0.100307	0.106065	0.0996227	0.0961566	0.10272
2465	0.10083	0.100356	0.0998945	0.0987925	0.098565	0.0972372	0.103738	0.0977588	0.100216	0.102639
2466	0.102152	0.100091	0.0992557	0.0949099	0.0961647	0.102685	0.107933	0.097798	0.0955392	0.103405
2467	0.099991	0.100594	0.102299	0.0995405	0.0981673	0.0981612	0.102196	0.0992334	0.0959814	0.103858
2468	0.0979593	0.0948462	0.0971976	0.10555	0.101064	0.10498	0.0974495	0.0993988	0.100924	0.100594
2469	0.104937	0.0988102	0.0974833	0.10246	0.100277	0.102511	0.103169	0.0973811	0.0953833	0.0974904
2470	0.0976031	0.0983969	0.0951446	0.101983	0.102141	0.10167	0.0996312	0.100484	0.102276	0.100668
2471	0.100277	0.0981203	0.0989782	0.100242	0.0990005	0.10157	0.100731	0.100666	0.10077	0.0996208
2472	0.104082	0.0937311	0.0972281	0.10163	0.0983414	0.101835	0.103181	0.0999164	0.1022	0.0977748
2473	0.0998602	0.0990644	0.0993991	0.105224	0.101143	0.100148	0.0980308	0.0997002	0.0959183	0.10151
2474	0.0976336	0.107166	0.0986232	0.101104	0.101221	0.0959799	0.0982681	0.0971391	0.101046	0.101928
2475	0.100852	0.0982932	0.0975446	0.0950616	0.0982636	0.103794	0.0997112	0.0997226	0.107387	0.0993371
2476	0.0996383	0.0957695	0.0993605	0.100091	0.0988177	0.103132	0.101895	0.10143	0.10187	0.0979465
2477	0.100489	0.0948058	0.0973002	0.109397	0.0985911	0.102724	0.0995586	0.0991887	0.100003	0.0979138
2478	0.10306	0.0973505	0.101618	0.102882	0.099132	0.09896	0.101589	0.100322	0.0974846	0.0975661
2479	0.0949633	0.102072	0.0988084	0.1025	0.103766	0.0992204	0.0966245	0.0991421	0.101071	0.101899
2480	0.100605	0.0965885	0.099387	0.10509	0.0961256	0.10331	0.104339	0.100018	0.0941374	0.100344
2481	0.0989089	0.0978625	0.097763	0.104483	0.101962	0.0973784	0.0984322	0.0975516	0.104575	0.101138
2482	0.103574	0.102515	0.0998738	0.100648	0.0994071	0.0963551	0.102578	0.0983979	0.098831	0.0978289
2483	0.1007	0.100212	0.0998336	0.104867	0.0980722	0.100105	0.103352	0.0985417	0.0947886	0.0995165
2484	0.100406	0.101728	0.0949497	0.0982063	0.0972007	0.104451	0.0969655	0.0985262	0.107979	0.0995933
2485	0.0971933	0.0990639	0.0959701	0.104975	0.103773	0.0991113	0.0991244	0.0979114	0.100801	0.10211
2486	0.0995312	0.0960794	0.0961043	0.0945489	0.0992732	0.102812	0.101191	0.099022	0.107247	0.104169
2487	0.0998784	0.0961073	0.100412	0.0993065	0.0963098	0.102097	0.105961	0.101754	0.0947664	0.103355
2488	0.0973119	0.100331	0.0985453	0.102371	0.101139	0.101504	0.0946994	0.10161	0.104889	0.0976335
2489	0.101784	0.0970679	0.0972456	0.102605	0.0980258	0.103154	0.101043	0.0988003	0.102802	0.097429
2490	0.0952365	0.101042	0.100501	0.0972264	0.100973	0.0996968	0.0965742	0.102832	0.1038	0.10218
2491	0.0940424	0.102743	0.103251	0.100707	0.0979792	0.101244	0.0935241	0.100873	0.103479	0.102261
2492	0.102219	0.101994	0.100306	0.0986709	0.0967322	0.100321	0.101922	0.0988434	0.0997739	0.0992137
2493	0.0979015	0.0999979	0.102085	0.0989237	0.096173	0.102397	0.0994188	0.10561	0.0988073	0.0986822
2494	0.103356	0.101252	0.0977981	0.0990622	0.0954034	0.102796	0.103982	0.0976522	0.100186	0.0984699
2495	0.0989762	0.0987397	0.0957699	0.102057	0.10078	0.100368	0.101539	0.0998018	0.100987	0.100981
2496	0.100276	0.100419	0.098424	0.102349	0.0964984	0.102077	0.0966979	0.102049	0.105025	0.0962029
2497	0.0953233	0.0969611	0.100416	0.101331	0.0997839	0.101768	0.0948211	0.104784	0.106234	0.0986167
2498	0.0991909	0.0958775	0.103366	0.102266	0.0980301	0.101301	0.0992687	0.103069	0.0982969	0.0993154
2499	0.0995336	0.0965763	0.0970719	0.0978696	0.0987202	0.102425	0.101018	0.0999302	0.103067	0.103768
2500	0.101709	0.102014	0.0978905	0.0995687	0.100454	0.0990657	0.0980419	0.09814	0.103857	0.0992795
2501	0.106285	0.103693	0.0984527	0.0994646	0.0973109	0.0991805	0.10488	0.0953342	0.096038	0.0993217
2502	0.100341	0.102529	0.0982065	0.097079	0.099399	0.101051	0.0992382	0.0992321	0.102122	0.100808
2503	0.104593	0.0928345	0.098966	0.0968181	0.0955065	0.103968	0.106742	0.0996431	0.100706	0.100107
2504	0.096501	0.0988721	0.101208	0.10458	0.095703	0.106198	0.0969516	0.102501	0.0998431	0.0976376
2505	0.10117	0.0953044	0.100636	0.102673	0.094918	0.102685	0.101489	0.101515	0.0979717	0.101603
2506	0.100265	0.0979395	0.102578	0.100263	0.0938807	0.102636	0.104975	0.0993405	0.0969835	0.101114
2507	0.102107	0.101701	0.101037	0.0979183	0.097813	0.0972934	0.104334	0.0987203	0.0980003	0.101084
2508	0.0975933	0.101851	0.0994372	0.101272	0.0990301	0.0985411	0.0979102	0.0981766	0.103604	0.102667
2509	0.0991725	0.10064	0.100849	0.102652	0.0947052	0.104864	0.0982739	0.101996	0.0975026	0.0993337
2510	0.0946636	0.0992091	0.0983177	0.103885	0.102176	0.0994418	0.0956965	0.101016	0.105385	0.100286
2511	0.100596	0.0991549	0.0983932	0.0955736	0.0999486	0.10323	0.101092	0.100267	0.0987121	0.102976
2512	0.102624	0.0994438	0.0973649	0.0953937	0.0965026	0.1023	0.10134	0.10168	0.105939	0.0973753
2513	0.0983124	0.101012	0.0975798	0.104034	0.0985354	0.100771	0.0997029	0.0996072	0.101682	0.0987944
2514	0.103002	0.0957779	0.0998782	0.0979445	0.0999069	0.101667	0.107376	0.099058	0.0980057	0.097281
2515	0.103557	0.102261	0.100695	0.0964655	0.0993066	0.09919	0.10375	0.0987731	0.0972629	0.0986989
2516	0.106088	0.0967686	0.100032	0.0974705	0.0965488	0.102195	0.108148	0.0987746	0.0939886	0.0998626
2517	0.0942694	0.0977886	0.0988289	0.0939828	0.100666	0.101864	0.0928135	0.104538	0.112362	0.102954
2518	0.104545	0.0959894	0.0984134	0.101085	0.0966765	0.100692	0.103341	0.100633	0.0992049	0.0993586
2519	0.0998226	0.0967447	0.0974157	0.0985277	0.101706	0.100472	0.0993115	0.100279	0.107755	0.0979561
2520	0.0999551	0.0967182	0.102773	0.101377	0.096619	0.100867	0.105234	0.0997838	0.0948209	0.101822
2521	0.100258	0.0982338	0.0958001	0.100712	0.10227	0.0996534	0.100149	0.0977062	0.106046	0.0991764
2522	0.0996958	0.0956001	0.0978295	0.103948	0.100452	0.100917	0.0989549	0.100701	0.102188	0.0997028
2523	0.101742	0.0948591	0.104303	0.0970717	0.0991457	0.103635	0.105162	0.101103	0.0924974	0.100361
2524	0.103885	0.0998025	0.0989944	0.0958954	0.101186	0.0975583	0.10424	0.0980785	0.0995537	0.10077
2525	0.0950706	0.101751	0.0951766	0.102022	0.10041	0.100391	0.0952171	0.100015	0.105337	0.104702
2526	0.0975173	0.101062	0.101184	0.0955015	0.0989693	0.101203	0.0973555	0.0989533	0.10659	0.10171
2527	0.100337	0.0993794	0.0964658	0.102278	0.0951827	0.101985	0.101111	0.101224	0.102073	0.0999702
2528	0.0999496	0.0996079	0.0988409	0.10518	0.0964094	0.102158	0.100107	0.100723	0.0980607	0.0989608
2529	0.106198	0.094624	0.0988388	0.0976949	0.0995435	0.100731	0.107728	0.0985634	0.0966629	0.0992898
2530	0.0933803	0.103778	0.0987964	0.103715	0.0992817	0.099611	0.094262	0.0997433	0.104259	0.103307
2531	0.0964175	0.103908	0.106768	0.0961443	0.0977199	0.102156	0.0969217	0.100097	0.09982	0.100091
2532	0.0976889	0.0999865	0.0957344	0.0991938	0.103808	0.0990863	0.0977864	0.0965197	0.108966	0.101283
2533	0.103152	0.0950404	0.0986823	0.099787	0.103636	0.100078	0.102799	0.0985693	0.0994439	0.0987295
2534	0.10333	0.094835	0.097925	0.102183	0.102588	0.101003	0.104499	0.0981312	0.0964854	0.098921
2535	0.102585	0.0974212	0.102806	0.105295	0.098674	0.0976211	0.102592	0.0998972	0.0961639	0.0969277
2536	0.0987191	0.0963599	0.0959051	0.104291	0.102518	0.102097	0.100363	0.0967103	0.102641	0.100378
2537	0.101527	0.101204	0.0998173	0.100485	0.0978419	0.100659	0.102262	0.100009	0.0991364	0.0970388
2538	0.100391	0.0976132	0.10096	0.0977061	0.0971759	0.102221	0.102545	0.102181	0.0995712	0.099593
2539	0.0988716	0.102371	0.102332	0.0975683	0.0973764	0.100371	0.098561	0.104216	0.0996095	0.0987407
2540	0.0966166	0.0949822	0.0951586	0.103793	0.104665	0.0992296	0.0979523	0.0992682	0.104859	0.103504
2541	0.0992593	0.0977387	0.103397	0.10125	0.098538	0.102103	0.0999802	0.099819	0.096858	0.101037
2542	0.0972505	0.102214	0.0977387	0.105889	0.103009	0.0996912	0.0983337	0.0977808	0.0962324	0.101896
2543	0.0947574	0.101928	0.096353	0.103878	0.100893	0.100589	0.0930123	0.101355	0.106518	0.100812
2544	0.0971443	0.0993007	0.0976193	0.102265	0.0986481	0.104038	0.0984915	0.100955	0.102794	0.0987455
2545	0.0979005	0.098896	0.100087	0.0985128	0.100545	0.0986844	0.100668	0.100696	0.101711	0.102328
2546	0.103613	0.0979596	0.0991598	0.0974708	0.101438	0.0987239	0.106394	0.0957961	0.100039	0.0993503
2547	0.102137	0.0971423	0.0984524	0.103933	0.0990615	0.101281	0.102092	0.0980169	0.0994925	0.0983524
2548	0.0992127	0.103791	0.0987547	0.100169	0.0971061	0.0996356	0.100937	0.097303	0.101019	0.102126
2549	0.0998181	0.0967461	0.10155	0.0992746	0.0981866	0.101901	0.100281	0.104595	0.0957274	0.101875
2550	0.100415	0.0986266	0.100951	0.0983288	0.0960852	0.103911	0.0983575	0.101248	0.105405	0.0966539
2551	0.100277	0.100847	0.103097	0.0915801	0.0974223	0.102654	0.100846	0.101798	0.100529	0.100917
2552	0.0987687	0.0974815	0.0973309	0.0999504	0.0992811	0.101999	0.101319	0.102202	0.0994829	0.102159
2553	0.0999587	0.0974216	0.100544	0.0974341	0.10163	0.100431	0.0993336	0.10049	0.100906	0.101829
2554	0.0970063	0.0965076	0.103736	0.103006	0.0979017	0.100028	0.100602	0.103402	0.0979637	0.0998623
2555	0.098948	0.101458	0.0992634	0.100892	0.0993969	0.101723	0.0984356	0.0982506	0.102555	0.099095
2556	0.103801	0.0933651	0.10251	0.0983617	0.100815	0.101795	0.10219	0.102235	0.0980209	0.096792
2557	0.101391	0.100069	0.0990299	0.0961845	0.100339	0.100415	0.0976602	0.0995001	0.104294	0.101116
2558	0.0980736	0.0967068	0.10013	0.100684	0.102406	0.0983908	0.102049	0.100555	0.0996094	0.101396
2559	0.0970409	0.102219	0.100588	0.103009	0.101976	0.100844	0.096251	0.100178	0.0980629	0.0998598
2560	0.102925	0.0964332	0.102821	0.101618	0.09477	0.101627	0.10495	0.0988951	0.096495	0.0994147
2561	0.101165	0.0992716	0.10335	0.0994009	0.0987068	0.103697	0.100347	0.101514	0.0963561	0.0961211
2562	0.0987329	0.0930502	0.0988183	0.10214	0.105203	0.0984259	0.0994285	0.10197	0.10059	0.101616
2563	0.104473	0.101683	0.0997112	0.0985352	0.0992373	0.101073	0.102705	0.0968933	0.0981651	0.0974674
2564	0.0981125	0.0952251	0.100764	0.10444	0.0987234	0.102876	0.0981905	0.101155	0.101538	0.0989671
2565	0.0972238	0.100108	0.0988335	0.102823	0.0992019	0.100098	0.096308	0.100796	0.103815	0.100852
2566	0.100677	0.0957314	0.0990899	0.0955602	0.0967812	0.103234	0.101845	0.104323	0.101183	0.101515
2567	0.102824	0.100754	0.0978903	0.102389	0.102941	0.0982084	0.101929	0.0971044	0.0974333	0.0984986
2568	0.0985177	0.0975784	0.0950584	0.105435	0.104288	0.0966321	0.100995	0.0967092	0.101706	0.10312
2569	0.10303	0.0987834	0.100855	0.0990144	0.0981159	0.0994533	0.107312	0.0967434	0.0970559	0.0995914
2570	0.101637	0.0986612	0.0953481	0.100388	0.0954844	0.100559	0.103835	0.0986925	0.102452	0.102945
2571	0.103604	0.0969619	0.100734	0.0979737	0.100384	0.0995671	0.100222	0.101301	0.0999683	0.0992318
2572	0.0956946	0.101884	0.100703	0.0967074	0.100996	0.0980835	0.0971833	0.101197	0.105174	0.102461
2573	0.102235	0.097649	0.100114	0.100078	0.100547	0.0991833	0.104666	0.0985908	0.0990246	0.0978673
2574	0.0993557	0.102388	0.099936	0.100367	0.0974586	0.102182	0.0981617	0.101408	0.101779	0.0969756
2575	0.104491	0.0996222	0.0969202	0.0978467	0.0959459	0.101021	0.108678	0.096362	0.098117	0.100934
2576	0.100891	0.0966771	0.0988182	0.105995	0.0990974	0.0989886	0.101813	0.10071	0.0982565	0.0987433
2577	0.0993879	0.102893	0.0972221	0.0992789	0.0960627	0.101523	0.0979734	0.0967944	0.106594	0.102333
2578	0.099158	0.0999149	0.102303	0.100339	0.0968164	0.0988197	0.104384	0.098876	0.0957036	0.103706
2579	0.0991232	0.103339	0.0982776	0.0961951	0.102078	0.0975727	0.100795	0.0970085	0.101953	0.103703
2580	0.106467	0.0944849	0.102488	0.101041	0.0971107	0.101259	0.107829	0.0999858	0.0924208	0.0967796
2581	0.100631	0.098812	0.101347	0.0990955	0.100662	0.0994163	0.0993652	0.099231	0.102542	0.0988986
2582	0.101348	0.102467	0.0993937	0.101386	0.099154	0.100876	0.100256	0.0976929	0.0979726	0.0994476
2583	0.098871	0.100594	0.0955206	0.0979989	0.101545	0.0993395	0.0998063	0.0968723	0.106291	0.103202
2584	0.101791	0.100237	0.0993215	0.0981835	0.102505	0.0996874	0.0997761	0.0987699	0.102012	0.0976905
2585	0.101257	0.0988323	0.100427	0.100205	0.0934643	0.10351	0.103822	0.100295	0.0968739	0.101276
2586	0.0992858	0.10264	0.0998774	0.0998924	0.0984084	0.102323	0.100063	0.0988669	0.0976754	0.100967
2587	0.0990087	0.102619	0.0986138	0.103309	0.0995257	0.100563	0.0986117	0.100582	0.0970881	0.100097
2588	0.0957395	0.104785	0.0991819	0.103979	0.0995063	0.0999595	0.0964495	0.0973263	0.10129	0.10188
2589	0.0988946	0.102195	0.103517	0.0985787	0.101933	0.0975046	0.0985561	0.0981026	0.100493	0.10027
2590	0.105717	0.09942	0.0985128	0.0972919	0.0990639	0.101236	0.0977792	0.0962647	0.106492	0.0981882
2591	0.102277	0.0968498	0.10284	0.098665	0.0972364	0.10108	0.0994865	0.100954	0.100386	0.100196
2592	0.0977678	0.101267	0.0991915	0.0986467	0.0982762	0.102941	0.0969046	0.0982231	0.107328	0.0994929
2593	0.100397	0.0955638	0.0960947	0.101532	0.0998988	0.105215	0.102265	0.101731	0.0966988	0.100508
2594	0.106226	0.0983026	0.100389	0.0930678	0.0965874	0.10235	0.105576	0.0989202	0.100127	0.0983505
2595	0.105984	0.0961331	0.0949334	0.105587	0.102125	0.0980792	0.100654	0.0953715	0.104233	0.0968642
2596	0.106846	0.0940246	0.0963551	0.0986734	0.100004	0.101755	0.102707	0.0977066	0.10402	0.0978035
2597	0.0944911	0.0982246	0.0984451	0.0985827	0.0982524	0.103098	0.09512	0.105817	0.107086	0.100927
2598	0.0966048	0.102126	0.099648	0.0933565	0.100361	0.0989071	0.0982454	0.100237	0.105694	0.104889
2599	0.0958971	0.0992674	0.100041	0.101226	0.0976186	0.105307	0.0985969	0.102036	0.101906	0.0980999
2600	0.0996148	0.100759	0.0963432	0.104446	0.0940477	0.103883	0.0996574	0.0992852	0.101116	0.100864
2601	0.107034	0.0945974	0.0980267	0.101112	0.102088	0.0986419	0.105292	0.0975732	0.097176	0.0983506
2602	0.10069	0.101466	0.100031	0.0988915	0.100609	0.098688	0.10271	0.0975237	0.0990825	0.100311
2603	0.101066	0.105017	0.100359	0.0989077	0.0969386	0.0990066	0.0991574	0.0989822	0.10049	0.100121
2604	0.103161	0.0981458	0.100136	0.0986235	0.0935616	0.101621	0.102305	0.10179	0.103546	0.097085
2605	0.100417	0.103265	0.100942	0.101659	0.100619	0.0962578	0.101847	0.0965064	0.0969029	0.101629
2606	0.0962817	0.101177	0.0955476	0.100242	0.0993006	0.0987003	0.097507	0.1008	0.106901	0.103635
2607	0.103278	0.0978911	0.0985019	0.0996659	0.102958	0.099988	0.103095	0.098584	0.0962449	0.0997159
2608	0.101836	0.0952727	0.103013	0.0931401	0.0985522	0.105012	0.102013	0.100085	0.102159	0.0988186
2609	0.0975387	0.104294	0.0968141	0.103029	0.101364	0.0985387	0.0944855	0.0967252	0.106867	0.100447
2610	0.0960727	0.10062	0.097206	0.0948432	0.103259	0.102266	0.09868	0.102658	0.100746	0.103641
2611	0.106564	0.0918568	0.100184	0.103438	0.100285	0.101822	0.104287	0.0990534	0.0966287	0.0957412
2612	0.0954108	0.102772	0.102552	0.0965127	0.0933571	0.103343	0.100993	0.101873	0.0997419	0.103492
2613	0.101362	0.096662	0.0957202	0.101956	0.0985561	0.101514	0.102563	0.102495	0.10023	0.0988942
2614	0.0994158	0.10094	0.0962861	0.0992139	0.103916	0.0976654	0.0991184	0.0976221	0.102588	0.103267
2615	0.100734	0.0976626	0.0984251	0.098025	0.098108	0.104171	0.10405	0.100689	0.09717	0.100888
2616	0.0991388	0.0968714	0.0961054	0.0978349	0.10351	0.0980498	0.0975353	0.100148	0.110361	0.100477
2617	0.0984233	0.100709	0.0973376	0.0989378	0.101911	0.100337	0.100432	0.0987095	0.10297	0.100244
2618	0.100802	0.0998828	0.100263	0.0972465	0.101096	0.101733	0.099139	0.101282	0.100759	0.0977558
2619	0.0988946	0.0968341	0.100211	0.099582	0.101335	0.102711	0.0966888	0.101339	0.103916	0.0984663
2620	0.0959962	0.1016	0.0998856	0.101074	0.100151	0.100164	0.0972328	0.10389	0.101475	0.0985763
2621	0.105793	0.0959164	0.0988713	0.10209	0.0985788	0.100664	0.109491	0.096726	0.094375	0.0973812
2622	0.0987294	0.0967811	0.0985569	0.10336	0.102963	0.101496	0.0948958	0.0999123	0.104535	0.0987717
2623	0.100207	0.0955343	0.102093	0.0947408	0.0992693	0.101092	0.105108	0.101403	0.0983246	0.102167
2624	0.101275	0.102969	0.0990334	0.0983882	0.100747	0.0975942	0.102298	0.0968205	0.0997228	0.101172
2625	0.102332	0.0976001	0.0973719	0.101606	0.098805	0.100649	0.0970585	0.100085	0.10724	0.0972512
2626	0.095819	0.103757	0.10014	0.0997828	0.0977273	0.100662	0.0949901	0.098306	0.106889	0.102034
2627	0.10397	0.0998755	0.100586	0.0985461	0.0953817	0.100417	0.105814	0.0981531	0.0951788	0.102034
2628	0.0984737	0.100621	0.101177	0.0988247	0.100782	0.100966	0.102368	0.098359	0.0970563	0.10136
2629	0.0983341	0.100751	0.0994554	0.102155	0.0949341	0.0999535	0.100728	0.100687	0.101487	0.101572
2630	0.10438	0.0955897	0.101382	0.0984022	0.100159	0.0989869	0.104062	0.0986133	0.0988351	0.0995233
2631	0.104453	0.101681	0.100552	0.100765	0.0968115	0.099104	0.104012	0.0960478	0.0956953	0.100859
2632	0.100016	0.0967695	0.0970893	0.106788	0.102323	0.102374	0.0987361	0.0967774	0.0996892	0.0994089
2633	0.10125	0.0961392	0.0963559	0.10518	0.101269	0.102937	0.102653	0.0997585	0.097494	0.0968837
2634	0.100152	0.0976095	0.10083	0.100057	0.0959303	0.101709	0.104126	0.0999952	0.099942	0.0996268
2635	0.0999582	0.0987447	0.0950191	0.107031	0.0960538	0.101679	0.0995183	0.0993876	0.101656	0.100976
2636	0.103329	0.0964139	0.0973655	0.10402	0.0984683	0.0997989	0.0996514	0.100658	0.10167	0.0986013
2637	0.10281	0.0947112	0.0998693	0.103227	0.0956968	0.10225	0.10281	0.098939	0.102732	0.0969107
2638	0.0965668	0.10464	0.0967533	0.106637	0.102017	0.0976811	0.0966839	0.09973	0.0997421	0.099636
2639	0.0990663	0.100422	0.0997995	0.094214	0.0972345	0.101682	0.104282	0.100676	0.103092	0.0995191
2640	0.103669	0.0935226	0.0980385	0.105878	0.101691	0.0995627	0.103677	0.0956041	0.0998244	0.0984734
2641	0.0980386	0.108559	0.0976482	0.0992534	0.0959706	0.0997038	0.0979985	0.097242	0.101699	0.103992
2642	0.103081	0.100077	0.0962535	0.0979633	0.101176	0.099066	0.102182	0.0967227	0.100943	0.102512
2643	0.0969494	0.101573	0.103912	0.0969289	0.0971169	0.0996991	0.0994425	0.102474	0.10087	0.101084
2644	0.10099	0.102801	0.097415	0.101058	0.0967341	0.101473	0.100899	0.0979629	0.100265	0.100411
2645	0.0955848	0.100964	0.100975	0.0990181	0.0960455	0.101216	0.0976422	0.101031	0.106119	0.101486
2646	0.10015	0.0978762	0.104482	0.0995008	0.094726	0.101337	0.10162	0.102462	0.0999071	0.0979303
2647	0.0976778	0.0965549	0.101106	0.100395	0.100869	0.100897	0.100776	0.103417	0.098243	0.10004
2648	0.0990624	0.098189	0.0986251	0.100074	0.0966325	0.100443	0.101822	0.0995977	0.102488	0.103091
2649	0.104745	0.102595	0.101255	0.100219	0.0940425	0.101011	0.10331	0.0990692	0.0969698	0.0967497
2650	0.10019	0.0996581	0.0989979	0.0953548	0.0982173	0.102818	0.102562	0.100793	0.101404	0.0999654
2651	0.100165	0.0998546	0.100963	0.0979628	0.098082	0.101121	0.100722	0.101212	0.0997985	0.100106
2652	0.100171	0.0997002	0.100696	0.102917	0.0997788	0.0991031	0.0991963	0.0990497	0.0987974	0.100608
2653	0.10169	0.103082	0.0980041	0.101924	0.0995681	0.0992421	0.103204	0.0967486	0.0964854	0.10005
2654	0.101069	0.0971172	0.098562	0.102734	0.0984595	0.101422	0.0987919	0.0998021	0.103062	0.0989695
2655	0.100788	0.0942095	0.100681	0.105303	0.102382	0.100366	0.100564	0.100759	0.0975412	0.0973516
2656	0.0991372	0.0973352	0.0974333	0.10655	0.0996066	0.100477	0.0977567	0.100203	0.10416	0.0973647
2657	0.102683	0.100062	0.0992915	0.102222	0.099723	0.0975292	0.100057	0.0976406	0.102306	0.0985035
2658	0.0971179	0.103043	0.0973418	0.103893	0.0986682	0.101199	0.0965002	0.100069	0.10377	0.0984604
2659	0.101622	0.101031	0.099756	0.0947284	0.101111	0.0998079	0.0998281	0.0979787	0.102902	0.101226
2660	0.0981026	0.0924386	0.0977275	0.102792	0.0962856	0.104577	0.102665	0.105357	0.0992985	0.100696
2661	0.0985226	0.10232	0.0972475	0.105293	0.0976375	0.0993094	0.0977777	0.0989797	0.101379	0.101606
2662	0.104902	0.0945286	0.0958907	0.101769	0.0968444	0.102243	0.101851	0.0998153	0.105748	0.0963424
2663	0.0997433	0.0959837	0.0999393	0.100904	0.0946807	0.102298	0.104343	0.101693	0.100939	0.0994516
2664	0.104762	0.101746	0.0970968	0.0978802	0.100948	0.098679	0.103688	0.0934937	0.101859	0.0998213
2665	0.0996743	0.10062	0.0938251	0.0988547	0.0986651	0.0994818	0.0991311	0.099267	0.107092	0.103438
2666	0.097142	0.100812	0.0990469	0.0959427	0.09687	0.0999222	0.100922	0.103366	0.103349	0.102671
2667	0.0952654	0.0986646	0.0992893	0.102426	0.0951015	0.103628	0.0972132	0.103685	0.102574	0.102199
2668	0.10374	0.0980753	0.0977612	0.0950064	0.0990238	0.105	0.101771	0.101082	0.0987747	0.0996513
2669	0.109398	0.0984814	0.0992523	0.099414	0.0977604	0.0979806	0.110048	0.0935205	0.093579	0.100467
2670	0.0975206	0.0978303	0.101574	0.101174	0.102445	0.0977191	0.0999142	0.0994733	0.100425	0.101957
2671	0.0967452	0.100686	0.10304	0.0995461	0.0960875	0.104413	0.0981296	0.103296	0.0966334	0.101422
2672	0.100215	0.102482	0.0974897	0.102509	0.0997398	0.101169	0.0970747	0.0978744	0.103878	0.0975937
2673	0.0989704	0.0995461	0.0980335	0.105428	0.0997527	0.101211	0.0971356	0.100028	0.100659	0.0992533
2674	0.101399	0.0944352	0.102853	0.106313	0.0980113	0.0992222	0.104308	0.0998436	0.0944492	0.0991298
2675	0.10335	0.0942423	0.0983431	0.104091	0.100152	0.0999252	0.101428	0.100903	0.101256	0.0962524
2676	0.101758	0.0940887	0.100041	0.100387	0.0972124	0.102785	0.105319	0.100647	0.0971371	0.100542
2677	0.103903	0.0976766	0.102388	0.0936767	0.099741	0.0988477	0.105524	0.0976706	0.0994915	0.101023
2678	0.100211	0.0990908	0.100364	0.101241	0.101427	0.101028	0.0997545	0.0992029	0.10046	0.0971969
2679	0.102902	0.0953151	0.0996882	0.0973423	0.0976741	0.104071	0.102104	0.0979649	0.103057	0.0998067
2680	0.0992507	0.102804	0.0995336	0.100183	0.0966642	0.0999799	0.101365	0.100071	0.099974	0.100209
2681	0.101005	0.0997764	0.100074	0.10191	0.101481	0.101639	0.10216	0.0976148	0.094708	0.0995796
2682	0.0988443	0.0978289	0.100904	0.0976804	0.10029	0.102031	0.100146	0.101902	0.0986882	0.101653
2683	0.100879	0.100862	0.0989216	0.102985	0.0999203	0.100117	0.100348	0.0953976	0.103365	0.0972201
2684	0.1014	0.0969553	0.103368	0.0987552	0.100546	0.0996243	0.0987666	0.100174	0.0993754	0.101013
2685	0.104869	0.0986048	0.0977075	0.100844	0.100933	0.0985273	0.10417	0.097534	0.0987895	0.0979651
2686	0.0954388	0.101849	0.0995876	0.0958182	0.101166	0.101975	0.0994804	0.103034	0.100099	0.101562
2687	0.10042	0.0929688	0.10089	0.104623	0.0995749	0.101462	0.101254	0.10173	0.0976362	0.0993878
2688	0.107042	0.0981242	0.0958356	0.0986145	0.0971954	0.10275	0.105575	0.0938058	0.100653	0.100313
2689	0.0967575	0.0959454	0.0990084	0.0977139	0.0963659	0.107344	0.0990874	0.102514	0.103524	0.101701
2690	0.100787	0.0976082	0.101336	0.0959478	0.0959115	0.102099	0.107079	0.101525	0.0980622	0.0995834
2691	0.100734	0.0952586	0.0978278	0.10059	0.0980208	0.104784	0.0974591	0.102798	0.105772	0.0967049
2692	0.097495	0.0984926	0.0983276	0.103564	0.0981845	0.102595	0.0996689	0.0996724	0.101968	0.100047
2693	0.101419	0.102096	0.0997277	0.102709	0.0993191	0.100985	0.10141	0.0975325	0.0973013	0.097482
2694	0.0975598	0.0995229	0.098264	0.103817	0.098376	0.101951	0.100874	0.0996907	0.101245	0.0987151
2695	0.097257	0.101447	0.0959988	0.099246	0.0977499	0.106277	0.0973136	0.0997537	0.10346	0.101495
2696	0.103942	0.0954409	0.0993315	0.0976098	0.098135	0.100077	0.105376	0.10034	0.0984472	0.101228
2697	0.100706	0.0964485	0.100374	0.0955925	0.0988079	0.102268	0.107908	0.0998341	0.096237	0.10174
2698	0.103574	0.0945799	0.102839	0.104222	0.0989244	0.101661	0.102055	0.101924	0.0939445	0.0961795
2699	0.101094	0.0951477	0.0973483	0.097032	0.097522	0.102797	0.100605	0.102579	0.103681	0.102149
2700	0.0960749	0.0959935	0.0998217	0.101727	0.0990446	0.101058	0.0991995	0.102917	0.102202	0.101984
2701	0.0981827	0.101076	0.100224	0.0929224	0.100528	0.102037	0.0982386	0.100837	0.104833	0.101125
2702	0.0948693	0.100576	0.0976732	0.104153	0.098855	0.09993	0.096161	0.101472	0.105112	0.101292
2703	0.0991927	0.0988365	0.0982335	0.0978714	0.098355	0.101228	0.100055	0.0991826	0.105134	0.101927
2704	0.100447	0.0981742	0.0993777	0.101365	0.0951435	0.104498	0.100714	0.0996554	0.101406	0.0991919
2705	0.101886	0.099018	0.0989373	0.104575	0.101382	0.0975418	0.100804	0.097293	0.101672	0.0968996
2706	0.103189	0.0999457	0.0983437	0.101883	0.0963106	0.0997179	0.101808	0.0982386	0.102344	0.0982212
2707	0.0993136	0.105765	0.10127	0.0997866	0.100735	0.101085	0.100264	0.0975529	0.0963559	0.0978746
2708	0.0960659	0.0973035	0.0977959	0.10415	0.102124	0.098557	0.101279	0.0969507	0.103653	0.102175
2709	0.0953423	0.0989374	0.0963129	0.104517	0.10034	0.102139	0.0967094	0.101463	0.103315	0.100967
2710	0.0998716	0.103658	0.0987463	0.098908	0.0998559	0.0988886	0.101302	0.0985498	0.0982797	0.101965
2711	0.100839	0.1001	0.0958551	0.0994066	0.0983354	0.102462	0.100028	0.0969203	0.105432	0.100622
2712	0.0993363	0.0972403	0.101849	0.100509	0.102556	0.0996112	0.0990583	0.102285	0.0991114	0.0984198
2713	0.097049	0.0993582	0.0976167	0.107313	0.0989348	0.100536	0.0953693	0.101014	0.104236	0.0986372
2714	0.0999075	0.099458	0.100872	0.099628	0.0997842	0.101955	0.100811	0.0993344	0.0973695	0.100852
2715	0.0953115	0.0988232	0.0968312	0.105094	0.0985658	0.10458	0.0963951	0.101812	0.103535	0.0990769
2716	0.103467	0.100112	0.095318	0.101542	0.0994661	0.0998438	0.103067	0.0974439	0.0976209	0.102086
2717	0.0996415	0.0973399	0.0942724	0.0995855	0.104425	0.100639	0.100189	0.0966571	0.106932	0.100305
2718	0.102085	0.0968716	0.0991324	0.0991716	0.0980095	0.102134	0.104247	0.0978258	0.0977286	0.102737
2719	0.0966894	0.106016	0.0981069	0.0998713	0.0986352	0.10065	0.0979754	0.100404	0.0982511	0.103463
2720	0.0978687	0.100264	0.0984116	0.0976734	0.0981132	0.101497	0.100501	0.101787	0.100534	0.103362
2721	0.100093	0.100395	0.0995755	0.100407	0.0952829	0.0992086	0.104883	0.0969414	0.101132	0.102117
2722	0.100918	0.0967524	0.098638	0.100867	0.0968509	0.0998904	0.106424	0.0990767	0.0978126	0.102747
2723	0.101345	0.0963365	0.0979776	0.106649	0.100575	0.10047	0.0995414	0.0973501	0.0985995	0.10114
2724	0.103777	0.0931084	0.101186	0.105143	0.0979848	0.100794	0.104951	0.101355	0.0948052	0.0968037
2725	0.0979953	0.094939	0.0974536	0.0993819	0.102139	0.101891	0.101419	0.100388	0.103882	0.100481
2726	0.09898	0.10333	0.0999216	0.0947644	0.103123	0.0989402	0.0986711	0.0980766	0.103884	0.100336
2727	0.10066	0.101123	0.0952885	0.0977075	0.100643	0.10194	0.0985788	0.098054	0.106906	0.0990968
2728	0.101383	0.103317	0.0970334	0.0975267	0.100168	0.0964267	0.105724	0.0949251	0.0988083	0.104717
2729	0.0988007	0.096514	0.101866	0.101793	0.0993011	0.100625	0.0996112	0.102382	0.0987636	0.100335
2730	0.0956812	0.0988497	0.0982116	0.104846	0.0964147	0.102511	0.0997856	0.100673	0.100219	0.102852
2731	0.0967085	0.0964031	0.0951183	0.101288	0.0998629	0.102405	0.0956501	0.103387	0.108253	0.10095
2732	0.0990918	0.102807	0.0992079	0.101933	0.100645	0.0976436	0.0996686	0.0967946	0.101917	0.100352
2733	0.0979898	0.097098	0.0950581	0.101122	0.101028	0.101779	0.0970541	0.100034	0.10683	0.102024
2734	0.0988481	0.100639	0.0982495	0.099911	0.0985628	0.0989812	0.0989338	0.100091	0.103965	0.101869
2735	0.0935718	0.0982442	0.104568	0.0990471	0.0979608	0.101052	0.0954942	0.103878	0.104899	0.101361
2736	0.102501	0.10415	0.0999211	0.10129	0.0963785	0.0999366	0.102402	0.0963564	0.0984714	0.098605
2737	0.104227	0.0958981	0.0966725	0.0985451	0.0948601	0.103418	0.104283	0.101243	0.103443	0.0973318
2738	0.100638	0.100085	0.100159	0.0988239	0.0980122	0.10052	0.105324	0.0979379	0.0976206	0.100858
2739	0.104054	0.0934186	0.100892	0.0944966	0.0973663	0.10429	0.103375	0.104007	0.0986799	0.0992867
2740	0.101857	0.0936843	0.101326	0.106362	0.0994465	0.100925	0.101044	0.100811	0.0980175	0.0964702
2741	0.0977821	0.104301	0.0991062	0.101422	0.09759	0.10079	0.097585	0.0999252	0.100484	0.101073
2742	0.0999563	0.102399	0.0971393	0.100852	0.0997272	0.0997294	0.102434	0.0993171	0.0984243	0.100025
2743	0.0962501	0.101173	0.0987717	0.0970159	0.101712	0.0984859	0.0991005	0.0997641	0.105156	0.102634
2744	0.0977823	0.101848	0.0982834	0.101392	0.0979152	0.103625	0.0984141	0.0974596	0.103405	0.0999026
2745	0.101437	0.0947193	0.099168	0.100954	0.101621	0.102387	0.103465	0.10065	0.0987839	0.0967226
2746	0.0965782	0.0981552	0.0983211	0.107502	0.0974995	0.101569	0.101829	0.0986521	0.0975402	0.102384
2747	0.0973161	0.103099	0.0968147	0.0978524	0.100129	0.100447	0.0975971	0.0969141	0.106915	0.102985
2748	0.0981601	0.101104	0.0976013	0.0965497	0.0999996	0.098388	0.0998661	0.0956435	0.108514	0.10425
2749	0.102951	0.0941953	0.0961892	0.0979022	0.0971877	0.10682	0.104578	0.0994484	0.102078	0.0985248
2750	0.0947536	0.0982287	0.0969981	0.104785	0.0970666	0.101198	0.0992193	0.101529	0.102832	0.103459
2751	0.0943327	0.0998612	0.101007	0.0944028	0.0983453	0.102779	0.0978815	0.105864	0.101292	0.10426
2752	0.0960357	0.106311	0.0995511	0.097616	0.103426	0.098386	0.0955997	0.100702	0.102567	0.099881
2753	0.0968792	0.0987246	0.0999875	0.0986076	0.0949823	0.105917	0.099388	0.101425	0.102662	0.101423
2754	0.101177	0.0980192	0.10093	0.104554	0.0995447	0.100041	0.100485	0.0989164	0.0988265	0.0974912
2755	0.099782	0.1031	0.0982328	0.103519	0.102404	0.0971214	0.0991409	0.0985333	0.0981017	0.100105
2756	0.102051	0.0985681	0.102622	0.0978248	0.0997779	0.0979876	0.102154	0.0984805	0.0985727	0.10195
2757	0.105017	0.0959735	0.0972192	0.0951309	0.100969	0.103757	0.102889	0.0995836	0.0983951	0.100934
2758	0.10019	0.0989457	0.0949754	0.105366	0.0958054	0.100914	0.102148	0.0992706	0.102202	0.100202
2759	0.0997038	0.102057	0.100448	0.0973686	0.0968947	0.102749	0.0987321	0.102364	0.0969814	0.10269
2760	0.100582	0.101138	0.0964671	0.0981626	0.103947	0.100047	0.0973096	0.0970563	0.104639	0.100655
2761	0.096407	0.102865	0.101349	0.0983182	0.096881	0.0997387	0.100643	0.100399	0.0982064	0.105257
2762	0.0999392	0.0971034	0.0995293	0.100891	0.102626	0.0993308	0.0966423	0.0999204	0.105258	0.0987674
2763	0.105932	0.0927371	0.0976515	0.0974131	0.0979282	0.102702	0.107621	0.0998956	0.0966755	0.101302
2764	0.0976675	0.100376	0.0981125	0.0971425	0.0969336	0.102977	0.096254	0.102001	0.108567	0.100007
2765	0.100766	0.101209	0.0983375	0.103885	0.0952704	0.101393	0.10022	0.0980417	0.101992	0.098912
2766	0.0997798	0.101561	0.0984593	0.0997485	0.100558	0.0999499	0.0978955	0.0994614	0.103315	0.0992933
2767	0.0974227	0.0995867	0.0976396	0.0996998	0.0991922	0.0985899	0.101142	0.101359	0.103283	0.102132
2768	0.103492	0.0905799	0.0988762	0.101676	0.104124	0.0999932	0.101102	0.102281	0.10036	0.0974098
2769	0.098018	0.0962469	0.100944	0.100656	0.100785	0.0994425	0.0990213	0.101319	0.101558	0.102025
2770	0.0994172	0.0977737	0.098642	0.101238	0.099026	0.100643	0.102053	0.0996123	0.10088	0.100709
2771	0.0969708	0.0999405	0.0953557	0.109885	0.101586	0.0993895	0.0973657	0.0992314	0.102103	0.0982311
2772	0.0992439	0.101132	0.101497	0.0970116	0.0947766	0.103255	0.101672	0.10198	0.0993258	0.100094
2773	0.100243	0.0977629	0.0981942	0.0994704	0.0969664	0.101402	0.103991	0.0985196	0.101036	0.102402
2774	0.101603	0.102566	0.10041	0.0988552	0.0951973	0.103981	0.102083	0.0981844	0.098203	0.0988853
2775	0.0959018	0.0987445	0.0998059	0.103889	0.0979658	0.101053	0.0979088	0.0989665	0.104171	0.101662
2776	0.0997503	0.0956583	0.0969095	0.098675	0.0984745	0.100059	0.103141	0.0998414	0.106073	0.101418
2777	0.095947	0.102235	0.100659	0.103817	0.0999201	0.0987969	0.100015	0.101201	0.0948616	0.102601
2778	0.100943	0.102761	0.0982245	0.0983675	0.0955248	0.102318	0.103633	0.0970718	0.100318	0.100835
2779	0.104365	0.0987888	0.100113	0.100572	0.0965509	0.100588	0.102338	0.101322	0.0972582	0.0980501
2780	0.100524	0.0927332	0.100566	0.100561	0.0971772	0.105825	0.101126	0.103875	0.0964692	0.101041
2781	0.104548	0.0969441	0.102512	0.0995016	0.0970877	0.100414	0.106283	0.100578	0.0940941	0.0979492
2782	0.0971547	0.0961996	0.10163	0.099063	0.0966501	0.105997	0.10147	0.103436	0.0986672	0.0996781
2783	0.105789	0.097212	0.0981022	0.100897	0.0980727	0.102118	0.107636	0.0987786	0.0932941	0.097976
2784	0.0982336	0.101573	0.10159	0.0999038	0.0950254	0.103145	0.0987276	0.100274	0.103148	0.0984088
2785	0.101876	0.101117	0.098526	0.103325	0.101219	0.0976208	0.101329	0.0997503	0.0965876	0.0986441
2786	0.1019	0.0957409	0.0980097	0.102393	0.0960414	0.102901	0.101544	0.102858	0.098658	0.0998997
2787	0.103207	0.0949617	0.0950727	0.104953	0.101056	0.100634	0.107073	0.0988762	0.0956482	0.0984238
2788	0.0975991	0.100377	0.0956252	0.0984086	0.101521	0.101852	0.100006	0.0999734	0.100468	0.104169
2789	0.0967026	0.0992926	0.101279	0.101424	0.0964863	0.104041	0.0970822	0.100665	0.102782	0.100271
2790	0.103713	0.0989193	0.0984973	0.0968862	0.0971333	0.103986	0.104644	0.0967048	0.0998599	0.0995748
2791	0.102544	0.100915	0.10054	0.0991469	0.0961443	0.101117	0.10415	0.0972404	0.0977295	0.100446
2792	0.105864	0.0925732	0.0986798	0.103968	0.0965622	0.103356	0.105917	0.101713	0.0959259	0.0953016
2793	0.100362	0.0991579	0.100207	0.100952	0.0983978	0.101093	0.0998602	0.100488	0.0990326	0.100439
2794	0.101576	0.095339	0.0947137	0.102438	0.100561	0.101836	0.104497	0.0971819	0.100287	0.101512
2795	0.0988196	0.0945845	0.10073	0.102836	0.0989807	0.102353	0.101353	0.101877	0.0979837	0.100444
2796	0.0990612	0.097987	0.0979436	0.0964159	0.104832	0.0998668	0.102521	0.0971051	0.100609	0.103631
2797	0.105189	0.096233	0.097532	0.0984649	0.100526	0.0999695	0.106684	0.0987258	0.0993728	0.097204
2798	0.0944261	0.101074	0.0979714	0.102594	0.0967195	0.103068	0.0989234	0.100813	0.100035	0.104433
2799	0.101082	0.102786	0.0957547	0.0977752	0.10186	0.0992497	0.101557	0.09799	0.09852	0.103419
2800	0.0961849	0.0971414	0.0966255	0.104654	0.0989618	0.101696	0.0989841	0.101039	0.102371	0.102375
2801	0.0982	0.0971297	0.101012	0.101468	0.102686	0.0968646	0.100457	0.0994541	0.100256	0.102504
2802	0.0982129	0.0965351	0.0986705	0.101015	0.103626	0.0991135	0.100993	0.100988	0.0996536	0.101179
2803	0.10394	0.0956508	0.0977873	0.105737	0.100532	0.102594	0.102587	0.0980221	0.0958181	0.0972333
2804	0.103781	0.0983753	0.100343	0.100911	0.0975454	0.101475	0.103671	0.0951832	0.0990648	0.0996056
2805	0.105831	0.0963927	0.103832	0.0952798	0.0964241	0.0999683	0.105306	0.10064	0.0998259	0.0964162
2806	0.104471	0.103564	0.0973104	0.0967127	0.0989188	0.0993913	0.10541	0.0962678	0.0981733	0.0997429
2807	0.100103	0.0965506	0.0974508	0.0985095	0.0983257	0.0986805	0.103968	0.0968158	0.105665	0.103955
2808	0.100997	0.103076	0.0982484	0.102932	0.0992428	0.0994781	0.0997739	0.0965453	0.10125	0.0984864
2809	0.10109	0.0954544	0.0967604	0.102574	0.0979023	0.105756	0.10063	0.101426	0.101995	0.0963319
2810	0.0975446	0.102133	0.0972192	0.0971892	0.100715	0.0992176	0.100169	0.100451	0.101487	0.103913
2811	0.104896	0.0957884	0.0990045	0.0983655	0.0953553	0.105065	0.101322	0.0989526	0.104457	0.0967068
2812	0.106227	0.0927707	0.100083	0.102567	0.0962442	0.103475	0.107144	0.101471	0.0937255	0.0961408
2813	0.0990234	0.0933348	0.0956617	0.102286	0.101992	0.10439	0.0977369	0.101492	0.103562	0.100464
2814	0.0958672	0.100965	0.0976769	0.0952553	0.10094	0.101841	0.0996207	0.102431	0.101502	0.103913
2815	0.0982492	0.101892	0.0994474	0.103559	0.0998307	0.100813	0.100569	0.097614	0.0980626	0.0999822
2816	0.0995425	0.095829	0.096002	0.0982095	0.0968188	0.101996	0.100702	0.102889	0.108323	0.0996825
2817	0.099326	0.0979842	0.10169	0.0933376	0.0989852	0.101216	0.0998621	0.102387	0.103256	0.101942
2818	0.101642	0.0977126	0.0979615	0.101784	0.100996	0.0989954	0.0994128	0.0974947	0.103868	0.100138
2819	0.103691	0.0999134	0.102454	0.0966157	0.0969976	0.102629	0.0987974	0.100647	0.100886	0.09732
2820	0.0981179	0.103919	0.100092	0.101565	0.0982782	0.100586	0.0997925	0.100251	0.09749	0.0999414
2821	0.0986397	0.100467	0.0974379	0.101069	0.10236	0.0990876	0.10042	0.10115	0.0992582	0.100116
2822	0.0981296	0.102133	0.0976761	0.10184	0.0945535	0.103027	0.0986755	0.101752	0.101992	0.100258
2823	0.10249	0.103947	0.0995053	0.0982573	0.096864	0.101095	0.102608	0.0982483	0.0984229	0.0985461
2824	0.101093	0.106714	0.0985504	0.0980747	0.101075	0.0984986	0.100119	0.093227	0.100852	0.101842
2825	0.102298	0.103575	0.101058	0.0960585	0.0982212	0.100701	0.102278	0.0979804	0.098422	0.0993867
2826	0.0961292	0.100701	0.0962688	0.0988105	0.103651	0.0984457	0.0993542	0.0998824	0.103931	0.102876
2827	0.0993228	0.101424	0.0984246	0.0984407	0.0992595	0.0974343	0.101634	0.0972063	0.103527	0.103385
2828	0.0991716	0.0994248	0.101799	0.09566	0.0964837	0.102205	0.0970427	0.102323	0.106978	0.0989313
2829	0.10831	0.0957827	0.102154	0.0997485	0.095783	0.0981871	0.110268	0.0973328	0.0956767	0.096656
2830	0.0980338	0.101857	0.099499	0.0991326	0.103811	0.0962693	0.0989685	0.100071	0.102818	0.0995922
2831	0.0999963	0.101367	0.0981815	0.102068	0.0976172	0.100522	0.102445	0.0964263	0.100648	0.10075
2832	0.10296	0.0985049	0.100528	0.102671	0.102375	0.0979311	0.0977944	0.0997026	0.100793	0.0967259
2833	0.100536	0.0971985	0.101893	0.100987	0.103787	0.0998552	0.099307	0.101967	0.0979629	0.0964554
2834	0.0983647	0.0967839	0.0976491	0.0988421	0.102369	0.102218	0.0992142	0.100287	0.104256	0.0999922
2835	0.105241	0.0932431	0.103234	0.102514	0.0992632	0.102218	0.105127	0.100182	0.0921488	0.0966892
2836	0.100052	0.0948389	0.103141	0.0958144	0.100814	0.101605	0.100418	0.102022	0.0994529	0.101784
2837	0.0962282	0.0999054	0.0998699	0.101245	0.0999767	0.101533	0.100045	0.0998863	0.0988774	0.102454
2838	0.102648	0.0998797	0.0956983	0.102176	0.102605	0.0981846	0.100265	0.0940794	0.103833	0.10064
2839	0.101067	0.0971231	0.0998004	0.100439	0.0979296	0.0998037	0.101173	0.0984326	0.101882	0.102354
2840	0.0973616	0.10058	0.0976511	0.10564	0.0999235	0.09747	0.100518	0.0964184	0.101446	0.103075
2841	0.0980116	0.0986921	0.100169	0.104089	0.0995008	0.0971987	0.100941	0.100143	0.101673	0.0996358
2842	0.0989055	0.100611	0.102832	0.0956483	0.100799	0.09598	0.0998589	0.10187	0.100471	0.103071
2843	0.10071	0.100285	0.103689	0.101447	0.100128	0.0979748	0.10002	0.0990715	0.0974736	0.0992148
2844	0.0948442	0.105569	0.101781	0.0968891	0.0998883	0.0992347	0.0985768	0.100313	0.0986261	0.104359
2845	0.100415	0.101822	0.101686	0.0931197	0.0976073	0.10087	0.0982636	0.101827	0.103343	0.101054
2846	0.0937629	0.104011	0.0987629	0.10526	0.097504	0.0999877	0.0962479	0.0993793	0.102529	0.102683
2847	0.099353	0.101199	0.101807	0.103559	0.0970243	0.0983119	0.100727	0.100566	0.0974446	0.100051
2848	0.0995636	0.0989552	0.0993656	0.0958188	0.101028	0.0991491	0.0998526	0.0997127	0.104294	0.102273
2849	0.100052	0.102606	0.0989806	0.0961687	0.100379	0.100243	0.100647	0.097718	0.100706	0.102508
2850	0.0967613	0.0979049	0.0964399	0.10227	0.0999046	0.101267	0.097426	0.101484	0.107044	0.0995379
2851	0.103173	0.096946	0.0986176	0.0981363	0.0977466	0.101263	0.106874	0.0979569	0.0964145	0.1028
2852	0.100902	0.0952901	0.102859	0.103575	0.0978517	0.100334	0.101016	0.0999784	0.100253	0.0979242
2853	0.0989552	0.0983953	0.0974363	0.102516	0.103265	0.0998958	0.0977934	0.0979437	0.104094	0.0997206
2854	0.0990595	0.100347	0.0944423	0.10133	0.0993019	0.100592	0.0950977	0.100252	0.108275	0.101358
2855	0.0973932	0.105039	0.0976067	0.0979417	0.100527	0.0996659	0.0992645	0.0989264	0.100057	0.103631
2856	0.0985343	0.0961329	0.101144	0.103609	0.100105	0.101927	0.0999319	0.101804	0.0985857	0.0981982
2857	0.103008	0.10088	0.102969	0.0959787	0.100203	0.0955867	0.104941	0.0955357	0.0998866	0.101019
2858	0.0986108	0.101903	0.0983398	0.101104	0.0988553	0.100869	0.101562	0.0978014	0.100495	0.100482
2859	0.0970755	0.102918	0.103881	0.098732	0.0981651	0.0995658	0.0993049	0.0991738	0.101052	0.100194
2860	0.101011	0.0963855	0.0973763	0.109589	0.0966545	0.103086	0.100488	0.100325	0.0978063	0.097247
2861	0.0980567	0.103134	0.0981065	0.0972743	0.102289	0.0982416	0.0957791	0.100205	0.104201	0.102776
2862	0.0994018	0.0989347	0.0979531	0.105911	0.100097	0.0998858	0.0994547	0.0986537	0.0990551	0.10067
2863	0.097522	0.0946904	0.102658	0.0949233	0.102514	0.0991082	0.0972527	0.101068	0.106873	0.103412
2864	0.10106	0.10378	0.0974541	0.102461	0.102363	0.0958455	0.0994658	0.0982381	0.0993314	0.100047
2865	0.0997068	0.103231	0.0981263	0.100615	0.0971859	0.0987462	0.101998	0.0950052	0.102616	0.102836
2866	0.100489	0.0968596	0.0975578	0.102345	0.0970148	0.102747	0.102455	0.101004	0.10123	0.0982624
2867	0.101557	0.100079	0.0968379	0.0999171	0.100972	0.102592	0.100479	0.0993308	0.099471	0.098711
2868	0.0979145	0.0987019	0.100827	0.1014	0.0945495	0.10437	0.101062	0.101248	0.100139	0.0997831
2869	0.0976062	0.103795	0.0970589	0.0969913	0.0990086	0.100097	0.100361	0.0970118	0.105625	0.102508
2870	0.10041	0.0999971	0.103555	0.103118	0.0968819	0.100278	0.100537	0.10141	0.0941247	0.099683
2871	0.0983652	0.102683	0.0984388	0.100244	0.0980333	0.100223	0.100299	0.0975174	0.101216	0.10303
2872	0.0988566	0.0974065	0.097069	0.101607	0.103246	0.0984761	0.0996821	0.0983793	0.105015	0.100283
2873	0.101587	0.0961786	0.0999525	0.0999556	0.0965243	0.103686	0.0984842	0.100386	0.105135	0.0980778
2874	0.101618	0.0998509	0.0988913	0.0989482	0.0980716	0.102222	0.0983437	0.100641	0.103445	0.0979493
2875	0.099303	0.101192	0.0979838	0.0987543	0.0971141	0.100319	0.0994373	0.101569	0.104076	0.100285
2876	0.102205	0.0982437	0.103955	0.098737	0.0949075	0.100091	0.107337	0.100328	0.09377	0.10038
2877	0.0959502	0.100105	0.0957051	0.106404	0.101289	0.103438	0.0941771	0.0992613	0.10422	0.0994905
2878	0.104603	0.0971511	0.0972971	0.0978173	0.0978154	0.102449	0.105356	0.099753	0.0979878	0.0996716
2879	0.0977462	0.0966849	0.0962051	0.0955433	0.100058	0.105274	0.101748	0.102231	0.103428	0.101023
2880	0.096785	0.0998155	0.10003	0.0959438	0.0980926	0.102972	0.099201	0.0987918	0.104365	0.104029
2881	0.102062	0.102135	0.0982881	0.0940478	0.0992058	0.107959	0.0984872	0.0995731	0.098735	0.0994054
2882	0.100193	0.0985697	0.0996597	0.0932486	0.0990706	0.103644	0.100345	0.100492	0.105272	0.0994616
2883	0.0941329	0.103781	0.0968751	0.0988069	0.0990701	0.0998414	0.0943113	0.101696	0.109353	0.102255
2884	0.0991447	0.10315	0.0987006	0.1028	0.102884	0.0965903	0.100671	0.096579	0.098988	0.100542
2885	0.100384	0.0928112	0.0978514	0.0956448	0.0980817	0.104913	0.100725	0.101866	0.106548	0.101106
2886	0.0955218	0.104144	0.0986799	0.102822	0.0993935	0.102459	0.0940951	0.0992516	0.102894	0.100814
2887	0.0986116	0.100673	0.0985333	0.101292	0.100838	0.101997	0.0984607	0.101986	0.0985156	0.099079
2888	0.0965913	0.102429	0.100703	0.0967636	0.101142	0.100328	0.0955666	0.101144	0.10252	0.102864
2889	0.0976147	0.0996492	0.0994897	0.100698	0.100176	0.0984927	0.0993025	0.09908	0.103828	0.101726
2890	0.0969295	0.0997274	0.100264	0.10013	0.0983957	0.103299	0.098427	0.103564	0.100906	0.0983554
2891	0.0953145	0.098488	0.0945356	0.105766	0.0988334	0.1015	0.0965178	0.101155	0.105609	0.102351
2892	0.0972817	0.101257	0.101136	0.0984421	0.0978853	0.100549	0.100332	0.100321	0.0987815	0.104051
2893	0.101138	0.0968656	0.0989679	0.0998755	0.0984333	0.101251	0.100064	0.0993744	0.105949	0.0980703
2894	0.0964358	0.107325	0.0976425	0.101645	0.101678	0.0987246	0.0979762	0.097095	0.0986627	0.102901
2895	0.102065	0.100954	0.102016	0.10376	0.10099	0.0966251	0.101614	0.0971363	0.0973689	0.0974824
2896	0.0989395	0.10079	0.0961927	0.101906	0.103366	0.0994144	0.0989388	0.0994348	0.102815	0.0982141
2897	0.104667	0.0945105	0.0985234	0.101588	0.098687	0.100978	0.105229	0.100023	0.0970517	0.0986461
2898	0.101168	0.0985284	0.0971494	0.101487	0.103385	0.0980326	0.102552	0.0964677	0.0978433	0.103373
2899	0.101449	0.0972244	0.100128	0.0962229	0.100208	0.102961	0.0999657	0.099481	0.0995855	0.102714
2900	0.101003	0.0932902	0.0985292	0.0998151	0.0960946	0.104803	0.102542	0.103092	0.0993874	0.10136
2901	0.102373	0.0973143	0.10241	0.100093	0.101108	0.0987873	0.102143	0.098072	0.0971512	0.100513
2902	0.0976333	0.100396	0.0999196	0.104095	0.0979324	0.100293	0.0972909	0.10077	0.103899	0.0978276
2903	0.108582	0.0911571	0.102585	0.100653	0.0999732	0.10118	0.106386	0.100349	0.0947708	0.0941868
2904	0.0964974	0.0959114	0.0987517	0.100063	0.0994122	0.105607	0.098987	0.101007	0.102955	0.100778
2905	0.099317	0.0984797	0.100538	0.0991379	0.0973322	0.101141	0.101439	0.102128	0.0999285	0.10055
2906	0.0978203	0.102562	0.101249	0.0982834	0.0983689	0.102728	0.0973967	0.101636	0.099081	0.100887
2907	0.0993013	0.100798	0.0957506	0.104305	0.10095	0.100777	0.100351	0.0974711	0.10034	0.0999655
2908	0.101261	0.0980927	0.0980912	0.100179	0.094675	0.102143	0.103165	0.100318	0.101355	0.100702
2909	0.104181	0.0994837	0.0993501	0.0989033	0.0956043	0.100683	0.106463	0.0974399	0.0975677	0.100275
2910	0.101667	0.102181	0.0952227	0.103678	0.100253	0.0984314	0.101397	0.0979496	0.0993006	0.0999323
2911	0.0986322	0.0999297	0.100284	0.099608	0.0992056	0.0991708	0.0974266	0.0996466	0.105402	0.100748
2912	0.103071	0.103781	0.104926	0.0946555	0.0952236	0.101276	0.105075	0.096941	0.0928802	0.102134
2913	0.0978223	0.0979606	0.101448	0.103031	0.0984476	0.100186	0.0990759	0.100043	0.104451	0.0975722
2914	0.10435	0.0959849	0.100476	0.100584	0.0980843	0.0993915	0.104241	0.101443	0.0998949	0.0954847
2915	0.096571	0.0999967	0.0984347	0.0967805	0.0987783	0.100427	0.101741	0.0979492	0.104907	0.104464
2916	0.10026	0.0954668	0.101444	0.106591	0.09769	0.0994056	0.100866	0.101122	0.0982325	0.0989226
2917	0.105702	0.10239	0.0937515	0.109097	0.0988555	0.0980405	0.103759	0.0918871	0.100345	0.096175
2918	0.104005	0.0979923	0.102085	0.101859	0.0991801	0.0985265	0.102543	0.0984668	0.09602	0.0992838
2919	0.102127	0.101596	0.097141	0.102371	0.099127	0.100371	0.102551	0.100413	0.0965824	0.097686
2920	0.102952	0.096453	0.0982388	0.101219	0.101004	0.0987025	0.101644	0.0970231	0.102777	0.099965
2921	0.0985508	0.105198	0.100558	0.0957832	0.100527	0.099687	0.100622	0.095707	0.100518	0.10289
2922	0.102153	0.103021	0.100585	0.0992019	0.0982637	0.0994594	0.100592	0.0971593	0.101784	0.0977945
2923	0.103533	0.0998265	0.0983603	0.101061	0.0988655	0.0980124	0.104032	0.0984602	0.0962368	0.10159
2924	0.0943909	0.107556	0.101489	0.0959945	0.0969093	0.102817	0.0962196	0.101434	0.101354	0.101916
2925	0.104599	0.0981325	0.103909	0.0951537	0.0986802	0.0986727	0.102436	0.0998382	0.0991574	0.099373
2926	0.105479	0.0949328	0.100791	0.0972571	0.100866	0.101644	0.105771	0.0987601	0.0963462	0.0980197
2927	0.100971	0.0971346	0.103163	0.100423	0.101495	0.10036	0.0983965	0.100095	0.101329	0.096604
2928	0.100272	0.0986886	0.0990579	0.0962772	0.104118	0.101668	0.0989231	0.101638	0.101234	0.0980632
2929	0.101486	0.102084	0.0976531	0.099745	0.0960897	0.102056	0.100097	0.099237	0.101601	0.0999539
2930	0.0983986	0.100967	0.101793	0.0966418	0.098868	0.10412	0.0970575	0.101985	0.100603	0.0995469
2931	0.0985339	0.10351	0.0999514	0.101059	0.100407	0.0995893	0.0957371	0.0982632	0.104981	0.0980328
2932	0.10107	0.0993593	0.0979035	0.104981	0.099969	0.0974652	0.101356	0.0974173	0.100525	0.0999818
2933	0.101739	0.102742	0.0970796	0.100069	0.0968246	0.0960019	0.102636	0.0993956	0.100307	0.103261
2934	0.0987192	0.0997823	0.101715	0.103421	0.0970805	0.102346	0.0992678	0.0999849	0.0967158	0.100972
2935	0.0967265	0.0951379	0.0973326	0.102869	0.0974683	0.104389	0.0988113	0.105652	0.10165	0.0999421
2936	0.0972712	0.107786	0.0986589	0.0985189	0.098982	0.0985498	0.098831	0.0972698	0.0992794	0.104946
2937	0.102922	0.0970719	0.101535	0.093237	0.0984239	0.10132	0.105091	0.0991889	0.0978087	0.103328
2938	0.0993342	0.102122	0.0993529	0.103325	0.0997159	0.100388	0.100534	0.0986741	0.0953251	0.101237
2939	0.0949164	0.1009	0.0991166	0.101916	0.100091	0.100317	0.0982157	0.101336	0.102734	0.10052
2940	0.101094	0.0995765	0.100253	0.100902	0.0977649	0.0985583	0.104272	0.0972567	0.0962107	0.104118
2941	0.0976178	0.102863	0.0995662	0.0989472	0.0972325	0.101607	0.0956993	0.0997675	0.105171	0.101594
2942	0.0984512	0.101109	0.100101	0.107836	0.0962294	0.101811	0.100368	0.101606	0.0961449	0.0963571
2943	0.102733	0.0944223	0.100144	0.097643	0.0998465	0.100516	0.107665	0.0988424	0.0966471	0.10145
2944	0.0965339	0.0949423	0.100935	0.0945211	0.0979824	0.103856	0.099786	0.103743	0.107072	0.100613
2945	0.0965959	0.10129	0.0975348	0.0994719	0.100802	0.103396	0.0938508	0.0982348	0.10434	0.104527
2946	0.0967777	0.103168	0.100582	0.106016	0.101979	0.0970057	0.0961237	0.0974323	0.0994245	0.101589
2947	0.0995112	0.0972282	0.105413	0.100283	0.094467	0.102087	0.103771	0.102144	0.0946116	0.100454
2948	0.103034	0.093449	0.101736	0.0965054	0.098732	0.0995423	0.103414	0.103509	0.101755	0.098254
2949	0.0954545	0.100495	0.0977205	0.102514	0.0998068	0.0990911	0.0945844	0.101944	0.107637	0.100853
2950	0.104306	0.101123	0.0999789	0.0994572	0.0985232	0.0995422	0.10341	0.0980341	0.0996636	0.0959227
2951	0.10561	0.0993471	0.101089	0.0979994	0.0964849	0.0976522	0.107445	0.0971117	0.0981381	0.099084
2952	0.0960077	0.097782	0.0988389	0.102293	0.0981699	0.103802	0.0939718	0.102855	0.108815	0.0975044
2953	0.103002	0.100193	0.103403	0.101732	0.0996524	0.0980099	0.10177	0.0964765	0.0968412	0.0989114
2954	0.101395	0.100673	0.1011	0.103407	0.1002	0.0968436	0.101276	0.0968387	0.0967011	0.101592
2955	0.101231	0.100969	0.0996194	0.0984417	0.096498	0.0995409	0.10235	0.0983589	0.103268	0.0997437
2956	0.101448	0.100337	0.0969652	0.0995281	0.100971	0.0989581	0.0982809	0.0981318	0.106062	0.099338
2957	0.106757	0.0977146	0.1002	0.0956461	0.103766	0.098617	0.102442	0.0969895	0.0996634	0.0981105
2958	0.100867	0.0997998	0.101635	0.0994797	0.0970255	0.0986441	0.104055	0.0998818	0.0977687	0.100846
2959	0.101461	0.0977477	0.0988371	0.0985434	0.10123	0.100645	0.100429	0.0995126	0.101635	0.0999232
2960	0.103087	0.0980845	0.0988422	0.105633	0.102289	0.095168	0.10437	0.0970233	0.0950784	0.100415
2961	0.0996889	0.0986574	0.0975062	0.103408	0.101595	0.0988524	0.10017	0.100882	0.0988271	0.100414
2962	0.0953355	0.102571	0.099236	0.103758	0.0968725	0.101091	0.0950553	0.101157	0.103664	0.101357
2963	0.0996452	0.0988595	0.101312	0.100967	0.0980898	0.0996463	0.103673	0.0992678	0.09901	0.0995288
2964	0.0988324	0.102922	0.101534	0.0976996	0.100417	0.0986983	0.0961994	0.0978368	0.103653	0.102273
2965	0.100842	0.0970148	0.0984234	0.0971033	0.100784	0.104705	0.100714	0.100388	0.0999189	0.100021
2966	0.0980893	0.101515	0.0999112	0.100284	0.100454	0.0998136	0.100857	0.0973765	0.0993142	0.102415
2967	0.0997707	0.103273	0.095437	0.103342	0.101549	0.101691	0.0943949	0.0982743	0.102298	0.0999973
2968	0.0978365	0.0966361	0.0936859	0.10651	0.104578	0.0997847	0.0978834	0.101149	0.102606	0.099335
2969	0.100697	0.0991779	0.0985584	0.101716	0.100361	0.0970885	0.102702	0.0996526	0.0994881	0.100572
2970	0.0969907	0.10113	0.0995329	0.100352	0.101298	0.0956684	0.101228	0.0990883	0.101793	0.103
2971	0.102063	0.0987117	0.0957228	0.102579	0.097276	0.0991933	0.100448	0.0956056	0.107067	0.101373
2972	0.100473	0.0993371	0.100415	0.100928	0.101835	0.0992614	0.101505	0.0952467	0.0993049	0.101693
2973	0.101932	0.0981423	0.0989171	0.0978761	0.101265	0.0981034	0.103527	0.0985712	0.0991977	0.102444
2974	0.100413	0.101472	0.0995051	0.101363	0.0949181	0.102897	0.103137	0.100068	0.0973647	0.0988449
2975	0.101187	0.0940081	0.0984993	0.099928	0.100169	0.102951	0.0973479	0.100635	0.105361	0.0998691
2976	0.0995852	0.101494	0.0995252	0.101894	0.0983614	0.101995	0.101249	0.0985646	0.0976998	0.0996246
2977	0.0960093	0.102982	0.0964758	0.100057	0.098394	0.101788	0.100217	0.0992885	0.101376	0.103463
2978	0.102289	0.0991531	0.101944	0.0988632	0.100989	0.0979229	0.101153	0.099537	0.0986241	0.0995066
2979	0.10192	0.098105	0.102412	0.0981772	0.0961557	0.100054	0.0991432	0.100868	0.103796	0.0993749
2980	0.100377	0.0990305	0.100951	0.0993992	0.100518	0.0966856	0.10156	0.100751	0.101842	0.0989061
2981	0.102243	0.0963307	0.100154	0.0998654	0.0979099	0.102436	0.103364	0.100403	0.0963426	0.100879
2982	0.0981109	0.0975398	0.101467	0.0970549	0.100206	0.105208	0.100227	0.102189	0.0967764	0.101151
2983	0.101043	0.0947005	0.0967908	0.106365	0.104236	0.0992039	0.103968	0.0985251	0.0954917	0.0996153
2984	0.100208	0.102937	0.100217	0.099195	0.103005	0.0987664	0.098701	0.0969027	0.0999146	0.100169
2985	0.0928914	0.0979117	0.0971378	0.107116	0.102235	0.0983834	0.0923942	0.101427	0.10743	0.103202
2986	0.105744	0.0968952	0.10375	0.102642	0.098144	0.0995217	0.102726	0.100384	0.0957957	0.0943202
2987	0.102735	0.10142	0.0977367	0.0994808	0.0989925	0.0999435	0.10286	0.0979656	0.101221	0.0976254
2988	0.101309	0.0948291	0.0958328	0.102176	0.0967804	0.101511	0.10227	0.100524	0.104544	0.100202
2989	0.0994007	0.0993035	0.0981712	0.102367	0.0954605	0.104868	0.096787	0.101262	0.104114	0.0982659
2990	0.098468	0.103359	0.0998106	0.0989413	0.0989066	0.0987815	0.0977478	0.100881	0.102788	0.100376
2991	0.104072	0.0991363	0.0962502	0.0997388	0.0995067	0.100325	0.104322	0.0977493	0.0993061	0.0995368
2992	0.102825	0.0975557	0.0971741	0.10272	0.100445	0.0978835	0.101556	0.098691	0.102921	0.0982212
2993	0.098291	0.0975719	0.0969591	0.0992101	0.101653	0.101603	0.101697	0.103302	0.0982334	0.101439
2994	0.0980923	0.10031	0.0991409	0.105395	0.096997	0.09884	0.100787	0.0981289	0.100712	0.101664
2995	0.100584	0.10266	0.0989959	0.0995165	0.0978967	0.101482	0.103131	0.0980656	0.0980056	0.0996505
2996	0.103451	0.0938024	0.100209	0.0948722	0.0994318	0.102703	0.105579	0.100775	0.0981392	0.100916
2997	0.0965472	0.101131	0.0983082	0.104499	0.101379	0.0998138	0.0964363	0.101349	0.103277	0.0973129
2998	0.0993148	0.0952083	0.0978575	0.0993356	0.0976709	0.102975	0.0982941	0.102176	0.108695	0.0984646
2999	0.0988768	0.100259	0.098071	0.096378	0.10083	0.100283	0.0984728	0.0980706	0.106902	0.101888
3000	0.0965882	0.100201	0.0959767	0.103256	0.10226	0.101659	0.0968356	0.101425	0.101519	0.100299
