# Supplementary material for: Inferring multimodal latent topics from electronic health records
Source: Nat Commun. 2020 May 21;11:2536. doi: 10.1038/s41467-020-16378-3 (PMC7242436; doi:10.1038/s41467-020-16378-3)
Supplement: Supplementary file 13 — Supplementary Software 1 [file 41467_2020_16378_MOESM13_ESM.zip › Supplementary_software/mixehr/data/sim123/trainData_nmar_SJCVB0_nmar_K10_B100_iter1_miscnt.csv]

2	1	17.6315	16.7335	12.8213	18.242	20.8611	15.397	17.4363	21.9388	13.7279	13.2106
2	2	16.8317	16.0724	12.4283	17.5209	17.5555	14.7452	18.0058	18.317	15.0206	15.5024
2	3	14.6968	11.6298	10.5738	14.4447	19.1185	13.4905	16.1291	16.1459	12.5441	13.2268
2	4	17.3642	14.4691	10.7866	15.8526	20.3068	12.8442	17.4446	20.2087	13.3302	13.3928
2	5	13.4052	12.4487	10.4276	16.5964	13.9909	13.8177	14.4297	13.9885	13.1228	11.7725
2	6	15.45	16.6176	12.6656	18.3623	19.9488	17.171	14.99	19.5278	11.9836	15.2833
2	7	14.4225	15.8325	12.1261	15.8627	19.0811	14.7752	12.4542	19.463	11.9429	16.0396
2	8	12.1785	12.9902	11.1562	15.4382	19.2388	15.0399	12.8827	17.0829	11.2117	14.7809
2	9	12.0008	15.2957	9.67593	16.1986	16.868	14.5687	14.1535	16.4396	10.0518	14.7475
2	10	14.7994	18.0341	12.3457	17.8654	17.8941	16.9566	15.1864	19.7688	12.3121	16.8373
2	11	16.7128	16.6122	12.1548	14.3685	14.8065	15.3258	16.052	19.9137	12.457	13.5966
2	12	15.734	15.7662	11.6231	13.6435	12.8307	14.1211	17.2239	17.3027	13.3945	14.3604
2	13	15.741	15.9032	12.1101	14.8279	16.9418	15.7598	18.2771	19.4478	14.6812	16.3101
2	14	15.8999	17.084	10.3753	15.0954	15.4095	14.8979	18.0856	20.4787	13.1746	15.4991
2	15	11.5269	12.8944	8.15901	11.5294	10.0045	11.2273	11.4664	16.016	10.1243	11.0517
2	16	16.1547	17.3432	11.109	15.4017	17.8569	13.5692	18.1724	18.47	13.6711	14.2518
2	17	17.3484	17.6353	12.0716	16.2087	19.9844	13.6137	18.7088	18.8115	15.031	14.5865
2	18	15.4914	12.5217	11.2232	14.6037	17.6232	13.6878	18.0385	16.7557	14.1686	13.8861
2	19	15.8411	15.9248	10.5683	14.6008	19.3376	13.1542	19.5161	20.2483	14.3293	14.4794
2	20	15.4075	15.9717	10.736	16.3669	16.4531	14.4979	18.7358	17.2497	14.6108	13.9706
2	21	15.4982	16.2908	11.3855	17.939	18.5696	15.948	17.949	18.2086	13.5666	12.6448
2	22	13.3894	14.406	11.1811	14.3332	15.602	12.8604	13.6967	15.5854	11.6175	13.3283
2	23	14.073	14.1571	11.3899	16.0632	17.9524	15.9969	19.0735	14.9765	14.5	13.8173
2	24	15.3376	18.3397	10.3179	15.6516	18.5508	14.5325	17.9741	20.4689	11.5823	15.2446
2	25	12.0939	16.9552	10.9821	18.6453	14.5335	16.9533	16.9031	14.6588	14.4867	13.7882
