# Supplementary material for: Inferring multimodal latent topics from electronic health records
Source: Nat Commun. 2020 May 21;11:2536. doi: 10.1038/s41467-020-16378-3 (PMC7242436; doi:10.1038/s41467-020-16378-3)
Supplement: Supplementary file 13 — Supplementary Software 1 [file 41467_2020_16378_MOESM13_ESM.zip › Supplementary_software/mixehr/data/sim123/trainData_nmar_SJCVB0_nmar_K10_B100_iter1_zeta.csv]

2	1	0	0.579764
2	1	1	0.603824
2	2	0	0.588675
2	2	1	0.594054
2	3	0	0.585894
2	3	1	0.599558
2	4	0	0.571867
2	4	1	0.61216
2	5	0	0.593906
2	5	1	0.596521
2	6	0	0.583042
2	6	1	0.603385
2	7	0	0.57837
2	7	1	0.607502
2	8	0	0.573238
2	8	1	0.611186
2	9	0	0.586121
2	9	1	0.598091
2	10	0	0.587108
2	10	1	0.599141
2	11	0	0.586452
2	11	1	0.597308
2	12	0	0.59025
2	12	1	0.59378
2	13	0	0.58727
2	13	1	0.600946
2	14	0	0.577592
2	14	1	0.602567
2	15	0	0.608757
2	15	1	0.58579
2	16	0	0.580118
2	16	1	0.6009
2	17	0	0.581813
2	17	1	0.602938
2	18	0	0.586653
2	18	1	0.600976
2	19	0	0.582975
2	19	1	0.601042
2	20	0	0.578536
2	20	1	0.608814
2	21	0	0.588603
2	21	1	0.601221
2	22	0	0.580028
2	22	1	0.603833
2	23	0	0.569344
2	23	1	0.611718
2	24	0	0.57133
2	24	1	0.610513
2	25	0	0.576297
2	25	1	0.609858
