# Supplementary material for: Inferring multimodal latent topics from electronic health records
Source: Nat Commun. 2020 May 21;11:2536. doi: 10.1038/s41467-020-16378-3 (PMC7242436; doi:10.1038/s41467-020-16378-3)
Supplement: Supplementary file 13 — Supplementary Software 1 [file 41467_2020_16378_MOESM13_ESM.zip › Supplementary_software/mixehr/data/sim123/testData_labOnly_nmar_testPat_obsPhe.csv]

2001	2	24	1	1
2001	2	23	1	1
2001	2	20	0	1
2001	2	17	0	1
2001	2	6	0	1
2001	2	4	0	1
2001	2	1	0	1
2001	2	2	0	1
2001	2	10	0	1
2001	2	12	0	1
2001	2	13	1	1
2001	2	15	1	1
2001	2	16	0	1
2002	2	24	1	1
2002	2	18	0	1
2002	2	17	0	1
2002	2	5	0	1
2002	2	4	1	1
2002	2	3	0	1
2002	2	1	0	1
2002	2	7	0	1
2002	2	8	0	1
2002	2	10	0	1
2002	2	11	0	1
2002	2	13	0	1
2002	2	15	0	1
2003	2	24	1	1
2003	2	23	1	1
2003	2	21	0	1
2003	2	6	0	1
2003	2	1	0	1
2003	2	2	0	1
2003	2	7	0	1
2003	2	8	0	1
2003	2	9	0	1
2003	2	25	1	1
2003	2	13	0	1
2003	2	14	0	1
2003	2	16	0	1
2004	2	22	1	1
2004	2	20	0	1
2004	2	19	0	1
2004	2	18	1	1
2004	2	6	0	1
2004	2	4	0	1
2004	2	3	0	1
2004	2	2	0	1
2004	2	9	0	1
2004	2	11	0	1
2004	2	12	0	1
2004	2	25	0	1
2004	2	15	0	1
2005	2	23	0	1
2005	2	21	0	1
2005	2	20	1	1
2005	2	17	1	1
2005	2	5	0	1
2005	2	4	0	1
2005	2	1	0	1
2005	2	7	0	1
2005	2	8	0	1
2005	2	11	0	1
2005	2	12	0	1
2005	2	25	0	1
2005	2	14	0	1
2006	2	24	1	1
2006	2	23	1	1
2006	2	21	1	1
2006	2	20	0	1
2006	2	17	0	1
2006	2	1	0	1
2006	2	7	0	1
2006	2	8	0	1
2006	2	10	0	1
2006	2	12	0	1
2006	2	25	1	1
2006	2	13	0	1
2006	2	15	0	1
2007	2	24	0	1
2007	2	23	0	1
2007	2	19	1	1
2007	2	18	0	1
2007	2	6	0	1
2007	2	4	0	1
2007	2	3	0	1
2007	2	1	0	1
2007	2	7	0	1
2007	2	12	0	1
2007	2	25	0	1
2007	2	13	0	1
2007	2	16	0	1
2008	2	23	0	1
2008	2	21	0	1
2008	2	19	0	1
2008	2	4	0	1
2008	2	3	0	1
2008	2	2	0	1
2008	2	7	0	1
2008	2	9	0	1
2008	2	10	1	1
2008	2	11	0	1
2008	2	25	0	1
2008	2	15	1	1
2008	2	16	0	1
2009	2	22	1	1
2009	2	21	0	1
2009	2	20	0	1
2009	2	19	0	1
2009	2	18	0	1
2009	2	17	1	1
2009	2	6	0	1
2009	2	5	0	1
2009	2	4	1	1
2009	2	3	0	1
2009	2	11	0	1
2009	2	15	0	1
2009	2	16	0	1
2010	2	24	1	1
2010	2	22	0	1
2010	2	21	0	1
2010	2	20	0	1
2010	2	19	1	1
2010	2	6	0	1
2010	2	1	0	1
2010	2	8	0	1
2010	2	12	0	1
2010	2	13	0	1
2010	2	14	1	1
2010	2	15	0	1
2010	2	16	0	1
2011	2	23	0	1
2011	2	21	0	1
2011	2	18	1	1
2011	2	6	0	1
2011	2	5	0	1
2011	2	3	0	1
2011	2	7	0	1
2011	2	9	0	1
2011	2	10	0	1
2011	2	12	0	1
2011	2	25	0	1
2011	2	13	0	1
2011	2	15	0	1
2012	2	24	0	1
2012	2	21	0	1
2012	2	20	0	1
2012	2	5	0	1
2012	2	4	0	1
2012	2	2	0	1
2012	2	7	0	1
2012	2	9	0	1
2012	2	10	0	1
2012	2	11	0	1
2012	2	12	0	1
2012	2	13	0	1
2012	2	16	1	1
2013	2	24	0	1
2013	2	21	1	1
2013	2	6	1	1
2013	2	4	0	1
2013	2	1	1	1
2013	2	2	0	1
2013	2	8	0	1
2013	2	9	1	1
2013	2	11	1	1
2013	2	25	0	1
2013	2	13	0	1
2013	2	14	0	1
2013	2	15	0	1
2014	2	24	0	1
2014	2	23	1	1
2014	2	21	0	1
2014	2	19	1	1
2014	2	18	0	1
2014	2	4	0	1
2014	2	1	0	1
2014	2	8	0	1
2014	2	9	0	1
2014	2	12	0	1
2014	2	25	0	1
2014	2	15	1	1
2014	2	16	0	1
2015	2	24	0	1
2015	2	19	0	1
2015	2	18	0	1
2015	2	5	1	1
2015	2	4	0	1
2015	2	3	0	1
2015	2	2	0	1
2015	2	8	0	1
2015	2	11	0	1
2015	2	12	0	1
2015	2	25	1	1
2015	2	14	0	1
2015	2	15	0	1
2016	2	24	1	1
2016	2	23	0	1
2016	2	21	0	1
2016	2	20	0	1
2016	2	17	0	1
2016	2	5	0	1
2016	2	1	0	1
2016	2	7	0	1
2016	2	10	0	1
2016	2	11	0	1
2016	2	14	1	1
2016	2	15	0	1
2016	2	16	0	1
2017	2	23	0	1
2017	2	21	0	1
2017	2	6	0	1
2017	2	3	0	1
2017	2	7	0	1
2017	2	8	0	1
2017	2	9	1	1
2017	2	10	1	1
2017	2	11	0	1
2017	2	12	0	1
2017	2	25	0	1
2017	2	14	0	1
2017	2	16	0	1
2018	2	23	0	1
2018	2	20	0	1
2018	2	19	0	1
2018	2	18	0	1
2018	2	17	0	1
2018	2	6	0	1
2018	2	3	0	1
2018	2	1	0	1
2018	2	2	0	1
2018	2	7	0	1
2018	2	8	0	1
2018	2	25	1	1
2018	2	15	1	1
2019	2	24	0	1
2019	2	22	0	1
2019	2	20	0	1
2019	2	17	1	1
2019	2	6	1	1
2019	2	5	0	1
2019	2	4	0	1
2019	2	8	0	1
2019	2	9	0	1
2019	2	12	0	1
2019	2	25	0	1
2019	2	13	0	1
2019	2	16	1	1
2020	2	23	0	1
2020	2	22	0	1
2020	2	20	1	1
2020	2	17	1	1
2020	2	6	0	1
2020	2	3	0	1
2020	2	2	0	1
2020	2	7	0	1
2020	2	9	0	1
2020	2	11	1	1
2020	2	25	0	1
2020	2	13	1	1
2020	2	15	1	1
2021	2	24	0	1
2021	2	23	0	1
2021	2	21	0	1
2021	2	19	0	1
2021	2	5	1	1
2021	2	3	0	1
2021	2	1	0	1
2021	2	2	0	1
2021	2	7	0	1
2021	2	12	0	1
2021	2	25	1	1
2021	2	14	0	1
2021	2	15	1	1
2022	2	23	0	1
2022	2	22	0	1
2022	2	20	0	1
2022	2	18	0	1
2022	2	17	0	1
2022	2	5	1	1
2022	2	4	0	1
2022	2	3	0	1
2022	2	8	0	1
2022	2	9	0	1
2022	2	10	0	1
2022	2	14	0	1
2022	2	15	0	1
2023	2	22	0	1
2023	2	20	1	1
2023	2	17	0	1
2023	2	5	0	1
2023	2	4	0	1
2023	2	1	0	1
2023	2	7	0	1
2023	2	8	0	1
2023	2	9	0	1
2023	2	10	0	1
2023	2	11	0	1
2023	2	12	0	1
2023	2	14	1	1
2024	2	24	0	1
2024	2	22	0	1
2024	2	17	0	1
2024	2	5	0	1
2024	2	4	0	1
2024	2	3	0	1
2024	2	1	0	1
2024	2	10	0	1
2024	2	11	0	1
2024	2	12	0	1
2024	2	14	0	1
2024	2	15	1	1
2024	2	16	1	1
2025	2	22	1	1
2025	2	21	1	1
2025	2	20	0	1
2025	2	19	0	1
2025	2	18	0	1
2025	2	17	0	1
2025	2	5	0	1
2025	2	4	0	1
2025	2	2	0	1
2025	2	7	0	1
2025	2	9	0	1
2025	2	11	0	1
2025	2	14	0	1
2026	2	20	1	1
2026	2	18	0	1
2026	2	6	0	1
2026	2	4	0	1
2026	2	2	0	1
2026	2	7	0	1
2026	2	8	0	1
2026	2	9	0	1
2026	2	11	0	1
2026	2	25	0	1
2026	2	13	1	1
2026	2	15	0	1
2026	2	16	0	1
2027	2	24	0	1
2027	2	6	1	1
2027	2	5	0	1
2027	2	4	0	1
2027	2	1	0	1
2027	2	2	0	1
2027	2	7	0	1
2027	2	9	0	1
2027	2	11	1	1
2027	2	25	0	1
2027	2	13	1	1
2027	2	15	1	1
2027	2	16	0	1
2028	2	24	0	1
2028	2	21	0	1
2028	2	20	0	1
2028	2	19	0	1
2028	2	18	0	1
2028	2	17	0	1
2028	2	2	1	1
2028	2	7	0	1
2028	2	8	1	1
2028	2	12	0	1
2028	2	25	0	1
2028	2	15	0	1
2028	2	16	0	1
2029	2	22	0	1
2029	2	18	0	1
2029	2	6	0	1
2029	2	5	0	1
2029	2	3	1	1
2029	2	2	0	1
2029	2	7	0	1
2029	2	9	1	1
2029	2	10	0	1
2029	2	11	0	1
2029	2	25	0	1
2029	2	15	0	1
2029	2	16	0	1
2030	2	24	0	1
2030	2	23	0	1
2030	2	20	0	1
2030	2	18	1	1
2030	2	17	1	1
2030	2	4	0	1
2030	2	1	0	1
2030	2	7	0	1
2030	2	10	0	1
2030	2	12	1	1
2030	2	25	0	1
2030	2	13	0	1
2030	2	16	0	1
2031	2	24	0	1
2031	2	23	0	1
2031	2	22	0	1
2031	2	21	0	1
2031	2	19	1	1
2031	2	17	1	1
2031	2	5	0	1
2031	2	2	0	1
2031	2	7	0	1
2031	2	12	0	1
2031	2	13	0	1
2031	2	14	0	1
2031	2	15	0	1
2032	2	24	0	1
2032	2	23	0	1
2032	2	22	0	1
2032	2	21	0	1
2032	2	20	0	1
2032	2	5	0	1
2032	2	4	0	1
2032	2	3	0	1
2032	2	2	0	1
2032	2	8	1	1
2032	2	14	0	1
2032	2	15	0	1
2032	2	16	0	1
2033	2	23	1	1
2033	2	21	0	1
2033	2	18	0	1
2033	2	17	0	1
2033	2	5	0	1
2033	2	4	0	1
2033	2	1	0	1
2033	2	7	0	1
2033	2	9	0	1
2033	2	10	0	1
2033	2	11	1	1
2033	2	12	0	1
2033	2	13	1	1
2034	2	23	0	1
2034	2	21	0	1
2034	2	18	0	1
2034	2	17	0	1
2034	2	6	0	1
2034	2	4	0	1
2034	2	3	0	1
2034	2	8	0	1
2034	2	9	1	1
2034	2	10	0	1
2034	2	13	1	1
2034	2	15	1	1
2034	2	16	0	1
2035	2	24	0	1
2035	2	22	0	1
2035	2	21	0	1
2035	2	20	0	1
2035	2	19	1	1
2035	2	5	1	1
2035	2	3	1	1
2035	2	1	0	1
2035	2	11	1	1
2035	2	13	0	1
2035	2	14	0	1
2035	2	15	0	1
2035	2	16	0	1
2036	2	23	0	1
2036	2	19	0	1
2036	2	6	1	1
2036	2	5	1	1
2036	2	4	0	1
2036	2	3	0	1
2036	2	7	0	1
2036	2	8	1	1
2036	2	10	0	1
2036	2	12	0	1
2036	2	25	0	1
2036	2	13	0	1
2036	2	16	0	1
2037	2	22	1	1
2037	2	20	0	1
2037	2	19	0	1
2037	2	6	0	1
2037	2	5	0	1
2037	2	4	0	1
2037	2	1	0	1
2037	2	2	1	1
2037	2	9	0	1
2037	2	10	0	1
2037	2	13	0	1
2037	2	14	0	1
2037	2	15	0	1
2038	2	23	0	1
2038	2	22	0	1
2038	2	21	0	1
2038	2	20	1	1
2038	2	4	0	1
2038	2	1	0	1
2038	2	7	0	1
2038	2	8	0	1
2038	2	9	0	1
2038	2	12	0	1
2038	2	25	0	1
2038	2	13	0	1
2038	2	15	0	1
2039	2	23	0	1
2039	2	20	0	1
2039	2	19	0	1
2039	2	18	0	1
2039	2	6	0	1
2039	2	3	1	1
2039	2	1	1	1
2039	2	2	1	1
2039	2	8	0	1
2039	2	9	0	1
2039	2	10	0	1
2039	2	13	0	1
2039	2	15	0	1
2040	2	23	1	1
2040	2	22	1	1
2040	2	20	0	1
2040	2	19	0	1
2040	2	6	0	1
2040	2	5	0	1
2040	2	4	0	1
2040	2	3	1	1
2040	2	2	0	1
2040	2	7	0	1
2040	2	9	0	1
2040	2	11	0	1
2040	2	13	1	1
2041	2	24	0	1
2041	2	23	0	1
2041	2	22	1	1
2041	2	21	0	1
2041	2	20	0	1
2041	2	18	1	1
2041	2	6	0	1
2041	2	5	0	1
2041	2	1	0	1
2041	2	8	0	1
2041	2	9	0	1
2041	2	12	1	1
2041	2	25	1	1
2042	2	24	1	1
2042	2	23	0	1
2042	2	22	1	1
2042	2	19	0	1
2042	2	17	0	1
2042	2	5	0	1
2042	2	4	0	1
2042	2	3	0	1
2042	2	8	0	1
2042	2	11	0	1
2042	2	25	1	1
2042	2	15	0	1
2042	2	16	0	1
2043	2	24	1	1
2043	2	22	1	1
2043	2	20	0	1
2043	2	19	0	1
2043	2	18	0	1
2043	2	5	0	1
2043	2	4	0	1
2043	2	3	0	1
2043	2	2	0	1
2043	2	9	0	1
2043	2	10	0	1
2043	2	14	0	1
2043	2	16	0	1
2044	2	21	1	1
2044	2	19	0	1
2044	2	18	0	1
2044	2	6	1	1
2044	2	5	1	1
2044	2	3	1	1
2044	2	7	0	1
2044	2	8	0	1
2044	2	10	0	1
2044	2	25	0	1
2044	2	14	0	1
2044	2	15	0	1
2044	2	16	0	1
2045	2	21	1	1
2045	2	20	0	1
2045	2	18	0	1
2045	2	6	1	1
2045	2	4	0	1
2045	2	1	0	1
2045	2	2	0	1
2045	2	7	1	1
2045	2	8	0	1
2045	2	10	0	1
2045	2	25	0	1
2045	2	14	0	1
2045	2	15	0	1
2046	2	23	0	1
2046	2	22	0	1
2046	2	21	0	1
2046	2	20	0	1
2046	2	17	0	1
2046	2	6	1	1
2046	2	1	1	1
2046	2	2	1	1
2046	2	7	0	1
2046	2	8	0	1
2046	2	9	0	1
2046	2	11	0	1
2046	2	12	0	1
2047	2	24	0	1
2047	2	23	0	1
2047	2	22	1	1
2047	2	21	0	1
2047	2	20	0	1
2047	2	18	0	1
2047	2	4	0	1
2047	2	3	0	1
2047	2	1	0	1
2047	2	8	0	1
2047	2	9	0	1
2047	2	11	0	1
2047	2	14	0	1
2048	2	24	0	1
2048	2	23	1	1
2048	2	22	0	1
2048	2	17	0	1
2048	2	6	0	1
2048	2	3	0	1
2048	2	1	0	1
2048	2	8	0	1
2048	2	10	0	1
2048	2	11	0	1
2048	2	13	1	1
2048	2	14	0	1
2048	2	15	0	1
2049	2	24	0	1
2049	2	23	0	1
2049	2	22	0	1
2049	2	21	0	1
2049	2	20	0	1
2049	2	4	0	1
2049	2	3	0	1
2049	2	1	0	1
2049	2	2	1	1
2049	2	7	1	1
2049	2	10	0	1
2049	2	11	0	1
2049	2	12	0	1
2050	2	22	0	1
2050	2	21	0	1
2050	2	19	0	1
2050	2	17	0	1
2050	2	6	1	1
2050	2	5	0	1
2050	2	3	0	1
2050	2	1	1	1
2050	2	2	0	1
2050	2	7	0	1
2050	2	25	0	1
2050	2	13	0	1
2050	2	15	1	1
2051	2	23	0	1
2051	2	21	0	1
2051	2	20	0	1
2051	2	17	1	1
2051	2	1	0	1
2051	2	7	0	1
2051	2	8	1	1
2051	2	9	0	1
2051	2	10	0	1
2051	2	25	0	1
2051	2	13	0	1
2051	2	15	0	1
2051	2	16	0	1
2052	2	24	1	1
2052	2	23	0	1
2052	2	20	0	1
2052	2	5	0	1
2052	2	4	0	1
2052	2	7	0	1
2052	2	8	0	1
2052	2	10	0	1
2052	2	25	0	1
2052	2	13	0	1
2052	2	14	0	1
2052	2	15	0	1
2052	2	16	0	1
2053	2	24	0	1
2053	2	23	0	1
2053	2	22	0	1
2053	2	17	0	1
2053	2	6	0	1
2053	2	5	0	1
2053	2	4	0	1
2053	2	2	0	1
2053	2	7	0	1
2053	2	10	0	1
2053	2	12	0	1
2053	2	14	1	1
2053	2	15	0	1
2054	2	24	0	1
2054	2	23	0	1
2054	2	22	1	1
2054	2	21	0	1
2054	2	17	1	1
2054	2	5	0	1
2054	2	2	1	1
2054	2	9	0	1
2054	2	10	0	1
2054	2	12	1	1
2054	2	25	0	1
2054	2	13	0	1
2054	2	15	0	1
2055	2	24	0	1
2055	2	22	0	1
2055	2	19	0	1
2055	2	18	0	1
2055	2	17	0	1
2055	2	5	0	1
2055	2	4	0	1
2055	2	2	0	1
2055	2	7	0	1
2055	2	8	0	1
2055	2	9	0	1
2055	2	15	1	1
2055	2	16	0	1
2056	2	24	0	1
2056	2	21	0	1
2056	2	19	0	1
2056	2	6	1	1
2056	2	4	0	1
2056	2	2	0	1
2056	2	7	1	1
2056	2	8	1	1
2056	2	11	0	1
2056	2	12	0	1
2056	2	13	0	1
2056	2	14	0	1
2056	2	15	0	1
2057	2	24	1	1
2057	2	23	0	1
2057	2	22	0	1
2057	2	21	0	1
2057	2	19	1	1
2057	2	2	0	1
2057	2	8	0	1
2057	2	9	0	1
2057	2	10	0	1
2057	2	11	0	1
2057	2	25	0	1
2057	2	13	0	1
2057	2	16	1	1
2058	2	24	1	1
2058	2	20	0	1
2058	2	19	0	1
2058	2	18	0	1
2058	2	17	0	1
2058	2	6	0	1
2058	2	3	0	1
2058	2	7	0	1
2058	2	11	0	1
2058	2	25	1	1
2058	2	14	0	1
2058	2	15	0	1
2058	2	16	0	1
2059	2	24	0	1
2059	2	22	1	1
2059	2	21	0	1
2059	2	6	0	1
2059	2	2	1	1
2059	2	7	0	1
2059	2	8	0	1
2059	2	9	0	1
2059	2	10	0	1
2059	2	12	1	1
2059	2	25	0	1
2059	2	14	0	1
2059	2	15	0	1
2060	2	22	0	1
2060	2	20	0	1
2060	2	18	0	1
2060	2	17	0	1
2060	2	4	0	1
2060	2	2	0	1
2060	2	7	0	1
2060	2	9	0	1
2060	2	10	1	1
2060	2	12	0	1
2060	2	25	0	1
2060	2	15	1	1
2060	2	16	0	1
2061	2	24	0	1
2061	2	22	0	1
2061	2	21	0	1
2061	2	19	0	1
2061	2	18	0	1
2061	2	17	0	1
2061	2	6	0	1
2061	2	3	0	1
2061	2	1	0	1
2061	2	9	0	1
2061	2	12	0	1
2061	2	25	0	1
2061	2	15	0	1
2062	2	22	1	1
2062	2	21	0	1
2062	2	20	0	1
2062	2	19	0	1
2062	2	18	0	1
2062	2	17	1	1
2062	2	1	0	1
2062	2	2	1	1
2062	2	9	1	1
2062	2	25	0	1
2062	2	13	0	1
2062	2	14	1	1
2062	2	15	1	1
2063	2	23	0	1
2063	2	21	0	1
2063	2	20	0	1
2063	2	18	0	1
2063	2	17	0	1
2063	2	5	0	1
2063	2	1	0	1
2063	2	2	0	1
2063	2	8	0	1
2063	2	9	0	1
2063	2	13	1	1
2063	2	14	1	1
2063	2	16	0	1
2064	2	23	0	1
2064	2	22	0	1
2064	2	21	0	1
2064	2	18	0	1
2064	2	17	1	1
2064	2	6	0	1
2064	2	2	0	1
2064	2	8	0	1
2064	2	12	1	1
2064	2	25	0	1
2064	2	13	0	1
2064	2	14	1	1
2064	2	16	0	1
2065	2	22	1	1
2065	2	21	0	1
2065	2	17	1	1
2065	2	6	0	1
2065	2	5	1	1
2065	2	2	1	1
2065	2	8	0	1
2065	2	9	0	1
2065	2	10	0	1
2065	2	12	0	1
2065	2	13	0	1
2065	2	14	0	1
2065	2	15	0	1
2066	2	23	0	1
2066	2	19	1	1
2066	2	17	0	1
2066	2	6	0	1
2066	2	5	1	1
2066	2	4	0	1
2066	2	3	0	1
2066	2	2	1	1
2066	2	8	0	1
2066	2	10	0	1
2066	2	25	0	1
2066	2	13	0	1
2066	2	16	0	1
2067	2	24	0	1
2067	2	23	0	1
2067	2	22	0	1
2067	2	21	0	1
2067	2	20	0	1
2067	2	18	0	1
2067	2	1	0	1
2067	2	2	0	1
2067	2	7	0	1
2067	2	8	0	1
2067	2	9	0	1
2067	2	11	1	1
2067	2	14	0	1
2068	2	21	0	1
2068	2	18	0	1
2068	2	17	0	1
2068	2	6	1	1
2068	2	1	0	1
2068	2	2	0	1
2068	2	9	1	1
2068	2	11	1	1
2068	2	12	0	1
2068	2	25	0	1
2068	2	13	0	1
2068	2	14	1	1
2068	2	15	0	1
2069	2	24	0	1
2069	2	23	0	1
2069	2	21	0	1
2069	2	6	0	1
2069	2	5	1	1
2069	2	3	0	1
2069	2	1	0	1
2069	2	7	0	1
2069	2	8	0	1
2069	2	13	0	1
2069	2	14	1	1
2069	2	15	0	1
2069	2	16	0	1
2070	2	20	0	1
2070	2	19	0	1
2070	2	18	0	1
2070	2	17	1	1
2070	2	3	0	1
2070	2	2	0	1
2070	2	7	1	1
2070	2	9	0	1
2070	2	10	0	1
2070	2	11	0	1
2070	2	25	0	1
2070	2	15	0	1
2070	2	16	1	1
2071	2	22	0	1
2071	2	20	1	1
2071	2	18	0	1
2071	2	5	0	1
2071	2	4	0	1
2071	2	3	0	1
2071	2	1	0	1
2071	2	7	0	1
2071	2	10	0	1
2071	2	11	0	1
2071	2	12	0	1
2071	2	25	0	1
2071	2	14	1	1
2072	2	21	0	1
2072	2	20	0	1
2072	2	19	0	1
2072	2	6	0	1
2072	2	1	0	1
2072	2	7	1	1
2072	2	10	0	1
2072	2	11	0	1
2072	2	12	0	1
2072	2	25	0	1
2072	2	13	0	1
2072	2	15	0	1
2072	2	16	0	1
2073	2	23	0	1
2073	2	22	1	1
2073	2	21	0	1
2073	2	19	0	1
2073	2	6	0	1
2073	2	4	0	1
2073	2	1	0	1
2073	2	2	1	1
2073	2	7	1	1
2073	2	9	0	1
2073	2	11	0	1
2073	2	25	0	1
2073	2	16	0	1
2074	2	23	0	1
2074	2	22	0	1
2074	2	21	0	1
2074	2	18	0	1
2074	2	17	0	1
2074	2	6	0	1
2074	2	5	0	1
2074	2	4	1	1
2074	2	2	0	1
2074	2	9	1	1
2074	2	25	0	1
2074	2	14	0	1
2074	2	16	0	1
2075	2	22	0	1
2075	2	21	0	1
2075	2	20	0	1
2075	2	19	1	1
2075	2	6	0	1
2075	2	5	0	1
2075	2	4	1	1
2075	2	3	0	1
2075	2	7	0	1
2075	2	12	0	1
2075	2	25	0	1
2075	2	14	1	1
2075	2	16	0	1
2076	2	23	0	1
2076	2	20	0	1
2076	2	19	0	1
2076	2	18	1	1
2076	2	17	0	1
2076	2	6	0	1
2076	2	4	0	1
2076	2	3	0	1
2076	2	1	0	1
2076	2	2	1	1
2076	2	9	0	1
2076	2	13	0	1
2076	2	15	0	1
2077	2	23	0	1
2077	2	22	0	1
2077	2	21	0	1
2077	2	17	0	1
2077	2	5	0	1
2077	2	1	0	1
2077	2	2	0	1
2077	2	7	1	1
2077	2	8	1	1
2077	2	10	1	1
2077	2	12	0	1
2077	2	13	0	1
2077	2	15	0	1
2078	2	20	0	1
2078	2	18	1	1
2078	2	17	0	1
2078	2	5	0	1
2078	2	4	0	1
2078	2	2	0	1
2078	2	7	0	1
2078	2	9	0	1
2078	2	10	0	1
2078	2	11	0	1
2078	2	12	0	1
2078	2	25	0	1
2078	2	15	0	1
2079	2	24	1	1
2079	2	22	0	1
2079	2	19	0	1
2079	2	18	0	1
2079	2	5	0	1
2079	2	4	0	1
2079	2	3	0	1
2079	2	1	0	1
2079	2	2	0	1
2079	2	25	0	1
2079	2	14	1	1
2079	2	15	0	1
2079	2	16	0	1
2080	2	24	0	1
2080	2	23	0	1
2080	2	21	0	1
2080	2	20	0	1
2080	2	18	0	1
2080	2	6	0	1
2080	2	5	0	1
2080	2	3	0	1
2080	2	8	0	1
2080	2	13	0	1
2080	2	14	1	1
2080	2	15	1	1
2080	2	16	0	1
2081	2	24	0	1
2081	2	23	0	1
2081	2	19	1	1
2081	2	18	0	1
2081	2	17	0	1
2081	2	6	0	1
2081	2	1	1	1
2081	2	2	1	1
2081	2	8	0	1
2081	2	10	0	1
2081	2	25	0	1
2081	2	14	1	1
2081	2	16	0	1
2082	2	24	0	1
2082	2	22	0	1
2082	2	19	0	1
2082	2	18	0	1
2082	2	6	0	1
2082	2	1	0	1
2082	2	7	0	1
2082	2	8	0	1
2082	2	9	0	1
2082	2	11	0	1
2082	2	12	0	1
2082	2	25	0	1
2082	2	15	1	1
2083	2	24	0	1
2083	2	23	0	1
2083	2	20	0	1
2083	2	18	0	1
2083	2	17	1	1
2083	2	3	0	1
2083	2	2	1	1
2083	2	7	1	1
2083	2	10	0	1
2083	2	12	1	1
2083	2	25	0	1
2083	2	13	0	1
2083	2	16	0	1
2084	2	24	0	1
2084	2	21	0	1
2084	2	18	1	1
2084	2	4	0	1
2084	2	3	0	1
2084	2	1	0	1
2084	2	2	0	1
2084	2	7	0	1
2084	2	9	0	1
2084	2	10	0	1
2084	2	13	0	1
2084	2	14	0	1
2084	2	16	1	1
2085	2	22	0	1
2085	2	21	0	1
2085	2	18	0	1
2085	2	17	0	1
2085	2	4	0	1
2085	2	8	0	1
2085	2	9	0	1
2085	2	10	0	1
2085	2	11	1	1
2085	2	12	1	1
2085	2	13	0	1
2085	2	15	0	1
2085	2	16	0	1
2086	2	24	0	1
2086	2	22	0	1
2086	2	17	0	1
2086	2	6	0	1
2086	2	5	0	1
2086	2	2	0	1
2086	2	7	0	1
2086	2	8	0	1
2086	2	10	0	1
2086	2	12	0	1
2086	2	25	0	1
2086	2	13	0	1
2086	2	14	1	1
2087	2	23	1	1
2087	2	22	0	1
2087	2	20	0	1
2087	2	17	0	1
2087	2	6	0	1
2087	2	2	0	1
2087	2	7	0	1
2087	2	8	1	1
2087	2	11	0	1
2087	2	12	0	1
2087	2	13	1	1
2087	2	14	0	1
2087	2	15	0	1
2088	2	24	1	1
2088	2	23	0	1
2088	2	22	1	1
2088	2	21	0	1
2088	2	20	1	1
2088	2	19	0	1
2088	2	18	0	1
2088	2	17	0	1
2088	2	5	0	1
2088	2	4	0	1
2088	2	9	0	1
2088	2	12	0	1
2088	2	25	0	1
2089	2	24	0	1
2089	2	22	0	1
2089	2	18	0	1
2089	2	6	1	1
2089	2	4	0	1
2089	2	1	0	1
2089	2	2	0	1
2089	2	9	0	1
2089	2	10	1	1
2089	2	12	0	1
2089	2	25	0	1
2089	2	13	0	1
2089	2	15	0	1
2090	2	24	0	1
2090	2	22	1	1
2090	2	21	0	1
2090	2	18	0	1
2090	2	17	0	1
2090	2	4	0	1
2090	2	3	0	1
2090	2	2	1	1
2090	2	10	0	1
2090	2	12	1	1
2090	2	13	0	1
2090	2	14	0	1
2090	2	15	0	1
2091	2	24	0	1
2091	2	22	0	1
2091	2	21	0	1
2091	2	20	1	1
2091	2	19	0	1
2091	2	3	0	1
2091	2	1	0	1
2091	2	8	0	1
2091	2	10	0	1
2091	2	12	1	1
2091	2	13	0	1
2091	2	15	0	1
2091	2	16	0	1
2092	2	24	0	1
2092	2	22	0	1
2092	2	21	0	1
2092	2	19	0	1
2092	2	6	0	1
2092	2	4	0	1
2092	2	1	1	1
2092	2	2	1	1
2092	2	11	0	1
2092	2	25	0	1
2092	2	13	0	1
2092	2	14	0	1
2092	2	16	0	1
2093	2	23	0	1
2093	2	21	0	1
2093	2	19	0	1
2093	2	18	0	1
2093	2	17	0	1
2093	2	6	0	1
2093	2	7	0	1
2093	2	8	0	1
2093	2	12	0	1
2093	2	25	1	1
2093	2	13	0	1
2093	2	14	0	1
2093	2	15	1	1
2094	2	23	0	1
2094	2	22	0	1
2094	2	18	0	1
2094	2	17	0	1
2094	2	6	1	1
2094	2	1	1	1
2094	2	7	0	1
2094	2	9	0	1
2094	2	11	1	1
2094	2	12	0	1
2094	2	13	0	1
2094	2	14	0	1
2094	2	16	1	1
2095	2	24	0	1
2095	2	23	0	1
2095	2	18	0	1
2095	2	17	1	1
2095	2	5	0	1
2095	2	7	1	1
2095	2	9	0	1
2095	2	10	0	1
2095	2	11	0	1
2095	2	12	1	1
2095	2	25	0	1
2095	2	14	0	1
2095	2	15	0	1
2096	2	24	1	1
2096	2	21	0	1
2096	2	17	0	1
2096	2	4	1	1
2096	2	3	0	1
2096	2	8	0	1
2096	2	10	0	1
2096	2	12	0	1
2096	2	25	0	1
2096	2	13	0	1
2096	2	14	1	1
2096	2	15	0	1
2096	2	16	0	1
2097	2	23	1	1
2097	2	21	0	1
2097	2	20	0	1
2097	2	6	0	1
2097	2	1	0	1
2097	2	2	0	1
2097	2	7	0	1
2097	2	8	0	1
2097	2	9	0	1
2097	2	25	0	1
2097	2	13	0	1
2097	2	15	0	1
2097	2	16	0	1
2098	2	24	0	1
2098	2	22	1	1
2098	2	21	0	1
2098	2	20	0	1
2098	2	19	0	1
2098	2	17	1	1
2098	2	4	0	1
2098	2	3	0	1
2098	2	2	1	1
2098	2	7	1	1
2098	2	12	1	1
2098	2	14	0	1
2098	2	15	0	1
2099	2	24	0	1
2099	2	22	0	1
2099	2	21	0	1
2099	2	18	0	1
2099	2	6	0	1
2099	2	5	1	1
2099	2	4	1	1
2099	2	7	0	1
2099	2	11	0	1
2099	2	25	1	1
2099	2	13	0	1
2099	2	14	0	1
2099	2	16	0	1
2100	2	23	0	1
2100	2	22	0	1
2100	2	20	0	1
2100	2	19	1	1
2100	2	18	0	1
2100	2	2	0	1
2100	2	7	0	1
2100	2	8	0	1
2100	2	10	0	1
2100	2	12	0	1
2100	2	14	1	1
2100	2	15	0	1
2100	2	16	0	1
2101	2	24	0	1
2101	2	20	0	1
2101	2	17	0	1
2101	2	5	0	1
2101	2	1	1	1
2101	2	9	0	1
2101	2	10	0	1
2101	2	11	0	1
2101	2	12	0	1
2101	2	25	0	1
2101	2	13	1	1
2101	2	14	0	1
2101	2	16	0	1
2102	2	24	0	1
2102	2	21	0	1
2102	2	18	0	1
2102	2	17	0	1
2102	2	3	0	1
2102	2	1	0	1
2102	2	2	0	1
2102	2	7	0	1
2102	2	12	0	1
2102	2	25	1	1
2102	2	13	0	1
2102	2	14	0	1
2102	2	15	1	1
2103	2	24	0	1
2103	2	22	0	1
2103	2	21	0	1
2103	2	20	0	1
2103	2	19	0	1
2103	2	18	0	1
2103	2	4	0	1
2103	2	2	0	1
2103	2	8	0	1
2103	2	10	1	1
2103	2	25	0	1
2103	2	15	0	1
2103	2	16	0	1
2104	2	24	0	1
2104	2	22	0	1
2104	2	20	0	1
2104	2	19	0	1
2104	2	17	0	1
2104	2	6	1	1
2104	2	5	0	1
2104	2	3	0	1
2104	2	2	0	1
2104	2	8	0	1
2104	2	10	0	1
2104	2	11	1	1
2104	2	25	0	1
2105	2	24	1	1
2105	2	21	1	1
2105	2	19	0	1
2105	2	18	0	1
2105	2	17	0	1
2105	2	5	0	1
2105	2	2	0	1
2105	2	7	0	1
2105	2	9	0	1
2105	2	12	0	1
2105	2	25	1	1
2105	2	13	0	1
2105	2	15	0	1
2106	2	23	0	1
2106	2	22	0	1
2106	2	21	0	1
2106	2	20	1	1
2106	2	19	0	1
2106	2	17	1	1
2106	2	4	0	1
2106	2	2	0	1
2106	2	7	0	1
2106	2	12	0	1
2106	2	25	0	1
2106	2	14	0	1
2106	2	16	0	1
2107	2	22	1	1
2107	2	21	0	1
2107	2	20	0	1
2107	2	17	1	1
2107	2	6	0	1
2107	2	3	0	1
2107	2	7	1	1
2107	2	10	0	1
2107	2	11	0	1
2107	2	12	1	1
2107	2	13	0	1
2107	2	14	0	1
2107	2	16	0	1
2108	2	24	0	1
2108	2	23	0	1
2108	2	18	0	1
2108	2	17	1	1
2108	2	6	0	1
2108	2	5	0	1
2108	2	4	0	1
2108	2	7	1	1
2108	2	10	1	1
2108	2	12	1	1
2108	2	25	0	1
2108	2	14	0	1
2108	2	15	0	1
2109	2	23	0	1
2109	2	22	0	1
2109	2	21	0	1
2109	2	5	0	1
2109	2	4	0	1
2109	2	3	0	1
2109	2	1	0	1
2109	2	2	0	1
2109	2	8	0	1
2109	2	9	0	1
2109	2	12	0	1
2109	2	13	0	1
2109	2	16	1	1
2110	2	19	0	1
2110	2	17	0	1
2110	2	4	0	1
2110	2	3	0	1
2110	2	1	0	1
2110	2	2	0	1
2110	2	8	1	1
2110	2	9	1	1
2110	2	11	0	1
2110	2	25	0	1
2110	2	13	0	1
2110	2	14	0	1
2110	2	15	0	1
2111	2	22	1	1
2111	2	21	0	1
2111	2	20	0	1
2111	2	18	0	1
2111	2	4	0	1
2111	2	3	0	1
2111	2	1	1	1
2111	2	8	0	1
2111	2	9	1	1
2111	2	11	0	1
2111	2	25	0	1
2111	2	13	0	1
2111	2	16	1	1
2112	2	24	1	1
2112	2	22	1	1
2112	2	21	1	1
2112	2	20	0	1
2112	2	18	0	1
2112	2	6	0	1
2112	2	4	0	1
2112	2	1	0	1
2112	2	8	0	1
2112	2	10	0	1
2112	2	11	0	1
2112	2	25	1	1
2112	2	16	0	1
2113	2	24	0	1
2113	2	21	0	1
2113	2	19	0	1
2113	2	6	0	1
2113	2	5	0	1
2113	2	3	0	1
2113	2	2	0	1
2113	2	8	0	1
2113	2	10	0	1
2113	2	12	0	1
2113	2	13	0	1
2113	2	14	0	1
2113	2	15	0	1
2114	2	22	0	1
2114	2	20	0	1
2114	2	18	0	1
2114	2	17	0	1
2114	2	6	0	1
2114	2	4	0	1
2114	2	7	1	1
2114	2	8	0	1
2114	2	12	0	1
2114	2	25	0	1
2114	2	13	0	1
2114	2	14	0	1
2114	2	16	0	1
2115	2	22	0	1
2115	2	21	0	1
2115	2	20	0	1
2115	2	18	0	1
2115	2	6	0	1
2115	2	5	1	1
2115	2	3	0	1
2115	2	1	1	1
2115	2	2	0	1
2115	2	11	0	1
2115	2	12	0	1
2115	2	14	0	1
2115	2	16	0	1
2116	2	24	0	1
2116	2	23	0	1
2116	2	21	0	1
2116	2	19	0	1
2116	2	18	0	1
2116	2	6	1	1
2116	2	5	1	1
2116	2	4	0	1
2116	2	8	1	1
2116	2	12	0	1
2116	2	25	1	1
2116	2	15	0	1
2116	2	16	1	1
2117	2	24	0	1
2117	2	23	0	1
2117	2	20	0	1
2117	2	18	0	1
2117	2	6	1	1
2117	2	5	0	1
2117	2	4	0	1
2117	2	3	0	1
2117	2	7	1	1
2117	2	12	0	1
2117	2	25	0	1
2117	2	14	0	1
2117	2	16	1	1
2118	2	24	0	1
2118	2	23	0	1
2118	2	19	0	1
2118	2	6	1	1
2118	2	5	0	1
2118	2	8	0	1
2118	2	9	0	1
2118	2	10	0	1
2118	2	11	1	1
2118	2	12	1	1
2118	2	25	0	1
2118	2	13	1	1
2118	2	15	1	1
2119	2	18	0	1
2119	2	6	0	1
2119	2	5	0	1
2119	2	3	0	1
2119	2	1	1	1
2119	2	7	1	1
2119	2	10	0	1
2119	2	11	0	1
2119	2	12	1	1
2119	2	13	0	1
2119	2	14	0	1
2119	2	15	0	1
2119	2	16	0	1
2120	2	23	0	1
2120	2	22	0	1
2120	2	20	0	1
2120	2	1	0	1
2120	2	2	0	1
2120	2	8	0	1
2120	2	9	0	1
2120	2	10	0	1
2120	2	12	1	1
2120	2	25	0	1
2120	2	13	1	1
2120	2	15	1	1
2120	2	16	0	1
2121	2	22	0	1
2121	2	20	0	1
2121	2	18	0	1
2121	2	6	1	1
2121	2	5	0	1
2121	2	4	0	1
2121	2	1	0	1
2121	2	8	0	1
2121	2	10	1	1
2121	2	11	0	1
2121	2	25	0	1
2121	2	14	0	1
2121	2	16	0	1
2122	2	24	1	1
2122	2	23	0	1
2122	2	22	0	1
2122	2	21	0	1
2122	2	17	0	1
2122	2	5	0	1
2122	2	4	1	1
2122	2	3	0	1
2122	2	2	0	1
2122	2	8	0	1
2122	2	9	1	1
2122	2	14	1	1
2122	2	16	0	1
2123	2	22	0	1
2123	2	21	0	1
2123	2	19	1	1
2123	2	6	0	1
2123	2	7	0	1
2123	2	9	0	1
2123	2	10	0	1
2123	2	11	0	1
2123	2	12	1	1
2123	2	25	0	1
2123	2	14	0	1
2123	2	15	0	1
2123	2	16	1	1
2124	2	23	0	1
2124	2	22	0	1
2124	2	20	0	1
2124	2	19	1	1
2124	2	17	0	1
2124	2	6	0	1
2124	2	4	0	1
2124	2	1	0	1
2124	2	2	0	1
2124	2	10	0	1
2124	2	11	0	1
2124	2	13	1	1
2124	2	16	0	1
2125	2	23	0	1
2125	2	22	0	1
2125	2	21	0	1
2125	2	19	0	1
2125	2	18	0	1
2125	2	1	1	1
2125	2	8	0	1
2125	2	9	0	1
2125	2	10	0	1
2125	2	11	0	1
2125	2	12	0	1
2125	2	15	0	1
2125	2	16	0	1
2126	2	24	1	1
2126	2	21	0	1
2126	2	20	0	1
2126	2	19	1	1
2126	2	18	0	1
2126	2	1	0	1
2126	2	2	0	1
2126	2	7	0	1
2126	2	8	0	1
2126	2	9	1	1
2126	2	11	0	1
2126	2	13	0	1
2126	2	16	0	1
2127	2	24	0	1
2127	2	23	0	1
2127	2	20	0	1
2127	2	6	1	1
2127	2	5	0	1
2127	2	1	0	1
2127	2	2	0	1
2127	2	8	0	1
2127	2	9	0	1
2127	2	10	0	1
2127	2	11	1	1
2127	2	15	0	1
2127	2	16	0	1
2128	2	23	1	1
2128	2	22	1	1
2128	2	21	0	1
2128	2	19	0	1
2128	2	18	0	1
2128	2	6	0	1
2128	2	4	0	1
2128	2	1	0	1
2128	2	7	1	1
2128	2	10	0	1
2128	2	11	0	1
2128	2	12	0	1
2128	2	15	0	1
2129	2	24	0	1
2129	2	22	1	1
2129	2	21	0	1
2129	2	19	0	1
2129	2	17	1	1
2129	2	6	1	1
2129	2	5	0	1
2129	2	4	1	1
2129	2	1	0	1
2129	2	2	0	1
2129	2	11	0	1
2129	2	13	0	1
2129	2	15	0	1
2130	2	24	0	1
2130	2	22	0	1
2130	2	21	0	1
2130	2	17	0	1
2130	2	6	0	1
2130	2	3	0	1
2130	2	1	0	1
2130	2	2	0	1
2130	2	8	0	1
2130	2	10	1	1
2130	2	11	0	1
2130	2	25	1	1
2130	2	14	0	1
2131	2	23	0	1
2131	2	22	0	1
2131	2	21	0	1
2131	2	19	1	1
2131	2	17	1	1
2131	2	6	0	1
2131	2	1	1	1
2131	2	2	1	1
2131	2	7	0	1
2131	2	9	0	1
2131	2	12	0	1
2131	2	25	0	1
2131	2	16	0	1
2132	2	22	0	1
2132	2	21	0	1
2132	2	19	0	1
2132	2	18	0	1
2132	2	17	0	1
2132	2	6	0	1
2132	2	1	1	1
2132	2	7	0	1
2132	2	8	0	1
2132	2	10	0	1
2132	2	12	0	1
2132	2	25	0	1
2132	2	13	0	1
2133	2	17	1	1
2133	2	6	0	1
2133	2	4	0	1
2133	2	1	0	1
2133	2	7	1	1
2133	2	9	0	1
2133	2	10	0	1
2133	2	11	0	1
2133	2	25	0	1
2133	2	13	0	1
2133	2	14	0	1
2133	2	15	1	1
2133	2	16	0	1
2134	2	20	0	1
2134	2	19	0	1
2134	2	18	0	1
2134	2	6	0	1
2134	2	3	1	1
2134	2	1	0	1
2134	2	2	0	1
2134	2	7	0	1
2134	2	8	0	1
2134	2	9	0	1
2134	2	12	1	1
2134	2	25	0	1
2134	2	14	1	1
2135	2	20	0	1
2135	2	19	1	1
2135	2	18	0	1
2135	2	5	0	1
2135	2	4	1	1
2135	2	1	0	1
2135	2	2	0	1
2135	2	7	0	1
2135	2	8	1	1
2135	2	9	1	1
2135	2	10	1	1
2135	2	11	0	1
2135	2	13	0	1
2136	2	23	0	1
2136	2	22	0	1
2136	2	21	0	1
2136	2	20	0	1
2136	2	19	0	1
2136	2	6	0	1
2136	2	5	1	1
2136	2	3	1	1
2136	2	2	1	1
2136	2	7	0	1
2136	2	25	0	1
2136	2	13	0	1
2136	2	15	0	1
2137	2	24	1	1
2137	2	23	0	1
2137	2	20	0	1
2137	2	18	0	1
2137	2	6	0	1
2137	2	5	0	1
2137	2	4	1	1
2137	2	1	0	1
2137	2	7	0	1
2137	2	9	1	1
2137	2	11	0	1
2137	2	25	0	1
2137	2	16	0	1
2138	2	24	0	1
2138	2	22	0	1
2138	2	21	1	1
2138	2	20	0	1
2138	2	19	0	1
2138	2	18	0	1
2138	2	17	0	1
2138	2	5	0	1
2138	2	4	0	1
2138	2	3	0	1
2138	2	12	0	1
2138	2	13	1	1
2138	2	15	1	1
2139	2	24	0	1
2139	2	23	0	1
2139	2	21	0	1
2139	2	19	1	1
2139	2	4	0	1
2139	2	1	0	1
2139	2	7	0	1
2139	2	8	0	1
2139	2	9	1	1
2139	2	10	0	1
2139	2	11	0	1
2139	2	12	0	1
2139	2	14	1	1
2140	2	24	1	1
2140	2	22	0	1
2140	2	21	0	1
2140	2	20	0	1
2140	2	6	0	1
2140	2	3	0	1
2140	2	2	0	1
2140	2	7	0	1
2140	2	8	0	1
2140	2	10	0	1
2140	2	11	0	1
2140	2	13	0	1
2140	2	16	0	1
2141	2	23	0	1
2141	2	22	0	1
2141	2	21	0	1
2141	2	19	1	1
2141	2	18	0	1
2141	2	6	0	1
2141	2	5	0	1
2141	2	1	0	1
2141	2	2	0	1
2141	2	7	0	1
2141	2	25	0	1
2141	2	14	0	1
2141	2	16	0	1
2142	2	23	0	1
2142	2	22	0	1
2142	2	21	0	1
2142	2	19	0	1
2142	2	6	0	1
2142	2	1	0	1
2142	2	9	0	1
2142	2	10	1	1
2142	2	11	0	1
2142	2	12	0	1
2142	2	14	0	1
2142	2	15	0	1
2142	2	16	0	1
2143	2	24	0	1
2143	2	22	0	1
2143	2	18	1	1
2143	2	6	0	1
2143	2	5	0	1
2143	2	4	0	1
2143	2	3	0	1
2143	2	7	0	1
2143	2	10	0	1
2143	2	11	0	1
2143	2	25	0	1
2143	2	14	0	1
2143	2	16	1	1
2144	2	23	0	1
2144	2	22	0	1
2144	2	19	0	1
2144	2	18	0	1
2144	2	6	0	1
2144	2	3	0	1
2144	2	1	1	1
2144	2	10	0	1
2144	2	11	0	1
2144	2	12	0	1
2144	2	13	0	1
2144	2	14	0	1
2144	2	15	0	1
2145	2	24	1	1
2145	2	23	1	1
2145	2	21	0	1
2145	2	18	0	1
2145	2	17	0	1
2145	2	6	0	1
2145	2	5	0	1
2145	2	4	0	1
2145	2	3	0	1
2145	2	7	0	1
2145	2	9	0	1
2145	2	10	0	1
2145	2	13	0	1
2146	2	23	0	1
2146	2	22	0	1
2146	2	20	1	1
2146	2	19	0	1
2146	2	4	0	1
2146	2	3	0	1
2146	2	2	0	1
2146	2	7	0	1
2146	2	8	0	1
2146	2	11	0	1
2146	2	13	0	1
2146	2	14	1	1
2146	2	16	0	1
2147	2	24	1	1
2147	2	23	1	1
2147	2	20	0	1
2147	2	19	0	1
2147	2	17	1	1
2147	2	6	0	1
2147	2	5	1	1
2147	2	2	0	1
2147	2	7	1	1
2147	2	12	0	1
2147	2	14	0	1
2147	2	15	0	1
2147	2	16	0	1
2148	2	22	0	1
2148	2	21	0	1
2148	2	18	0	1
2148	2	6	1	1
2148	2	5	1	1
2148	2	4	0	1
2148	2	3	0	1
2148	2	7	0	1
2148	2	10	1	1
2148	2	11	0	1
2148	2	12	0	1
2148	2	13	0	1
2148	2	15	1	1
2149	2	21	0	1
2149	2	20	0	1
2149	2	18	0	1
2149	2	6	0	1
2149	2	1	0	1
2149	2	2	1	1
2149	2	9	0	1
2149	2	10	0	1
2149	2	25	1	1
2149	2	13	0	1
2149	2	14	0	1
2149	2	15	1	1
2149	2	16	0	1
2150	2	24	1	1
2150	2	23	0	1
2150	2	22	0	1
2150	2	20	0	1
2150	2	19	1	1
2150	2	18	1	1
2150	2	17	0	1
2150	2	4	0	1
2150	2	1	0	1
2150	2	2	0	1
2150	2	10	0	1
2150	2	25	0	1
2150	2	14	1	1
2151	2	23	1	1
2151	2	20	1	1
2151	2	18	1	1
2151	2	17	0	1
2151	2	6	0	1
2151	2	5	0	1
2151	2	3	1	1
2151	2	1	0	1
2151	2	7	0	1
2151	2	10	0	1
2151	2	11	0	1
2151	2	25	0	1
2151	2	14	0	1
2152	2	24	0	1
2152	2	22	0	1
2152	2	17	0	1
2152	2	4	0	1
2152	2	3	0	1
2152	2	1	0	1
2152	2	2	0	1
2152	2	7	0	1
2152	2	9	0	1
2152	2	10	0	1
2152	2	12	0	1
2152	2	14	0	1
2152	2	16	0	1
2153	2	24	0	1
2153	2	23	0	1
2153	2	22	0	1
2153	2	19	0	1
2153	2	6	0	1
2153	2	1	0	1
2153	2	2	0	1
2153	2	8	0	1
2153	2	9	0	1
2153	2	10	0	1
2153	2	11	1	1
2153	2	12	1	1
2153	2	13	1	1
2154	2	23	0	1
2154	2	22	1	1
2154	2	21	0	1
2154	2	20	0	1
2154	2	19	0	1
2154	2	17	1	1
2154	2	4	0	1
2154	2	3	0	1
2154	2	2	1	1
2154	2	8	0	1
2154	2	10	0	1
[truncated: 11,000 more rows]
