# Supplementary material for: Inferring multimodal latent topics from electronic health records
Source: Nat Commun. 2020 May 21;11:2536. doi: 10.1038/s41467-020-16378-3 (PMC7242436; doi:10.1038/s41467-020-16378-3)
Supplement: Supplementary file 13 — Supplementary Software 1 [file 41467_2020_16378_MOESM13_ESM.zip › Supplementary_software/mixehr/data/sim123/trainData_nmar_SJCVB0_nmar_K10_B100_iter9_phi_normalized.csv]

1	1	0.000185649	0.0533378	0.00399172	0.00476112	0.00224833	0.0147772	0.00933178	0.00296507	0.00765975	0.246231
1	2	0.00243378	0.105007	0.00379896	0.00433677	0.0164567	0.0134527	0.0913843	0.0152994	0.00336058	0.0254027
1	3	0.00430513	0.221916	0.00461994	0.0104685	0.000413596	0.0178892	0.00335692	0.007665	0.00231368	0.0270223
1	4	0.0067935	0.0855441	0.163458	0.0101539	0.0023055	0.0115018	0.00574671	0.000653275	0.103529	0.0451845
1	5	0.00323373	0.0924399	0.0101212	0.00378732	0.0178261	0.013991	0.00668946	0.185707	0.00210845	0.0448876
1	6	0.00513049	0.0034518	0.00085937	0.0130804	0.00136702	0.00274394	0.10255	0.00143486	0.137026	0.136444
1	7	0.00866406	0.000849185	0.00233409	0.00417031	0.0111158	0.0126373	0.216939	0.00153717	0.0461064	0.000569697
1	8	0.0323725	0.102575	0.00119505	0.0232451	0.0013901	0.00477898	0.102656	0.0039543	0.089725	0.00828887
1	9	0.0125717	0.00167923	0.157147	0.00774268	0.00403387	0.00301777	0.068048	0.000934738	0.296153	0.00175655
1	10	0.0157503	0.00390512	0.00685096	0.0012718	0.0605982	0.00119378	0.131009	0.163339	0.0374769	0.00121106
1	11	0.000826241	0.00316872	0.00184414	0.16744	0.0937507	0.0027355	0.00478029	0.000277221	0.0226893	0.129747
1	12	0.00787137	0.000657154	0.00157337	0.127858	0.174686	0.0117803	0.0770709	0.00111258	0.00838353	0.000310125
1	13	0.00496313	0.0957658	0.00291233	0.255154	0.0612301	0.00352565	0.00313984	0.00630981	0.00248293	0.000514578
1	14	0.00259677	0.00144818	0.205436	0.18929	0.0812382	0.00579815	0.00332956	0.000891715	0.0468746	0.000261899
1	15	0.00636957	0.00472225	0.00795151	0.0511402	0.303558	0.00276596	0.00239771	0.11089	0.000380158	0.000770731
1	16	0.00131554	0.00094685	0.00875712	0.0235451	0.00270692	0.172345	0.00314784	0.00111283	0.0086606	0.134827
1	17	0.0160832	0.00212205	0.0071196	0.0232799	0.0160776	0.175345	0.078422	0.0068072	0.00412162	0.00257282
1	18	0.00464031	0.103859	0.00405137	0.0335567	0.00224168	0.188002	0.000498824	0.00708941	0.00302354	0.000376363
1	19	0.0112221	0.00143991	0.183474	0.018064	0.000874326	0.149892	0.00126505	0.0042379	0.0709205	0.00498147
1	20	0.0118727	0.00185967	0.0127764	0.00899877	0.0510489	0.182418	0.00032515	0.172546	0.000627264	0.00371605
1	21	0.166066	0.000731826	0.00319793	0.00329537	0.00802078	0.00259461	0.000760224	0.0145866	0.0169917	0.152968
1	22	0.195108	0.00291451	0.00141716	0.0107766	0.0355415	0.00143899	0.0831182	0.0313832	0.00360801	0.00662808
1	23	0.181591	0.107723	0.00700328	0.00192497	0.00635651	0.00192385	0.000386611	0.026309	0.00402049	0.0106139
1	24	0.170779	0.00143868	0.192332	0.00171369	0.00377956	0.00317844	0.00133145	0.0285178	0.0784201	0.00619357
1	25	0.127255	0.00049856	0.00577688	0.000945345	0.0411349	0.000271942	0.00231596	0.204439	0.00333694	0.00852145
