# Supplementary material for: Inferring multimodal latent topics from electronic health records
Source: Nat Commun. 2020 May 21;11:2536. doi: 10.1038/s41467-020-16378-3 (PMC7242436; doi:10.1038/s41467-020-16378-3)
Supplement: Supplementary file 13 — Supplementary Software 1 [file 41467_2020_16378_MOESM13_ESM.zip › Supplementary_software/mixehr/data/sim123/trainData_nmar_SJCVB0_nmar_K10_B100_iter4_phi_normalized.csv]

1	1	0.00020264	0.0258791	0.0134941	0.0108733	0.00452575	0.0464637	0.0162545	0.0068259	0.0143047	0.192856
1	2	0.007151	0.116468	0.00833028	0.0115408	0.0284935	0.0317738	0.100877	0.0455399	0.00751874	0.0272855
1	3	0.0118085	0.191059	0.0129759	0.019032	0.00067654	0.0597905	0.00782089	0.0197518	0.0040646	0.0314594
1	4	0.0266946	0.0774707	0.0946115	0.0281261	0.00523721	0.0317951	0.0158625	0.0010255	0.125249	0.0636286
1	5	0.012208	0.0827876	0.0349727	0.00944526	0.0147492	0.0435728	0.0138238	0.12191	0.00504974	0.052769
1	6	0.01036	0.0102364	0.00322675	0.0257449	0.00276673	0.00545074	0.0993189	0.00261539	0.111106	0.0836089
1	7	0.020598	0.00182931	0.00782443	0.00869908	0.0201185	0.0332266	0.214281	0.00501286	0.0551974	0.00125919
1	8	0.0605741	0.0785983	0.00300112	0.0299543	0.00248243	0.00706369	0.0904907	0.00797297	0.0615276	0.0179026
1	9	0.0399	0.00561144	0.118234	0.0185624	0.0087768	0.00747709	0.0668769	0.00155399	0.202285	0.00389113
1	10	0.0577237	0.0125066	0.00968997	0.00305498	0.0626771	0.00139767	0.107797	0.063155	0.015201	0.00173251
1	11	0.00112831	0.0106142	0.00651805	0.120015	0.0842205	0.00622552	0.0127547	0.000506595	0.0374737	0.0820298
1	12	0.0179498	0.0013936	0.00414825	0.0929312	0.167336	0.0345782	0.0713119	0.00426742	0.022767	0.000601386
1	13	0.00829947	0.11574	0.0106533	0.181832	0.0484831	0.009467	0.00819526	0.0154485	0.00683474	0.00129756
1	14	0.00620106	0.00459232	0.166485	0.145693	0.0676999	0.0228387	0.0109304	0.00215866	0.0524669	0.000426263
1	15	0.0201575	0.0146345	0.0192838	0.0301271	0.22084	0.00558884	0.00692789	0.0485609	0.000423958	0.00166085
1	16	0.00223556	0.00415725	0.0263947	0.0474374	0.00694429	0.105959	0.00749314	0.00361688	0.0155248	0.129323
1	17	0.0258418	0.00901216	0.0251848	0.0569409	0.0297113	0.179588	0.0604685	0.021648	0.0113057	0.00981594
1	18	0.00640134	0.110664	0.0136685	0.0560142	0.00641774	0.131547	0.001105	0.0226082	0.00581351	0.000596063
1	19	0.0325549	0.00667956	0.153155	0.0432684	0.00212864	0.0993307	0.00482803	0.0112254	0.0811479	0.0183627
1	20	0.03649	0.00453982	0.0432013	0.0213389	0.0525833	0.114798	0.0003494	0.0936632	0.000662026	0.0107742
1	21	0.109778	0.00378237	0.0108047	0.00886587	0.0197456	0.00655498	0.00149341	0.0334851	0.0350345	0.172414
1	22	0.164821	0.0103373	0.00397445	0.0235527	0.0653079	0.00227975	0.0676938	0.109038	0.00986544	0.0195341
1	23	0.145897	0.0942477	0.0244201	0.0011177	0.00988343	0.00324961	0.00110668	0.0860888	0.0113735	0.0328741
1	24	0.107779	0.00551585	0.168322	0.00354659	0.00937082	0.00962353	0.00483993	0.0706257	0.0995218	0.0166612
1	25	0.0672438	0.00164278	0.0174244	0.00228581	0.0588242	0.000359527	0.00709803	0.201694	0.00828109	0.0272363
