# Supplementary material for: Inferring multimodal latent topics from electronic health records
Source: Nat Commun. 2020 May 21;11:2536. doi: 10.1038/s41467-020-16378-3 (PMC7242436; doi:10.1038/s41467-020-16378-3)
Supplement: Supplementary file 13 — Supplementary Software 1 [file 41467_2020_16378_MOESM13_ESM.zip › Supplementary_software/mixehr/data/sim123/trainData_nmar_SJCVB0_nmar_K10_B100_iter4_eta_normalized.csv]

2	1	0	0.482042	0.392554	0.495826	0.567146	0.420964	0.372532	0.547481	0.584628	0.419821	0.224778
2	1	1	0.517958	0.607446	0.504174	0.432854	0.579036	0.627468	0.452519	0.415372	0.580179	0.775222
2	2	0	0.485652	0.510508	0.437999	0.514535	0.551681	0.461155	0.372613	0.412006	0.535336	0.542368
2	2	1	0.514348	0.489492	0.562001	0.485465	0.448319	0.538845	0.627387	0.587994	0.464664	0.457632
2	3	0	0.558191	0.211691	0.500748	0.658882	0.497784	0.513381	0.452387	0.524897	0.624403	0.438522
2	3	1	0.441809	0.788309	0.499252	0.341118	0.502216	0.486619	0.547613	0.475103	0.375597	0.561478
2	4	0	0.485511	0.405918	0.319331	0.468798	0.496946	0.359008	0.50454	0.600292	0.39027	0.421141
2	4	1	0.514489	0.594082	0.680669	0.531202	0.503054	0.640992	0.49546	0.399708	0.60973	0.578859
2	5	0	0.56497	0.395857	0.493496	0.487891	0.509713	0.567124	0.458031	0.441762	0.559984	0.454335
2	5	1	0.43503	0.604143	0.506504	0.512109	0.490287	0.432876	0.541969	0.558238	0.440016	0.545665
2	6	0	0.557013	0.505729	0.48402	0.501041	0.554178	0.529465	0.442681	0.439644	0.4457	0.390764
2	6	1	0.442987	0.494271	0.51598	0.498959	0.445822	0.470535	0.557319	0.560356	0.5543	0.609236
2	7	0	0.570406	0.48596	0.496704	0.387374	0.558205	0.542688	0.184733	0.424408	0.493742	0.529216
2	7	1	0.429594	0.51404	0.503296	0.612626	0.441795	0.457312	0.815267	0.575592	0.506258	0.470784
2	8	0	0.395892	0.385047	0.553445	0.370968	0.604657	0.587243	0.34075	0.488639	0.376727	0.56438
2	8	1	0.604108	0.614953	0.446555	0.629032	0.395343	0.412757	0.65925	0.511361	0.623273	0.43562
2	9	0	0.385647	0.48704	0.347762	0.581656	0.467278	0.473151	0.389583	0.629098	0.327703	0.625937
2	9	1	0.614353	0.51296	0.652238	0.418344	0.532722	0.526849	0.610417	0.370902	0.672297	0.374063
2	10	0	0.433191	0.475374	0.540415	0.467797	0.501278	0.52208	0.323746	0.464902	0.540304	0.482113
2	10	1	0.566809	0.524626	0.459585	0.532203	0.498722	0.47792	0.676254	0.535098	0.459696	0.517887
2	11	0	0.561729	0.482701	0.629163	0.392364	0.524365	0.441079	0.464007	0.501606	0.418602	0.386314
2	11	1	0.438271	0.517299	0.370837	0.607636	0.475635	0.558921	0.535993	0.498394	0.581398	0.613686
2	12	0	0.59048	0.539426	0.663832	0.334091	0.239306	0.445176	0.418736	0.55432	0.511426	0.486753
2	12	1	0.40952	0.460574	0.336168	0.665909	0.760694	0.554824	0.581264	0.44568	0.488574	0.513247
2	13	0	0.564304	0.384865	0.442807	0.406205	0.415291	0.527719	0.504348	0.471738	0.499783	0.551315
2	13	1	0.435696	0.615135	0.557193	0.593795	0.584709	0.472281	0.495652	0.528262	0.500217	0.448685
2	14	0	0.406765	0.523756	0.305707	0.240395	0.307104	0.432759	0.601534	0.579649	0.326855	0.551401
2	14	1	0.593235	0.476244	0.694293	0.759605	0.692896	0.567241	0.398466	0.420351	0.673145	0.448599
2	15	0	0.637947	0.582012	0.614092	0.528017	0.350015	0.630902	0.595638	0.461075	0.523715	0.600554
2	15	1	0.362053	0.417988	0.385908	0.471983	0.649985	0.369098	0.404362	0.538925	0.476285	0.399446
2	16	0	0.629289	0.604853	0.488462	0.368369	0.50644	0.305806	0.468038	0.4918	0.491522	0.362804
2	16	1	0.370711	0.395147	0.511538	0.631631	0.49356	0.694194	0.531962	0.5082	0.508478	0.637196
2	17	0	0.547048	0.563046	0.515514	0.419139	0.505066	0.30176	0.334996	0.479184	0.584525	0.413669
2	17	1	0.452952	0.436954	0.484486	0.580861	0.494934	0.69824	0.665004	0.520816	0.415475	0.586331
2	18	0	0.531309	0.436931	0.483574	0.420234	0.534337	0.425896	0.578599	0.470315	0.568673	0.449146
2	18	1	0.468691	0.563069	0.516426	0.579766	0.465663	0.574104	0.421401	0.529685	0.431327	0.550854
2	19	0	0.354544	0.559334	0.292799	0.416083	0.501339	0.419167	0.562786	0.48106	0.415492	0.440416
2	19	1	0.645456	0.440666	0.707201	0.583917	0.498661	0.580833	0.437214	0.51894	0.584508	0.559584
2	20	0	0.390379	0.506189	0.386542	0.463549	0.436175	0.321248	0.513169	0.451159	0.557306	0.504237
2	20	1	0.609621	0.493811	0.613458	0.536451	0.563825	0.678752	0.486831	0.548841	0.442694	0.495763
2	21	0	0.410074	0.496757	0.472307	0.537601	0.44377	0.496089	0.507748	0.47252	0.503523	0.250444
2	21	1	0.589926	0.503243	0.527693	0.462399	0.55623	0.503911	0.492252	0.52748	0.496477	0.749556
2	22	0	0.394255	0.604566	0.579574	0.39665	0.558336	0.48665	0.373471	0.423249	0.569448	0.403382
2	22	1	0.605745	0.395434	0.420426	0.60335	0.441664	0.51335	0.626529	0.576751	0.430552	0.596618
2	23	0	0.215071	0.235156	0.513975	0.605449	0.500577	0.473175	0.559347	0.379327	0.436461	0.46514
2	23	1	0.784929	0.764844	0.486025	0.394551	0.499423	0.526825	0.440653	0.620673	0.563539	0.53486
2	24	0	0.391577	0.563177	0.347853	0.374477	0.57881	0.408248	0.474186	0.46781	0.252923	0.45073
2	24	1	0.608423	0.436823	0.652147	0.625523	0.42119	0.591752	0.525814	0.53219	0.747077	0.54927
2	25	0	0.375919	0.465178	0.488199	0.415435	0.429093	0.49788	0.566453	0.247657	0.430277	0.52851
2	25	1	0.624081	0.534822	0.511801	0.584565	0.570907	0.50212	0.433547	0.752343	0.569723	0.47149
