# Supplementary material for: Inferring multimodal latent topics from electronic health records
Source: Nat Commun. 2020 May 21;11:2536. doi: 10.1038/s41467-020-16378-3 (PMC7242436; doi:10.1038/s41467-020-16378-3)
Supplement: Supplementary file 13 — Supplementary Software 1 [file 41467_2020_16378_MOESM13_ESM.zip › Supplementary_software/mixehr/data/sim123/trainData_nmar_SJCVB0_nmar_K10_B100_iter0_phi.csv]

1	1	0.000962643	0.179148	0.939455	0.413966	0.53037	0.93198	0.786488	0.50036	0.553458	0.967226
1	2	0.170756	0.888214	0.208738	0.25237	0.575781	0.153124	0.551374	0.946877	0.160125	0.221595
1	3	0.350775	0.473044	0.444127	0.443689	0.0785275	0.81224	0.311682	0.432032	0.167921	0.246443
1	4	0.969462	0.750359	0.281718	0.838135	0.538072	0.37281	0.814544	0.0384898	0.897598	0.936656
1	5	0.385783	0.853685	0.887229	0.662768	0.136785	0.940364	0.69107	0.818977	0.543326	0.678603
1	6	0.278858	0.761007	0.246255	0.813541	0.189592	0.480386	0.841638	0.411723	0.832597	0.449412
1	7	0.27233	0.0563161	0.503912	0.241052	0.35698	0.759132	0.735774	0.160146	0.575003	0.0711363
1	8	0.586973	0.249484	0.0810614	0.399545	0.158929	0.126836	0.740534	0.16033	0.666254	0.735159
1	9	0.821528	0.419941	0.951727	0.680002	0.794397	0.43384	0.555615	0.225676	0.933319	0.294382
1	10	0.68297	0.677585	0.174876	0.132665	0.706971	0.0557319	0.685935	0.505809	0.126024	0.0935377
1	11	0.088389	0.553836	0.327122	0.934308	0.907557	0.313542	0.695904	0.0656118	0.73733	0.313055
1	12	0.509373	0.0399961	0.213813	0.56071	0.856463	0.570872	0.651405	0.168436	0.909326	0.0425532
1	13	0.191811	0.774342	0.368951	0.958071	0.305784	0.30781	0.361368	0.509029	0.250197	0.057363
1	14	0.0998514	0.203218	0.491212	0.805584	0.455209	0.690216	0.468147	0.146559	0.223955	0.00580611
1	15	0.583359	0.515286	0.405975	0.222642	0.946527	0.278303	0.443832	0.482538	0.011548	0.0872896
1	16	0.075755	0.214702	0.501789	0.570136	0.26771	0.400106	0.585596	0.10421	0.460985	0.777978
1	17	0.484536	0.601112	0.885643	0.999791	0.490147	0.90584	0.459182	0.468587	0.540874	0.468503
1	18	0.136189	0.93475	0.337356	0.950422	0.740819	0.936701	0.126056	0.618452	0.32784	0.00279595
1	19	0.99147	0.632921	0.500184	0.595951	0.152465	0.475551	0.589861	0.797392	0.765448	0.88576
1	20	0.965266	0.232573	0.84843	0.560062	0.968754	0.856132	0.0181964	0.82686	0.0376294	0.437779
1	21	0.744652	0.371418	0.418896	0.393033	0.706169	0.585893	0.103366	0.275464	0.722373	0.925503
1	22	0.936147	0.817583	0.124755	0.758965	0.91944	0.0240072	0.4886	0.903863	0.231055	0.348366
1	23	0.981827	0.573451	0.988696	0.0188464	0.750945	0.140009	0.124525	0.892042	0.545234	0.745969
1	24	0.503568	0.472298	0.905642	0.120985	0.392735	0.691587	0.510434	0.860881	0.835087	0.303113
1	25	0.425007	0.0862442	0.506409	0.21794	0.914441	0.0168318	0.891348	0.893351	0.550057	0.811095
