# Supplementary material for: Inferring multimodal latent topics from electronic health records
Source: Nat Commun. 2020 May 21;11:2536. doi: 10.1038/s41467-020-16378-3 (PMC7242436; doi:10.1038/s41467-020-16378-3)
Supplement: Supplementary file 13 — Supplementary Software 1 [file 41467_2020_16378_MOESM13_ESM.zip › Supplementary_software/mixehr/data/sim123/trainData_nmar_SJCVB0_nmar_K10_B100_iter9_eta_normalized.csv]

2	1	0	0.506716	0.421343	0.512524	0.567627	0.438154	0.464745	0.538378	0.54732	0.450962	0.116244
2	1	1	0.493284	0.578657	0.487476	0.432373	0.561846	0.535255	0.461622	0.45268	0.549038	0.883756
2	2	0	0.536521	0.437508	0.511528	0.512794	0.541411	0.493408	0.344956	0.490267	0.585651	0.499406
2	2	1	0.463479	0.562492	0.488472	0.487206	0.458589	0.506592	0.655044	0.509733	0.414349	0.500594
2	3	0	0.567076	0.123708	0.510911	0.615095	0.490678	0.531569	0.496556	0.537075	0.607553	0.515343
2	3	1	0.432924	0.876292	0.489089	0.384905	0.509322	0.468431	0.503444	0.462925	0.392447	0.484657
2	4	0	0.506808	0.412019	0.170309	0.506617	0.495872	0.453597	0.523571	0.549071	0.414686	0.470131
2	4	1	0.493192	0.587981	0.829691	0.493383	0.504128	0.546403	0.476429	0.450929	0.585314	0.529869
2	5	0	0.560073	0.426406	0.526459	0.522031	0.510852	0.535892	0.530238	0.276231	0.565852	0.466602
2	5	1	0.439927	0.573594	0.473541	0.477969	0.489148	0.464108	0.469762	0.723769	0.434148	0.533398
2	6	0	0.553426	0.519891	0.510093	0.485594	0.549039	0.519761	0.388795	0.482446	0.395037	0.359636
2	6	1	0.446574	0.480109	0.489907	0.514406	0.450961	0.480239	0.611205	0.517554	0.604963	0.640364
2	7	0	0.54507	0.512219	0.503411	0.469152	0.57366	0.51774	0.109309	0.487769	0.494504	0.522858
2	7	1	0.45493	0.487781	0.496589	0.530848	0.42634	0.48226	0.890691	0.512231	0.505496	0.477142
2	8	0	0.460462	0.316356	0.538486	0.405058	0.595821	0.541045	0.298651	0.494593	0.359385	0.567369
2	8	1	0.539538	0.683644	0.461514	0.594942	0.404179	0.458955	0.701349	0.505407	0.640615	0.432631
2	9	0	0.467076	0.510962	0.248096	0.559562	0.463199	0.513941	0.405589	0.573049	0.223846	0.570263
2	9	1	0.532924	0.489038	0.751904	0.440438	0.536801	0.486059	0.594411	0.426951	0.776154	0.429737
2	10	0	0.496254	0.524348	0.515841	0.498232	0.489835	0.521469	0.33853	0.273437	0.508383	0.506917
2	10	1	0.503746	0.475652	0.484159	0.501768	0.510165	0.478531	0.66147	0.726563	0.491617	0.493083
2	11	0	0.526755	0.512124	0.55317	0.251003	0.425649	0.4869	0.503189	0.50269	0.434128	0.310302
2	11	1	0.473245	0.487876	0.44683	0.748997	0.574351	0.5131	0.496811	0.49731	0.565872	0.689698
2	12	0	0.535171	0.543588	0.594744	0.377931	0.286444	0.511747	0.428993	0.560249	0.520686	0.50675
2	12	1	0.464829	0.456412	0.405256	0.622069	0.713556	0.488253	0.571007	0.439751	0.479314	0.49325
2	13	0	0.528149	0.344829	0.497952	0.320875	0.440923	0.514137	0.506907	0.50678	0.515178	0.538072
2	13	1	0.471851	0.655171	0.502048	0.679125	0.559077	0.485863	0.493093	0.49322	0.484822	0.461928
2	14	0	0.45709	0.519783	0.212731	0.206052	0.328559	0.494034	0.565144	0.572505	0.394017	0.527181
2	14	1	0.54291	0.480217	0.787269	0.793948	0.671441	0.505966	0.434856	0.427495	0.605983	0.472819
2	15	0	0.625364	0.592989	0.577621	0.474141	0.301753	0.608405	0.624395	0.367899	0.494838	0.635729
2	15	1	0.374636	0.407011	0.422379	0.525859	0.698247	0.391595	0.375605	0.632101	0.505162	0.364271
2	16	0	0.554593	0.552029	0.512842	0.435554	0.533703	0.263689	0.495339	0.499769	0.504647	0.289504
2	16	1	0.445407	0.447971	0.487158	0.564446	0.466297	0.736311	0.504661	0.500231	0.495353	0.710496
2	17	0	0.542447	0.534022	0.497006	0.462349	0.51923	0.212976	0.368547	0.48891	0.578119	0.47244
2	17	1	0.457553	0.465978	0.502994	0.537651	0.48077	0.787024	0.631453	0.51109	0.421881	0.52756
2	18	0	0.544233	0.381533	0.511936	0.463007	0.540952	0.297112	0.549381	0.529318	0.550627	0.524041
2	18	1	0.455767	0.618467	0.488064	0.536993	0.459048	0.702888	0.450619	0.470682	0.449373	0.475959
2	19	0	0.467168	0.533207	0.162296	0.457416	0.523226	0.315721	0.543864	0.506137	0.443219	0.491031
2	19	1	0.532832	0.466793	0.837704	0.542584	0.476774	0.684279	0.456136	0.493863	0.556781	0.508969
2	20	0	0.482084	0.513518	0.465826	0.499297	0.427425	0.274408	0.513616	0.265358	0.553172	0.509726
2	20	1	0.517916	0.486482	0.534174	0.500703	0.572575	0.725592	0.486384	0.734642	0.446828	0.490274
2	21	0	0.217171	0.526344	0.49337	0.534884	0.474109	0.507375	0.525426	0.478263	0.506532	0.208166
2	21	1	0.782829	0.473656	0.50663	0.465116	0.525891	0.492625	0.474574	0.521737	0.493468	0.791834
2	22	0	0.27878	0.559303	0.55288	0.450722	0.550357	0.508269	0.406787	0.517134	0.59056	0.513149
2	22	1	0.72122	0.440697	0.44712	0.549278	0.449643	0.491731	0.593213	0.482866	0.40944	0.486851
2	23	0	0.145767	0.296408	0.520577	0.560566	0.505828	0.507658	0.543826	0.460182	0.464914	0.532391
2	23	1	0.854233	0.703592	0.479423	0.439434	0.494172	0.492342	0.456174	0.539818	0.535086	0.467609
2	24	0	0.229222	0.536601	0.24532	0.403007	0.570677	0.489847	0.521133	0.470039	0.269434	0.486288
2	24	1	0.770778	0.463399	0.75468	0.596993	0.429323	0.510153	0.478867	0.529961	0.730566	0.513712
2	25	0	0.328366	0.505509	0.512807	0.477228	0.488844	0.52307	0.542401	0.191892	0.458452	0.522245
2	25	1	0.671634	0.494491	0.487193	0.522772	0.511156	0.47693	0.457599	0.808108	0.541548	0.477755
