# Supplementary material for: Inferring multimodal latent topics from electronic health records
Source: Nat Commun. 2020 May 21;11:2536. doi: 10.1038/s41467-020-16378-3 (PMC7242436; doi:10.1038/s41467-020-16378-3)
Supplement: Supplementary file 13 — Supplementary Software 1 [file 41467_2020_16378_MOESM13_ESM.zip › Supplementary_software/mixehr/data/sim123/trainData_nmar_SJCVB0_nmar_K10_B100_iter0_beta.csv]

1	1	0.01
1	2	0.01
1	3	0.01
1	4	0.01
1	5	0.01
1	6	0.01
1	7	0.01
1	8	0.01
1	9	0.01
1	10	0.01
1	11	0.01
1	12	0.01
1	13	0.01
1	14	0.01
1	15	0.01
1	16	0.01
1	17	0.01
1	18	0.01
1	19	0.01
1	20	0.01
1	21	0.01
1	22	0.01
1	23	0.01
1	24	0.01
1	25	0.01
