# Supplementary material for: Inferring multimodal latent topics from electronic health records
Source: Nat Commun. 2020 May 21;11:2536. doi: 10.1038/s41467-020-16378-3 (PMC7242436; doi:10.1038/s41467-020-16378-3)
Supplement: Supplementary file 13 — Supplementary Software 1 [file 41467_2020_16378_MOESM13_ESM.zip › Supplementary_software/mixehr/data/sim123/trainData_nmar_SJCVB0_nmar_K10_B100_iter1_beta.csv]

1	1	0.053404
1	2	0.0538685
1	3	0.0538724
1	4	0.0539106
1	5	0.0539729
1	6	0.0538507
1	7	0.0538025
1	8	0.0539553
1	9	0.0539761
1	10	0.0538372
1	11	0.0536696
1	12	0.0537596
1	13	0.0539048
1	14	0.0537656
1	15	0.0536777
1	16	0.0538625
1	17	0.0540984
1	18	0.053815
1	19	0.054055
1	20	0.0537932
1	21	0.0538197
1	22	0.0538774
1	23	0.0538868
1	24	0.0540073
1	25	0.0538091
