# Supplementary material for: Inferring multimodal latent topics from electronic health records
Source: Nat Commun. 2020 May 21;11:2536. doi: 10.1038/s41467-020-16378-3 (PMC7242436; doi:10.1038/s41467-020-16378-3)
Supplement: Supplementary file 13 — Supplementary Software 1 [file 41467_2020_16378_MOESM13_ESM.zip › Supplementary_software/mixehr/data/sim123/testData_labOnly_nmar_iter499_thetaTest.csv]

2001	0.103186	0.0939724	0.0949594	0.0928329	0.0902956	0.100947	0.120923	0.0929628	0.113896	0.0961485
2002	0.106749	0.100542	0.102977	0.094462	0.0977553	0.107305	0.0939603	0.100012	0.0964544	0.0993881
2003	0.101097	0.10355	0.103957	0.101425	0.104465	0.0971649	0.0967332	0.0987096	0.0945376	0.0980271
2004	0.105188	0.0958783	0.103217	0.0965756	0.0993798	0.0985337	0.104235	0.100782	0.0943328	0.101608
2005	0.0946092	0.0956797	0.117547	0.0945672	0.11554	0.0986941	0.0982567	0.0948243	0.0909661	0.0981504
2006	0.105586	0.0961126	0.0967573	0.10173	0.0966149	0.105987	0.0970216	0.10298	0.0989354	0.0981491
2007	0.0991857	0.103265	0.103457	0.097795	0.0990136	0.103601	0.092924	0.101939	0.0975453	0.101112
2008	0.0973002	0.102845	0.104385	0.0956498	0.0985906	0.101695	0.100635	0.0961468	0.101944	0.100693
2009	0.103618	0.0939064	0.100733	0.0979857	0.107229	0.104138	0.0984707	0.0959608	0.097317	0.10048
2010	0.0987424	0.102016	0.101601	0.103645	0.0976897	0.107983	0.0987053	0.0931038	0.096454	0.0999235
2011	0.0992428	0.0921723	0.103446	0.10011	0.100556	0.106262	0.0985095	0.101971	0.094828	0.10263
2012	0.101255	0.0984836	0.10139	0.0997857	0.098559	0.0988836	0.103352	0.0999519	0.09767	0.100567
2013	0.0886153	0.0897206	0.120854	0.10646	0.0936659	0.103972	0.0868819	0.133446	0.0850713	0.0889503
2014	0.0972603	0.102515	0.100237	0.101343	0.102514	0.0986318	0.0989759	0.0973351	0.100988	0.100321
2015	0.106601	0.10303	0.104532	0.0966811	0.0994727	0.0960896	0.0959311	0.105102	0.090549	0.101699
2016	0.096381	0.0938906	0.0945239	0.0994181	0.0943918	0.121678	0.10014	0.0893968	0.114233	0.0960223
2017	0.101411	0.10297	0.102109	0.102726	0.0987525	0.104347	0.0969099	0.0961336	0.093715	0.10078
2018	0.119699	0.115043	0.0935499	0.0919645	0.0911468	0.100234	0.0929419	0.0973279	0.101578	0.0967035
2019	0.0937668	0.0916982	0.112498	0.0963424	0.0949845	0.0954664	0.0959519	0.126745	0.0938233	0.0975678
2020	0.0923895	0.115576	0.0993648	0.0936033	0.0900322	0.0992314	0.0959055	0.0990464	0.11907	0.0961214
2021	0.0951961	0.121362	0.103275	0.108782	0.091123	0.0941373	0.0970429	0.0979652	0.0937306	0.0973331
2022	0.10133	0.0949054	0.0962432	0.104992	0.0994459	0.0979627	0.0974174	0.109058	0.0976404	0.101147
2023	0.0997952	0.118967	0.108059	0.0979872	0.0876789	0.0978594	0.0999116	0.0977669	0.0941834	0.0973306
2024	0.100941	0.0977689	0.106887	0.0932341	0.0988499	0.098948	0.103146	0.101376	0.097711	0.100704
2025	0.108245	0.102698	0.0957573	0.0997892	0.0948056	0.0936246	0.103187	0.103946	0.0976485	0.100515
2026	0.105019	0.099251	0.0965633	0.100708	0.0994644	0.102425	0.100166	0.0968122	0.0983984	0.101392
2027	0.0961718	0.0933122	0.101121	0.0884209	0.0935064	0.0937911	0.102144	0.118447	0.117113	0.0957481
2028	0.0940509	0.0916242	0.107936	0.103195	0.0914676	0.0980219	0.125244	0.09657	0.0935238	0.0976157
2029	0.103653	0.0940518	0.0976721	0.097746	0.0982492	0.108301	0.102795	0.0956404	0.101585	0.100306
2030	0.094693	0.0912379	0.11241	0.097401	0.0987155	0.0988301	0.114519	0.0972395	0.09718	0.0967834
2031	0.0956353	0.0987736	0.111046	0.0993304	0.0915691	0.102831	0.102214	0.105534	0.090322	0.102039
2032	0.0959786	0.095675	0.109059	0.0931068	0.100034	0.100567	0.102341	0.101792	0.098644	0.102366
2033	0.101505	0.099707	0.0979007	0.099233	0.10087	0.0991155	0.100831	0.0991469	0.103356	0.0984024
2034	0.100792	0.101779	0.0956006	0.0995959	0.102997	0.105533	0.0924522	0.0958547	0.105515	0.100233
2035	0.0930516	0.0942445	0.102769	0.11739	0.0984905	0.0973054	0.116773	0.0935662	0.0892319	0.096739
2036	0.0977514	0.0951915	0.109501	0.0964518	0.0951614	0.0981625	0.0933077	0.122098	0.0938374	0.0975675
2037	0.10782	0.0940581	0.0991854	0.0969887	0.107156	0.0933471	0.10309	0.101019	0.0969393	0.100339
2038	0.100136	0.100923	0.103098	0.100623	0.102014	0.10052	0.0960995	0.100539	0.0961262	0.0996829
2039	0.103318	0.0967501	0.0953519	0.105172	0.105493	0.098279	0.0952787	0.102096	0.0995984	0.0988131
2040	0.117756	0.090824	0.0919997	0.0883154	0.107179	0.0902022	0.117279	0.0921293	0.111139	0.0932249
2041	0.0973865	0.0970798	0.100807	0.0985717	0.106091	0.100192	0.0997999	0.0962217	0.104463	0.0993999
2042	0.105264	0.0974525	0.101967	0.0955628	0.103242	0.101669	0.0967014	0.099883	0.0974586	0.100597
2043	0.109288	0.0952043	0.0965432	0.0924064	0.103755	0.0944825	0.0996838	0.105076	0.102314	0.101434
2044	0.111914	0.093807	0.0898116	0.115249	0.0940379	0.0914445	0.106971	0.111666	0.092621	0.0923011
2045	0.104011	0.0911237	0.100659	0.0972604	0.102801	0.101485	0.0991566	0.105611	0.0970568	0.100586
2046	0.0967787	0.102719	0.0992123	0.107139	0.0908242	0.104173	0.101085	0.100001	0.0975915	0.100537
2047	0.0996068	0.103773	0.101723	0.0983533	0.108576	0.0958329	0.0936058	0.0984324	0.0986686	0.101534
2048	0.100968	0.0976832	0.101885	0.0999449	0.0988269	0.105856	0.0992082	0.0972704	0.0975387	0.10064
2049	0.094027	0.0980761	0.106543	0.0969429	0.102376	0.102696	0.100186	0.0970622	0.101493	0.100294
2050	0.0929666	0.1129	0.10143	0.0913864	0.0883523	0.101354	0.096119	0.101245	0.11654	0.097916
2051	0.0938201	0.0879068	0.110382	0.10051	0.103523	0.10033	0.117378	0.0941051	0.0935315	0.0976073
2052	0.11489	0.088441	0.0962179	0.101122	0.0998914	0.11583	0.0941342	0.100985	0.0902932	0.0976784
2053	0.0988424	0.094062	0.102265	0.100363	0.0913417	0.103744	0.10578	0.104594	0.0975403	0.101219
2054	0.093606	0.0891443	0.107977	0.101001	0.105944	0.104339	0.0994614	0.102689	0.0957075	0.0994599
2055	0.101448	0.106971	0.0937737	0.100259	0.0912128	0.0954897	0.0996852	0.104569	0.106296	0.100868
2056	0.101949	0.0999956	0.107915	0.102337	0.100946	0.0957977	0.101503	0.102226	0.0876279	0.09903
2057	0.095961	0.0971756	0.102561	0.105556	0.105934	0.102736	0.0956605	0.0985815	0.0963437	0.0992655
2058	0.107622	0.0977477	0.0953742	0.106423	0.0984617	0.0995343	0.102595	0.0993542	0.0929452	0.100021
2059	0.0968765	0.0938081	0.100667	0.106419	0.102396	0.0967777	0.102953	0.10353	0.096462	0.0999983
2060	0.100383	0.100034	0.0964193	0.100678	0.0877793	0.102345	0.104016	0.104991	0.102174	0.101407
2061	0.0990449	0.0999658	0.0999516	0.101558	0.100476	0.0991121	0.100293	0.0990457	0.0984818	0.102219
2062	0.094391	0.0936729	0.0977581	0.115745	0.119372	0.0985691	0.0934581	0.0958299	0.0957519	0.0953329
2063	0.100781	0.0980061	0.0955456	0.0995216	0.102986	0.103854	0.0965283	0.0973061	0.10551	0.100272
2064	0.0934662	0.0986514	0.10955	0.0982856	0.119231	0.104293	0.0892545	0.0922988	0.0973502	0.0969578
2065	0.103566	0.097487	0.101409	0.106811	0.102579	0.09965	0.0991719	0.099688	0.088986	0.100401
2066	0.100927	0.0982684	0.0990696	0.0995982	0.102984	0.105533	0.0926319	0.0996073	0.101117	0.100286
2067	0.0956806	0.104128	0.09937	0.101217	0.0956257	0.098639	0.0980921	0.102926	0.102779	0.101814
2068	0.0962153	0.0946949	0.114827	0.0961605	0.0911603	0.125554	0.0952389	0.0977616	0.0896047	0.0973228
2069	0.0982115	0.10144	0.101519	0.103938	0.102583	0.105438	0.0966224	0.0933468	0.0966362	0.100189
2070	0.0986258	0.0900099	0.112014	0.0970015	0.117612	0.0948103	0.102097	0.0984788	0.0924265	0.0958607
2071	0.0998653	0.0988805	0.103085	0.097627	0.0946296	0.106239	0.0989806	0.101647	0.0978813	0.10091
2072	0.0998562	0.0910779	0.101852	0.104252	0.107398	0.104259	0.103305	0.0936969	0.0934904	0.100557
2073	0.0967036	0.102123	0.101397	0.100966	0.106772	0.0969271	0.104493	0.0895111	0.101266	0.0999533
2074	0.0935204	0.098707	0.101211	0.102789	0.0991678	0.10456	0.100975	0.096444	0.101694	0.100976
2075	0.0961694	0.0954093	0.102548	0.0986088	0.0948005	0.10927	0.103579	0.0965782	0.101779	0.101098
2076	0.105567	0.0985933	0.099989	0.0976454	0.103617	0.0978203	0.0968533	0.101611	0.0973379	0.100938
2077	0.0963679	0.101414	0.10934	0.0951779	0.0902722	0.10816	0.100463	0.101083	0.0966989	0.100399
2078	0.102048	0.0856635	0.111551	0.0937647	0.0890737	0.0994428	0.124903	0.101924	0.091661	0.0988421
2079	0.0998017	0.0986258	0.103572	0.0895554	0.0986239	0.101984	0.0989665	0.101732	0.106083	0.100932
2080	0.0949828	0.111877	0.0950314	0.0985891	0.103439	0.1019	0.0895501	0.0926313	0.115589	0.0969916
2081	0.0975361	0.0973801	0.0947297	0.105836	0.102042	0.10459	0.0956378	0.0987418	0.104507	0.0993008
2082	0.096132	0.101807	0.101112	0.1033	0.0975982	0.100667	0.102553	0.0963083	0.100914	0.0996191
2083	0.0944059	0.0910066	0.0961943	0.115119	0.12084	0.101114	0.088474	0.0994754	0.0969269	0.0964197
2084	0.0951613	0.0958426	0.126708	0.0877156	0.0926583	0.0892663	0.109629	0.114452	0.0914169	0.0951787
2085	0.0986041	0.0970535	0.0969467	0.0993686	0.0942246	0.0967472	0.0947461	0.117817	0.108191	0.0962434
2086	0.0982012	0.0954454	0.102866	0.0992002	0.0914278	0.107063	0.100518	0.105122	0.0982271	0.101675
2087	0.106982	0.0972102	0.103285	0.101334	0.0898539	0.102998	0.106657	0.102806	0.0886689	0.0996507
2088	0.0926213	0.118142	0.111311	0.099188	0.0978151	0.0928423	0.0957654	0.0991179	0.096384	0.0962633
2089	0.0931103	0.0985178	0.113036	0.0932674	0.0943207	0.0948082	0.0948471	0.122796	0.0972572	0.0969879
2090	0.100724	0.101519	0.102405	0.0993563	0.102741	0.098374	0.094247	0.10359	0.0967011	0.100185
2091	0.0955074	0.100577	0.102812	0.0984511	0.101253	0.100154	0.0976509	0.100039	0.104258	0.0992087
2092	0.0906437	0.0998152	0.101773	0.119009	0.117351	0.0923315	0.100369	0.0897843	0.0910182	0.0978613
2093	0.101226	0.106631	0.0987649	0.107206	0.0989879	0.100202	0.0930733	0.100071	0.0932316	0.100714
2094	0.0994986	0.10517	0.0990911	0.105791	0.093663	0.0986703	0.095453	0.107073	0.0960603	0.099532
2095	0.0980827	0.0937541	0.102047	0.106343	0.106732	0.0966893	0.0999422	0.103251	0.0928828	0.100036
2096	0.0980263	0.100817	0.102476	0.100617	0.101309	0.106633	0.0933519	0.0982116	0.0995114	0.0988163
2097	0.101547	0.0963618	0.0984282	0.101396	0.100059	0.10583	0.100971	0.0951159	0.0984935	0.101901
2098	0.0962968	0.0934947	0.102101	0.111613	0.120383	0.0904643	0.0979379	0.099001	0.0923141	0.0960488
2099	0.0965709	0.106056	0.102993	0.106699	0.102363	0.101091	0.0985565	0.0920225	0.0932986	0.100274
2100	0.101712	0.0951943	0.0965338	0.103494	0.091219	0.109796	0.0977013	0.105099	0.0978558	0.101426
2101	0.101394	0.0950436	0.098994	0.107001	0.0987496	0.0972383	0.107759	0.0998546	0.0934615	0.10045
2102	0.119507	0.118961	0.102488	0.0918174	0.0872328	0.0972826	0.0948952	0.101206	0.0893739	0.0967778
2103	0.0895906	0.118949	0.112254	0.095764	0.0944157	0.0989065	0.0950736	0.0960548	0.101481	0.0970173
2104	0.0998832	0.0937104	0.100326	0.0966879	0.0973511	0.104218	0.0976091	0.106707	0.104204	0.09912
2105	0.108039	0.0972664	0.0977417	0.102174	0.0946246	0.0998815	0.0988267	0.1081	0.0927598	0.100465
2106	0.093983	0.10374	0.105296	0.1007	0.0911956	0.0983634	0.106095	0.101001	0.0979537	0.101522
2107	0.101307	0.100207	0.107287	0.100046	0.104831	0.101621	0.0965468	0.0975815	0.0914634	0.0984871
2108	0.0964976	0.0961137	0.105992	0.0975205	0.10498	0.0966269	0.0983157	0.105862	0.0990566	0.0985784
2109	0.100252	0.105595	0.106042	0.0925106	0.0976	0.100656	0.0959921	0.100693	0.100457	0.0999046
2110	0.104087	0.0984557	0.107355	0.0973665	0.0989382	0.0976258	0.103522	0.101446	0.089819	0.100813
2111	0.108072	0.0912054	0.107773	0.095901	0.116559	0.0972991	0.087688	0.111192	0.0899469	0.0931571
2112	0.121671	0.0940016	0.0916548	0.0968912	0.102412	0.100939	0.0946112	0.104479	0.0971418	0.096083
2113	0.103367	0.095451	0.10411	0.0959215	0.100442	0.103784	0.0971128	0.10201	0.0948769	0.102638
2114	0.100483	0.100172	0.0995953	0.105321	0.0993509	0.102493	0.0961425	0.100897	0.0940202	0.101538
2115	0.100908	0.104301	0.102556	0.0997296	0.095599	0.105782	0.100184	0.0937672	0.0949716	0.102135
2116	0.0971205	0.100323	0.104343	0.102675	0.101231	0.0975637	0.0991044	0.102592	0.0954429	0.0992959
2117	0.095298	0.0916275	0.114053	0.0923238	0.0991372	0.0954263	0.0929441	0.126674	0.0937063	0.097551
2118	0.0903803	0.101539	0.0930071	0.0936459	0.0981781	0.0893287	0.0924816	0.116609	0.132963	0.0923949
2119	0.104947	0.0908869	0.110213	0.0954083	0.125656	0.101152	0.0920634	0.0932376	0.0872593	0.0982308
2120	0.0960075	0.0982758	0.100895	0.0989363	0.0974613	0.103167	0.100151	0.100515	0.104834	0.0997377
2121	0.103385	0.0943631	0.100274	0.0991982	0.106791	0.100898	0.0985438	0.0993451	0.0970626	0.0999881
2122	0.0978833	0.103399	0.101479	0.0996446	0.0960061	0.105596	0.0940037	0.101115	0.102763	0.0979423
2123	0.0946648	0.0933828	0.1031	0.105962	0.101709	0.103054	0.106619	0.0950469	0.0965262	0.0996688
2124	0.100938	0.098736	0.0997345	0.0975174	0.0948332	0.106117	0.105405	0.0937675	0.102177	0.100806
2125	0.102	0.0985765	0.0964336	0.108128	0.103748	0.101018	0.0976707	0.0970382	0.0942271	0.101365
2126	0.104051	0.102799	0.0983194	0.0999298	0.0986404	0.108797	0.0953343	0.0937999	0.0977882	0.100594
2127	0.103008	0.0906536	0.0994806	0.0959381	0.103181	0.101841	0.101438	0.101868	0.101618	0.100904
2128	0.103114	0.101259	0.0999743	0.10081	0.101985	0.100863	0.102415	0.0928732	0.0968101	0.0998753
2129	0.0999724	0.100537	0.108506	0.0943742	0.101489	0.100356	0.102028	0.0962229	0.0964403	0.099533
2130	0.0969994	0.106541	0.10476	0.0998987	0.0946416	0.101488	0.103601	0.0936174	0.097702	0.100611
2131	0.0925833	0.102156	0.101027	0.106402	0.0937717	0.103468	0.104467	0.0955466	0.100621	0.099999
2132	0.100035	0.0987076	0.0970829	0.107251	0.0949766	0.104499	0.0995432	0.100134	0.0972487	0.100632
2133	0.100117	0.0949164	0.110444	0.0978885	0.124668	0.0937914	0.0995643	0.0901678	0.090306	0.097355
2134	0.0993589	0.0947247	0.0895767	0.11714	0.0983563	0.0955964	0.111735	0.0967353	0.101032	0.0961433
2135	0.105055	0.0998237	0.104063	0.0970977	0.0958121	0.105609	0.100493	0.0984963	0.0949894	0.0980261
2136	0.0987845	0.100365	0.0998406	0.104644	0.100626	0.101948	0.0985634	0.0976872	0.0990619	0.0984072
2137	0.100988	0.094671	0.0981269	0.0995658	0.102702	0.108429	0.100348	0.0932944	0.101627	0.100284
2138	0.100204	0.0976095	0.100236	0.0990533	0.0939333	0.0983628	0.102379	0.107555	0.100565	0.100011
2139	0.0981131	0.101583	0.103535	0.101106	0.098092	0.102631	0.100584	0.0969848	0.097108	0.100056
2140	0.117109	0.0952626	0.0963035	0.0949652	0.0993699	0.12328	0.0920568	0.089362	0.0944972	0.0973746
2141	0.0942003	0.0994649	0.104116	0.0966598	0.0954053	0.105334	0.101764	0.0987018	0.102497	0.101751
2142	0.0982716	0.103478	0.103579	0.105949	0.0998854	0.0974599	0.106784	0.0914368	0.0909596	0.102145
2143	0.0963527	0.0978082	0.103421	0.10347	0.0978104	0.0981447	0.106943	0.0990112	0.096938	0.0998841
2144	0.102823	0.0997589	0.102878	0.10479	0.100442	0.102231	0.0944325	0.10193	0.0877941	0.1027
2145	0.105069	0.0987234	0.0964065	0.0965758	0.100075	0.102596	0.0957995	0.100976	0.102466	0.101553
2146	0.101522	0.102726	0.0982535	0.0923329	0.0951217	0.115511	0.0896831	0.096375	0.111199	0.0972512
2147	0.121591	0.0937194	0.0975927	0.0976419	0.0938259	0.0954341	0.119493	0.0952539	0.0886848	0.0962576
2148	0.0976764	0.104644	0.107657	0.0981313	0.0968178	0.103974	0.0972167	0.0982444	0.0960219	0.0991174
2149	0.103895	0.0985364	0.0957636	0.104317	0.107448	0.0999276	0.0989534	0.0937226	0.0971718	0.100512
2150	0.0958417	0.0940371	0.103162	0.0961468	0.0935285	0.104665	0.103906	0.104331	0.104575	0.0995263
2151	0.0962657	0.0873746	0.107783	0.107754	0.0915992	0.0962926	0.13788	0.0900295	0.0904293	0.0935367
2152	0.102327	0.103437	0.100045	0.0986055	0.0919819	0.0961136	0.104569	0.102825	0.098397	0.1018
2153	0.094417	0.0980878	0.0955065	0.0959342	0.111465	0.0937792	0.0971536	0.0973883	0.119962	0.0968036
2154	0.0936302	0.0915895	0.0981354	0.112873	0.121726	0.0977938	0.0930678	0.0961815	0.0980382	0.0969439
2155	0.099109	0.107492	0.103899	0.100825	0.0992346	0.0981926	0.0933098	0.10236	0.0939275	0.101548
2156	0.101294	0.107111	0.101414	0.102201	0.0951669	0.102263	0.0971821	0.0979917	0.0941346	0.101216
2157	0.0940881	0.101908	0.100184	0.120445	0.0906909	0.0971983	0.113717	0.0956989	0.0891984	0.096641
2158	0.101326	0.0908605	0.104014	0.0961388	0.0949385	0.093946	0.101258	0.122037	0.0975239	0.0972768
2159	0.0949731	0.100321	0.107104	0.098299	0.0929075	0.0919644	0.0990918	0.119472	0.0997462	0.0954073
2160	0.10391	0.0964318	0.104388	0.0979015	0.0969439	0.0996914	0.106117	0.0996447	0.0917553	0.102933
2161	0.101706	0.0986471	0.102772	0.0966176	0.0912566	0.10537	0.101599	0.102314	0.0978997	0.101598
2162	0.105693	0.104088	0.100957	0.0993225	0.100481	0.103509	0.0930887	0.0991781	0.0949419	0.0984961
2163	0.0906493	0.0984236	0.111593	0.0940923	0.0942398	0.0933898	0.0926921	0.125859	0.101347	0.0968164
2164	0.101255	0.0956073	0.0949002	0.105769	0.104699	0.105781	0.100503	0.0912675	0.0988301	0.101725
2165	0.092561	0.112111	0.0928029	0.133927	0.103454	0.0984383	0.0925807	0.0894923	0.0910351	0.0939187
2166	0.101842	0.103063	0.0988079	0.100883	0.0992807	0.095959	0.0956351	0.105136	0.0980188	0.101541
2167	0.102887	0.101051	0.100804	0.0963519	0.102232	0.104764	0.102132	0.0891885	0.100906	0.0996393
2168	0.096207	0.101283	0.100913	0.0991068	0.0978009	0.102335	0.0983541	0.0992008	0.105006	0.0998428
2169	0.0944923	0.10234	0.102757	0.0968424	0.10236	0.0984621	0.100198	0.0970256	0.10535	0.100228
2170	0.101935	0.100699	0.105061	0.0979106	0.0968732	0.102267	0.101024	0.0993211	0.0956332	0.0988164
2171	0.104819	0.101467	0.101809	0.101211	0.102882	0.0971409	0.100496	0.0970222	0.092697	0.1003
2172	0.0938898	0.0988788	0.104933	0.0936067	0.0951139	0.0955203	0.108432	0.10204	0.10637	0.101143
2173	0.101969	0.0949892	0.10213	0.0962567	0.0914451	0.109467	0.105876	0.0980795	0.0982648	0.101254
2174	0.0971863	0.0904223	0.0976153	0.0941939	0.094654	0.0960798	0.114235	0.10398	0.114847	0.0968245
2175	0.100793	0.0978153	0.100126	0.101992	0.102499	0.101009	0.102635	0.0957099	0.0972083	0.100166
2176	0.0960565	0.0952605	0.10499	0.100147	0.0986897	0.09767	0.108249	0.100285	0.0973596	0.101022
2177	0.107844	0.0939703	0.0963316	0.0927707	0.0981856	0.10113	0.107403	0.0970312	0.105364	0.100098
2178	0.0906137	0.117322	0.113797	0.0987373	0.097294	0.10276	0.0975946	0.088737	0.0964912	0.0959223
2179	0.0988413	0.0936839	0.106235	0.0974703	0.0934952	0.107921	0.102312	0.103161	0.0962498	0.100031
2180	0.0935154	0.100885	0.108536	0.0962796	0.0975984	0.0979333	0.10412	0.100543	0.100391	0.099781
2181	0.0922417	0.09499	0.100641	0.116474	0.0947602	0.104707	0.0957834	0.108745	0.0941338	0.0971647
2182	0.0948875	0.0983636	0.100082	0.113678	0.112091	0.0982277	0.0933692	0.0978603	0.0937975	0.097525
2183	0.0948354	0.0943537	0.0984322	0.103364	0.09771	0.100802	0.102691	0.10326	0.104938	0.0997075
2184	0.100554	0.0920349	0.10302	0.100846	0.099367	0.10109	0.100416	0.106696	0.0940723	0.10158
2185	0.101412	0.096372	0.0998988	0.0987386	0.10035	0.103033	0.100663	0.0990684	0.098479	0.102006
2186	0.119514	0.0891849	0.0957288	0.0929886	0.0977479	0.120744	0.0935696	0.0983798	0.0958481	0.0956761
2187	0.105543	0.0982914	0.0995316	0.102474	0.0988696	0.0975213	0.0994873	0.10402	0.0935755	0.100586
2188	0.110646	0.0938251	0.114572	0.0881191	0.094693	0.109804	0.111449	0.092203	0.0895398	0.0934995
2189	0.0956851	0.102332	0.098142	0.102916	0.09101	0.0923301	0.122269	0.0923264	0.10616	0.0969974
2190	0.0989068	0.0942526	0.110812	0.0965304	0.102031	0.092714	0.118279	0.09632	0.0928745	0.0963414
2191	0.101593	0.0978244	0.107264	0.0959007	0.0987311	0.101781	0.103907	0.0977966	0.0937072	0.100992
2192	0.103303	0.0945238	0.100989	0.0950618	0.102149	0.100824	0.0984891	0.103302	0.101244	0.0999413
2193	0.0979172	0.107567	0.105315	0.100847	0.0952852	0.0958256	0.104105	0.0969363	0.0944929	0.101592
2194	0.135638	0.0937664	0.0930764	0.09365	0.101347	0.0950689	0.09065	0.1151	0.0887217	0.0922793
2195	0.0922785	0.0878486	0.113879	0.098698	0.114469	0.104684	0.0958164	0.100332	0.0935222	0.0973337
2196	0.0929803	0.115444	0.120701	0.0973944	0.0920023	0.118674	0.0889946	0.0898077	0.0876266	0.0948372
2197	0.0952459	0.0989255	0.101922	0.104693	0.103668	0.0939124	0.101246	0.101888	0.097556	0.100957
2198	0.094713	0.121975	0.118061	0.096749	0.0937294	0.0927691	0.10258	0.0928868	0.0892015	0.0963558
2199	0.100567	0.101749	0.103642	0.102181	0.0905088	0.101156	0.102707	0.103604	0.0932478	0.100313
2200	0.0989424	0.094239	0.100324	0.113215	0.0948602	0.0953714	0.0974632	0.117827	0.0900946	0.0972094
2201	0.0928401	0.102258	0.109002	0.0992685	0.0978534	0.0943818	0.107175	0.0994522	0.0971623	0.100211
2202	0.106657	0.0975616	0.0956803	0.105149	0.0931318	0.106847	0.0976418	0.102539	0.0920269	0.102888
2203	0.108087	0.0982166	0.0970343	0.0997525	0.0984788	0.100024	0.103474	0.0971996	0.0974197	0.100385
2204	0.0972968	0.094372	0.104241	0.0955926	0.102837	0.108667	0.0970175	0.0976103	0.101436	0.100635
2205	0.0981688	0.103391	0.101588	0.103819	0.0915357	0.107248	0.0963816	0.101243	0.0947852	0.101751
2206	0.106951	0.100638	0.103399	0.0943695	0.101553	0.100289	0.0982621	0.0986899	0.0960058	0.0995088
2207	0.0979262	0.0958754	0.100196	0.103273	0.0953296	0.0982621	0.108714	0.100689	0.0984273	0.101321
2208	0.100357	0.0940567	0.102995	0.0961613	0.101638	0.0938027	0.106621	0.10436	0.100235	0.09952
2209	0.100776	0.104548	0.107605	0.0955331	0.0966319	0.09318	0.103226	0.103672	0.0953378	0.0990026
2210	0.103474	0.0978639	0.0953601	0.102094	0.102802	0.099608	0.0945099	0.103642	0.100741	0.100127
2211	0.102272	0.0951259	0.104265	0.0966072	0.104047	0.106926	0.0934386	0.10081	0.0944749	0.101664
2212	0.101777	0.101871	0.10036	0.101646	0.10193	0.100818	0.0957923	0.0989904	0.0968875	0.0998752
2213	0.0977093	0.0988223	0.104452	0.10282	0.0948973	0.106142	0.103667	0.0964313	0.0938336	0.100897
2214	0.0976304	0.0987655	0.0981137	0.102742	0.103504	0.0977202	0.0949108	0.104371	0.10164	0.100805
2215	0.102566	0.0969818	0.0983691	0.101027	0.101893	0.102969	0.0981101	0.0987454	0.100028	0.0992907
2216	0.0984494	0.0957213	0.0928881	0.0970044	0.0957513	0.115846	0.0961569	0.0946759	0.116045	0.0977984
2217	0.0975905	0.0998602	0.104056	0.0980046	0.0990165	0.106645	0.0969796	0.0980685	0.098241	0.101328
2218	0.100012	0.101136	0.102087	0.100887	0.0978421	0.0966746	0.0999547	0.104875	0.0963533	0.100018
2219	0.101005	0.0981756	0.101302	0.101185	0.098168	0.102692	0.103158	0.0968936	0.0971787	0.100092
2220	0.106268	0.0993136	0.0931955	0.105201	0.0998592	0.102503	0.100183	0.0943	0.0984661	0.101108
2221	0.10757	0.105877	0.102412	0.0967603	0.09426	0.100884	0.0943028	0.104939	0.0925856	0.100118
2222	0.101279	0.09084	0.0966738	0.0936257	0.122095	0.0936846	0.096859	0.0974678	0.110623	0.0970082
2223	0.097959	0.107815	0.102055	0.103819	0.0954811	0.105607	0.0935914	0.0971812	0.0947114	0.101783
2224	0.0921674	0.0914254	0.113526	0.0986196	0.0946932	0.125532	0.0956371	0.0963567	0.0934444	0.0972891
2225	0.0998233	0.100578	0.104453	0.0943285	0.101503	0.104515	0.0993884	0.0949298	0.100646	0.0995559
2226	0.104055	0.0977885	0.0992825	0.0999197	0.0949298	0.104259	0.108009	0.0938305	0.0971798	0.100701
2227	0.101434	0.103421	0.0991457	0.100573	0.0949747	0.109493	0.0935541	0.0979098	0.098371	0.101165
2228	0.0924291	0.101805	0.108499	0.10145	0.097414	0.0963909	0.10235	0.103143	0.0962468	0.0998319
2229	0.111697	0.0914875	0.10337	0.092116	0.0948222	0.0952952	0.09735	0.122304	0.0935567	0.0971906
2230	0.102428	0.0993152	0.0982974	0.105367	0.104379	0.0921785	0.108998	0.0932681	0.0944753	0.101508
2231	0.104884	0.0951643	0.0951805	0.108051	0.103913	0.0968589	0.100262	0.100806	0.0938454	0.101245
2232	0.0996886	0.0943452	0.0976663	0.118071	0.107148	0.100062	0.0993202	0.0971636	0.0896477	0.0966763
2233	0.0977657	0.0909287	0.0998693	0.0924296	0.122479	0.104847	0.0930638	0.0903786	0.110789	0.0974245
2234	0.0930305	0.100914	0.109576	0.0979427	0.096402	0.108371	0.0988344	0.0957899	0.0957747	0.102956
2235	0.104808	0.0944244	0.102152	0.0901311	0.0956982	0.102429	0.104071	0.102438	0.102164	0.101498
2236	0.102461	0.100883	0.105442	0.0971701	0.0895549	0.119289	0.0939861	0.0985195	0.0960214	0.0958286
2237	0.0995938	0.0982573	0.102423	0.0995718	0.107137	0.0970499	0.0983875	0.0996744	0.0973921	0.100392
2238	0.0943769	0.0982222	0.114228	0.0914841	0.0904861	0.0985357	0.0924959	0.125439	0.0968478	0.0966587
2239	0.0957861	0.111885	0.0930223	0.0953067	0.100004	0.0987464	0.0935891	0.0934244	0.121416	0.0976456
2240	0.0943356	0.0941107	0.10685	0.0995587	0.0945302	0.0984358	0.0922669	0.125692	0.0968572	0.0965162
2241	0.0969214	0.0992035	0.10486	0.0998958	0.0988371	0.101501	0.0965949	0.103949	0.0972367	0.100709
2242	0.104885	0.101743	0.0961674	0.0994852	0.0945242	0.0972272	0.104798	0.0995886	0.101583	0.100245
2243	0.101549	0.0993144	0.102202	0.0983236	0.0987098	0.106029	0.0990692	0.0960658	0.0978435	0.100724
2244	0.100654	0.0936484	0.103244	0.099134	0.097825	0.105054	0.102801	0.100567	0.0968015	0.0998822
2245	0.0983438	0.0998505	0.0979807	0.101225	0.0915851	0.0988398	0.105071	0.1029	0.102677	0.101776
2246	0.0963001	0.101855	0.101007	0.0990141	0.0979412	0.0980188	0.098297	0.103042	0.104874	0.0997072
2247	0.0920729	0.10895	0.0916744	0.0947593	0.097557	0.0924213	0.109629	0.0887125	0.133219	0.0917945
2248	0.101218	0.0942262	0.107512	0.0957343	0.107601	0.101791	0.0966942	0.100092	0.093661	0.100919
2249	0.103147	0.0978818	0.103995	0.0912167	0.0904295	0.1011	0.102749	0.10788	0.100963	0.10028
2250	0.0942821	0.103877	0.100635	0.102679	0.0998844	0.0960473	0.100414	0.0984571	0.10247	0.101512
2251	0.0894767	0.0942167	0.102611	0.0916121	0.0942292	0.0973487	0.121082	0.0935098	0.119273	0.0966145
2252	0.104456	0.0976104	0.100741	0.098989	0.0976935	0.104884	0.0984924	0.100417	0.0968169	0.0996633
2253	0.0935633	0.103527	0.108457	0.114013	0.0951587	0.0877088	0.117786	0.0958192	0.089939	0.0932516
2254	0.0950887	0.0965229	0.103762	0.0877141	0.0965199	0.122047	0.0907781	0.0955488	0.112747	0.0989713
2255	0.0990321	0.0969909	0.102061	0.100324	0.100699	0.106303	0.0983729	0.0977427	0.09966	0.0985319
2256	0.0928658	0.0909926	0.112537	0.0998292	0.0984171	0.0932473	0.12134	0.0996794	0.0930007	0.0970862
2257	0.102777	0.105358	0.100042	0.101366	0.101702	0.103276	0.0941921	0.0949761	0.0966863	0.0996103
2258	0.0926592	0.0934773	0.0978687	0.0948382	0.12024	0.0940048	0.0979514	0.0951688	0.118192	0.0958572
2259	0.0995327	0.104829	0.102838	0.0983263	0.101397	0.104206	0.0950724	0.0946307	0.0998402	0.0991835
2260	0.121364	0.108419	0.0968348	0.101152	0.101501	0.0946792	0.0940618	0.0982237	0.0880354	0.0954481
2261	0.108146	0.0942224	0.101448	0.101496	0.102708	0.0973073	0.103363	0.101365	0.0890864	0.100523
2262	0.107735	0.0981507	0.0945417	0.0994639	0.0984623	0.103971	0.103161	0.0932003	0.101502	0.100055
2263	0.100693	0.104462	0.0977035	0.100607	0.0930739	0.0997843	0.103151	0.0980874	0.103825	0.0987759
2264	0.096913	0.0872833	0.104361	0.0956255	0.102708	0.108644	0.0966887	0.105529	0.101198	0.1006
2265	0.100296	0.0976208	0.103771	0.0965664	0.0941293	0.0940086	0.123816	0.092627	0.100535	0.0962134
2266	0.105069	0.0912707	0.105578	0.100857	0.103897	0.101164	0.104555	0.0984695	0.0869033	0.101678
2267	0.0973236	0.0911221	0.101807	0.107098	0.102995	0.104191	0.105132	0.0960152	0.0934965	0.100573
2268	0.106962	0.0956314	0.103715	0.0971374	0.0963466	0.103162	0.0981542	0.105622	0.090614	0.102245
2269	0.0982397	0.0921362	0.109129	0.0905267	0.0956381	0.102698	0.089992	0.124416	0.098253	0.0979992
2270	0.101447	0.0962733	0.107201	0.100358	0.0928613	0.123396	0.0933167	0.0974875	0.0916797	0.0948388
2271	0.114254	0.118979	0.0974434	0.095626	0.0945267	0.093338	0.0986292	0.0932511	0.0975062	0.0965472
2272	0.108563	0.102519	0.0937437	0.10203	0.0992567	0.101898	0.0995928	0.09395	0.0979655	0.100838
2273	0.104436	0.0952183	0.0975926	0.0934727	0.103608	0.0978556	0.0994928	0.101622	0.106139	0.100746
2274	0.0992102	0.0999442	0.102614	0.0997056	0.101356	0.0997605	0.103173	0.0957888	0.0993168	0.0989469
2275	0.103888	0.0983349	0.0986859	0.0971027	0.0988243	0.0934235	0.102943	0.105347	0.101196	0.10033
2276	0.105797	0.0980545	0.100554	0.107518	0.0989472	0.101885	0.0993383	0.100338	0.0863449	0.100966
2277	0.10664	0.10503	0.100549	0.0985201	0.0933835	0.0985164	0.102183	0.0999224	0.0957871	0.0993333
2278	0.101944	0.101222	0.103747	0.0933482	0.097913	0.10512	0.0999285	0.0952807	0.101226	0.100043
2279	0.114481	0.0930017	0.103929	0.0969415	0.0860763	0.0944851	0.0975274	0.131891	0.088471	0.0918731
2280	0.0975937	0.0909938	0.110518	0.0963075	0.124899	0.0902651	0.0932819	0.104386	0.0935857	0.0973467
2281	0.0970208	0.0986803	0.100286	0.104481	0.0984746	0.104291	0.100772	0.0975428	0.0976898	0.100748
2282	0.0950933	0.0929797	0.105026	0.100312	0.0967579	0.103632	0.105473	0.101784	0.0997581	0.0987139
2283	0.10475	0.10275	0.105721	0.0900615	0.0997125	0.0983496	0.104009	0.0943936	0.0985198	0.101504
2284	0.0995328	0.100671	0.101302	0.10208	0.109813	0.0994072	0.097162	0.0919591	0.0956706	0.102528
2285	0.0968369	0.092015	0.101382	0.0927568	0.091488	0.105299	0.0999098	0.11217	0.110078	0.0977542
2286	0.0977074	0.100014	0.103096	0.108016	0.0954207	0.105071	0.101748	0.0967364	0.0905066	0.101458
2287	0.100122	0.10147	0.105501	0.105727	0.0976156	0.0961498	0.102082	0.102662	0.0886847	0.0995221
2288	0.0964438	0.0969892	0.0967949	0.0934077	0.0980503	0.0929211	0.115353	0.0953629	0.118906	0.0960598
2289	0.10303	0.101358	0.106307	0.0926966	0.0899586	0.100969	0.107328	0.100971	0.0966359	0.10028
2290	0.0989817	0.0956393	0.107535	0.0987761	0.109195	0.100461	0.0966641	0.0990026	0.0911246	0.102176
2291	0.106168	0.102624	0.103749	0.10231	0.0954938	0.0995936	0.0996877	0.10205	0.0866324	0.101324
2292	0.0959875	0.108316	0.104876	0.101581	0.0959094	0.0991302	0.0940018	0.103217	0.0946453	0.102249
2293	0.0961878	0.101449	0.102076	0.105669	0.106076	0.0962696	0.0939669	0.102799	0.0959732	0.099429
2294	0.10272	0.100094	0.0975911	0.104409	0.0924399	0.103325	0.0966218	0.106008	0.0945946	0.102292
2295	0.105771	0.0979757	0.103411	0.0959599	0.103117	0.0953466	0.0950522	0.108729	0.0933506	0.100967
2296	0.105577	0.102409	0.098231	0.0984993	0.0991456	0.0962918	0.09279	0.108725	0.0975123	0.100897
2297	0.0940116	0.0940622	0.103705	0.0972752	0.102302	0.104865	0.0958332	0.10321	0.104817	0.0996792
2298	0.101795	0.0997156	0.0974907	0.100255	0.105187	0.0980078	0.101467	0.0941133	0.103555	0.0985789
2299	0.0966686	0.0906946	0.109715	0.0978034	0.0980991	0.103883	0.104874	0.103696	0.0932528	0.10053
2300	0.0996632	0.0969177	0.105563	0.0984032	0.097196	0.104361	0.0994936	0.102744	0.0957711	0.0993643
2301	0.0986582	0.108306	0.0976503	0.108979	0.0962205	0.0951844	0.0968773	0.101676	0.0946738	0.102132
2302	0.1016	0.0982131	0.101972	0.0936903	0.108026	0.102011	0.093377	0.0980771	0.10194	0.101047
2303	0.118203	0.0878621	0.0959427	0.0921699	0.0912418	0.10463	0.12094	0.0938839	0.0976048	0.097147
2304	0.100195	0.105245	0.103296	0.0961586	0.0937295	0.101914	0.106593	0.0925151	0.100725	0.0994899
2305	0.0956649	0.0948531	0.0993806	0.104224	0.0947199	0.104237	0.10776	0.0975221	0.101146	0.100515
2306	0.121773	0.0986016	0.0945048	0.0984426	0.0986613	0.0922763	0.0877383	0.121411	0.0894761	0.0967913
2307	0.0957661	0.099089	0.101849	0.105886	0.095981	0.107411	0.102109	0.0950847	0.0947384	0.102016
2308	0.108154	0.0943487	0.0967055	0.0999209	0.0985829	0.100091	0.0991239	0.105612	0.0969434	0.100505
2309	0.097574	0.0998324	0.102362	0.100524	0.0876094	0.0979649	0.105871	0.109134	0.0977645	0.101212
2310	0.0998767	0.090634	0.10876	0.0959283	0.0949137	0.125509	0.0989819	0.0935877	0.093688	0.0969893
2311	0.0993308	0.0990396	0.103012	0.103227	0.0990958	0.106612	0.0977124	0.0967962	0.0936117	0.10134
2312	0.0959608	0.0959932	0.0982311	0.103589	0.10447	0.102618	0.0980785	0.0971825	0.102535	0.101582
2313	0.100441	0.101954	0.0977128	0.106241	0.0980607	0.107857	0.0960203	0.0951855	0.0967958	0.0997921
2314	0.107253	0.103602	0.0997341	0.0971184	0.100243	0.0964731	0.0967946	0.10145	0.0952461	0.102167
2315	0.108796	0.0982673	0.0918037	0.104945	0.0953892	0.105037	0.0997512	0.0979714	0.0974592	0.100928
2316	0.107841	0.0940285	0.0977104	0.102107	0.0982705	0.103875	0.0988485	0.103659	0.0932491	0.100247
2317	0.0991523	0.102455	0.105133	0.100449	0.108081	0.0994394	0.0934054	0.096509	0.0940302	0.101138
2318	0.100027	0.0961675	0.105986	0.0968247	0.100139	0.102805	0.102226	0.0986846	0.0948632	0.101904
2319	0.0955938	0.0873915	0.0899019	0.135995	0.106996	0.0965221	0.0919847	0.112339	0.0898605	0.0933848
2320	0.0945571	0.0982259	0.094161	0.0960624	0.094675	0.0952034	0.093199	0.118458	0.118836	0.096988
2321	0.104739	0.102684	0.101319	0.103244	0.0991387	0.0967418	0.0998157	0.100867	0.0898559	0.101484
2322	0.10014	0.0934208	0.0991749	0.0991445	0.102064	0.113887	0.0981936	0.0926187	0.105052	0.0960153
2323	0.100783	0.094701	0.0953852	0.103846	0.102796	0.108214	0.0925029	0.100969	0.100936	0.100002
2324	0.0979458	0.098394	0.101197	0.0965698	0.106585	0.0981044	0.0997997	0.0966277	0.10498	0.0998466
2325	0.0989771	0.0981295	0.109519	0.0930162	0.086878	0.101102	0.124197	0.0931378	0.0974003	0.096808
2326	0.0946052	0.0980302	0.109668	0.0970137	0.107122	0.0985612	0.100268	0.0971188	0.0966843	0.100432
2327	0.100322	0.0979164	0.114305	0.0937212	0.0903219	0.10355	0.0921893	0.120356	0.0893429	0.0965608
2328	0.0950239	0.0905338	0.0944858	0.0974577	0.120287	0.0989876	0.0979838	0.0914768	0.118271	0.0958682
2329	0.0988902	0.105815	0.100862	0.0992213	0.0902758	0.100852	0.107221	0.0955378	0.101301	0.100072
2330	0.106906	0.0970685	0.0994011	0.0945343	0.0973548	0.107363	0.0975486	0.100226	0.0999455	0.0994603
2331	0.103356	0.101683	0.108432	0.0913561	0.0941588	0.0931799	0.114035	0.0994242	0.0968482	0.0968175
2332	0.109279	0.0995306	0.0943705	0.103614	0.0995755	0.101123	0.0920876	0.105206	0.094027	0.101382
2333	0.10249	0.100762	0.103134	0.0986464	0.101464	0.107233	0.0978379	0.0924302	0.096323	0.099381
2334	0.124122	0.0951184	0.0991691	0.0933283	0.108588	0.10159	0.096789	0.0950662	0.0874542	0.0982773
2335	0.0990089	0.098463	0.104852	0.100607	0.0949196	0.0996687	0.101864	0.104802	0.09412	0.101366
2336	0.103369	0.0981383	0.0974262	0.110811	0.0944394	0.107994	0.0946203	0.103496	0.0929064	0.0964877
2337	0.0968063	0.106336	0.101652	0.104088	0.0986502	0.0910967	0.107569	0.0959581	0.0975264	0.100441
2338	0.0930114	0.120514	0.0944532	0.114898	0.0911423	0.0976405	0.0930257	0.0974962	0.101602	0.0967427
2339	0.104981	0.0918444	0.0954629	0.0988754	0.103627	0.0968021	0.104498	0.100764	0.10219	0.101199
2340	0.102559	0.0969615	0.103426	0.0985996	0.101884	0.107248	0.0976645	0.0961185	0.0957406	0.099403
2341	0.102197	0.101676	0.101487	0.0995336	0.107034	0.101066	0.0963542	0.0931775	0.0972733	0.100147
2342	0.101026	0.0981647	0.104384	0.0970422	0.102587	0.0973124	0.100703	0.101096	0.0968884	0.100524
2343	0.0971946	0.0942343	0.101394	0.104179	0.10732	0.099959	0.10074	0.0974633	0.0969065	0.100514
2344	0.0949938	0.0906971	0.116052	0.0953632	0.109005	0.103684	0.0986787	0.100758	0.0927046	0.0967513
2345	0.109256	0.0949642	0.0954024	0.098962	0.0916538	0.101021	0.104605	0.105045	0.0978054	0.101378
2346	0.098932	0.0961586	0.0941531	0.0936396	0.0967673	0.0995748	0.0907759	0.116021	0.11577	0.0985303
2347	0.0996328	0.0963664	0.103632	0.0952177	0.0927606	0.10537	0.105452	0.0997004	0.0990278	0.102655
2348	0.0984426	0.102542	0.103202	0.0955651	0.0986881	0.105711	0.0961676	0.0973017	0.10175	0.100507
2349	0.102707	0.095204	0.0980947	0.0998211	0.0923933	0.10328	0.105448	0.101688	0.0992431	0.1022
2350	0.100915	0.0978924	0.104542	0.0957439	0.0985849	0.0977343	0.1054	0.100138	0.0978875	0.1009
2351	0.0966263	0.0975412	0.0973781	0.0916047	0.0943937	0.091121	0.111581	0.103743	0.119746	0.0965215
2352	0.100316	0.0980918	0.100386	0.102147	0.0979303	0.108292	0.0959126	0.0993487	0.0971639	0.100264
2353	0.0937637	0.0946572	0.0937737	0.117647	0.10373	0.0943455	0.0958514	0.110802	0.101442	0.0940256
2354	0.0968747	0.0996545	0.104696	0.0968931	0.104131	0.105709	0.0959822	0.0949691	0.0989909	0.10195
2355	0.0981631	0.103581	0.100231	0.104112	0.0922511	0.102919	0.100299	0.101101	0.0991208	0.0980958
2356	0.0907569	0.0918848	0.10156	0.097341	0.118249	0.101612	0.0940212	0.0950712	0.111349	0.0981726
2357	0.101529	0.0987017	0.0991554	0.102601	0.0945032	0.101607	0.103704	0.0998968	0.0976941	0.100604
2358	0.102375	0.0940777	0.101828	0.106805	0.107201	0.10125	0.0967755	0.0995376	0.0895099	0.100336
2359	0.0986648	0.0920663	0.108377	0.0992898	0.0996183	0.102727	0.104688	0.10124	0.0907368	0.101971
2360	0.0969179	0.0978345	0.105226	0.103703	0.102716	0.0983693	0.098441	0.103601	0.0925835	0.100226
2361	0.106093	0.100781	0.107915	0.0939275	0.0965791	0.103869	0.0971204	0.102087	0.09188	0.0990041
2362	0.0968983	0.0945677	0.0920655	0.0974464	0.0948324	0.0950836	0.0990295	0.115204	0.118628	0.096658
2363	0.0925595	0.090794	0.132075	0.0853592	0.114867	0.108476	0.105587	0.0858942	0.0908315	0.091025
2364	0.0963361	0.0976618	0.10656	0.0991384	0.0977411	0.102457	0.107083	0.0955276	0.0969585	0.100125
2365	0.0944934	0.0920833	0.0957554	0.123068	0.108497	0.101591	0.0981591	0.0974801	0.0906374	0.098262
2366	0.0960728	0.0907026	0.100401	0.120422	0.0987432	0.0961292	0.121712	0.092301	0.0862248	0.096899
2367	0.10103	0.0909571	0.101551	0.104096	0.0986505	0.10128	0.104942	0.103919	0.0927752	0.100468
2368	0.0980673	0.0877728	0.102139	0.10037	0.10383	0.102005	0.108439	0.0979648	0.0980569	0.101129
2369	0.11118	0.114667	0.102263	0.096923	0.0902946	0.0983451	0.0962251	0.100662	0.0926762	0.0963765
2370	0.0972403	0.097506	0.103442	0.10327	0.0973771	0.100638	0.0998741	0.1045	0.0961218	0.0997226
2371	0.09867	0.106742	0.0908646	0.0989609	0.0977668	0.096372	0.0979218	0.0986857	0.119046	0.0956514
2372	0.107274	0.105538	0.100969	0.0964573	0.0979479	0.0966834	0.0982909	0.100406	0.0966791	0.0996563
2373	0.101353	0.0987753	0.106449	0.0920535	0.0988069	0.101929	0.0991416	0.101797	0.0981067	0.101191
2374	0.0972819	0.0987836	0.0979543	0.107346	0.0990428	0.0975461	0.103364	0.100175	0.0978879	0.100797
2375	0.0936311	0.0982151	0.103641	0.106094	0.0978638	0.104829	0.096065	0.102963	0.0967369	0.099672
2376	0.0989208	0.0967089	0.10246	0.099728	0.0969974	0.0996658	0.103214	0.103636	0.0995272	0.0988623
2377	0.098935	0.102211	0.109417	0.101025	0.0978265	0.100922	0.102811	0.0967306	0.0892885	0.100202
2378	0.101234	0.0990097	0.0984821	0.0996339	0.0986829	0.0987061	0.0989833	0.103759	0.101217	0.100382
2379	0.11274	0.0898294	0.101931	0.0936515	0.0981777	0.121863	0.0887013	0.103236	0.0926225	0.0963005
2380	0.0957061	0.0970743	0.0944403	0.119928	0.11058	0.091361	0.0999344	0.0988302	0.0964005	0.0959327
2381	0.0947567	0.096606	0.105132	0.106136	0.100093	0.103264	0.102386	0.0978446	0.0911305	0.102374
2382	0.0978513	0.0950721	0.102374	0.0963184	0.0915055	0.0982331	0.108627	0.106387	0.102173	0.101332
2383	0.0989639	0.0902403	0.103412	0.0962975	0.106391	0.104834	0.102532	0.0964978	0.100895	0.0995987
2384	0.106886	0.101519	0.0985269	0.100402	0.0976847	0.100511	0.102337	0.0962882	0.0964283	0.0993808
2385	0.0980443	0.0991604	0.104157	0.0997199	0.100045	0.0974295	0.10237	0.101214	0.0992355	0.0982995
2386	0.0946764	0.0983148	0.103907	0.0996614	0.107183	0.0970725	0.100338	0.0972263	0.101136	0.100402
2387	0.105101	0.0988803	0.102507	0.0967229	0.0997749	0.101095	0.10061	0.0986385	0.0947971	0.10169
2388	0.0967188	0.0944743	0.0950478	0.0941944	0.0943248	0.0972876	0.0950463	0.118064	0.118394	0.0966443
2389	0.102579	0.103809	0.0993979	0.101632	0.100674	0.0989276	0.0945899	0.101288	0.0988524	0.0982
2390	0.109395	0.0994228	0.106127	0.0966819	0.0995114	0.0986648	0.100045	0.100884	0.0869746	0.101773
2391	0.103184	0.104113	0.0972018	0.0993733	0.0968842	0.0969007	0.101374	0.0992281	0.103464	0.0984446
2392	0.100829	0.0944513	0.0917594	0.115682	0.0984415	0.112605	0.0926368	0.0998097	0.0971924	0.0966523
2393	0.105152	0.0980451	0.0996521	0.0913646	0.0986038	0.0988177	0.0988689	0.103665	0.105551	0.100302
2394	0.097623	0.103024	0.103251	0.0958904	0.0910159	0.106068	0.0988804	0.101732	0.101513	0.10085
2395	0.10102	0.0977873	0.101579	0.0999811	0.0947215	0.101585	0.0995058	0.105738	0.0971677	0.100726
2396	0.0999095	0.0953451	0.0989324	0.107513	0.0987525	0.104772	0.0995548	0.100346	0.0937904	0.101022
2397	0.100497	0.101467	0.101013	0.10195	0.10266	0.103538	0.0961596	0.0955553	0.0970765	0.100013
2398	0.100958	0.0902108	0.107777	0.0981643	0.12426	0.0934122	0.0989958	0.0957194	0.0929867	0.0967905
2399	0.0958479	0.0968432	0.104737	0.0998242	0.0968381	0.101312	0.105974	0.0997435	0.0995228	0.0989936
2400	0.0959926	0.101268	0.0982374	0.116641	0.0901372	0.118056	0.0942142	0.096561	0.092479	0.0960763
2401	0.093573	0.10136	0.102607	0.100157	0.101539	0.0974981	0.0996525	0.100073	0.104318	0.0992011
2402	0.107424	0.0976031	0.098646	0.0990993	0.097866	0.0991607	0.107085	0.0967141	0.0963863	0.0999533
2403	0.11526	0.0998436	0.0957109	0.0970791	0.0847384	0.0961353	0.100267	0.118323	0.0944456	0.0979565
2404	0.103223	0.0941293	0.0985147	0.094774	0.094025	0.103302	0.106911	0.100427	0.104905	0.0997591
2405	0.0964231	0.0969707	0.106893	0.09923	0.102223	0.0945471	0.107198	0.0994021	0.0965109	0.100226
2406	0.0942939	0.0981818	0.103328	0.0996847	0.102666	0.1057	0.0927983	0.10139	0.101288	0.10051
2407	0.100998	0.0982415	0.100117	0.101321	0.107159	0.0986005	0.0986687	0.097182	0.0974169	0.100293
2408	0.0927747	0.101281	0.103085	0.106474	0.100437	0.0970285	0.102761	0.0981419	0.095488	0.102587
2409	0.0996412	0.105203	0.104512	0.0986685	0.101492	0.101843	0.0936078	0.0986979	0.0965097	0.0995599
2410	0.106607	0.095509	0.0982652	0.0967442	0.0998361	0.098771	0.106524	0.0971715	0.0989289	0.101733
2411	0.102372	0.101179	0.0967416	0.102694	0.10169	0.0960369	0.0937594	0.106705	0.0998554	0.099099
2412	0.113958	0.0896937	0.104273	0.0975241	0.0978564	0.116486	0.109849	0.0876423	0.089011	0.0924722
2413	0.115174	0.103396	0.0931645	0.10126	0.0956731	0.0947989	0.0903367	0.113571	0.0948759	0.0977941
2414	0.10699	0.0953825	0.100883	0.101105	0.100369	0.100221	0.104887	0.0972358	0.0908915	0.101857
2415	0.113492	0.118985	0.100249	0.0936627	0.0949118	0.0899688	0.111102	0.0865465	0.0974904	0.0934002
2416	0.110747	0.0905832	0.102292	0.0957968	0.0988366	0.0989346	0.115685	0.0959324	0.0936515	0.0969142
2417	0.109353	0.0993089	0.0993743	0.0965505	0.100033	0.102521	0.0957903	0.100795	0.0946076	0.101592
2418	0.0976535	0.102743	0.102595	0.10068	0.0877761	0.102384	0.106053	0.100808	0.0977435	0.101468
2419	0.0965874	0.0938161	0.108352	0.102114	0.0940077	0.119909	0.0959477	0.0992936	0.0924904	0.0964278
2420	0.100774	0.102157	0.105294	0.103661	0.102177	0.0944813	0.0983502	0.103374	0.0892379	0.100109
2421	0.100977	0.106365	0.101498	0.104184	0.0947084	0.0958802	0.105029	0.097347	0.0934778	0.100507
2422	0.110258	0.0971057	0.104674	0.097699	0.0942021	0.0967665	0.0962297	0.116437	0.0893784	0.0963788
2423	0.0958354	0.0929856	0.0935251	0.119466	0.0977274	0.120995	0.0921136	0.0950632	0.0962515	0.09592
2424	0.100521	0.0881712	0.102827	0.100838	0.0952635	0.109763	0.104404	0.102306	0.0938949	0.101573
2425	0.122969	0.105258	0.0952238	0.0954507	0.0988159	0.0971611	0.103147	0.0918674	0.0934874	0.0965095
2426	0.098878	0.0912346	0.0998089	0.0999132	0.107592	0.0991941	0.0971105	0.10405	0.101532	0.100666
2427	0.107641	0.0937666	0.100812	0.0950365	0.0980014	0.0993511	0.10722	0.100752	0.0971033	0.100059
2428	0.100986	0.101763	0.107017	0.0930293	0.102709	0.101384	0.100968	0.0936373	0.0975765	0.100568
2429	0.104643	0.10145	0.101045	0.101983	0.0942662	0.108085	0.0959814	0.0992089	0.0930474	0.100029
2430	0.0965211	0.0992378	0.104297	0.103505	0.099244	0.10515	0.0995285	0.0969934	0.0937153	0.101568
2431	0.101508	0.0983468	0.104421	0.0955785	0.0948171	0.0974996	0.107879	0.101335	0.0976795	0.100641
2432	0.105755	0.0945179	0.0985127	0.102671	0.0985833	0.101868	0.0994221	0.104186	0.0935835	0.100773
2433	0.0952987	0.0989701	0.0996951	0.107568	0.103439	0.0979295	0.105576	0.09275	0.0980666	0.100874
2434	0.0972906	0.0953056	0.102204	0.101981	0.0951508	0.106253	0.101272	0.101858	0.0974422	0.101027
2435	0.104449	0.102985	0.0988054	0.0940512	0.099197	0.0983832	0.0920475	0.106518	0.102322	0.101396
2436	0.0933463	0.0911216	0.10038	0.0982759	0.0985233	0.122609	0.0930444	0.0960365	0.109578	0.0967562
2437	0.0964732	0.0979367	0.106959	0.0977505	0.0980382	0.108329	0.0966645	0.0996575	0.0973688	0.100333
2438	0.0984052	0.092153	0.103002	0.0983788	0.104011	0.107092	0.0981261	0.0987271	0.0982057	0.101668
2439	0.0967448	0.0945259	0.0991815	0.120926	0.116075	0.0960383	0.0929286	0.0999349	0.0863762	0.0970276
2440	0.107272	0.10114	0.100874	0.0964466	0.102333	0.0966705	0.098286	0.100409	0.0967753	0.0996577
2441	0.10928	0.10291	0.100013	0.0965409	0.0917622	0.100926	0.100411	0.102489	0.0940467	0.101524
2442	0.0960854	0.0995331	0.102373	0.102853	0.0873601	0.100404	0.10826	0.104525	0.0974593	0.100998
2443	0.101626	0.0947871	0.0979697	0.103198	0.0995454	0.0982365	0.108563	0.096642	0.0982346	0.101329
2444	0.0977252	0.102809	0.104745	0.097965	0.0990769	0.0995804	0.100164	0.0981401	0.0983876	0.101263
2445	0.0921562	0.0997521	0.114344	0.0969829	0.120489	0.0946385	0.0937574	0.0947332	0.0943545	0.0979842
2446	0.109603	0.0986533	0.0990429	0.0992467	0.0952222	0.119085	0.0939752	0.0930864	0.0939952	0.0976534
2447	0.0997265	0.0975712	0.0981199	0.0989659	0.0978694	0.103155	0.0996442	0.100502	0.104826	0.099714
2448	0.0948826	0.12088	0.105563	0.110322	0.0988892	0.0951432	0.0967274	0.0902589	0.090067	0.0970759
2449	0.106426	0.0968516	0.100073	0.0916716	0.101062	0.0998029	0.101421	0.0995985	0.103994	0.0989852
2450	0.0966182	0.0866708	0.1054	0.110978	0.11163	0.120354	0.0926414	0.0917959	0.0897916	0.0930055
2451	0.0956454	0.102743	0.104588	0.0972289	0.0905926	0.105812	0.107698	0.0936768	0.101253	0.100581
2452	0.0999342	0.107938	0.103371	0.101198	0.0998821	0.0963041	0.0978233	0.097362	0.0943173	0.101877
2453	0.0998622	0.0934469	0.112015	0.0948624	0.122954	0.103075	0.0916879	0.0923418	0.0927548	0.095956
2454	0.100932	0.106721	0.0984115	0.107389	0.0945744	0.100323	0.0970238	0.100194	0.0937758	0.100783
2455	0.11715	0.0946913	0.0999753	0.0938134	0.106451	0.103763	0.0909655	0.103488	0.092779	0.0963186
2456	0.0971407	0.0922981	0.11046	0.0954138	0.0921583	0.12184	0.0958876	0.101216	0.0943164	0.0981512
2457	0.103493	0.0927626	0.102676	0.0941048	0.105645	0.104102	0.0914027	0.106579	0.0997717	0.0990513
2458	0.111837	0.119701	0.103244	0.0936753	0.0945708	0.0991421	0.0930802	0.0935699	0.093867	0.0970333
2459	0.101849	0.0985733	0.0988456	0.100814	0.0916334	0.0999813	0.0995835	0.10942	0.0978326	0.101475
2460	0.107018	0.105402	0.0975307	0.0963915	0.102251	0.104782	0.0903108	0.0964324	0.100404	0.0995889
2461	0.0962635	0.0998261	0.105692	0.0929342	0.100289	0.102934	0.0979515	0.0990056	0.102883	0.102071
2462	0.095419	0.097025	0.102549	0.0983011	0.0968293	0.106926	0.0995088	0.0999021	0.104181	0.0991531
2463	0.0879035	0.104783	0.0968105	0.0927506	0.0893505	0.098274	0.0915731	0.115547	0.131596	0.0916142
2464	0.106072	0.100372	0.0981267	0.100197	0.104977	0.098055	0.0967102	0.0981066	0.0949703	0.102604
2465	0.102464	0.0996754	0.0970215	0.0984797	0.103993	0.0961736	0.0998491	0.0985903	0.102444	0.101647
2466	0.122928	0.0948942	0.09632	0.0924474	0.0914241	0.104915	0.0957785	0.109962	0.0935874	0.0972683
2467	0.105852	0.0981115	0.102111	0.0943737	0.0988067	0.101895	0.099531	0.100178	0.0979604	0.100983
2468	0.0988963	0.0918489	0.103314	0.0971656	0.100203	0.107633	0.102278	0.097688	0.0985194	0.102221
2469	0.100218	0.0991048	0.103865	0.104077	0.100466	0.0990968	0.102529	0.0976429	0.0905745	0.102228
2470	0.100417	0.0973025	0.100823	0.103214	0.0979868	0.104686	0.106718	0.0925829	0.0964952	0.0996137
2471	0.0948577	0.0934884	0.103132	0.101474	0.0974577	0.0991293	0.106851	0.103185	0.100351	0.0998356
2472	0.0987535	0.0921271	0.10065	0.101116	0.0960742	0.0963156	0.109253	0.105545	0.09824	0.10187
2473	0.101505	0.0978637	0.101157	0.0985555	0.10791	0.104589	0.0894268	0.100351	0.097458	0.101085
2474	0.0978243	0.122475	0.110089	0.0994052	0.0984133	0.0928086	0.0963478	0.092755	0.0931408	0.096266
2475	0.103976	0.102458	0.0982476	0.100231	0.090714	0.0979233	0.103596	0.104536	0.0974471	0.100949
2476	0.0976172	0.0957976	0.102623	0.100496	0.0990368	0.102437	0.101591	0.100606	0.0983688	0.101273
2477	0.0963507	0.0903791	0.0995506	0.114783	0.115464	0.0991351	0.100024	0.0949977	0.0929809	0.09604
2478	0.0993489	0.0943864	0.104059	0.099188	0.102681	0.100927	0.0988041	0.103531	0.0966326	0.100075
2479	0.0984694	0.116814	0.0991496	0.114467	0.100132	0.0961531	0.0963178	0.0898619	0.0909109	0.0978835
2480	0.101399	0.0945496	0.104872	0.102769	0.0986495	0.109036	0.101161	0.096237	0.0898825	0.100932
2481	0.10379	0.094122	0.0987832	0.097008	0.102761	0.101284	0.10333	0.0970438	0.101665	0.100217
2482	0.104551	0.101225	0.098321	0.106245	0.102438	0.0928691	0.0985866	0.103133	0.0929266	0.099728
2483	0.102356	0.0940864	0.0990902	0.10684	0.102547	0.101202	0.100798	0.0995364	0.0931475	0.100283
2484	0.102218	0.108091	0.0973712	0.101285	0.0882818	0.103155	0.0979945	0.101368	0.0985282	0.101973
2485	0.0963236	0.0934276	0.100587	0.0988289	0.106367	0.103096	0.104096	0.0928278	0.10477	0.0996723
2486	0.0960911	0.0949348	0.103238	0.0884421	0.0877787	0.0939968	0.134073	0.0925974	0.11474	0.0937394
2487	0.100557	0.091342	0.101041	0.108767	0.0956698	0.123574	0.0957509	0.0943919	0.0906298	0.0976314
2488	0.099114	0.10225	0.100015	0.103723	0.0980311	0.10533	0.0947816	0.0994019	0.0971976	0.100119
2489	0.100978	0.0961296	0.0997576	0.105401	0.0969986	0.096002	0.103445	0.106627	0.0953828	0.099108
2490	0.0960981	0.0975429	0.103343	0.0963266	0.0978112	0.102055	0.102032	0.100278	0.104712	0.0996312
2491	0.0911323	0.118146	0.125364	0.0884783	0.0872944	0.114896	0.0894758	0.096179	0.0935715	0.0936942
2492	0.103818	0.105031	0.103223	0.101157	0.0975179	0.0987573	0.0957389	0.102609	0.0924547	0.0993897
2493	0.0962521	0.101876	0.10751	0.101579	0.093378	0.10492	0.0980821	0.103074	0.0927948	0.099979
2494	0.0998462	0.0973358	0.0921441	0.119408	0.0899753	0.112947	0.0981376	0.0986798	0.0959863	0.095526
2495	0.100382	0.097522	0.0999851	0.103446	0.106566	0.09922	0.09981	0.0964586	0.0967039	0.0998729
2496	0.0976969	0.101673	0.0972123	0.105941	0.0979878	0.100573	0.0919642	0.10724	0.100347	0.0995048
2497	0.0921343	0.10146	0.108132	0.0985342	0.0931412	0.101758	0.101993	0.102842	0.100086	0.0994638
2498	0.0943656	0.0942857	0.102418	0.107794	0.0983429	0.0986885	0.0924511	0.117468	0.097083	0.0966122
2499	0.104915	0.0995954	0.100438	0.0952008	0.0919771	0.101182	0.104575	0.101236	0.0989545	0.101898
2500	0.106746	0.107816	0.0948761	0.101111	0.100273	0.0962007	0.0922848	0.101136	0.0983906	0.101614
2501	0.117183	0.113551	0.108629	0.0977819	0.109401	0.0915516	0.0945428	0.0912475	0.0823172	0.0927911
2502	0.0933817	0.113996	0.112608	0.0957556	0.0991011	0.0960168	0.0965711	0.0974468	0.097312	0.0971753
2503	0.102718	0.0915991	0.10069	0.096993	0.0921166	0.103154	0.109324	0.102966	0.0983402	0.101934
2504	0.0973949	0.0988545	0.107467	0.103081	0.0948174	0.104679	0.0933548	0.108951	0.0896474	0.101154
2505	0.102573	0.099573	0.10216	0.0952233	0.0955929	0.107256	0.0959568	0.101235	0.0983682	0.101906
2506	0.103785	0.097105	0.105464	0.0943958	0.0970094	0.107199	0.0952216	0.10408	0.0957601	0.0993855
2507	0.104547	0.101856	0.0987373	0.101703	0.102423	0.0928183	0.0982684	0.10313	0.0968568	0.0997164
2508	0.103915	0.102378	0.111171	0.0936291	0.0947737	0.113477	0.094915	0.0974516	0.090002	0.0971877
2509	0.0930124	0.0946218	0.100247	0.115804	0.0909583	0.104388	0.0927423	0.117507	0.0933459	0.09693
2510	0.0941177	0.0970012	0.110089	0.0981893	0.112322	0.0998511	0.0978126	0.0946312	0.0961773	0.0992194
2511	0.12102	0.110506	0.0973914	0.0952163	0.0958626	0.10104	0.0934247	0.0969174	0.0906499	0.0977853
2512	0.096181	0.0958358	0.0950489	0.100739	0.0914236	0.0904573	0.0996145	0.124041	0.109416	0.0973922
2513	0.0980501	0.0991946	0.102058	0.104968	0.0954077	0.106496	0.104023	0.0943293	0.0941654	0.101155
2514	0.100232	0.0938512	0.103511	0.100419	0.101588	0.0979043	0.106511	0.100273	0.0957921	0.0995665
2515	0.118808	0.0971184	0.0934297	0.101842	0.0978276	0.0967174	0.110099	0.0951196	0.0928903	0.0960157
2516	0.110872	0.0925425	0.0981484	0.0979284	0.09696	0.111406	0.0975183	0.0998272	0.0917999	0.102837
2517	0.090528	0.0952309	0.0934008	0.0893205	0.088203	0.0923482	0.107722	0.114377	0.135144	0.0942261
2518	0.105603	0.0945794	0.0982211	0.0983555	0.0991122	0.100208	0.0968509	0.10869	0.0974591	0.10085
2519	0.100173	0.0973647	0.0967342	0.100352	0.101734	0.0978646	0.101885	0.10023	0.104503	0.0993617
2520	0.0995925	0.0946499	0.109654	0.0953515	0.102482	0.103837	0.102801	0.09719	0.0932723	0.100462
2521	0.100476	0.102306	0.0967055	0.103846	0.0981403	0.090896	0.107339	0.0994965	0.100982	0.100143
2522	0.0961955	0.0969715	0.103134	0.100971	0.101534	0.100223	0.106336	0.0946453	0.100482	0.0993296
2523	0.095411	0.0882347	0.128104	0.0865308	0.111422	0.119345	0.0932839	0.0920084	0.0876967	0.0956944
2524	0.106402	0.0984895	0.097483	0.0988344	0.0996558	0.0943273	0.104508	0.100723	0.0984626	0.101281
2525	0.0958566	0.102582	0.1104	0.0987022	0.0913666	0.0962368	0.119804	0.0925599	0.0941717	0.0976089
2526	0.1093	0.118394	0.10413	0.0925244	0.0860542	0.0979793	0.102454	0.0964558	0.0962947	0.0960176
2527	0.0980915	0.0998475	0.0967911	0.10785	0.0954577	0.102386	0.103812	0.0966531	0.0982295	0.101126
2528	0.0941762	0.0959634	0.105538	0.103561	0.0956545	0.105284	0.102006	0.101092	0.0945985	0.101782
2529	0.104434	0.0932216	0.101435	0.0988643	0.102293	0.0965802	0.106712	0.100356	0.0961021	0.0997509
2530	0.0967576	0.103918	0.102838	0.100953	0.0953662	0.102578	0.100278	0.0970105	0.0986523	0.101638
2531	0.0938657	0.101679	0.11854	0.0930213	0.0940078	0.11832	0.0924429	0.0968322	0.0932383	0.0965951
2532	0.0992752	0.101873	0.0986785	0.101407	0.0983427	0.0973355	0.107666	0.0935498	0.101732	0.100357
2533	0.102109	0.093634	0.100112	0.0967611	0.106913	0.098414	0.100131	0.10095	0.100722	0.100187
2534	0.0984363	0.0939296	0.10178	0.102319	0.107276	0.0973664	0.104964	0.0959919	0.0973567	0.10048
2535	0.0981236	0.0917502	0.102361	0.100485	0.103534	0.0995789	0.100077	0.10489	0.0977753	0.101228
2536	0.100709	0.0978802	0.101639	0.101178	0.102556	0.101094	0.104712	0.0933264	0.0965827	0.100198
2537	0.0955861	0.0960027	0.110449	0.0983636	0.115542	0.0997933	0.0935122	0.0982029	0.0939473	0.0978313
2538	0.101254	0.092701	0.0974303	0.101672	0.100062	0.0992466	0.0965897	0.110298	0.0986548	0.102193
2539	0.0981915	0.103908	0.10198	0.10374	0.0998956	0.0986025	0.0922132	0.105126	0.0946838	0.101634
2540	0.0995828	0.0904464	0.0947865	0.091666	0.116205	0.0997222	0.0987357	0.0933491	0.119308	0.0965281
2541	0.101143	0.0936574	0.115103	0.0919137	0.0946473	0.122707	0.0951879	0.097309	0.0897742	0.0970428
2542	0.10054	0.101249	0.101323	0.101955	0.106842	0.103581	0.0923568	0.0955411	0.0964588	0.100069
2543	0.0937861	0.105735	0.0998003	0.106393	0.0978988	0.0966909	0.0999491	0.0993091	0.100677	0.0999601
2544	0.098643	0.0975531	0.102896	0.106	0.0934147	0.103171	0.106766	0.0989116	0.0926272	0.0996714
2545	0.0983406	0.101539	0.10582	0.0987228	0.0972512	0.0962387	0.106649	0.0988692	0.0965915	0.0996411
2546	0.105362	0.100113	0.102094	0.0990123	0.104698	0.0950603	0.105011	0.094973	0.0952263	0.0981904
2547	0.121157	0.0930034	0.0967736	0.0992109	0.0979766	0.103301	0.0946099	0.108347	0.0890645	0.0959603
2548	0.101181	0.103218	0.0977349	0.100389	0.0992604	0.100518	0.0933033	0.101784	0.101897	0.100957
2549	0.101458	0.0956505	0.104912	0.0954629	0.100401	0.110372	0.0925911	0.101552	0.0950033	0.102195
2550	0.109773	0.101209	0.099311	0.0974529	0.0897384	0.0966243	0.0922519	0.120842	0.0964184	0.0959071
2551	0.101098	0.102035	0.104837	0.0958362	0.0908159	0.0992443	0.0992894	0.10856	0.0970973	0.100861
2552	0.0966977	0.0913206	0.11354	0.0965595	0.0915904	0.102353	0.125407	0.0929156	0.0904771	0.0979882
2553	0.101724	0.100114	0.108127	0.0939028	0.0966579	0.0997216	0.105992	0.0980262	0.0959973	0.0991423
2554	0.0955752	0.0998825	0.11079	0.0963049	0.10355	0.0996144	0.0972731	0.1007	0.0943391	0.10141
2555	0.0998882	0.1017	0.0985971	0.103204	0.0934033	0.102045	0.102512	0.0989024	0.100242	0.0995654
2556	0.100162	0.0934609	0.105279	0.0965757	0.102056	0.102395	0.0982757	0.104846	0.0963771	0.100082
2557	0.101754	0.102918	0.101665	0.0965742	0.0998271	0.0945412	0.0973437	0.10505	0.0986839	0.101669
2558	0.103334	0.0937643	0.105928	0.0967217	0.106782	0.0967344	0.102455	0.100713	0.0929574	0.100102
2559	0.0914611	0.0921128	0.107554	0.111184	0.114624	0.119115	0.0876558	0.0918346	0.0915657	0.091744
2560	0.103648	0.097181	0.104849	0.0937431	0.100736	0.0998343	0.095089	0.106421	0.0953162	0.102903
2561	0.0904973	0.0953269	0.114506	0.0993054	0.0953633	0.118456	0.0962928	0.097071	0.0941447	0.0978563
2562	0.0931242	0.085088	0.102493	0.0892061	0.140718	0.0945438	0.0919883	0.0932845	0.115144	0.0941832
2563	0.099741	0.102232	0.113689	0.100118	0.0949754	0.112808	0.0993244	0.0924139	0.086353	0.0971393
2564	0.0933704	0.0904587	0.115865	0.0957827	0.0987916	0.0999492	0.0969867	0.117243	0.0931738	0.0970123
2565	0.101267	0.105047	0.101417	0.10116	0.101613	0.0960374	0.0950368	0.102562	0.0963629	0.0994146
2566	0.0961985	0.0954847	0.101543	0.0986215	0.0951531	0.104939	0.103729	0.100532	0.102503	0.101229
2567	0.0959434	0.0963201	0.101082	0.113683	0.0972638	0.0960172	0.12026	0.0910621	0.0923867	0.0956278
2568	0.106807	0.0913788	0.0944909	0.0927547	0.113019	0.0942575	0.117929	0.0838957	0.111792	0.0937646
2569	0.107465	0.101963	0.106441	0.0965589	0.0976873	0.100799	0.102704	0.096725	0.0891181	0.0999671
2570	0.121194	0.0936552	0.0920588	0.0974126	0.0864766	0.0989485	0.11918	0.0987918	0.0962765	0.0958255
2571	0.0989859	0.0961034	0.101041	0.0975085	0.100932	0.100773	0.100776	0.101769	0.103401	0.0985496
2572	0.0963463	0.0993311	0.0987097	0.0980978	0.103571	0.0982888	0.0956768	0.102315	0.106674	0.10128
2573	0.103066	0.0942223	0.0985104	0.103248	0.106396	0.0965753	0.102652	0.0989626	0.0967403	0.0995994
2574	0.0955839	0.101366	0.103179	0.105627	0.0974731	0.0986808	0.0957021	0.10687	0.0959072	0.0993719
2575	0.108051	0.0984105	0.0970879	0.0997616	0.0945271	0.104291	0.103229	0.0972988	0.0969663	0.100386
2576	0.0984238	0.0946348	0.10053	0.099493	0.107114	0.101133	0.0962625	0.100963	0.10107	0.100332
2577	0.116673	0.11235	0.0922497	0.0974949	0.0850759	0.0991587	0.0986769	0.10148	0.0989141	0.0982061
2578	0.106615	0.101263	0.103422	0.0944022	0.101358	0.10719	0.0938396	0.0959047	0.0963553	0.0992696
2579	0.107025	0.10093	0.0982614	0.0961873	0.0977429	0.104673	0.102482	0.0925147	0.100757	0.0994397
2580	0.10569	0.0943633	0.106267	0.100072	0.103091	0.101759	0.0992368	0.101606	0.0862689	0.101006
2581	0.0971046	0.0981906	0.103212	0.0970676	0.107274	0.09734	0.0966238	0.101368	0.101243	0.100478
2582	0.105132	0.0976095	0.101799	0.104183	0.098777	0.101428	0.100989	0.0996902	0.0895409	0.100546
2583	0.107136	0.105394	0.100886	0.0963256	0.0938898	0.100457	0.106772	0.0926627	0.0967038	0.0996739
2584	0.100777	0.104563	0.101458	0.10243	0.105499	0.093364	0.0988118	0.0981579	0.0959237	0.0989599
2585	0.100446	0.0980201	0.115614	0.0937093	0.090412	0.103651	0.111253	0.0992682	0.0894078	0.0968756
2586	0.103342	0.104565	0.103914	0.100721	0.10097	0.102303	0.094641	0.09817	0.0919089	0.0990956
2587	0.10001	0.0983591	0.0986864	0.107819	0.0990175	0.104869	0.0958321	0.100619	0.0935692	0.101221
2588	0.098593	0.106505	0.101497	0.102546	0.0985397	0.101472	0.0967085	0.0961053	0.0975413	0.100521
2589	0.0929252	0.0976687	0.116001	0.0932629	0.113821	0.0948194	0.0992429	0.097336	0.0970293	0.0968844
2590	0.119252	0.113676	0.0940591	0.0954195	0.0947507	0.093329	0.092624	0.103608	0.0969673	0.0964119
2591	0.100242	0.0970184	0.117774	0.0874337	0.0941664	0.0966906	0.0920842	0.123909	0.0926894	0.0964592
2592	0.0976177	0.103154	0.101183	0.10106	0.0954874	0.101127	0.0979091	0.102232	0.10247	0.0976172
2593	0.0927959	0.0848749	0.0953265	0.108702	0.0921285	0.138566	0.0962517	0.0908383	0.105877	0.094179
2594	0.120583	0.0929453	0.0968708	0.0950056	0.0901136	0.0967011	0.0985025	0.120429	0.0922751	0.09597
2595	0.103005	0.096941	0.0969895	0.111616	0.0980393	0.0928846	0.116262	0.0950144	0.0930139	0.0961023
2596	0.123127	0.0985825	0.0951727	0.0924832	0.0954119	0.0944513	0.0958695	0.11302	0.0940775	0.0975559
2597	0.0921072	0.0972554	0.10261	0.101087	0.0896294	0.104379	0.106302	0.10275	0.104368	0.0993362
2598	0.101281	0.104214	0.104557	0.0912952	0.0926263	0.0993391	0.100887	0.10329	0.103526	0.0986905
2599	0.0959129	0.0998214	0.105813	0.101325	0.0917018	0.1074	0.0984171	0.102933	0.0942999	0.102013
2600	0.100877	0.0978153	0.0974759	0.115294	0.0871598	0.1221	0.0967019	0.095667	0.0898018	0.096674
2601	0.119576	0.0918433	0.0935513	0.0970909	0.104538	0.0949328	0.112272	0.0935303	0.0945719	0.0980607
2602	0.103665	0.104716	0.105482	0.0956605	0.0967446	0.101362	0.101624	0.0957796	0.0954581	0.0991007
2603	0.100614	0.108706	0.100643	0.101856	0.0965549	0.101095	0.0948028	0.0979186	0.0954772	0.102496
2604	0.102715	0.100463	0.0972588	0.101108	0.0919916	0.100348	0.0964047	0.109746	0.0983691	0.101732
2605	0.100615	0.101184	0.103825	0.0991602	0.102151	0.0966997	0.102898	0.0968044	0.0964356	0.100028
2606	0.097975	0.103352	0.0963345	0.100457	0.0996	0.0980685	0.0992502	0.0979851	0.106407	0.101038
2607	0.104569	0.0985728	0.110265	0.0966978	0.125237	0.0944065	0.0917331	0.0928706	0.0869548	0.0978944
2608	0.093568	0.0942939	0.118801	0.0901198	0.0911394	0.0982771	0.101667	0.119016	0.0937857	0.097874
2609	0.0960072	0.121919	0.110529	0.0964536	0.0977322	0.0963208	0.0917472	0.0963765	0.0962828	0.0961126
2610	0.0933184	0.0978153	0.100589	0.0984755	0.0909948	0.0974688	0.12202	0.0924218	0.109907	0.0969781
2611	0.102194	0.0899541	0.101723	0.0993643	0.107013	0.0986473	0.100434	0.103489	0.0966573	0.10025
2612	0.0976826	0.0999241	0.105463	0.0964571	0.0913144	0.109564	0.0974692	0.102083	0.0983297	0.101349
2613	0.0990126	0.0913502	0.0938502	0.107405	0.103561	0.0978037	0.100892	0.104263	0.101488	0.100708
2614	0.103085	0.101345	0.0950531	0.0991333	0.106651	0.0968363	0.0979799	0.0954365	0.105045	0.0998523
2615	0.0969443	0.0942822	0.0945369	0.115547	0.0985067	0.117379	0.0928698	0.096072	0.0970595	0.0967165
2616	0.0934633	0.0981207	0.0930805	0.105686	0.107458	0.0914276	0.112652	0.0899753	0.115384	0.0931637
2617	0.0948305	0.0936046	0.094506	0.0989818	0.101953	0.0990202	0.0983018	0.105509	0.117838	0.0957213
2618	0.0965865	0.0977841	0.106417	0.0991588	0.0940424	0.0982828	0.10721	0.10344	0.0964979	0.100148
2619	0.0911852	0.0962442	0.107529	0.0976021	0.100541	0.0994529	0.10288	0.10189	0.103518	0.098731
2620	0.0960946	0.100211	0.0994342	0.104209	0.100001	0.098974	0.0944655	0.105843	0.0988152	0.102125
2621	0.104869	0.0916894	0.100313	0.10067	0.103677	0.100892	0.100234	0.102312	0.0937359	0.10142
2622	0.0987582	0.0939965	0.0995277	0.100309	0.0990817	0.0994157	0.101618	0.104511	0.101756	0.101056
2623	0.104089	0.0963863	0.105489	0.0943975	0.101418	0.100289	0.101777	0.0999683	0.0962197	0.099474
2624	0.10664	0.104895	0.0967769	0.098454	0.105839	0.0986175	0.0899407	0.0999636	0.099899	0.0991419
2625	0.115233	0.0915707	0.0925755	0.0968352	0.0961178	0.0944887	0.0939751	0.123014	0.0984069	0.0976738
2626	0.102182	0.10358	0.0990671	0.098775	0.0957055	0.102992	0.0940491	0.10282	0.0990154	0.101944
2627	0.107867	0.0979358	0.10191	0.0976984	0.0942994	0.103811	0.103258	0.0994055	0.0932041	0.100266
2628	0.116489	0.094251	0.102594	0.0932926	0.0984896	0.119187	0.0950827	0.093409	0.0895842	0.0967298
2629	0.10302	0.105907	0.100982	0.101163	0.0972148	0.0989608	0.0939644	0.10301	0.0924418	0.10342
2630	0.105762	0.0961863	0.103683	0.0951674	0.105119	0.0993023	0.100898	0.0991441	0.0955955	0.0986983
2631	0.122786	0.114734	0.100478	0.0957742	0.094807	0.0973727	0.0949689	0.095694	0.0862058	0.0967725
2632	0.101776	0.0940938	0.0998109	0.100458	0.103658	0.109401	0.0976139	0.0943106	0.0976712	0.101119
2633	0.100527	0.0937144	0.10124	0.106382	0.106702	0.0993921	0.100202	0.0992379	0.0924133	0.0999642
2634	0.0973528	0.0992283	0.107475	0.0998512	0.0984367	0.0976125	0.10522	0.100034	0.0936122	0.100735
2635	0.0997413	0.0972901	0.0981925	0.104993	0.0971817	0.102433	0.103168	0.0983694	0.0958649	0.102945
2636	0.100688	0.0977323	0.0974734	0.101897	0.0984854	0.10094	0.0983966	0.103608	0.100845	0.100028
2637	0.100858	0.0944068	0.10598	0.0983088	0.0986663	0.0920581	0.0926073	0.126196	0.0932518	0.0968488
2638	0.0951949	0.0988837	0.097069	0.107481	0.103634	0.101833	0.0973057	0.0964529	0.101719	0.100735
2639	0.0942858	0.0963121	0.0965954	0.0969445	0.0914449	0.0946968	0.100539	0.116673	0.114914	0.0977945
2640	0.105	0.0915412	0.108869	0.0944129	0.120722	0.0984995	0.100408	0.0908627	0.0909593	0.0979193
2641	0.101139	0.125018	0.108357	0.0972843	0.0885325	0.105754	0.0927189	0.0912045	0.091234	0.0983315
2642	0.10744	0.0970797	0.0985116	0.0949606	0.0940609	0.100841	0.107086	0.0992964	0.100641	0.100039
2643	0.0981746	0.116205	0.0989446	0.108035	0.0982818	0.0946243	0.0887285	0.103607	0.096995	0.0964809
2644	0.104062	0.102956	0.0960761	0.107339	0.0950542	0.104418	0.0994057	0.0963462	0.0937768	0.100727
2645	0.0962852	0.0993505	0.114046	0.0940628	0.0874864	0.0981638	0.100089	0.117847	0.0939126	0.0976055
2646	0.0952572	0.0990749	0.119344	0.0923104	0.0949072	0.0917062	0.0931721	0.125341	0.0899085	0.0975025
2647	0.0942245	0.0928633	0.115538	0.0967086	0.101297	0.0942447	0.0972395	0.119252	0.0916502	0.0955924
2648	0.10727	0.0977108	0.0950663	0.099019	0.0977505	0.107776	0.0983472	0.0964708	0.10106	0.0996486
2649	0.102345	0.10245	0.0983467	0.106816	0.0985967	0.101434	0.0927011	0.103678	0.0933401	0.100299
2650	0.0981255	0.102596	0.102057	0.102383	0.0944894	0.0973873	0.105024	0.099846	0.0975422	0.100495
2651	0.09818	0.0973445	0.0971664	0.105826	0.101536	0.103116	0.097989	0.0988174	0.100707	0.0994365
2652	0.0992236	0.100003	0.104924	0.0962916	0.100904	0.102212	0.0952443	0.102272	0.0995757	0.0989748
2653	0.106873	0.105112	0.102067	0.102984	0.101494	0.102862	0.0977871	0.0924122	0.0886489	0.0994801
2654	0.100309	0.094634	0.104322	0.10008	0.0951093	0.101809	0.108225	0.100289	0.0938614	0.100972
2655	0.0990499	0.0906701	0.10741	0.0975421	0.107799	0.103446	0.101189	0.0975597	0.0938167	0.100949
2656	0.0925454	0.0966794	0.0960249	0.119375	0.118002	0.0926634	0.0980723	0.0935797	0.0952111	0.0981212
2657	0.104679	0.101021	0.100712	0.0989831	0.0982405	0.0965581	0.0986725	0.104746	0.0964427	0.0998105
2658	0.0978349	0.10185	0.0969849	0.106099	0.0976726	0.100569	0.0959384	0.103162	0.100363	0.0997159
2659	0.105114	0.101713	0.100538	0.0929773	0.098695	0.101348	0.0966181	0.101304	0.10121	0.100436
2660	0.0970134	0.088521	0.0974673	0.116791	0.0956075	0.118532	0.100053	0.0970519	0.0907598	0.0978165
2661	0.101501	0.102341	0.0992126	0.102766	0.0950488	0.101724	0.0991376	0.100192	0.0973268	0.100802
2662	0.102063	0.0930935	0.0903954	0.101088	0.0972545	0.0945652	0.0934743	0.121232	0.111796	0.0952731
2663	0.0977282	0.0993779	0.104768	0.102679	0.0945567	0.0977123	0.108089	0.100182	0.0937647	0.100853
2664	0.105708	0.102327	0.102288	0.097671	0.0993027	0.0940085	0.105654	0.0978583	0.0939924	0.101077
2665	0.103417	0.106067	0.0954399	0.102027	0.0944376	0.0956086	0.102701	0.099532	0.100961	0.100176
2666	0.0995374	0.0951725	0.0956367	0.0998767	0.0946317	0.104179	0.0991999	0.105582	0.105853	0.100551
2667	0.0996745	0.0995211	0.101413	0.09917	0.0952751	0.106884	0.0972334	0.100751	0.0984939	0.101487
2668	0.0976195	0.115593	0.112291	0.096257	0.0890753	0.102412	0.0971792	0.0983159	0.0913119	0.099251
2669	0.137791	0.100411	0.0936282	0.0917119	0.106186	0.0957097	0.0952042	0.0969368	0.0890553	0.0928627
2670	0.0977449	0.0977956	0.102363	0.0927623	0.120929	0.0941735	0.0958389	0.0926404	0.109556	0.0961096
2671	0.0989556	0.0998542	0.105333	0.10041	0.0962825	0.111196	0.0909836	0.102222	0.0916087	0.102781
2672	0.0975077	0.105279	0.0982655	0.105905	0.0979473	0.100528	0.0959359	0.0990428	0.100291	0.0994794
2673	0.0907761	0.0924935	0.0982479	0.114501	0.11294	0.0988502	0.0980414	0.0973857	0.0985983	0.0982229
2674	0.106593	0.09082	0.105131	0.0915332	0.121179	0.101141	0.0923716	0.0970389	0.0969635	0.0965495
2675	0.104642	0.0975685	0.0996995	0.103472	0.102203	0.0941839	0.0982197	0.10754	0.0923961	0.0999208
2676	0.103638	0.0930096	0.10599	0.0952802	0.100684	0.103916	0.102958	0.0995193	0.0916331	0.102916
2677	0.0999708	0.112482	0.115649	0.0884308	0.0975188	0.0939749	0.102153	0.0961183	0.0966557	0.0960909
2678	0.0941051	0.102378	0.104379	0.103899	0.102419	0.0987178	0.100513	0.095791	0.0973438	0.100332
2679	0.119502	0.0945337	0.0958592	0.0909542	0.0953501	0.0967561	0.0935867	0.117715	0.0980221	0.0974081
2680	0.098739	0.102793	0.104391	0.102558	0.0988541	0.0936142	0.100617	0.103963	0.0935728	0.100686
2681	0.101462	0.0954254	0.103906	0.101826	0.100332	0.10627	0.101477	0.0955595	0.09091	0.102534
2682	0.0991421	0.0979849	0.10694	0.099578	0.0984982	0.10118	0.102851	0.099696	0.0932103	0.10042
2683	0.0996351	0.107634	0.105458	0.102646	0.0995843	0.0960142	0.101927	0.0946911	0.0906708	0.101569
2684	0.096717	0.10962	0.128809	0.0857482	0.0960395	0.0946946	0.0922776	0.111634	0.0911699	0.0910913
2685	0.104873	0.0980031	0.0967285	0.103729	0.102753	0.098552	0.102839	0.0954495	0.0971751	0.100035
2686	0.0903005	0.110639	0.110156	0.0952352	0.0876729	0.0942906	0.113685	0.0967006	0.106606	0.0941282
2687	0.0934478	0.0911911	0.103054	0.0942384	0.121792	0.100138	0.092701	0.0959437	0.1104	0.0969099
2688	0.137437	0.104571	0.0913243	0.0914745	0.0870611	0.0994976	0.0987417	0.103996	0.092835	0.0926524
2689	0.093424	0.0948065	0.113579	0.0963823	0.0876653	0.125803	0.10141	0.0940679	0.094101	0.0974844
2690	0.100066	0.0954625	0.111394	0.0961215	0.0947268	0.100242	0.0992421	0.114119	0.0901231	0.097367
2691	0.10757	0.0951116	0.0975147	0.0990573	0.0952598	0.0943001	0.0972976	0.118118	0.0980208	0.0974968
2692	0.098231	0.0986826	0.0967891	0.102014	0.102477	0.101142	0.0962446	0.0994089	0.105278	0.100007
2693	0.0970899	0.104815	0.105538	0.105469	0.101223	0.100103	0.0993441	0.094703	0.0921469	0.0992345
2694	0.100101	0.0997127	0.10287	0.101235	0.0956633	0.102872	0.0983446	0.102882	0.0942253	0.101907
2695	0.101584	0.0984697	0.0976043	0.103364	0.0877431	0.109638	0.101902	0.100719	0.0977209	0.101276
2696	0.101338	0.094365	0.0997259	0.0981219	0.0989173	0.097566	0.107823	0.100031	0.101463	0.100653
2697	0.100998	0.0903279	0.0999362	0.0956497	0.094199	0.101299	0.121813	0.0933044	0.105578	0.0966208
2698	0.0993812	0.0910378	0.101483	0.103313	0.10834	0.102345	0.0936782	0.104989	0.0938175	0.101392
2699	0.10533	0.0952951	0.0968579	0.095183	0.0960099	0.101366	0.0961174	0.109758	0.102504	0.101693
2700	0.0992464	0.0961084	0.105715	0.0973808	0.096124	0.100726	0.105012	0.101828	0.0951273	0.102403
2701	0.0980896	0.106313	0.10443	0.0955004	0.0944777	0.094902	0.100466	0.103942	0.101246	0.100536
2702	0.0970784	0.101026	0.100019	0.100719	0.0969104	0.0997546	0.099357	0.102194	0.104019	0.0989433
2703	0.114387	0.0995249	0.0992845	0.0973574	0.0882009	0.0951286	0.122558	0.0936068	0.0913338	0.0983161
2704	0.118487	0.0943322	0.0968893	0.0964198	0.0911853	0.123098	0.0898193	0.101904	0.0898635	0.0973527
2705	0.104295	0.101627	0.0981228	0.103165	0.101897	0.0938906	0.0983407	0.102991	0.0962011	0.099528
2706	0.105886	0.103153	0.0988174	0.102021	0.0952319	0.0992976	0.0993808	0.101752	0.093493	0.100972
2707	0.0916462	0.115901	0.129689	0.0971227	0.0894455	0.0921691	0.110504	0.0944219	0.0847491	0.0923479
2708	0.0964633	0.0956562	0.112973	0.0938538	0.099289	0.0938879	0.117713	0.0941312	0.0978048	0.0973501
2709	0.0945334	0.0979489	0.104038	0.103896	0.0986217	0.105408	0.104711	0.0932267	0.0971191	0.100262
2710	0.104122	0.100742	0.100066	0.10117	0.0975479	0.100136	0.101805	0.0986069	0.0962953	0.0993907
2711	0.106058	0.107347	0.0991074	0.100574	0.0950908	0.0982662	0.101403	0.0966753	0.0942699	0.101321
2712	0.100439	0.0972898	0.106155	0.0994494	0.102325	0.0944998	0.0985072	0.107864	0.0926791	0.100327
2713	0.0911262	0.0985965	0.122967	0.0991166	0.0913148	0.0902851	0.112529	0.11112	0.0869047	0.0942466
2714	0.0973569	0.100563	0.108399	0.0968201	0.0971465	0.104481	0.103829	0.0949225	0.096352	0.099581
2715	0.0928908	0.0980799	0.106324	0.10674	0.0940875	0.0995682	0.104866	0.10386	0.0926844	0.100479
2716	0.10411	0.0945277	0.093652	0.102668	0.0990406	0.104455	0.103348	0.0963162	0.101471	0.100709
2717	0.104051	0.0982676	0.0972649	0.10221	0.0991165	0.0941435	0.108449	0.0979818	0.0976021	0.101111
2718	0.102471	0.0953356	0.106224	0.0943686	0.0958845	0.107303	0.106544	0.0948058	0.0946389	0.101965
2719	0.0994783	0.102385	0.0981052	0.102132	0.0984464	0.108203	0.0945512	0.0957532	0.10088	0.100188
2720	0.0977329	0.10085	0.10293	0.1006	0.0929141	0.102273	0.105851	0.0981264	0.0995145	0.0989754
2721	0.107452	0.102096	0.10109	0.0992678	0.0938452	0.0992956	0.102959	0.100732	0.0930266	0.100014
2722	0.102621	0.0937261	0.103262	0.094367	0.0971011	0.102774	0.106359	0.0999908	0.0999719	0.0994512
2723	0.105273	0.0987852	0.105632	0.0968446	0.0998856	0.102881	0.100263	0.0972505	0.0907981	0.101977
2724	0.102134	0.0894703	0.105015	0.100553	0.105444	0.102277	0.101468	0.102051	0.0919658	0.098978
2725	0.103391	0.0977225	0.106162	0.0966255	0.0979031	0.100817	0.107147	0.0967905	0.09289	0.100032
2726	0.0986467	0.105722	0.100129	0.100875	0.10204	0.0968108	0.098452	0.0969034	0.10066	0.099905
2727	0.0999248	0.0986941	0.0924068	0.118944	0.107901	0.0967671	0.0996855	0.0941883	0.0944398	0.0973583
2728	0.124166	0.111268	0.0917665	0.0968321	0.0958564	0.0969015	0.100412	0.0908002	0.0947093	0.0975289
2729	0.0959357	0.0952383	0.105219	0.0958301	0.0986862	0.106164	0.0996752	0.100273	0.101734	0.10094
2730	0.103983	0.096888	0.101673	0.100816	0.0969324	0.10261	0.0993518	0.102483	0.0919844	0.103136
2731	0.0980537	0.0951273	0.0984044	0.100647	0.0955779	0.102322	0.101479	0.105071	0.102082	0.101325
2732	0.10052	0.100007	0.102084	0.0995377	0.100682	0.0968855	0.102982	0.0992401	0.099186	0.0986979
2733	0.0969503	0.09766	0.112313	0.0957172	0.0909358	0.0972952	0.121509	0.0959153	0.0935487	0.0971819
2734	0.106383	0.10462	0.0986016	0.100683	0.0968575	0.0982069	0.0975237	0.10216	0.0959745	0.098944
2735	0.0900981	0.0952407	0.128638	0.0887381	0.0875736	0.0955668	0.108186	0.115435	0.0944263	0.093951
2736	0.104441	0.105614	0.100265	0.103462	0.101974	0.0992958	0.0921983	0.100485	0.0923547	0.0998294
2737	0.118636	0.0924494	0.0887708	0.0995499	0.0921791	0.101412	0.0925452	0.118287	0.0985158	0.0977105
2738	0.100361	0.0951673	0.100165	0.1053	0.0992671	0.10098	0.104627	0.0983442	0.0942727	0.101456
2739	0.0991694	0.0887911	0.111208	0.093923	0.0891082	0.101314	0.122026	0.102163	0.0918475	0.0994209
2740	0.096552	0.0904405	0.106174	0.0990294	0.106637	0.100722	0.100118	0.103353	0.0964644	0.100001
2741	0.0965864	0.102479	0.098453	0.104109	0.0985975	0.108487	0.0927181	0.0972221	0.10118	0.100305
2742	0.0982007	0.0992548	0.100163	0.107805	0.0995252	0.0981745	0.108606	0.0929607	0.0941879	0.101183
2743	0.11504	0.0984159	0.0952914	0.0963199	0.0910209	0.0978239	0.116586	0.093968	0.0982842	0.0971731
2744	0.098789	0.107125	0.102603	0.100492	0.0948805	0.102232	0.0970901	0.0979399	0.0976442	0.101187
2745	0.0974954	0.0937573	0.103429	0.102946	0.106076	0.097812	0.103805	0.0986519	0.0962812	0.0994568
2746	0.0969901	0.0921099	0.111264	0.0993864	0.0955927	0.100952	0.113924	0.0969173	0.0940541	0.0978744
2747	0.104311	0.102833	0.0994727	0.0980372	0.0914559	0.102244	0.103945	0.0981368	0.098314	0.101294
2748	0.103331	0.120161	0.0975977	0.0892607	0.0943182	0.0932522	0.0985858	0.0931903	0.114364	0.0963751
2749	0.100358	0.0916614	0.100306	0.10063	0.0915372	0.105202	0.108681	0.102291	0.0977588	0.101402
2750	0.0943618	0.0977956	0.113026	0.0967671	0.0895657	0.0984464	0.115406	0.0985475	0.0958382	0.0994221
2751	0.0968429	0.0954793	0.101739	0.0968843	0.0957733	0.110088	0.0960734	0.10279	0.102486	0.101728
2752	0.0958945	0.119099	0.0959143	0.116624	0.0975958	0.0939432	0.0942786	0.0949131	0.0962743	0.0957981
2753	0.0977204	0.09921	0.101651	0.100808	0.0912212	0.109735	0.097673	0.102475	0.0978379	0.101514
2754	0.0980755	0.0996429	0.106678	0.10115	0.104233	0.0984627	0.0979018	0.101026	0.0943369	0.097944
2755	0.102675	0.100859	0.0966377	0.10581	0.106138	0.102884	0.094153	0.0950146	0.0965403	0.0994196
2756	0.104818	0.0937835	0.0989968	0.0926895	0.102694	0.102523	0.0985568	0.100742	0.105216	0.0999565
2757	0.119901	0.0924843	0.095591	0.0931207	0.0979103	0.116203	0.0937234	0.0987452	0.0960117	0.0957932
2758	0.103326	0.0944729	0.0960657	0.106291	0.094159	0.0991805	0.107096	0.103187	0.0964012	0.0998606
2759	0.0972088	0.0980912	0.099656	0.111113	0.091229	0.119752	0.0950801	0.0961522	0.0940602	0.0972591
2760	0.0967376	0.101815	0.101782	0.0997171	0.0987933	0.0974787	0.105143	0.0960907	0.101888	0.10062
2761	0.100368	0.103694	0.103305	0.0966107	0.0955116	0.109742	0.0960375	0.0944634	0.0986421	0.101484
2762	0.0995825	0.100548	0.105292	0.0984579	0.0972616	0.0936779	0.10636	0.102584	0.096424	0.0994683
2763	0.107562	0.0898571	0.099128	0.0975706	0.0983039	0.103851	0.10717	0.0992146	0.097015	0.100091
2764	0.0950235	0.107184	0.10126	0.10047	0.0913613	0.102284	0.097159	0.102142	0.102027	0.101208
2765	0.103726	0.101247	0.0966811	0.105557	0.0971657	0.0984731	0.0954337	0.106846	0.0957202	0.099186
2766	0.0901125	0.110212	0.0991948	0.0971103	0.0979709	0.0964647	0.099725	0.0950228	0.118808	0.0957334
2767	0.0991639	0.0989831	0.098533	0.100265	0.103242	0.0979451	0.101076	0.0976713	0.10236	0.100981
2768	0.0954666	0.0841719	0.105462	0.0928614	0.118241	0.0883312	0.113312	0.100724	0.106483	0.094342
2769	0.0980279	0.110288	0.117293	0.0887561	0.0995988	0.094299	0.0974938	0.100683	0.0946329	0.0979284
2770	0.104518	0.0976717	0.0961174	0.101577	0.0977237	0.10058	0.102689	0.0990845	0.100515	0.0996583
2771	0.098554	0.102623	0.101485	0.10691	0.102826	0.0971594	0.100703	0.0958	0.0935055	0.100408
2772	0.0975939	0.102005	0.106541	0.101791	0.0900518	0.100799	0.104418	0.103284	0.0929405	0.1001
2773	0.10845	0.102891	0.101972	0.0958264	0.0949635	0.104351	0.0991608	0.0975891	0.0937996	0.100752
2774	0.101472	0.0992697	0.0977666	0.103412	0.0953257	0.105185	0.093592	0.104933	0.0978573	0.101259
2775	0.0999331	0.0978701	0.100767	0.0960701	0.10163	0.104505	0.0954819	0.0999596	0.104407	0.0992881
2776	0.1019	0.0927884	0.0961113	0.0990893	0.0965945	0.0993997	0.105633	0.103406	0.103145	0.102195
2777	0.0977784	0.0987271	0.104869	0.102892	0.103179	0.101828	0.099442	0.096315	0.0937212	0.100969
2778	0.100531	0.102549	0.102237	0.104153	0.0944606	0.0998966	0.104995	0.097102	0.0934253	0.100501
2779	0.102019	0.0953436	0.0990537	0.103652	0.0956712	0.102647	0.10008	0.105177	0.0946131	0.101678
2780	0.102027	0.0914543	0.102103	0.0952228	0.0996122	0.110151	0.0936619	0.105264	0.0983044	0.101902
2781	0.106346	0.0950309	0.100248	0.103373	0.104093	0.0982721	0.0959489	0.104816	0.0904019	0.101281
2782	0.0910747	0.0968885	0.115587	0.0959152	0.0961189	0.117459	0.0943701	0.0978088	0.0949219	0.0986938
2783	0.121588	0.089888	0.0969534	0.101898	0.094162	0.103366	0.11466	0.0951886	0.0854958	0.0961686
2784	0.098041	0.10252	0.100519	0.104112	0.0941748	0.101289	0.096599	0.105389	0.0969082	0.100397
2785	0.104662	0.0969955	0.0984875	0.106368	0.10255	0.0966792	0.0986987	0.103208	0.0924024	0.09987
2786	0.100715	0.0943948	0.100473	0.0975267	0.0982768	0.108093	0.0960419	0.103344	0.100832	0.100107
2787	0.112884	0.0844922	0.101521	0.0990069	0.120317	0.109119	0.0956247	0.0924566	0.0898844	0.0937641
2788	0.101846	0.0983443	0.0988533	0.100547	0.0995238	0.10946	0.101336	0.0906873	0.0981887	0.101257
2789	0.0986763	0.100627	0.102352	0.100498	0.0965452	0.102019	0.0948003	0.106176	0.099336	0.0987072
2790	0.101314	0.094857	0.100029	0.100421	0.0951681	0.104986	0.105794	0.0980145	0.0981718	0.101157
2791	0.107603	0.105035	0.0984858	0.0977753	0.100584	0.0996993	0.0910023	0.102136	0.0951629	0.102686
2792	0.0962393	0.0886627	0.110778	0.0997897	0.100135	0.0949872	0.113635	0.105555	0.0905858	0.0986835
2793	0.0940191	0.110641	0.117755	0.0923324	0.0955267	0.102254	0.0975246	0.0966314	0.0944477	0.0978213
2794	0.107654	0.0977603	0.0965077	0.101917	0.102404	0.0955037	0.102541	0.099352	0.0964487	0.100021
2795	0.100113	0.0971781	0.105853	0.101376	0.101816	0.10034	0.101903	0.0988839	0.0924547	0.0995889
2796	0.100317	0.0942257	0.0983951	0.0938792	0.103622	0.0941121	0.117282	0.0904996	0.110563	0.0972041
2797	0.0968496	0.0905961	0.0974904	0.111713	0.0985111	0.0969731	0.121299	0.0929645	0.0972247	0.0962287
2798	0.0968211	0.0955155	0.0961566	0.111608	0.0914383	0.123517	0.0959751	0.0931677	0.098111	0.0975201
2799	0.108429	0.102003	0.093859	0.102706	0.10347	0.100282	0.0951612	0.0961178	0.0976415	0.100681
2800	0.0938182	0.0929942	0.0981167	0.100326	0.0965082	0.101846	0.11895	0.0900396	0.112745	0.0946103
2801	0.100125	0.0945203	0.10677	0.0933666	0.10765	0.0975442	0.103295	0.0976297	0.0978615	0.100846
2802	0.111388	0.089012	0.100904	0.0957783	0.101232	0.0997158	0.118692	0.0918944	0.0954523	0.0953054
2803	0.105872	0.0978413	0.104808	0.10276	0.0989228	0.101853	0.103851	0.096267	0.0863209	0.101021
2804	0.109314	0.098639	0.100026	0.0965543	0.09952	0.105391	0.0961427	0.09835	0.094465	0.101457
2805	0.103052	0.0977869	0.107415	0.0950407	0.097855	0.0929483	0.0907568	0.125297	0.0926572	0.0962582
2806	0.103575	0.118949	0.107039	0.0999708	0.0989652	0.0959164	0.0948894	0.093421	0.0898884	0.0969463
2807	0.108036	0.102501	0.0992623	0.0930078	0.098355	0.0934131	0.102933	0.101083	0.101151	0.100335
2808	0.100765	0.106584	0.104659	0.104342	0.098423	0.0936399	0.100956	0.0998234	0.0898395	0.10075
2809	0.10045	0.0918303	0.0998854	0.105116	0.0915094	0.106712	0.104273	0.104966	0.0937086	0.10132
2810	0.101382	0.0990167	0.0939145	0.100422	0.0993128	0.101996	0.0991755	0.0979267	0.106353	0.100974
2811	0.113953	0.0909828	0.0935149	0.0987922	0.0914108	0.0964885	0.097448	0.122323	0.0977497	0.0971117
2812	0.100688	0.0915316	0.104193	0.103152	0.103505	0.100781	0.0996926	0.104882	0.0897661	0.101362
2813	0.102184	0.0950048	0.101578	0.0964019	0.099471	0.106837	0.101562	0.0968264	0.0984217	0.101553
2814	0.096884	0.0996337	0.100631	0.0994468	0.0958606	0.101377	0.100412	0.101438	0.102571	0.101857
2815	0.100371	0.0981688	0.0992186	0.103982	0.10241	0.108339	0.096674	0.0932354	0.097376	0.1002
2816	0.0931765	0.094852	0.0949954	0.097949	0.0907324	0.0932949	0.102967	0.117769	0.118101	0.0964125
2817	0.103305	0.101938	0.102932	0.0955446	0.0982194	0.0973849	0.0985535	0.103858	0.0975317	0.100547
2818	0.101028	0.0935763	0.0971904	0.0955659	0.0943692	0.0909053	0.121634	0.099525	0.109685	0.0965657
2819	0.0998953	0.103569	0.105098	0.0971787	0.0961762	0.0966355	0.0940267	0.110205	0.0946652	0.102328
2820	0.0954555	0.0997943	0.0965646	0.117392	0.0960402	0.110974	0.0902775	0.101146	0.0944297	0.0978767
2821	0.0967749	0.102054	0.100316	0.106365	0.106694	0.0968567	0.102381	0.0917525	0.096989	0.0999234
2822	0.100618	0.100194	0.097058	0.108239	0.0917289	0.105258	0.100255	0.100819	0.0944923	0.10145
2823	0.099069	0.103232	0.0966142	0.10767	0.0993345	0.0980151	0.097255	0.100626	0.0975247	0.10096
2824	0.115689	0.120186	0.0954674	0.0983086	0.0994554	0.0983627	0.0936629	0.0872285	0.0944129	0.0974622
2825	0.113437	0.110857	0.10164	0.0987114	0.0907407	0.096087	0.0915822	0.11271	0.090066	0.0934731
2826	0.096622	0.103763	0.102986	0.100748	0.0992765	0.0944365	0.108909	0.0931872	0.0986171	0.101534
2827	0.101312	0.102965	0.0964055	0.0974845	0.10303	0.0977645	0.0970106	0.0976564	0.106058	0.100726
2828	0.0903308	0.104093	0.0974421	0.0890636	0.0882588	0.0944185	0.0941462	0.118791	0.129667	0.0940449
2829	0.11814	0.0976695	0.102094	0.0949113	0.110088	0.0904638	0.098365	0.103014	0.0886224	0.0959933
2830	0.100141	0.0973443	0.0966115	0.100345	0.106104	0.0976753	0.0979473	0.100212	0.104511	0.0993334
2831	0.108432	0.102237	0.0993195	0.100001	0.0945358	0.104342	0.0996185	0.0975501	0.0932185	0.100637
2832	0.0976039	0.116898	0.113867	0.0948205	0.102114	0.0902839	0.0918946	0.102953	0.0924878	0.0962683
2833	0.0931875	0.0944711	0.11904	0.0958413	0.118718	0.0949953	0.0992683	0.0959405	0.0900187	0.097236
2834	0.0980594	0.095279	0.100147	0.102681	0.0957848	0.104215	0.109008	0.0947081	0.0985629	0.10156
2835	0.0938736	0.0872747	0.120941	0.0948476	0.1197	0.11302	0.092095	0.0925775	0.0899391	0.0938858
2836	0.102575	0.0974457	0.108483	0.0892892	0.102789	0.103086	0.0963017	0.101287	0.0974491	0.100713
2837	0.0964624	0.0975087	0.103963	0.0990816	0.106555	0.103437	0.0959274	0.0966357	0.100368	0.0998462
2838	0.122377	0.118678	0.0951471	0.0956087	0.0985634	0.089689	0.0948106	0.0956656	0.0930939	0.0964848
2839	0.106569	0.0969284	0.0966816	0.0943297	0.101535	0.102684	0.0936456	0.104089	0.104339	0.0992522
2840	0.0986967	0.0975305	0.106766	0.0990687	0.118336	0.0988802	0.0984239	0.0890097	0.09681	0.0959075
2841	0.0940243	0.0943666	0.112476	0.0966635	0.102197	0.0903696	0.10002	0.116159	0.096502	0.0962019
2842	0.119956	0.0978992	0.096181	0.0917759	0.0986086	0.0948704	0.10626	0.0997151	0.0977499	0.0967874
2843	0.105958	0.100068	0.104767	0.097937	0.105324	0.0995123	0.0933306	0.101915	0.0918845	0.0987969
2844	0.0974356	0.107051	0.104764	0.0986575	0.0946385	0.101971	0.0995886	0.0965907	0.0980666	0.101112
2845	0.10299	0.106034	0.100445	0.0952522	0.0941949	0.101225	0.0907962	0.107831	0.100986	0.100219
2846	0.0967394	0.103954	0.102874	0.101049	0.0954056	0.105353	0.0961973	0.0985284	0.0981928	0.101656
2847	0.10016	0.0994685	0.101003	0.100191	0.103097	0.101788	0.0914472	0.104467	0.0974083	0.10089
2848	0.0996105	0.0984868	0.104465	0.0932841	0.0989026	0.0976043	0.10322	0.101411	0.102022	0.100802
2849	0.103311	0.102608	0.0973627	0.0997711	0.0986747	0.101528	0.0989763	0.0958523	0.101766	0.100369
2850	0.0946622	0.0974579	0.1002	0.105903	0.0974381	0.0949376	0.106618	0.103006	0.100248	0.0995432
2851	0.108412	0.0944611	0.0984565	0.0957261	0.0985102	0.108838	0.103343	0.0936944	0.0976998	0.100748
2852	0.103049	0.0958647	0.10834	0.0946634	0.100159	0.100496	0.100535	0.102966	0.0911708	0.102172
2853	0.101753	0.0999234	0.101783	0.102073	0.100835	0.0993545	0.105595	0.0941439	0.0956526	0.0986699
2854	0.10075	0.101925	0.0939492	0.112441	0.0908076	0.0932275	0.0963623	0.117018	0.0970552	0.0965286
2855	0.0993244	0.102539	0.0960971	0.104176	0.0986392	0.108524	0.0990567	0.0899097	0.101732	0.100298
2856	0.0956085	0.0895409	0.1026	0.10241	0.105529	0.104007	0.0992753	0.102314	0.0994573	0.0989078
2857	0.118935	0.114132	0.0972189	0.0927788	0.102303	0.0870601	0.0944385	0.1005	0.0965783	0.0960507
2858	0.0968476	0.098707	0.104125	0.101116	0.0983631	0.105367	0.10465	0.0932986	0.0971051	0.100152
2859	0.09446	0.10232	0.106797	0.0969006	0.102315	0.0986096	0.0962936	0.101054	0.100786	0.1002
2860	0.110384	0.0947103	0.10165	0.103077	0.111992	0.104664	0.0930552	0.0962706	0.0864093	0.0971757
2861	0.0952239	0.10005	0.0973128	0.0955226	0.0970935	0.113956	0.0969481	0.0917167	0.117261	0.0949694
2862	0.107145	0.100845	0.100659	0.101472	0.101919	0.0988933	0.094257	0.102856	0.0921007	0.099632
2863	0.0972031	0.0901863	0.0959215	0.0826485	0.106722	0.0950965	0.106988	0.0973464	0.135057	0.093121
2864	0.101576	0.103053	0.0940429	0.104633	0.103624	0.0991919	0.0954838	0.0964422	0.10171	0.100736
2865	0.107468	0.105783	0.0987301	0.099254	0.0979313	0.0954214	0.0984625	0.100651	0.0964417	0.099916
2866	0.0981573	0.0958499	0.0963741	0.107912	0.099285	0.102447	0.103876	0.096867	0.0982795	0.101179
2867	0.102866	0.0995719	0.100868	0.102012	0.100961	0.106222	0.0944696	0.0992051	0.0949138	0.0986247
2868	0.0991023	0.0952863	0.102292	0.100321	0.095163	0.106268	0.0970933	0.105965	0.0972958	0.100941
2869	0.101443	0.10708	0.0974838	0.100442	0.0908705	0.0980744	0.10415	0.0979339	0.101865	0.100976
2870	0.100748	0.0992	0.106809	0.0990212	0.103717	0.105078	0.0919642	0.100886	0.0905437	0.101543
2871	0.104347	0.102249	0.101892	0.100266	0.0951661	0.10028	0.099546	0.101864	0.0932568	0.100948
2872	0.0967376	0.0940291	0.0944766	0.0994765	0.0982782	0.0905828	0.121002	0.095553	0.114063	0.0961351
2873	0.0992382	0.0948041	0.102077	0.0960768	0.0952485	0.0995478	0.101085	0.108943	0.101786	0.101032
2874	0.0960441	0.101906	0.100189	0.10341	0.0980257	0.100888	0.0958172	0.103295	0.100584	0.0998697
2875	0.10141	0.0986781	0.10035	0.0999409	0.0947508	0.0975099	0.100764	0.108524	0.097225	0.100754
2876	0.0982209	0.099602	0.117851	0.095215	0.11498	0.0946236	0.0960033	0.0970196	0.0871489	0.0981428
2877	0.0955011	0.100681	0.100223	0.105571	0.0971937	0.107181	0.0994714	0.094822	0.100016	0.0993095
2878	0.1045	0.094481	0.101348	0.100197	0.0992072	0.10049	0.103571	0.101665	0.093258	0.101035
2879	0.0943073	0.0917579	0.111319	0.0971089	0.0920064	0.101483	0.123165	0.094732	0.094843	0.0983713
2880	0.101207	0.103628	0.103838	0.0948498	0.0919377	0.103443	0.100937	0.0991369	0.0986199	0.102284
2881	0.0908452	0.110099	0.12099	0.095992	0.0888172	0.117363	0.0943252	0.0938762	0.0909077	0.095224
2882	0.092653	0.0982927	0.109452	0.0955595	0.0906278	0.0972993	0.100635	0.116605	0.101276	0.0968139
2883	0.0949389	0.115656	0.0934551	0.0978049	0.0901203	0.0993516	0.0946623	0.0993486	0.119196	0.0961256
2884	0.101546	0.0998536	0.0992282	0.102028	0.105088	0.101844	0.0972182	0.095467	0.0991843	0.0985008
2885	0.10106	0.0925079	0.0982919	0.0929724	0.0921839	0.103238	0.104688	0.105703	0.107477	0.101995
2886	0.0977701	0.107613	0.102772	0.103635	0.0957549	0.105258	0.0938429	0.0971087	0.0946298	0.101569
2887	0.0944215	0.0969654	0.0977971	0.119537	0.0976246	0.115895	0.0940394	0.09517	0.092327	0.0959169
2888	0.0968909	0.103694	0.106946	0.0972674	0.0962496	0.103061	0.100484	0.0973816	0.0992633	0.0983061
2889	0.102336	0.103364	0.103568	0.0970252	0.0999805	0.0945492	0.10008	0.102477	0.0984341	0.0978861
2890	0.0886367	0.0962125	0.102836	0.118063	0.0962181	0.111659	0.0983895	0.0973398	0.0953915	0.0946997
2891	0.0924508	0.0942414	0.0933185	0.101682	0.0978106	0.0989119	0.112413	0.0950371	0.118759	0.0958077
2892	0.115652	0.0944246	0.094397	0.0958247	0.098403	0.12234	0.0910842	0.0932626	0.0976807	0.0966046
2893	0.0994835	0.10284	0.100888	0.101717	0.0986502	0.0976281	0.0990726	0.101653	0.0973335	0.100745
2894	0.0982401	0.105229	0.100733	0.105901	0.0972285	0.102953	0.102383	0.0913461	0.0964654	0.0995184
2895	0.0988949	0.0963893	0.0984473	0.11217	0.118847	0.0967462	0.0933126	0.095059	0.0951852	0.0947568
2896	0.091402	0.101924	0.0973788	0.126121	0.132939	0.0894343	0.0906309	0.0879553	0.0929183	0.0891081
2897	0.104194	0.0873619	0.101648	0.099866	0.0988835	0.10156	0.107919	0.104051	0.093464	0.100645
2898	0.104266	0.0980708	0.0996765	0.0984921	0.107885	0.0963793	0.103527	0.0927033	0.0980864	0.101002
2899	0.118428	0.108174	0.0975692	0.089199	0.0974306	0.102917	0.0914007	0.0987003	0.100247	0.0957102
2900	0.104145	0.0908182	0.0978478	0.111138	0.0912666	0.1003	0.0992248	0.117685	0.090015	0.0970798
2901	0.1045	0.094924	0.0988442	0.0938275	0.108173	0.106533	0.0917725	0.0982181	0.102081	0.101149
2902	0.0952832	0.103211	0.101092	0.104757	0.103438	0.102078	0.0933066	0.0978688	0.0981039	0.100937
2903	0.116815	0.0889432	0.103741	0.0942291	0.101315	0.0933586	0.0975461	0.119645	0.087972	0.0953892
2904	0.101867	0.0988224	0.105138	0.0968053	0.0954075	0.105382	0.0976794	0.102628	0.0940904	0.101794
2905	0.0970486	0.0969502	0.102698	0.100918	0.0972835	0.0998985	0.103477	0.102543	0.0997817	0.0991589
2906	0.100908	0.10203	0.103482	0.100149	0.0989732	0.108931	0.0892052	0.101494	0.0936935	0.100821
2907	0.0960035	0.101905	0.0988554	0.106242	0.101949	0.0993035	0.100064	0.0953766	0.100611	0.0998821
2908	0.104645	0.0977752	0.0986129	0.10172	0.0901691	0.100719	0.106924	0.10316	0.0963458	0.0998158
2909	0.103191	0.0940948	0.0990497	0.0989232	0.0979518	0.103452	0.102726	0.10043	0.100392	0.0996813
2910	0.0996398	0.103817	0.0948071	0.108207	0.104395	0.0985461	0.0976082	0.0932919	0.0987092	0.101493
2911	0.10249	0.104953	0.101626	0.0959048	0.09719	0.104404	0.0939302	0.100082	0.0999922	0.0992775
2912	0.0967967	0.105723	0.135436	0.0859605	0.106311	0.111677	0.0889221	0.0909208	0.0840643	0.0914913
2913	0.0973065	0.0977371	0.102934	0.100123	0.101497	0.0974425	0.0996095	0.104023	0.0999314	0.0991804
2914	0.100341	0.0941168	0.100836	0.103162	0.102155	0.0940416	0.102237	0.107203	0.0961696	0.0995489
2915	0.101088	0.104521	0.0985364	0.0973034	0.0959524	0.0976089	0.100813	0.0992524	0.103123	0.102126
2916	0.101595	0.0951031	0.101869	0.0983123	0.103188	0.101658	0.0953163	0.104124	0.097873	0.100762
2917	0.115401	0.0990141	0.0903658	0.117388	0.10812	0.0894922	0.106547	0.0930323	0.0867513	0.0939177
2918	0.120398	0.0926728	0.0986507	0.0931383	0.101805	0.0987478	0.0903279	0.115262	0.0926398	0.09569
2919	0.105175	0.0954448	0.0965149	0.108341	0.100003	0.10107	0.0963118	0.105303	0.0902046	0.101657
2920	0.105922	0.0986732	0.0994626	0.0935088	0.0993777	0.0992249	0.0993428	0.101849	0.101769	0.100895
2921	0.103386	0.106472	0.102226	0.0973041	0.0982898	0.10161	0.0990695	0.0935122	0.0975302	0.100547
2922	0.0973912	0.105158	0.105932	0.100348	0.0976329	0.0978488	0.099654	0.100276	0.0959217	0.0995196
2923	0.113837	0.0935395	0.0971426	0.0974366	0.0940586	0.0965285	0.119633	0.0950664	0.0963565	0.096082
2924	0.0898503	0.117515	0.118137	0.0948991	0.0899209	0.100442	0.0955587	0.100223	0.0961969	0.096229
2925	0.105614	0.101958	0.104695	0.0916587	0.0989294	0.0951113	0.0953037	0.108404	0.0972835	0.100735
2926	0.104516	0.0933382	0.102478	0.0964143	0.101903	0.102213	0.10224	0.100588	0.0960803	0.0998629
2927	0.0973198	0.0967592	0.108502	0.0963296	0.10182	0.0979716	0.0999572	0.104623	0.0963096	0.0998335
2928	0.0995229	0.0962697	0.102636	0.102733	0.0973694	0.0974384	0.106274	0.102569	0.0956088	0.0992803
2929	0.108481	0.102382	0.0957944	0.102793	0.091129	0.109044	0.0954991	0.100244	0.0938913	0.100788
2930	0.0968018	0.100356	0.108198	0.0984061	0.093246	0.101596	0.0991357	0.106725	0.0955031	0.0994224
2931	0.0957533	0.103425	0.10652	0.101272	0.0957346	0.0960602	0.094016	0.113834	0.0947817	0.0980611
2932	0.104763	0.0980568	0.0977251	0.101141	0.106972	0.101016	0.0961578	0.096848	0.0972565	0.100126
2933	0.118106	0.112219	0.0906862	0.0943382	0.0910611	0.0958985	0.106369	0.0918769	0.106619	0.0930742
2934	0.0999934	0.0932009	0.103142	0.0969157	0.101476	0.107321	0.0955299	0.102617	0.099982	0.0994361
2935	0.0942157	0.0958313	0.103049	0.103451	0.0916538	0.106837	0.104342	0.100922	0.0979547	0.101548
2936	0.0970001	0.120749	0.112725	0.0974342	0.0923411	0.0949669	0.100571	0.0936609	0.0913606	0.098621
2937	0.107715	0.0970821	0.104187	0.0912848	0.0984381	0.103946	0.0986982	0.100918	0.0970818	0.100212
2938	0.0994278	0.101928	0.111941	0.0982159	0.118869	0.0997495	0.090816	0.0920847	0.089205	0.0968724
2939	0.0985742	0.104398	0.103514	0.101459	0.0958089	0.103085	0.100946	0.0949899	0.095109	0.10204
2940	0.107882	0.101638	0.106817	0.0914216	0.0981781	0.103921	0.0987099	0.0970307	0.0933547	0.100507
2941	0.100456	0.107655	0.104121	0.0983626	0.0917471	0.106963	0.0957376	0.0984888	0.0945922	0.10168
2942	0.0874992	0.0917156	0.0988555	0.136113	0.106504	0.10938	0.0932704	0.0961098	0.0866081	0.0934749
2943	0.117034	0.0903446	0.0996195	0.0910004	0.102132	0.0992528	0.114383	0.0927011	0.096936	0.0960782
2944	0.0970669	0.0966941	0.109619	0.0909519	0.092023	0.0989369	0.0962321	0.120264	0.0988888	0.0984846
2945	0.0936462	0.0942955	0.0941949	0.0908712	0.0917122	0.117568	0.104955	0.0890431	0.130461	0.0934886
2946	0.0960268	0.101109	0.112059	0.094918	0.123064	0.0963677	0.0883554	0.0949389	0.0963337	0.096026
2947	0.0996969	0.0958556	0.108376	0.0949258	0.0993517	0.102513	0.0976784	0.104986	0.0944321	0.101611
2948	0.0969256	0.0871636	0.108366	0.0914055	0.0944371	0.0944901	0.102932	0.125678	0.101088	0.0965448
2949	0.0983615	0.102388	0.0977327	0.0994332	0.0982145	0.0985316	0.0964422	0.10355	0.105438	0.100166
2950	0.097874	0.0979333	0.103503	0.102064	0.0984534	0.0930366	0.0925491	0.120931	0.0967622	0.0963478
2951	0.121773	0.0977119	0.0970641	0.0949624	0.0936251	0.0928688	0.110186	0.102999	0.0923936	0.0960108
2952	0.0943668	0.0959741	0.0989584	0.0971577	0.0918837	0.0987234	0.0944148	0.119936	0.110493	0.0980454
2953	0.103229	0.0971117	0.106208	0.0966703	0.102193	0.105204	0.0988114	0.0968854	0.0930381	0.100106
2954	0.100738	0.0988648	0.114685	0.092676	0.115233	0.0984305	0.0964241	0.0931416	0.0908105	0.0979754
2955	0.103991	0.105	0.100312	0.101069	0.0931104	0.0923321	0.10215	0.106872	0.0958015	0.0992793
2956	0.0999928	0.121806	0.109616	0.0987975	0.0938598	0.0901669	0.102208	0.0945795	0.0926363	0.0958193
2957	0.118926	0.113028	0.0982855	0.0948482	0.102136	0.0904749	0.0981453	0.0950631	0.0929275	0.0960326
2958	0.1018	0.102611	0.104681	0.0986755	0.0989194	0.0940755	0.0994721	0.10471	0.093614	0.101197
2959	0.103782	0.100471	0.10176	0.0985179	0.105975	0.0923348	0.0950321	0.106831	0.0956981	0.0994163
2960	0.114163	0.0954065	0.102756	0.0928556	0.140086	0.0919071	0.088162	0.0892492	0.090846	0.0939496
2961	0.103524	0.0979218	0.103959	0.0994698	0.102825	0.0969195	0.0985094	0.103523	0.0926888	0.100305
2962	0.0979797	0.103501	0.101265	0.100639	0.0997207	0.109452	0.0896547	0.0981351	0.0983986	0.101227
2963	0.0976749	0.0969764	0.107529	0.0993345	0.100495	0.0992351	0.105357	0.0992567	0.0949281	0.0986173
2964	0.10264	0.128871	0.0984113	0.0902633	0.0944872	0.0898059	0.0925798	0.0957456	0.114456	0.0930696
2965	0.100266	0.0969945	0.106518	0.0951469	0.0941449	0.108187	0.100376	0.100965	0.0965542	0.100293
2966	0.100065	0.0929626	0.111652	0.0950478	0.0982193	0.0990343	0.109128	0.100405	0.0963152	0.0961235
2967	0.0952411	0.118833	0.107552	0.0988226	0.0955887	0.102148	0.0932574	0.0928034	0.0978805	0.09757
2968	0.0969893	0.0954387	0.098443	0.103876	0.114063	0.0969289	0.100317	0.093325	0.102878	0.0978285
2969	0.100774	0.101557	0.101261	0.101913	0.102273	0.0931123	0.102832	0.0994275	0.0967005	0.100134
2970	0.103886	0.0984865	0.101606	0.0971893	0.102723	0.0972687	0.103495	0.0971913	0.0976003	0.100445
2971	0.100464	0.110802	0.0917146	0.0952705	0.0983287	0.0955774	0.0961132	0.0967686	0.119482	0.0962044
2972	0.101477	0.0942508	0.11327	0.0899818	0.119616	0.0978496	0.0970531	0.0939882	0.0940634	0.0974609
2973	0.103636	0.0955957	0.103931	0.0952092	0.0967495	0.0969914	0.11033	0.0995961	0.0950013	0.102745
2974	0.10047	0.0984497	0.101317	0.101723	0.09394	0.107827	0.0963037	0.103338	0.096424	0.099946
2975	0.0997155	0.0965054	0.0977464	0.093056	0.115262	0.0947905	0.0913613	0.102663	0.113304	0.0956821
2976	0.0993098	0.104623	0.107824	0.100648	0.0966499	0.102309	0.0991284	0.0983305	0.0914905	0.0991137
2977	0.0971149	0.0983953	0.101632	0.0996989	0.0944646	0.108446	0.104967	0.0935804	0.101107	0.100495
2978	0.113544	0.113411	0.100021	0.0984358	0.101391	0.0934253	0.0974244	0.0943852	0.0922741	0.0954459
2979	0.110736	0.0880666	0.113028	0.085694	0.0849687	0.0908283	0.103915	0.139209	0.0906906	0.0909155
2980	0.101236	0.102594	0.102986	0.0971836	0.107287	0.0910963	0.0945785	0.105383	0.0970614	0.100504
2981	0.106918	0.0931685	0.0995552	0.0986283	0.101508	0.104559	0.0975309	0.102649	0.0957071	0.0994938
2982	0.0961786	0.087299	0.100549	0.094711	0.0948831	0.104877	0.112861	0.10042	0.110685	0.0972814
2983	0.100518	0.0873837	0.110705	0.0964492	0.125113	0.100536	0.0999212	0.0904169	0.0904184	0.0975854
2984	0.0991927	0.101613	0.10395	0.0994767	0.0980892	0.0970763	0.103378	0.0998143	0.0968174	0.100397
2985	0.0901183	0.0951082	0.109362	0.0924586	0.112708	0.0939245	0.0931405	0.1074	0.111387	0.0937179
2986	0.0986751	0.0917659	0.101526	0.114083	0.100007	0.0925169	0.0967045	0.118808	0.0873815	0.0980286
2987	0.0980626	0.0967005	0.0986679	0.118858	0.0932459	0.0911079	0.120082	0.0985286	0.0887858	0.0956809
2988	0.0999463	0.096083	0.0982766	0.0992403	0.0959644	0.0946935	0.106455	0.105202	0.102633	0.1017
2989	0.0979224	0.0993171	0.104057	0.100814	0.0916917	0.109835	0.0975485	0.102336	0.0945209	0.101625
2990	0.0976949	0.0949753	0.0955854	0.0962641	0.0951939	0.0952877	0.0955137	0.118627	0.113956	0.0970445
2991	0.10358	0.0938842	0.0985751	0.101926	0.0983599	0.0995709	0.107333	0.0994587	0.0970933	0.100156
2992	0.111993	0.0928275	0.0945884	0.0981429	0.119099	0.0919549	0.0947563	0.101932	0.0995817	0.0950285
2993	0.100715	0.0937093	0.101128	0.101783	0.0981552	0.105123	0.107035	0.0952859	0.0968695	0.0999726
2994	0.104883	0.100035	0.100292	0.100744	0.0994496	0.0982066	0.0999798	0.100648	0.0943669	0.101351
2995	0.0989296	0.102202	0.10408	0.103799	0.0941624	0.103684	0.102879	0.0971053	0.092641	0.100203
2996	0.104842	0.0916543	0.1005	0.0923724	0.099667	0.102506	0.0999334	0.104977	0.102062	0.101347
2997	0.096521	0.102201	0.10091	0.106522	0.0979932	0.0968195	0.0988273	0.103525	0.096647	0.100018
2998	0.100522	0.097851	0.099651	0.0991159	0.0978576	0.0968169	0.0999172	0.107636	0.10068	0.0999166
2999	0.1191	0.100254	0.0947611	0.0916715	0.0928977	0.1171	0.0935395	0.0956107	0.0996214	0.0950883
3000	0.0966198	0.0974972	0.0985993	0.106156	0.0981964	0.104958	0.102684	0.095304	0.10034	0.0997044
