# Supplementary material for: Inferring multimodal latent topics from electronic health records
Source: Nat Commun. 2020 May 21;11:2536. doi: 10.1038/s41467-020-16378-3 (PMC7242436; doi:10.1038/s41467-020-16378-3)
Supplement: Supplementary file 13 — Supplementary Software 1 [file 41467_2020_16378_MOESM13_ESM.zip › Supplementary_software/mixehr/data/sim123/trainData_nmar_SJCVB0_nmar_K10_B100_iter4_miscnt.csv]

2	1	14.9303	15.5075	13.5681	13.9882	22.0268	15.464	25.6306	23.6239	11.3249	7.83323
2	2	12.9611	13.2905	11.9129	11.5692	16.8125	9.99488	16.6367	18.6285	12.3591	15.0213
2	3	11.393	6.33661	12.1803	10.7728	18.1688	13.622	22.0648	16.3202	12.4924	14.4015
2	4	14.3387	17.4196	7.18942	13.7954	22.7398	14.718	26.9751	23.5002	10.0267	16.4722
2	5	11.3524	10.2837	9.28054	12.4885	14.376	12.0464	23.5184	12.6607	12.3814	15.3751
2	6	13.373	20.1655	13.3848	12.6506	19.6163	18.4322	18.8852	22.0069	10.529	15.5134
2	7	12.3624	19.8855	12.9893	12.4046	18.1649	15.4315	9.75412	19.1893	10.9326	20.3394
2	8	11.6258	15.2353	13.8437	12.3462	21.6876	18.1291	17.7618	21.5917	10.7173	20.5874
2	9	11.8235	21.2856	7.73385	12.1897	20.147	15.6578	19.769	21.9585	7.69417	18.1529
2	10	11.4519	18.0767	13.8066	14.1335	17.4253	17.7799	14.838	15.3255	11.2231	19.0944
2	11	15.2058	20.7921	14.4326	10.4961	16.3862	17.4212	25.7599	24.0056	13.3991	14.369
2	12	11.9231	18.6175	10.3836	7.48138	8.81425	12.3271	18.8058	18.5527	12.7111	20.0856
2	13	13.5602	15.0816	12.7554	9.12317	15.8438	16.5315	26.571	22.3049	13.6808	20.1868
2	14	12.7066	20.0413	5.81066	7.54548	13.887	16.9896	25.6406	23.5854	7.73531	20.4603
2	15	8.47033	14.1661	8.58761	6.59777	8.86073	8.25181	17.5616	12.5174	10.829	12.7856
2	16	14.6211	21.6818	12.3302	11.0403	21.5422	10.9274	26.7604	23.5799	12.7329	13.6909
2	17	13.3912	21.5144	12.7957	11.6632	18.6544	9.75116	18.7901	19.8991	13.8526	18.5749
2	18	10.6895	12.9447	11.6304	9.54226	18.8355	8.96337	22.7348	17.7639	12.401	16.1134
2	19	13.0822	21.3663	6.86595	11.7531	21.4485	10.8559	28.6335	22.3956	10.6501	19.0001
2	20	12.0883	20.2894	11.3672	11.9389	16.2207	9.56312	25.8203	15.4275	14.4984	20.4352
2	21	10.0905	20.6562	13.6639	13.6235	20.1422	18.4813	27.5502	16.9025	12.9522	9.50427
2	22	8.01763	19.8295	12.0008	9.77205	14.1435	13.8595	17.7854	14.4906	11.5521	16.7549
2	23	6.85708	11.9302	13.796	14.4569	22.102	17.3766	27.1415	15.0374	14.009	18.5504
2	24	8.79144	22.1935	7.78059	12.5771	22.0911	16.9963	27.9978	18.1532	7.61727	19.0906
2	25	7.45776	20.5949	12.9411	14.556	16.576	17.9168	27.3839	9.85405	14.0033	17.6014
