# Supplementary material for: Inferring multimodal latent topics from electronic health records
Source: Nat Commun. 2020 May 21;11:2536. doi: 10.1038/s41467-020-16378-3 (PMC7242436; doi:10.1038/s41467-020-16378-3)
Supplement: Supplementary file 13 — Supplementary Software 1 [file 41467_2020_16378_MOESM13_ESM.zip › Supplementary_software/mixehr/data/sim123/trainData_nmar_SJCVB0_nmar_K10_B100_iter1_phi.csv]

1	1	0.170399	11.5969	23.7234	13.1284	10.0892	51.4506	37.2685	20.6961	19.4801	88.3965
1	2	10.8104	97.8989	9.79563	16.632	36.1105	17.4789	62.2629	93.8595	9.94857	21.2025
1	3	25.6124	86.0116	24.8252	35.1982	2.64212	87.5431	24.8918	54.1725	9.31797	28.7849
1	4	45.5651	56.0293	16.0969	41.9921	16.1815	29.1215	50.0729	2.46577	54.6179	64.857
1	5	21.2409	60.0998	38.5336	20.19	11.0193	52.1248	37.8989	91.5891	11.5728	49.7309
1	6	19.7521	32.5261	7.46821	40.7898	7.43303	18.5829	101.868	11.6581	82.3867	35.5351
1	7	31.391	4.46223	21.9264	16.1763	28.7356	56.054	131.919	13.301	69.1401	3.89396
1	8	79.7564	43.2776	5.70901	41.0011	8.80044	12.3972	103.023	20.531	73.078	61.4266
1	9	66.1263	18.7272	53.014	36.8505	31.9124	22.1749	66.6815	7.97165	99.9855	13.556
1	10	87.5344	51.8094	11.4799	8.58837	77.246	3.66062	115.695	55.7681	14.6485	6.56929
1	11	2.43566	21.4681	10.3642	67.7072	79.4854	13.2822	37.8141	2.01792	38.7353	25.69
1	12	32.5575	3.43136	9.57897	60.0874	115.441	45.1149	63.0253	12.5167	49.7319	1.51516
1	13	16.3394	112.779	21.5824	122.878	39.0457	24.7709	24.8118	52.5847	13.623	3.58506
1	14	9.86183	15.0801	48.0304	103.969	65.7484	61.4444	43.8628	11.0864	24.0995	0.817079
1	15	42.1929	35.9095	23.402	20.2649	156.014	12.9684	29.4512	53.3118	0.668002	3.81732
1	16	4.89136	13.7457	35.5501	59.5417	18.7688	50.8983	28.595	9.93568	28.396	110.677
1	17	32.4683	38.0871	47.8342	82.3521	33.9022	95.1752	28.4909	39.9936	25.0879	33.6085
1	18	10.7033	103.264	22.054	92.5419	37.3357	105.152	5.80384	66.5907	16.3716	1.18365
1	19	61.5777	30.8117	37.222	54.0831	8.2137	46.4746	28.4331	46.2463	51.1699	63.7678
1	20	65.5302	12.7698	51.1525	41.29	81.4174	75.0325	1.09808	89.5955	1.5386	33.5754
1	21	46.4699	13.5587	16.7708	16.0469	42.1067	19.1534	4.331	23.5264	38.7674	92.2688
1	22	86.9801	44.2775	6.35945	40.3209	77.5787	2.01208	33.263	106.846	13.1345	27.2277
1	23	96.3574	65.5983	54.2964	1.7956	41.6441	8.05022	5.71533	116.778	28.5895	64.1751
1	24	50.9069	24.0062	67.4558	7.55501	28.9729	35.3385	26.5622	81.8288	67.3441	25.0296
1	25	44.305	5.60546	29.6403	8.6123	102.368	1.02165	43.2295	141.694	22.4182	70.1061
