# Supplementary material for: Inferring multimodal latent topics from electronic health records
Source: Nat Commun. 2020 May 21;11:2536. doi: 10.1038/s41467-020-16378-3 (PMC7242436; doi:10.1038/s41467-020-16378-3)
Supplement: Supplementary file 13 — Supplementary Software 1 [file 41467_2020_16378_MOESM13_ESM.zip › Supplementary_software/mixehr/data/sim123/testData_labOnly_nmar_iter9_thetaTest.csv]

2001	0.0998989	0.100813	0.098305	0.0967688	0.0987024	0.0997171	0.103439	0.0976178	0.101379	0.10336
2002	0.100679	0.0995165	0.100772	0.1013	0.0986055	0.0994426	0.099493	0.0985023	0.100846	0.100844
2003	0.0989538	0.102427	0.100854	0.101726	0.100336	0.0965356	0.100986	0.0979567	0.0998343	0.10039
2004	0.099376	0.0968095	0.0988456	0.100845	0.0969226	0.100079	0.104752	0.100371	0.0986904	0.103309
2005	0.0980501	0.0990873	0.101492	0.10455	0.0983292	0.0999585	0.0981354	0.0981514	0.102967	0.0992796
2006	0.10098	0.0994576	0.100089	0.102493	0.0968913	0.099485	0.101775	0.0984788	0.100956	0.099395
2007	0.0976445	0.0989835	0.0996298	0.103897	0.0990399	0.101012	0.0977984	0.100322	0.103594	0.098079
2008	0.0966159	0.0973845	0.0976925	0.101731	0.100017	0.102166	0.0978248	0.100191	0.104844	0.101532
2009	0.102437	0.0944064	0.0995938	0.0994852	0.0996984	0.101996	0.104002	0.0998868	0.0966616	0.101833
2010	0.0989762	0.102001	0.100938	0.102145	0.0983217	0.0997654	0.102032	0.0974606	0.0977822	0.100577
2011	0.0984132	0.0960164	0.0966681	0.109653	0.0984028	0.101953	0.0984495	0.10005	0.0997922	0.100602
2012	0.0997025	0.0958975	0.100371	0.104695	0.0996026	0.0977615	0.0997	0.101145	0.101045	0.10008
2013	0.100641	0.0984466	0.10593	0.100617	0.0996372	0.0995491	0.0983496	0.104036	0.0982523	0.0945423
2014	0.0974071	0.10327	0.100665	0.0996168	0.101591	0.0963967	0.0996769	0.100013	0.101141	0.100223
2015	0.101034	0.0988238	0.103905	0.094878	0.0980148	0.0999211	0.102618	0.101375	0.0984754	0.100955
2016	0.0987901	0.0991646	0.0964928	0.103247	0.0991101	0.101752	0.0993462	0.0974312	0.10325	0.101416
2017	0.0960356	0.101871	0.0983974	0.10534	0.097806	0.101862	0.0981379	0.0989759	0.100347	0.101228
2018	0.100429	0.099746	0.0992412	0.0984848	0.0954433	0.101677	0.102338	0.0962152	0.10243	0.103995
2019	0.101309	0.0978868	0.105012	0.101729	0.0981971	0.098032	0.100956	0.101796	0.0986185	0.096464
2020	0.0933614	0.100914	0.0972716	0.10391	0.097827	0.100563	0.0949325	0.101866	0.105732	0.103624
2021	0.0970502	0.100299	0.100748	0.0988502	0.0956468	0.101466	0.101411	0.099389	0.103076	0.102062
2022	0.099303	0.0999336	0.0992617	0.100087	0.0997564	0.100188	0.0984759	0.100457	0.102527	0.100011
2023	0.098157	0.103962	0.09887	0.0989199	0.099933	0.0983379	0.0968232	0.0979615	0.106231	0.100804
2024	0.0994891	0.0988936	0.102976	0.0963852	0.100964	0.0986554	0.0983804	0.101105	0.102162	0.10099
2025	0.101632	0.0972988	0.0970277	0.0994201	0.0978885	0.0990662	0.101425	0.0999691	0.104524	0.101749
2026	0.0967541	0.0987304	0.0959455	0.102022	0.102636	0.0996814	0.0978312	0.101607	0.10291	0.101883
2027	0.0991577	0.0957856	0.0989445	0.0997866	0.101292	0.0991696	0.0990649	0.101813	0.105403	0.0995839
2028	0.101296	0.0954725	0.0964714	0.102362	0.0978684	0.102761	0.103574	0.101453	0.0994413	0.099301
2029	0.0986414	0.0959335	0.0965068	0.102622	0.100187	0.101468	0.0988922	0.10248	0.101704	0.101565
2030	0.0987357	0.0962417	0.0997663	0.107039	0.0997516	0.100587	0.100375	0.0984821	0.102327	0.0966948
2031	0.100276	0.0948639	0.100664	0.103125	0.0983827	0.103563	0.0985087	0.101945	0.100273	0.0983979
2032	0.098761	0.0942179	0.102154	0.0993051	0.101422	0.102552	0.0996106	0.101815	0.099036	0.101126
2033	0.0990686	0.101869	0.0979897	0.098535	0.101782	0.0967538	0.0985146	0.0992201	0.104538	0.101729
2034	0.0975729	0.103235	0.0985382	0.10041	0.10189	0.0996696	0.095717	0.0987148	0.102113	0.102139
2035	0.100728	0.0968128	0.100314	0.101299	0.101417	0.100321	0.102967	0.100467	0.0983687	0.0973052
2036	0.100183	0.0973699	0.0993281	0.103225	0.0980665	0.102948	0.0995189	0.0988835	0.104097	0.09638
2037	0.104155	0.0960015	0.0993296	0.102845	0.0992128	0.0976043	0.104353	0.0963431	0.100601	0.0995551
2038	0.0985686	0.0993698	0.0985014	0.104793	0.101683	0.0993991	0.09742	0.097182	0.104074	0.0990088
2039	0.101846	0.0996199	0.0991276	0.105034	0.0971647	0.0992966	0.102629	0.0967797	0.0990329	0.0994697
2040	0.103556	0.0947967	0.0970187	0.102117	0.0988094	0.0986232	0.103698	0.0969761	0.101232	0.103173
2041	0.0997978	0.0994876	0.10141	0.103391	0.0991246	0.0976433	0.101343	0.0977167	0.0982694	0.101817
2042	0.102424	0.0986802	0.0993822	0.0980487	0.101785	0.101778	0.0999554	0.0971192	0.100682	0.100145
2043	0.102336	0.095256	0.0994879	0.0979082	0.0999105	0.0994194	0.103663	0.0993183	0.100508	0.102193
2044	0.101673	0.0991542	0.0969632	0.100287	0.0992957	0.10135	0.101124	0.100147	0.103413	0.0965924
2045	0.0983501	0.0970522	0.102093	0.0979915	0.0979827	0.0994597	0.103573	0.102446	0.100275	0.100778
2046	0.097979	0.102319	0.0985741	0.104012	0.0965934	0.100496	0.0979035	0.098527	0.102079	0.101518
2047	0.0972725	0.100947	0.10342	0.100951	0.0990439	0.0966709	0.0997759	0.0992788	0.100419	0.102221
2048	0.0973159	0.101497	0.101829	0.0966521	0.100031	0.099718	0.0994896	0.101515	0.0992587	0.102694
2049	0.0966654	0.0985465	0.103775	0.100298	0.098978	0.0997845	0.098546	0.100474	0.101618	0.101314
2050	0.0986524	0.0976707	0.0992565	0.100857	0.0970693	0.1008	0.0976521	0.102526	0.104029	0.101487
2051	0.0981859	0.0961995	0.0964279	0.106553	0.100125	0.100673	0.103092	0.0993663	0.0999079	0.0994695
2052	0.0991404	0.0961156	0.0982957	0.10734	0.0996183	0.102421	0.099641	0.0993075	0.101257	0.0968638
2053	0.101103	0.0968888	0.0982077	0.102203	0.100184	0.103164	0.0959074	0.100328	0.103361	0.0986529
2054	0.100267	0.0949579	0.10074	0.105212	0.100192	0.101201	0.099565	0.102623	0.0979455	0.0972946
2055	0.0996368	0.100568	0.0979029	0.0957674	0.101969	0.0993503	0.0971937	0.101022	0.106057	0.100533
2056	0.103135	0.0978458	0.100163	0.100945	0.0996005	0.100496	0.102192	0.0983562	0.0995106	0.0977572
2057	0.0971637	0.101561	0.0997716	0.106286	0.0993403	0.0980649	0.0984015	0.100034	0.100002	0.0993758
2058	0.102657	0.0960518	0.0960127	0.100124	0.0987899	0.102607	0.103081	0.0998013	0.100859	0.100015
2059	0.0970235	0.0982648	0.0995224	0.103664	0.100783	0.0989085	0.0988616	0.103066	0.100033	0.0998736
2060	0.0977047	0.0990807	0.0960761	0.100709	0.098614	0.100717	0.0988048	0.102157	0.10481	0.101328
2061	0.0985845	0.100478	0.0978286	0.0987971	0.0981497	0.0988201	0.102767	0.10148	0.0998102	0.103284
2062	0.100802	0.0977569	0.099963	0.103225	0.0969689	0.0992346	0.103642	0.100068	0.0997059	0.0986345
2063	0.100445	0.10091	0.0983459	0.100913	0.0999773	0.0986154	0.101206	0.0971153	0.100552	0.10192
2064	0.0965835	0.100443	0.0989858	0.104088	0.0998728	0.100398	0.0985085	0.10117	0.0995949	0.100356
2065	0.100165	0.10118	0.0993581	0.104203	0.0996269	0.0984866	0.101395	0.0985213	0.0968329	0.100232
2066	0.0975735	0.102239	0.0986071	0.103824	0.100877	0.0997859	0.0969195	0.0992331	0.101302	0.099639
2067	0.09619	0.0992251	0.101097	0.10057	0.0975215	0.0995144	0.0989622	0.101502	0.103297	0.102122
2068	0.0993799	0.0986696	0.100055	0.0984468	0.0965688	0.101675	0.102713	0.103036	0.0993741	0.100081
2069	0.0985164	0.0990939	0.0986008	0.104778	0.101712	0.101153	0.0985639	0.098253	0.100363	0.0989661
2070	0.0997947	0.0952005	0.0988905	0.100672	0.0975655	0.100395	0.105897	0.101636	0.0984223	0.101527
2071	0.095777	0.0994189	0.100284	0.100191	0.0978238	0.100938	0.0970712	0.102167	0.105324	0.101005
2072	0.10054	0.0956575	0.0988384	0.102524	0.098865	0.100713	0.106066	0.099545	0.0980918	0.0991591
2073	0.0974494	0.10093	0.0959776	0.102823	0.102136	0.0985092	0.0995642	0.0968966	0.104415	0.101299
2074	0.0975497	0.0998254	0.0963734	0.102213	0.101157	0.101639	0.0962191	0.101846	0.102279	0.100898
2075	0.0973458	0.0966673	0.0984103	0.105085	0.0980187	0.102768	0.0991139	0.101121	0.0991821	0.102289
2076	0.101437	0.0980431	0.0973601	0.102341	0.098691	0.0999259	0.102831	0.0965147	0.101652	0.101204
2077	0.100224	0.0999122	0.100187	0.0995782	0.0974783	0.101296	0.099877	0.0990305	0.101912	0.100505
2078	0.101025	0.0948523	0.0977124	0.10368	0.0980394	0.100522	0.102682	0.0999786	0.100552	0.100956
2079	0.0985056	0.0967982	0.100082	0.0948967	0.100624	0.101153	0.100405	0.101646	0.104146	0.101744
2080	0.101193	0.0998385	0.101716	0.105373	0.0990821	0.0984558	0.0990664	0.0987153	0.097377	0.0991822
2081	0.0978451	0.102503	0.098406	0.101393	0.100233	0.0998447	0.0977915	0.101789	0.100439	0.0997544
2082	0.0972439	0.099969	0.100398	0.100054	0.0983971	0.100034	0.0991421	0.101386	0.103018	0.100358
2083	0.0987848	0.0975666	0.100669	0.105896	0.0984289	0.100864	0.100192	0.102003	0.0978421	0.0977532
2084	0.0974918	0.0976368	0.102203	0.102448	0.09971	0.0970839	0.099301	0.0999884	0.102734	0.101403
2085	0.100472	0.101162	0.0973935	0.0987612	0.104584	0.100267	0.0976241	0.0992282	0.102742	0.0977651
2086	0.0990436	0.0975107	0.1016	0.103154	0.0972165	0.100941	0.0985822	0.103235	0.099647	0.0990693
2087	0.101066	0.0968893	0.0984347	0.100615	0.0958931	0.10225	0.10353	0.10066	0.099224	0.101438
2088	0.0990736	0.101069	0.0977325	0.101894	0.099155	0.0993967	0.0985262	0.0993874	0.10417	0.0995958
2089	0.0974316	0.0985743	0.102271	0.097302	0.100459	0.0976823	0.0991199	0.104375	0.104389	0.0983961
2090	0.0998696	0.099665	0.101751	0.100081	0.100707	0.0978448	0.0976287	0.102376	0.100457	0.0996201
2091	0.0979092	0.100928	0.104177	0.0956865	0.0990316	0.0992563	0.100397	0.100551	0.100507	0.101555
2092	0.0990181	0.099292	0.0993908	0.103545	0.102845	0.0989746	0.09772	0.100851	0.100938	0.0974257
2093	0.1019	0.103194	0.0989037	0.101995	0.0965606	0.100019	0.100277	0.0976695	0.0999652	0.0995153
2094	0.0987317	0.100265	0.096067	0.103898	0.0993191	0.100933	0.0954969	0.100657	0.10564	0.0989925
2095	0.097841	0.0979993	0.0988891	0.102877	0.0999788	0.09976	0.0996761	0.103457	0.100192	0.0993298
2096	0.0974534	0.102391	0.0997314	0.101799	0.100484	0.0990673	0.0990165	0.100916	0.0985014	0.100641
2097	0.0969959	0.0973661	0.0968317	0.105328	0.0996846	0.0996024	0.102675	0.0999306	0.09951	0.102076
2098	0.101547	0.095934	0.102431	0.100335	0.100001	0.0999768	0.102272	0.100175	0.0977992	0.0995294
2099	0.0984304	0.10004	0.0997103	0.101959	0.102145	0.099362	0.0975646	0.102101	0.0990846	0.0996034
2100	0.0986713	0.0975475	0.0990777	0.100551	0.0970185	0.10488	0.100308	0.100725	0.101	0.100221
2101	0.0997319	0.100432	0.0987608	0.10235	0.0981563	0.0981041	0.103635	0.101004	0.0976403	0.100185
2102	0.100944	0.0998842	0.10127	0.0983117	0.0969113	0.0999629	0.1016	0.0991619	0.100791	0.101163
2103	0.0956382	0.102211	0.10143	0.0966921	0.102963	0.09898	0.0960408	0.103709	0.101399	0.100937
2104	0.0977528	0.0993608	0.10326	0.0983619	0.0962672	0.0989863	0.102416	0.104046	0.0972998	0.10225
2105	0.105357	0.0964078	0.0958532	0.102011	0.0983359	0.10135	0.101755	0.0988822	0.101368	0.0986803
2106	0.0972566	0.0984208	0.0975233	0.101052	0.0989668	0.103262	0.0977673	0.100178	0.106061	0.0995117
2107	0.0994324	0.098049	0.102115	0.103733	0.0976868	0.0992152	0.101927	0.100248	0.0965584	0.101036
2108	0.0999442	0.0970727	0.101265	0.101835	0.100448	0.0997755	0.0975231	0.102571	0.101752	0.097814
2109	0.0967104	0.103342	0.101762	0.0988806	0.0987215	0.0981671	0.0995676	0.0972414	0.102229	0.103379
2110	0.100823	0.097427	0.0989523	0.097907	0.0990983	0.0996386	0.103551	0.100718	0.102428	0.0994561
2111	0.1007	0.0986372	0.102796	0.105487	0.0970042	0.0964237	0.10167	0.100913	0.0973052	0.0990644
2112	0.100677	0.100447	0.100351	0.0991265	0.0998731	0.0987803	0.102253	0.0976486	0.10053	0.100313
2113	0.102617	0.0966191	0.103081	0.0994075	0.0976962	0.100522	0.103668	0.100316	0.095026	0.101048
2114	0.098828	0.10068	0.100511	0.103303	0.098543	0.0998387	0.0998529	0.100751	0.0991738	0.0985182
2115	0.097006	0.0996612	0.100154	0.0994755	0.0974591	0.101216	0.101245	0.101431	0.097834	0.104518
2116	0.101898	0.0981511	0.100497	0.0993366	0.0994538	0.101441	0.100002	0.0998545	0.101045	0.0983208
2117	0.100638	0.0959548	0.104679	0.101	0.0962907	0.100677	0.101089	0.102552	0.0991033	0.0980162
2118	0.101018	0.100094	0.100898	0.100966	0.0986435	0.0987382	0.0997148	0.099715	0.10225	0.0979623
2119	0.101461	0.0962457	0.0990276	0.102044	0.101687	0.100974	0.101222	0.100441	0.0963899	0.100508
2120	0.0955043	0.100851	0.0994789	0.100152	0.09862	0.100116	0.101492	0.0999767	0.101901	0.101908
2121	0.100531	0.0977316	0.101324	0.101471	0.100291	0.0989099	0.100958	0.100723	0.0987463	0.0993135
2122	0.0971522	0.103584	0.0997021	0.0983648	0.10051	0.101742	0.0968343	0.0993423	0.101553	0.101216
2123	0.0957782	0.0990551	0.0972758	0.103111	0.101478	0.0998191	0.098213	0.102831	0.100362	0.102077
2124	0.0979342	0.0999565	0.0981172	0.0989674	0.0997827	0.100894	0.0997382	0.0984791	0.103874	0.102256
2125	0.100673	0.101155	0.0978565	0.100561	0.0998266	0.100807	0.101675	0.0974304	0.0996931	0.100323
2126	0.0989272	0.0984354	0.100056	0.101785	0.0983311	0.0996599	0.101862	0.0994664	0.100221	0.101257
2127	0.100778	0.0964688	0.100934	0.0995149	0.100131	0.100033	0.104512	0.0987231	0.0980013	0.100905
2128	0.100886	0.100687	0.0995475	0.0988589	0.0987318	0.0987388	0.101284	0.0976672	0.102337	0.101261
2129	0.102674	0.0963123	0.102409	0.0983756	0.0989762	0.0986908	0.103673	0.0998092	0.0990429	0.100037
2130	0.096736	0.103081	0.101905	0.0961935	0.0995611	0.0978826	0.0992412	0.101498	0.100553	0.103349
2131	0.0951727	0.101165	0.0948169	0.106576	0.100132	0.101829	0.0958203	0.0996613	0.103817	0.10101
2132	0.100356	0.100987	0.0977418	0.104472	0.0964804	0.100147	0.100008	0.0995026	0.100902	0.0994038
2133	0.0980461	0.100681	0.0975586	0.103848	0.102681	0.0967002	0.100563	0.0985361	0.101601	0.0997861
2134	0.100131	0.0990614	0.0966171	0.103234	0.0972128	0.0986217	0.102772	0.0990335	0.103135	0.100182
2135	0.0999727	0.0964589	0.100079	0.10251	0.0966804	0.100315	0.102935	0.0996075	0.100833	0.100607
2136	0.101221	0.096482	0.0974979	0.10736	0.0968732	0.102042	0.100391	0.0977899	0.10105	0.0992938
2137	0.098753	0.0960366	0.0966376	0.105865	0.0983255	0.101968	0.100249	0.0994029	0.101968	0.100794
2138	0.104589	0.0973006	0.101672	0.096893	0.0974886	0.100434	0.101392	0.100743	0.100697	0.098791
2139	0.0983984	0.10131	0.102314	0.102077	0.0987996	0.0992417	0.0975665	0.0979417	0.103128	0.0992229
2140	0.098268	0.0994779	0.100842	0.102635	0.0985861	0.0995053	0.102203	0.099142	0.096085	0.103256
2141	0.0960022	0.096772	0.0976311	0.10097	0.0999327	0.102727	0.0973366	0.102108	0.105405	0.101115
2142	0.0986112	0.100935	0.0963057	0.100636	0.100447	0.101447	0.101662	0.0964529	0.101779	0.101726
2143	0.0964618	0.0979791	0.0996216	0.103181	0.100759	0.0999257	0.0954599	0.103586	0.103787	0.0992382
2144	0.100217	0.0983246	0.0994053	0.101624	0.0967502	0.103476	0.100506	0.100099	0.0997443	0.0998535
2145	0.100325	0.0978277	0.0966559	0.10481	0.10154	0.0983849	0.0956293	0.0998864	0.103277	0.101663
2146	0.0998015	0.0988305	0.0992164	0.101113	0.100058	0.10212	0.0977751	0.0974439	0.103702	0.0999403
2147	0.102815	0.0966462	0.0984047	0.0980483	0.0977846	0.101739	0.107791	0.098967	0.0961729	0.101631
2148	0.0972872	0.0983949	0.100418	0.103158	0.100936	0.100516	0.0948852	0.100921	0.103383	0.100102
2149	0.0995256	0.0992965	0.0975272	0.10416	0.10026	0.0976642	0.102768	0.0982758	0.0991741	0.10135
2150	0.0968932	0.0988131	0.0999115	0.0989292	0.0974311	0.100882	0.0998619	0.101556	0.104801	0.100921
2151	0.100385	0.0980971	0.0965506	0.1043	0.0996167	0.0995177	0.100527	0.0987068	0.102807	0.0994915
2152	0.0976819	0.101462	0.0986387	0.0985933	0.101239	0.0991859	0.0977859	0.0992926	0.105041	0.10108
2153	0.097344	0.100295	0.100168	0.0971986	0.100626	0.0988976	0.0994148	0.100046	0.10394	0.102071
2154	0.0984586	0.0993094	0.102252	0.103646	0.0975787	0.0997591	0.0999697	0.0990128	0.100081	0.0999328
2155	0.0978266	0.101778	0.100274	0.100714	0.0994538	0.0999216	0.0995132	0.0994863	0.101215	0.0998173
2156	0.10149	0.101868	0.098102	0.0983818	0.0992227	0.101182	0.0995146	0.0970052	0.105117	0.0981163
2157	0.101246	0.102262	0.097579	0.102886	0.100098	0.101022	0.0985345	0.0989593	0.100701	0.0967123
2158	0.101568	0.0940974	0.0973114	0.100272	0.0999907	0.102813	0.102462	0.0984294	0.104279	0.0987777
2159	0.0996711	0.0985527	0.0971801	0.0999049	0.102162	0.102057	0.096793	0.0979965	0.108003	0.0976802
2160	0.0995831	0.100187	0.100039	0.0988232	0.0984351	0.0977518	0.103737	0.10106	0.0978071	0.102577
2161	0.0979714	0.0973251	0.0981731	0.0988441	0.0962625	0.104981	0.100874	0.0991373	0.103845	0.102587
2162	0.101008	0.102624	0.10109	0.0993478	0.100433	0.0985898	0.100628	0.0972187	0.100815	0.0982464
2163	0.0965859	0.100008	0.103231	0.0964788	0.0977678	0.100314	0.0998952	0.103202	0.102089	0.100428
2164	0.0988538	0.100919	0.0970188	0.0983754	0.100449	0.0997673	0.102207	0.100047	0.100472	0.10189
2165	0.0978076	0.102327	0.0989464	0.105581	0.0994958	0.0990525	0.0955954	0.0992167	0.102436	0.0995413
2166	0.100872	0.0997994	0.100309	0.098855	0.100824	0.0993752	0.0995142	0.100088	0.101585	0.0987784
2167	0.0976674	0.102	0.0982723	0.0991505	0.102604	0.0983399	0.0986143	0.0979362	0.102028	0.103387
2168	0.0961231	0.100077	0.101998	0.101076	0.101348	0.0996075	0.0942129	0.101722	0.102412	0.101424
2169	0.0956934	0.10014	0.0987923	0.101234	0.100724	0.0975049	0.0978831	0.101807	0.104005	0.102216
2170	0.0993757	0.10159	0.0997383	0.0976935	0.0960017	0.0998909	0.103562	0.0994421	0.100803	0.101902
2171	0.102224	0.0991767	0.0961495	0.100639	0.101765	0.101174	0.101358	0.0960173	0.103029	0.0984673
2172	0.0991723	0.0982366	0.0997652	0.0960797	0.100954	0.0977709	0.0999407	0.101957	0.104556	0.101567
2173	0.0990884	0.0984237	0.0968654	0.101487	0.0976204	0.102262	0.100684	0.0991709	0.103581	0.100817
2174	0.099355	0.0961168	0.0974218	0.100381	0.0988128	0.102393	0.100658	0.100433	0.103	0.101429
2175	0.101203	0.0951342	0.0998833	0.10318	0.100139	0.10028	0.10027	0.10127	0.0986722	0.099969
2176	0.0962128	0.096819	0.0984021	0.101958	0.100464	0.0996139	0.100039	0.103094	0.100732	0.102666
2177	0.10043	0.0956423	0.0969043	0.102208	0.10119	0.0992835	0.101441	0.0974731	0.103079	0.102349
2178	0.0951475	0.102523	0.0986119	0.100038	0.100246	0.099367	0.0974291	0.101864	0.101815	0.102958
2179	0.0960909	0.0983761	0.0997975	0.0992382	0.0975822	0.102778	0.100497	0.103792	0.0990139	0.102834
2180	0.098529	0.0970261	0.101066	0.101464	0.101374	0.100727	0.0955012	0.0999151	0.105448	0.0989498
2181	0.0963816	0.100128	0.100797	0.103259	0.0991018	0.0997952	0.0971873	0.104081	0.0985162	0.100753
2182	0.103068	0.0988926	0.100608	0.101694	0.097713	0.101243	0.100176	0.098235	0.100949	0.0974208
2183	0.0982149	0.097426	0.100681	0.101908	0.0981316	0.100801	0.0986261	0.101326	0.103491	0.0993941
2184	0.102075	0.0975805	0.103237	0.100733	0.094752	0.100287	0.105442	0.0993489	0.0984417	0.0981028
2185	0.0979187	0.0990244	0.0995811	0.0974611	0.100107	0.0992216	0.102655	0.101616	0.10054	0.101875
2186	0.101762	0.0962602	0.0983274	0.100494	0.0984012	0.101666	0.101909	0.100791	0.097394	0.102995
2187	0.105825	0.0992317	0.101778	0.10124	0.0963692	0.0975757	0.105115	0.0979289	0.0961091	0.0988267
2188	0.102419	0.0957328	0.103197	0.0985193	0.102734	0.0992833	0.100431	0.101627	0.0978435	0.0982126
2189	0.0991174	0.103391	0.0969906	0.0981894	0.0988687	0.0991593	0.100038	0.0987563	0.101895	0.103594
2190	0.100431	0.0965821	0.0997713	0.0996943	0.0975464	0.0992503	0.103766	0.100594	0.102504	0.0998611
2191	0.100371	0.0991872	0.102522	0.0978706	0.0995801	0.0979262	0.103492	0.0996113	0.0971808	0.102259
2192	0.0967847	0.0992279	0.102117	0.100685	0.0981647	0.0975508	0.101354	0.101656	0.0994825	0.102978
2193	0.0964239	0.100558	0.0998114	0.102932	0.100556	0.0987099	0.0955716	0.100687	0.102415	0.102335
2194	0.102718	0.100318	0.100452	0.101777	0.0944658	0.100059	0.104431	0.0975985	0.0975347	0.100645
2195	0.0998309	0.0975567	0.103701	0.104408	0.0964227	0.100288	0.101457	0.101384	0.096438	0.0985136
2196	0.0998346	0.10207	0.103086	0.101599	0.0977368	0.100221	0.0981916	0.0995823	0.0978083	0.0998709
2197	0.0994269	0.100186	0.098561	0.102523	0.098599	0.0978826	0.101519	0.0999331	0.102437	0.098932
2198	0.0975019	0.102885	0.10016	0.099111	0.101107	0.0976132	0.0983561	0.0983721	0.103605	0.101288
2199	0.0982856	0.100333	0.100813	0.0996077	0.0975352	0.101118	0.0978323	0.102197	0.101403	0.100875
2200	0.100035	0.0998612	0.101501	0.100716	0.0999904	0.0996928	0.0991164	0.100594	0.0989715	0.0995227
2201	0.0955454	0.0994558	0.100991	0.0996349	0.101611	0.0974239	0.0974075	0.104241	0.102382	0.101308
2202	0.099705	0.0991926	0.0988424	0.103024	0.0955025	0.100508	0.102458	0.101681	0.0993476	0.0997391
2203	0.100158	0.0972088	0.0980072	0.10029	0.0974553	0.100018	0.104885	0.0980091	0.100688	0.103281
2204	0.0984162	0.0987427	0.100619	0.102155	0.0998307	0.100062	0.100894	0.0994052	0.10015	0.0997258
2205	0.0983831	0.0997237	0.102615	0.100675	0.0973818	0.100198	0.0977319	0.103161	0.100461	0.0996701
2206	0.101698	0.098802	0.100487	0.100779	0.102361	0.0989007	0.0998859	0.0983424	0.0991742	0.0995703
2207	0.0993329	0.0975358	0.0998978	0.0972538	0.0978185	0.100707	0.103511	0.103483	0.0999494	0.100511
2208	0.0979856	0.0974737	0.101543	0.0998387	0.0988328	0.0968982	0.103284	0.102023	0.10115	0.100972
2209	0.0990637	0.10102	0.101049	0.0989401	0.0991178	0.0981875	0.100917	0.0984603	0.102799	0.100445
2210	0.0990563	0.10086	0.0970051	0.0978419	0.100688	0.099996	0.101584	0.101035	0.10013	0.101803
2211	0.0989568	0.0944722	0.0977282	0.107192	0.10004	0.102462	0.0961157	0.101624	0.102108	0.0993009
2212	0.101993	0.0966143	0.100482	0.102058	0.0960861	0.100631	0.102995	0.100694	0.0986307	0.0998169
2213	0.0990985	0.100331	0.0997228	0.101162	0.0988742	0.0991105	0.101419	0.102482	0.0980946	0.0997054
2214	0.0993775	0.0994746	0.0991001	0.101071	0.098866	0.097765	0.100324	0.103196	0.100287	0.100539
2215	0.10461	0.0983054	0.0999413	0.100938	0.0991904	0.0996324	0.103578	0.0974177	0.0972434	0.099143
2216	0.0989635	0.0967959	0.0983416	0.103849	0.0983675	0.0985041	0.100586	0.101094	0.101219	0.10228
2217	0.0962293	0.0999931	0.100565	0.100711	0.0976272	0.101609	0.0997789	0.100156	0.102371	0.100959
2218	0.0974039	0.0981634	0.097038	0.101055	0.101528	0.101418	0.096254	0.0998001	0.107567	0.0997733
2219	0.097717	0.100967	0.101279	0.102447	0.0985086	0.0983733	0.0988314	0.100083	0.10207	0.0997232
2220	0.102295	0.0990544	0.0989783	0.10202	0.0980955	0.0992835	0.10334	0.0975784	0.099903	0.0994512
2221	0.100201	0.100429	0.0993383	0.100679	0.0979116	0.0996979	0.0988637	0.0990316	0.103925	0.0999225
2222	0.100392	0.0961069	0.0996705	0.102085	0.101042	0.0979964	0.100047	0.0987546	0.103302	0.100604
2223	0.0986283	0.0992871	0.0982647	0.104327	0.0964676	0.103067	0.0969846	0.0995043	0.102722	0.100748
2224	0.0977441	0.0966928	0.101985	0.100496	0.0987683	0.102931	0.101791	0.103515	0.0967723	0.0993037
2225	0.0999452	0.0977303	0.0991588	0.0999234	0.102327	0.100603	0.0977121	0.0995692	0.102226	0.100805
2226	0.100799	0.099627	0.0964746	0.101971	0.0999558	0.100486	0.100291	0.0971817	0.101683	0.101532
2227	0.0975778	0.0987941	0.100041	0.103027	0.0960557	0.101512	0.0991133	0.100023	0.102648	0.101209
2228	0.0964119	0.098997	0.100686	0.101657	0.100104	0.0981477	0.098943	0.104613	0.100274	0.100165
2229	0.101522	0.0972994	0.104294	0.100536	0.0957846	0.10031	0.102811	0.100884	0.0984897	0.09807
2230	0.101848	0.0980227	0.0970811	0.100755	0.102423	0.0982524	0.102631	0.0987075	0.0990756	0.101204
2231	0.0998422	0.0978501	0.0955953	0.1053	0.100875	0.100495	0.101275	0.0993423	0.100621	0.0988045
2232	0.100625	0.100738	0.0982009	0.100524	0.0970371	0.101102	0.102294	0.0985573	0.101706	0.0992163
2233	0.0969974	0.0961288	0.0973182	0.101773	0.102566	0.10183	0.0991118	0.10123	0.100815	0.10223
2234	0.0949019	0.100086	0.102057	0.102267	0.0964987	0.10045	0.0993332	0.102474	0.100026	0.101907
2235	0.0990493	0.0961768	0.0977414	0.0989366	0.101653	0.0996265	0.0991206	0.0998474	0.104118	0.10373
2236	0.101285	0.0994658	0.100179	0.0981237	0.0955447	0.102689	0.101059	0.099938	0.10095	0.100765
2237	0.0961171	0.0998828	0.0996983	0.101907	0.100904	0.0972617	0.097716	0.102519	0.101847	0.102147
2238	0.0978684	0.101859	0.104222	0.0968948	0.0971097	0.0997963	0.0991818	0.102306	0.101165	0.0995975
2239	0.100032	0.0978695	0.0985315	0.10293	0.0996495	0.101039	0.0969608	0.0991556	0.102668	0.101165
2240	0.0997161	0.0975704	0.0997781	0.103032	0.0991445	0.100501	0.0959951	0.103366	0.105381	0.0955155
2241	0.0972321	0.0991686	0.0994405	0.104688	0.0978066	0.100882	0.0976202	0.101428	0.101655	0.100078
2242	0.100318	0.0990862	0.0948804	0.100273	0.101097	0.100664	0.0985506	0.0974885	0.106957	0.100686
2243	0.0973948	0.0958325	0.0993354	0.105272	0.0980231	0.100736	0.101121	0.102933	0.0980054	0.101347
2244	0.0970666	0.0973655	0.101333	0.0993731	0.0986961	0.100273	0.101275	0.103254	0.100745	0.100618
2245	0.0990978	0.0990151	0.101717	0.09844	0.0958878	0.0993842	0.103188	0.099705	0.101606	0.101958
2246	0.0957501	0.103199	0.100422	0.0995793	0.101388	0.0972929	0.0958137	0.102705	0.10182	0.102029
2247	0.099204	0.101675	0.100604	0.0970275	0.0988388	0.0976002	0.100429	0.0997345	0.102414	0.102473
2248	0.103069	0.0937256	0.101201	0.103584	0.0988121	0.10176	0.101925	0.0982132	0.0983987	0.0993112
2249	0.0996694	0.0955614	0.100357	0.0990089	0.0983862	0.101623	0.0984825	0.101695	0.103014	0.102202
2250	0.0982317	0.102533	0.099738	0.100114	0.100964	0.0963505	0.0985162	0.100281	0.103266	0.100004
2251	0.0981038	0.0972474	0.10051	0.0948002	0.100841	0.100704	0.101705	0.102271	0.101866	0.101953
2252	0.0999414	0.0973164	0.103149	0.101535	0.0965829	0.0989741	0.102903	0.10054	0.0992321	0.099826
2253	0.0997979	0.0987662	0.0987993	0.100914	0.0996608	0.0983773	0.103516	0.100489	0.09999	0.0996894
2254	0.0971275	0.0974366	0.0998994	0.0998086	0.100906	0.101741	0.0970188	0.101356	0.104012	0.100695
2255	0.096666	0.0972696	0.0980945	0.105801	0.0978931	0.102725	0.0994361	0.100468	0.100795	0.100853
2256	0.0973968	0.096467	0.0966442	0.103686	0.101808	0.101915	0.0994406	0.100957	0.102517	0.099169
2257	0.100608	0.100238	0.100381	0.0997996	0.0983404	0.0989227	0.101147	0.100073	0.0990686	0.101422
2258	0.0985011	0.0969545	0.098545	0.101463	0.10608	0.0971096	0.0966386	0.102946	0.101933	0.0998286
2259	0.0977332	0.0988736	0.0971569	0.106674	0.102122	0.101374	0.0951223	0.0978519	0.103064	0.100029
2260	0.10447	0.0976179	0.100771	0.101144	0.0980566	0.100567	0.104966	0.0970939	0.0960867	0.0992281
2261	0.101912	0.0979134	0.0989372	0.102501	0.100262	0.0990334	0.104916	0.0968055	0.0990819	0.098637
2262	0.101055	0.100619	0.0990077	0.0967692	0.0976985	0.0993243	0.105682	0.0973276	0.0995137	0.103004
2263	0.10046	0.0988131	0.0959453	0.100043	0.0996592	0.102319	0.0993291	0.0992752	0.103478	0.100678
2264	0.0974553	0.0964363	0.10268	0.100784	0.0972213	0.102581	0.101504	0.101284	0.0990728	0.100981
2265	0.0999193	0.0984535	0.0956599	0.102545	0.101908	0.0983628	0.0999621	0.0982133	0.103758	0.101219
2266	0.104806	0.0946792	0.101398	0.101689	0.0962733	0.100586	0.107659	0.0975137	0.0963449	0.0990515
2267	0.0971087	0.0954209	0.0972173	0.108253	0.0976156	0.102527	0.0997359	0.101438	0.100012	0.100671
2268	0.102606	0.0952795	0.0982434	0.106571	0.0971908	0.102862	0.0998779	0.0980372	0.0998304	0.099503
2269	0.0967153	0.095866	0.102186	0.0992403	0.0967412	0.102262	0.100668	0.102333	0.103453	0.100535
2270	0.0997228	0.100156	0.100206	0.10517	0.0978602	0.0993086	0.0988963	0.100112	0.098988	0.0995802
2271	0.100076	0.102069	0.0991783	0.0946306	0.101699	0.0988135	0.101021	0.0978407	0.102136	0.102535
2272	0.0996733	0.105274	0.0976038	0.0987588	0.101193	0.0967872	0.0998822	0.0966152	0.102286	0.101926
2273	0.100546	0.0993787	0.0996632	0.0999064	0.0983182	0.0973594	0.102956	0.0980645	0.100851	0.102956
2274	0.100865	0.0995517	0.0968533	0.0980066	0.102416	0.101342	0.100574	0.0966216	0.103972	0.0997973
2275	0.0982566	0.0992428	0.0970936	0.100032	0.0992691	0.09866	0.0998888	0.0995258	0.106549	0.101482
2276	0.101552	0.0968822	0.0988899	0.103156	0.0998289	0.101668	0.100708	0.101224	0.0987845	0.0973068
2277	0.0990562	0.104768	0.0989487	0.0977199	0.0978137	0.0973157	0.102615	0.0977292	0.100445	0.10359
2278	0.0987061	0.0965014	0.0988277	0.102435	0.100445	0.102213	0.0979772	0.100205	0.100526	0.102165
2279	0.104162	0.0981484	0.0990604	0.100455	0.0934294	0.101668	0.103932	0.0986631	0.101073	0.0994094
2280	0.0980733	0.0985485	0.100347	0.1014	0.0999813	0.100196	0.100304	0.0997076	0.101542	0.0998996
2281	0.0961832	0.102161	0.0974982	0.101187	0.0991321	0.100476	0.099346	0.0999534	0.103572	0.100492
2282	0.0999799	0.097111	0.101446	0.100521	0.0981646	0.0999823	0.100446	0.103859	0.0986315	0.0998599
2283	0.100653	0.098519	0.0998951	0.0964712	0.0996929	0.0985914	0.101481	0.0983876	0.102024	0.104285
2284	0.0957839	0.102009	0.10067	0.103612	0.101234	0.0960983	0.100591	0.100295	0.097872	0.101834
2285	0.096831	0.0958608	0.0983407	0.101786	0.0959191	0.103188	0.103137	0.101669	0.100066	0.103203
2286	0.0986204	0.100755	0.097535	0.105676	0.0968367	0.101787	0.100512	0.0998443	0.0992386	0.0991946
2287	0.0999931	0.101631	0.099488	0.10325	0.0981407	0.0972727	0.101246	0.101596	0.0985886	0.0987954
2288	0.10012	0.0969994	0.0981307	0.0997088	0.102191	0.100128	0.0995499	0.0993684	0.101354	0.102449
2289	0.0997957	0.0976457	0.0993744	0.0980129	0.100611	0.101679	0.0992833	0.0986714	0.104659	0.100268
2290	0.100072	0.0970042	0.103381	0.101142	0.101325	0.0976534	0.100143	0.102346	0.0987835	0.0981499
2291	0.101775	0.0984215	0.0995319	0.100726	0.0992182	0.0997163	0.099929	0.10039	0.102337	0.0979545
2292	0.0987921	0.0988243	0.101112	0.10117	0.0963104	0.102057	0.0988724	0.10017	0.10336	0.0993314
2293	0.10011	0.0995976	0.102341	0.100969	0.0984626	0.0982594	0.100933	0.10274	0.098587	0.0979995
2294	0.0991572	0.0991016	0.100556	0.0988448	0.0978865	0.102558	0.100262	0.102237	0.0986728	0.100723
2295	0.10177	0.0952203	0.102142	0.0971427	0.0996397	0.100368	0.101956	0.102736	0.099812	0.0992132
2296	0.100587	0.0995562	0.0979857	0.0994804	0.0973978	0.0999834	0.101152	0.10007	0.102417	0.10137
2297	0.0986878	0.0987472	0.102894	0.102409	0.0972555	0.0997095	0.0999343	0.101979	0.0972097	0.101174
2298	0.101662	0.10035	0.0978588	0.100785	0.102407	0.0984545	0.101001	0.0967446	0.0990823	0.101655
2299	0.0985799	0.0941616	0.100536	0.101547	0.0973952	0.103308	0.101705	0.103218	0.0990648	0.100484
2300	0.10252	0.095653	0.100008	0.107653	0.097517	0.101541	0.0989349	0.0975466	0.100906	0.0977211
2301	0.100906	0.103522	0.0997703	0.0998519	0.0983781	0.0977176	0.0996775	0.100274	0.0997573	0.100145
2302	0.0992062	0.10028	0.100584	0.102769	0.102807	0.0980222	0.098473	0.0960782	0.10145	0.100331
2303	0.100854	0.0980533	0.0984282	0.0990711	0.0973017	0.0996378	0.105975	0.100039	0.097925	0.102715
2304	0.0980825	0.0996608	0.0988183	0.09943	0.100782	0.0982918	0.0977405	0.100429	0.104169	0.102596
2305	0.0985038	0.0965028	0.0961376	0.100083	0.0991007	0.103004	0.102021	0.100801	0.10313	0.100716
2306	0.103294	0.10006	0.101656	0.100342	0.0946978	0.0991509	0.105702	0.098217	0.0973315	0.0995486
2307	0.0984275	0.100999	0.0989534	0.0980301	0.100198	0.101836	0.0993051	0.100636	0.101388	0.100228
2308	0.100755	0.097986	0.0999619	0.100311	0.0958176	0.100819	0.105425	0.0972779	0.0997205	0.101926
2309	0.0971859	0.0990179	0.0973068	0.103059	0.096469	0.101229	0.0983433	0.101201	0.105446	0.100742
2310	0.0983764	0.0980825	0.0984596	0.0960217	0.0994839	0.10213	0.102454	0.103165	0.100772	0.101055
2311	0.100277	0.0986365	0.100986	0.103516	0.0981092	0.10135	0.103037	0.0991835	0.0950359	0.0998696
2312	0.099964	0.0995428	0.0984961	0.10701	0.100092	0.098105	0.100133	0.0996046	0.0972911	0.0997615
2313	0.0981191	0.104475	0.0973977	0.102118	0.0983034	0.100501	0.098785	0.0995171	0.100124	0.100659
2314	0.100983	0.0975466	0.100303	0.103016	0.101038	0.0972001	0.097633	0.100884	0.101341	0.100055
2315	0.101745	0.100666	0.0961084	0.0982601	0.098708	0.101917	0.102339	0.0973835	0.102111	0.100762
2316	0.102385	0.0973145	0.101622	0.102723	0.0957333	0.100569	0.101849	0.0996011	0.0984001	0.099803
2317	0.097975	0.100302	0.101054	0.104604	0.102164	0.0980714	0.0971439	0.0993413	0.0986823	0.100661
2318	0.100555	0.0965528	0.100299	0.102111	0.0978333	0.0998719	0.103865	0.100762	0.0988016	0.0993488
2319	0.103506	0.098394	0.0989024	0.101313	0.0999095	0.102352	0.101532	0.0995905	0.0974548	0.0970463
2320	0.0978864	0.100899	0.0999213	0.0968197	0.102913	0.100246	0.0962382	0.101308	0.104726	0.0990429
2321	0.101966	0.0982485	0.097224	0.0995831	0.0998416	0.100392	0.104187	0.0993343	0.0989483	0.100275
2322	0.101112	0.0973576	0.0990791	0.102171	0.10141	0.0990597	0.103902	0.0988426	0.0974486	0.0996175
2323	0.0991283	0.100822	0.099167	0.102662	0.0974986	0.099972	0.10188	0.0995959	0.100444	0.0988318
2324	0.0963971	0.0993842	0.0990264	0.103609	0.100641	0.0985188	0.100358	0.099215	0.101111	0.101739
2325	0.0985235	0.0974569	0.0972612	0.0984441	0.100137	0.10133	0.0996487	0.0998336	0.105641	0.101725
2326	0.0957446	0.0984049	0.100664	0.102104	0.100948	0.0999262	0.098557	0.101447	0.100953	0.101252
2327	0.100865	0.0990913	0.102292	0.100318	0.0942676	0.101446	0.103296	0.0998577	0.0984049	0.100162
2328	0.0955913	0.0980218	0.0972009	0.104614	0.101913	0.0985042	0.0999967	0.101507	0.0989489	0.103702
2329	0.0970117	0.100395	0.0959029	0.0995657	0.103328	0.0994897	0.0955681	0.100255	0.106131	0.102352
2330	0.0983843	0.095362	0.0984569	0.0987594	0.0986632	0.102786	0.103052	0.100917	0.100615	0.103004
2331	0.0998812	0.0962241	0.0974087	0.0978333	0.100602	0.10195	0.0995083	0.100423	0.104867	0.101303
2332	0.10218	0.0981717	0.100422	0.102295	0.0957197	0.101581	0.103512	0.0983713	0.098577	0.09917
2333	0.0974576	0.103433	0.102208	0.100002	0.097736	0.0984828	0.101018	0.0979658	0.0981113	0.103585
2334	0.102404	0.0992272	0.0988908	0.100361	0.0991021	0.10032	0.103955	0.0962834	0.097845	0.101612
2335	0.098282	0.100498	0.102069	0.0986027	0.0999778	0.100048	0.0985875	0.100732	0.101179	0.100024
2336	0.101566	0.0983141	0.0989928	0.0997527	0.0956321	0.0994148	0.105917	0.0999463	0.0979029	0.102561
2337	0.0998195	0.101232	0.0983362	0.0976324	0.103654	0.0978806	0.0982974	0.0996743	0.10322	0.100254
2338	0.097057	0.103312	0.098316	0.0978651	0.0990934	0.100735	0.0955387	0.0987519	0.109085	0.100247
2339	0.100944	0.0971374	0.0986028	0.101082	0.0985942	0.0990271	0.105222	0.0994498	0.0980141	0.101926
2340	0.0996108	0.0982662	0.0992174	0.10215	0.0983745	0.100004	0.102939	0.099404	0.0974463	0.102588
2341	0.0971146	0.102293	0.101719	0.100301	0.100291	0.0992552	0.100008	0.0982524	0.0991038	0.101663
2342	0.101863	0.0987846	0.097929	0.10452	0.0985005	0.0990721	0.101492	0.0964164	0.102746	0.0986766
2343	0.0990891	0.0979934	0.0962803	0.103534	0.10102	0.100601	0.102561	0.0983028	0.101698	0.0989196
2344	0.0985542	0.0972134	0.099888	0.0988791	0.0972864	0.101142	0.10371	0.103108	0.0996784	0.10054
2345	0.104147	0.0966624	0.0969613	0.0992886	0.0978367	0.101715	0.105248	0.0975911	0.0992221	0.101327
2346	0.100697	0.0979822	0.0988852	0.0961654	0.0995704	0.102938	0.10142	0.0994799	0.10157	0.101292
2347	0.0968283	0.097949	0.0988234	0.0986461	0.100252	0.100947	0.100058	0.10216	0.102467	0.101869
2348	0.0976945	0.0993026	0.101789	0.098199	0.096509	0.0995472	0.101501	0.101681	0.0999358	0.103841
2349	0.0997171	0.0976017	0.0983401	0.0982993	0.102494	0.100691	0.0986045	0.101853	0.101239	0.101161
2350	0.101126	0.0967151	0.0996118	0.0977116	0.101227	0.102169	0.0993881	0.0988207	0.103786	0.0994443
2351	0.0996156	0.098241	0.101471	0.0973969	0.10137	0.0995997	0.0968446	0.1002	0.103916	0.101345
2352	0.0978953	0.0997988	0.100598	0.102322	0.0954844	0.102344	0.0995447	0.10048	0.0992997	0.102234
2353	0.100881	0.100857	0.0972343	0.0983005	0.101656	0.102531	0.0988317	0.101412	0.100019	0.0982775
2354	0.0988324	0.0974187	0.0999494	0.0996401	0.100033	0.100669	0.10061	0.101176	0.101013	0.100659
2355	0.0987949	0.0996831	0.099037	0.0991596	0.0996917	0.100711	0.0960751	0.10341	0.103464	0.099974
2356	0.0963296	0.0964464	0.098326	0.101009	0.101846	0.102804	0.0995141	0.101199	0.102704	0.0998219
2357	0.0971119	0.100681	0.0995337	0.103068	0.0975529	0.0984202	0.0998104	0.101985	0.100061	0.101776
2358	0.100805	0.0976288	0.102125	0.105161	0.0979082	0.100269	0.10208	0.0999813	0.0956427	0.0983986
2359	0.101035	0.0946451	0.101167	0.104191	0.0974349	0.0990238	0.104746	0.102696	0.0948903	0.10017
2360	0.0996958	0.097943	0.0998349	0.101478	0.101404	0.0987792	0.0984799	0.104275	0.100217	0.0978934
2361	0.10063	0.0980464	0.102836	0.101148	0.0964721	0.0997101	0.102714	0.0996747	0.0978921	0.100876
2362	0.102024	0.0982822	0.0994295	0.09451	0.100468	0.100806	0.101485	0.100228	0.104334	0.0984331
2363	0.101908	0.0953286	0.100836	0.0982503	0.101681	0.101842	0.0997108	0.099758	0.100451	0.100235
2364	0.101209	0.0974915	0.102449	0.100532	0.10076	0.0999499	0.100017	0.0999149	0.0982892	0.0993887
2365	0.0980127	0.101121	0.095678	0.102621	0.0997272	0.103301	0.0979796	0.101217	0.101321	0.0990221
2366	0.101098	0.0983537	0.0975417	0.102554	0.098327	0.100712	0.103366	0.100193	0.0988174	0.0990366
2367	0.100136	0.0983085	0.0978223	0.102735	0.0986684	0.102178	0.10194	0.0995855	0.100125	0.0985011
2368	0.10001	0.0961224	0.0996387	0.101682	0.0994457	0.0979677	0.103729	0.101951	0.0979652	0.101488
2369	0.102135	0.100588	0.102266	0.0999005	0.0976561	0.100105	0.100228	0.0974348	0.101647	0.0980385
2370	0.10189	0.0981364	0.102493	0.10085	0.0951071	0.101495	0.103824	0.098591	0.100067	0.0975454
2371	0.0977003	0.098975	0.0972026	0.106163	0.0984272	0.0976815	0.0974488	0.100947	0.104442	0.101013
2372	0.100604	0.104239	0.100572	0.096426	0.0984204	0.09716	0.102022	0.0961312	0.102118	0.102307
2373	0.0989554	0.0959444	0.104334	0.0962867	0.0971989	0.0999102	0.102499	0.103221	0.0987382	0.102912
2374	0.0971253	0.101207	0.0977986	0.0994146	0.101651	0.0984725	0.0981578	0.104066	0.101847	0.100261
2375	0.0983288	0.100442	0.10225	0.103313	0.0968444	0.0999785	0.0991279	0.102609	0.0989601	0.0981461
2376	0.0990356	0.0998279	0.100243	0.099419	0.098512	0.100504	0.0994698	0.0988655	0.104278	0.099846
2377	0.0977652	0.101025	0.100399	0.102507	0.0987654	0.0990516	0.0993251	0.100053	0.101959	0.0991497
2378	0.0987296	0.0998228	0.101462	0.0991286	0.0979812	0.0977861	0.100549	0.10372	0.0995455	0.101276
2379	0.098918	0.096025	0.0995304	0.106078	0.0985419	0.103153	0.0982086	0.10063	0.100038	0.0988776
2380	0.0999939	0.101997	0.0960736	0.101665	0.0998073	0.100339	0.098152	0.098008	0.103843	0.100122
2381	0.0974285	0.0979083	0.0990959	0.102856	0.0992861	0.102586	0.099348	0.101583	0.100592	0.0993163
2382	0.0997251	0.0958978	0.099572	0.09695	0.0977924	0.101115	0.100895	0.103185	0.104591	0.100277
2383	0.0993151	0.0978337	0.103136	0.101655	0.098992	0.0977229	0.101619	0.0997313	0.0994395	0.100555
2384	0.102828	0.102123	0.100438	0.0970392	0.0979863	0.0988903	0.10474	0.0954171	0.100387	0.100152
2385	0.101128	0.0984247	0.0986885	0.100499	0.0998631	0.100955	0.0992781	0.0984706	0.102637	0.100056
2386	0.0948673	0.100654	0.0996379	0.103583	0.099502	0.098003	0.0992047	0.100988	0.100863	0.102697
2387	0.0996589	0.098107	0.100306	0.102647	0.0994885	0.0976819	0.100651	0.0987876	0.101301	0.101371
2388	0.0977302	0.0993411	0.101864	0.0968931	0.100045	0.100203	0.101152	0.101953	0.099093	0.101726
2389	0.100027	0.103448	0.0979645	0.103858	0.101111	0.0977369	0.0968695	0.0971339	0.102344	0.0995089
2390	0.102349	0.095919	0.100943	0.100761	0.0963693	0.101052	0.10537	0.0989511	0.0971274	0.101158
2391	0.101332	0.100889	0.0992711	0.097035	0.101585	0.0991043	0.0997106	0.0976019	0.104486	0.0989841
2392	0.101781	0.0972446	0.0972302	0.10206	0.0971087	0.101227	0.104746	0.0989793	0.0994997	0.100124
2393	0.10278	0.0974959	0.102788	0.0968164	0.0980135	0.098883	0.102544	0.0999235	0.0983243	0.102432
2394	0.0963176	0.0998905	0.0999297	0.0985793	0.0964282	0.0999392	0.0997477	0.103812	0.102229	0.103126
2395	0.099022	0.100476	0.100978	0.096808	0.100299	0.0985062	0.101116	0.101725	0.100584	0.100485
2396	0.100023	0.0986916	0.100091	0.0988606	0.0971663	0.102494	0.103842	0.101316	0.0979745	0.0995402
2397	0.0975273	0.103224	0.0999263	0.100411	0.100341	0.0999658	0.0983508	0.0985911	0.0997471	0.101915
2398	0.104703	0.0938277	0.0985061	0.103749	0.101137	0.100071	0.105181	0.0984845	0.0956719	0.0986689
2399	0.0977227	0.0989413	0.100722	0.102185	0.0991147	0.0990784	0.0987059	0.10109	0.103271	0.0991688
2400	0.100291	0.102248	0.0996394	0.0979319	0.0987171	0.100379	0.101156	0.100824	0.0997719	0.0990419
2401	0.0958374	0.100878	0.0999103	0.103783	0.100903	0.0977765	0.0962963	0.0998506	0.105006	0.0997592
2402	0.101343	0.0977629	0.0967793	0.104312	0.0987768	0.099854	0.103322	0.0962096	0.100055	0.101586
2403	0.100661	0.0981874	0.0994929	0.0986722	0.0965041	0.101294	0.0994357	0.102474	0.103044	0.100235
2404	0.0990479	0.0967143	0.0962372	0.102841	0.0975172	0.0992347	0.102145	0.100493	0.102285	0.103484
2405	0.101767	0.0956166	0.100675	0.0987679	0.10258	0.100681	0.0990556	0.100995	0.100371	0.0994911
2406	0.100221	0.0980205	0.104138	0.101671	0.0979553	0.0997796	0.0998151	0.100541	0.0990542	0.0988042
2407	0.100233	0.0982271	0.101618	0.102563	0.100065	0.0959829	0.101223	0.100108	0.100243	0.0997375
2408	0.0989433	0.0984784	0.100744	0.10122	0.0980731	0.101157	0.100223	0.101359	0.10126	0.0985424
2409	0.0986369	0.0993496	0.101761	0.0993622	0.102608	0.0996399	0.0966836	0.10215	0.10085	0.0989593
2410	0.102346	0.0940391	0.0974405	0.103057	0.0990118	0.1024	0.101254	0.0973626	0.102732	0.100358
2411	0.101089	0.101613	0.0984997	0.100407	0.0998413	0.0972342	0.0995547	0.100279	0.102869	0.0986128
2412	0.101406	0.0961355	0.100662	0.0993239	0.100268	0.101352	0.1031	0.102505	0.0951598	0.100088
2413	0.100491	0.100152	0.097447	0.103195	0.099442	0.10059	0.0961313	0.0980854	0.106348	0.0981167
2414	0.103642	0.0941551	0.0978556	0.104954	0.101789	0.100567	0.100352	0.0996176	0.098837	0.0982317
2415	0.0995458	0.101094	0.0948355	0.0995735	0.10387	0.0979803	0.0987039	0.0967949	0.104986	0.102616
2416	0.0969134	0.0957902	0.100831	0.101865	0.101561	0.0997143	0.0977881	0.104453	0.100444	0.100641
2417	0.102002	0.0958845	0.0988441	0.104738	0.0984011	0.0998376	0.0986595	0.100086	0.100744	0.100802
2418	0.0973821	0.0998277	0.0952985	0.102057	0.100248	0.101961	0.0957373	0.0996674	0.105539	0.102282
2419	0.100477	0.0965041	0.0968992	0.101693	0.0974267	0.106194	0.100619	0.100587	0.102055	0.0975442
2420	0.101911	0.0986846	0.101688	0.101093	0.0978482	0.098705	0.101396	0.101732	0.100113	0.096828
2421	0.100026	0.101683	0.0963111	0.101843	0.0971871	0.0998426	0.100782	0.0961469	0.104854	0.101325
2422	0.102418	0.0984495	0.101036	0.100865	0.0990637	0.101073	0.0986004	0.100907	0.100626	0.0969621
2423	0.097778	0.100677	0.0980088	0.10039	0.10069	0.103361	0.0983487	0.100599	0.0996358	0.100511
2424	0.100162	0.0941787	0.0987924	0.105749	0.0964158	0.102898	0.102196	0.100909	0.0996261	0.0990723
2425	0.10398	0.0979766	0.0986461	0.100636	0.101694	0.0992377	0.10112	0.0967108	0.0991808	0.100818
2426	0.10274	0.0959868	0.1023	0.10499	0.0977542	0.099515	0.101365	0.0995768	0.0987142	0.0970567
2427	0.10046	0.0952862	0.099232	0.10173	0.0977162	0.0991503	0.103501	0.0991802	0.101343	0.102402
2428	0.0990841	0.0999045	0.101401	0.0987996	0.101942	0.099134	0.0995896	0.0971613	0.101836	0.101148
2429	0.0994377	0.100579	0.0975239	0.105945	0.096566	0.101862	0.0978081	0.0984276	0.1013	0.10055
2430	0.0957519	0.0997328	0.098175	0.100817	0.100107	0.102368	0.0989675	0.103077	0.098752	0.102252
2431	0.10085	0.096163	0.0993693	0.0981074	0.0976077	0.0999276	0.102495	0.101889	0.10289	0.1007
2432	0.102786	0.0970934	0.103218	0.0966544	0.095347	0.100697	0.106378	0.101465	0.0960497	0.10031
2433	0.0978975	0.0978227	0.0969662	0.105202	0.0999225	0.1014	0.0986273	0.100491	0.102163	0.0995076
2434	0.0981373	0.0965624	0.0965112	0.104224	0.100044	0.103141	0.098572	0.100051	0.104925	0.0978314
2435	0.098801	0.100394	0.101785	0.0958264	0.0993475	0.0982215	0.100222	0.0998529	0.104013	0.101537
2436	0.100804	0.0987997	0.100502	0.106285	0.0976962	0.101341	0.101117	0.0983228	0.0967034	0.0984285
2437	0.0998041	0.0974747	0.103037	0.10252	0.0974408	0.100931	0.0999543	0.10024	0.0983161	0.100281
2438	0.097889	0.0972573	0.100629	0.102609	0.0997285	0.100575	0.102321	0.0996321	0.100014	0.0993462
2439	0.0999739	0.0977117	0.0986929	0.105443	0.0990607	0.101062	0.0997902	0.100308	0.0996825	0.0982758
2440	0.10033	0.102059	0.101886	0.0956736	0.0990402	0.0980336	0.101462	0.0976853	0.102348	0.101483
2441	0.101698	0.100637	0.0979297	0.100624	0.0991626	0.0988749	0.102108	0.0969397	0.101431	0.100594
2442	0.0988074	0.0977374	0.0984057	0.100106	0.0946213	0.102247	0.101974	0.102323	0.102326	0.101452
2443	0.102978	0.0963361	0.0971955	0.0995462	0.101298	0.100571	0.102916	0.0997858	0.098283	0.101091
2444	0.0974255	0.101117	0.103279	0.0985806	0.101503	0.0961954	0.0985373	0.100719	0.102018	0.100625
2445	0.0974251	0.0970948	0.0995654	0.104387	0.0991521	0.101346	0.100198	0.0998746	0.102165	0.0987922
2446	0.099112	0.0992881	0.0979844	0.100423	0.100638	0.103158	0.0999035	0.0986259	0.10046	0.100407
2447	0.0972501	0.10103	0.0979535	0.099884	0.0993298	0.100623	0.10047	0.0982925	0.102515	0.102652
2448	0.0962677	0.103349	0.101597	0.0998644	0.100307	0.0991479	0.0992421	0.0979997	0.10135	0.100875
2449	0.0979977	0.0986444	0.10003	0.0996699	0.0989959	0.0978623	0.102382	0.0988637	0.101124	0.10443
2450	0.103003	0.0945982	0.0993999	0.107822	0.0985423	0.10367	0.0996847	0.0978277	0.0991797	0.0962723
2451	0.096178	0.102421	0.0976672	0.0978957	0.100555	0.0998036	0.098822	0.100428	0.103671	0.102558
2452	0.100315	0.0986741	0.0987667	0.10494	0.0997609	0.101369	0.0981671	0.0974568	0.101768	0.0987829
2453	0.0986847	0.0980654	0.101209	0.105168	0.0967167	0.100379	0.1022	0.0979572	0.0984777	0.101142
2454	0.0996495	0.101254	0.0986426	0.100205	0.0978618	0.103165	0.0984467	0.0983333	0.103493	0.09895
2455	0.10079	0.100287	0.101815	0.102167	0.0940219	0.0985885	0.1058	0.100173	0.0950333	0.101324
2456	0.0999265	0.0962026	0.100527	0.102611	0.0947091	0.102514	0.100563	0.102942	0.098844	0.101161
2457	0.101678	0.0971091	0.103589	0.103821	0.098261	0.100123	0.0998828	0.0982207	0.0985556	0.0987595
2458	0.0980526	0.103793	0.104033	0.0980565	0.0992176	0.099539	0.0974198	0.0971571	0.101239	0.101492
2459	0.100822	0.0974915	0.0995429	0.0968817	0.098737	0.102667	0.0981332	0.102321	0.103774	0.0996287
2460	0.0992693	0.103193	0.0993616	0.0990095	0.101694	0.0981303	0.0986434	0.098041	0.101474	0.101184
2461	0.0977418	0.0988876	0.0988363	0.101649	0.100659	0.0986614	0.100328	0.100806	0.100607	0.101824
2462	0.0952704	0.10139	0.100252	0.0982137	0.0995129	0.101395	0.0994181	0.100781	0.103039	0.100729
2463	0.0977205	0.0997878	0.0998839	0.102766	0.0984311	0.102248	0.0947643	0.100929	0.105362	0.0981088
2464	0.100385	0.0960506	0.0972701	0.101396	0.0994049	0.100326	0.1047	0.100052	0.0973255	0.103089
2465	0.100326	0.099227	0.100993	0.0997204	0.0976215	0.0973998	0.103212	0.0986438	0.100067	0.10279
2466	0.100328	0.100657	0.0996851	0.096369	0.0967487	0.101468	0.106325	0.0980483	0.0970115	0.10336
2467	0.0997748	0.100301	0.102632	0.0995395	0.0983119	0.0978105	0.101478	0.10016	0.0964837	0.103507
2468	0.0980191	0.0959595	0.0968959	0.106136	0.100952	0.103433	0.0970936	0.0994921	0.101482	0.100537
2469	0.104454	0.0976164	0.0977131	0.102614	0.0999987	0.101892	0.102169	0.09778	0.0975721	0.0981905
2470	0.0978386	0.0985484	0.0960835	0.101713	0.101467	0.100769	0.0999288	0.101428	0.101526	0.100698
2471	0.100084	0.0985106	0.0990961	0.100831	0.0985662	0.100053	0.10084	0.100682	0.100986	0.100351
2472	0.102864	0.0946884	0.0979518	0.103028	0.0984943	0.100011	0.102107	0.100707	0.100722	0.0994276
2473	0.0995907	0.0986666	0.0992266	0.104684	0.100689	0.0998901	0.0982939	0.0993778	0.0980135	0.101568
2474	0.0981974	0.104818	0.0993545	0.100351	0.100248	0.0969183	0.0989968	0.0980328	0.10145	0.101633
2475	0.100325	0.0980078	0.0981496	0.0971647	0.0993098	0.102544	0.0991819	0.100229	0.105537	0.0995504
2476	0.0993163	0.0962962	0.0994773	0.101906	0.0984042	0.102076	0.101132	0.100592	0.102489	0.0983115
2477	0.0996067	0.0958346	0.0978662	0.109374	0.0974353	0.101714	0.0990322	0.099659	0.100205	0.0992737
2478	0.101336	0.0982028	0.101769	0.103659	0.0989381	0.0978846	0.100465	0.100567	0.0984889	0.0986901
2479	0.0959495	0.100608	0.099781	0.101771	0.103195	0.0997159	0.0968327	0.100441	0.100157	0.101549
2480	0.100278	0.0968854	0.0995948	0.105156	0.0961486	0.101985	0.103171	0.0993906	0.0965655	0.100824
2481	0.0982613	0.0990148	0.0985244	0.10393	0.101013	0.0974979	0.0980651	0.0988161	0.103769	0.101108
2482	0.10255	0.101543	0.100692	0.0999464	0.0992167	0.096779	0.101992	0.0993458	0.0991648	0.0987697
2483	0.100231	0.0998913	0.100725	0.104021	0.097409	0.0996523	0.102606	0.098744	0.0961718	0.100548
2484	0.100825	0.0996071	0.0954298	0.100723	0.0987846	0.103243	0.0971273	0.098616	0.106469	0.0991755
2485	0.0975052	0.0993424	0.0963376	0.104561	0.101901	0.09924	0.0995469	0.0982181	0.101712	0.101635
2486	0.0995355	0.0964707	0.0968794	0.0976601	0.099595	0.10185	0.100769	0.0995803	0.103862	0.103797
2487	0.0992049	0.097077	0.100552	0.099721	0.0963966	0.100505	0.105406	0.101116	0.0965809	0.10344
2488	0.0972841	0.0997567	0.099088	0.102949	0.101604	0.10039	0.0952282	0.101975	0.103974	0.0977505
2489	0.101645	0.0972918	0.097711	0.102558	0.0982358	0.102189	0.101059	0.098892	0.101847	0.0985705
2490	0.0959501	0.100852	0.100689	0.0982324	0.100425	0.098821	0.0972999	0.102852	0.103213	0.101665
2491	0.095697	0.10147	0.10299	0.101581	0.0993785	0.100098	0.0947675	0.100907	0.10171	0.101402
2492	0.101644	0.101124	0.100264	0.0992446	0.097121	0.100135	0.101637	0.0985903	0.100718	0.099522
2493	0.0981531	0.0992153	0.102073	0.0998605	0.0970441	0.100175	0.0998558	0.105159	0.0993986	0.0990657
2494	0.102894	0.100112	0.0994154	0.0999091	0.0960875	0.101323	0.104167	0.0985527	0.0980188	0.0995201
2495	0.0985145	0.0988769	0.09606	0.101751	0.099067	0.100383	0.101818	0.0996063	0.102554	0.101369
2496	0.100479	0.0995365	0.0990161	0.102849	0.0971506	0.100812	0.0982622	0.101799	0.102932	0.0971638
2497	0.096614	0.0968389	0.10068	0.102438	0.100509	0.100124	0.095705	0.104676	0.103735	0.0986801
2498	0.0994445	0.0961326	0.103166	0.103691	0.0984392	0.100285	0.0988284	0.102168	0.0981776	0.099668
2499	0.0988688	0.0967836	0.0976067	0.100246	0.0994215	0.101005	0.100117	0.100742	0.101453	0.103756
2500	0.101255	0.100131	0.0988953	0.100424	0.100957	0.0993673	0.0979499	0.0995166	0.102158	0.0993452
2501	0.1048	0.101883	0.0989042	0.0998137	0.0975665	0.0994298	0.103134	0.0963213	0.0984151	0.0997325
2502	0.100322	0.100334	0.0978593	0.0991549	0.0986075	0.100297	0.1004	0.0992718	0.102774	0.10098
2503	0.103752	0.0939702	0.0999042	0.0982165	0.0959289	0.101766	0.105893	0.0999092	0.0995449	0.101115
2504	0.0966116	0.0990007	0.1005	0.104735	0.0967362	0.103771	0.097718	0.101693	0.100697	0.0985368
2505	0.100992	0.0948821	0.101336	0.104131	0.0958802	0.100759	0.101131	0.102006	0.0970155	0.101867
2506	0.0995518	0.0983972	0.102195	0.101539	0.094355	0.101269	0.104377	0.0984815	0.0987007	0.101134
2507	0.101057	0.100818	0.101924	0.0985268	0.0973295	0.0973801	0.103695	0.0996306	0.0975915	0.102047
2508	0.0967355	0.101292	0.0994618	0.101938	0.0996717	0.098086	0.0974549	0.0993584	0.103662	0.102339
2509	0.0994372	0.0997677	0.100596	0.104278	0.0959025	0.10238	0.0985438	0.100816	0.0982948	0.0999837
2510	0.095423	0.0990813	0.0988911	0.103868	0.102372	0.098931	0.0960978	0.1016	0.103832	0.0999038
2511	0.0997605	0.0991086	0.0981401	0.0968522	0.100414	0.102553	0.100359	0.0998744	0.100361	0.102577
2512	0.100963	0.099611	0.0977585	0.0984173	0.0972434	0.100325	0.10132	0.101303	0.104021	0.0990381
2513	0.0986935	0.100153	0.0983466	0.103682	0.0989694	0.0993878	0.100239	0.100566	0.101117	0.0988456
2514	0.101583	0.0966539	0.100465	0.0989102	0.0988772	0.100671	0.105946	0.0994066	0.0991106	0.0983765
2515	0.102541	0.101291	0.10191	0.0963977	0.0991298	0.0988465	0.10326	0.0998454	0.0975374	0.0992412
2516	0.103561	0.0976105	0.100574	0.0984067	0.0972216	0.100476	0.106248	0.0988783	0.0965902	0.100433
2517	0.0956943	0.0979576	0.0994448	0.0965704	0.101785	0.100431	0.0947413	0.104227	0.106458	0.10269
2518	0.102519	0.0967363	0.0985497	0.102729	0.0971894	0.0996131	0.102064	0.100223	0.100072	0.100306
2519	0.0995123	0.0972254	0.0984199	0.099333	0.101011	0.100052	0.0997367	0.101017	0.1054	0.0982928
2520	0.0987717	0.0976263	0.102583	0.102088	0.095794	0.0994017	0.10426	0.10015	0.0968808	0.102445
2521	0.100189	0.0972222	0.0974298	0.102047	0.101463	0.0999268	0.0994121	0.099174	0.103289	0.0998472
2522	0.10028	0.0957942	0.0987607	0.1038	0.0994091	0.100196	0.0993237	0.101677	0.100525	0.100235
2523	0.101364	0.0957061	0.103727	0.097584	0.0993197	0.101879	0.104251	0.10072	0.0953379	0.100111
2524	0.102828	0.0996051	0.0998582	0.0963437	0.100869	0.0978131	0.103123	0.0992817	0.0992018	0.101076
2525	0.0960237	0.10034	0.0957346	0.102868	0.100557	0.0998409	0.0957331	0.101017	0.103657	0.10423
2526	0.0988038	0.0995042	0.101847	0.0970112	0.0998918	0.100181	0.0978569	0.0995733	0.10435	0.100981
2527	0.100382	0.0982496	0.0979591	0.103288	0.0952468	0.100269	0.101528	0.102114	0.0999602	0.101002
2528	0.0996931	0.0989704	0.0987594	0.106322	0.0966563	0.100035	0.0999764	0.100294	0.099505	0.0997885
2529	0.104408	0.095469	0.0997683	0.0984099	0.0982324	0.100195	0.106049	0.0991292	0.0977566	0.100583
2530	0.0944511	0.102333	0.0992421	0.104005	0.0995812	0.0988384	0.0950944	0.100739	0.102856	0.10286
2531	0.0974848	0.102361	0.106237	0.0970936	0.097808	0.101024	0.0977797	0.0995269	0.101089	0.0995955
2532	0.0983088	0.0992351	0.0967964	0.0997855	0.102936	0.0994573	0.0980577	0.0975654	0.107063	0.100795
2533	0.10175	0.0956387	0.0991896	0.10093	0.102321	0.0998114	0.101682	0.0986459	0.100675	0.0993552
2534	0.102816	0.0949687	0.0986546	0.102513	0.100911	0.100813	0.103532	0.0983561	0.0975288	0.0999061
2535	0.101373	0.09795	0.103306	0.105216	0.0984817	0.096633	0.10154	0.100484	0.0968653	0.0981518
2536	0.098514	0.0965538	0.096712	0.104792	0.101265	0.102041	0.0996847	0.0971537	0.102733	0.100551
2537	0.100521	0.100174	0.100048	0.102101	0.0978896	0.0994204	0.101869	0.0998137	0.100613	0.09755
2538	0.0989512	0.0984409	0.101136	0.0990213	0.0971275	0.100528	0.102045	0.101712	0.100165	0.100874
2539	0.0987618	0.100954	0.102478	0.0981957	0.0975533	0.0992061	0.0994416	0.104136	0.0998018	0.0994717
2540	0.0965063	0.0966136	0.0957952	0.10377	0.103119	0.0994263	0.0983326	0.100204	0.103316	0.102917
2541	0.0989423	0.0983733	0.103352	0.100811	0.0989979	0.100413	0.0999054	0.100398	0.0976382	0.101168
2542	0.0977015	0.101052	0.0978367	0.104909	0.102328	0.100116	0.0987064	0.0978165	0.0980711	0.101463
2543	0.0963928	0.0997343	0.0973684	0.104205	0.100609	0.100241	0.0945629	0.101809	0.104092	0.100985
2544	0.0970655	0.0994746	0.0980255	0.102662	0.0989886	0.1022	0.0984928	0.101547	0.102283	0.0992604
2545	0.0977012	0.098637	0.100578	0.0999804	0.100102	0.0982755	0.0997128	0.101015	0.101513	0.102485
2546	0.101869	0.0982197	0.0999746	0.0985273	0.0999269	0.0993127	0.104462	0.0966761	0.101206	0.0998261
2547	0.100676	0.0984475	0.0990967	0.102715	0.0990202	0.100891	0.101187	0.0984894	0.100589	0.0988867
2548	0.0993044	0.101903	0.0993298	0.101148	0.096675	0.0995783	0.101563	0.0970494	0.101382	0.102067
2549	0.0990316	0.0976492	0.101001	0.0998446	0.0987796	0.0999432	0.100325	0.103973	0.0974097	0.102043
2550	0.100839	0.0981461	0.101302	0.0995048	0.0971562	0.102734	0.0991038	0.100685	0.103288	0.0972405
2551	0.100354	0.100222	0.102919	0.0932689	0.098533	0.101053	0.100737	0.101481	0.100358	0.101073
2552	0.0984154	0.0984756	0.0972367	0.100748	0.0994651	0.100404	0.100184	0.10221	0.100747	0.102114
2553	0.0995887	0.0977407	0.100548	0.098752	0.101231	0.0999664	0.0980292	0.100876	0.101741	0.101526
2554	0.0971175	0.0965935	0.103316	0.104142	0.0975445	0.0992245	0.100133	0.102945	0.0987587	0.100226
2555	0.0993276	0.0999837	0.10076	0.101992	0.0997221	0.100722	0.0982752	0.0992985	0.100549	0.0993696
2556	0.102392	0.0941959	0.102804	0.0996277	0.100321	0.100269	0.10114	0.101778	0.099672	0.0978001
2557	0.10065	0.0992517	0.098634	0.0983111	0.100215	0.100069	0.0972731	0.0994482	0.104872	0.101275
2558	0.0967175	0.0985412	0.0996696	0.100431	0.101165	0.0983004	0.100915	0.100863	0.101667	0.101729
2559	0.0971955	0.101854	0.100664	0.101935	0.101014	0.100133	0.0975944	0.0994717	0.100076	0.100063
2560	0.101445	0.0969553	0.102397	0.103255	0.0948018	0.100773	0.103344	0.098743	0.0981524	0.100134
2561	0.101599	0.0984551	0.103539	0.0998206	0.0986641	0.101676	0.100917	0.101372	0.0972228	0.0967351
2562	0.0977035	0.0949189	0.0992131	0.103202	0.103333	0.0982764	0.0989156	0.102136	0.100431	0.10187
2563	0.103431	0.100458	0.0997842	0.0995063	0.0995928	0.10053	0.101279	0.0975449	0.100139	0.0977352
2564	0.0979731	0.0968062	0.100487	0.10382	0.098088	0.101409	0.0990125	0.100647	0.101848	0.0999089
2565	0.0975074	0.099125	0.09913	0.103224	0.099257	0.0998532	0.0969991	0.101303	0.102448	0.101153
2566	0.100258	0.0961604	0.0995961	0.0979076	0.0966433	0.100923	0.101939	0.103743	0.100645	0.102186
2567	0.102558	0.0997674	0.0988369	0.102003	0.102295	0.0979227	0.101111	0.0984337	0.0981779	0.0988948
2568	0.0985343	0.0980518	0.0963468	0.104483	0.102386	0.0972683	0.100926	0.0988823	0.100298	0.102824
2569	0.101206	0.0987444	0.101159	0.100277	0.0982153	0.0991359	0.104805	0.0974933	0.0992563	0.099707
2570	0.100526	0.0991042	0.096659	0.101741	0.0965859	0.0992737	0.102637	0.099856	0.100261	0.103356
2571	0.102616	0.0970346	0.101449	0.0997428	0.100181	0.0983882	0.0995877	0.101545	0.0994875	0.0999685
2572	0.0959732	0.101429	0.100995	0.0973777	0.100057	0.0978356	0.0984817	0.101115	0.104509	0.102226
2573	0.100466	0.0987059	0.100911	0.100532	0.0992404	0.0991901	0.103142	0.0992312	0.0996504	0.0989306
2574	0.099337	0.101552	0.0997756	0.100966	0.097523	0.101079	0.0990443	0.10062	0.102294	0.0978086
2575	0.10313	0.0992603	0.0979196	0.0991548	0.0961387	0.100404	0.107109	0.0968545	0.0990477	0.100982
2576	0.100132	0.0966981	0.0994212	0.10623	0.0978738	0.0984406	0.101763	0.100694	0.0992329	0.0995141
2577	0.0996018	0.101452	0.0982568	0.101321	0.0974516	0.100662	0.0977196	0.097159	0.104226	0.10215
2578	0.0986041	0.0997407	0.102797	0.100649	0.0964715	0.0986649	0.103763	0.0990755	0.097011	0.103223
2579	0.0988374	0.102872	0.0990839	0.0967157	0.101717	0.0980362	0.100163	0.0978476	0.102249	0.102479
2580	0.103999	0.0951531	0.10285	0.10131	0.0968297	0.0998715	0.105768	0.100358	0.0955082	0.0983534
2581	0.0999623	0.0989922	0.101251	0.0997035	0.099283	0.0992588	0.0997484	0.0990344	0.103421	0.0993456
2582	0.100399	0.102219	0.0993782	0.101231	0.0991997	0.100462	0.0990918	0.0978266	0.1003	0.0998932
2583	0.0986015	0.100136	0.0963266	0.0991822	0.101626	0.0995634	0.0989573	0.0982775	0.105067	0.102262
2584	0.101364	0.0990805	0.0997459	0.0990884	0.101513	0.100199	0.099301	0.0991799	0.102478	0.0980509
2585	0.100521	0.0986255	0.0999423	0.102318	0.0946065	0.101679	0.102821	0.0996122	0.0984491	0.101425
2586	0.0987441	0.101434	0.0995619	0.100779	0.0985394	0.101656	0.0998407	0.0989398	0.0996203	0.100885
2587	0.0989474	0.101388	0.0992079	0.102473	0.0997508	0.0995619	0.0989173	0.100558	0.0986884	0.100507
2588	0.0970727	0.102382	0.0997883	0.10376	0.0998635	0.0997288	0.0975999	0.0982672	0.100067	0.101471
2589	0.099344	0.101031	0.103873	0.0987265	0.101332	0.097132	0.0987605	0.0987945	0.100835	0.100171
2590	0.104418	0.0988779	0.0989546	0.0989625	0.0996669	0.101068	0.0974229	0.0967363	0.105135	0.0987573
2591	0.101208	0.0976504	0.101537	0.100573	0.0982181	0.100111	0.0984724	0.100235	0.101716	0.100281
2592	0.0986916	0.100455	0.0997535	0.0992753	0.0980467	0.102291	0.0985207	0.0978722	0.105542	0.0995523
2593	0.100259	0.096472	0.0967364	0.102396	0.0994625	0.102608	0.102634	0.100881	0.0980043	0.100547
2594	0.103837	0.0998376	0.100325	0.0944137	0.0977667	0.101162	0.103687	0.0987722	0.100979	0.09922
2595	0.104692	0.0963491	0.0959443	0.105529	0.101674	0.0986492	0.0990547	0.0968051	0.103774	0.097528
2596	0.104423	0.094848	0.0968825	0.10054	0.100593	0.10165	0.100538	0.0987588	0.10353	0.0982368
2597	0.0960296	0.0983567	0.0990999	0.099777	0.0990741	0.100804	0.0967327	0.105583	0.103505	0.101038
2598	0.0968	0.101657	0.0994683	0.0953412	0.100835	0.0984025	0.0984481	0.100252	0.104993	0.103804
2599	0.0968707	0.0987317	0.100155	0.101542	0.0984275	0.103122	0.0997775	0.101502	0.101667	0.098205
2600	0.0999531	0.100035	0.096708	0.104769	0.095477	0.10231	0.0997949	0.0992649	0.100942	0.100746
2601	0.104617	0.0951137	0.099202	0.102053	0.100959	0.0988674	0.10286	0.0987147	0.0984258	0.0991874
2602	0.100535	0.100255	0.100506	0.0995307	0.10072	0.0987258	0.101666	0.0984057	0.100082	0.0995736
2603	0.101625	0.10205	0.100902	0.099781	0.0975797	0.0988022	0.0993592	0.0992096	0.100811	0.0998804
2604	0.10206	0.0978694	0.10106	0.100594	0.0950155	0.0996916	0.102048	0.102151	0.101232	0.0982787
2605	0.10028	0.101857	0.101777	0.100804	0.0996744	0.0965257	0.101651	0.0979179	0.0977593	0.101754
2606	0.0971302	0.0998826	0.0966081	0.100864	0.0988317	0.0983461	0.0992142	0.101814	0.103848	0.103461
2607	0.101581	0.0976752	0.0985096	0.100082	0.102052	0.100564	0.101221	0.0991429	0.0992642	0.0999079
2608	0.101589	0.0961143	0.10199	0.0951416	0.0988247	0.102992	0.101726	0.0987853	0.103701	0.0991358
2609	0.098299	0.100989	0.0968925	0.104546	0.10158	0.0987947	0.0956731	0.0973468	0.105983	0.0998965
2610	0.0972288	0.0996893	0.0979867	0.0958336	0.102773	0.101266	0.0990278	0.102939	0.100021	0.103236
2611	0.105115	0.0930867	0.100579	0.103986	0.0992258	0.101439	0.102413	0.0987293	0.0983592	0.0970676
2612	0.095765	0.102152	0.102312	0.0983797	0.0938772	0.101102	0.101878	0.100928	0.100332	0.103274
2613	0.100574	0.0971213	0.0966096	0.102569	0.0975812	0.100544	0.102566	0.10206	0.100014	0.100361
2614	0.0992169	0.10007	0.097014	0.0999429	0.102853	0.0985514	0.0988894	0.0984985	0.102307	0.102657
2615	0.100497	0.0975424	0.0991922	0.0988267	0.0975762	0.103037	0.104492	0.0997598	0.0976078	0.101468
2616	0.100066	0.0964951	0.0978177	0.0985389	0.10231	0.0986773	0.0983173	0.100947	0.106618	0.100212
2617	0.098655	0.101035	0.0982326	0.0989892	0.10061	0.100137	0.101934	0.0986329	0.101532	0.100242
2618	0.100235	0.0996015	0.100221	0.0988843	0.101369	0.100016	0.0984224	0.101862	0.101113	0.0982757
2619	0.0994006	0.0972114	0.0998227	0.10103	0.100393	0.101578	0.0971827	0.100524	0.10405	0.0988078
2620	0.0964347	0.100554	0.100203	0.101343	0.100213	0.0994275	0.0982199	0.103468	0.10129	0.0988477
2621	0.103301	0.0970181	0.0993786	0.102133	0.0978646	0.0998111	0.107791	0.0972076	0.0967668	0.0987295
2622	0.0992696	0.0970848	0.0991356	0.103351	0.102623	0.100914	0.0950457	0.100071	0.103305	0.0991999
2623	0.0999192	0.0966053	0.102131	0.095034	0.0985524	0.100582	0.104645	0.101196	0.0991745	0.102161
2624	0.100323	0.101733	0.099536	0.0985161	0.100257	0.0982234	0.102555	0.0973945	0.100564	0.100898
2625	0.100276	0.0991013	0.0974185	0.102832	0.0994892	0.0996955	0.0965798	0.10036	0.10587	0.0983777
2626	0.0962342	0.1024	0.100304	0.100673	0.0983735	0.0999764	0.0959342	0.0984442	0.106114	0.101547
2627	0.10232	0.0999157	0.101238	0.0996929	0.0957684	0.0993088	0.103962	0.0989225	0.0962856	0.102587
2628	0.0973898	0.10135	0.100749	0.0989438	0.100363	0.100186	0.1016	0.0986544	0.0996624	0.101101
2629	0.0979624	0.0998042	0.0996943	0.102474	0.095824	0.099043	0.101102	0.101456	0.100681	0.101959
2630	0.102035	0.0966432	0.10178	0.0996748	0.0991333	0.0986152	0.102206	0.099126	0.100528	0.100258
2631	0.102617	0.100538	0.100811	0.102119	0.0974293	0.0989365	0.101593	0.0970385	0.0978116	0.101105
2632	0.100151	0.0971168	0.097653	0.105616	0.101628	0.102016	0.0989604	0.0969316	0.100669	0.0992582
2633	0.100378	0.0970043	0.096397	0.104562	0.100064	0.102699	0.101896	0.0994552	0.0997796	0.0977642
2634	0.0995575	0.0977932	0.100759	0.101701	0.0955193	0.100709	0.103065	0.0997536	0.100736	0.100407
2635	0.0992654	0.0982081	0.095732	0.108034	0.0961282	0.10014	0.0992912	0.100137	0.101119	0.101945
2636	0.102521	0.0960711	0.0985011	0.104984	0.0990385	0.0984569	0.0995734	0.101389	0.0998193	0.0996444
2637	0.101328	0.0957692	0.0997968	0.10435	0.0961151	0.101387	0.102299	0.0985875	0.101959	0.0984089
2638	0.0975456	0.102895	0.0975645	0.105616	0.101446	0.0977807	0.0978051	0.100142	0.0996288	0.0995761
2639	0.0990501	0.100061	0.100776	0.0960817	0.0973056	0.100143	0.105348	0.100445	0.100598	0.100193
2640	0.10187	0.0946675	0.0990237	0.105992	0.100638	0.0998131	0.101325	0.0969684	0.100828	0.0988743
2641	0.0989067	0.104053	0.0983554	0.100595	0.0973671	0.0989553	0.0991896	0.0984932	0.101114	0.102971
2642	0.101871	0.100199	0.0966244	0.0994341	0.101728	0.098735	0.100358	0.0977777	0.101298	0.101974
2643	0.0970245	0.100571	0.104179	0.0984842	0.0972763	0.0993644	0.0997603	0.10194	0.100094	0.101307
2644	0.100146	0.101337	0.0987375	0.101911	0.0974646	0.100162	0.100725	0.0990838	0.0993633	0.101071
2645	0.0958838	0.10089	0.101218	0.0998981	0.0966491	0.099867	0.0980684	0.101394	0.10467	0.101463
2646	0.0998244	0.0979442	0.103391	0.100856	0.0953179	0.100273	0.101203	0.101828	0.100724	0.0986386
2647	0.0968296	0.0981776	0.100269	0.100506	0.100493	0.099593	0.100825	0.102953	0.0993131	0.101041
2648	0.0985508	0.0985543	0.100114	0.100534	0.0964697	0.0997719	0.101839	0.100097	0.101041	0.103029
2649	0.103826	0.100724	0.102012	0.101088	0.0945394	0.0999278	0.10322	0.0989184	0.0977992	0.0979439
2650	0.100453	0.0984469	0.0997169	0.0974027	0.0979811	0.1019	0.102309	0.100592	0.100799	0.100399
2651	0.0999908	0.0993189	0.102109	0.0985709	0.0973379	0.100128	0.101208	0.100886	0.0995849	0.100865
2652	0.100222	0.0994339	0.100531	0.102986	0.0998738	0.0988074	0.0993799	0.0987397	0.0995462	0.10048
2653	0.100537	0.101552	0.0985868	0.101694	0.0992302	0.0993095	0.102205	0.0977958	0.0991683	0.0999219
2654	0.100113	0.098103	0.0986141	0.103504	0.0990055	0.0997404	0.0978957	0.100698	0.102675	0.0996522
2655	0.100238	0.0955555	0.100441	0.104606	0.100966	0.0999314	0.099661	0.100527	0.100295	0.0977782
2656	0.0992138	0.096569	0.0986386	0.106906	0.0981231	0.100251	0.0980238	0.100908	0.102692	0.0986743
2657	0.101781	0.099644	0.100046	0.101932	0.100066	0.0972734	0.099963	0.0988987	0.101298	0.0990974
2658	0.0975473	0.101666	0.0981058	0.104034	0.0991548	0.100174	0.0978528	0.10063	0.101897	0.09894
2659	0.100596	0.100736	0.0997489	0.0964078	0.101161	0.0995961	0.0994251	0.0980508	0.103588	0.100691
2660	0.0973632	0.0942978	0.0984723	0.103092	0.0962207	0.102192	0.102575	0.105018	0.0987429	0.102026
2661	0.0991339	0.100726	0.0979716	0.105138	0.0986803	0.0985522	0.0981869	0.100101	0.0999711	0.101539
2662	0.103209	0.0956537	0.0969442	0.103286	0.0975369	0.101077	0.102067	0.0995957	0.10268	0.0979503
2663	0.09963	0.0960851	0.100859	0.101918	0.0947363	0.10063	0.103968	0.102394	0.0991332	0.100648
2664	0.103223	0.100849	0.0971314	0.0991434	0.100442	0.0991341	0.102061	0.094444	0.103704	0.0998677
2665	0.0997059	0.0994964	0.0949283	0.100011	0.0990314	0.0993532	0.099486	0.100329	0.104197	0.103462
2666	0.0966226	0.101112	0.0998789	0.0973294	0.0969409	0.0983227	0.101741	0.102891	0.102201	0.102962
2667	0.0961363	0.0983858	0.0994837	0.103275	0.0957917	0.101893	0.098159	0.103591	0.101236	0.10205
2668	0.103201	0.0973911	0.0977046	0.0966593	0.100081	0.102826	0.10146	0.100711	0.100181	0.0997858
2669	0.105977	0.0995663	0.0999474	0.0995736	0.0977777	0.0978288	0.107544	0.0945491	0.0957286	0.101508
2670	0.0975656	0.0977871	0.10202	0.101771	0.100312	0.0986407	0.0994882	0.0996671	0.100959	0.101789
2671	0.09733	0.0998949	0.102435	0.0999874	0.0970816	0.102409	0.0988811	0.101903	0.0988036	0.101276
2672	0.10125	0.100428	0.0984226	0.102656	0.100113	0.100852	0.0983503	0.0982476	0.101893	0.0977871
2673	0.0986899	0.098817	0.0983793	0.106615	0.0988693	0.099885	0.0971598	0.0999613	0.10154	0.100084
2674	0.100532	0.0955889	0.102634	0.106231	0.0968536	0.0986579	0.103966	0.0997	0.0960673	0.0997699
2675	0.101549	0.0948534	0.0991827	0.104619	0.100345	0.0992456	0.100074	0.101587	0.100684	0.0978605
2676	0.0999607	0.0954421	0.0998655	0.101847	0.0965507	0.101364	0.103407	0.100385	0.0999145	0.101263
2677	0.103238	0.0965287	0.10272	0.0962688	0.0989317	0.0987426	0.104329	0.0985217	0.0996387	0.101081
2678	0.100863	0.0974611	0.101025	0.102402	0.100492	0.100772	0.099549	0.0990334	0.100869	0.0975338
2679	0.101603	0.096708	0.0996221	0.0987953	0.0981762	0.103472	0.101345	0.0980569	0.102108	0.100113
2680	0.0990849	0.101609	0.0992931	0.100903	0.0965965	0.0993359	0.101486	0.100398	0.100399	0.100895
2681	0.100486	0.0993911	0.100441	0.101097	0.1009	0.100826	0.101438	0.0980292	0.0976941	0.0996989
2682	0.0982774	0.0980685	0.100832	0.0991985	0.100052	0.100654	0.099227	0.101654	0.0998735	0.102164
2683	0.101197	0.0988987	0.0994484	0.103181	0.0996907	0.100364	0.10005	0.0963936	0.103481	0.0972958
2684	0.10052	0.0981061	0.102557	0.0996038	0.100348	0.0990954	0.0979316	0.100219	0.100642	0.100977
2685	0.103735	0.0980376	0.0989944	0.101617	0.100251	0.0988038	0.102402	0.0984971	0.0991805	0.0984815
2686	0.0961277	0.101493	0.099915	0.0962872	0.101214	0.10042	0.100266	0.103128	0.0995377	0.101612
2687	0.100041	0.0941653	0.100671	0.105326	0.0980134	0.100839	0.101241	0.100872	0.0987492	0.100083
2688	0.104756	0.0983583	0.0969926	0.10047	0.097866	0.101775	0.103605	0.095102	0.100446	0.10063
2689	0.0976773	0.096308	0.0993268	0.0995138	0.0967414	0.104613	0.0998947	0.10129	0.102881	0.101755
2690	0.0989126	0.0985115	0.101416	0.0976022	0.0960615	0.100202	0.106085	0.101488	0.0993259	0.100395
2691	0.100426	0.0956063	0.0982669	0.102014	0.0977626	0.103298	0.0978669	0.102729	0.104101	0.0979291
2692	0.0981008	0.0980091	0.0993845	0.104224	0.0974173	0.102021	0.100606	0.0999869	0.0997399	0.100511
2693	0.10197	0.0999901	0.100062	0.102633	0.0990259	0.10075	0.101448	0.0977819	0.098649	0.09769
2694	0.0977922	0.0992072	0.0985288	0.103461	0.0989623	0.100813	0.10145	0.0998579	0.101013	0.098915
2695	0.0980682	0.100772	0.0965247	0.1002	0.0990458	0.104311	0.0979063	0.0994677	0.102515	0.101189
2696	0.103228	0.0958283	0.100425	0.0988496	0.0974768	0.0993929	0.104186	0.100864	0.0977581	0.101991
2697	0.0999378	0.0974184	0.101223	0.096363	0.0982109	0.100992	0.106542	0.100119	0.0971449	0.10205
2698	0.102402	0.0952524	0.103213	0.103884	0.0983339	0.100493	0.10156	0.101273	0.0958094	0.0977799
2699	0.0999706	0.0965648	0.0974441	0.0984207	0.0983461	0.101048	0.100882	0.102607	0.101932	0.102785
2700	0.0963569	0.0968798	0.0997861	0.102124	0.0996344	0.099602	0.0989467	0.103431	0.101105	0.102134
2701	0.0989323	0.0997175	0.100068	0.0953295	0.100796	0.101592	0.0984191	0.100598	0.10387	0.100677
2702	0.0960699	0.100117	0.0984366	0.104119	0.0988778	0.0995043	0.0975185	0.101802	0.102265	0.101291
2703	0.09939	0.098335	0.0991144	0.0989602	0.0987239	0.100537	0.0991898	0.10033	0.103587	0.101832
2704	0.0997364	0.0987176	0.0993713	0.101524	0.0963505	0.102744	0.101006	0.0989171	0.102206	0.0994264
2705	0.100798	0.0985041	0.10022	0.104747	0.101415	0.097795	0.0997623	0.0987398	0.100221	0.097799
2706	0.101888	0.098802	0.0995126	0.103093	0.096985	0.0988379	0.100823	0.0994182	0.101655	0.0989846
2707	0.100089	0.102226	0.101118	0.100895	0.101121	0.100452	0.100116	0.0985147	0.0975409	0.0979265
2708	0.0958217	0.0981211	0.0982699	0.104796	0.101041	0.098601	0.10067	0.0981596	0.102362	0.102157
2709	0.0966037	0.0986277	0.0968947	0.104064	0.0995919	0.101065	0.0979959	0.101558	0.102568	0.10103
2710	0.099581	0.102495	0.0991414	0.0993364	0.100254	0.0984004	0.100865	0.0995537	0.0985994	0.101773
2711	0.100532	0.098839	0.0964253	0.101031	0.0987347	0.10237	0.0992405	0.0977411	0.104681	0.100406
2712	0.0987815	0.0976153	0.101525	0.10065	0.102421	0.0991383	0.0982079	0.102258	0.100359	0.099044
2713	0.098043	0.098074	0.0980468	0.107098	0.0989415	0.100151	0.0957872	0.101329	0.103363	0.099167
2714	0.100562	0.0985759	0.100892	0.100445	0.099778	0.100952	0.100604	0.0994746	0.0982406	0.100476
2715	0.0959357	0.0987431	0.0967164	0.105273	0.0988164	0.10259	0.0972457	0.101504	0.103192	0.0999832
2716	0.102134	0.0995554	0.0964721	0.102621	0.0993497	0.0989403	0.102012	0.0983855	0.0980976	0.102432
2717	0.0992061	0.0975684	0.0952229	0.0999244	0.103323	0.101068	0.0994301	0.0976955	0.10612	0.100441
2718	0.10134	0.0972161	0.0991941	0.100739	0.0977646	0.100924	0.102652	0.0976794	0.0998711	0.10262
2719	0.0969092	0.104265	0.0985517	0.100441	0.0989337	0.0995141	0.0989897	0.100904	0.0985207	0.102971
2720	0.0981601	0.0995721	0.0992008	0.0993032	0.0980639	0.10026	0.100382	0.101746	0.0999081	0.103403
2721	0.0990242	0.100262	0.100567	0.100907	0.0956659	0.0985944	0.104031	0.0980407	0.100329	0.102579
2722	0.0996551	0.0977999	0.0991072	0.101932	0.0963433	0.0987718	0.105184	0.0995788	0.0985654	0.103063
2723	0.100624	0.0965025	0.097913	0.106539	0.100984	0.0998547	0.0981273	0.0984121	0.0998537	0.10119
2724	0.101566	0.0952008	0.101305	0.105246	0.0973067	0.0995636	0.103137	0.10145	0.0968926	0.0983337
2725	0.0971988	0.096526	0.0975755	0.100013	0.101753	0.10115	0.100445	0.100998	0.103858	0.100482
2726	0.0989854	0.101697	0.100696	0.0955729	0.102057	0.0992249	0.0991876	0.0985305	0.103944	0.100105
2727	0.100161	0.100157	0.0964034	0.0983619	0.100222	0.101367	0.0990724	0.0989071	0.105823	0.0995257
2728	0.100215	0.102367	0.0985459	0.0979715	0.0995901	0.0973084	0.104261	0.0963023	0.0992166	0.104222
2729	0.0986863	0.0969837	0.1022	0.102964	0.0989989	0.0992801	0.0991722	0.102109	0.0990778	0.100528
2730	0.0956026	0.099473	0.0981056	0.104463	0.0968166	0.101458	0.0997291	0.10087	0.100394	0.103087
2731	0.0968048	0.0974432	0.0951739	0.102571	0.100567	0.100874	0.0962658	0.102826	0.106256	0.101217
2732	0.0992735	0.101768	0.0996361	0.101915	0.0999487	0.0980545	0.0994346	0.0973255	0.10251	0.100135
2733	0.0983362	0.0974219	0.095046	0.102416	0.1016	0.100956	0.0968043	0.100003	0.105607	0.10181
2734	0.0982669	0.100353	0.0990248	0.100207	0.0991159	0.0986878	0.0990257	0.100971	0.102267	0.102081
2735	0.0949263	0.0988857	0.104344	0.099877	0.0985604	0.0996764	0.0962875	0.103863	0.10236	0.101219
2736	0.101695	0.102281	0.100295	0.101109	0.0960578	0.100097	0.102469	0.0964847	0.100525	0.0989871
2737	0.10203	0.0971863	0.0977114	0.100337	0.0959928	0.101692	0.103664	0.101334	0.101533	0.0985201
2738	0.100076	0.0998156	0.101082	0.0986652	0.0971129	0.0996655	0.104949	0.0980172	0.098923	0.101694
2739	0.102646	0.0945031	0.101132	0.0970015	0.0982163	0.101508	0.101571	0.103582	0.099577	0.100262
2740	0.10057	0.0952499	0.101044	0.107014	0.0986351	0.0999204	0.0998861	0.100304	0.0997403	0.0976366
2741	0.0983735	0.102065	0.0999807	0.102162	0.0973231	0.0998782	0.0988933	0.0992751	0.101059	0.10099
2742	0.100024	0.101125	0.0980596	0.10072	0.0989705	0.0992822	0.10212	0.100505	0.0987512	0.100442
2743	0.0969388	0.100522	0.100225	0.0970971	0.101714	0.0982297	0.0996868	0.101029	0.102551	0.102007
2744	0.0991226	0.0994479	0.0987827	0.102198	0.0981014	0.102969	0.0994186	0.0977815	0.102753	0.099425
2745	0.100718	0.095565	0.0995396	0.10183	0.100152	0.101763	0.102467	0.100388	0.0997356	0.0978406
2746	0.0966134	0.0988939	0.0988831	0.106879	0.0973078	0.100327	0.101673	0.099335	0.0970181	0.103069
2747	0.0973626	0.102059	0.0972061	0.0992575	0.100977	0.0997042	0.0975012	0.0979603	0.105824	0.102148
2748	0.0984237	0.0999281	0.0983375	0.0983504	0.0998521	0.0995029	0.0997828	0.0971868	0.105734	0.102901
2749	0.101745	0.0953358	0.0968167	0.0998116	0.0973344	0.10397	0.104013	0.0995758	0.101734	0.0996641
2750	0.0954269	0.0981088	0.0974146	0.10594	0.0975622	0.0998632	0.099302	0.101985	0.100891	0.103506
2751	0.0947979	0.100397	0.100882	0.0952848	0.0985852	0.100601	0.0994989	0.104664	0.101417	0.103872
2752	0.0968176	0.10363	0.100759	0.0979865	0.102895	0.0987563	0.0962442	0.101439	0.101796	0.0996764
2753	0.0974394	0.0982474	0.100573	0.0999607	0.0956749	0.103393	0.10057	0.100476	0.101921	0.101744
2754	0.100435	0.0979466	0.100928	0.105286	0.0990331	0.0997565	0.0995972	0.0985925	0.100194	0.098231
2755	0.0993477	0.101936	0.0990828	0.102553	0.102018	0.097418	0.099273	0.0992217	0.0990916	0.100058
2756	0.101085	0.0990304	0.103352	0.0987683	0.0990833	0.0976732	0.101312	0.0990706	0.0986618	0.101964
2757	0.103161	0.0969626	0.0971242	0.0966678	0.100961	0.102555	0.102056	0.0994855	0.0997495	0.101277
2758	0.0989621	0.0994924	0.0959713	0.105948	0.0961603	0.0995429	0.101372	0.100326	0.100805	0.101421
2759	0.10002	0.100448	0.100769	0.0984806	0.0974634	0.100757	0.0991936	0.102597	0.0976473	0.102625
2760	0.10093	0.0998124	0.0966642	0.0997535	0.103253	0.100032	0.0971615	0.0973175	0.104758	0.100319
2761	0.0970409	0.101328	0.101972	0.0992729	0.0969475	0.0988822	0.101119	0.100325	0.0987445	0.104368
2762	0.0997959	0.097045	0.100035	0.101673	0.102481	0.0988683	0.0960257	0.101075	0.103709	0.0992921
2763	0.104101	0.0945589	0.0983447	0.0986452	0.0974795	0.101568	0.105465	0.0999081	0.097746	0.102183
2764	0.0992676	0.0983988	0.0987646	0.0987715	0.0977273	0.101624	0.0982144	0.101461	0.10596	0.0998103
2765	0.0997383	0.100482	0.0991444	0.104589	0.0958533	0.100404	0.100277	0.0984027	0.100997	0.100113
2766	0.100712	0.100096	0.0988556	0.101024	0.0998825	0.0995784	0.0991201	0.0997956	0.101725	0.0992101
2767	0.0978472	0.0991592	0.0983296	0.0998866	0.0978961	0.0987483	0.101878	0.101377	0.102877	0.102001
2768	0.101739	0.0925932	0.0992041	0.102677	0.102512	0.0997957	0.0996352	0.101894	0.101065	0.0988853
2769	0.0973611	0.0977332	0.0999273	0.101647	0.100341	0.0991365	0.0982103	0.101189	0.102607	0.101848
2770	0.0992219	0.0978644	0.100291	0.101572	0.0988844	0.100231	0.101562	0.100663	0.0986116	0.101099
2771	0.0974349	0.0989006	0.0960647	0.108966	0.100994	0.099613	0.0975557	0.100342	0.101539	0.0985898
2772	0.0994526	0.0999217	0.101751	0.0989538	0.095465	0.101312	0.101407	0.101548	0.0994735	0.100715
2773	0.0992296	0.0978036	0.0987124	0.100978	0.0976222	0.100536	0.103012	0.0992473	0.100671	0.102188
2774	0.101207	0.101225	0.100636	0.100403	0.0958981	0.102494	0.102137	0.0975628	0.0991065	0.0993307
2775	0.0959977	0.099184	0.100219	0.10474	0.0973322	0.1005	0.0984972	0.0989731	0.10296	0.101597
2776	0.0989431	0.0971421	0.0978696	0.0996403	0.0982922	0.0991225	0.102922	0.100121	0.103827	0.10212
2777	0.0964252	0.101466	0.100961	0.102608	0.0992903	0.0981703	0.100401	0.101891	0.095956	0.102831
2778	0.100648	0.101106	0.0988594	0.0997504	0.0949638	0.101515	0.103208	0.0970961	0.101553	0.101301
2779	0.103013	0.0981472	0.100835	0.101761	0.0972572	0.0987041	0.101392	0.101595	0.0980921	0.0992029
2780	0.0999017	0.0938548	0.100313	0.102224	0.0973337	0.103718	0.100552	0.102332	0.0983217	0.101449
2781	0.102819	0.0974589	0.102999	0.099515	0.0968883	0.0997136	0.104935	0.100698	0.0955184	0.0994549
2782	0.0976282	0.0961435	0.101274	0.101113	0.0963834	0.1041	0.101861	0.102095	0.0994258	0.0999764
2783	0.103342	0.0981383	0.0987536	0.101329	0.098609	0.100591	0.105204	0.0992922	0.0956772	0.0990635
2784	0.0984879	0.100065	0.102557	0.100932	0.0953591	0.101448	0.0998231	0.100204	0.101826	0.0992965
2785	0.10095	0.100817	0.0992631	0.10202	0.101013	0.097684	0.100631	0.100462	0.0976332	0.099526
2786	0.100834	0.0964365	0.098118	0.104233	0.0962827	0.101063	0.101127	0.102032	0.0994004	0.100474
2787	0.10127	0.0963895	0.0958021	0.104726	0.0996892	0.100441	0.105323	0.0990958	0.097669	0.0995945
2788	0.0979774	0.0998696	0.0960923	0.0988361	0.100892	0.101357	0.100324	0.0996451	0.101798	0.103209
2789	0.0969917	0.0990584	0.101556	0.102661	0.096752	0.102622	0.0978845	0.100188	0.10141	0.100876
2790	0.102877	0.0986107	0.0989705	0.0986971	0.0967538	0.102513	0.103879	0.0964906	0.101249	0.0999601
2791	0.101307	0.0995545	0.100821	0.100962	0.0964588	0.101045	0.102858	0.097387	0.0990545	0.100551
2792	0.103979	0.0935009	0.098738	0.104988	0.0962754	0.101516	0.104752	0.101179	0.0977491	0.0973219
2793	0.100214	0.0978374	0.0995805	0.103827	0.0986363	0.0997515	0.0994308	0.100269	0.100027	0.100426
2794	0.100321	0.0958936	0.0956945	0.103068	0.0997872	0.101838	0.103183	0.0982501	0.0996252	0.102339
2795	0.0986197	0.0951968	0.101326	0.102986	0.09858	0.101106	0.100934	0.102311	0.0974777	0.101462
2796	0.0986878	0.0985278	0.0983581	0.0967754	0.102792	0.100582	0.101687	0.0977692	0.101675	0.103145
2797	0.103816	0.0968581	0.0988073	0.099311	0.0990749	0.0991609	0.105665	0.0994725	0.099561	0.0982738
2798	0.0953746	0.10081	0.0986266	0.102553	0.0973443	0.101522	0.100083	0.101342	0.0985737	0.103772
2799	0.100211	0.101721	0.0964887	0.0979735	0.101339	0.0995598	0.101301	0.0987714	0.0993481	0.103286
2800	0.0965838	0.0977526	0.0978101	0.105046	0.0979689	0.100544	0.0993841	0.101671	0.100434	0.102806
2801	0.0973257	0.0983948	0.100652	0.101535	0.101251	0.0969098	0.0996585	0.100174	0.101693	0.102406
2802	0.0976469	0.0981937	0.0990413	0.100512	0.102064	0.0987128	0.100404	0.101305	0.100877	0.101242
2803	0.102888	0.0956851	0.0983809	0.105123	0.100715	0.101684	0.100883	0.0993925	0.0972198	0.0980285
2804	0.102624	0.0984401	0.100711	0.100924	0.0978536	0.100916	0.102967	0.0961182	0.0998577	0.0995886
2805	0.10333	0.0972363	0.103954	0.0970703	0.0970097	0.0991899	0.10394	0.100289	0.100206	0.0977746
2806	0.102955	0.100595	0.0979864	0.0987851	0.0985422	0.0994193	0.104685	0.0972901	0.0996258	0.100116
2807	0.0992037	0.0969193	0.0983094	0.100218	0.0978666	0.0991557	0.102774	0.0979306	0.10373	0.103893
2808	0.100743	0.101059	0.0982918	0.103454	0.0989976	0.0998279	0.098812	0.0969654	0.103065	0.0987831
2809	0.0999101	0.0965299	0.0971459	0.104119	0.0990536	0.102933	0.0996385	0.101333	0.101884	0.0974533
2810	0.0976434	0.100718	0.0985127	0.0984983	0.100094	0.098709	0.100635	0.100989	0.100659	0.103542
2811	0.103266	0.0969205	0.0996115	0.100278	0.0958434	0.103349	0.100761	0.0986482	0.103015	0.0983086
2812	0.103758	0.0940667	0.100192	0.103291	0.0959568	0.101452	0.105571	0.101286	0.0961932	0.0982322
2813	0.0986248	0.0946068	0.0957235	0.103549	0.101811	0.10316	0.0971447	0.101487	0.103529	0.100364
2814	0.0964356	0.100607	0.0977991	0.0963161	0.100941	0.100663	0.100591	0.102149	0.10088	0.103618
2815	0.0984446	0.100787	0.100356	0.103373	0.0987797	0.10067	0.100673	0.0974138	0.0997316	0.0997724
2816	0.099793	0.0965011	0.0971091	0.100482	0.0974957	0.100199	0.102028	0.102802	0.102744	0.100846
2817	0.0988151	0.0981592	0.101542	0.0951354	0.0990336	0.10062	0.0993204	0.102154	0.103365	0.101856
2818	0.100957	0.0980873	0.0988084	0.102284	0.100853	0.0987442	0.0982301	0.0991749	0.102183	0.100678
2819	0.103043	0.0984761	0.101829	0.0988429	0.0979025	0.101223	0.0984325	0.100302	0.102019	0.0979313
2820	0.0983726	0.101765	0.100639	0.102223	0.0984651	0.0998414	0.100452	0.100153	0.0976701	0.100419
2821	0.0988657	0.0992412	0.0984931	0.100886	0.100701	0.0992042	0.100687	0.102147	0.0993071	0.100468
2822	0.0976672	0.101136	0.0988166	0.102915	0.0952145	0.100826	0.0990098	0.102354	0.100797	0.101263
2823	0.102132	0.101561	0.100594	0.0993887	0.0967892	0.100331	0.102894	0.0985271	0.0982908	0.0994927
2824	0.101285	0.103555	0.0994644	0.098503	0.100229	0.099596	0.100126	0.0940167	0.102287	0.100937
2825	0.101043	0.102103	0.101839	0.0973954	0.0988871	0.0995637	0.10185	0.0983058	0.0989796	0.100034
2826	0.0966555	0.0997516	0.0968667	0.0997609	0.10242	0.0988351	0.0989798	0.1008	0.103534	0.102396
2827	0.0992802	0.100219	0.0994729	0.0996137	0.0981632	0.098129	0.101823	0.097298	0.10293	0.103072
2828	0.0989474	0.0997963	0.10164	0.0990858	0.097362	0.100437	0.0979287	0.101306	0.104039	0.0994574
2829	0.105656	0.0964384	0.102617	0.10081	0.0960392	0.0982351	0.107259	0.0982545	0.0966896	0.0979999
2830	0.0975626	0.101699	0.100357	0.0990009	0.102732	0.0964921	0.0993894	0.100837	0.102329	0.0996009
2831	0.0994833	0.100799	0.0990431	0.101768	0.0982556	0.100222	0.101893	0.097513	0.100624	0.100399
2832	0.101995	0.0980134	0.100293	0.103134	0.102095	0.0981014	0.0971859	0.099956	0.101916	0.0973102
2833	0.0999265	0.097288	0.101712	0.101578	0.102987	0.0991467	0.0982245	0.102406	0.099803	0.0969289
2834	0.0987006	0.096794	0.0988786	0.099834	0.10196	0.100891	0.099055	0.100758	0.102921	0.100207
2835	0.104485	0.0939854	0.104028	0.102077	0.098056	0.101324	0.1042	0.10006	0.0937538	0.0980313
2836	0.0996485	0.0956753	0.102448	0.0971457	0.100413	0.10079	0.0999286	0.101385	0.101119	0.101448
2837	0.0968483	0.099955	0.0997813	0.100759	0.098393	0.101261	0.101277	0.0992525	0.100139	0.102334
2838	0.101745	0.0987155	0.096393	0.102866	0.102574	0.0995516	0.098922	0.0957469	0.103109	0.100377
2839	0.0997665	0.0977652	0.100591	0.10138	0.0978286	0.0990031	0.101259	0.0990252	0.100639	0.102742
2840	0.0975782	0.0999953	0.0992486	0.104769	0.09873	0.0978398	0.100807	0.0976384	0.100306	0.103088
2841	0.0976145	0.0988935	0.100602	0.1044	0.0979403	0.097349	0.100596	0.100348	0.101798	0.100459
2842	0.0982913	0.100582	0.10333	0.0962155	0.100956	0.0960637	0.0993997	0.102674	0.0997581	0.102729
2843	0.0995174	0.100619	0.10338	0.101173	0.100066	0.0981462	0.098951	0.0994358	0.0993034	0.0994066
2844	0.096219	0.103062	0.102246	0.0974676	0.100317	0.0986033	0.0993901	0.100984	0.0982701	0.10344
2845	0.10012	0.100786	0.101576	0.0951683	0.0987988	0.0999221	0.0985801	0.101328	0.102942	0.100778
2846	0.0948266	0.102336	0.0992238	0.104862	0.0978588	0.0990152	0.0977686	0.100046	0.101812	0.102252
2847	0.0982378	0.100708	0.101922	0.104273	0.0973366	0.097308	0.100473	0.100765	0.0982763	0.1007
2848	0.0989865	0.0992823	0.0990869	0.0974384	0.100331	0.0985471	0.0996226	0.10001	0.104604	0.10209
2849	0.0997883	0.101267	0.0998985	0.0978718	0.0998833	0.10013	0.100074	0.0982874	0.100566	0.102235
2850	0.0971839	0.0981886	0.0971152	0.10252	0.0994297	0.100375	0.0982955	0.101889	0.104616	0.100386
2851	0.101619	0.09742	0.0995543	0.0993693	0.0973504	0.100324	0.105159	0.0985895	0.097967	0.102647
2852	0.0998175	0.0963013	0.102536	0.103778	0.0981049	0.0991562	0.0999405	0.100916	0.100991	0.0984593
2853	0.0987473	0.098588	0.0981132	0.102645	0.102868	0.0999108	0.0971439	0.099058	0.10323	0.0996957
2854	0.0988781	0.0996546	0.0948648	0.103155	0.100426	0.100244	0.0949061	0.100709	0.105708	0.101455
2855	0.0977793	0.102809	0.0991389	0.0987046	0.0997103	0.0991205	0.100046	0.0994065	0.10018	0.103105
2856	0.0980363	0.0977511	0.101203	0.103696	0.0991371	0.100743	0.0998365	0.100796	0.0995735	0.0992262
2857	0.101743	0.10006	0.103868	0.0967743	0.0991579	0.0967159	0.103826	0.0966398	0.0997455	0.101468
2858	0.0983253	0.101209	0.0985791	0.102462	0.0983339	0.0998379	0.101232	0.0978872	0.101702	0.100432
2859	0.097865	0.101737	0.103635	0.0992054	0.0975042	0.0991605	0.100436	0.0990258	0.101312	0.10012
2860	0.100067	0.0971167	0.0972466	0.10863	0.0971066	0.101627	0.100369	0.100288	0.0993015	0.0982473
2861	0.0992888	0.101612	0.0991301	0.0981988	0.101928	0.0978038	0.0971339	0.100341	0.102903	0.101662
2862	0.0986635	0.0990648	0.0982923	0.1049	0.10027	0.0998379	0.0990642	0.099458	0.0993047	0.101144
2863	0.0978574	0.0964379	0.103151	0.0959851	0.101955	0.0989592	0.0977493	0.101471	0.103717	0.102717
2864	0.10064	0.101527	0.0990112	0.102922	0.102066	0.0961997	0.0991504	0.0994095	0.0988704	0.100204
2865	0.099258	0.10206	0.0988997	0.100538	0.0970812	0.099114	0.10205	0.0963941	0.10175	0.102855
2866	0.100229	0.0966298	0.0989919	0.103023	0.0967667	0.1011	0.10259	0.101774	0.0995224	0.0993743
2867	0.100717	0.0997376	0.0967954	0.100407	0.10094	0.101743	0.100585	0.0986853	0.101639	0.0987508
2868	0.0978207	0.0990257	0.101036	0.102175	0.0950215	0.101978	0.101926	0.10084	0.0994999	0.100678
2869	0.098729	0.101518	0.0985639	0.0976281	0.0992207	0.0999384	0.101221	0.0982996	0.102937	0.101944
2870	0.099341	0.0998105	0.103069	0.102991	0.0971196	0.098899	0.100329	0.101678	0.0964729	0.100289
2871	0.0979743	0.102063	0.0986987	0.100125	0.0986723	0.0993325	0.100626	0.0983511	0.100981	0.103175
2872	0.0986788	0.0975814	0.0985601	0.102402	0.102381	0.0985225	0.0990839	0.0998225	0.102091	0.100877
2873	0.101322	0.0968952	0.0996598	0.101763	0.0972708	0.101872	0.0985108	0.100407	0.103546	0.0987546
2874	0.101461	0.0985554	0.0992428	0.101141	0.0981866	0.101072	0.0985928	0.0997221	0.103466	0.0985606
2875	0.0982964	0.101324	0.0976404	0.100405	0.0979574	0.0991623	0.0990232	0.101327	0.104193	0.10067
2876	0.101573	0.0974264	0.104118	0.0997466	0.0949605	0.0993234	0.106001	0.10063	0.0951396	0.101081
2877	0.0974588	0.0989127	0.0963821	0.106406	0.10128	0.102735	0.0952245	0.0991829	0.10333	0.0990884
2878	0.10255	0.0979633	0.0974382	0.0985175	0.0973032	0.101037	0.10434	0.100067	0.10008	0.100704
2879	0.0979897	0.0975281	0.0960707	0.0969115	0.0994564	0.103665	0.101997	0.101141	0.104363	0.100879
2880	0.0976457	0.0991281	0.100384	0.0970221	0.0984911	0.101964	0.0996726	0.0990183	0.103355	0.103319
2881	0.102607	0.0992994	0.0978393	0.0968954	0.0997434	0.105466	0.0993406	0.0989327	0.100363	0.0995127
2882	0.100359	0.0982442	0.0997286	0.0962988	0.0994784	0.102149	0.100454	0.0994727	0.104147	0.0996674
2883	0.095078	0.102286	0.0978879	0.100264	0.0999314	0.0991109	0.0961848	0.102447	0.105117	0.101694
2884	0.0989459	0.102365	0.099461	0.101664	0.102087	0.0971565	0.10095	0.0972448	0.0999344	0.100191
2885	0.0997387	0.0944176	0.0982219	0.098845	0.0986955	0.102744	0.100132	0.101863	0.103944	0.101398
2886	0.0966804	0.101895	0.0988509	0.103325	0.100162	0.101635	0.0952731	0.0993913	0.102402	0.100385
2887	0.0986742	0.0997318	0.0990569	0.101233	0.100686	0.100932	0.0990301	0.101792	0.099527	0.0993367
2888	0.0972617	0.101469	0.100528	0.0981896	0.101298	0.0994461	0.0959145	0.101089	0.102583	0.10222
2889	0.0976427	0.0993808	0.0999886	0.100793	0.0998995	0.0984733	0.0997158	0.100138	0.102164	0.101804
2890	0.098107	0.0991092	0.100464	0.10043	0.0975313	0.101966	0.0998747	0.102722	0.100777	0.0990192
2891	0.0958771	0.0984046	0.0956255	0.106643	0.0980117	0.100566	0.0977438	0.101299	0.102965	0.102864
2892	0.0969529	0.100915	0.101979	0.0990034	0.0970833	0.0998146	0.100693	0.100177	0.0996313	0.103751
2893	0.100531	0.0963135	0.0998985	0.101376	0.0981978	0.100471	0.0999643	0.0996268	0.104788	0.0988334
2894	0.0973463	0.104605	0.0986292	0.101287	0.101295	0.0986931	0.0984238	0.098143	0.0992627	0.102315
2895	0.101239	0.100229	0.103166	0.103167	0.0997427	0.0970654	0.101015	0.0979212	0.0983482	0.0981065
2896	0.0985245	0.100575	0.0970794	0.101729	0.101733	0.0998936	0.0990324	0.0999348	0.102881	0.0986178
2897	0.102064	0.0966871	0.0985774	0.102618	0.0986702	0.0992593	0.102821	0.100331	0.0988737	0.100098
2898	0.100565	0.0983653	0.097698	0.101384	0.101792	0.0988992	0.101438	0.0977669	0.0989323	0.103159
2899	0.100892	0.097575	0.0998549	0.0979428	0.100482	0.102288	0.0996265	0.0990217	0.100344	0.101974
2900	0.0996805	0.095176	0.0987687	0.101266	0.0971732	0.10269	0.101188	0.102997	0.0986041	0.102457
2901	0.100902	0.0977081	0.102828	0.100902	0.100476	0.0984576	0.101332	0.0983191	0.0986599	0.100414
2902	0.0985341	0.0991139	0.100669	0.10352	0.0973951	0.0997582	0.0991687	0.100793	0.102795	0.0982539
2903	0.105277	0.0933758	0.102595	0.101675	0.0998425	0.100283	0.10326	0.100555	0.0970103	0.096126
2904	0.0967897	0.096452	0.0983963	0.100884	0.0998792	0.104248	0.0992286	0.100283	0.103415	0.100424
2905	0.0994977	0.0983996	0.101043	0.100343	0.0972642	0.100027	0.101439	0.101626	0.0992367	0.101124
2906	0.0978854	0.1015	0.100816	0.0987519	0.0986875	0.101412	0.0984277	0.100485	0.101332	0.100702
2907	0.0998762	0.0989668	0.0966787	0.104979	0.0998676	0.100882	0.100517	0.0974475	0.100656	0.100129
2908	0.100717	0.0980937	0.099302	0.101449	0.0956077	0.100563	0.102279	0.101182	0.0993311	0.101477
2909	0.102588	0.0998606	0.100147	0.0998059	0.0950297	0.0994824	0.10573	0.0979125	0.0983065	0.101138
2910	0.101748	0.0995726	0.0965814	0.104242	0.0994203	0.0987863	0.101399	0.0985737	0.0993948	0.100282
2911	0.0986632	0.0994626	0.100839	0.100213	0.0998768	0.0986974	0.098018	0.099938	0.104027	0.100264
2912	0.10176	0.10192	0.104477	0.0968699	0.0954471	0.0999386	0.104287	0.0975434	0.0954147	0.102341
2913	0.0976337	0.0983802	0.102111	0.10356	0.0977593	0.0995409	0.099452	0.100252	0.102825	0.0984854
2914	0.102582	0.0968926	0.101015	0.10161	0.0977379	0.0986093	0.102854	0.101665	0.0999476	0.0970855
2915	0.0969708	0.0990198	0.0995688	0.0981586	0.0984801	0.100175	0.102335	0.0987014	0.102436	0.104154
2916	0.099446	0.0962135	0.102009	0.10652	0.09768	0.098295	0.100604	0.1019	0.097372	0.0999604
2917	0.104265	0.101205	0.0949646	0.107701	0.0988123	0.0992908	0.102647	0.0934912	0.100562	0.0970606
2918	0.10183	0.0993017	0.101821	0.10164	0.0993697	0.0983412	0.101113	0.0988616	0.0979169	0.0998042
2919	0.100107	0.101692	0.0973703	0.101944	0.0997429	0.0991861	0.101818	0.100812	0.0985433	0.098786
2920	0.101737	0.0965107	0.0989451	0.102805	0.101259	0.0982947	0.10054	0.0982486	0.101591	0.100069
2921	0.098764	0.103187	0.101029	0.0965776	0.09993	0.0999597	0.100434	0.096522	0.101666	0.101931
2922	0.102399	0.101064	0.100647	0.100016	0.0983632	0.0991436	0.100748	0.0971725	0.102568	0.0978786
2923	0.10262	0.0991868	0.0995841	0.101797	0.0986855	0.097131	0.102833	0.0998164	0.0960666	0.102279
2924	0.0960108	0.103953	0.100777	0.0983601	0.0974379	0.10101	0.0983182	0.101133	0.10155	0.101449
2925	0.103384	0.0981374	0.103657	0.096545	0.0992874	0.0983877	0.10129	0.100269	0.0993728	0.0996704
2926	0.103413	0.0957097	0.101359	0.0985997	0.100369	0.10042	0.103921	0.0992051	0.0981309	0.0988733
2927	0.100748	0.0972733	0.102821	0.100991	0.100868	0.0998528	0.0979759	0.0997074	0.102839	0.0969237
2928	0.0998488	0.0988923	0.099364	0.0971164	0.103922	0.100736	0.0981683	0.101773	0.101633	0.0985465
2929	0.100738	0.101237	0.0983943	0.100453	0.0979867	0.100581	0.0999549	0.0998623	0.100925	0.0998682
2930	0.0988835	0.100212	0.101099	0.0982728	0.0996983	0.102236	0.0972551	0.101138	0.101479	0.0997258
2931	0.0989446	0.1016	0.100466	0.101681	0.10122	0.0989971	0.0965279	0.0989187	0.103366	0.0982781
2932	0.0999412	0.0990297	0.098583	0.105226	0.0989356	0.0979839	0.100388	0.0975728	0.102201	0.100138
2933	0.100639	0.101209	0.0983295	0.101501	0.0973622	0.0960458	0.101833	0.100617	0.0994237	0.10304
2934	0.0984854	0.100421	0.101258	0.103477	0.0968874	0.101074	0.0994916	0.0996268	0.0981659	0.101113
2935	0.0975588	0.0953001	0.0982237	0.103895	0.0980288	0.10181	0.0993763	0.10531	0.0998333	0.100664
2936	0.0976374	0.103573	0.0988722	0.101115	0.0992096	0.098178	0.0984252	0.098586	0.0998526	0.104551
2937	0.10176	0.0981556	0.101309	0.0941026	0.0983064	0.100502	0.104385	0.0990905	0.0992049	0.103184
2938	0.0989756	0.100565	0.0995173	0.103299	0.0996386	0.100129	0.100144	0.0993789	0.0973377	0.101014
2939	0.0958587	0.0997238	0.100115	0.101656	0.0998927	0.0997596	0.0989585	0.102278	0.101612	0.100145
2940	0.100253	0.0993312	0.10006	0.101314	0.0979356	0.0983252	0.102981	0.0980294	0.0984137	0.103356
2941	0.097985	0.100978	0.0996361	0.10047	0.0985904	0.100044	0.0963143	0.10012	0.104856	0.101007
2942	0.0986171	0.0998834	0.100505	0.107458	0.095896	0.10012	0.100932	0.101293	0.0974911	0.0978037
2943	0.100947	0.0959692	0.100605	0.0988025	0.0983684	0.0998469	0.106256	0.0995249	0.0978065	0.101874
2944	0.0957856	0.0961396	0.10092	0.0974543	0.0985981	0.101697	0.0999529	0.103417	0.105121	0.100915
2945	0.0982228	0.100716	0.0979612	0.10074	0.101185	0.10208	0.0956348	0.0981406	0.102132	0.103188
2946	0.0973898	0.10181	0.100488	0.105476	0.101335	0.0979288	0.0964466	0.0975999	0.100511	0.101014
2947	0.0989033	0.097766	0.105027	0.101421	0.094501	0.100363	0.103175	0.101893	0.0956649	0.101286
2948	0.101291	0.0957449	0.101751	0.0986452	0.0991497	0.0977753	0.10218	0.103327	0.100652	0.0994845
2949	0.0962742	0.0998564	0.0984873	0.103228	0.0999972	0.0988233	0.0956721	0.102327	0.104551	0.100784
2950	0.10331	0.100166	0.100589	0.100417	0.098706	0.0991193	0.103381	0.0978943	0.099335	0.0970828
2951	0.103453	0.0994233	0.101811	0.099208	0.0970848	0.0974367	0.105312	0.0978975	0.0984712	0.099902
2952	0.0965966	0.0984964	0.0988564	0.10368	0.0991925	0.102356	0.0951249	0.101883	0.105941	0.097873
2953	0.101951	0.100242	0.103405	0.101282	0.0994801	0.0976641	0.100721	0.0970239	0.0993318	0.0988983
2954	0.100892	0.0999972	0.101293	0.103186	0.100262	0.0970441	0.0998894	0.0978482	0.0983773	0.10121
2955	0.100967	0.100115	0.10053	0.0988504	0.0972524	0.0991429	0.102266	0.0995164	0.100891	0.10047
2956	0.101427	0.0993516	0.0979221	0.100128	0.100777	0.0992746	0.0978519	0.0996023	0.104031	0.099635
2957	0.105129	0.0971429	0.100894	0.096753	0.102895	0.0992494	0.100706	0.0982433	0.100474	0.0985128
2958	0.100631	0.0989822	0.101693	0.0997749	0.0973985	0.0983586	0.103461	0.100415	0.0981124	0.101173
2959	0.100207	0.0980587	0.0983755	0.0995641	0.100614	0.100785	0.0997506	0.09919	0.102895	0.10056
2960	0.10132	0.0977796	0.0997789	0.105525	0.101242	0.0964258	0.102314	0.0986059	0.0963796	0.100628
2961	0.0983482	0.0993265	0.0971036	0.103604	0.101433	0.0985458	0.0989769	0.10128	0.100516	0.100867
2962	0.0959913	0.101459	0.0992785	0.103917	0.0973155	0.0999278	0.0969777	0.100886	0.103195	0.101053
2963	0.0985474	0.0993781	0.101509	0.101802	0.0973388	0.0986441	0.102755	0.0996085	0.100145	0.100272
2964	0.100411	0.10022	0.101766	0.0991679	0.0999564	0.0991148	0.0974761	0.0981608	0.102071	0.101656
2965	0.100622	0.0973333	0.0979673	0.0985007	0.1011	0.10305	0.100493	0.099391	0.101879	0.099663
2966	0.0979649	0.102219	0.0995374	0.0998095	0.0999724	0.0996758	0.101068	0.0969626	0.100579	0.102212
2967	0.101034	0.0993783	0.0959931	0.105055	0.102043	0.101051	0.0955939	0.0992043	0.101115	0.0995326
2968	0.0974641	0.0972982	0.0941984	0.105776	0.103968	0.0994691	0.0978582	0.101925	0.10216	0.0998839
2969	0.100782	0.0983989	0.0994082	0.101312	0.0996916	0.0976812	0.102185	0.10045	0.0992528	0.100839
2970	0.0963593	0.101672	0.100003	0.0999872	0.100192	0.0963014	0.100522	0.100002	0.102318	0.102642
2971	0.101631	0.0977745	0.0969902	0.104109	0.0965307	0.0995501	0.100899	0.0964287	0.104542	0.101544
2972	0.0996535	0.0995809	0.0999332	0.101496	0.101088	0.0994895	0.100301	0.0957235	0.101683	0.101052
2973	0.101122	0.0983739	0.0992497	0.0983456	0.101041	0.0977057	0.101914	0.0995451	0.100266	0.102437
2974	0.0996983	0.10109	0.0996238	0.10272	0.0958569	0.10107	0.102925	0.0995466	0.0981733	0.0992953
2975	0.100653	0.0949398	0.0984871	0.10125	0.0995988	0.102571	0.0978154	0.100353	0.103945	0.100388
2976	0.0996477	0.100318	0.0992751	0.102493	0.0988853	0.101284	0.100888	0.0984402	0.0993192	0.0994499
2977	0.0967782	0.102216	0.0967088	0.1008	0.0982669	0.100751	0.100926	0.099169	0.101857	0.102528
2978	0.101435	0.0982386	0.102914	0.0997674	0.100252	0.0979529	0.100065	0.100319	0.0989147	0.100141
2979	0.100141	0.0997617	0.101816	0.0996892	0.0978997	0.0979424	0.0987619	0.101416	0.102232	0.100341
2980	0.0992991	0.0987483	0.100949	0.0999268	0.0996991	0.0969698	0.101306	0.101334	0.10234	0.0994277
2981	0.100497	0.0973721	0.100377	0.101021	0.0979004	0.101161	0.101763	0.100306	0.098025	0.101576
2982	0.0976795	0.0990219	0.101116	0.0977543	0.100053	0.102811	0.100269	0.101783	0.0980399	0.101474
2983	0.099728	0.0963491	0.0970593	0.104917	0.102479	0.0992504	0.102563	0.0992102	0.098547	0.0998975
2984	0.0997933	0.101745	0.100483	0.0998521	0.102854	0.0984575	0.0980222	0.097874	0.100735	0.100185
2985	0.0940855	0.098282	0.0972152	0.107189	0.1012	0.0987367	0.0934727	0.101566	0.105445	0.102808
2986	0.103945	0.0976014	0.103714	0.102498	0.0982566	0.0987152	0.101017	0.101054	0.0972888	0.095911
2987	0.101876	0.100861	0.0984678	0.0994989	0.0986166	0.0995127	0.101946	0.0985694	0.101971	0.0986805
2988	0.100894	0.0952647	0.0967127	0.103861	0.0965493	0.100563	0.101893	0.10108	0.101892	0.10129
2989	0.0992894	0.0987919	0.0979887	0.103683	0.0964682	0.102216	0.0976093	0.100844	0.104512	0.098598
2990	0.0982604	0.103223	0.100021	0.0999471	0.0996569	0.097819	0.0984746	0.101104	0.100799	0.100696
2991	0.102477	0.099692	0.0965651	0.100402	0.0993191	0.0994436	0.103131	0.0986146	0.100193	0.100163
2992	0.101101	0.0988316	0.0972457	0.102963	0.099489	0.0983992	0.100947	0.0987906	0.103212	0.099022
2993	0.0982704	0.0983522	0.097517	0.0993318	0.101217	0.100517	0.101239	0.103526	0.0985938	0.101435
2994	0.0970816	0.100286	0.0997872	0.105797	0.0970063	0.0983638	0.0998006	0.0995184	0.100055	0.102304
2995	0.100054	0.101076	0.0995947	0.100652	0.0980988	0.100126	0.102666	0.0983771	0.0994139	0.0999405
2996	0.101572	0.095758	0.100184	0.0970225	0.0993631	0.10129	0.104031	0.100623	0.0986253	0.101532
2997	0.0969582	0.100154	0.0991505	0.10408	0.101519	0.099131	0.0972646	0.102268	0.101519	0.0979553
2998	0.0988141	0.0963841	0.0979312	0.100977	0.0978919	0.102018	0.0984197	0.101802	0.106631	0.0991301
2999	0.0984111	0.100267	0.0988179	0.0976056	0.10129	0.0999926	0.0986722	0.098678	0.105153	0.101112
3000	0.0974469	0.0998002	0.0971001	0.102698	0.102009	0.100564	0.0978954	0.102201	0.0997471	0.100539
