# Supplementary material for: Inferring multimodal latent topics from electronic health records
Source: Nat Commun. 2020 May 21;11:2536. doi: 10.1038/s41467-020-16378-3 (PMC7242436; doi:10.1038/s41467-020-16378-3)
Supplement: Supplementary file 13 — Supplementary Software 1 [file 41467_2020_16378_MOESM13_ESM.zip › Supplementary_software/mixehr/data/sim123/trainData_nmar_SJCVB0_nmar_K10_B100_iter9_miscnt.csv]

2	1	16.4574	19.3705	17.4366	11.7443	15.2707	18.5536	27.6956	22.8218	10.9876	5.18443
2	2	13.525	16.6922	14.2956	10.603	12.035	14.852	17.0535	17.5498	10.6574	15.3319
2	3	11.4963	5.15911	14.6403	8.35046	12.9847	14.807	24.4205	18.2332	10.0891	17.9029
2	4	15.9386	23.6479	4.99254	11.9744	15.3225	16.891	27.5704	22.9975	8.63633	18.3944
2	5	14.6154	12.4344	12.2919	10.1926	10.1389	14.1375	19.5937	8.55903	9.32195	14.7575
2	6	14.0436	28.584	17.4774	10.6805	13.7422	17.8034	17.4296	21.0905	7.47738	13.87
2	7	13.7177	25.9139	16.3052	9.77257	11.9503	14.5771	4.91424	18.9774	7.58959	20.5405
2	8	13.2723	18.434	18.3565	10.4564	15.3096	16.099	15.3977	21.5426	8.076	21.4084
2	9	13.4867	27.3312	5.68848	10.8314	14.576	15.9473	17.3796	21.258	3.70903	19.8963
2	10	13.0097	26.2215	17.2501	10.6081	9.92126	17.2684	16.5125	8.4768	9.09244	21.6539
2	11	15.5729	28.7476	17.8039	5.57259	9.19598	18.0624	25.853	23.1673	11.5225	11.1984
2	12	12.7548	25.2273	12.5332	4.03152	4.55393	12.3255	16.386	18.7978	10.344	19.6285
2	13	15.0159	17.7998	15.6657	5.73705	9.62767	17.7186	27.4231	22.3588	11.1699	20.8511
2	14	13.9998	26.1553	4.78482	4.02873	8.60997	16.522	24.698	20.7033	6.87142	20.8264
2	15	9.35689	19.3493	11.986	4.49655	5.22088	10.7954	16.3777	10.8446	8.9663	12.6834
2	16	14.9853	29.68	16.0645	9.73124	14.372	9.8277	24.7789	23.27	10.0695	12.0567
2	17	15.1637	30.905	16.2983	10.1482	13.2591	7.84793	19.7705	21.2585	11.1254	21.858
2	18	11.9537	17.497	14.6719	8.17272	13.1933	8.06756	25.5217	17.3818	10.6154	19.5187
2	19	15.6468	30.9079	3.69881	10.7446	14.8357	9.25031	26.5911	22.0041	8.25335	21.138
2	20	14.6823	31.185	16.7146	10.9421	10.9531	9.55782	24.7601	7.9054	11.1788	21.1295
2	21	5.2019	30.5769	16.644	10.6633	13.8289	17.7992	26.5223	19.3938	10.5822	8.57364
2	22	6.25831	27.3105	14.8646	9.01094	10.7914	14.3737	18.181	15.3918	10.2347	16.0369
2	23	5.17607	18.4223	17.6938	9.95003	14.2737	18.1191	27.4555	20.5931	11.6436	21.7353
2	24	6.56407	31.4252	6.6117	10.2046	14.855	17.7633	27.6016	19.7988	6.03405	21.3251
2	25	9.15133	31.7538	17.4877	12.0283	12.6988	18.5847	26.8744	7.78333	11.5053	21.6518
