# Supplementary material for: Inferring multimodal latent topics from electronic health records
Source: Nat Commun. 2020 May 21;11:2536. doi: 10.1038/s41467-020-16378-3 (PMC7242436; doi:10.1038/s41467-020-16378-3)
Supplement: Supplementary file 13 — Supplementary Software 1 [file 41467_2020_16378_MOESM13_ESM.zip › Supplementary_software/mixehr/data/sim123/testData_labOnly_nmar_testPat_tarPhe.csv]

2001	2	22	0	1
2001	2	21	0	1
2001	2	19	0	1
2001	2	18	0	1
2001	2	5	0	1
2001	2	3	0	1
2001	2	7	0	1
2001	2	8	0	1
2001	2	9	0	1
2001	2	11	0	1
2001	2	25	0	1
2001	2	14	0	1
2002	2	23	0	1
2002	2	22	0	1
2002	2	21	0	1
2002	2	20	0	1
2002	2	19	1	1
2002	2	6	0	1
2002	2	2	0	1
2002	2	9	1	1
2002	2	12	0	1
2002	2	25	0	1
2002	2	14	0	1
2002	2	16	0	1
2003	2	22	1	1
2003	2	20	1	1
2003	2	19	0	1
2003	2	18	0	1
2003	2	17	0	1
2003	2	5	0	1
2003	2	4	0	1
2003	2	3	0	1
2003	2	10	0	1
2003	2	11	0	1
2003	2	12	0	1
2003	2	15	0	1
2004	2	24	1	1
2004	2	23	1	1
2004	2	21	1	1
2004	2	17	0	1
2004	2	5	0	1
2004	2	1	0	1
2004	2	7	0	1
2004	2	8	1	1
2004	2	10	0	1
2004	2	13	1	1
2004	2	14	0	1
2004	2	16	0	1
2005	2	24	0	1
2005	2	22	0	1
2005	2	19	1	1
2005	2	18	1	1
2005	2	6	0	1
2005	2	3	0	1
2005	2	2	0	1
2005	2	9	0	1
2005	2	10	0	1
2005	2	13	0	1
2005	2	15	0	1
2005	2	16	1	1
2006	2	22	1	1
2006	2	19	0	1
2006	2	18	0	1
2006	2	6	0	1
2006	2	5	0	1
2006	2	4	0	1
2006	2	3	0	1
2006	2	2	0	1
2006	2	9	0	1
2006	2	11	1	1
2006	2	14	1	1
2006	2	16	1	1
2007	2	22	0	1
2007	2	21	0	1
2007	2	20	0	1
2007	2	17	0	1
2007	2	5	1	1
2007	2	2	0	1
2007	2	8	0	1
2007	2	9	0	1
2007	2	10	1	1
2007	2	11	0	1
2007	2	14	0	1
2007	2	15	0	1
2008	2	24	0	1
2008	2	22	0	1
2008	2	20	1	1
2008	2	18	0	1
2008	2	17	0	1
2008	2	6	0	1
2008	2	5	1	1
2008	2	1	0	1
2008	2	8	0	1
2008	2	12	0	1
2008	2	13	0	1
2008	2	14	0	1
2009	2	24	0	1
2009	2	23	0	1
2009	2	1	1	1
2009	2	2	1	1
2009	2	7	1	1
2009	2	8	0	1
2009	2	9	0	1
2009	2	10	0	1
2009	2	12	1	1
2009	2	25	0	1
2009	2	13	0	1
2009	2	14	0	1
2010	2	23	0	1
2010	2	18	0	1
2010	2	17	0	1
2010	2	5	0	1
2010	2	4	1	1
2010	2	3	0	1
2010	2	2	0	1
2010	2	7	0	1
2010	2	9	1	1
2010	2	10	0	1
2010	2	11	1	1
2010	2	25	0	1
2011	2	24	0	1
2011	2	22	0	1
2011	2	20	0	1
2011	2	19	0	1
2011	2	17	0	1
2011	2	4	0	1
2011	2	1	0	1
2011	2	2	0	1
2011	2	8	0	1
2011	2	11	0	1
2011	2	14	0	1
2011	2	16	0	1
2012	2	23	0	1
2012	2	22	0	1
2012	2	19	1	1
2012	2	18	1	1
2012	2	17	1	1
2012	2	6	0	1
2012	2	3	0	1
2012	2	1	0	1
2012	2	8	0	1
2012	2	25	0	1
2012	2	14	0	1
2012	2	15	0	1
2013	2	23	0	1
2013	2	22	0	1
2013	2	20	0	1
2013	2	19	0	1
2013	2	18	0	1
2013	2	17	0	1
2013	2	5	0	1
2013	2	3	0	1
2013	2	7	0	1
2013	2	10	0	1
2013	2	12	0	1
2013	2	16	1	1
2014	2	22	0	1
2014	2	20	0	1
2014	2	17	0	1
2014	2	6	0	1
2014	2	5	0	1
2014	2	3	1	1
2014	2	2	0	1
2014	2	7	0	1
2014	2	10	0	1
2014	2	11	0	1
2014	2	13	1	1
2014	2	14	0	1
2015	2	23	0	1
2015	2	22	0	1
2015	2	21	0	1
2015	2	20	1	1
2015	2	17	0	1
2015	2	6	0	1
2015	2	1	0	1
2015	2	7	0	1
2015	2	9	0	1
2015	2	10	1	1
2015	2	13	0	1
2015	2	16	0	1
2016	2	22	0	1
2016	2	19	1	1
2016	2	18	0	1
2016	2	6	1	1
2016	2	4	1	1
2016	2	3	0	1
2016	2	2	0	1
2016	2	8	0	1
2016	2	9	1	1
2016	2	12	0	1
2016	2	25	0	1
2016	2	13	0	1
2017	2	24	1	1
2017	2	22	0	1
2017	2	20	0	1
2017	2	19	0	1
2017	2	18	0	1
2017	2	17	0	1
2017	2	5	1	1
2017	2	4	0	1
2017	2	1	0	1
2017	2	2	0	1
2017	2	13	0	1
2017	2	15	0	1
2018	2	24	1	1
2018	2	22	0	1
2018	2	21	1	1
2018	2	5	1	1
2018	2	4	0	1
2018	2	9	0	1
2018	2	10	1	1
2018	2	11	0	1
2018	2	12	0	1
2018	2	13	0	1
2018	2	14	0	1
2018	2	16	1	1
2019	2	23	0	1
2019	2	21	0	1
2019	2	19	0	1
2019	2	18	1	1
2019	2	3	0	1
2019	2	1	0	1
2019	2	2	0	1
2019	2	7	0	1
2019	2	10	0	1
2019	2	11	1	1
2019	2	14	0	1
2019	2	15	0	1
2020	2	24	0	1
2020	2	21	0	1
2020	2	19	1	1
2020	2	18	1	1
2020	2	5	0	1
2020	2	4	0	1
2020	2	1	0	1
2020	2	8	0	1
2020	2	10	0	1
2020	2	12	0	1
2020	2	14	0	1
2020	2	16	1	1
2021	2	22	0	1
2021	2	20	1	1
2021	2	18	0	1
2021	2	17	0	1
2021	2	6	0	1
2021	2	4	0	1
2021	2	8	0	1
2021	2	9	0	1
2021	2	10	1	1
2021	2	11	0	1
2021	2	13	0	1
2021	2	16	0	1
2022	2	24	0	1
2022	2	21	0	1
2022	2	19	0	1
2022	2	6	0	1
2022	2	1	1	1
2022	2	2	1	1
2022	2	7	1	1
2022	2	11	0	1
2022	2	12	0	1
2022	2	25	0	1
2022	2	13	0	1
2022	2	16	0	1
2023	2	24	0	1
2023	2	23	0	1
2023	2	21	1	1
2023	2	19	0	1
2023	2	18	0	1
2023	2	6	0	1
2023	2	3	0	1
2023	2	2	0	1
2023	2	25	0	1
2023	2	13	1	1
2023	2	15	1	1
2023	2	16	1	1
2024	2	23	0	1
2024	2	21	0	1
2024	2	20	1	1
2024	2	19	1	1
2024	2	18	0	1
2024	2	6	0	1
2024	2	2	0	1
2024	2	7	0	1
2024	2	8	0	1
2024	2	9	0	1
2024	2	25	1	1
2024	2	13	0	1
2025	2	24	1	1
2025	2	23	1	1
2025	2	6	0	1
2025	2	3	1	1
2025	2	1	0	1
2025	2	8	0	1
2025	2	10	0	1
2025	2	12	1	1
2025	2	25	0	1
2025	2	13	0	1
2025	2	15	0	1
2025	2	16	1	1
2026	2	24	0	1
2026	2	23	1	1
2026	2	22	0	1
2026	2	21	0	1
2026	2	19	1	1
2026	2	17	0	1
2026	2	5	0	1
2026	2	3	0	1
2026	2	1	0	1
2026	2	10	0	1
2026	2	12	0	1
2026	2	14	0	1
2027	2	23	0	1
2027	2	22	0	1
2027	2	21	0	1
2027	2	20	0	1
2027	2	19	0	1
2027	2	18	0	1
2027	2	17	0	1
2027	2	3	0	1
2027	2	8	1	1
2027	2	10	0	1
2027	2	12	1	1
2027	2	14	1	1
2028	2	23	0	1
2028	2	22	0	1
2028	2	6	0	1
2028	2	5	0	1
2028	2	4	0	1
2028	2	3	0	1
2028	2	1	0	1
2028	2	9	0	1
2028	2	10	1	1
2028	2	11	0	1
2028	2	13	1	1
2028	2	14	0	1
2029	2	24	1	1
2029	2	23	0	1
2029	2	21	0	1
2029	2	20	0	1
2029	2	19	1	1
2029	2	17	0	1
2029	2	4	0	1
2029	2	1	0	1
2029	2	8	0	1
2029	2	12	0	1
2029	2	13	0	1
2029	2	14	1	1
2030	2	22	1	1
2030	2	21	0	1
2030	2	19	0	1
2030	2	6	0	1
2030	2	5	0	1
2030	2	3	0	1
2030	2	2	0	1
2030	2	8	0	1
2030	2	9	0	1
2030	2	11	0	1
2030	2	14	0	1
2030	2	15	0	1
2031	2	20	1	1
2031	2	18	1	1
2031	2	6	0	1
2031	2	4	0	1
2031	2	3	0	1
2031	2	1	0	1
2031	2	8	0	1
2031	2	9	0	1
2031	2	10	0	1
2031	2	11	0	1
2031	2	25	0	1
2031	2	16	1	1
2032	2	19	0	1
2032	2	18	0	1
2032	2	17	0	1
2032	2	6	1	1
2032	2	1	0	1
2032	2	7	0	1
2032	2	9	0	1
2032	2	10	0	1
2032	2	11	0	1
2032	2	12	0	1
2032	2	25	0	1
2032	2	13	0	1
2033	2	24	0	1
2033	2	22	0	1
2033	2	20	0	1
2033	2	19	0	1
2033	2	6	0	1
2033	2	3	1	1
2033	2	2	0	1
2033	2	8	1	1
2033	2	25	1	1
2033	2	14	0	1
2033	2	15	0	1
2033	2	16	0	1
2034	2	24	0	1
2034	2	22	0	1
2034	2	20	0	1
2034	2	19	0	1
2034	2	5	0	1
2034	2	1	0	1
2034	2	2	0	1
2034	2	7	1	1
2034	2	11	1	1
2034	2	12	1	1
2034	2	25	0	1
2034	2	14	0	1
2035	2	23	1	1
2035	2	18	1	1
2035	2	17	0	1
2035	2	6	0	1
2035	2	4	1	1
2035	2	2	1	1
2035	2	7	0	1
2035	2	8	0	1
2035	2	9	0	1
2035	2	10	0	1
2035	2	12	0	1
2035	2	25	0	1
2036	2	24	0	1
2036	2	22	0	1
2036	2	21	0	1
2036	2	20	1	1
2036	2	18	0	1
2036	2	17	0	1
2036	2	1	0	1
2036	2	2	0	1
2036	2	9	0	1
2036	2	11	0	1
2036	2	14	0	1
2036	2	15	1	1
2037	2	24	0	1
2037	2	23	0	1
2037	2	21	0	1
2037	2	18	0	1
2037	2	17	0	1
2037	2	3	0	1
2037	2	7	1	1
2037	2	8	0	1
2037	2	11	0	1
2037	2	12	1	1
2037	2	25	0	1
2037	2	16	0	1
2038	2	24	0	1
2038	2	19	1	1
2038	2	18	1	1
2038	2	17	1	1
2038	2	6	0	1
2038	2	5	0	1
2038	2	3	0	1
2038	2	2	0	1
2038	2	10	0	1
2038	2	11	0	1
2038	2	14	1	1
2038	2	16	1	1
2039	2	24	0	1
2039	2	22	0	1
2039	2	21	0	1
2039	2	17	0	1
2039	2	5	1	1
2039	2	4	1	1
2039	2	7	0	1
2039	2	11	0	1
2039	2	12	0	1
2039	2	25	0	1
2039	2	14	0	1
2039	2	16	0	1
2040	2	24	1	1
2040	2	21	0	1
2040	2	18	1	1
2040	2	17	0	1
2040	2	1	0	1
2040	2	8	1	1
2040	2	10	0	1
2040	2	12	0	1
2040	2	25	0	1
2040	2	14	0	1
2040	2	15	0	1
2040	2	16	0	1
2041	2	19	0	1
2041	2	17	0	1
2041	2	4	0	1
2041	2	3	0	1
2041	2	2	0	1
2041	2	7	0	1
2041	2	10	0	1
2041	2	11	0	1
2041	2	13	0	1
2041	2	14	0	1
2041	2	15	1	1
2041	2	16	1	1
2042	2	21	1	1
2042	2	20	0	1
2042	2	18	0	1
2042	2	6	0	1
2042	2	1	0	1
2042	2	2	0	1
2042	2	7	0	1
2042	2	9	0	1
2042	2	10	0	1
2042	2	12	0	1
2042	2	13	0	1
2042	2	14	0	1
2043	2	23	1	1
2043	2	21	1	1
2043	2	17	0	1
2043	2	6	0	1
2043	2	1	0	1
2043	2	7	0	1
2043	2	8	0	1
2043	2	11	0	1
2043	2	12	0	1
2043	2	25	1	1
2043	2	13	0	1
2043	2	15	0	1
2044	2	24	0	1
2044	2	23	0	1
2044	2	22	0	1
2044	2	20	0	1
2044	2	17	0	1
2044	2	4	0	1
2044	2	1	1	1
2044	2	2	0	1
2044	2	9	0	1
2044	2	11	1	1
2044	2	12	0	1
2044	2	13	0	1
2045	2	24	0	1
2045	2	23	0	1
2045	2	22	0	1
2045	2	19	0	1
2045	2	17	0	1
2045	2	5	0	1
2045	2	3	0	1
2045	2	9	0	1
2045	2	11	1	1
2045	2	12	0	1
2045	2	13	0	1
2045	2	16	0	1
2046	2	24	0	1
2046	2	19	0	1
2046	2	18	0	1
2046	2	5	1	1
2046	2	4	1	1
2046	2	3	0	1
2046	2	10	0	1
2046	2	25	0	1
2046	2	13	0	1
2046	2	14	0	1
2046	2	15	0	1
2046	2	16	0	1
2047	2	19	0	1
2047	2	17	0	1
2047	2	6	0	1
2047	2	5	1	1
2047	2	2	0	1
2047	2	7	1	1
2047	2	10	0	1
2047	2	12	1	1
2047	2	25	0	1
2047	2	13	0	1
2047	2	15	0	1
2047	2	16	0	1
2048	2	21	0	1
2048	2	20	0	1
2048	2	19	0	1
2048	2	18	1	1
2048	2	5	0	1
2048	2	4	0	1
2048	2	2	0	1
2048	2	7	0	1
2048	2	9	0	1
2048	2	12	0	1
2048	2	25	0	1
2048	2	16	0	1
2049	2	19	0	1
2049	2	18	0	1
2049	2	17	1	1
2049	2	6	0	1
2049	2	5	0	1
2049	2	8	0	1
2049	2	9	0	1
2049	2	25	0	1
2049	2	13	0	1
2049	2	14	0	1
2049	2	15	0	1
2049	2	16	0	1
2050	2	24	0	1
2050	2	23	0	1
2050	2	20	0	1
2050	2	18	0	1
2050	2	4	0	1
2050	2	8	1	1
2050	2	9	0	1
2050	2	10	0	1
2050	2	11	1	1
2050	2	12	1	1
2050	2	14	0	1
2050	2	16	0	1
2051	2	24	0	1
2051	2	22	0	1
2051	2	19	0	1
2051	2	18	0	1
2051	2	6	0	1
2051	2	5	0	1
2051	2	4	0	1
2051	2	3	0	1
2051	2	2	0	1
2051	2	11	0	1
2051	2	12	0	1
2051	2	14	0	1
2052	2	22	1	1
2052	2	21	0	1
2052	2	19	0	1
2052	2	18	1	1
2052	2	17	1	1
2052	2	6	0	1
2052	2	3	0	1
2052	2	1	1	1
2052	2	2	0	1
2052	2	9	0	1
2052	2	11	0	1
2052	2	12	0	1
2053	2	21	1	1
2053	2	20	0	1
2053	2	19	0	1
2053	2	18	0	1
2053	2	3	0	1
2053	2	1	0	1
2053	2	8	0	1
2053	2	9	0	1
2053	2	11	1	1
2053	2	25	0	1
2053	2	13	0	1
2053	2	16	1	1
2054	2	20	0	1
2054	2	19	0	1
2054	2	18	0	1
2054	2	6	0	1
2054	2	4	0	1
2054	2	3	0	1
2054	2	1	0	1
2054	2	7	1	1
2054	2	8	0	1
2054	2	11	0	1
2054	2	14	0	1
2054	2	16	0	1
2055	2	23	1	1
2055	2	21	0	1
2055	2	20	0	1
2055	2	6	0	1
2055	2	3	0	1
2055	2	1	0	1
2055	2	10	1	1
2055	2	11	1	1
2055	2	12	0	1
2055	2	25	1	1
2055	2	13	0	1
2055	2	14	0	1
2056	2	23	0	1
2056	2	22	1	1
2056	2	20	0	1
2056	2	18	0	1
2056	2	17	1	1
2056	2	5	0	1
2056	2	3	0	1
2056	2	1	0	1
2056	2	9	0	1
2056	2	10	0	1
2056	2	25	0	1
2056	2	16	0	1
2057	2	20	0	1
2057	2	18	1	1
2057	2	17	1	1
2057	2	6	0	1
2057	2	5	0	1
2057	2	4	0	1
2057	2	3	0	1
2057	2	1	0	1
2057	2	7	0	1
2057	2	12	0	1
2057	2	14	0	1
2057	2	15	0	1
2058	2	23	1	1
2058	2	22	0	1
2058	2	21	0	1
2058	2	5	0	1
2058	2	4	0	1
2058	2	1	0	1
2058	2	2	0	1
2058	2	8	0	1
2058	2	9	1	1
2058	2	10	0	1
2058	2	12	0	1
2058	2	13	0	1
2059	2	23	0	1
2059	2	20	0	1
2059	2	19	1	1
2059	2	18	0	1
2059	2	17	1	1
2059	2	5	0	1
2059	2	4	0	1
2059	2	3	0	1
2059	2	1	0	1
2059	2	11	0	1
2059	2	13	0	1
2059	2	16	0	1
2060	2	24	0	1
2060	2	23	0	1
2060	2	21	0	1
2060	2	19	0	1
2060	2	6	1	1
2060	2	5	0	1
2060	2	3	0	1
2060	2	1	0	1
2060	2	8	1	1
2060	2	11	0	1
2060	2	13	0	1
2060	2	14	0	1
2061	2	23	0	1
2061	2	20	0	1
2061	2	5	0	1
2061	2	4	0	1
2061	2	2	0	1
2061	2	7	0	1
2061	2	8	0	1
2061	2	10	0	1
2061	2	11	0	1
2061	2	13	0	1
2061	2	14	0	1
2061	2	16	0	1
2062	2	24	1	1
2062	2	23	0	1
2062	2	6	0	1
2062	2	5	0	1
2062	2	4	1	1
2062	2	3	0	1
2062	2	7	0	1
2062	2	8	0	1
2062	2	10	0	1
2062	2	11	0	1
2062	2	12	1	1
2062	2	16	0	1
2063	2	24	0	1
2063	2	22	0	1
2063	2	19	0	1
2063	2	6	0	1
2063	2	4	0	1
2063	2	3	0	1
2063	2	7	0	1
2063	2	10	0	1
2063	2	11	1	1
2063	2	12	1	1
2063	2	25	0	1
2063	2	15	1	1
2064	2	24	1	1
2064	2	20	0	1
2064	2	19	0	1
2064	2	5	0	1
2064	2	4	0	1
2064	2	3	0	1
2064	2	1	0	1
2064	2	7	1	1
2064	2	9	1	1
2064	2	10	0	1
2064	2	11	0	1
2064	2	15	0	1
2065	2	24	0	1
2065	2	23	0	1
2065	2	20	1	1
2065	2	19	0	1
2065	2	18	0	1
2065	2	4	0	1
2065	2	3	0	1
2065	2	1	0	1
2065	2	7	0	1
2065	2	11	0	1
2065	2	25	0	1
2065	2	16	0	1
2066	2	24	0	1
2066	2	22	1	1
2066	2	21	0	1
2066	2	20	0	1
2066	2	18	0	1
2066	2	1	0	1
2066	2	7	0	1
2066	2	9	0	1
2066	2	11	0	1
2066	2	12	0	1
2066	2	14	0	1
2066	2	15	0	1
2067	2	19	0	1
2067	2	17	0	1
2067	2	6	1	1
2067	2	5	0	1
2067	2	4	0	1
2067	2	3	0	1
2067	2	10	0	1
2067	2	12	0	1
2067	2	25	0	1
2067	2	13	0	1
2067	2	15	0	1
2067	2	16	1	1
2068	2	24	1	1
2068	2	23	0	1
2068	2	22	0	1
2068	2	20	0	1
2068	2	19	1	1
2068	2	5	0	1
2068	2	4	1	1
2068	2	3	0	1
2068	2	7	0	1
2068	2	8	0	1
2068	2	10	0	1
2068	2	16	1	1
2069	2	22	0	1
2069	2	20	0	1
2069	2	19	0	1
2069	2	18	0	1
2069	2	17	0	1
2069	2	4	1	1
2069	2	2	0	1
2069	2	9	1	1
2069	2	10	0	1
2069	2	11	0	1
2069	2	12	0	1
2069	2	25	0	1
2070	2	24	1	1
2070	2	23	1	1
2070	2	22	1	1
2070	2	21	0	1
2070	2	6	0	1
2070	2	5	0	1
2070	2	4	0	1
2070	2	1	0	1
2070	2	8	0	1
2070	2	12	1	1
2070	2	13	0	1
2070	2	14	0	1
2071	2	24	1	1
2071	2	23	0	1
2071	2	21	0	1
2071	2	19	1	1
2071	2	17	0	1
2071	2	6	0	1
2071	2	2	0	1
2071	2	8	0	1
2071	2	9	0	1
2071	2	13	0	1
2071	2	15	0	1
2071	2	16	1	1
2072	2	24	0	1
2072	2	23	0	1
2072	2	22	1	1
2072	2	18	0	1
2072	2	17	1	1
2072	2	5	1	1
2072	2	4	0	1
2072	2	3	0	1
2072	2	2	1	1
2072	2	8	0	1
2072	2	9	0	1
2072	2	14	0	1
2073	2	24	1	1
2073	2	20	0	1
2073	2	18	1	1
2073	2	17	0	1
2073	2	5	0	1
2073	2	3	1	1
2073	2	8	1	1
2073	2	10	0	1
2073	2	12	0	1
2073	2	13	1	1
2073	2	14	0	1
2073	2	15	0	1
2074	2	24	1	1
2074	2	20	1	1
2074	2	19	0	1
2074	2	3	0	1
2074	2	1	0	1
2074	2	7	0	1
2074	2	8	0	1
2074	2	10	0	1
2074	2	11	0	1
2074	2	12	0	1
2074	2	13	0	1
2074	2	15	0	1
2075	2	24	1	1
2075	2	23	0	1
2075	2	18	0	1
2075	2	17	0	1
2075	2	1	0	1
2075	2	2	0	1
2075	2	8	0	1
2075	2	9	1	1
2075	2	10	0	1
2075	2	11	0	1
2075	2	13	0	1
2075	2	15	0	1
2076	2	24	0	1
2076	2	22	1	1
2076	2	21	0	1
2076	2	5	0	1
2076	2	7	1	1
2076	2	8	0	1
2076	2	10	0	1
2076	2	11	0	1
2076	2	12	1	1
2076	2	25	0	1
2076	2	14	0	1
2076	2	16	0	1
2077	2	24	0	1
2077	2	20	0	1
2077	2	19	0	1
2077	2	18	0	1
2077	2	6	1	1
2077	2	4	0	1
2077	2	3	0	1
2077	2	9	1	1
2077	2	11	0	1
2077	2	25	0	1
2077	2	14	0	1
2077	2	16	0	1
2078	2	24	0	1
2078	2	23	1	1
2078	2	22	0	1
2078	2	21	0	1
2078	2	19	0	1
2078	2	6	0	1
2078	2	3	1	1
2078	2	1	1	1
2078	2	8	0	1
2078	2	13	0	1
2078	2	14	0	1
2078	2	16	0	1
2079	2	23	0	1
2079	2	21	0	1
2079	2	20	0	1
2079	2	17	0	1
2079	2	6	1	1
2079	2	7	0	1
2079	2	8	1	1
2079	2	9	1	1
2079	2	10	0	1
2079	2	11	0	1
2079	2	12	0	1
2079	2	13	0	1
2080	2	22	0	1
2080	2	19	0	1
2080	2	17	0	1
2080	2	4	0	1
2080	2	1	0	1
2080	2	2	0	1
2080	2	7	0	1
2080	2	9	0	1
2080	2	10	0	1
2080	2	11	1	1
2080	2	12	1	1
2080	2	25	0	1
2081	2	22	0	1
2081	2	21	0	1
2081	2	20	0	1
2081	2	5	1	1
2081	2	4	1	1
2081	2	3	1	1
2081	2	7	0	1
2081	2	9	1	1
2081	2	11	0	1
2081	2	12	0	1
2081	2	13	0	1
2081	2	15	0	1
2082	2	23	0	1
2082	2	21	0	1
2082	2	20	1	1
2082	2	17	0	1
2082	2	5	1	1
2082	2	4	0	1
2082	2	3	0	1
2082	2	2	1	1
2082	2	10	1	1
2082	2	13	0	1
2082	2	14	0	1
2082	2	16	0	1
2083	2	22	1	1
2083	2	21	0	1
2083	2	19	0	1
2083	2	6	0	1
2083	2	5	0	1
2083	2	4	0	1
2083	2	1	0	1
2083	2	8	0	1
2083	2	9	0	1
2083	2	11	0	1
2083	2	14	0	1
2083	2	15	0	1
2084	2	23	0	1
2084	2	22	0	1
2084	2	20	1	1
2084	2	19	1	1
2084	2	17	1	1
2084	2	6	0	1
2084	2	5	0	1
2084	2	8	0	1
2084	2	11	0	1
2084	2	12	0	1
2084	2	25	0	1
2084	2	15	0	1
2085	2	24	0	1
2085	2	23	0	1
2085	2	20	0	1
2085	2	19	0	1
2085	2	6	0	1
2085	2	5	0	1
2085	2	3	1	1
2085	2	1	0	1
2085	2	2	0	1
2085	2	7	0	1
2085	2	25	0	1
2085	2	14	1	1
2086	2	23	0	1
2086	2	21	0	1
2086	2	20	1	1
2086	2	19	0	1
2086	2	18	1	1
2086	2	4	0	1
2086	2	3	0	1
2086	2	1	0	1
2086	2	9	0	1
2086	2	11	0	1
2086	2	15	0	1
2086	2	16	0	1
2087	2	24	0	1
2087	2	21	0	1
2087	2	19	0	1
2087	2	18	1	1
2087	2	5	0	1
2087	2	4	0	1
2087	2	3	1	1
2087	2	1	0	1
2087	2	9	0	1
2087	2	10	0	1
2087	2	25	0	1
2087	2	16	0	1
2088	2	6	0	1
2088	2	3	0	1
2088	2	1	0	1
2088	2	2	0	1
2088	2	7	0	1
2088	2	8	0	1
2088	2	10	0	1
2088	2	11	1	1
2088	2	13	1	1
2088	2	14	1	1
2088	2	15	1	1
2088	2	16	0	1
2089	2	23	0	1
2089	2	21	0	1
2089	2	20	0	1
2089	2	19	0	1
2089	2	17	0	1
2089	2	5	1	1
2089	2	3	0	1
2089	2	7	0	1
2089	2	8	0	1
2089	2	11	0	1
2089	2	14	0	1
2089	2	16	0	1
2090	2	23	0	1
2090	2	20	0	1
2090	2	19	0	1
2090	2	6	0	1
2090	2	5	0	1
2090	2	1	0	1
2090	2	7	1	1
2090	2	8	0	1
2090	2	9	0	1
2090	2	11	0	1
2090	2	25	0	1
2090	2	16	0	1
2091	2	23	0	1
2091	2	18	0	1
2091	2	17	0	1
2091	2	6	0	1
2091	2	5	0	1
2091	2	4	0	1
2091	2	2	0	1
2091	2	7	0	1
2091	2	9	0	1
2091	2	11	1	1
2091	2	25	0	1
2091	2	14	0	1
2092	2	23	0	1
2092	2	20	0	1
2092	2	18	0	1
2092	2	17	0	1
2092	2	5	1	1
2092	2	3	1	1
2092	2	7	0	1
2092	2	8	0	1
2092	2	9	0	1
2092	2	10	0	1
2092	2	12	0	1
2092	2	15	0	1
2093	2	24	0	1
2093	2	22	0	1
2093	2	20	0	1
2093	2	5	0	1
2093	2	4	0	1
2093	2	3	0	1
2093	2	1	0	1
2093	2	2	0	1
2093	2	9	0	1
2093	2	10	1	1
2093	2	11	0	1
2093	2	16	0	1
2094	2	24	0	1
2094	2	21	1	1
2094	2	20	0	1
2094	2	19	0	1
2094	2	5	0	1
2094	2	4	0	1
2094	2	3	0	1
2094	2	2	0	1
2094	2	8	0	1
2094	2	10	0	1
2094	2	25	0	1
2094	2	15	0	1
2095	2	22	1	1
2095	2	21	0	1
2095	2	20	0	1
2095	2	19	0	1
2095	2	6	0	1
2095	2	4	0	1
2095	2	3	0	1
2095	2	1	0	1
2095	2	2	1	1
2095	2	8	0	1
2095	2	13	0	1
2095	2	16	0	1
2096	2	23	0	1
2096	2	22	0	1
2096	2	20	0	1
2096	2	19	1	1
2096	2	18	0	1
2096	2	6	0	1
2096	2	5	0	1
2096	2	1	0	1
2096	2	2	0	1
2096	2	7	0	1
2096	2	9	0	1
2096	2	11	1	1
2097	2	24	1	1
2097	2	22	0	1
2097	2	19	1	1
2097	2	18	0	1
2097	2	17	0	1
2097	2	5	0	1
2097	2	4	1	1
2097	2	3	1	1
2097	2	10	0	1
2097	2	11	0	1
2097	2	12	0	1
2097	2	14	1	1
2098	2	23	0	1
2098	2	18	0	1
2098	2	6	0	1
2098	2	5	0	1
2098	2	1	0	1
2098	2	8	0	1
2098	2	9	0	1
2098	2	10	0	1
2098	2	11	0	1
2098	2	25	0	1
2098	2	13	0	1
2098	2	16	0	1
2099	2	23	0	1
2099	2	20	0	1
2099	2	19	0	1
2099	2	17	0	1
2099	2	3	1	1
2099	2	1	1	1
2099	2	2	1	1
2099	2	8	0	1
2099	2	9	0	1
2099	2	10	0	1
2099	2	12	0	1
2099	2	15	0	1
2100	2	24	1	1
2100	2	21	0	1
2100	2	17	0	1
2100	2	6	0	1
2100	2	5	0	1
2100	2	4	1	1
2100	2	3	0	1
2100	2	1	0	1
2100	2	9	1	1
2100	2	11	0	1
2100	2	25	0	1
2100	2	13	0	1
2101	2	23	1	1
2101	2	22	0	1
2101	2	21	0	1
2101	2	19	0	1
2101	2	18	1	1
2101	2	6	0	1
2101	2	4	0	1
2101	2	3	1	1
2101	2	2	0	1
2101	2	7	0	1
2101	2	8	1	1
2101	2	15	0	1
2102	2	23	0	1
2102	2	22	0	1
2102	2	20	1	1
2102	2	19	0	1
2102	2	6	1	1
2102	2	5	0	1
2102	2	4	0	1
2102	2	8	0	1
2102	2	9	1	1
2102	2	10	1	1
2102	2	11	0	1
2102	2	16	0	1
2103	2	23	0	1
2103	2	17	0	1
2103	2	6	0	1
2103	2	5	0	1
2103	2	3	1	1
2103	2	1	0	1
2103	2	7	1	1
2103	2	9	0	1
2103	2	11	0	1
2103	2	12	0	1
2103	2	13	0	1
2103	2	14	0	1
2104	2	23	0	1
2104	2	21	1	1
2104	2	18	0	1
2104	2	4	0	1
2104	2	1	0	1
2104	2	7	0	1
2104	2	9	0	1
2104	2	12	0	1
2104	2	13	0	1
2104	2	14	0	1
2104	2	15	0	1
2104	2	16	1	1
2105	2	23	1	1
2105	2	22	1	1
2105	2	20	0	1
2105	2	6	0	1
2105	2	4	0	1
2105	2	3	0	1
2105	2	1	0	1
2105	2	8	0	1
2105	2	10	0	1
2105	2	11	0	1
2105	2	14	0	1
2105	2	16	0	1
2106	2	24	0	1
2106	2	18	1	1
2106	2	6	0	1
2106	2	5	0	1
2106	2	3	0	1
2106	2	1	0	1
2106	2	8	1	1
2106	2	9	0	1
2106	2	10	0	1
2106	2	11	0	1
2106	2	13	0	1
2106	2	15	0	1
2107	2	24	0	1
2107	2	23	0	1
2107	2	19	0	1
2107	2	18	0	1
2107	2	5	0	1
2107	2	4	0	1
2107	2	1	0	1
2107	2	2	1	1
2107	2	8	0	1
2107	2	9	0	1
2107	2	25	0	1
2107	2	15	0	1
2108	2	22	1	1
2108	2	21	0	1
2108	2	20	0	1
2108	2	19	0	1
2108	2	3	0	1
2108	2	1	0	1
2108	2	2	1	1
2108	2	8	0	1
2108	2	9	0	1
2108	2	11	0	1
2108	2	13	0	1
2108	2	16	0	1
2109	2	24	0	1
2109	2	20	0	1
2109	2	19	1	1
2109	2	18	1	1
2109	2	17	1	1
2109	2	6	0	1
2109	2	7	0	1
2109	2	10	0	1
2109	2	11	0	1
2109	2	25	0	1
2109	2	14	0	1
2109	2	15	0	1
2110	2	24	0	1
2110	2	23	0	1
2110	2	22	0	1
2110	2	21	0	1
2110	2	20	0	1
2110	2	18	0	1
2110	2	6	1	1
2110	2	5	0	1
2110	2	7	1	1
2110	2	10	1	1
2110	2	12	0	1
2110	2	16	0	1
2111	2	24	0	1
2111	2	23	0	1
2111	2	19	0	1
2111	2	17	1	1
2111	2	6	0	1
2111	2	5	0	1
2111	2	2	0	1
2111	2	7	1	1
2111	2	10	0	1
2111	2	12	0	1
2111	2	14	0	1
2111	2	15	0	1
2112	2	23	1	1
2112	2	19	0	1
2112	2	17	0	1
2112	2	5	0	1
2112	2	3	0	1
2112	2	2	0	1
2112	2	7	0	1
2112	2	9	0	1
2112	2	12	0	1
2112	2	13	0	1
2112	2	14	0	1
2112	2	15	0	1
2113	2	23	0	1
2113	2	22	0	1
2113	2	20	0	1
2113	2	18	0	1
2113	2	17	0	1
2113	2	4	0	1
2113	2	1	0	1
2113	2	7	0	1
2113	2	9	0	1
2113	2	11	1	1
2113	2	25	0	1
2113	2	16	0	1
2114	2	24	0	1
2114	2	23	0	1
2114	2	21	0	1
2114	2	19	0	1
2114	2	5	0	1
2114	2	3	0	1
2114	2	1	0	1
2114	2	2	0	1
2114	2	9	0	1
2114	2	10	0	1
2114	2	11	0	1
2114	2	15	1	1
2115	2	24	0	1
2115	2	23	0	1
2115	2	19	0	1
2115	2	17	0	1
2115	2	4	1	1
2115	2	7	0	1
2115	2	8	0	1
2115	2	9	0	1
2115	2	10	0	1
2115	2	25	0	1
2115	2	13	0	1
2115	2	15	0	1
2116	2	22	0	1
2116	2	20	0	1
2116	2	17	0	1
2116	2	3	0	1
2116	2	1	0	1
2116	2	2	0	1
2116	2	7	1	1
2116	2	9	0	1
2116	2	10	0	1
2116	2	11	1	1
2116	2	13	0	1
2116	2	14	0	1
2117	2	22	0	1
2117	2	21	1	1
2117	2	19	0	1
2117	2	17	0	1
2117	2	1	1	1
2117	2	2	0	1
2117	2	8	0	1
2117	2	9	0	1
2117	2	10	0	1
2117	2	11	1	1
2117	2	13	0	1
2117	2	15	0	1
2118	2	22	0	1
2118	2	21	0	1
2118	2	20	0	1
2118	2	18	0	1
2118	2	17	0	1
2118	2	4	0	1
2118	2	3	0	1
2118	2	1	0	1
2118	2	2	0	1
2118	2	7	0	1
2118	2	14	1	1
2118	2	16	0	1
2119	2	24	0	1
2119	2	23	0	1
2119	2	22	1	1
2119	2	21	0	1
2119	2	20	0	1
2119	2	19	0	1
2119	2	17	0	1
2119	2	4	0	1
2119	2	2	1	1
2119	2	8	0	1
2119	2	9	0	1
2119	2	25	0	1
2120	2	24	0	1
2120	2	21	0	1
2120	2	19	0	1
2120	2	18	0	1
2120	2	17	1	1
2120	2	6	0	1
2120	2	5	0	1
2120	2	4	0	1
2120	2	3	0	1
2120	2	7	0	1
2120	2	11	1	1
2120	2	14	0	1
2121	2	24	1	1
2121	2	23	0	1
2121	2	21	0	1
2121	2	19	0	1
2121	2	17	0	1
2121	2	3	0	1
2121	2	2	0	1
2121	2	7	1	1
2121	2	9	1	1
2121	2	12	0	1
2121	2	13	0	1
2121	2	15	0	1
2122	2	20	0	1
2122	2	19	1	1
2122	2	18	0	1
2122	2	6	0	1
2122	2	1	0	1
2122	2	7	0	1
2122	2	10	0	1
2122	2	11	0	1
2122	2	12	0	1
2122	2	25	0	1
2122	2	13	0	1
2122	2	15	0	1
2123	2	24	0	1
2123	2	23	0	1
2123	2	20	0	1
2123	2	18	0	1
2123	2	17	1	1
2123	2	5	0	1
2123	2	4	0	1
2123	2	3	0	1
2123	2	1	1	1
2123	2	2	0	1
2123	2	8	0	1
2123	2	13	0	1
2124	2	24	0	1
2124	2	21	0	1
2124	2	18	0	1
2124	2	5	0	1
2124	2	3	0	1
2124	2	7	0	1
2124	2	8	0	1
2124	2	9	0	1
2124	2	12	1	1
2124	2	25	0	1
2124	2	14	1	1
2124	2	15	0	1
2125	2	24	0	1
2125	2	20	0	1
2125	2	17	0	1
2125	2	6	0	1
2125	2	5	1	1
2125	2	4	1	1
2125	2	3	1	1
2125	2	2	1	1
2125	2	7	1	1
2125	2	25	0	1
2125	2	13	0	1
2125	2	14	0	1
2126	2	23	1	1
2126	2	22	1	1
2126	2	17	0	1
2126	2	6	0	1
2126	2	5	0	1
2126	2	4	0	1
2126	2	3	0	1
2126	2	10	0	1
2126	2	12	0	1
2126	2	25	0	1
2126	2	14	1	1
2126	2	15	0	1
2127	2	22	0	1
2127	2	21	1	1
2127	2	19	0	1
2127	2	18	0	1
2127	2	17	0	1
2127	2	4	0	1
2127	2	3	0	1
2127	2	7	0	1
2127	2	12	1	1
2127	2	25	0	1
2127	2	13	0	1
2127	2	14	1	1
2128	2	24	0	1
2128	2	20	0	1
2128	2	17	0	1
2128	2	5	0	1
2128	2	3	0	1
2128	2	2	1	1
2128	2	8	1	1
2128	2	9	0	1
2128	2	25	0	1
2128	2	13	1	1
2128	2	14	0	1
2128	2	16	0	1
2129	2	23	0	1
2129	2	20	0	1
2129	2	18	0	1
2129	2	3	0	1
2129	2	7	1	1
2129	2	8	0	1
2129	2	9	1	1
2129	2	10	0	1
2129	2	12	0	1
2129	2	25	0	1
2129	2	14	0	1
2129	2	16	0	1
2130	2	23	0	1
2130	2	20	1	1
2130	2	19	0	1
2130	2	18	1	1
2130	2	5	1	1
2130	2	4	0	1
2130	2	7	0	1
2130	2	9	0	1
2130	2	12	0	1
2130	2	13	1	1
2130	2	15	0	1
2130	2	16	0	1
2131	2	24	0	1
2131	2	20	1	1
2131	2	18	1	1
2131	2	5	1	1
2131	2	4	0	1
2131	2	3	0	1
2131	2	8	1	1
2131	2	10	0	1
2131	2	11	0	1
2131	2	13	0	1
2131	2	14	0	1
2131	2	15	0	1
2132	2	24	0	1
2132	2	23	0	1
2132	2	20	0	1
2132	2	5	0	1
2132	2	4	1	1
2132	2	3	0	1
2132	2	2	0	1
2132	2	9	0	1
2132	2	11	0	1
2132	2	14	0	1
2132	2	15	0	1
2132	2	16	0	1
2133	2	24	0	1
2133	2	23	0	1
2133	2	22	0	1
2133	2	21	0	1
2133	2	20	0	1
2133	2	19	1	1
2133	2	18	0	1
2133	2	5	1	1
2133	2	3	0	1
2133	2	2	0	1
2133	2	8	0	1
2133	2	12	0	1
2134	2	24	0	1
2134	2	23	1	1
2134	2	22	0	1
2134	2	21	0	1
2134	2	17	1	1
2134	2	5	1	1
2134	2	4	0	1
2134	2	10	0	1
2134	2	11	1	1
2134	2	13	1	1
2134	2	15	1	1
2134	2	16	0	1
2135	2	24	0	1
2135	2	23	0	1
2135	2	22	0	1
2135	2	21	0	1
2135	2	17	0	1
2135	2	6	1	1
2135	2	3	0	1
2135	2	12	0	1
2135	2	25	0	1
2135	2	14	1	1
2135	2	15	0	1
2135	2	16	0	1
2136	2	24	0	1
2136	2	18	0	1
2136	2	17	0	1
2136	2	4	1	1
2136	2	1	1	1
2136	2	8	0	1
2136	2	9	0	1
2136	2	10	0	1
2136	2	11	0	1
2136	2	12	0	1
2136	2	14	0	1
2136	2	16	0	1
2137	2	22	0	1
2137	2	21	0	1
2137	2	19	1	1
2137	2	17	0	1
2137	2	3	0	1
2137	2	2	0	1
2137	2	8	0	1
2137	2	10	0	1
2137	2	12	0	1
2137	2	13	0	1
2137	2	14	1	1
2137	2	15	0	1
2138	2	23	0	1
2138	2	6	0	1
2138	2	1	0	1
2138	2	2	0	1
2138	2	7	0	1
2138	2	8	0	1
2138	2	9	0	1
2138	2	10	0	1
2138	2	11	0	1
2138	2	25	1	1
2138	2	14	0	1
2138	2	16	0	1
2139	2	22	0	1
2139	2	20	1	1
2139	2	18	0	1
2139	2	17	1	1
2139	2	6	1	1
2139	2	5	0	1
2139	2	3	0	1
2139	2	2	0	1
2139	2	25	0	1
2139	2	13	0	1
2139	2	15	0	1
2139	2	16	0	1
2140	2	23	0	1
2140	2	19	0	1
2140	2	18	0	1
2140	2	17	0	1
2140	2	5	0	1
2140	2	4	0	1
2140	2	1	1	1
2140	2	9	0	1
2140	2	12	0	1
2140	2	25	1	1
2140	2	14	0	1
2140	2	15	0	1
2141	2	24	0	1
2141	2	20	0	1
2141	2	17	0	1
2141	2	4	1	1
2141	2	3	0	1
2141	2	8	0	1
2141	2	9	0	1
2141	2	10	0	1
2141	2	11	0	1
2141	2	12	0	1
2141	2	13	0	1
2141	2	15	0	1
2142	2	24	0	1
2142	2	20	0	1
2142	2	18	0	1
2142	2	17	0	1
2142	2	5	0	1
2142	2	4	0	1
2142	2	3	0	1
2142	2	2	0	1
2142	2	7	0	1
2142	2	8	0	1
2142	2	25	0	1
2142	2	13	0	1
2143	2	23	0	1
2143	2	21	0	1
2143	2	20	0	1
2143	2	19	1	1
2143	2	17	1	1
2143	2	1	0	1
2143	2	2	0	1
2143	2	8	0	1
2143	2	9	0	1
2143	2	12	0	1
2143	2	13	0	1
2143	2	15	1	1
2144	2	24	0	1
2144	2	21	0	1
2144	2	20	0	1
2144	2	17	0	1
2144	2	5	1	1
2144	2	4	1	1
2144	2	2	1	1
2144	2	7	0	1
2144	2	8	0	1
2144	2	9	0	1
2144	2	25	0	1
2144	2	16	0	1
2145	2	22	0	1
2145	2	20	0	1
2145	2	19	0	1
2145	2	1	0	1
2145	2	2	0	1
2145	2	8	0	1
2145	2	11	0	1
2145	2	12	0	1
2145	2	25	1	1
2145	2	14	0	1
2145	2	15	1	1
2145	2	16	0	1
2146	2	24	0	1
2146	2	21	0	1
2146	2	18	0	1
2146	2	17	0	1
2146	2	6	0	1
2146	2	5	1	1
2146	2	1	0	1
2146	2	9	1	1
2146	2	10	0	1
2146	2	12	0	1
2146	2	25	1	1
2146	2	15	0	1
2147	2	22	1	1
2147	2	21	1	1
2147	2	18	0	1
2147	2	4	0	1
2147	2	3	0	1
2147	2	1	0	1
2147	2	8	0	1
2147	2	9	0	1
2147	2	10	0	1
2147	2	11	0	1
2147	2	25	1	1
2147	2	13	0	1
2148	2	24	0	1
2148	2	23	0	1
2148	2	20	1	1
2148	2	19	0	1
2148	2	17	0	1
2148	2	1	0	1
2148	2	2	0	1
2148	2	8	0	1
2148	2	9	0	1
2148	2	25	1	1
2148	2	14	0	1
2148	2	16	0	1
2149	2	24	1	1
2149	2	23	0	1
2149	2	22	1	1
2149	2	19	1	1
2149	2	17	0	1
2149	2	5	0	1
2149	2	4	0	1
2149	2	3	0	1
2149	2	7	0	1
2149	2	8	0	1
2149	2	11	0	1
2149	2	12	1	1
2150	2	21	0	1
2150	2	6	0	1
2150	2	5	0	1
2150	2	3	0	1
2150	2	7	0	1
2150	2	8	0	1
2150	2	9	1	1
2150	2	11	0	1
2150	2	12	0	1
2150	2	13	0	1
2150	2	15	0	1
2150	2	16	0	1
2151	2	24	0	1
2151	2	22	0	1
2151	2	21	0	1
2151	2	19	0	1
2151	2	4	0	1
2151	2	2	0	1
2151	2	8	1	1
2151	2	9	0	1
2151	2	12	0	1
2151	2	13	0	1
2151	2	15	0	1
2151	2	16	0	1
2152	2	23	1	1
2152	2	21	0	1
2152	2	20	0	1
2152	2	19	0	1
2152	2	18	0	1
2152	2	6	1	1
2152	2	5	0	1
2152	2	8	1	1
2152	2	11	0	1
2152	2	25	0	1
2152	2	13	0	1
2152	2	15	0	1
2153	2	21	0	1
2153	2	20	0	1
2153	2	18	0	1
2153	2	17	0	1
2153	2	5	0	1
2153	2	4	0	1
2153	2	3	0	1
2153	2	7	0	1
2153	2	25	0	1
2153	2	14	1	1
2153	2	15	1	1
2153	2	16	0	1
2154	2	24	0	1
2154	2	18	0	1
2154	2	6	0	1
2154	2	5	0	1
2154	2	1	0	1
2154	2	7	1	1
2154	2	9	0	1
2154	2	12	1	1
2154	2	13	0	1
2154	2	14	0	1
2154	2	15	0	1
2154	2	16	0	1
2155	2	21	0	1
2155	2	20	1	1
2155	2	19	0	1
2155	2	17	0	1
2155	2	6	0	1
2155	2	5	1	1
2155	2	4	0	1
2155	2	2	0	1
2155	2	8	0	1
2155	2	10	1	1
2155	2	11	0	1
2155	2	15	1	1
2156	2	24	0	1
2156	2	21	0	1
2156	2	20	0	1
2156	2	6	1	1
2156	2	5	0	1
2156	2	3	0	1
2156	2	2	0	1
2156	2	8	1	1
2156	2	10	1	1
2156	2	25	0	1
2156	2	14	0	1
2156	2	15	0	1
2157	2	21	0	1
2157	2	20	0	1
2157	2	19	0	1
2157	2	18	0	1
2157	2	4	1	1
2157	2	7	0	1
2157	2	8	0	1
2157	2	9	0	1
2157	2	10	0	1
2157	2	11	0	1
2157	2	25	0	1
2157	2	15	0	1
2158	2	24	0	1
2158	2	21	0	1
2158	2	18	1	1
2158	2	17	1	1
2158	2	3	0	1
2158	2	1	0	1
2158	2	8	1	1
2158	2	11	0	1
2158	2	12	0	1
2158	2	25	0	1
2158	2	13	1	1
2158	2	14	0	1
2159	2	24	0	1
2159	2	21	1	1
2159	2	20	0	1
2159	2	18	0	1
2159	2	17	0	1
2159	2	3	0	1
2159	2	2	0	1
2159	2	8	0	1
2159	2	12	0	1
2159	2	25	0	1
2159	2	13	0	1
2159	2	14	0	1
2160	2	23	1	1
2160	2	22	1	1
2160	2	21	1	1
2160	2	20	0	1
2160	2	19	0	1
2160	2	18	0	1
2160	2	4	0	1
2160	2	3	0	1
2160	2	7	0	1
2160	2	10	0	1
2160	2	13	0	1
2160	2	16	0	1
2161	2	24	0	1
2161	2	21	0	1
2161	2	20	1	1
2161	2	17	0	1
2161	2	5	0	1
2161	2	4	0	1
2161	2	8	0	1
2161	2	11	0	1
2161	2	25	0	1
2161	2	13	1	1
2161	2	14	0	1
2161	2	16	0	1
2162	2	23	0	1
2162	2	21	0	1
2162	2	20	1	1
2162	2	19	1	1
2162	2	17	0	1
2162	2	6	0	1
2162	2	5	0	1
2162	2	2	0	1
2162	2	7	0	1
2162	2	9	1	1
2162	2	11	0	1
2162	2	25	0	1
2163	2	20	0	1
2163	2	18	0	1
2163	2	17	0	1
2163	2	5	0	1
2163	2	4	0	1
2163	2	1	1	1
2163	2	10	0	1
2163	2	11	1	1
2163	2	13	0	1
2163	2	14	0	1
2163	2	15	0	1
2163	2	16	0	1
2164	2	24	0	1
2164	2	23	0	1
2164	2	22	0	1
2164	2	20	0	1
2164	2	5	1	1
2164	2	3	0	1
2164	2	2	1	1
2164	2	7	0	1
2164	2	9	0	1
2164	2	12	0	1
2164	2	13	0	1
2164	2	14	0	1
2165	2	24	0	1
2165	2	23	0	1
2165	2	19	0	1
2165	2	18	0	1
2165	2	3	0	1
2165	2	1	0	1
2165	2	9	0	1
2165	2	10	1	1
2165	2	12	0	1
2165	2	25	1	1
2165	2	14	0	1
2165	2	16	0	1
2166	2	23	0	1
2166	2	21	0	1
2166	2	20	0	1
2166	2	17	0	1
2166	2	6	0	1
2166	2	1	1	1
2166	2	2	1	1
2166	2	7	0	1
2166	2	8	0	1
2166	2	11	0	1
2166	2	25	1	1
2166	2	14	0	1
2167	2	24	0	1
2167	2	23	1	1
2167	2	19	0	1
2167	2	5	0	1
2167	2	2	0	1
2167	2	7	0	1
2167	2	8	0	1
2167	2	9	0	1
[truncated: 10,000 more rows]
