# Supplementary material for: Inferring multimodal latent topics from electronic health records
Source: Nat Commun. 2020 May 21;11:2536. doi: 10.1038/s41467-020-16378-3 (PMC7242436; doi:10.1038/s41467-020-16378-3)
Supplement: Supplementary file 13 — Supplementary Software 1 [file 41467_2020_16378_MOESM13_ESM.zip › Supplementary_software/mixehr/data/sim123/trainData_nmar_SJCVB0_nmar_K10_B100_iter4_psiHyper.csv]

2	1	0.370174	1.61883
2	2	0.614713	1.56667
2	3	0.613642	1.53949
2	4	0.41627	1.61906
2	5	0.679887	1.51794
2	6	0.457509	1.63658
2	7	0.473717	1.59823
2	8	0.462551	1.61449
2	9	0.537522	1.58422
2	10	0.496995	1.60437
2	11	0.376685	1.64586
2	12	0.611608	1.53767
2	13	0.435103	1.63597
2	14	0.500372	1.56522
2	15	0.849618	1.42209
2	16	0.403341	1.6325
2	17	0.458938	1.62839
2	18	0.636438	1.55659
2	19	0.432447	1.61414
2	20	0.487826	1.60997
2	21	0.40101	1.61889
2	22	0.64352	1.55091
2	23	0.387599	1.60997
2	24	0.430166	1.6004
2	25	0.411113	1.60827
