# Supplementary material for: Inferring multimodal latent topics from electronic health records
Source: Nat Commun. 2020 May 21;11:2536. doi: 10.1038/s41467-020-16378-3 (PMC7242436; doi:10.1038/s41467-020-16378-3)
Supplement: Supplementary file 13 — Supplementary Software 1 [file 41467_2020_16378_MOESM13_ESM.zip › Supplementary_software/mixehr/data/sim123/trainData_nmar_SJCVB0_nmar_K10_B100_iter4_eta.csv]

2	1	0	7.35868	6.98048	7.00346	8.31804	9.31221	6.13126	14.6053	14.1707	5.36009	3.55903
2	1	1	7.88537	11.1218	7.05811	6.10195	13.0048	10.7461	11.8713	9.78358	7.60803	13.9684
2	2	0	6.90623	9.2363	5.68424	6.77374	10.8917	6.79764	8.36823	8.678	7.47299	10.1087
2	2	1	7.33322	8.79893	7.48233	6.32229	8.68301	8.04469	14.5827	12.6829	6.36041	8.385
2	3	0	7.48708	3.23192	6.69243	8.9012	9.95567	8.23264	10.9746	10.6326	8.88806	7.51926
2	3	1	5.75704	14.0843	6.6589	4.23227	10.0398	7.75277	13.4327	9.54092	5.03374	9.82838
2	4	0	7.23956	8.08315	3.3071	6.80681	11.4896	5.83692	14.0953	14.5208	4.71743	7.92887
2	4	1	7.63206	12.0828	7.78542	7.72647	11.5569	10.9073	13.7458	9.34416	7.69438	11.0865
2	5	0	7.72147	6.60423	5.91573	6.68858	9.36917	8.83783	11.7944	8.18331	7.82093	8.31688
2	5	1	5.75914	10.4771	6.08332	7.05026	8.97394	6.55411	14.0887	10.536	5.97116	10.1354
2	6	0	8.15348	10.8283	6.77297	6.90001	11.7855	10.0418	10.5112	10.0595	5.76786	7.13289
2	6	1	6.30457	10.5414	7.24593	6.8438	9.30829	8.81528	13.4054	13.0055	7.33386	11.5209
2	7	0	7.85937	10.1614	6.77772	5.11308	11.0021	9.0276	3.81869	8.87758	6.30782	11.2451
2	7	1	5.68615	10.7402	6.82642	8.46396	8.50289	7.44035	19.3182	12.2516	6.43539	9.87109
2	8	0	5.18573	7.05935	8.06945	4.91308	13.7692	11.1817	7.64063	11.238	4.68448	12.2326
2	8	1	8.23977	11.6532	6.31036	8.78194	8.6899	7.58249	15.4087	11.7357	8.17108	9.21553
2	9	0	5.08433	10.792	3.67631	8.1019	9.94013	8.08645	9.16251	14.8236	3.73902	12.6712
2	9	1	8.49489	11.3619	7.4995	5.57544	11.3922	9.04442	14.7322	8.39198	8.40556	7.2306
2	10	0	5.80072	9.5647	7.80156	6.84886	10.0133	9.70982	7.05702	9.15362	6.92568	9.8051
2	10	1	7.78857	10.5998	6.48778	7.86159	9.92437	8.79062	15.5284	10.6156	5.74582	10.5546
2	11	0	8.80803	10.4454	9.4329	5.00987	10.132	7.91477	12.5628	12.2383	5.87138	6.80638
2	11	1	6.67717	11.2179	5.2216	8.14045	9.09069	10.1999	14.5982	12.1251	8.41676	11.2242
2	12	0	8.08069	11.1057	8.65539	3.58142	3.87483	6.7273	9.38511	11.9211	7.1164	10.2071
2	12	1	5.34721	9.34489	3.9864	7.85147	13.915	8.53976	13.2892	9.41015	6.73674	10.775
2	13	0	8.20531	7.41696	5.9207	5.09891	7.814	9.34567	13.8515	10.8942	7.17744	11.5693
2	13	1	6.12996	12.2726	7.6116	7.76862	11.2761	8.25125	13.5663	12.2565	7.15093	9.24176
2	14	0	5.59067	11.08	3.00461	2.59354	5.29199	7.72601	16.2544	14.1403	3.60924	11.7455
2	14	1	8.36478	9.90246	7.60285	9.59518	12.7086	10.2349	10.4222	9.95316	8.0643	9.31636
2	15	0	8.03403	10.7039	7.36779	5.6347	5.62796	8.74917	13.7919	8.06406	6.77662	10.497
2	15	1	4.28067	7.53104	4.40075	5.02341	11.2216	4.85393	9.17465	9.63607	6.16226	6.78241
2	16	0	9.67463	13.6652	6.53635	4.64261	11.2849	4.32526	12.8958	11.8675	6.86896	6.24398
2	16	1	5.35275	8.62835	6.83739	8.44627	10.9364	10.7149	14.7154	12.2452	7.08873	11.4828
2	17	0	7.87917	12.5063	7.04397	5.5384	10.2183	4.50079	7.76951	10.4375	8.63368	8.15268
2	17	1	6.35112	9.49419	6.53031	7.917	9.9534	11.3454	16.1102	11.3639	5.8769	11.8206
2	18	0	6.98731	7.90243	6.31718	5.21961	11.1305	5.72443	14.9178	9.86862	7.97782	8.38223
2	18	1	6.05758	10.389	6.78244	7.47599	9.58554	7.96713	10.6408	11.1952	5.85004	10.4379
2	19	0	4.8407	12.4137	3.15861	5.48162	11.1214	6.05091	16.419	11.2179	5.06991	8.92743
2	19	1	9.32827	9.54736	8.57566	7.90613	10.9792	8.58523	12.5149	12.0793	7.34813	11.4602
2	20	0	5.28373	10.7599	4.89669	6.24918	8.49919	4.49912	13.9109	8.89544	8.43086	10.6779
2	20	1	8.59737	10.4116	8.13618	7.28055	11.1348	10.258	13.092	10.9136	6.47845	10.419
2	21	0	5.01871	10.74	6.69178	7.727	9.33678	9.38929	14.3436	9.4963	7.00846	3.92848
2	21	1	7.4865	10.832	7.50534	6.48463	11.8325	9.49104	13.8253	10.629	6.84209	13.1746
2	22	0	4.60379	12.9713	7.84182	4.71587	10.3383	7.90646	8.64896	8.13901	7.7989	7.59211
2	22	1	7.44846	8.19448	5.45247	7.53688	7.99141	8.35246	14.9908	11.335	5.68373	11.5608
2	23	0	2.30224	3.79627	7.35774	9.10802	11.3113	8.51296	15.5184	7.05948	6.28894	9.37335
2	23	1	10.1799	13.8443	6.82412	5.5941	11.1885	9.46325	11.9803	11.9056	8.2307	10.7892
2	24	0	4.70024	12.8046	3.73067	4.97452	13.2036	7.17871	13.5204	9.55575	2.79193	9.1841
2	24	1	7.59343	9.67004	7.51223	8.68242	9.31233	10.6218	14.9671	10.8659	9.5302	11.2445
2	25	0	3.9313	9.97358	6.69081	6.12551	8.22741	9.17388	15.9466	4.3909	6.20247	10.2182
2	25	1	6.92941	11.4986	6.97243	8.83823	11.1098	9.1812	11.9575	14.7432	8.37118	8.96033
