# Supplementary material for: Inferring multimodal latent topics from electronic health records
Source: Nat Commun. 2020 May 21;11:2536. doi: 10.1038/s41467-020-16378-3 (PMC7242436; doi:10.1038/s41467-020-16378-3)
Supplement: Supplementary file 13 — Supplementary Software 1 [file 41467_2020_16378_MOESM13_ESM.zip › Supplementary_software/mixehr/data/sim123/trainData_nmar_SJCVB0_nmar_K10_B100_iter9_psiHyper.csv]

2	1	0.211052	1.72735
2	2	0.567904	1.6778
2	3	0.536577	1.61313
2	4	0.309431	1.72628
2	5	0.655445	1.57831
2	6	0.431609	1.74423
2	7	0.46611	1.65274
2	8	0.382019	1.73798
2	9	0.493262	1.63507
2	10	0.461117	1.69298
2	11	0.313123	1.73204
2	12	0.62462	1.5771
2	13	0.367679	1.73412
2	14	0.4931	1.5987
2	15	0.842254	1.45334
2	16	0.375793	1.73643
2	17	0.367575	1.74857
2	18	0.560924	1.65224
2	19	0.366277	1.67193
2	20	0.368026	1.70832
2	21	0.363093	1.69481
2	22	0.603485	1.64132
2	23	0.289432	1.72662
2	24	0.343954	1.67944
2	25	0.288564	1.73708
