# Supplementary material for: Inferring multimodal latent topics from electronic health records
Source: Nat Commun. 2020 May 21;11:2536. doi: 10.1038/s41467-020-16378-3 (PMC7242436; doi:10.1038/s41467-020-16378-3)
Supplement: Supplementary file 13 — Supplementary Software 1 [file 41467_2020_16378_MOESM13_ESM.zip › Supplementary_software/mixehr/data/sim123/trainData_nmar_SJCVB0_nmar_K10_B100_iter1_eta_normalized.csv]

2	1	0	0.462986	0.372853	0.455721	0.528939	0.36007	0.3165	0.60566	0.588745	0.466828	0.455408
2	1	1	0.537014	0.627147	0.544279	0.471061	0.63993	0.6835	0.39434	0.411255	0.533172	0.544592
2	2	0	0.416404	0.688688	0.348115	0.528297	0.572038	0.575666	0.428011	0.328645	0.480907	0.547597
2	2	1	0.583596	0.311312	0.651885	0.471703	0.427962	0.424334	0.571989	0.671355	0.519093	0.452403
2	3	0	0.564523	0.37076	0.504825	0.641156	0.433694	0.437625	0.366765	0.505531	0.629241	0.328049
2	3	1	0.435477	0.62924	0.495175	0.358844	0.566306	0.562375	0.633235	0.494469	0.370759	0.671951
2	4	0	0.478642	0.374599	0.45081	0.403052	0.454294	0.299759	0.455613	0.634197	0.417352	0.385764
2	4	1	0.521358	0.625401	0.54919	0.596948	0.545706	0.700241	0.544387	0.365803	0.582648	0.614236
2	5	0	0.575878	0.365398	0.45706	0.435257	0.549017	0.592231	0.423936	0.581375	0.529484	0.451161
2	5	1	0.424122	0.634602	0.54294	0.564743	0.450983	0.407769	0.576064	0.418625	0.470516	0.548839
2	6	0	0.49873	0.444762	0.424822	0.491606	0.538981	0.499957	0.572919	0.321945	0.506889	0.372424
2	6	1	0.50127	0.555238	0.575178	0.508394	0.461019	0.500043	0.427081	0.678055	0.493111	0.627576
2	7	0	0.565038	0.445048	0.454931	0.324721	0.531416	0.558743	0.342274	0.362442	0.46488	0.486923
2	7	1	0.434962	0.554952	0.545069	0.675279	0.468584	0.441257	0.657726	0.637558	0.53512	0.513077
2	8	0	0.333877	0.416535	0.50476	0.318161	0.562551	0.581776	0.3603	0.420164	0.354423	0.553691
2	8	1	0.666123	0.583465	0.49524	0.681839	0.437449	0.418224	0.6397	0.579836	0.645577	0.446309
2	9	0	0.393846	0.453436	0.386865	0.564181	0.434852	0.429144	0.372613	0.680524	0.396461	0.688372
2	9	1	0.606154	0.546564	0.613135	0.435819	0.565148	0.570856	0.627387	0.319476	0.603539	0.311628
2	10	0	0.455262	0.386524	0.5888	0.421014	0.537262	0.485192	0.381031	0.56821	0.581988	0.39585
2	10	1	0.544738	0.613476	0.4112	0.578986	0.462738	0.514808	0.618969	0.43179	0.418012	0.60415
2	11	0	0.57156	0.400364	0.68675	0.461149	0.628128	0.364069	0.37404	0.503579	0.415436	0.408379
2	11	1	0.42844	0.599636	0.31325	0.538851	0.371872	0.635931	0.62596	0.496421	0.584564	0.591621
2	12	0	0.656014	0.528385	0.670473	0.374004	0.315944	0.393418	0.454037	0.554947	0.530088	0.463075
2	12	1	0.343986	0.471615	0.329527	0.625996	0.684056	0.606582	0.545963	0.445053	0.469912	0.536925
2	13	0	0.581242	0.431936	0.376041	0.481922	0.444417	0.503245	0.466465	0.454658	0.463944	0.572677
2	13	1	0.418758	0.568064	0.623959	0.518078	0.555583	0.496755	0.533535	0.545342	0.536056	0.427323
2	14	0	0.384476	0.512863	0.515676	0.267944	0.315084	0.361402	0.664194	0.567475	0.448348	0.579175
2	14	1	0.615524	0.487137	0.484324	0.732056	0.684916	0.638598	0.335806	0.432525	0.551652	0.420825
2	15	0	0.568784	0.561758	0.590687	0.592529	0.435006	0.502613	0.573425	0.458976	0.520824	0.554799
2	15	1	0.431216	0.438242	0.409313	0.407471	0.564994	0.497387	0.426575	0.541024	0.479176	0.445201
2	16	0	0.668929	0.678731	0.434061	0.345958	0.447939	0.307112	0.371481	0.50743	0.441856	0.458312
2	16	1	0.331071	0.321269	0.565939	0.654042	0.552061	0.692888	0.628519	0.49257	0.558144	0.541688
2	17	0	0.545793	0.573927	0.53174	0.404938	0.475325	0.422805	0.335277	0.464473	0.570935	0.335469
2	17	1	0.454207	0.426073	0.46826	0.595062	0.524675	0.577195	0.664723	0.535527	0.429065	0.664531
2	18	0	0.498291	0.479932	0.4659	0.414865	0.494411	0.580511	0.586177	0.421539	0.534161	0.301912
2	18	1	0.501709	0.520068	0.5341	0.585135	0.505589	0.419489	0.413823	0.578461	0.465839	0.698088
2	19	0	0.287162	0.622513	0.454384	0.44834	0.465366	0.588431	0.59743	0.403734	0.449707	0.397582
2	19	1	0.712838	0.377487	0.545616	0.55166	0.534634	0.411569	0.40257	0.596266	0.550293	0.602418
2	20	0	0.364037	0.499175	0.331718	0.43255	0.442284	0.440357	0.457815	0.549474	0.504645	0.492291
2	20	1	0.635963	0.500825	0.668282	0.56745	0.557716	0.559643	0.542185	0.450526	0.495355	0.507709
2	21	0	0.481891	0.463972	0.443253	0.53768	0.420248	0.45623	0.497198	0.546395	0.512425	0.434288
2	21	1	0.518109	0.536028	0.556747	0.46232	0.579752	0.54377	0.502802	0.453605	0.487575	0.565712
2	22	0	0.482157	0.660782	0.582799	0.287946	0.523397	0.431694	0.382391	0.470004	0.521266	0.293872
2	22	1	0.517843	0.339218	0.417201	0.712054	0.476603	0.568306	0.617609	0.529996	0.478734	0.706128
2	23	0	0.301618	0.256759	0.466107	0.62439	0.493882	0.414058	0.56096	0.417564	0.389673	0.415043
2	23	1	0.698382	0.743241	0.533893	0.37561	0.506118	0.585942	0.43904	0.582436	0.610327	0.584957
2	24	0	0.524606	0.560636	0.463211	0.333394	0.571996	0.305996	0.359899	0.539209	0.326388	0.401221
2	24	1	0.475394	0.439364	0.536789	0.666606	0.428004	0.694004	0.640101	0.460791	0.673612	0.598779
2	25	0	0.512149	0.397752	0.426131	0.312466	0.420738	0.438278	0.593172	0.438254	0.381006	0.540682
2	25	1	0.487851	0.602248	0.573869	0.687534	0.579262	0.561722	0.406828	0.561746	0.618994	0.459318
