# Supplementary material for: Inferring multimodal latent topics from electronic health records
Source: Nat Commun. 2020 May 21;11:2536. doi: 10.1038/s41467-020-16378-3 (PMC7242436; doi:10.1038/s41467-020-16378-3)
Supplement: Supplementary file 13 — Supplementary Software 1 [file 41467_2020_16378_MOESM13_ESM.zip › Supplementary_software/mixehr/data/sim123/testData_labOnly_nmar_iter1235_thetaTest.csv]

2001	0.10299	0.0946324	0.0952994	0.092871	0.0901315	0.100984	0.120714	0.0927946	0.113698	0.0959878
2002	0.106744	0.100582	0.102978	0.0944545	0.097752	0.107298	0.0939588	0.100008	0.0964493	0.0993802
2003	0.101091	0.103595	0.103934	0.101426	0.104462	0.0971641	0.096734	0.0987036	0.0945352	0.0980213
2004	0.104992	0.0965649	0.103582	0.0966104	0.0991883	0.0985644	0.104038	0.100587	0.0941505	0.101431
2005	0.0945681	0.0956852	0.117468	0.0947365	0.115497	0.0988689	0.0982117	0.0947751	0.0909217	0.0981036
2006	0.105435	0.0968375	0.0971376	0.101588	0.0964785	0.105837	0.0968883	0.102834	0.0987948	0.0980265
2007	0.0991337	0.103256	0.103456	0.0979595	0.0989525	0.103774	0.0928808	0.101882	0.097486	0.10105
2008	0.0972536	0.102846	0.104339	0.0958174	0.098537	0.101874	0.100588	0.0960984	0.101888	0.100639
2009	0.103458	0.0946053	0.101197	0.0978358	0.107067	0.10398	0.0983361	0.0958216	0.0971698	0.100345
2010	0.0985888	0.102791	0.102008	0.103483	0.097542	0.107813	0.0985582	0.0929645	0.0963078	0.0997861
2011	0.0992435	0.0922167	0.103431	0.100108	0.100551	0.106259	0.0985133	0.101962	0.0948235	0.102623
2012	0.101055	0.099183	0.101737	0.0998242	0.0983686	0.0989141	0.10316	0.0997576	0.0974826	0.100394
2013	0.0885756	0.0897208	0.12083	0.106653	0.0936146	0.104123	0.0868382	0.133355	0.0850261	0.0889014
2014	0.0972092	0.10251	0.100226	0.101519	0.102455	0.0987966	0.0989269	0.097281	0.100929	0.100264
2015	0.106542	0.103022	0.104518	0.0968495	0.0994188	0.0962547	0.0958873	0.105046	0.0905007	0.101644
2016	0.0962416	0.0945939	0.0949065	0.099275	0.0942595	0.121515	0.100006	0.0892763	0.114082	0.0959028
2017	0.101412	0.103016	0.102107	0.10272	0.0987441	0.104341	0.0969052	0.0961312	0.0937071	0.100768
2018	0.119476	0.115902	0.0939165	0.0918248	0.0910071	0.10008	0.0928018	0.097175	0.101417	0.0965666
2019	0.0935962	0.0923503	0.112906	0.0963752	0.0948041	0.0954939	0.0957714	0.12648	0.093645	0.0973994
2020	0.0923935	0.115627	0.0993393	0.0936013	0.0900274	0.0992282	0.0959073	0.0990413	0.119058	0.096113
2021	0.0951851	0.121401	0.103284	0.108772	0.0911166	0.0941352	0.0970431	0.0979548	0.0937244	0.0973226
2022	0.101137	0.0955708	0.0966077	0.105035	0.0992582	0.0979962	0.0972409	0.108849	0.0974522	0.100975
2023	0.0997437	0.118938	0.108046	0.0981625	0.0876363	0.0980297	0.0998598	0.0977169	0.0941348	0.0972593
2024	0.100892	0.0977657	0.106832	0.0933993	0.0988044	0.0991226	0.103101	0.101328	0.0976631	0.100657
2025	0.108027	0.103427	0.0961309	0.0998201	0.0946189	0.0936483	0.102992	0.103739	0.0974541	0.100334
2026	0.10497	0.0992492	0.0965301	0.100886	0.0994066	0.1026	0.100117	0.0967633	0.0983418	0.101335
2027	0.0961349	0.0933178	0.101072	0.0885755	0.0934615	0.0939526	0.102101	0.118395	0.117063	0.095704
2028	0.0939162	0.0923136	0.108409	0.103043	0.0913343	0.0978789	0.125036	0.0964284	0.0933839	0.0974821
2029	0.10365	0.0940889	0.097709	0.0977372	0.0982358	0.10829	0.102794	0.0956331	0.101571	0.10029
2030	0.0945169	0.0918832	0.112731	0.0974344	0.0985217	0.0988599	0.114381	0.0970564	0.0969903	0.0966168
2031	0.0956267	0.0988152	0.111036	0.0993303	0.0915652	0.102829	0.102218	0.105526	0.0903181	0.10203
2032	0.0957876	0.0963498	0.109464	0.0931346	0.0998374	0.100595	0.102146	0.101593	0.0984472	0.102184
2033	0.101445	0.0996954	0.0978911	0.0994073	0.100816	0.0992845	0.100787	0.0990885	0.103299	0.0983502
2034	0.100729	0.101763	0.0955947	0.0997686	0.102938	0.105714	0.0924074	0.0958012	0.105453	0.100177
2035	0.0929119	0.0949501	0.103195	0.117225	0.0983438	0.0971575	0.116616	0.0934302	0.0891005	0.0966097
2036	0.0977082	0.0951925	0.109465	0.0966207	0.0951102	0.0983339	0.093265	0.122031	0.0937878	0.0975164
2037	0.107619	0.0947227	0.0995338	0.0970295	0.106956	0.0933843	0.102907	0.100833	0.0967619	0.100175
2038	0.100083	0.100921	0.103024	0.100808	0.101965	0.1007	0.0960581	0.100487	0.0960802	0.0996357
2039	0.103172	0.0974813	0.0957182	0.105026	0.105343	0.0981429	0.0951509	0.101951	0.0994579	0.0986909
2040	0.117562	0.091463	0.0923197	0.0883555	0.107002	0.0902403	0.117088	0.0919677	0.110956	0.0930783
2041	0.0972428	0.097816	0.101198	0.0984303	0.105937	0.100047	0.0996596	0.09608	0.10431	0.0992725
2042	0.105207	0.0974439	0.101937	0.0957301	0.103189	0.101848	0.0966526	0.0998367	0.0974064	0.100544
2043	0.109079	0.0958737	0.0969285	0.0924405	0.103557	0.0945148	0.0995069	0.104882	0.102119	0.101263
2044	0.111911	0.0938446	0.0898518	0.115241	0.0940239	0.0914365	0.106962	0.111659	0.0926081	0.0922854
2045	0.103821	0.0917636	0.101051	0.0972995	0.102604	0.101521	0.0989752	0.105408	0.0968704	0.100416
2046	0.0966312	0.103502	0.0995973	0.106975	0.0906923	0.10401	0.100936	0.0998487	0.0974454	0.100402
2047	0.0994003	0.104512	0.10211	0.0983784	0.108353	0.0958521	0.0934272	0.0982312	0.0984683	0.101348
2048	0.100963	0.0977215	0.10188	0.0999421	0.0988244	0.105853	0.0992056	0.0972656	0.0975334	0.100633
2049	0.0938402	0.0987699	0.106921	0.0969732	0.102173	0.102725	0.0999955	0.0968688	0.101291	0.100116
2050	0.0929638	0.112943	0.101442	0.091381	0.0883459	0.101351	0.0961171	0.101233	0.116524	0.0979038
2051	0.0936918	0.0885616	0.110845	0.100368	0.103373	0.100186	0.117193	0.0939739	0.0933973	0.0974812
2052	0.114688	0.0890567	0.0965525	0.101169	0.0997024	0.115889	0.0939648	0.100802	0.090126	0.0975164
2053	0.0987896	0.0940539	0.102214	0.100544	0.0912964	0.103926	0.105731	0.104539	0.0974891	0.101167
2054	0.093604	0.0891856	0.107979	0.100998	0.105938	0.104335	0.0994631	0.102678	0.0957011	0.0994511
2055	0.10139	0.106956	0.0937708	0.100435	0.0911633	0.0956503	0.0996365	0.104516	0.106235	0.100811
2056	0.101892	0.0999877	0.107878	0.102521	0.100893	0.0959654	0.101456	0.102169	0.0875833	0.0989785
2057	0.0959612	0.097222	0.102546	0.105555	0.105929	0.102733	0.0956601	0.0985734	0.0963384	0.0992589
2058	0.107457	0.0984798	0.0958063	0.106264	0.0983125	0.0993876	0.102451	0.0992101	0.0928045	0.099884
2059	0.0968774	0.0938539	0.10065	0.106419	0.102392	0.0967748	0.102951	0.103522	0.0964579	0.0999927
2060	0.10019	0.100745	0.0967937	0.100707	0.0876102	0.102368	0.103816	0.104784	0.101967	0.101221
2061	0.0990378	0.100007	0.099991	0.101548	0.100465	0.0991028	0.100293	0.0990288	0.0984697	0.102202
2062	0.094255	0.0943772	0.0981948	0.115581	0.119204	0.0984197	0.0933316	0.0956838	0.0956085	0.0952048
2063	0.100627	0.0987439	0.095962	0.0993746	0.102834	0.103698	0.0963945	0.0971646	0.105352	0.100139
2064	0.0934589	0.0986911	0.109583	0.0982769	0.119224	0.104283	0.0892524	0.092288	0.0973374	0.0969427
2065	0.103561	0.0975305	0.101378	0.106814	0.102578	0.0996505	0.0991742	0.0996826	0.0889847	0.100398
2066	0.10088	0.0982653	0.0990228	0.099773	0.102928	0.105717	0.0925847	0.0995577	0.101061	0.100232
2067	0.0955282	0.104916	0.0997878	0.101061	0.0954767	0.0984842	0.097947	0.102761	0.102617	0.10167
2068	0.0962082	0.0947333	0.114909	0.0961467	0.0911504	0.125507	0.0952392	0.0977449	0.0895931	0.0973045
2069	0.0982023	0.101481	0.10152	0.103932	0.102578	0.105431	0.0966226	0.0933439	0.0966317	0.100181
2070	0.0984884	0.0906862	0.112459	0.0968624	0.117435	0.0946734	0.101951	0.0983347	0.0922891	0.0957351
2071	0.0998174	0.0988764	0.103059	0.0977943	0.0945749	0.106421	0.0989344	0.101588	0.0978242	0.100853
2072	0.0997171	0.0917598	0.102276	0.104104	0.107241	0.104111	0.103164	0.0935667	0.0933556	0.100429
2073	0.0966571	0.102122	0.101355	0.101146	0.106714	0.0970948	0.104443	0.0894658	0.101211	0.0999001
2074	0.0935143	0.0987495	0.101248	0.102776	0.0991579	0.104545	0.100976	0.0964335	0.101682	0.10096
2075	0.0960336	0.0961341	0.102965	0.0984589	0.094662	0.109104	0.103432	0.0964374	0.101628	0.100964
2076	0.105361	0.0992947	0.100345	0.09768	0.103417	0.0978514	0.0966767	0.101414	0.0971485	0.100762
2077	0.096357	0.101452	0.109351	0.0951744	0.090268	0.108155	0.100464	0.101072	0.0966922	0.100389
2078	0.101866	0.0862596	0.111861	0.0938047	0.0889152	0.0994807	0.124759	0.101736	0.0914926	0.0986817
2079	0.0997531	0.0986195	0.103584	0.0897026	0.0985654	0.102157	0.0989192	0.101678	0.106019	0.100872
2080	0.0948298	0.112703	0.0954441	0.0984339	0.103273	0.101739	0.0894213	0.0924879	0.115369	0.0968535
2081	0.0975331	0.0974198	0.0947664	0.105823	0.102031	0.104575	0.0956352	0.0987355	0.104495	0.0992868
2082	0.0961353	0.101857	0.101095	0.103297	0.097592	0.100665	0.102549	0.0963022	0.100907	0.0996095
2083	0.0942757	0.0916838	0.0966191	0.114964	0.120674	0.100966	0.0883611	0.0993345	0.0967844	0.0962941
2084	0.0951158	0.0958438	0.126546	0.0878701	0.0926183	0.0894205	0.109677	0.11442	0.0913774	0.095143
2085	0.0985529	0.0970462	0.0969041	0.0995463	0.0941778	0.0969136	0.0947	0.117766	0.108139	0.0961946
2086	0.0982063	0.0954932	0.102839	0.0992	0.0914238	0.107061	0.100518	0.105118	0.0982229	0.101669
2087	0.106819	0.0979423	0.103706	0.101185	0.0897232	0.102844	0.106501	0.102651	0.0885376	0.0995158
2088	0.0925719	0.118112	0.111356	0.0993581	0.0977565	0.0929955	0.0957196	0.0990551	0.0963268	0.0961836
2089	0.0930677	0.098515	0.11304	0.093427	0.0942681	0.0949648	0.0948073	0.122716	0.097203	0.0969346
2090	0.100662	0.101506	0.102404	0.0995288	0.102685	0.0985406	0.0942066	0.103528	0.0966466	0.100131
2091	0.0954999	0.100619	0.1028	0.0984495	0.10125	0.100155	0.0976495	0.100031	0.104255	0.0992024
2092	0.0905974	0.0998107	0.101737	0.119217	0.117277	0.0924883	0.100318	0.0897357	0.090966	0.0978051
2093	0.10121	0.106666	0.0988073	0.107198	0.0989787	0.100196	0.0930723	0.100055	0.0932212	0.100699
2094	0.0994873	0.105204	0.0991255	0.105783	0.0936536	0.0986605	0.0954558	0.107062	0.0960494	0.0995172
2095	0.0980814	0.0937958	0.102063	0.106336	0.106721	0.0966802	0.0999455	0.103241	0.0928729	0.100024
2096	0.0980242	0.100863	0.102486	0.100607	0.101303	0.106623	0.0933476	0.0982061	0.0995036	0.0988054
2097	0.101406	0.0970989	0.0988119	0.101249	0.0999147	0.105672	0.10083	0.0949819	0.0983502	0.101771
2098	0.0961083	0.0941516	0.102476	0.111664	0.120155	0.0904958	0.0977557	0.0988076	0.0921366	0.0958832
2099	0.0965558	0.10609	0.103042	0.106686	0.102351	0.101077	0.0985582	0.0920131	0.0932875	0.100258
2100	0.101564	0.0959056	0.0969537	0.103341	0.0910898	0.109631	0.0975679	0.104951	0.0977117	0.101295
2101	0.101253	0.0957633	0.0993909	0.106846	0.0986072	0.0970968	0.107607	0.0997151	0.0933272	0.100319
2102	0.119495	0.119003	0.102481	0.0918141	0.0872291	0.0972792	0.0948965	0.1012	0.0893688	0.0967682
2103	0.0895451	0.11893	0.112248	0.0959288	0.0943614	0.0990728	0.0950271	0.0960021	0.101422	0.0969561
2104	0.0997473	0.0944192	0.100725	0.0965529	0.0972137	0.104068	0.097472	0.106552	0.104053	0.0989942
2105	0.108027	0.0972987	0.0977819	0.102166	0.0946149	0.0998736	0.0988282	0.108089	0.092749	0.10045
2106	0.0939378	0.10374	0.105249	0.100879	0.0911467	0.0985348	0.106044	0.100949	0.0979003	0.101467
2107	0.101144	0.100964	0.107722	0.099892	0.104666	0.101464	0.096405	0.0974272	0.0913234	0.0983485
2108	0.0964506	0.0961092	0.10599	0.0976887	0.104919	0.096788	0.0982722	0.105802	0.098999	0.0985223
2109	0.1002	0.105591	0.105985	0.0926754	0.0975538	0.100835	0.0959495	0.100642	0.10041	0.0998583
2110	0.104041	0.0984547	0.107321	0.0975368	0.0988858	0.0977947	0.103473	0.101391	0.0897705	0.100759
2111	0.107878	0.0918471	0.108183	0.0959306	0.116343	0.0973249	0.0875281	0.110972	0.0897721	0.0929935
2112	0.121458	0.0946583	0.0920042	0.0969304	0.102216	0.100976	0.0944404	0.104302	0.0969576	0.095922
2113	0.103358	0.0954889	0.104108	0.0959202	0.100438	0.103784	0.0971119	0.102001	0.0948727	0.102631
2114	0.100285	0.100882	0.0999804	0.105349	0.099148	0.102515	0.0959549	0.100694	0.0938299	0.101349
2115	0.10074	0.105086	0.10301	0.0995655	0.0954465	0.105605	0.100032	0.0936179	0.094819	0.101983
2116	0.0970595	0.100309	0.104347	0.102855	0.101172	0.0977295	0.0990597	0.102528	0.0953879	0.0992384
2117	0.0951152	0.0922732	0.114529	0.0923467	0.098938	0.095448	0.0927725	0.126398	0.0935204	0.0973741
2118	0.0903825	0.101581	0.0930001	0.0936439	0.0981721	0.0893264	0.092479	0.116603	0.132952	0.092388
2119	0.104935	0.0909164	0.110269	0.0953995	0.12563	0.101142	0.0920646	0.0932315	0.0872485	0.0982156
2120	0.0958725	0.0990261	0.101293	0.0987907	0.0973164	0.10301	0.100003	0.100369	0.104675	0.0996035
2121	0.103189	0.0950296	0.100673	0.0992298	0.106578	0.100928	0.0983574	0.0991567	0.096872	0.0998112
2122	0.0978764	0.103437	0.101489	0.0996356	0.0960014	0.105587	0.0940001	0.101114	0.102756	0.0979321
2123	0.0946654	0.0934273	0.103087	0.105961	0.101704	0.10305	0.10662	0.0950381	0.0965206	0.0996616
2124	0.100739	0.0994326	0.100091	0.0975509	0.0946505	0.106149	0.105204	0.0935905	0.101974	0.100627
2125	0.101986	0.0986104	0.0964709	0.108117	0.103739	0.101007	0.0976706	0.0970314	0.094218	0.101354
2126	0.103882	0.103575	0.0987486	0.0997759	0.0984847	0.108626	0.0951944	0.0936569	0.0976347	0.100452
2127	0.102866	0.0913286	0.0998751	0.0958091	0.10304	0.1017	0.101302	0.101734	0.101475	0.100783
2128	0.10305	0.101245	0.0999702	0.100986	0.101926	0.101037	0.102368	0.0928169	0.0967547	0.0998195
2129	0.0999619	0.100576	0.108521	0.094367	0.101484	0.100349	0.102029	0.0962135	0.096434	0.0995232
2130	0.0969916	0.106586	0.104746	0.0998982	0.0946402	0.101486	0.1036	0.0936096	0.0976979	0.100603
2131	0.0925826	0.102206	0.101008	0.1064	0.0937659	0.103464	0.104468	0.0955422	0.100615	0.0999892
2132	0.100034	0.0987528	0.09708	0.107248	0.0949716	0.104497	0.0995397	0.100122	0.097242	0.100623
2133	0.100075	0.0949179	0.1104	0.0980624	0.124599	0.093951	0.0995195	0.0901273	0.0902596	0.097306
2134	0.0992255	0.0954423	0.0899476	0.116989	0.0982147	0.095463	0.111592	0.0965975	0.100887	0.0960221
2135	0.104893	0.100579	0.104481	0.0969486	0.0956661	0.105443	0.100347	0.0983474	0.0948453	0.0978919
2136	0.0986331	0.101127	0.100244	0.104485	0.100473	0.101794	0.0984254	0.0975375	0.0989135	0.0982752
2137	0.100846	0.0953859	0.0985619	0.0994134	0.102547	0.108263	0.100212	0.0931625	0.101474	0.10015
2138	0.100004	0.0982945	0.100645	0.0990815	0.0937511	0.0983894	0.102185	0.107339	0.100364	0.0998303
2139	0.0980596	0.101579	0.103465	0.101291	0.0980434	0.102815	0.100538	0.0969337	0.09706	0.100008
2140	0.116946	0.0959773	0.0966822	0.0948329	0.0992271	0.123116	0.0919307	0.0892384	0.094362	0.0972511
2141	0.094193	0.0995045	0.104165	0.0966456	0.0953923	0.105318	0.101764	0.0986905	0.102483	0.101734
2142	0.0982608	0.103516	0.103585	0.105945	0.0998789	0.0974568	0.106785	0.0914315	0.0909529	0.102134
2143	0.0963108	0.0978076	0.103365	0.103656	0.0977583	0.0983146	0.106892	0.098959	0.0968857	0.0998327
2144	0.102812	0.0997914	0.102921	0.104777	0.100431	0.10222	0.0944357	0.101918	0.0877843	0.102686
2145	0.105007	0.0987124	0.0963901	0.0967447	0.100023	0.102773	0.0957601	0.100917	0.10241	0.1015
2146	0.101467	0.102719	0.0982027	0.0924955	0.0950705	0.115715	0.0896401	0.0963305	0.111132	0.0971998
2147	0.121429	0.0944197	0.0979948	0.0975029	0.0936912	0.0952994	0.119329	0.0951196	0.0885571	0.096132
2148	0.0976234	0.104638	0.107596	0.0983072	0.0967684	0.104159	0.0971737	0.0981915	0.0959729	0.0990672
2149	0.103736	0.0992763	0.0961737	0.104163	0.107286	0.0997795	0.0988194	0.0935858	0.0970283	0.100379
2150	0.095666	0.0947042	0.103532	0.0961824	0.0933517	0.104699	0.103711	0.104128	0.10437	0.0993537
2151	0.0962692	0.0874178	0.107684	0.10775	0.0915954	0.0962898	0.137967	0.0900238	0.0904234	0.0935302
2152	0.102274	0.103429	0.100001	0.0987805	0.0919378	0.0962788	0.10452	0.102779	0.0983467	0.10175
2153	0.0944121	0.0981267	0.0954957	0.0959332	0.111461	0.0937782	0.0971525	0.0973836	0.119958	0.0967975
2154	0.0934588	0.0922348	0.0984794	0.11293	0.121499	0.0978329	0.0928969	0.095998	0.0978513	0.0967804
2155	0.0990975	0.107529	0.103928	0.100815	0.0992237	0.0981822	0.0933127	0.102355	0.0939171	0.101533
2156	0.10123	0.10709	0.101426	0.102374	0.0951099	0.102435	0.0971351	0.0979365	0.094076	0.101152
2157	0.0940802	0.101946	0.100196	0.120438	0.0906858	0.097188	0.113715	0.0956967	0.0891916	0.0966298
2158	0.101137	0.0914978	0.104407	0.0961813	0.0947628	0.0939818	0.101077	0.121797	0.0973407	0.0971169
2159	0.0949246	0.100314	0.107079	0.0984745	0.0928598	0.092122	0.0990472	0.119409	0.0996946	0.095359
2160	0.103914	0.0964776	0.104376	0.097899	0.0969405	0.0996863	0.106113	0.0996386	0.0917495	0.102924
2161	0.101702	0.0986873	0.102759	0.0966151	0.0912522	0.105371	0.101601	0.102309	0.097895	0.10159
2162	0.105631	0.104075	0.100941	0.0994951	0.100423	0.103686	0.0930445	0.099127	0.0948878	0.0984397
2163	0.0906509	0.0984694	0.111601	0.0940888	0.0942335	0.0933863	0.0926885	0.125837	0.10134	0.0968065
2164	0.101248	0.0956464	0.0949433	0.105755	0.104689	0.105769	0.100499	0.0912578	0.0988179	0.10171
2165	0.0923693	0.11288	0.0931117	0.133935	0.103244	0.0984621	0.0923946	0.0893088	0.090849	0.0937433
2166	0.101783	0.103049	0.0988059	0.101058	0.0992242	0.0961199	0.0955928	0.105083	0.0979631	0.101484
2167	0.10283	0.101045	0.100753	0.0965228	0.102181	0.104951	0.102085	0.0891452	0.100853	0.0995889
2168	0.0961554	0.101277	0.100855	0.0992861	0.0977524	0.102518	0.098307	0.0991479	0.104953	0.0997956
2169	0.0944446	0.102337	0.102741	0.0970108	0.102302	0.0986278	0.100156	0.0969675	0.105291	0.100172
2170	0.101934	0.100743	0.105075	0.0979024	0.0968654	0.102261	0.101019	0.0993113	0.0956231	0.0988025
2171	0.104761	0.101456	0.101781	0.101389	0.102827	0.0973094	0.100449	0.0969747	0.0926466	0.100245
2172	0.0938482	0.098881	0.104894	0.0937719	0.0950683	0.095686	0.108383	0.101985	0.106316	0.101093
2173	0.101969	0.0950301	0.102137	0.0962508	0.091438	0.10946	0.105873	0.0980763	0.0982552	0.101242
2174	0.0971892	0.0904652	0.0976079	0.0941918	0.0946477	0.0960776	0.114229	0.103975	0.114842	0.0968159
2175	0.100635	0.0985494	0.100575	0.101832	0.10234	0.100852	0.10249	0.095568	0.0970608	0.100029
2176	0.0958778	0.0959422	0.105356	0.100184	0.0984999	0.0976999	0.108044	0.100087	0.0971694	0.100847
2177	0.107644	0.0946343	0.0966665	0.0928119	0.0980053	0.101171	0.107211	0.0968593	0.105169	0.0999354
2178	0.0906072	0.11735	0.113849	0.0987273	0.0972811	0.10275	0.0975937	0.0887214	0.096478	0.0959004
2179	0.0988468	0.0937307	0.106218	0.0974638	0.0934912	0.107914	0.102313	0.103156	0.0962452	0.100024
2180	0.0934666	0.100882	0.108478	0.0964535	0.0975513	0.0981066	0.104077	0.10049	0.100342	0.099733
2181	0.0922417	0.095035	0.100631	0.116474	0.0947552	0.104705	0.0957812	0.108734	0.0941281	0.0971576
2182	0.0948753	0.0983953	0.100128	0.113668	0.112079	0.0982199	0.0933709	0.0978476	0.0937859	0.0975093
2183	0.0946633	0.0950247	0.0987759	0.103407	0.0975253	0.100842	0.102498	0.103061	0.104737	0.0995398
2184	0.100418	0.0927266	0.103434	0.100701	0.0992249	0.100947	0.100274	0.106541	0.0939393	0.101451
2185	0.101214	0.0970549	0.100299	0.0987701	0.100151	0.103062	0.100469	0.0988736	0.0982806	0.101822
2186	0.119357	0.0898427	0.0961536	0.0928557	0.0976117	0.120584	0.093451	0.098241	0.0957114	0.095557
2187	0.105385	0.0990351	0.0999286	0.102323	0.0987256	0.0973791	0.0993442	0.103866	0.0934395	0.100453
2188	0.110592	0.0938185	0.114556	0.0882727	0.0946435	0.109965	0.111397	0.0921579	0.089494	0.0934503
2189	0.0956756	0.102371	0.0981451	0.102913	0.0910063	0.0923279	0.122266	0.0923167	0.106156	0.0969879
2190	0.0987146	0.0949206	0.111282	0.0965549	0.101822	0.0927352	0.118026	0.0961267	0.0926882	0.0961626
2191	0.101587	0.0978681	0.107241	0.0959021	0.0987298	0.10178	0.103907	0.0977914	0.093705	0.100987
2192	0.103117	0.0951993	0.101332	0.0951014	0.101956	0.10086	0.0983065	0.103109	0.101053	0.0997748
2193	0.0978667	0.107564	0.105243	0.101031	0.0952406	0.0959937	0.104061	0.0968873	0.094448	0.101544
2194	0.135473	0.0944689	0.0934405	0.0935197	0.101213	0.0949361	0.0905253	0.114944	0.0885982	0.092163
2195	0.092153	0.0885038	0.114324	0.098557	0.114303	0.104534	0.0956832	0.100184	0.0933896	0.0972109
2196	0.0927697	0.1162	0.12115	0.0974006	0.0917978	0.118631	0.0888063	0.089606	0.0874343	0.0946328
2197	0.095243	0.0989699	0.101924	0.104689	0.103662	0.0939081	0.101246	0.101876	0.0975486	0.100947
2198	0.0946619	0.121944	0.118058	0.0969214	0.0936823	0.0929278	0.102531	0.0928369	0.0891567	0.0962851
2199	0.100563	0.101791	0.103631	0.102174	0.0905066	0.101149	0.102709	0.103601	0.0932437	0.100306
2200	0.0988925	0.0942365	0.100249	0.113423	0.0948135	0.0955396	0.0974183	0.117762	0.0900508	0.0971635
2201	0.0928002	0.102264	0.108935	0.0994488	0.0978055	0.0945446	0.107129	0.0994006	0.0971141	0.100162
2202	0.106503	0.098298	0.0960944	0.104993	0.0929945	0.106687	0.0975033	0.10239	0.0918913	0.102749
2203	0.10793	0.0989614	0.0974093	0.0996123	0.0983369	0.0998824	0.103327	0.0970607	0.0972773	0.100256
2204	0.0972947	0.0944148	0.104243	0.0955889	0.10283	0.108662	0.0970147	0.097605	0.101429	0.100626
2205	0.0981578	0.103431	0.101606	0.103811	0.0915293	0.107238	0.096384	0.101232	0.0947784	0.101742
2206	0.106896	0.10063	0.103355	0.0945375	0.101501	0.100466	0.0982155	0.0986457	0.0959569	0.0994591
2207	0.0977882	0.0965997	0.100613	0.103121	0.0951901	0.0981182	0.108556	0.100544	0.0982795	0.101185
2208	0.100176	0.0947293	0.103355	0.0962004	0.101446	0.0938341	0.106424	0.104162	0.100045	0.0993534
2209	0.100728	0.104547	0.107541	0.0957062	0.096587	0.0933418	0.103185	0.103624	0.0952935	0.0989568
2210	0.103471	0.0979029	0.0954009	0.102082	0.10279	0.099598	0.0945045	0.103634	0.100727	0.10011
2211	0.102223	0.0951235	0.104238	0.0967733	0.103985	0.10711	0.0933983	0.100752	0.0944203	0.101606
2212	0.101614	0.102638	0.100803	0.101488	0.101768	0.100661	0.0956551	0.0988332	0.0967338	0.0997313
2213	0.0977061	0.0988657	0.104465	0.102811	0.0948914	0.106131	0.103666	0.0964253	0.0938254	0.100885
2214	0.0976234	0.0988052	0.0981522	0.102732	0.103493	0.0977111	0.0949115	0.104354	0.101627	0.10079
2215	0.102411	0.0977129	0.0987781	0.100879	0.101744	0.102821	0.0979702	0.0986028	0.0998803	0.0991603
2216	0.0983038	0.0964383	0.0932736	0.0968682	0.0956133	0.11569	0.0960317	0.0945365	0.11589	0.0976741
2217	0.0973956	0.100568	0.104473	0.0980244	0.0988101	0.106663	0.0967899	0.0978697	0.0980355	0.101135
2218	0.0999561	0.101124	0.102073	0.101064	0.0977875	0.0968377	0.0999123	0.104817	0.0962996	0.0999637
2219	0.100962	0.0981788	0.101227	0.101368	0.0981175	0.102874	0.103107	0.0968442	0.0971288	0.100043
2220	0.106113	0.100065	0.0935657	0.105046	0.0997159	0.102353	0.100043	0.0941714	0.098325	0.100979
2221	0.107509	0.105865	0.102397	0.0969269	0.0942091	0.101056	0.0942623	0.10488	0.0925342	0.100062
2222	0.101089	0.0914721	0.0970465	0.093663	0.121884	0.0937184	0.0966922	0.0972887	0.110432	0.0968488
2223	0.0979451	0.107853	0.102085	0.103811	0.095471	0.105602	0.0935953	0.0971672	0.0947014	0.101768
2224	0.0920355	0.0921138	0.114018	0.0984745	0.0945525	0.125305	0.095497	0.0962138	0.0933026	0.0971557
2225	0.0997606	0.100563	0.104459	0.0944901	0.101443	0.104693	0.0993435	0.0948776	0.100587	0.0994984
2226	0.104045	0.097825	0.0992888	0.0999163	0.0949251	0.104255	0.108008	0.0938254	0.0971737	0.100692
2227	0.101276	0.104204	0.0995677	0.100414	0.0948274	0.109317	0.0934192	0.0977569	0.0982168	0.101022
2228	0.0924289	0.101855	0.10848	0.101448	0.0974092	0.0963866	0.102351	0.103134	0.0962416	0.0998226
2229	0.111508	0.0921364	0.103738	0.0921502	0.0946447	0.0953276	0.097169	0.122088	0.0933814	0.0970261
2230	0.102224	0.100021	0.0986537	0.105405	0.104176	0.0922067	0.108791	0.093092	0.0942916	0.10133
2231	0.104888	0.0952088	0.0951724	0.108044	0.103906	0.0968517	0.100259	0.100805	0.0938394	0.101237
2232	0.0996912	0.094389	0.0976716	0.118062	0.107143	0.100055	0.0993149	0.0971571	0.0896406	0.096666
2233	0.0977614	0.0909652	0.0999146	0.0924188	0.122464	0.104836	0.0930631	0.0903709	0.110775	0.0974074
2234	0.09303	0.100964	0.109558	0.0979397	0.0963975	0.108368	0.0988375	0.0957805	0.0957694	0.102948
2235	0.104755	0.0944247	0.102087	0.0902914	0.095656	0.102613	0.104028	0.102387	0.102117	0.101453
2236	0.102451	0.100918	0.105507	0.0971597	0.0895455	0.119251	0.0939842	0.0985091	0.0960119	0.0958141
2237	0.0995441	0.0982542	0.102408	0.099745	0.107076	0.0972132	0.0983442	0.0996158	0.0973372	0.100339
2238	0.0943382	0.0982271	0.114182	0.0916448	0.0904433	0.0987079	0.0924525	0.125367	0.0967996	0.0966108
2239	0.095772	0.111917	0.0930659	0.0952949	0.0999929	0.0987359	0.0935917	0.0934162	0.121399	0.0976334
2240	0.0942882	0.0941048	0.106858	0.0997305	0.0944756	0.0986002	0.0922261	0.125607	0.0967998	0.0964607
2241	0.0967354	0.0999131	0.105234	0.0999238	0.0986396	0.101526	0.09641	0.103737	0.097041	0.100525
2242	0.104829	0.101733	0.0961304	0.099663	0.094476	0.0973963	0.10475	0.099543	0.101529	0.100194
2243	0.101401	0.100072	0.102614	0.0981717	0.0985582	0.105861	0.0989261	0.0959249	0.0976938	0.100585
2244	0.100659	0.0936933	0.103236	0.0991278	0.0978197	0.105046	0.102798	0.100563	0.096796	0.0998755
2245	0.0981974	0.100608	0.0983581	0.10108	0.0914549	0.0986968	0.104919	0.102746	0.102526	0.101644
2246	0.0962603	0.101857	0.100949	0.0991911	0.0978935	0.0981886	0.0982483	0.102989	0.10482	0.0996574
2247	0.0920595	0.108981	0.0917132	0.0947527	0.0975468	0.092416	0.109629	0.0886995	0.133204	0.0917829
2248	0.101016	0.094889	0.10791	0.0957654	0.107389	0.101825	0.0965162	0.0998952	0.0934791	0.100742
2249	0.102945	0.0985766	0.104372	0.0912454	0.0902585	0.10113	0.102554	0.107667	0.100765	0.100103
2250	0.0942386	0.103877	0.100584	0.102863	0.0998347	0.096214	0.100365	0.0984017	0.102416	0.10146
2251	0.0894734	0.0942589	0.10263	0.0916026	0.0942211	0.0973395	0.121076	0.0935032	0.119266	0.0966025
2252	0.104303	0.0983481	0.101134	0.0988437	0.0975514	0.104727	0.0983532	0.100272	0.0966766	0.0995353
2253	0.0933839	0.104248	0.108765	0.114003	0.0949692	0.0877294	0.11763	0.0956285	0.0897587	0.0930842
2254	0.0950392	0.0965138	0.103764	0.0878575	0.0964597	0.12225	0.0907353	0.0954957	0.112671	0.0989102
2255	0.0988911	0.0977297	0.102479	0.10017	0.100546	0.106139	0.0982332	0.0976023	0.099509	0.0983987
2256	0.092696	0.0916369	0.112962	0.0998637	0.0982257	0.0932731	0.121087	0.0994907	0.0928194	0.0969138
2257	0.102763	0.105396	0.100068	0.101361	0.101693	0.103271	0.0941922	0.0949632	0.0966769	0.0995972
2258	0.0926127	0.0934752	0.0978663	0.0950016	0.120177	0.0941601	0.0979082	0.0951183	0.118131	0.0958047
2259	0.0994766	0.104822	0.102783	0.0985019	0.101344	0.104391	0.0950308	0.0945838	0.0997883	0.099132
2260	0.121144	0.109229	0.0972203	0.101	0.101345	0.0945406	0.0939238	0.0980737	0.0879036	0.0953179
2261	0.107938	0.0948855	0.101807	0.101537	0.102512	0.0973404	0.103173	0.101178	0.0889208	0.100352
2262	0.107578	0.0988906	0.0949211	0.0993233	0.0983221	0.103824	0.103013	0.0930725	0.101354	0.0999264
2263	0.100684	0.1045	0.0977189	0.100598	0.0930678	0.0997757	0.10315	0.0980848	0.103817	0.0987641
2264	0.0967888	0.0879317	0.10478	0.0954949	0.102567	0.108494	0.0965603	0.105383	0.101055	0.100479
2265	0.100101	0.0983173	0.104159	0.0966001	0.093949	0.094035	0.123559	0.0924547	0.100339	0.096044
2266	0.104913	0.0919486	0.106013	0.100712	0.103747	0.101022	0.104412	0.0983254	0.0867818	0.101548
2267	0.0971916	0.0918081	0.102212	0.106949	0.102848	0.104045	0.104991	0.0958777	0.0933647	0.100448
2268	0.106752	0.0963057	0.104086	0.0971701	0.0961619	0.103196	0.0979736	0.105414	0.0904412	0.102066
2269	0.098054	0.092788	0.109573	0.0905551	0.0954493	0.102726	0.089827	0.124149	0.0980565	0.0978254
2270	0.101294	0.0970013	0.107613	0.100209	0.0927235	0.123218	0.0931819	0.0973425	0.0915437	0.0947128
2271	0.114241	0.119019	0.0974426	0.095621	0.094522	0.0933344	0.098628	0.0932501	0.0974989	0.0965363
2272	0.108501	0.102505	0.093729	0.102208	0.0992018	0.102071	0.0995436	0.093902	0.0979092	0.100782
2273	0.104249	0.0959024	0.0979353	0.0935095	0.103415	0.0978929	0.0993098	0.101432	0.105939	0.100578
2274	0.0991516	0.0999339	0.102591	0.0998816	0.101302	0.0999351	0.103123	0.0957389	0.0992624	0.098893
2275	0.103846	0.0983369	0.0986413	0.0972742	0.0987759	0.093585	0.102896	0.105293	0.101144	0.100282
2276	0.105784	0.0980861	0.100599	0.107505	0.0989353	0.10187	0.0993402	0.100333	0.0863349	0.100952
2277	0.106636	0.105071	0.100539	0.0985185	0.0933809	0.0985131	0.10218	0.0999171	0.0957824	0.0993253
2278	0.101938	0.101263	0.10374	0.0933454	0.097907	0.105116	0.0999299	0.0952805	0.10122	0.100033
2279	0.114319	0.0936971	0.104343	0.0968004	0.0859538	0.0943494	0.0973882	0.131712	0.0883425	0.0917524
2280	0.0975557	0.0909989	0.110453	0.0964796	0.124853	0.0904208	0.0932397	0.104336	0.0935402	0.0973028
2281	0.097018	0.0987197	0.100323	0.104466	0.0984627	0.104274	0.100773	0.0975367	0.0976774	0.100733
2282	0.0949628	0.0936819	0.105459	0.10016	0.0966179	0.103474	0.105323	0.101635	0.0996104	0.0985838
2283	0.104694	0.102744	0.105689	0.0902181	0.0996653	0.0985243	0.103963	0.0943442	0.0984708	0.101454
2284	0.0995324	0.100718	0.10129	0.102076	0.109807	0.0994025	0.0971598	0.0919551	0.0956648	0.10252
2285	0.0967015	0.0927085	0.101786	0.0926269	0.091358	0.105147	0.0997715	0.112014	0.10993	0.0976281
2286	0.0975637	0.100777	0.103518	0.107844	0.0952752	0.104903	0.101598	0.096591	0.0903692	0.101314
2287	0.100124	0.101517	0.1055	0.105719	0.0976105	0.0961386	0.102082	0.102656	0.088678	0.0995115
2288	0.0964332	0.0970264	0.0968029	0.0934042	0.0980434	0.0929182	0.11535	0.0953587	0.118901	0.0960506
2289	0.102977	0.101349	0.10627	0.092859	0.0899128	0.101146	0.107278	0.100925	0.0965858	0.100229
2290	0.0989301	0.0956357	0.107525	0.0989472	0.109131	0.100631	0.0966186	0.0989426	0.0910728	0.102118
2291	0.106106	0.102612	0.103733	0.102489	0.0954408	0.0997622	0.0996437	0.101992	0.086584	0.101266
2292	0.0959728	0.108353	0.104912	0.101572	0.0958987	0.0991237	0.0940052	0.103202	0.0946353	0.102234
2293	0.0961805	0.10149	0.102119	0.105659	0.106062	0.0962616	0.0939636	0.102782	0.095961	0.0994128
2294	0.102561	0.100846	0.098021	0.104249	0.092301	0.103166	0.0964811	0.10585	0.0944488	0.102149
2295	0.105711	0.0979647	0.103413	0.0961254	0.103059	0.0955087	0.0950122	0.108669	0.0932994	0.100913
2296	0.105566	0.102444	0.0982564	0.098492	0.0991375	0.0962854	0.0927936	0.108714	0.0975023	0.100884
2297	0.0938801	0.094777	0.104127	0.0971298	0.102153	0.104707	0.0956987	0.103056	0.104662	0.0995495
2298	0.101785	0.0997547	0.097491	0.100253	0.105181	0.0980064	0.101464	0.0941094	0.103549	0.0985703
2299	0.0965342	0.0913742	0.110165	0.0976603	0.0979549	0.10373	0.104724	0.103542	0.093114	0.100396
2300	0.0994628	0.0976026	0.10594	0.0984347	0.0970047	0.104392	0.0993068	0.102537	0.0955844	0.099188
2301	0.0986449	0.108344	0.0976842	0.108969	0.0962139	0.0951736	0.0968775	0.101662	0.0946654	0.102119
2302	0.101547	0.0982109	0.101907	0.0938582	0.107974	0.102194	0.0933373	0.098033	0.101892	0.101001
2303	0.118066	0.0885139	0.0963323	0.0920462	0.0911206	0.104486	0.120784	0.0937599	0.0974702	0.0970293
2304	0.10014	0.105241	0.103238	0.0963318	0.0936846	0.102095	0.106545	0.0924661	0.100674	0.0994406
2305	0.0955304	0.0955715	0.0997975	0.104071	0.0945824	0.104086	0.107606	0.0973809	0.100994	0.100382
2306	0.121599	0.0993427	0.0949068	0.0982954	0.0985117	0.0921408	0.0876177	0.121239	0.0893443	0.09666
2307	0.0957504	0.0991206	0.101902	0.105872	0.0959719	0.107396	0.10211	0.0950755	0.0947271	0.102001
2308	0.108003	0.0950578	0.0970803	0.0997842	0.098446	0.0999543	0.0989896	0.105465	0.0968078	0.100383
2309	0.0973889	0.100549	0.102718	0.100556	0.087443	0.0979891	0.105666	0.108914	0.0975703	0.10103
2310	0.0998727	0.0906695	0.108841	0.0959136	0.0949022	0.125461	0.0989799	0.0935802	0.0936744	0.0969714
2311	0.0991764	0.0997884	0.103427	0.103073	0.0989472	0.106451	0.0975701	0.0966514	0.0934702	0.101203
2312	0.0958269	0.0967249	0.09862	0.10344	0.10432	0.102468	0.0979424	0.0970437	0.102386	0.101451
2313	0.100438	0.101995	0.0977541	0.106226	0.0980498	0.107841	0.0960166	0.0951783	0.0967829	0.0997757
2314	0.107196	0.103593	0.0997114	0.0972904	0.100189	0.0966372	0.0967534	0.101397	0.0951958	0.102115
2315	0.108785	0.0983001	0.0918432	0.104932	0.0953806	0.105026	0.0997486	0.0979662	0.097449	0.100915
2316	0.107683	0.0947294	0.0981294	0.10196	0.0981282	0.103726	0.0987132	0.10351	0.0931171	0.100119
2317	0.0991003	0.102453	0.105057	0.100634	0.108029	0.0996165	0.0933657	0.0964602	0.0939858	0.101091
2318	0.099879	0.0968952	0.106428	0.0966767	0.0999853	0.102647	0.102077	0.0985382	0.0947179	0.101761
2319	0.0954681	0.0880322	0.0902637	0.135844	0.106865	0.0963928	0.0918677	0.112203	0.0897415	0.0932771
2320	0.0945054	0.0982153	0.0941494	0.0962305	0.0946235	0.0953631	0.0931573	0.118404	0.118776	0.0969377
2321	0.104722	0.102717	0.101368	0.103236	0.0991264	0.096733	0.0998162	0.100856	0.0898446	0.101467
2322	0.0999937	0.0941193	0.0995745	0.099003	0.101914	0.113735	0.0980592	0.0924923	0.10491	0.0958915
2323	0.100644	0.0954151	0.0958043	0.103691	0.102645	0.108051	0.0923793	0.100827	0.100788	0.0998719
2324	0.0977627	0.0991017	0.101554	0.0966018	0.106375	0.0981314	0.0996126	0.096445	0.104773	0.0996714
2325	0.0987778	0.098825	0.10994	0.0930416	0.0867099	0.101125	0.123928	0.092958	0.0972029	0.0966287
2326	0.0945616	0.0980325	0.109619	0.0971854	0.107067	0.098733	0.100223	0.0970651	0.0966345	0.100381
2327	0.10016	0.0986543	0.114786	0.0935761	0.0901828	0.103385	0.0920531	0.120139	0.0892038	0.0964212
2328	0.0948985	0.0912131	0.0948554	0.0973262	0.120133	0.0988514	0.0978561	0.0913543	0.11812	0.0957528
2329	0.0988344	0.105805	0.100821	0.099399	0.0902305	0.101028	0.10717	0.0954904	0.101247	0.10002
2330	0.106742	0.0977965	0.0998465	0.0943904	0.0972069	0.107196	0.0974132	0.100079	0.0997909	0.0993248
2331	0.103298	0.10167	0.108463	0.0915099	0.0941052	0.0933359	0.11397	0.0993744	0.0967934	0.096761
2332	0.109113	0.100277	0.0947806	0.103459	0.0994246	0.100974	0.0919601	0.105052	0.0938882	0.101246
2333	0.102484	0.100806	0.103112	0.0986461	0.101462	0.107234	0.0978379	0.0924241	0.0963206	0.0993762
2334	0.124115	0.0951545	0.0991766	0.0933237	0.108584	0.101586	0.0967842	0.0950655	0.0874477	0.0982672
2335	0.0989604	0.0984605	0.104775	0.100792	0.0948744	0.0998453	0.101818	0.104752	0.0940748	0.101319
2336	0.103211	0.0988768	0.0978166	0.110673	0.0942995	0.107853	0.0944866	0.103338	0.0927674	0.0963461
2337	0.0967533	0.10633	0.101606	0.104277	0.0986023	0.0912525	0.107519	0.0959123	0.0974761	0.10039
2338	0.0929544	0.120485	0.0944357	0.115092	0.0910917	0.09781	0.0929808	0.0974361	0.101542	0.0966867
2339	0.104844	0.0925372	0.0958379	0.0987414	0.103484	0.096672	0.104356	0.10063	0.102049	0.101077
2340	0.102403	0.0976944	0.103848	0.0984507	0.101734	0.107084	0.0975289	0.0959729	0.0955975	0.0992708
2341	0.102192	0.101718	0.101472	0.0995311	0.107029	0.101064	0.0963532	0.0931784	0.0972687	0.10014
2342	0.100983	0.0981656	0.104334	0.0972142	0.102534	0.0974822	0.100659	0.101043	0.0968387	0.100472
2343	0.0971917	0.0942764	0.101399	0.104174	0.107311	0.0999547	0.100741	0.0974572	0.0968984	0.100504
2344	0.0948597	0.0913784	0.116539	0.0952183	0.108822	0.103522	0.0985369	0.100605	0.0925638	0.0966188
2345	0.1091	0.0956787	0.0957862	0.0988243	0.0915286	0.10088	0.104458	0.104902	0.0976657	0.101251
2346	0.0987355	0.0968339	0.0945328	0.0936719	0.0965808	0.0996065	0.0906109	0.115813	0.115558	0.0983579
2347	0.0995836	0.096365	0.103593	0.0953833	0.0927122	0.105554	0.1054	0.0996482	0.098974	0.1026
2348	0.0982804	0.103315	0.103663	0.0954106	0.0985314	0.105536	0.0960272	0.0971436	0.101585	0.10036
2349	0.102703	0.095244	0.0980755	0.0998213	0.0923913	0.103277	0.105446	0.101691	0.0992386	0.102193
2350	0.100862	0.0978832	0.10451	0.0959131	0.0985331	0.0979053	0.105351	0.100092	0.0978354	0.100849
2351	0.0965819	0.0975394	0.0973316	0.0917676	0.0943505	0.0912799	0.111532	0.103696	0.119698	0.0964788
2352	0.100164	0.0988276	0.100822	0.101989	0.097783	0.108122	0.095781	0.0991976	0.0970168	0.100128
2353	0.0937524	0.0946885	0.0938211	0.117633	0.103721	0.0943313	0.0958509	0.110795	0.101432	0.0940109
2354	0.0968656	0.0996921	0.104754	0.0968801	0.104115	0.105698	0.09598	0.0949564	0.0989752	0.10193
2355	0.0981526	0.103617	0.100262	0.104105	0.0922423	0.10291	0.1003	0.10109	0.0991096	0.0980812
2356	0.0907542	0.0919259	0.101575	0.0973302	0.118241	0.101604	0.0940211	0.0950653	0.111341	0.098162
2357	0.101535	0.0987521	0.0991196	0.102602	0.0944999	0.101605	0.103703	0.0998937	0.0976904	0.100598
2358	0.102227	0.0947839	0.102228	0.106654	0.107046	0.101107	0.0966431	0.0993955	0.0893838	0.100209
2359	0.0985239	0.0927601	0.108811	0.0991455	0.0994729	0.102574	0.104542	0.101088	0.0906047	0.101836
2360	0.0968648	0.0978281	0.105226	0.103882	0.102655	0.0985328	0.098395	0.103535	0.0925282	0.100166
2361	0.105874	0.101496	0.108301	0.0939522	0.0963844	0.103892	0.0969315	0.10188	0.091697	0.0988221
2362	0.0967138	0.095228	0.092436	0.0974824	0.0946537	0.0951157	0.0988503	0.115004	0.118416	0.0964927
2363	0.0925022	0.0907818	0.132126	0.0854987	0.114808	0.108628	0.105523	0.0858475	0.0907785	0.0909685
2364	0.0961414	0.0983503	0.106951	0.0991665	0.0975474	0.102483	0.106872	0.0953413	0.0967654	0.0999442
2365	0.0944899	0.0921198	0.0957986	0.123053	0.108487	0.101576	0.0981588	0.0974725	0.0906256	0.0982465
2366	0.0960712	0.0907441	0.100404	0.120421	0.0987362	0.0961272	0.121708	0.0922904	0.0862181	0.0968896
2367	0.100844	0.0915954	0.101923	0.104138	0.0984638	0.101317	0.104747	0.103725	0.0925987	0.100296
2368	0.0979382	0.0884267	0.10255	0.100233	0.103689	0.101865	0.108297	0.0978293	0.0979208	0.101008
2369	0.110916	0.115468	0.10263	0.0969411	0.0901118	0.0983594	0.0960327	0.10045	0.0924843	0.0961928
2370	0.0970941	0.0982389	0.103863	0.103115	0.0972316	0.100489	0.0997323	0.104341	0.0959778	0.099588
2371	0.098487	0.107495	0.0911987	0.0989966	0.0975761	0.0964003	0.0977434	0.0984944	0.11878	0.0954871
2372	0.107222	0.105535	0.10091	0.0966301	0.0979028	0.0968549	0.0982448	0.100358	0.0966324	0.0996085
2373	0.101191	0.0995142	0.106922	0.0919097	0.0986501	0.101767	0.0989954	0.101635	0.09795	0.101044
2374	0.0972778	0.0988216	0.0979929	0.107335	0.0990311	0.0975333	0.103362	0.100167	0.097874	0.100781
2375	0.0934984	0.0989653	0.104057	0.105929	0.0977171	0.104665	0.0959247	0.102807	0.0965902	0.0995358
2376	0.0987295	0.0973916	0.102828	0.0997635	0.0968116	0.0996978	0.10302	0.103434	0.0993328	0.0986904
2377	0.0988924	0.102213	0.109351	0.101205	0.0977749	0.101098	0.102763	0.0966793	0.0892417	0.100149
2378	0.10104	0.0997165	0.0988636	0.0996657	0.098488	0.0987323	0.0987936	0.103551	0.101015	0.100202
2379	0.112745	0.0898729	0.101927	0.0936441	0.0981717	0.121856	0.0887001	0.103231	0.092617	0.0962925
2380	0.0957014	0.0971142	0.0944251	0.119927	0.110578	0.0913601	0.0999366	0.0988253	0.0963958	0.0959253
2381	0.0945673	0.0972862	0.105555	0.106162	0.0998862	0.103285	0.102185	0.0976453	0.0909437	0.10218
2382	0.0978519	0.0951137	0.102381	0.0963131	0.0914989	0.0982287	0.108624	0.106378	0.102164	0.10132
2383	0.0987845	0.0908766	0.103776	0.0963379	0.10619	0.104876	0.102342	0.0963175	0.100706	0.0994341
2384	0.106671	0.10224	0.0988868	0.100433	0.0974927	0.10054	0.102134	0.0961042	0.0962375	0.0992022
2385	0.0980378	0.0991979	0.10416	0.0997171	0.100039	0.0974268	0.10237	0.101208	0.0992285	0.0982896
2386	0.0946758	0.0983615	0.103894	0.0996582	0.107177	0.0970684	0.10034	0.097217	0.101131	0.100395
2387	0.105096	0.0989241	0.102477	0.0967249	0.0997735	0.101095	0.100612	0.0986338	0.0947956	0.101686
2388	0.0965826	0.0951825	0.095416	0.0940653	0.0941934	0.0971496	0.0949152	0.117914	0.118238	0.0965243
2389	0.102527	0.103805	0.0993284	0.101818	0.100626	0.0991023	0.0945478	0.101238	0.0988033	0.0981521
2390	0.109173	0.100128	0.10651	0.0967103	0.0993129	0.0986915	0.0998523	0.100682	0.0868061	0.101589
2391	0.103129	0.104103	0.097171	0.0995498	0.0968346	0.0970697	0.101322	0.0991819	0.103409	0.0983934
2392	0.10068	0.0951528	0.0921561	0.115543	0.0982974	0.112461	0.0925163	0.0996681	0.0970495	0.0965163
2393	0.104949	0.0987433	0.100012	0.0913974	0.098418	0.0988525	0.0986831	0.103467	0.105347	0.100131
2394	0.0976166	0.103068	0.103282	0.0958812	0.0910066	0.106058	0.0988809	0.101716	0.101501	0.100834
2395	0.101015	0.0978259	0.101569	0.0999801	0.0947195	0.101581	0.0995047	0.105734	0.0971631	0.10072
2396	0.0997666	0.0960627	0.0993759	0.107351	0.0986037	0.104615	0.0994104	0.1002	0.0936476	0.100884
2397	0.100487	0.101505	0.10102	0.101943	0.102656	0.10353	0.0961574	0.0955523	0.0970709	0.100005
2398	0.100811	0.0908822	0.10821	0.0980243	0.124077	0.0932809	0.0988613	0.0955871	0.0928524	0.0966669
2399	0.0958025	0.0968432	0.104686	0.100003	0.0967869	0.101489	0.105924	0.099687	0.0994704	0.0989434
2400	0.0959778	0.101297	0.0982899	0.116642	0.0901254	0.118051	0.094212	0.0965514	0.0924646	0.0960476
2401	0.0935323	0.101366	0.102533	0.100339	0.101489	0.0976694	0.0996073	0.100021	0.104267	0.0991539
2402	0.107266	0.0983407	0.0990363	0.098955	0.0977227	0.0990164	0.106934	0.096578	0.0962469	0.0998229
2403	0.115044	0.100547	0.0960816	0.0971082	0.0845792	0.096159	0.100077	0.118101	0.0942586	0.09778
2404	0.103084	0.0948448	0.0989017	0.0946416	0.0938934	0.103154	0.106764	0.100283	0.104753	0.0996324
2405	0.0963726	0.0969685	0.106841	0.0994104	0.102173	0.0947143	0.107152	0.09935	0.0964638	0.100178
2406	0.0941469	0.0989194	0.103781	0.0995308	0.102507	0.105536	0.0926668	0.101229	0.101131	0.10037
2407	0.100794	0.0989335	0.1005	0.101354	0.106945	0.0986266	0.098488	0.0969898	0.0972258	0.100116
2408	0.0925871	0.101999	0.103504	0.106496	0.100226	0.0970451	0.102556	0.0979388	0.0952886	0.10239
2409	0.0995831	0.105189	0.104502	0.0988381	0.101433	0.102015	0.0935657	0.0986471	0.0964533	0.0995019
2410	0.106403	0.096182	0.0986205	0.0967822	0.0996461	0.0988088	0.106329	0.0969944	0.0987416	0.101562
2411	0.102322	0.101173	0.096732	0.102873	0.101632	0.0961983	0.0937141	0.106643	0.0997971	0.0990423
2412	0.113805	0.0903552	0.104768	0.0973819	0.09771	0.116273	0.109703	0.0875202	0.0888792	0.0923483
2413	0.115115	0.103384	0.0931472	0.101439	0.09562	0.0949603	0.0902971	0.113513	0.0948233	0.0977411
2414	0.106781	0.096054	0.101251	0.101141	0.100175	0.100255	0.104691	0.0970545	0.0907182	0.10168
2415	0.113437	0.118963	0.100245	0.0938255	0.0948616	0.0901202	0.111055	0.0865037	0.0974391	0.0933466
2416	0.110704	0.0905862	0.102244	0.0959666	0.0987853	0.0991076	0.115629	0.0958806	0.0936035	0.096867
2417	0.109133	0.100009	0.0997645	0.0965774	0.099833	0.102549	0.0956138	0.100594	0.0944208	0.101409
2418	0.0976007	0.102738	0.102526	0.100864	0.0877351	0.102565	0.106007	0.100754	0.0976947	0.101417
2419	0.0965823	0.0938527	0.108436	0.102099	0.0939932	0.119864	0.0959462	0.099285	0.0924769	0.0964081
2420	0.100724	0.102153	0.105282	0.103841	0.102116	0.0946391	0.0983055	0.103314	0.0891864	0.10005
2421	0.100966	0.106405	0.101502	0.104181	0.0947037	0.0958776	0.10503	0.0973371	0.0934716	0.100497
2422	0.11025	0.0971418	0.104684	0.0976955	0.0941969	0.0967613	0.09623	0.116431	0.0893711	0.0963678
2423	0.0958257	0.0930192	0.0935445	0.119472	0.0977173	0.120996	0.0921126	0.0950579	0.0962409	0.0958973
2424	0.100392	0.0888282	0.103237	0.100695	0.0951343	0.109608	0.104268	0.102164	0.0937663	0.101451
2425	0.122699	0.105996	0.095567	0.0954831	0.0986261	0.0971925	0.102953	0.0916986	0.0933084	0.0963433
2426	0.0987024	0.0918798	0.100161	0.0999563	0.10739	0.0992357	0.0969366	0.103855	0.101342	0.1005
2427	0.107487	0.0944701	0.101206	0.0949045	0.0978622	0.099211	0.107074	0.10061	0.0969662	0.0999341
2428	0.10093	0.101756	0.106976	0.093194	0.102657	0.101563	0.10092	0.093593	0.0975267	0.100518
2429	0.104637	0.101489	0.101043	0.101975	0.0942629	0.108078	0.0959843	0.0992039	0.0930423	0.100021
2430	0.0965144	0.0992778	0.104345	0.103489	0.0992314	0.105134	0.0995277	0.0969821	0.0937033	0.101551
2431	0.101508	0.0983898	0.104432	0.0955725	0.0948095	0.0974944	0.107875	0.101326	0.0976698	0.100627
2432	0.105598	0.0952223	0.0989446	0.102523	0.0984399	0.10172	0.0992832	0.104033	0.0934458	0.100641
2433	0.0952958	0.0990145	0.0997025	0.107559	0.10343	0.0979214	0.105576	0.0927443	0.0980588	0.100864
2434	0.0971071	0.0959811	0.102576	0.102014	0.0949645	0.106284	0.10108	0.10166	0.0972472	0.100846
2435	0.104393	0.102974	0.0987916	0.0942139	0.0991439	0.0985532	0.0920074	0.106461	0.102267	0.101344
2436	0.0932178	0.0918068	0.100789	0.098131	0.0983821	0.122443	0.0929174	0.0959014	0.109432	0.0966329
2437	0.0963241	0.0986766	0.107388	0.0976038	0.0978904	0.108164	0.096523	0.0995032	0.0972207	0.100196
2438	0.0982216	0.0928037	0.103369	0.0984185	0.10381	0.10713	0.0979439	0.0985408	0.0980159	0.101494
2439	0.0965998	0.0952302	0.0996104	0.120759	0.115912	0.0958945	0.0928035	0.0997847	0.0862491	0.0968966
2440	0.107218	0.101134	0.100835	0.0966176	0.102283	0.0968415	0.0982382	0.100359	0.0967261	0.0996095
2441	0.109274	0.102949	0.10001	0.0965379	0.0917578	0.100921	0.100408	0.102488	0.0940408	0.101514
2442	0.0959428	0.100292	0.102792	0.102697	0.0872315	0.100252	0.108097	0.104359	0.0973093	0.100856
2443	0.10148	0.0954982	0.0983709	0.103049	0.0994045	0.098097	0.108412	0.0965092	0.098091	0.101199
2444	0.0976741	0.102804	0.104683	0.0981433	0.099029	0.0997563	0.100119	0.0980895	0.0983398	0.101217
2445	0.0921514	0.0997955	0.114351	0.0969753	0.120486	0.0946335	0.0937557	0.0947258	0.0943453	0.0979715
2446	0.109594	0.0986948	0.099039	0.0992415	0.0952182	0.119082	0.093975	0.0930834	0.0939907	0.0976453
2447	0.0995809	0.098306	0.0985128	0.0988227	0.0977283	0.103003	0.0995065	0.100361	0.104671	0.0995842
2448	0.094827	0.120854	0.105528	0.11051	0.098836	0.0953072	0.0966815	0.0902135	0.090019	0.0970238
2449	0.106224	0.097541	0.100417	0.0917086	0.100872	0.0998379	0.101237	0.0994109	0.103797	0.0988203
2450	0.0964838	0.0873069	0.105859	0.110831	0.111485	0.120143	0.0925225	0.0916758	0.0896689	0.0928903
2451	0.0955991	0.102742	0.104536	0.0974	0.0905459	0.105996	0.107644	0.0936272	0.101198	0.100526
2452	0.0998765	0.107928	0.103336	0.101377	0.099829	0.0964717	0.0977792	0.0973126	0.0942679	0.101823
2453	0.0997118	0.0941474	0.112452	0.0947231	0.122766	0.102921	0.0915621	0.0922055	0.0926171	0.0958289
2454	0.10092	0.106755	0.0984579	0.107375	0.0945626	0.100311	0.0970209	0.100188	0.0937644	0.100767
2455	0.116997	0.0954083	0.100374	0.0936782	0.106307	0.103609	0.0908366	0.103333	0.0926428	0.0961904
2456	0.0969963	0.0929913	0.110982	0.0952639	0.0920192	0.121609	0.0957529	0.101056	0.0941734	0.0980134
2457	0.103298	0.0934144	0.103038	0.0941423	0.105445	0.104143	0.0912401	0.106378	0.0995844	0.0988867
2458	0.111781	0.119695	0.103179	0.0938421	0.094526	0.0993182	0.0930384	0.0935253	0.0938218	0.096987
2459	0.101789	0.0985591	0.0988456	0.100988	0.0915828	0.100152	0.0995368	0.109356	0.097776	0.101417
2460	0.106955	0.105386	0.0975284	0.0965558	0.102193	0.104961	0.0902672	0.0963816	0.100346	0.0995314
2461	0.0962611	0.099874	0.105685	0.0929296	0.100284	0.102928	0.0979527	0.0990005	0.102875	0.10206
2462	0.0954201	0.097068	0.10255	0.0982964	0.0968216	0.106921	0.0995038	0.0999	0.104172	0.0991428
2463	0.0879057	0.104827	0.0968061	0.0927481	0.0893441	0.0982706	0.0915698	0.11554	0.131585	0.0916057
2464	0.105902	0.101127	0.0985585	0.100045	0.104814	0.0979061	0.0965751	0.0979562	0.0948233	0.10246
2465	0.102259	0.100381	0.0973936	0.0985129	0.10379	0.0962019	0.0996665	0.0983951	0.102244	0.10147
2466	0.122763	0.0956077	0.0967082	0.092314	0.0912971	0.104759	0.0956438	0.109819	0.0934518	0.0971433
2467	0.10585	0.0981547	0.10208	0.0943748	0.0988055	0.101894	0.0995317	0.100177	0.0979585	0.100979
2468	0.0988479	0.0918479	0.103266	0.0973365	0.100148	0.107822	0.102228	0.097637	0.0984661	0.102167
2469	0.100206	0.0991437	0.103871	0.104074	0.100461	0.0990942	0.10253	0.0976373	0.0905682	0.102216
2470	0.100417	0.0973455	0.100832	0.103208	0.0979791	0.104679	0.106714	0.0925792	0.0964856	0.0996007
2471	0.0948568	0.0935315	0.10313	0.101471	0.0974515	0.0991266	0.10685	0.103174	0.100344	0.0998268
2472	0.0985732	0.0927811	0.101013	0.101158	0.095897	0.0963517	0.109053	0.105343	0.0980549	0.101699
2473	0.101493	0.0978996	0.101183	0.0985503	0.107902	0.104583	0.089429	0.100339	0.0974501	0.101074
2474	0.097817	0.122497	0.110126	0.0994023	0.0984082	0.0928042	0.0963427	0.0927483	0.093134	0.0962335
2475	0.103915	0.102442	0.0982513	0.100404	0.0906614	0.0980892	0.103547	0.104481	0.0973897	0.100891
2476	0.0974333	0.0964763	0.102998	0.10053	0.0988412	0.102467	0.101398	0.100413	0.0981739	0.101092
2477	0.096223	0.0910583	0.0999483	0.114628	0.115311	0.0989925	0.0998903	0.0948648	0.0928511	0.0959199
2478	0.0991617	0.0950585	0.104432	0.099223	0.102483	0.100961	0.0986172	0.103327	0.0964469	0.0999015
2479	0.0984142	0.116794	0.0990895	0.114666	0.10008	0.0963225	0.0962701	0.0898188	0.0908642	0.0978335
2480	0.101247	0.0952594	0.105292	0.102618	0.0985073	0.108873	0.101023	0.0960943	0.0897534	0.100801
2481	0.103749	0.0941249	0.098717	0.0971826	0.10271	0.101463	0.10328	0.096996	0.101614	0.10017
2482	0.104546	0.101265	0.0983176	0.10624	0.102435	0.0928626	0.0985852	0.103129	0.0929218	0.0997213
2483	0.102212	0.0947944	0.0994693	0.106693	0.102404	0.10106	0.100661	0.0993979	0.0930176	0.10016
2484	0.102157	0.108074	0.0973621	0.101461	0.0882316	0.103331	0.0979496	0.101313	0.0984692	0.101911
2485	0.0963223	0.0934708	0.100582	0.0988256	0.106361	0.103091	0.104096	0.0928228	0.104763	0.0996636
2486	0.0959023	0.0956067	0.103644	0.0884713	0.0876142	0.0940253	0.133812	0.0924226	0.114531	0.0935747
2487	0.100407	0.0920189	0.101451	0.108635	0.0955341	0.12342	0.0956217	0.0942539	0.090499	0.0974957
2488	0.0990624	0.10224	0.100006	0.103901	0.0979694	0.105507	0.0947318	0.0993466	0.0971367	0.100057
2489	0.100973	0.0961676	0.0997544	0.105396	0.0969939	0.0959958	0.103448	0.106623	0.0953784	0.0991014
2490	0.0960565	0.0975427	0.103296	0.0964954	0.0977617	0.102233	0.101983	0.100225	0.104656	0.0995802
2491	0.0910806	0.118113	0.12533	0.0886326	0.0872489	0.115111	0.0894308	0.0961253	0.0935226	0.0936254
2492	0.103811	0.105071	0.103232	0.101149	0.0975134	0.0987507	0.0957365	0.102603	0.0924481	0.0993793
2493	0.0962474	0.101915	0.107555	0.101568	0.0933649	0.104908	0.0980811	0.10306	0.0927812	0.0999609
2494	0.099699	0.098068	0.0925153	0.119262	0.0898471	0.112804	0.0979959	0.0985402	0.0958458	0.095391
2495	0.100378	0.0975619	0.10002	0.103436	0.106553	0.0992111	0.0998104	0.0964461	0.0966911	0.0998566
2496	0.0976923	0.101713	0.0972526	0.105931	0.0979757	0.100563	0.0919612	0.107227	0.100334	0.0994879
2497	0.0920921	0.101463	0.108069	0.0987112	0.0930929	0.101937	0.101947	0.102785	0.100033	0.0994122
2498	0.0941801	0.0949474	0.102781	0.107845	0.0981518	0.098721	0.0922832	0.117239	0.0968947	0.0964454
2499	0.104756	0.100348	0.100842	0.0950591	0.0918418	0.101029	0.104423	0.101089	0.0988047	0.10176
2500	0.106684	0.107801	0.0948776	0.101285	0.100216	0.0963634	0.0922407	0.101084	0.0983337	0.101556
2501	0.117169	0.113587	0.108651	0.0977777	0.109386	0.0915489	0.0945415	0.0912398	0.0823103	0.092779
2502	0.0933726	0.11402	0.112676	0.0957442	0.099088	0.0960073	0.0965695	0.0974283	0.0972974	0.097151
2503	0.10257	0.0922816	0.101105	0.0968551	0.091992	0.103007	0.109176	0.102818	0.0982013	0.101808
2504	0.0973973	0.0989003	0.107461	0.103077	0.0948104	0.104674	0.0933523	0.108944	0.089641	0.101144
2505	0.102409	0.100323	0.102607	0.095074	0.0954465	0.107085	0.0958231	0.101074	0.098217	0.101764
2506	0.103627	0.0978361	0.105888	0.0942532	0.0968653	0.107033	0.0950892	0.103923	0.0956174	0.0992524
2507	0.104387	0.102629	0.0991279	0.101551	0.102268	0.0926821	0.0981228	0.102975	0.0967109	0.0995813
2508	0.103858	0.102368	0.111114	0.0937918	0.0947213	0.113682	0.0948745	0.0973985	0.0899528	0.0971358
2509	0.0928744	0.0953298	0.100651	0.115649	0.0908293	0.104234	0.0926169	0.117339	0.0932103	0.0968034
2510	0.0940749	0.0970018	0.110019	0.0983652	0.112277	0.100025	0.097765	0.0945852	0.0961271	0.0991712
2511	0.121001	0.110539	0.0974266	0.0952081	0.0958535	0.101032	0.0934261	0.0969124	0.090639	0.0977709
2512	0.0960024	0.0965156	0.0954212	0.100772	0.0912506	0.0904824	0.0994301	0.123815	0.109218	0.0972209
2513	0.0980479	0.099241	0.102052	0.104963	0.0954021	0.10649	0.104023	0.0943241	0.0941581	0.101144
2514	0.100044	0.094517	0.103899	0.100454	0.10139	0.0979354	0.106308	0.100083	0.0956048	0.0993914
2515	0.118799	0.0971496	0.0934726	0.101834	0.0978158	0.0967101	0.110089	0.0951141	0.0928788	0.0960023
2516	0.110709	0.0932275	0.0985839	0.0977879	0.0968223	0.111244	0.0973858	0.0996884	0.0916675	0.102704
2517	0.0904792	0.0952249	0.0933894	0.0894742	0.088159	0.0925038	0.10768	0.114318	0.135089	0.0941811
2518	0.105447	0.0952845	0.0986464	0.0982134	0.0989687	0.100062	0.0967238	0.108529	0.097317	0.100719
2519	0.100122	0.0973578	0.0967372	0.100524	0.101672	0.098029	0.101836	0.100176	0.10444	0.099304
2520	0.0994448	0.0953661	0.110101	0.095207	0.102325	0.10368	0.102651	0.09704	0.0931323	0.100324
2521	0.100279	0.103036	0.0970465	0.103882	0.0979488	0.0909222	0.107133	0.0993073	0.100783	0.0999672
2522	0.0961932	0.097016	0.103139	0.100967	0.101526	0.10022	0.106334	0.0946342	0.100474	0.0993187
2523	0.0954007	0.0882683	0.128155	0.0865273	0.111405	0.119313	0.0932841	0.0920039	0.0876909	0.095683
2524	0.106395	0.0985259	0.097486	0.0988317	0.0996512	0.0943237	0.104503	0.100723	0.0984555	0.101272
2525	0.0958488	0.102622	0.11041	0.0987002	0.0913635	0.0962336	0.11979	0.0925513	0.0941669	0.0975982
2526	0.10924	0.118386	0.104087	0.0926884	0.0860129	0.0981511	0.102409	0.0964044	0.0962472	0.0959707
2527	0.0979455	0.100607	0.0972185	0.107681	0.095313	0.102226	0.103664	0.0965022	0.0980792	0.100986
2528	0.0940405	0.0966923	0.105962	0.103404	0.0955138	0.105123	0.101861	0.100936	0.0944576	0.101644
2529	0.104281	0.0939189	0.101856	0.0987224	0.102146	0.0964455	0.106563	0.10021	0.0959624	0.0996221
2530	0.0967139	0.103919	0.102771	0.101135	0.0953174	0.102759	0.100227	0.0969571	0.0986012	0.101587
2531	0.0938169	0.101673	0.11849	0.0931867	0.0939599	0.118499	0.0923979	0.0967826	0.0931903	0.0965432
2532	0.0992203	0.101864	0.0986368	0.101589	0.0982916	0.0975061	0.107616	0.0935042	0.101679	0.100307
2533	0.101912	0.09429	0.100512	0.0967951	0.106705	0.0984441	0.0999518	0.100762	0.100526	0.100014
2534	0.0982906	0.094635	0.102202	0.102167	0.10712	0.0972231	0.10482	0.0958575	0.0972143	0.100351
2535	0.0979457	0.0924006	0.102711	0.100528	0.103341	0.0996164	0.0998943	0.10469	0.0975949	0.101061
2536	0.100507	0.0985738	0.102005	0.101213	0.102352	0.101126	0.104514	0.0931477	0.096392	0.100021
2537	0.0953955	0.0966815	0.11091	0.0983845	0.115283	0.0998099	0.0933336	0.098004	0.0937542	0.0976455
2538	0.10107	0.0933545	0.0978021	0.101713	0.0998728	0.0992818	0.0964144	0.110087	0.0984657	0.10202
2539	0.0981879	0.103949	0.102026	0.103724	0.0998843	0.0985885	0.0922094	0.105113	0.0946709	0.101617
2540	0.0995859	0.0904883	0.0947791	0.0916617	0.116198	0.0997172	0.0987349	0.0933476	0.119301	0.0965198
2541	0.10114	0.0936985	0.115066	0.0919129	0.0946441	0.122724	0.0951873	0.0973068	0.0897709	0.0970376
2542	0.100531	0.10129	0.101317	0.101952	0.106838	0.103578	0.0923567	0.095538	0.0964541	0.100062
2543	0.0937738	0.105773	0.0998293	0.106383	0.0978901	0.0966786	0.0999541	0.0992964	0.100669	0.0999484
2544	0.098645	0.0975964	0.102901	0.10599	0.0934068	0.103161	0.106764	0.09891	0.0926194	0.099661
2545	0.0981418	0.102264	0.10619	0.0987528	0.0970584	0.0962611	0.10644	0.0986698	0.0963987	0.0994615
2546	0.105151	0.100823	0.102474	0.0990421	0.104487	0.0950868	0.104807	0.0947925	0.095038	0.0980144
2547	0.121153	0.0930411	0.0967626	0.0992102	0.0979722	0.1033	0.0946091	0.108343	0.0890601	0.0959545
2548	0.101028	0.104002	0.0981163	0.100238	0.0991118	0.100367	0.0931693	0.101628	0.101742	0.100819
2549	0.101453	0.0956932	0.104941	0.0954554	0.100392	0.110363	0.0925899	0.101537	0.0949925	0.10218
2550	0.109767	0.101251	0.0992993	0.0974521	0.0897334	0.0966237	0.0922511	0.120838	0.0964133	0.0958986
2551	0.101046	0.102027	0.104799	0.0960056	0.0907722	0.0994193	0.0992397	0.108504	0.0970477	0.10081
2552	0.0966517	0.0913208	0.113507	0.0967308	0.0915439	0.102532	0.125334	0.0928628	0.0904295	0.097935
2553	0.101675	0.100111	0.108067	0.0940714	0.0966109	0.0998987	0.105945	0.0979789	0.09595	0.0990943
2554	0.0953847	0.100599	0.111187	0.0963286	0.103336	0.0996345	0.0970837	0.100491	0.0941477	0.101221
2555	0.0996903	0.102422	0.09894	0.103238	0.0932211	0.102074	0.102309	0.0987113	0.100042	0.0993877
2556	0.0999649	0.0941126	0.105702	0.0966049	0.101854	0.102424	0.0980954	0.104638	0.0961859	0.0999037
2557	0.101698	0.102906	0.101666	0.0967405	0.099774	0.0947006	0.0973022	0.104992	0.0986286	0.101614
2558	0.103292	0.0937677	0.105871	0.0968934	0.106728	0.0969022	0.102409	0.100664	0.0929108	0.100054
2559	0.0914489	0.0921463	0.107578	0.111174	0.114615	0.119119	0.0876563	0.091823	0.0915573	0.0917341
2560	0.103452	0.0978769	0.105222	0.0937719	0.100538	0.099865	0.0949094	0.106209	0.0951317	0.102721
2561	0.0904946	0.0953701	0.114549	0.0992965	0.0953557	0.11842	0.0962878	0.0970651	0.0941372	0.0978431
2562	0.0929592	0.0856749	0.102894	0.0892419	0.140481	0.0945784	0.0918325	0.0931173	0.114943	0.0940312
2563	0.0996791	0.102218	0.113679	0.100295	0.0949226	0.112973	0.0992732	0.0923635	0.0863044	0.0970812
2564	0.0933713	0.0905056	0.115831	0.0957821	0.0987874	0.0999486	0.0969863	0.117249	0.09317	0.0970064
2565	0.101256	0.105082	0.101449	0.101152	0.101601	0.0960281	0.0950394	0.102552	0.0963525	0.0994008
2566	0.0960564	0.096203	0.102003	0.0984714	0.0950102	0.104779	0.10358	0.100375	0.102343	0.101088
2567	0.0959332	0.0963574	0.101087	0.113683	0.0972579	0.0960123	0.120257	0.0910584	0.0923806	0.0956188
2568	0.106807	0.0914222	0.0944877	0.0927516	0.113012	0.0942525	0.117926	0.083891	0.111786	0.0937557
2569	0.107242	0.102686	0.106829	0.0965829	0.0974879	0.100819	0.1025	0.0965337	0.0889407	0.0997808
2570	0.121043	0.0943577	0.0924096	0.0972822	0.0863633	0.098812	0.119026	0.098655	0.096144	0.0957102
2571	0.0987875	0.0967781	0.101449	0.0975393	0.100734	0.100801	0.100589	0.101566	0.103196	0.0983754
2572	0.0962993	0.0993282	0.0986943	0.0982677	0.103514	0.0984573	0.0956317	0.102254	0.106615	0.101227
2573	0.102877	0.0948917	0.0988652	0.10329	0.106191	0.0966116	0.102458	0.0987812	0.0965565	0.0994305
2574	0.095584	0.10141	0.103186	0.105621	0.097466	0.0986767	0.0956973	0.106861	0.0958982	0.099359
2575	0.10789	0.0991515	0.0974862	0.0996128	0.0943918	0.104135	0.103084	0.0971602	0.0968244	0.100254
2576	0.0982846	0.0953497	0.100963	0.0993447	0.106952	0.100981	0.0961338	0.100811	0.100918	0.100198
2577	0.116413	0.113139	0.0925512	0.0975284	0.0849188	0.0991859	0.0984866	0.10128	0.0987196	0.0980342
2578	0.106451	0.102032	0.10383	0.0942575	0.101203	0.107022	0.0937023	0.0957595	0.0962087	0.0991337
2579	0.106969	0.10092	0.0982182	0.0963581	0.0976931	0.104858	0.10243	0.092472	0.100703	0.0993892
2580	0.105525	0.0950648	0.106743	0.099918	0.102931	0.101604	0.099097	0.101449	0.0861403	0.100865
2581	0.097055	0.0981869	0.10321	0.0972351	0.107213	0.0975063	0.0965786	0.101307	0.101185	0.100422
2582	0.105076	0.097601	0.101746	0.104372	0.0987272	0.101607	0.100939	0.099638	0.0894942	0.100495
2583	0.107079	0.105384	0.10085	0.0964956	0.0938416	0.100632	0.10672	0.0926196	0.0966519	0.0996215
2584	0.100718	0.10455	0.101456	0.102608	0.105437	0.0935205	0.0987681	0.0981083	0.0958681	0.0989027
2585	0.100284	0.0987586	0.116102	0.0935635	0.0902722	0.103485	0.111056	0.0991093	0.089268	0.0967321
2586	0.103328	0.104596	0.103966	0.100709	0.100956	0.102291	0.0946403	0.0981627	0.0918962	0.0990783
2587	0.100001	0.0983988	0.098694	0.107813	0.0990127	0.10486	0.0958361	0.10061	0.0935642	0.101213
2588	0.0985857	0.106551	0.101479	0.102541	0.0985369	0.101466	0.0967093	0.0961051	0.0975386	0.100515
2589	0.0928801	0.0976697	0.115919	0.0934322	0.113784	0.0949868	0.0992004	0.0972892	0.0969861	0.0968426
2590	0.119187	0.113665	0.0940461	0.0955866	0.0947019	0.0934892	0.0925839	0.103553	0.0969153	0.0963612
2591	0.100193	0.0970136	0.117721	0.0875843	0.0941222	0.0968595	0.0920468	0.123868	0.092644	0.0964136
2592	0.0976139	0.103197	0.101173	0.101055	0.0954831	0.101124	0.0979083	0.102229	0.102466	0.0976096
2593	0.0926779	0.0854952	0.0957173	0.108573	0.0920049	0.138418	0.0961272	0.0907191	0.105738	0.0940544
2594	0.120526	0.09294	0.0968329	0.0951749	0.0900704	0.0968718	0.0984543	0.120374	0.092229	0.0959234
2595	0.102952	0.0969339	0.0969413	0.111817	0.0979883	0.093047	0.1162	0.0949663	0.0929663	0.096054
2596	0.123064	0.0985707	0.0951789	0.0926415	0.0953579	0.0946111	0.0958286	0.112968	0.094025	0.097502
2597	0.0921065	0.0973026	0.102598	0.101085	0.0896256	0.104375	0.106303	0.10274	0.104362	0.0993276
2598	0.101234	0.104211	0.104498	0.0914565	0.0925846	0.0995144	0.100843	0.103241	0.103477	0.0986439
2599	0.0959147	0.0998692	0.105801	0.101321	0.0916952	0.107395	0.0984146	0.102932	0.0942931	0.102002
2600	0.100869	0.097851	0.0974737	0.115304	0.0871547	0.122104	0.0967027	0.0956592	0.0897943	0.096654
2601	0.119368	0.0924812	0.0939251	0.097129	0.104339	0.0949693	0.112083	0.0933581	0.0943959	0.0978972
2602	0.103611	0.104709	0.105429	0.0958306	0.0966949	0.101539	0.101579	0.0957359	0.0954096	0.0990498
2603	0.100551	0.108693	0.100625	0.102035	0.0965021	0.10127	0.0947596	0.0978594	0.0954233	0.102437
2604	0.102514	0.101179	0.097639	0.101138	0.0918102	0.100373	0.0962198	0.109522	0.0981713	0.101546
2605	0.100608	0.101226	0.103812	0.0991603	0.102148	0.0966977	0.102897	0.0967971	0.0964329	0.100022
2606	0.0979684	0.103395	0.0963694	0.100447	0.0995894	0.0980597	0.0992501	0.0979689	0.106394	0.101023
2607	0.104508	0.0985597	0.110285	0.0968622	0.125157	0.0945648	0.0916924	0.092823	0.0869055	0.0978371
2608	0.093518	0.0942888	0.11878	0.0902775	0.0910947	0.0984513	0.101623	0.118941	0.0937395	0.0978255
2609	0.0959524	0.121895	0.110512	0.0966231	0.0976794	0.096485	0.0917125	0.0963218	0.0962317	0.0960564
2610	0.0933074	0.0978518	0.100602	0.0984721	0.0909899	0.0974637	0.122015	0.0924159	0.109901	0.0969671
2611	0.102004	0.0905807	0.102092	0.0994082	0.106814	0.0986896	0.100258	0.103297	0.0964782	0.100086
2612	0.0975395	0.100688	0.105886	0.0963054	0.091178	0.109388	0.0973217	0.101924	0.0981766	0.101207
2613	0.0988824	0.0920356	0.094257	0.107252	0.103417	0.0976641	0.100764	0.104116	0.101343	0.100584
2614	0.103024	0.101333	0.0950491	0.099306	0.106591	0.0970017	0.0979369	0.0953858	0.104987	0.0997989
2615	0.0967968	0.0949837	0.0949574	0.115404	0.0983604	0.117229	0.0927415	0.0959313	0.0969123	0.0965774
2616	0.0934078	0.0981101	0.0930801	0.10587	0.107402	0.0915827	0.112592	0.0899227	0.115325	0.0931132
2617	0.0948285	0.0936472	0.0945099	0.0989775	0.101945	0.099018	0.0982964	0.105502	0.117831	0.0957121
2618	0.0965436	0.0977844	0.10637	0.0993342	0.0939943	0.0984513	0.107157	0.103391	0.0964456	0.100093
2619	0.0911425	0.0962437	0.107491	0.0977749	0.100487	0.0996275	0.102832	0.101831	0.103462	0.0986788
2620	0.0960923	0.100251	0.099464	0.104197	0.0999894	0.0989584	0.0944646	0.105837	0.098804	0.102111
2621	0.104727	0.0923797	0.10072	0.100527	0.10353	0.10075	0.100095	0.102172	0.0936028	0.101291
2622	0.0987097	0.0939926	0.0994618	0.100493	0.0990336	0.0995917	0.101572	0.10446	0.101706	0.10101
2623	0.104083	0.0964254	0.105484	0.0943946	0.101413	0.100288	0.101778	0.0999635	0.0962139	0.0994656
2624	0.106628	0.104929	0.0968163	0.0984442	0.105826	0.0986095	0.0899383	0.0999578	0.0998872	0.099127
2625	0.115185	0.0915695	0.0925571	0.0970045	0.0960667	0.0946472	0.0939328	0.122952	0.0983524	0.097623
2626	0.102125	0.103567	0.0990419	0.0989475	0.0956531	0.103169	0.0940063	0.102764	0.0989607	0.10189
2627	0.107704	0.0986759	0.102317	0.097555	0.094163	0.103657	0.103105	0.0992573	0.0930676	0.100132
2628	0.11643	0.094252	0.102536	0.0934555	0.0984352	0.119394	0.0950318	0.0933639	0.0895355	0.0966768
2629	0.103015	0.105952	0.101012	0.101151	0.0972042	0.098949	0.0939632	0.102996	0.092432	0.103405
2630	0.105551	0.0968618	0.104099	0.0951947	0.104909	0.0993295	0.10071	0.0989492	0.0954071	0.0985223
2631	0.122499	0.11554	0.100835	0.0957932	0.0946128	0.097389	0.0947802	0.0954961	0.0860336	0.0965898
2632	0.101767	0.0941311	0.0998072	0.100457	0.103653	0.1094	0.097614	0.0943075	0.0976667	0.101112
2633	0.100528	0.0937558	0.10125	0.106372	0.106693	0.0993836	0.100202	0.0992348	0.0924052	0.099953
2634	0.0971602	0.0999388	0.107866	0.0998788	0.0982376	0.0976362	0.105012	0.0998284	0.0934246	0.10055
2635	0.0995955	0.0980283	0.0986137	0.104834	0.0970366	0.102278	0.103025	0.0982179	0.0957222	0.102805
2636	0.100534	0.0984686	0.0978969	0.101742	0.0983398	0.100785	0.0982645	0.103451	0.100695	0.0998952
2637	0.100709	0.0951163	0.106414	0.098167	0.0985197	0.0919275	0.0924826	0.125986	0.0931168	0.0967226
2638	0.0951939	0.0989303	0.0970622	0.107475	0.10363	0.101823	0.0973047	0.096449	0.101714	0.100727
2639	0.0941552	0.0970432	0.0969786	0.0968039	0.0913134	0.0945586	0.100391	0.116517	0.114755	0.0976648
2640	0.104798	0.0921827	0.109254	0.094447	0.120491	0.0985339	0.100225	0.0906985	0.0907894	0.0977538
2641	0.101126	0.125045	0.108389	0.0972789	0.088526	0.105748	0.0927195	0.0911923	0.0912256	0.098313
2642	0.107385	0.0970723	0.0984674	0.0951296	0.0940153	0.101017	0.107037	0.0992517	0.10059	0.0999896
2643	0.0979661	0.116999	0.0993259	0.108018	0.0980736	0.0946386	0.0885543	0.103387	0.0967896	0.0962961
2644	0.103896	0.103733	0.0964977	0.10717	0.094909	0.104253	0.099259	0.0962008	0.0936342	0.100587
2645	0.0962478	0.0993561	0.113958	0.0942307	0.0874444	0.0983371	0.100041	0.117807	0.0938664	0.0975593
2646	0.0952168	0.0990767	0.119291	0.0924707	0.0948586	0.0918632	0.0931319	0.125297	0.0898632	0.097454
2647	0.0942254	0.0929107	0.115535	0.096707	0.101293	0.0942419	0.0972407	0.119228	0.091646	0.0955844
2648	0.107112	0.0984452	0.0954659	0.0988778	0.0976075	0.107619	0.0982111	0.0963308	0.100911	0.0995198
2649	0.102182	0.103222	0.0987819	0.106645	0.0984438	0.101272	0.0925674	0.103515	0.093196	0.100157
2650	0.0979699	0.103371	0.102485	0.102223	0.0943431	0.0972364	0.104863	0.0996934	0.0973873	0.10035
2651	0.0980318	0.0980741	0.0975899	0.10567	0.101386	0.102966	0.0978509	0.0986685	0.100556	0.0993054
2652	0.0992168	0.100047	0.104901	0.0962932	0.100902	0.102211	0.0952464	0.102266	0.0995733	0.0989691
2653	0.106859	0.105145	0.102114	0.102973	0.101481	0.102852	0.097787	0.0924047	0.0886371	0.0994631
2654	0.100261	0.0946329	0.104275	0.100259	0.0950604	0.101987	0.108173	0.100232	0.0938111	0.10092
2655	0.0990076	0.0906738	0.107342	0.0977168	0.107743	0.103629	0.101146	0.0975097	0.0937686	0.100898
2656	0.0923665	0.0973636	0.0963975	0.119423	0.117768	0.09269	0.0978883	0.0933916	0.0950208	0.0979435
2657	0.104674	0.101061	0.100703	0.0989815	0.0982375	0.0965545	0.0986712	0.104742	0.0964382	0.0998029
2658	0.0978315	0.101892	0.0970143	0.10609	0.09766	0.100557	0.0959354	0.103156	0.100351	0.0997007
2659	0.105054	0.1017	0.100542	0.0931359	0.0986404	0.10152	0.0965725	0.101252	0.101152	0.100379
2660	0.096879	0.0891748	0.097891	0.116652	0.0954702	0.118385	0.0999207	0.09691	0.0906298	0.0976818
2661	0.101494	0.102385	0.0991891	0.102766	0.0950479	0.101722	0.0991422	0.100185	0.0973243	0.100796
2662	0.101918	0.0937861	0.0907765	0.100948	0.0971165	0.0944354	0.0933565	0.121074	0.111651	0.0951559
2663	0.0975805	0.100136	0.105195	0.102522	0.0944108	0.097564	0.107925	0.100023	0.0936208	0.100711
2664	0.105653	0.102318	0.102256	0.0978437	0.0992533	0.0941702	0.105606	0.097814	0.0939437	0.101025
2665	0.103403	0.106106	0.0954618	0.102021	0.0944303	0.0956033	0.102704	0.0995183	0.100951	0.100163
2666	0.0994016	0.0958911	0.0960406	0.0997345	0.094498	0.104026	0.0990628	0.105427	0.105697	0.100422
2667	0.0996737	0.0995654	0.101431	0.0991585	0.0952656	0.106871	0.0972369	0.100741	0.0984841	0.101474
2668	0.0975992	0.115598	0.112409	0.0962453	0.089062	0.102401	0.0971739	0.098301	0.0912965	0.099206
2669	0.137575	0.101162	0.0939938	0.0915836	0.106046	0.0955744	0.0950712	0.0967993	0.0889293	0.0927458
2670	0.0975534	0.0984907	0.102727	0.0927913	0.120708	0.0942	0.09566	0.0924625	0.109357	0.0959413
2671	0.0989428	0.0998889	0.10537	0.100399	0.0962747	0.111185	0.0909853	0.10221	0.0916004	0.10277
2672	0.0974952	0.105317	0.0982786	0.105901	0.097941	0.100525	0.0959327	0.0990372	0.100283	0.0994681
2673	0.0906073	0.0931426	0.098621	0.114551	0.112725	0.0988803	0.0978621	0.0971915	0.0984051	0.0980499
2674	0.106451	0.0915016	0.105561	0.0914007	0.121013	0.100992	0.0922468	0.096893	0.0968205	0.0964223
2675	0.104435	0.0982572	0.100084	0.103507	0.102	0.0942096	0.0980409	0.107328	0.0922163	0.0997449
2676	0.103439	0.0936643	0.10641	0.0953082	0.100484	0.103944	0.102766	0.0993212	0.0914527	0.10273
2677	0.0997613	0.11323	0.116048	0.0884456	0.0973158	0.0939895	0.101945	0.0959206	0.0964543	0.0959031
2678	0.093911	0.103103	0.104764	0.103925	0.102208	0.0987392	0.100315	0.0955986	0.097144	0.100145
2679	0.119496	0.094572	0.0958509	0.0909519	0.0953444	0.0967557	0.0935845	0.117718	0.0980167	0.0974001
2680	0.0987398	0.102839	0.104397	0.102548	0.0988482	0.0936045	0.100615	0.103956	0.0935651	0.100674
2681	0.101454	0.0954658	0.103891	0.101826	0.100329	0.106269	0.101477	0.0955572	0.0909067	0.102527
2682	0.0989416	0.0986781	0.107329	0.099608	0.0983036	0.101207	0.10265	0.0994948	0.0930242	0.100239
2683	0.0995779	0.107626	0.105413	0.10283	0.0995317	0.0961818	0.101882	0.0946441	0.0906238	0.101516
2684	0.0966689	0.109591	0.128807	0.0858939	0.095991	0.094859	0.0922352	0.111595	0.0911244	0.0910265
2685	0.104667	0.0986942	0.09708	0.103768	0.102554	0.0985852	0.102647	0.0952718	0.0969875	0.0998613
2686	0.0903001	0.110664	0.110201	0.0952306	0.0876644	0.0942835	0.113672	0.0966971	0.106598	0.0940932
2687	0.0933157	0.091875	0.10348	0.0941013	0.121625	0.0999939	0.0925755	0.0958006	0.110249	0.0967821
2688	0.137215	0.105352	0.0916895	0.0913415	0.0869368	0.0993515	0.098601	0.103856	0.0926986	0.0925299
2689	0.0932801	0.0955203	0.114071	0.096234	0.0875369	0.125568	0.101262	0.0939231	0.0939557	0.0973485
2690	0.0999112	0.09618	0.111909	0.0959697	0.0945755	0.100082	0.0990924	0.113914	0.0899808	0.0972238
2691	0.107568	0.0951531	0.0975405	0.0990493	0.0952479	0.094293	0.0972987	0.118105	0.0980091	0.0974813
2692	0.0980931	0.0994367	0.0971768	0.101865	0.102323	0.100995	0.0961068	0.0992661	0.10512	0.0998744
2693	0.0970774	0.104853	0.105559	0.10546	0.101215	0.100095	0.0993442	0.0946977	0.0921394	0.0992228
2694	0.100102	0.0997586	0.102862	0.101231	0.0956561	0.102866	0.0983418	0.102881	0.0942183	0.101897
2695	0.101579	0.0985075	0.0976041	0.103357	0.0877399	0.109631	0.1019	0.10072	0.0977155	0.101269
2696	0.101189	0.0950718	0.100133	0.0979836	0.0987779	0.0974305	0.107674	0.0998833	0.101318	0.100525
2697	0.100853	0.090996	0.100345	0.0955173	0.0940671	0.101155	0.121656	0.093179	0.105439	0.0964993
2698	0.0992355	0.0917128	0.101928	0.103162	0.108183	0.102195	0.0935565	0.104835	0.0936842	0.101265
2699	0.105328	0.0953348	0.09689	0.0951745	0.0959999	0.101358	0.0961137	0.109746	0.102492	0.101678
2700	0.0992029	0.0961143	0.105641	0.0975565	0.0960768	0.100904	0.104965	0.101775	0.095081	0.102355
2701	0.0980372	0.106303	0.104408	0.0956669	0.09443	0.0950652	0.100419	0.103894	0.101191	0.100483
2702	0.0970816	0.101075	0.100001	0.100718	0.0969048	0.0997502	0.099355	0.102189	0.104014	0.0989351
2703	0.114334	0.0995184	0.0992416	0.0975325	0.0881577	0.0952962	0.122501	0.0935569	0.0912882	0.0982689
2704	0.118476	0.0943648	0.0969185	0.0964139	0.0911762	0.123092	0.0898198	0.101894	0.0898547	0.0973415
2705	0.10409	0.102353	0.0984612	0.103202	0.101696	0.0939172	0.0981534	0.102796	0.0960149	0.0993544
2706	0.105667	0.103882	0.0992014	0.102048	0.0950398	0.0993191	0.0991909	0.101543	0.0933052	0.100785
2707	0.091638	0.115929	0.129624	0.097118	0.0894381	0.0921635	0.110586	0.09442	0.0847417	0.092333
2708	0.0962784	0.0963442	0.113291	0.0938811	0.0990915	0.0939112	0.117563	0.09395	0.0976112	0.0971793
2709	0.094531	0.0979942	0.104039	0.103892	0.0986161	0.105403	0.104711	0.0932158	0.0971115	0.100251
2710	0.104115	0.100779	0.10007	0.101165	0.0975431	0.10013	0.101804	0.0986063	0.0962881	0.0993813
2711	0.105996	0.107333	0.0990968	0.100749	0.0950356	0.098434	0.101357	0.0966255	0.0942155	0.101263
2712	0.100391	0.0972886	0.106086	0.0996304	0.102277	0.0946647	0.0984672	0.107814	0.0926356	0.100281
2713	0.0911228	0.0986391	0.122943	0.0991174	0.0913114	0.0902831	0.11252	0.11113	0.0869013	0.0942385
2714	0.0973446	0.1006	0.108413	0.0968166	0.0971394	0.104476	0.103828	0.0949173	0.0963443	0.0995697
2715	0.0928899	0.0981261	0.106316	0.106737	0.0940814	0.0995636	0.104867	0.10385	0.0926786	0.10047
2716	0.103958	0.0952342	0.0940582	0.102519	0.0989027	0.104302	0.103213	0.0961819	0.101328	0.100584
2717	0.103998	0.0982606	0.0972204	0.102394	0.0990657	0.094307	0.108399	0.0979375	0.0975519	0.101061
2718	0.102266	0.0960073	0.106608	0.0943997	0.0957005	0.107337	0.106341	0.0946192	0.0944538	0.101784
2719	0.0994725	0.102429	0.0981333	0.102123	0.0984369	0.108194	0.0945478	0.0957432	0.100869	0.100172
2720	0.0975804	0.101614	0.103346	0.100448	0.0927756	0.102117	0.105693	0.0979712	0.0993609	0.098838
2721	0.107287	0.102872	0.101477	0.0991204	0.0937048	0.0991455	0.102804	0.10058	0.092888	0.0998779
2722	0.102479	0.0944364	0.103669	0.0942325	0.0969616	0.102624	0.10621	0.0998444	0.0998262	0.0993222
2723	0.105216	0.0987799	0.105573	0.0970188	0.0998362	0.103063	0.10022	0.0971994	0.0907542	0.101927
2724	0.101996	0.090138	0.105441	0.10041	0.105292	0.102132	0.101331	0.101906	0.0918373	0.0988534
2725	0.103346	0.0977248	0.106108	0.0967962	0.0978502	0.100993	0.107095	0.0967456	0.0928405	0.0999795
2726	0.0985878	0.105711	0.10012	0.101052	0.101983	0.0969769	0.0984049	0.0968512	0.100603	0.099849
2727	0.0999144	0.0987282	0.0924418	0.118931	0.107892	0.0967563	0.0996862	0.0941837	0.0944292	0.0973446
2728	0.123945	0.112099	0.0921165	0.0966899	0.0957148	0.096757	0.100262	0.0906712	0.0945676	0.0973984
2729	0.0957558	0.0959173	0.105586	0.0958633	0.0984952	0.106198	0.0994849	0.100074	0.101535	0.100763
2730	0.103989	0.0969345	0.10165	0.100814	0.0969278	0.102607	0.0993506	0.102479	0.0919797	0.103129
2731	0.0980037	0.0951261	0.0983748	0.100824	0.0955254	0.102497	0.101435	0.105008	0.102025	0.101269
2732	0.100471	0.100004	0.102013	0.0997197	0.100634	0.0970561	0.10294	0.0991925	0.0991388	0.0986523
2733	0.0968982	0.0976551	0.112279	0.0958894	0.0908925	0.0974648	0.121444	0.0958649	0.0935023	0.097132
2734	0.106373	0.104656	0.0986262	0.100678	0.0968479	0.0981992	0.0975224	0.102151	0.0959651	0.0989317
2735	0.0900646	0.0952487	0.128463	0.0888935	0.0875332	0.0957348	0.108224	0.115403	0.0943814	0.0939107
2736	0.104428	0.105648	0.100303	0.103453	0.101963	0.0992895	0.0921973	0.100473	0.0923443	0.0998143
2737	0.118489	0.0931411	0.0891529	0.0994119	0.0920506	0.101271	0.0924235	0.118137	0.0983753	0.0975879
2738	0.100215	0.0958835	0.100558	0.105152	0.0991273	0.100838	0.104479	0.0982023	0.0941381	0.101329
2739	0.0989759	0.0894013	0.111675	0.0939539	0.0889419	0.101344	0.121775	0.101964	0.0916695	0.099244
2740	0.0963744	0.091077	0.106555	0.0990678	0.106432	0.10076	0.0999372	0.103153	0.0962825	0.0998322
2741	0.0964346	0.103254	0.0988796	0.103944	0.0984467	0.108314	0.0925862	0.097068	0.101022	0.100165
2742	0.0981978	0.0993006	0.100162	0.1078	0.0995192	0.0981707	0.108604	0.0929543	0.09418	0.101171
2743	0.11504	0.0984544	0.0952828	0.0963184	0.0910161	0.0978201	0.116577	0.0939691	0.0982789	0.097167
2744	0.0987815	0.107166	0.1026	0.100486	0.0948735	0.102229	0.0970912	0.0979381	0.0976373	0.101175
2745	0.0973127	0.094422	0.103815	0.102983	0.105866	0.0978429	0.103608	0.0984659	0.0960912	0.0992814
2746	0.0968544	0.0928102	0.111606	0.0992441	0.0954549	0.100806	0.113833	0.0967734	0.0939169	0.0977503
2747	0.104256	0.102823	0.0994272	0.0982102	0.0914104	0.102422	0.103896	0.0980915	0.098262	0.101242
2748	0.10328	0.120152	0.097569	0.0894146	0.0942712	0.0934146	0.0985421	0.09315	0.114306	0.0963281
2749	0.100222	0.0923492	0.100729	0.100484	0.0914088	0.105052	0.108529	0.102148	0.0976156	0.101271
2750	0.0942208	0.0985431	0.113379	0.0966193	0.0894313	0.0982934	0.115307	0.0983896	0.0956895	0.0992841
2751	0.0968384	0.0955196	0.101777	0.0968716	0.0957654	0.110074	0.0960714	0.102775	0.102475	0.101715
2752	0.0958379	0.119067	0.0959073	0.11682	0.0975381	0.0941004	0.0942309	0.0948628	0.096217	0.0957423
2753	0.0975671	0.0999567	0.102093	0.100656	0.0910841	0.109566	0.0975313	0.102312	0.0976851	0.101373
2754	0.0978752	0.10035	0.107061	0.10118	0.104022	0.0984879	0.0977148	0.10082	0.0941493	0.097767
2755	0.102661	0.100894	0.0966683	0.105804	0.106128	0.102876	0.0941527	0.0950076	0.0965306	0.0994082
2756	0.104622	0.0944454	0.0993447	0.0927281	0.102505	0.102565	0.0983777	0.100556	0.105019	0.0997932
2757	0.119886	0.0925133	0.0956484	0.0931103	0.0978982	0.116195	0.093721	0.0987373	0.095998	0.0957761
2758	0.103188	0.0951901	0.0964359	0.106143	0.0940288	0.0990416	0.106951	0.103041	0.096267	0.0997369
2759	0.0971963	0.0981223	0.0996989	0.111115	0.0912191	0.11975	0.095079	0.096139	0.0940474	0.0972322
2760	0.0966828	0.101806	0.101749	0.0998948	0.0987432	0.0976481	0.105094	0.0960429	0.101833	0.100567
2761	0.100207	0.104482	0.103714	0.0964628	0.0953659	0.10957	0.0958924	0.0943138	0.0984876	0.10134
2762	0.0995355	0.100546	0.105226	0.0986379	0.0972159	0.0938409	0.106316	0.102536	0.0963781	0.0994222
2763	0.107413	0.0905233	0.0995358	0.097435	0.0981719	0.103707	0.107029	0.0990792	0.0968804	0.0999705
2764	0.0950085	0.107221	0.101297	0.100462	0.0913524	0.102276	0.0971621	0.102126	0.102016	0.101192
2765	0.103566	0.102013	0.0970868	0.105399	0.0970178	0.0983243	0.0952981	0.106682	0.0955763	0.0990511
2766	0.0901072	0.110253	0.0992163	0.097104	0.0979625	0.096459	0.0997215	0.0950148	0.11879	0.0957198
2767	0.0991607	0.099023	0.0985634	0.100256	0.103229	0.0979361	0.101077	0.0976591	0.102347	0.100966
2768	0.0952936	0.0847456	0.105897	0.0929017	0.118042	0.0883646	0.113095	0.10054	0.106303	0.0941887
2769	0.0979883	0.11027	0.117288	0.0889096	0.0995481	0.0944609	0.0974496	0.100634	0.0945851	0.0978579
2770	0.104367	0.0984089	0.096493	0.101435	0.0975834	0.100437	0.102543	0.0989471	0.100371	0.0995321
2771	0.0985562	0.102673	0.101466	0.106907	0.102818	0.0971537	0.100704	0.095799	0.0934988	0.100398
2772	0.0974385	0.102776	0.106975	0.101632	0.0899145	0.100639	0.104258	0.103119	0.0927945	0.0999552
2773	0.108277	0.103669	0.102389	0.0956786	0.0948155	0.104187	0.0990128	0.0974416	0.0936534	0.100608
2774	0.101321	0.100018	0.0981654	0.103255	0.0951877	0.105025	0.0934601	0.104782	0.0977126	0.101124
2775	0.099747	0.0985737	0.101114	0.0961038	0.10143	0.104539	0.0953015	0.0997647	0.104202	0.0991152
2776	0.101718	0.0934497	0.0964438	0.0991366	0.0964192	0.0994421	0.10544	0.103212	0.102952	0.102029
2777	0.0977804	0.0987786	0.104841	0.102892	0.103176	0.101826	0.0994413	0.096308	0.0937178	0.100963
2778	0.100373	0.103324	0.102654	0.10399	0.0943162	0.0997434	0.104836	0.0969499	0.0932808	0.100358
2779	0.101869	0.0960556	0.0994832	0.103494	0.095534	0.10249	0.0999456	0.105022	0.0944757	0.101545
2780	0.101879	0.0921314	0.102552	0.0950826	0.0994691	0.109986	0.0935424	0.105109	0.0981599	0.101771
2781	0.10619	0.0957439	0.100654	0.103225	0.103942	0.0981337	0.0958154	0.104665	0.0902724	0.10115
2782	0.0909347	0.097623	0.116097	0.0957636	0.0959649	0.117233	0.0942278	0.0976523	0.0947695	0.0985466
2783	0.121433	0.0905518	0.0973518	0.101757	0.0940326	0.103221	0.114512	0.0950618	0.0853793	0.0960499
2784	0.0978867	0.103294	0.100951	0.103949	0.0940276	0.101131	0.0964556	0.105221	0.0967563	0.100254
2785	0.104658	0.0970353	0.0984752	0.106364	0.102549	0.0966722	0.0986991	0.103205	0.0923994	0.0998652
2786	0.100572	0.0951066	0.10092	0.0973778	0.0981312	0.107926	0.0959126	0.103187	0.10068	0.0999718
2787	0.112752	0.0851122	0.101941	0.0988754	0.120132	0.108985	0.0955034	0.0923373	0.0897632	0.0936525
2788	0.10183	0.0983756	0.0988995	0.100538	0.0995141	0.109451	0.101338	0.0906775	0.0981765	0.101242
2789	0.0985267	0.101391	0.102756	0.100347	0.0963984	0.101866	0.0946614	0.106014	0.0991846	0.0985728
2790	0.101165	0.0955655	0.100447	0.100274	0.095032	0.104834	0.105645	0.0978771	0.0980279	0.101024
2791	0.107378	0.105778	0.0988736	0.0977982	0.100376	0.0997202	0.0908282	0.101929	0.094969	0.102494
2792	0.0961026	0.0893208	0.111288	0.0996402	0.0999839	0.0948463	0.113451	0.105395	0.0904509	0.098547
2793	0.0938255	0.11138	0.118153	0.0923462	0.095326	0.102267	0.0973264	0.0964248	0.0942483	0.0976253
2794	0.107496	0.0984992	0.0968938	0.10177	0.102253	0.0953686	0.102399	0.0992122	0.0963071	0.0998907
2795	0.0999581	0.0979113	0.106281	0.101225	0.101661	0.100191	0.101756	0.0987329	0.0923155	0.099454
2796	0.100263	0.0942211	0.0983643	0.0940443	0.10357	0.0942772	0.11723	0.0904568	0.110513	0.0971574
2797	0.096718	0.091274	0.097901	0.111565	0.0983697	0.0968366	0.121141	0.0928379	0.0970837	0.0961046
2798	0.0968205	0.0955619	0.0961375	0.111617	0.0914323	0.123524	0.0959714	0.0931626	0.0981046	0.0975011
2799	0.108417	0.102036	0.0938968	0.102697	0.10346	0.100275	0.0951579	0.0961121	0.0976297	0.100666
2800	0.09369	0.0936992	0.0985069	0.100181	0.0963692	0.101697	0.118796	0.0899109	0.112596	0.0944907
2801	0.100083	0.0945244	0.106715	0.0935319	0.107598	0.0977148	0.10325	0.0975794	0.0978136	0.1008
2802	0.111345	0.089015	0.100856	0.0959485	0.101179	0.099891	0.118634	0.0918438	0.0954031	0.0952588
2803	0.105866	0.0978811	0.1048	0.102758	0.0989168	0.10185	0.103852	0.096267	0.0863155	0.101011
2804	0.109307	0.0986753	0.100032	0.0965494	0.0995127	0.10539	0.0961391	0.0983494	0.0944581	0.101448
2805	0.102843	0.0984788	0.10786	0.0950669	0.0976575	0.0929706	0.0905861	0.125022	0.0924728	0.0960834
2806	0.103392	0.119772	0.1075	0.0997975	0.0987926	0.0957535	0.0947371	0.0932654	0.0897348	0.0967841
2807	0.107825	0.103236	0.0996092	0.0930391	0.0981638	0.093441	0.102739	0.100887	0.100954	0.10016
2808	0.100714	0.106578	0.104595	0.104532	0.098374	0.0938033	0.100914	0.0997735	0.089795	0.100699
2809	0.100265	0.0924749	0.100245	0.105157	0.091338	0.106749	0.104078	0.104768	0.0935286	0.101145
2810	0.101231	0.0997602	0.0943177	0.100274	0.0991671	0.101843	0.0990402	0.0977859	0.106193	0.10084
2811	0.113808	0.0916591	0.0938859	0.098658	0.0912887	0.0963611	0.0973182	0.122169	0.0976158	0.0969952
2812	0.100541	0.0922152	0.104666	0.102996	0.103348	0.100633	0.0995555	0.10472	0.0896332	0.101224
2813	0.102132	0.0949979	0.101573	0.0965662	0.0994094	0.107018	0.101514	0.0967737	0.0983616	0.101492
2814	0.0968816	0.0996786	0.100637	0.0994414	0.0958548	0.101373	0.100406	0.101431	0.102562	0.101845
2815	0.100224	0.0989095	0.0996107	0.103831	0.102259	0.108179	0.0965373	0.0931049	0.0972327	0.100069
2816	0.0930475	0.0955718	0.0953728	0.0978114	0.0906048	0.0931634	0.102824	0.117605	0.117942	0.0962888
2817	0.103247	0.101925	0.102933	0.0957086	0.0981643	0.0975514	0.0985096	0.103801	0.0974764	0.100492
2818	0.100981	0.0935741	0.0971364	0.0957395	0.0943255	0.091062	0.121585	0.0994789	0.10964	0.0965234
2819	0.0998369	0.103554	0.105106	0.0973445	0.0961233	0.0967984	0.0939861	0.110141	0.094611	0.102269
2820	0.0953114	0.100547	0.0969447	0.117242	0.0958966	0.110825	0.0901487	0.100997	0.0942871	0.0977326
2821	0.0967666	0.102094	0.100369	0.106349	0.106679	0.0968425	0.102379	0.0917411	0.0969754	0.0999058
2822	0.100473	0.100957	0.0974736	0.10807	0.0915923	0.105093	0.100109	0.100664	0.0943496	0.10131
2823	0.0989094	0.104011	0.0970475	0.107498	0.0991804	0.0978603	0.0971112	0.10047	0.0973729	0.100817
2824	0.115616	0.120167	0.095468	0.0984785	0.0993982	0.0985312	0.0936181	0.0871814	0.0943588	0.0974067
2825	0.113218	0.11168	0.102093	0.0985534	0.0905969	0.0959315	0.0914422	0.112507	0.0899224	0.0933365
2826	0.096577	0.103762	0.102943	0.100928	0.0992236	0.0945986	0.108856	0.0931404	0.098564	0.101481
2827	0.101107	0.103698	0.0967718	0.0975158	0.102825	0.0977908	0.0968281	0.09746	0.105845	0.100547
2828	0.0901664	0.104831	0.097789	0.0890905	0.0880935	0.094445	0.0939671	0.118571	0.129398	0.0938813
2829	0.117923	0.0983622	0.102467	0.0949418	0.109888	0.0904891	0.0981796	0.10281	0.0884538	0.0958241
2830	0.100094	0.0973403	0.0965969	0.100519	0.106042	0.0978385	0.0978997	0.100161	0.104451	0.0992793
2831	0.108426	0.102276	0.0993143	0.0999984	0.09453	0.104339	0.0996159	0.0975495	0.093213	0.100629
2832	0.0975491	0.116862	0.11391	0.0949842	0.102057	0.0904316	0.0918564	0.102896	0.0924368	0.096193
2833	0.0931467	0.0944705	0.119013	0.0960089	0.118649	0.095156	0.0992213	0.0958957	0.0899705	0.0971836
2834	0.0978674	0.095948	0.10051	0.10272	0.095602	0.10425	0.108802	0.0945301	0.09837	0.101384
2835	0.0937344	0.0879205	0.121449	0.094711	0.119521	0.11282	0.0919658	0.0924401	0.0898081	0.0937624
2836	0.102517	0.097435	0.108484	0.0894395	0.102732	0.103263	0.0962612	0.101231	0.0973951	0.100658
2837	0.0964609	0.0975544	0.103964	0.0990769	0.106548	0.103435	0.0959241	0.0966248	0.100361	0.099836
2838	0.122317	0.118673	0.0950961	0.0957795	0.0985157	0.0898438	0.0947716	0.0956257	0.0930494	0.0964392
2839	0.106412	0.097658	0.0970906	0.0941935	0.101384	0.102533	0.0935181	0.103936	0.104184	0.0991233
2840	0.0985472	0.0982727	0.107167	0.0989244	0.118156	0.0987341	0.0982807	0.088879	0.0966665	0.0957823
2841	0.0938505	0.0950448	0.112856	0.0966955	0.101996	0.0903938	0.0998322	0.115938	0.0963142	0.0960355
2842	0.119903	0.097892	0.0961644	0.0919355	0.0985574	0.0950316	0.106212	0.0996649	0.0976994	0.0967408
2843	0.105906	0.100064	0.104701	0.098114	0.105272	0.0996897	0.0932885	0.101866	0.0918398	0.0987505
2844	0.0974276	0.107096	0.104749	0.0986564	0.0946352	0.101968	0.0995869	0.0965891	0.0980624	0.101104
2845	0.102933	0.106022	0.100432	0.0954164	0.0941446	0.1014	0.0907546	0.107771	0.100929	0.100164
2846	0.0967404	0.104004	0.102856	0.101046	0.0954008	0.10535	0.096196	0.0985193	0.0981882	0.101648
2847	0.0999628	0.100179	0.101385	0.10022	0.102889	0.101812	0.0912758	0.104253	0.0972139	0.100707
2848	0.0995709	0.0984912	0.104411	0.0934475	0.0988553	0.0977756	0.103174	0.101361	0.10197	0.100751
2849	0.103105	0.103337	0.097713	0.099802	0.0984806	0.101557	0.0987814	0.0956688	0.101562	0.100188
2850	0.0946624	0.0975037	0.100196	0.105897	0.0974323	0.094931	0.106619	0.102996	0.100242	0.0995357
2851	0.10825	0.0951638	0.0988916	0.0955868	0.0983657	0.108677	0.103201	0.0935622	0.0975555	0.100614
2852	0.103007	0.0958687	0.108274	0.0948307	0.100108	0.100673	0.100491	0.102915	0.0911257	0.102122
2853	0.101695	0.099914	0.101742	0.102257	0.100781	0.0995281	0.105545	0.0940973	0.0956016	0.0986196
2854	0.100694	0.101916	0.0939216	0.112642	0.0907593	0.0933853	0.0963218	0.116945	0.0970012	0.096476
2855	0.0991686	0.103314	0.0965188	0.104012	0.098489	0.108352	0.0989111	0.0897761	0.101574	0.100159
2856	0.0954361	0.0901707	0.10296	0.102457	0.10533	0.10405	0.0990937	0.10212	0.099269	0.0987443
2857	0.118667	0.114941	0.0975584	0.0928037	0.102099	0.08708	0.0942551	0.100301	0.0963868	0.0958798
2858	0.0966558	0.0994105	0.104507	0.101144	0.098165	0.105392	0.104443	0.0931143	0.0969082	0.0999675
2859	0.0944158	0.102321	0.106753	0.0970713	0.102262	0.0987831	0.0962464	0.100998	0.100734	0.100148
2860	0.110378	0.0947503	0.101691	0.103064	0.11198	0.10465	0.0930577	0.096256	0.086399	0.0971612
2861	0.0951641	0.100036	0.0973098	0.0956881	0.0970385	0.11415	0.096903	0.0916601	0.117186	0.0949147
2862	0.107143	0.10089	0.100629	0.101472	0.101916	0.0988929	0.0942581	0.102853	0.0920985	0.0996266
2863	0.0971592	0.0901868	0.0958769	0.0827892	0.106678	0.0952647	0.106942	0.0973035	0.13501	0.0930825
2864	0.101369	0.103784	0.0944004	0.104666	0.103417	0.0992165	0.0953038	0.0962526	0.101506	0.100555
2865	0.107464	0.105825	0.0987194	0.0992512	0.0979264	0.0954206	0.09846	0.100646	0.0964373	0.0999083
2866	0.0980158	0.0965727	0.0968037	0.107748	0.0991364	0.102292	0.103733	0.0967263	0.0981337	0.101045
2867	0.102853	0.0996034	0.100923	0.101997	0.10095	0.106206	0.0944708	0.0991983	0.0949014	0.0986081
2868	0.0989648	0.0960117	0.102703	0.100171	0.0950256	0.106107	0.0969558	0.105809	0.0971517	0.100808
2869	0.101439	0.107125	0.0974668	0.100437	0.0908669	0.0980688	0.104148	0.0979355	0.101862	0.100968
2870	0.100742	0.0992409	0.106848	0.0990119	0.103705	0.105069	0.0919619	0.100871	0.0905327	0.101528
2871	0.10434	0.10229	0.101884	0.100264	0.095164	0.100278	0.0995444	0.101857	0.0932532	0.100941
2872	0.0965561	0.0946933	0.0948058	0.0995209	0.0980957	0.0906166	0.120798	0.0953807	0.113868	0.095979
2873	0.099194	0.0948036	0.102038	0.0962451	0.0952	0.099722	0.101037	0.108885	0.101732	0.10098
2874	0.0958449	0.102624	0.100592	0.103436	0.0978256	0.10091	0.0956349	0.103078	0.100375	0.0996826
2875	0.101361	0.0986728	0.100337	0.100115	0.0946982	0.0976724	0.100719	0.108461	0.0971688	0.100698
2876	0.0980561	0.100354	0.118342	0.0950632	0.114772	0.0944736	0.0958549	0.0968589	0.0870118	0.0979959
2877	0.0954925	0.100722	0.100211	0.10557	0.0971886	0.107179	0.0994749	0.0948186	0.100011	0.0993018
2878	0.104497	0.094519	0.101397	0.100182	0.0991959	0.100477	0.103569	0.101651	0.0932457	0.101018
2879	0.094307	0.0917972	0.111355	0.0970981	0.0919994	0.101473	0.123144	0.0947283	0.0948332	0.0983561
2880	0.101153	0.103621	0.103789	0.0950182	0.0918922	0.103629	0.100888	0.0990829	0.0985707	0.102234
2881	0.0908288	0.110113	0.121102	0.0959775	0.0888065	0.117318	0.0943244	0.0938648	0.0908951	0.0951991
2882	0.0924657	0.0989889	0.109881	0.0955858	0.0904503	0.0973225	0.100438	0.116349	0.101069	0.0966368
2883	0.0949369	0.115697	0.0934832	0.0977969	0.0901088	0.099341	0.0946582	0.0993426	0.119176	0.0961112
2884	0.101538	0.099896	0.0992087	0.102028	0.105085	0.101843	0.0972183	0.0954657	0.0991811	0.0984954
2885	0.100879	0.093161	0.0986548	0.0930087	0.0920149	0.103278	0.104496	0.105509	0.107271	0.101824
2886	0.0977615	0.107657	0.102766	0.103628	0.0957521	0.105251	0.0938427	0.0971065	0.0946252	0.101561
2887	0.0944069	0.0969983	0.0978287	0.119543	0.0976131	0.115894	0.0940406	0.0951601	0.0923158	0.0958924
2888	0.096838	0.103687	0.106893	0.097441	0.0962026	0.103244	0.100437	0.0973289	0.0992119	0.0982557
2889	0.102333	0.103409	0.103548	0.0970196	0.0999773	0.0945426	0.100083	0.102475	0.0984315	0.0978799
2890	0.088635	0.0962538	0.102846	0.11807	0.0962078	0.111661	0.098386	0.0973294	0.0953805	0.0946757
2891	0.0923227	0.0949539	0.0937111	0.101537	0.0976672	0.0987683	0.112272	0.0948964	0.1186	0.0956845
2892	0.115497	0.0951298	0.094796	0.0956845	0.0982616	0.122173	0.0909626	0.0931302	0.0975394	0.0964822
2893	0.0992765	0.103566	0.101289	0.101742	0.0984471	0.0976499	0.0988825	0.101441	0.0971344	0.100557
2894	0.0982324	0.105271	0.100727	0.105896	0.0972249	0.102946	0.102381	0.0913438	0.0964613	0.0995114
2895	0.0987024	0.0970704	0.0987866	0.112221	0.11862	0.0967788	0.0931379	0.0948761	0.0950017	0.0945931
2896	0.0913544	0.101903	0.0973711	0.126326	0.132864	0.089582	0.0905854	0.0879066	0.0928603	0.0890552
2897	0.104011	0.0879716	0.102008	0.0999122	0.098705	0.101602	0.107726	0.103862	0.0932938	0.100482
2898	0.104256	0.098108	0.0996793	0.0984888	0.107878	0.0963773	0.103527	0.0926992	0.0980804	0.100994
2899	0.118411	0.108207	0.0976009	0.0891922	0.0974202	0.102909	0.0914026	0.0986958	0.100236	0.0956971
2900	0.103997	0.0914922	0.0982404	0.110998	0.0911415	0.100161	0.0990921	0.117531	0.0898893	0.0969598
2901	0.104293	0.0955878	0.0992338	0.0938594	0.107961	0.106569	0.0916075	0.0980314	0.101883	0.100975
2902	0.0952758	0.103253	0.101131	0.104748	0.103424	0.10207	0.0933048	0.0978532	0.0980914	0.100921
2903	0.116611	0.0895619	0.104121	0.0942671	0.101126	0.0933936	0.0973728	0.119438	0.0878119	0.0952315
2904	0.101862	0.0988624	0.105131	0.0967979	0.0954025	0.105375	0.0976827	0.10263	0.0940857	0.101786
2905	0.0969017	0.0976808	0.103115	0.100768	0.0971422	0.0997477	0.103331	0.102388	0.0996341	0.0990287
2906	0.100898	0.102065	0.103525	0.100135	0.0989648	0.108918	0.0892052	0.101484	0.0936831	0.100807
2907	0.0958562	0.102678	0.0992535	0.106078	0.101794	0.0991498	0.0999218	0.0952344	0.100458	0.0997461
2908	0.104491	0.0985131	0.0990033	0.101571	0.0900428	0.100569	0.106774	0.103008	0.0962072	0.0996872
2909	0.10305	0.0948088	0.0994506	0.0987811	0.0978129	0.103306	0.102579	0.100284	0.100247	0.0995529
2910	0.0994797	0.104601	0.0952233	0.108039	0.104232	0.0983933	0.0974703	0.0931496	0.0985548	0.10135
2911	0.102429	0.104941	0.101615	0.096072	0.097135	0.104584	0.0938873	0.100022	0.0999363	0.0992231
2912	0.0966315	0.106475	0.135974	0.0858197	0.106109	0.111449	0.0887761	0.0907694	0.0839278	0.0913414
2913	0.0971245	0.0984395	0.103294	0.100157	0.101296	0.0974719	0.0994181	0.103818	0.0997352	0.0990065
2914	0.100156	0.0947851	0.101204	0.103202	0.10196	0.0940745	0.102049	0.106996	0.0959864	0.0993783
2915	0.100929	0.105315	0.0989251	0.0971567	0.0958059	0.0974613	0.10066	0.0991018	0.102963	0.101985
2916	0.101455	0.0958271	0.102264	0.0981704	0.103036	0.10151	0.0951837	0.103973	0.0977313	0.100632
2917	0.115395	0.0990523	0.090363	0.117388	0.108114	0.0894901	0.106542	0.0930314	0.0867457	0.0939089
2918	0.120397	0.0927145	0.0986252	0.0931349	0.101804	0.0987434	0.0903296	0.115263	0.092638	0.0956868
2919	0.105173	0.095484	0.0965474	0.108327	0.0999934	0.101055	0.0963094	0.105297	0.0901942	0.101643
2920	0.105715	0.0993751	0.0998201	0.0935399	0.0991865	0.0992546	0.0991599	0.101658	0.101572	0.10072
2921	0.103333	0.106465	0.102174	0.0974762	0.0982395	0.101791	0.0990197	0.0934698	0.0974798	0.100495
2922	0.0973345	0.105148	0.1059	0.100527	0.0975832	0.0980198	0.0996089	0.100219	0.0958712	0.0994669
2923	0.113687	0.0942419	0.0975268	0.0972998	0.0939285	0.0963921	0.119476	0.0949287	0.0962204	0.0959619
2924	0.0898498	0.117549	0.118155	0.094892	0.0899144	0.100435	0.0955561	0.100214	0.0961879	0.0962107
2925	0.105562	0.101952	0.10466	0.0918199	0.0988829	0.0952784	0.0952603	0.108352	0.0972359	0.100686
2926	0.104309	0.0939883	0.102897	0.0964448	0.101703	0.102243	0.10205	0.100396	0.0958914	0.0996865
2927	0.0972705	0.0967527	0.108455	0.0965018	0.101769	0.098143	0.0999151	0.104571	0.0962611	0.0997851
2928	0.099469	0.0962603	0.102601	0.102916	0.097319	0.0976058	0.106222	0.10252	0.0955569	0.0992282
2929	0.108469	0.102414	0.0958327	0.102785	0.0911197	0.109034	0.0954965	0.100238	0.0938799	0.100774
2930	0.0967498	0.100347	0.108158	0.0985801	0.0931993	0.101773	0.099089	0.106669	0.0954527	0.09937
2931	0.0956963	0.103415	0.106508	0.101452	0.095682	0.0962224	0.093974	0.113764	0.0947302	0.0980081
2932	0.104555	0.0987474	0.0980926	0.101177	0.10676	0.101046	0.0959852	0.0966599	0.0970669	0.0999511
2933	0.117937	0.113044	0.0910668	0.0941943	0.0909216	0.0957482	0.10622	0.0917345	0.106414	0.0929434
2934	0.0999984	0.0932478	0.103118	0.0969139	0.101472	0.10732	0.0955288	0.102612	0.0999777	0.0994292
2935	0.0940818	0.0965594	0.103464	0.103299	0.0915215	0.106677	0.104194	0.100767	0.0978068	0.101412
2936	0.0967884	0.12155	0.113091	0.0974455	0.0921472	0.0949728	0.100359	0.0934579	0.0911666	0.09842
2937	0.107709	0.0971199	0.104197	0.0912768	0.0984344	0.10394	0.0986944	0.100913	0.0970755	0.100202
2938	0.0994113	0.10196	0.111984	0.0982061	0.118862	0.0997399	0.0908167	0.0920742	0.089194	0.0968573
2939	0.0985765	0.104445	0.103511	0.10145	0.0958018	0.103075	0.100942	0.0949882	0.0951018	0.102029
2940	0.107878	0.101681	0.106795	0.0914203	0.098175	0.103919	0.0987134	0.097027	0.0933509	0.100499
2941	0.100395	0.107641	0.104104	0.0985319	0.0916967	0.107147	0.0956948	0.0984283	0.0945379	0.101621
2942	0.0873811	0.092404	0.0992426	0.135959	0.106356	0.109233	0.0931425	0.0959685	0.0864841	0.0933421
2943	0.11689	0.0910203	0.100037	0.0908708	0.101982	0.0991118	0.114229	0.0925741	0.0967945	0.0959538
2944	0.0968772	0.0973809	0.110076	0.0909725	0.0918369	0.0989558	0.0960468	0.120001	0.098685	0.0983014
2945	0.0936364	0.0943323	0.0942026	0.090868	0.0917077	0.117566	0.104949	0.0890393	0.130456	0.0934799
2946	0.0959788	0.101109	0.111974	0.0950904	0.123022	0.0965391	0.0883198	0.0948921	0.0962896	0.0959838
2947	0.0995527	0.0965844	0.10881	0.0947793	0.0992018	0.102353	0.0975343	0.104827	0.0942906	0.101472
2948	0.0967566	0.0877754	0.10877	0.0914455	0.0942676	0.0945259	0.102749	0.125428	0.100902	0.0963889
2949	0.0983154	0.102385	0.0977077	0.0996081	0.0981589	0.0986981	0.096398	0.103492	0.105379	0.100112
2950	0.0977257	0.0986743	0.103938	0.101912	0.0983057	0.0928993	0.092416	0.120729	0.0966163	0.0962174
2951	0.121561	0.0984076	0.0974015	0.0949987	0.0934493	0.0928989	0.109987	0.102802	0.0922205	0.0958481
2952	0.094329	0.0959785	0.0988864	0.097333	0.0918378	0.0988975	0.0943721	0.11988	0.110442	0.0979983
2953	0.103172	0.0971048	0.106154	0.0968439	0.102141	0.105392	0.0987647	0.0968335	0.0929916	0.100057
2954	0.100688	0.0988649	0.114598	0.0928444	0.115195	0.0986064	0.0963837	0.0930965	0.0907699	0.0979327
2955	0.103986	0.105041	0.100305	0.101068	0.0931051	0.09233	0.102146	0.106867	0.0957965	0.099271
2956	0.0999391	0.121775	0.109628	0.0989729	0.0938114	0.0903205	0.102158	0.09453	0.092587	0.0957464
2957	0.118858	0.113013	0.0982998	0.095011	0.102078	0.090625	0.0981018	0.0950167	0.0928754	0.0959794
2958	0.10179	0.10265	0.104681	0.0986731	0.0989145	0.0940733	0.0994738	0.104701	0.0936091	0.10119
2959	0.103726	0.100464	0.101744	0.0986908	0.105918	0.0924916	0.0949941	0.106774	0.0956473	0.0993639
2960	0.113947	0.0960785	0.103152	0.0928824	0.13983	0.0919278	0.0880049	0.0890825	0.0906693	0.0937841
2961	0.10348	0.0979235	0.103906	0.0996465	0.102773	0.0970863	0.0984647	0.103469	0.0926409	0.100254
2962	0.0979731	0.103544	0.101302	0.100629	0.0997099	0.109442	0.0896532	0.0981196	0.0983863	0.101212
2963	0.0974853	0.0976697	0.107917	0.0993647	0.100294	0.0992617	0.105151	0.0990558	0.0947408	0.0984403
2964	0.102625	0.128908	0.0984157	0.0902607	0.0944822	0.089804	0.0925812	0.0957368	0.114444	0.0930614
2965	0.100258	0.09703	0.106536	0.0951379	0.0941395	0.108177	0.100376	0.100963	0.0965463	0.100281
2966	0.100062	0.0930036	0.111542	0.0950471	0.0982195	0.0990341	0.109213	0.100403	0.0963126	0.0961209
2967	0.0952271	0.118856	0.107599	0.0988116	0.0955802	0.102135	0.0932615	0.0927952	0.0978706	0.0975501
2968	0.0969868	0.095482	0.0984467	0.103871	0.114057	0.0969226	0.100316	0.0933193	0.10287	0.0978172
2969	0.100765	0.101596	0.101256	0.101912	0.102268	0.0931107	0.102834	0.0994182	0.0966958	0.100126
2970	0.103847	0.0984933	0.101527	0.0973658	0.102674	0.0974401	0.103448	0.0971454	0.0975531	0.100399
2971	0.100309	0.111623	0.0921034	0.0951256	0.0981761	0.0954334	0.0959785	0.09662	0.119261	0.096072
2972	0.101427	0.094246	0.113213	0.0901385	0.119572	0.0980202	0.0970119	0.0939488	0.0940175	0.0974159
2973	0.103582	0.0955924	0.103879	0.0953812	0.0967059	0.0971616	0.110283	0.0995447	0.0949565	0.102698
2974	0.100324	0.0991992	0.10173	0.101571	0.0938004	0.107661	0.0961621	0.103185	0.0962776	0.0998084
2975	0.0997032	0.096537	0.0977917	0.0930475	0.115249	0.0947839	0.091362	0.102651	0.113292	0.0956673
2976	0.0992989	0.104664	0.107824	0.100646	0.0966437	0.102305	0.0991298	0.098326	0.0914845	0.0991029
2977	0.0971114	0.0984383	0.101639	0.0996936	0.0944585	0.10844	0.104965	0.0935731	0.101099	0.100483
2978	0.113271	0.114203	0.100416	0.0984551	0.101176	0.0934394	0.0972322	0.0941878	0.0920832	0.0952654
2979	0.110706	0.0880768	0.112959	0.0858428	0.0849331	0.0909853	0.103867	0.139157	0.0906502	0.0908772
2980	0.101189	0.102592	0.102981	0.0973499	0.107226	0.0912468	0.0945386	0.105324	0.0970073	0.100449
2981	0.106711	0.0938181	0.0999434	0.0986659	0.101313	0.104596	0.0973554	0.10245	0.0955225	0.099323
2982	0.0961833	0.0873428	0.100537	0.094704	0.0948786	0.10487	0.112855	0.100422	0.110683	0.0972742
2983	0.100521	0.087424	0.110689	0.0964456	0.125115	0.10053	0.0999213	0.0904155	0.0904115	0.0975773
2984	0.0991413	0.10161	0.103887	0.0996582	0.0980423	0.0972469	0.10333	0.0997686	0.0967705	0.100349
2985	0.0900813	0.0951163	0.109276	0.0926236	0.112659	0.0940887	0.0931031	0.107364	0.111339	0.093676
2986	0.0986309	0.0917654	0.101478	0.114287	0.0999536	0.0926769	0.0966557	0.118737	0.0873355	0.0979781
2987	0.098057	0.0967371	0.0986668	0.118858	0.0932403	0.0911058	0.120079	0.0985232	0.08878	0.0956728
2988	0.0998081	0.0968144	0.0986672	0.0990974	0.0958263	0.0945587	0.106307	0.105046	0.102482	0.101567
2989	0.0979189	0.0993567	0.104102	0.100799	0.091681	0.109819	0.0975496	0.102323	0.0945082	0.101608
2990	0.0976552	0.0949787	0.0955292	0.0964356	0.095149	0.0954522	0.0954679	0.118572	0.113905	0.096999
2991	0.103581	0.0939247	0.0985829	0.10192	0.0983525	0.0995652	0.107329	0.0994556	0.0970837	0.100144
2992	0.111947	0.0928286	0.0945664	0.0983149	0.119038	0.0921096	0.094717	0.101876	0.0995269	0.0949784
2993	0.100716	0.0937512	0.101135	0.101774	0.0981494	0.105112	0.107032	0.0952835	0.096861	0.099962
2994	0.104686	0.100756	0.100626	0.100779	0.0992552	0.0982353	0.0997868	0.100452	0.0941853	0.101174
2995	0.0987699	0.102974	0.104511	0.103636	0.0940172	0.103521	0.102723	0.0969539	0.0924973	0.100059
2996	0.104652	0.0923028	0.100876	0.0924086	0.099481	0.102546	0.0997473	0.104785	0.101866	0.101176
2997	0.0965238	0.102249	0.100902	0.106514	0.0979863	0.0968091	0.098824	0.103525	0.0966407	0.100009
2998	0.100473	0.0978456	0.0996469	0.0992874	0.0977997	0.0969809	0.0998721	0.107574	0.100621	0.0998602
2999	0.119024	0.10024	0.094756	0.0918285	0.0928428	0.1173	0.0934925	0.0955607	0.0995625	0.0950339
3000	0.0966185	0.0975432	0.0986023	0.106149	0.0981915	0.104948	0.10268	0.0952992	0.100333	0.0996948
