# Supplementary material for: Inferring multimodal latent topics from electronic health records
Source: Nat Commun. 2020 May 21;11:2536. doi: 10.1038/s41467-020-16378-3 (PMC7242436; doi:10.1038/s41467-020-16378-3)
Supplement: Supplementary file 13 — Supplementary Software 1 [file 41467_2020_16378_MOESM13_ESM.zip › Supplementary_software/mixehr/data/sim123/trainData_nmar_SJCVB0_nmar_K10_B100_iter1_phi_normalized.csv]

1	1	0.000225407	0.0116018	0.0342008	0.0125429	0.00874697	0.0543392	0.0328129	0.0168982	0.0225769	0.0948684
1	2	0.0109422	0.0975453	0.0141676	0.0158771	0.0311881	0.0184979	0.0547881	0.0764822	0.0115609	0.0227988
1	3	0.0258502	0.0857075	0.0357864	0.0335434	0.00232501	0.0924191	0.0219319	0.0441615	0.010832	0.0309315
1	4	0.045946	0.0558499	0.0232315	0.0400081	0.0140014	0.0307814	0.0440708	0.002052	0.06319	0.0696212
1	5	0.0214475	0.0599035	0.0555048	0.0192628	0.00954953	0.0550511	0.0333676	0.0746333	0.0134383	0.0533975
1	6	0.0199479	0.0324444	0.0108198	0.0388639	0.00645666	0.0196627	0.0896084	0.00953808	0.0952852	0.0381715
1	7	0.0316702	0.00449725	0.0316165	0.0154434	0.0248279	0.0591965	0.116029	0.010876	0.0799747	0.00423424
1	8	0.0803824	0.0431513	0.0082895	0.0390651	0.007636	0.0131366	0.0906236	0.0167642	0.0845263	0.0659419
1	9	0.0666546	0.0187031	0.0763335	0.0351157	0.0275677	0.0234526	0.0586729	0.00653599	0.115626	0.0145976
1	10	0.088216	0.0516475	0.0165902	0.00822332	0.0666632	0.00391894	0.101765	0.0454608	0.0169931	0.00710374
1	11	0.00250717	0.0214323	0.0149851	0.0644765	0.0685942	0.01407	0.0332928	0.00168708	0.0448325	0.0276118
1	12	0.032845	0.00347062	0.0138558	0.0572261	0.0996022	0.0476551	0.0554582	0.0102373	0.0575425	0.00168277
1	13	0.0165108	0.112363	0.0311219	0.116974	0.0337194	0.0261913	0.0218616	0.0428684	0.0158079	0.00390303
1	14	0.00998667	0.0150709	0.0691647	0.0989808	0.0567476	0.0648835	0.0386108	0.00907247	0.0279165	0.000934039
1	15	0.0425494	0.0358136	0.0337389	0.0193337	0.134592	0.0137389	0.0259403	0.0434603	0.000834121	0.0041519
1	16	0.00498067	0.0137421	0.0512131	0.0567069	0.0162326	0.053757	0.0251877	0.0081354	0.0328825	0.118767
1	17	0.0327556	0.0379825	0.068883	0.0784119	0.0292838	0.100472	0.0250963	0.0326145	0.0290593	0.0361054
1	18	0.0108342	0.102888	0.0318001	0.0881076	0.0322446	0.110997	0.00514997	0.0542747	0.0189846	0.00132727
1	19	0.0620736	0.0307374	0.0536183	0.0515131	0.00713009	0.0490899	0.0250455	0.0377066	0.0592049	0.0684531
1	20	0.0660541	0.0127703	0.0736557	0.0393398	0.0702605	0.0792197	0.00101271	0.0730095	0.0018405	0.0360695
1	21	0.0468572	0.0135559	0.0242007	0.0153203	0.0363591	0.0202645	0.00385507	0.0192035	0.0448697	0.0990221
1	22	0.0876578	0.044147	0.00922499	0.0384178	0.0669501	0.00217969	0.0292917	0.0870585	0.0152432	0.0292613
1	23	0.0971024	0.0653791	0.078178	0.00175984	0.0359602	0.00855023	0.00507222	0.0951469	0.0331062	0.0688898
1	24	0.0513262	0.0239601	0.0971069	0.00724021	0.0250328	0.0373408	0.0234006	0.0666846	0.0778991	0.0269038
1	25	0.0446768	0.00563572	0.0427124	0.00824606	0.088328	0.00113467	0.038054	0.115438	0.0259733	0.0752511
