# Supplementary material for: Inferring multimodal latent topics from electronic health records
Source: Nat Commun. 2020 May 21;11:2536. doi: 10.1038/s41467-020-16378-3 (PMC7242436; doi:10.1038/s41467-020-16378-3)
Supplement: Supplementary file 13 — Supplementary Software 1 [file 41467_2020_16378_MOESM13_ESM.zip › Supplementary_software/mixehr/data/sim123/testData_labOnly_nmar_iter0_thetaTest.csv]

2001	0.0980284	0.17954	0.0795964	0.111179	0.0737219	0.0698081	0.142405	0.0925089	0.0421093	0.111103
2002	0.0835737	0.0510227	0.0769691	0.140411	0.113148	0.0798093	0.0350692	0.0443371	0.0880007	0.28766
2003	0.136439	0.151573	0.175637	0.160269	0.120305	0.045812	0.0438815	0.0508529	0.0470127	0.0682177
2004	0.0667072	0.0293225	0.104281	0.0492963	0.203359	0.220966	0.0521752	0.0297417	0.15334	0.0908099
2005	0.126858	0.136277	0.0238423	0.101354	0.0226831	0.156827	0.0876099	0.0510072	0.137282	0.15626
2006	0.0936019	0.018151	0.041976	0.114742	0.100525	0.113243	0.127332	0.161267	0.127851	0.101311
2007	0.156086	0.0279234	0.14635	0.055826	0.0489045	0.0969851	0.0926226	0.106515	0.128037	0.14075
2008	0.17141	0.0808783	0.0906911	0.140081	0.133315	0.0354895	0.11003	0.114588	0.104825	0.0186917
2009	0.0500257	0.0442302	0.0746017	0.0606283	0.063012	0.141763	0.183211	0.194247	0.130969	0.0573113
2010	0.0474889	0.0404527	0.117404	0.115179	0.126085	0.152726	0.151706	0.110593	0.0734939	0.0648711
2011	0.133971	0.118713	0.10823	0.0681599	0.0775006	0.0191942	0.129999	0.102648	0.10872	0.132864
2012	0.154737	0.0543757	0.0489168	0.137716	0.0666801	0.0506318	0.0578123	0.162429	0.173411	0.0932908
2013	0.140961	0.110232	0.11858	0.043953	0.0281019	0.147442	0.124664	0.180918	0.0331074	0.0720414
2014	0.149083	0.0234587	0.0257588	0.176154	0.152574	0.19461	0.072695	0.0250456	0.0370581	0.143563
2015	0.170216	0.146115	0.0966966	0.0615679	0.0593526	0.0361648	0.118209	0.0984071	0.0339544	0.179318
2016	0.0258754	0.126046	0.123369	0.0890631	0.106231	0.1376	0.146056	0.0772289	0.054225	0.114305
2017	0.0877735	0.0350556	0.0287657	0.11403	0.0907292	0.179618	0.050984	0.0688987	0.206241	0.137905
2018	0.020059	0.146012	0.113586	0.1258	0.146596	0.110935	0.06786	0.0924709	0.0638353	0.112846
2019	0.155413	0.10703	0.0450585	0.119295	0.0476601	0.152228	0.166359	0.0214216	0.0464546	0.139082
2020	0.0366232	0.0262443	0.0897075	0.173509	0.165879	0.0629123	0.139479	0.232298	0.0268164	0.0465311
2021	0.0931775	0.108778	0.109348	0.0898098	0.0816174	0.118733	0.128659	0.0392186	0.126817	0.103841
2022	0.110233	0.148174	0.0969442	0.0600533	0.138542	0.170706	0.0404075	0.127898	0.0312366	0.0758054
2023	0.112618	0.102648	0.151511	0.149507	0.122778	0.0480132	0.0981957	0.0171275	0.120711	0.0768908
2024	0.125919	0.0175715	0.0442945	0.103814	0.104427	0.0293882	0.134507	0.14103	0.142935	0.156113
2025	0.164535	0.155312	0.123178	0.0794157	0.0227009	0.0746054	0.0718294	0.0873463	0.105466	0.115611
2026	0.140751	0.117877	0.190305	0.130227	0.110155	0.0518563	0.0532845	0.0824501	0.0810652	0.0420291
2027	0.0693754	0.128471	0.0910483	0.0811578	0.142048	0.140359	0.138902	0.136516	0.0178748	0.0542474
2028	0.161748	0.0702953	0.111958	0.0521933	0.145727	0.0423238	0.101524	0.0843947	0.115473	0.114363
2029	0.0477451	0.139906	0.136266	0.113526	0.136689	0.0326609	0.0825309	0.127411	0.115254	0.0680113
2030	0.0299467	0.100165	0.0660872	0.0862699	0.151123	0.139396	0.159472	0.111009	0.0989321	0.0575994
2031	0.152852	0.102452	0.0403878	0.136153	0.117506	0.0257676	0.146706	0.0863904	0.11572	0.0760644
2032	0.0544342	0.0701722	0.142389	0.136954	0.0584091	0.118831	0.126935	0.0761519	0.144805	0.0709176
2033	0.0892879	0.169857	0.154202	0.093539	0.0428864	0.193685	0.0622918	0.0684726	0.0358219	0.0899562
2034	0.0410581	0.11247	0.0847932	0.137059	0.138645	0.121452	0.0702995	0.136209	0.0945295	0.0634847
2035	0.042113	0.173471	0.0404712	0.195311	0.144594	0.0978321	0.0465423	0.193912	0.0420066	0.0237468
2036	0.0536317	0.106435	0.109008	0.138393	0.0561695	0.117904	0.13371	0.0557079	0.0865655	0.142476
2037	0.0248806	0.112281	0.141189	0.0789467	0.0436787	0.135963	0.109039	0.104902	0.102321	0.146799
2038	0.133885	0.0910187	0.0991583	0.0230904	0.0758812	0.170029	0.0860539	0.166226	0.0767676	0.0778895
2039	0.145302	0.122302	0.0777257	0.024971	0.174341	0.108727	0.100041	0.0843456	0.0750867	0.0871576
2040	0.0477756	0.072606	0.0308896	0.0954427	0.191374	0.0282364	0.089692	0.106906	0.149663	0.187415
2041	0.0583269	0.10657	0.135289	0.0512173	0.0996734	0.126021	0.134276	0.102475	0.0788892	0.107263
2042	0.0966665	0.0415345	0.0588676	0.106328	0.203134	0.142702	0.0211589	0.0987082	0.207038	0.0238627
2043	0.0576245	0.0695717	0.0377285	0.0437707	0.133119	0.201942	0.157785	0.111335	0.100109	0.0870142
2044	0.0265453	0.0399671	0.22872	0.105674	0.100284	0.151378	0.136327	0.0809174	0.0792004	0.0509873
2045	0.108615	0.0852165	0.125971	0.161533	0.148325	0.0447919	0.0165764	0.0982563	0.145307	0.0654077
2046	0.073619	0.124833	0.113491	0.0910107	0.0820705	0.157476	0.157715	0.0298026	0.04782	0.122162
2047	0.088064	0.109844	0.142725	0.146238	0.101927	0.0853571	0.049729	0.0975086	0.11303	0.0655774
2048	0.130179	0.166918	0.0836977	0.14122	0.0656805	0.0255045	0.0163961	0.103288	0.130855	0.136262
2049	0.0407054	0.140311	0.175452	0.0430697	0.115502	0.136348	0.109724	0.0766027	0.063173	0.0991105
2050	0.12942	0.152674	0.0468442	0.179037	0.105657	0.0418225	0.0969646	0.0832455	0.140395	0.0239397
2051	0.0705845	0.154515	0.0911059	0.0703143	0.173743	0.0912284	0.146762	0.0511721	0.0419274	0.108647
2052	0.162351	0.0309357	0.0595287	0.0480752	0.125049	0.109092	0.0777852	0.150495	0.127091	0.109598
2053	0.148115	0.170495	0.132321	0.160291	0.0419036	0.0272808	0.0375975	0.0211125	0.0795328	0.181351
2054	0.0984731	0.131102	0.158111	0.0606716	0.195774	0.031798	0.11279	0.0897235	0.0537472	0.0678095
2055	0.0583839	0.175972	0.0976439	0.0719869	0.0334411	0.0429714	0.14773	0.0335115	0.14549	0.192869
2056	0.143714	0.11861	0.0824095	0.0778941	0.129546	0.183937	0.0636341	0.0622526	0.0472774	0.0907259
2057	0.0499121	0.0385496	0.159208	0.224273	0.0606889	0.0882801	0.0426381	0.0655674	0.0635479	0.207334
2058	0.0732674	0.047404	0.0395094	0.0842979	0.143681	0.0764114	0.137262	0.157093	0.114738	0.126336
2059	0.111984	0.191238	0.0669288	0.0492881	0.186735	0.140839	0.0361408	0.0808504	0.113473	0.0225227
2060	0.0437253	0.0957308	0.119094	0.077108	0.0418901	0.161737	0.0455306	0.134717	0.146893	0.133574
2061	0.10115	0.0513424	0.159622	0.120367	0.036185	0.0578302	0.156241	0.0428767	0.143365	0.131021
2062	0.149712	0.15351	0.0432079	0.0729467	0.129848	0.0468899	0.141512	0.154101	0.0590232	0.0492497
2063	0.153725	0.06909	0.138204	0.128004	0.125869	0.0430911	0.0468241	0.0550575	0.0660888	0.174047
2064	0.0678337	0.068699	0.0669877	0.0377936	0.133818	0.023251	0.121023	0.121406	0.166795	0.192392
2065	0.0713661	0.101807	0.0573574	0.15779	0.0318778	0.132898	0.160143	0.147074	0.0800737	0.0596137
2066	0.109783	0.102834	0.027834	0.134691	0.159042	0.0389868	0.0751398	0.0972111	0.125143	0.129335
2067	0.0680308	0.129497	0.100695	0.0767243	0.0955074	0.128399	0.0535682	0.134451	0.108224	0.104903
2068	0.047088	0.117937	0.0275903	0.0982252	0.12133	0.0878716	0.152228	0.0444542	0.197429	0.105846
2069	0.137963	0.117648	0.111435	0.152883	0.0386097	0.0590464	0.0202163	0.137585	0.172447	0.0521671
2070	0.106471	0.0896161	0.127676	0.101969	0.0683369	0.154987	0.173953	0.0883261	0.0573022	0.0313629
2071	0.1447	0.131875	0.0627561	0.119641	0.034238	0.0914697	0.0941009	0.126532	0.102606	0.0920806
2072	0.0579786	0.111047	0.157535	0.0878159	0.0566243	0.139635	0.154249	0.114153	0.0452492	0.0757128
2073	0.0530219	0.14249	0.096556	0.168624	0.0450224	0.0323863	0.0863361	0.1582	0.102845	0.114518
2074	0.0314161	0.0719761	0.0649082	0.0503594	0.0976966	0.0788304	0.0881604	0.150824	0.196073	0.169756
2075	0.0631012	0.141514	0.058596	0.0212718	0.100228	0.14686	0.129724	0.0514433	0.145306	0.141956
2076	0.156319	0.154072	0.0487578	0.138632	0.0179153	0.121261	0.073609	0.0579326	0.127598	0.103904
2077	0.0436193	0.0495552	0.145658	0.184724	0.13513	0.0793877	0.123076	0.0703506	0.0412721	0.127227
2078	0.0368836	0.0835866	0.129008	0.126011	0.107641	0.0384281	0.160511	0.0620642	0.104157	0.151709
2079	0.0710269	0.156409	0.12346	0.0921174	0.149918	0.121873	0.0329609	0.149299	0.0656108	0.0373253
2080	0.198039	0.100867	0.186729	0.0897582	0.0408892	0.0893767	0.0465694	0.103937	0.0247892	0.119046
2081	0.128669	0.0970094	0.12797	0.0181345	0.126268	0.155716	0.152055	0.0382564	0.0463316	0.109591
2082	0.0978807	0.141054	0.150568	0.0722571	0.144504	0.0609794	0.151792	0.0251258	0.0302563	0.125582
2083	0.0393543	0.119496	0.187523	0.15025	0.0836016	0.034294	0.0261608	0.156612	0.177519	0.0251883
2084	0.0536169	0.131557	0.147875	0.0595188	0.0785683	0.113682	0.137774	0.0465358	0.0817516	0.149119
2085	0.178964	0.048336	0.0506011	0.0518757	0.0724926	0.112114	0.114717	0.1718	0.162065	0.0370341
2086	0.143668	0.0559172	0.068856	0.0827773	0.102026	0.136095	0.0678093	0.109251	0.149299	0.0843011
2087	0.0197573	0.122048	0.127364	0.0455355	0.151836	0.170172	0.0981595	0.0503567	0.108438	0.106333
2088	0.0858661	0.0223131	0.0654772	0.102971	0.130901	0.194077	0.104016	0.121408	0.0800874	0.0928824
2089	0.0383527	0.175649	0.207479	0.0905227	0.0378611	0.0489367	0.107178	0.11675	0.126838	0.0504333
2090	0.0266096	0.159091	0.0409694	0.0456652	0.144446	0.0405806	0.155896	0.101693	0.129089	0.155961
2091	0.139186	0.0181459	0.142406	0.156148	0.098997	0.091857	0.118867	0.0505561	0.0591461	0.12469
2092	0.0632583	0.121728	0.0468308	0.11595	0.133588	0.139701	0.0213885	0.126567	0.0926646	0.138324
2093	0.0750944	0.139872	0.120341	0.0471264	0.0876319	0.0802248	0.0798379	0.0994741	0.0772709	0.193127
2094	0.142242	0.157959	0.160799	0.0606703	0.115087	0.0530932	0.0237439	0.147141	0.0738567	0.0654088
2095	0.0459264	0.18467	0.0560938	0.147977	0.0546586	0.183029	0.0807917	0.123554	0.0262704	0.0970299
2096	0.0235864	0.0946035	0.143684	0.0796456	0.136078	0.0749534	0.153923	0.0822629	0.146941	0.0643209
2097	0.0449491	0.0809103	0.158266	0.0551046	0.0783032	0.13606	0.0646273	0.174039	0.112846	0.0948943
2098	0.178855	0.0889852	0.147103	0.0596477	0.112558	0.170074	0.0200487	0.0330061	0.0234154	0.166306
2099	0.0174179	0.125592	0.1074	0.119376	0.0950966	0.102538	0.0453186	0.160743	0.0627418	0.163776
2100	0.219944	0.0382839	0.13768	0.0986769	0.172276	0.0710604	0.0365803	0.057593	0.138583	0.029323
2101	0.0440393	0.0612616	0.166345	0.0860019	0.163121	0.132727	0.051137	0.142994	0.0940643	0.0583088
2102	0.111961	0.14024	0.048606	0.138068	0.0914894	0.0581305	0.132321	0.106612	0.0445296	0.128043
2103	0.0624832	0.0731524	0.183003	0.0899816	0.0498608	0.0551483	0.191149	0.0875895	0.178096	0.0295355
2104	0.0810683	0.0942549	0.109947	0.033559	0.154747	0.102156	0.0527957	0.0854919	0.137882	0.148098
2105	0.0803808	0.105133	0.0964398	0.070494	0.135352	0.0431975	0.0812048	0.191505	0.0841708	0.112122
2106	0.152509	0.0269357	0.155251	0.0693726	0.0507619	0.120211	0.137364	0.104516	0.114546	0.0685315
2107	0.0839816	0.0652125	0.079841	0.169031	0.089264	0.052926	0.152573	0.0699182	0.0926885	0.144564
2108	0.104627	0.0657048	0.031131	0.10294	0.035476	0.153651	0.163984	0.137308	0.106868	0.09831
2109	0.202499	0.0435952	0.144163	0.0763865	0.0934877	0.043663	0.15284	0.109865	0.0853175	0.0481832
2110	0.0923794	0.0922404	0.0649904	0.058308	0.149996	0.11298	0.0316927	0.133292	0.157002	0.107119
2111	0.181812	0.112537	0.092435	0.123202	0.0334912	0.060458	0.0915712	0.020245	0.164062	0.120187
2112	0.075274	0.0590646	0.194709	0.187779	0.16335	0.082619	0.0862988	0.0297042	0.0270724	0.0941297
2113	0.070688	0.141343	0.129294	0.124032	0.135466	0.0504539	0.0428951	0.085724	0.0809358	0.139167
2114	0.117774	0.0663532	0.102611	0.0683641	0.0440169	0.0238327	0.179621	0.156166	0.188599	0.0526624
2115	0.033551	0.0465407	0.113762	0.0208065	0.150327	0.173162	0.163628	0.13848	0.0681481	0.0915947
2116	0.0963402	0.0647419	0.0367061	0.0619888	0.11737	0.1836	0.15149	0.0935117	0.102919	0.0913316
2117	0.126863	0.142044	0.171925	0.076478	0.0525106	0.089549	0.0963031	0.0709125	0.100553	0.0728631
2118	0.056756	0.0697604	0.135838	0.141051	0.109174	0.14334	0.0404369	0.0467309	0.109493	0.14742
2119	0.128764	0.017762	0.0647425	0.164062	0.126657	0.0613597	0.170575	0.0887256	0.0617468	0.115606
2120	0.136618	0.0304869	0.204942	0.0439512	0.0654903	0.0377645	0.0470857	0.228045	0.0333024	0.172314
2121	0.0881337	0.0617891	0.182864	0.0678609	0.167365	0.155626	0.0436727	0.0303101	0.0185667	0.183812
2122	0.0406627	0.111302	0.124613	0.163137	0.105857	0.139982	0.0721787	0.0344373	0.122619	0.0852117
2123	0.15865	0.182108	0.12356	0.0623115	0.0276301	0.092508	0.071583	0.128912	0.0985269	0.0542105
2124	0.133778	0.18856	0.0234809	0.108487	0.0628295	0.0429587	0.036831	0.114672	0.185458	0.102945
2125	0.142788	0.0986914	0.157806	0.0643436	0.106133	0.193954	0.0841336	0.0368901	0.0760282	0.0392326
2126	0.118922	0.0951541	0.114528	0.0338053	0.0733505	0.158317	0.0971061	0.0778137	0.160979	0.0700232
2127	0.0890485	0.149346	0.0273814	0.0759148	0.12295	0.028581	0.172824	0.141497	0.10532	0.0871366
2128	0.0409546	0.0602734	0.120007	0.103264	0.117918	0.137006	0.0836443	0.0741066	0.138193	0.124632
2129	0.0770756	0.122306	0.128903	0.150399	0.0410056	0.019816	0.0876679	0.124659	0.0935709	0.154597
2130	0.149356	0.0705178	0.033655	0.0379577	0.0802371	0.0825716	0.147524	0.17999	0.0228976	0.195293
2131	0.0848248	0.139004	0.115851	0.114551	0.149929	0.0455133	0.0954511	0.122557	0.025191	0.107128
2132	0.172653	0.117426	0.134154	0.0557025	0.0404449	0.135686	0.124678	0.0949952	0.0915877	0.0326724
2133	0.175841	0.179399	0.0220453	0.0812922	0.0374072	0.0963564	0.102723	0.164685	0.114719	0.0255318
2134	0.0405173	0.138287	0.155305	0.0501808	0.0284238	0.0809679	0.139918	0.0980247	0.153947	0.114429
2135	0.118473	0.0508047	0.147144	0.138321	0.120433	0.0229725	0.0460388	0.122527	0.149527	0.0837594
2136	0.0410086	0.0522992	0.137191	0.111337	0.0886612	0.111649	0.126799	0.15938	0.0249183	0.146757
2137	0.101569	0.0960612	0.0258996	0.0449371	0.108806	0.0333962	0.166712	0.108146	0.0674134	0.247061
2138	0.0846867	0.0224526	0.0707481	0.0659195	0.158048	0.111097	0.124086	0.125286	0.095537	0.142138
2139	0.0209305	0.121367	0.0649182	0.0405884	0.114562	0.197743	0.0658473	0.157483	0.0673874	0.149173
2140	0.148004	0.0965897	0.0678706	0.0251265	0.0429388	0.0583379	0.02319	0.192418	0.165475	0.180049
2141	0.0433381	0.124632	0.134357	0.0653309	0.128253	0.0754722	0.100307	0.118237	0.137736	0.0723365
2142	0.0308911	0.0902323	0.12198	0.151593	0.152623	0.12169	0.127537	0.0890417	0.0964686	0.0179431
2143	0.143623	0.0408757	0.0917522	0.0919376	0.081541	0.141598	0.10155	0.0512289	0.154103	0.10179
2144	0.0888214	0.126273	0.0708236	0.139915	0.0931337	0.14036	0.0659709	0.133809	0.105302	0.0355921
2145	0.142687	0.0812818	0.0712981	0.0511095	0.0687409	0.0648732	0.073389	0.16959	0.0753749	0.201655
2146	0.0360457	0.0776504	0.095235	0.136975	0.135246	0.128746	0.050559	0.125932	0.076717	0.136893
2147	0.0772203	0.0399972	0.111948	0.174599	0.0761979	0.187309	0.0868087	0.122059	0.0980906	0.0257687
2148	0.15707	0.146361	0.102283	0.0179254	0.156985	0.0646394	0.118313	0.0459727	0.0595241	0.130927
2149	0.122349	0.0752643	0.0805114	0.0753161	0.0576789	0.0892987	0.130614	0.138901	0.12485	0.105218
2150	0.107358	0.151853	0.119003	0.103084	0.0338401	0.151545	0.0948233	0.15043	0.0147725	0.0732907
2151	0.110456	0.156608	0.0867729	0.0856473	0.0819283	0.0362401	0.119978	0.146942	0.0598051	0.115622
2152	0.0156859	0.0888115	0.0389503	0.158799	0.145241	0.126737	0.0618962	0.149649	0.0637706	0.150459
2153	0.17432	0.020294	0.0419438	0.108379	0.12959	0.176195	0.176937	0.0733012	0.0426791	0.0563606
2154	0.127199	0.113166	0.0614888	0.074716	0.098827	0.0600658	0.0704008	0.143546	0.166615	0.0839747
2155	0.104963	0.0727635	0.0991602	0.142656	0.120037	0.0331694	0.142985	0.12597	0.1313	0.0269961
2156	0.124395	0.0548611	0.0372168	0.131938	0.165385	0.0407751	0.155854	0.140939	0.0625449	0.0860913
2157	0.0632968	0.116911	0.144327	0.147468	0.0706016	0.0775668	0.0690985	0.0882981	0.106432	0.116
2158	0.194712	0.0259736	0.073773	0.0855945	0.161246	0.0725159	0.0734253	0.0665265	0.0794752	0.166758
2159	0.111658	0.172299	0.109202	0.0330926	0.172669	0.174524	0.0478849	0.0496077	0.0353365	0.0937265
2160	0.110337	0.0889955	0.191036	0.0463256	0.0909201	0.0824524	0.0704144	0.149066	0.104267	0.0661857
2161	0.0291668	0.0864703	0.0323273	0.143761	0.0864259	0.0752933	0.10572	0.135958	0.160255	0.144622
2162	0.0238411	0.0352606	0.0995654	0.124488	0.131166	0.174264	0.132183	0.0948761	0.160115	0.0242413
2163	0.0588738	0.0387618	0.0526377	0.170232	0.05373	0.193288	0.177287	0.0230323	0.185505	0.0466526
2164	0.143356	0.0234925	0.0870931	0.0661671	0.0580454	0.169166	0.0428726	0.144384	0.204405	0.061019
2165	0.137587	0.138645	0.0590711	0.0774994	0.0484587	0.120356	0.0799401	0.101962	0.127687	0.108792
2166	0.077662	0.133512	0.032416	0.125231	0.143913	0.136396	0.131882	0.105682	0.070912	0.0423944
2167	0.0485563	0.0947159	0.103462	0.115539	0.102276	0.148837	0.0380013	0.107707	0.147169	0.0937373
2168	0.0887753	0.118522	0.0607336	0.0391584	0.177098	0.12954	0.0708147	0.111064	0.114421	0.0898733
2169	0.0827766	0.0614965	0.134038	0.142999	0.0797085	0.0887648	0.120545	0.12559	0.0704427	0.0936381
2170	0.121224	0.0688732	0.0819783	0.134262	0.0898906	0.11052	0.0783758	0.029289	0.128235	0.157352
2171	0.12665	0.0212793	0.147734	0.149076	0.0295506	0.118232	0.133962	0.0314543	0.163654	0.0784084
2172	0.036999	0.0932618	0.0838869	0.0999823	0.120137	0.120353	0.11683	0.0804985	0.0979329	0.150118
2173	0.100363	0.149206	0.129892	0.0636139	0.0932598	0.0762578	0.110637	0.11408	0.0549012	0.107789
2174	0.122939	0.13672	0.108268	0.086735	0.0690582	0.117385	0.112919	0.129561	0.0171846	0.0992294
2175	0.101719	0.149314	0.133873	0.0772866	0.0472455	0.0770901	0.159983	0.115738	0.0685947	0.0691574
2176	0.155633	0.0933631	0.0305056	0.0712707	0.151427	0.107961	0.110701	0.0947737	0.120937	0.0634267
2177	0.0574025	0.139859	0.0370369	0.100585	0.116096	0.0211522	0.134244	0.135949	0.124719	0.132956
2178	0.100982	0.138477	0.119841	0.0199175	0.117992	0.0524018	0.116438	0.0950835	0.0816343	0.157233
2179	0.1559	0.171668	0.122426	0.209507	0.0407987	0.0197167	0.0280383	0.11353	0.0637016	0.0747143
2180	0.0556575	0.151444	0.120122	0.0350785	0.175524	0.0923	0.109173	0.0435616	0.163892	0.0532476
2181	0.107577	0.048163	0.151028	0.142953	0.08324	0.151146	0.105341	0.0390873	0.105741	0.0657236
2182	0.0525571	0.0671672	0.103053	0.0980815	0.130137	0.106547	0.102611	0.12415	0.0725241	0.143173
2183	0.0453371	0.136911	0.174774	0.0697185	0.031603	0.049205	0.0209169	0.214934	0.0963175	0.160283
2184	0.16761	0.0355571	0.145757	0.0403133	0.137744	0.0409348	0.0280319	0.13666	0.190372	0.0770188
2185	0.18755	0.0476922	0.111829	0.07116	0.105341	0.127862	0.129718	0.0294317	0.0666181	0.122798
2186	0.0709201	0.11957	0.0440162	0.0246595	0.220723	0.0937913	0.107398	0.139621	0.123371	0.0559307
2187	0.198834	0.0245108	0.102072	0.130836	0.0665735	0.0739784	0.0356949	0.193061	0.079475	0.0949632
2188	0.0395466	0.0941992	0.0224256	0.113251	0.176173	0.0770338	0.136001	0.138004	0.17422	0.0291466
2189	0.135184	0.0330025	0.103046	0.119063	0.0929851	0.189607	0.0442843	0.0297539	0.178347	0.0747274
2190	0.0644666	0.0500724	0.0852143	0.0236736	0.0925717	0.107796	0.142075	0.081178	0.190659	0.162293
2191	0.14328	0.0264893	0.0882795	0.136534	0.0465587	0.153648	0.137343	0.0521558	0.150596	0.0651155
2192	0.0276212	0.059363	0.180676	0.109467	0.109218	0.0918326	0.0290018	0.163345	0.0853396	0.144137
2193	0.0575093	0.0905858	0.179395	0.0800826	0.138608	0.171876	0.0423906	0.0348986	0.103102	0.101552
2194	0.167909	0.0938496	0.0721903	0.0682044	0.0720801	0.0633394	0.0768125	0.179318	0.0807654	0.125531
2195	0.0802889	0.0625997	0.13119	0.172558	0.0427762	0.242118	0.0511825	0.0521222	0.06433	0.100834
2196	0.14714	0.0356024	0.0795954	0.0855343	0.175192	0.08295	0.0554818	0.0925316	0.0883902	0.157582
2197	0.126417	0.108494	0.126412	0.191518	0.051296	0.0722708	0.11251	0.0256198	0.119303	0.066159
2198	0.144634	0.0341061	0.170735	0.0731874	0.124451	0.151562	0.0278301	0.0623199	0.18172	0.0294545
2199	0.0437437	0.130259	0.0370798	0.129663	0.0366932	0.17118	0.0603728	0.0230994	0.19631	0.171598
2200	0.0763042	0.0370654	0.153194	0.142525	0.127013	0.114117	0.0592653	0.0952358	0.0701761	0.125105
2201	0.059152	0.114341	0.143111	0.0803844	0.0791657	0.209009	0.134457	0.0611365	0.0693793	0.049864
2202	0.174024	0.02127	0.10371	0.173881	0.0817451	0.107947	0.0327057	0.0471192	0.170124	0.0874749
2203	0.0241757	0.0243436	0.0570899	0.122722	0.0404646	0.152849	0.0357256	0.247702	0.0470685	0.247859
2204	0.123671	0.0621215	0.115955	0.0589144	0.108812	0.0678963	0.133716	0.101635	0.132917	0.094361
2205	0.179388	0.124272	0.122066	0.138283	0.0373558	0.0559248	0.0676264	0.0931818	0.0744157	0.107486
2206	0.118266	0.0398613	0.100034	0.150057	0.143167	0.113481	0.104439	0.0174524	0.127133	0.0861102
2207	0.0501955	0.138905	0.106145	0.143164	0.133024	0.0448106	0.149439	0.124816	0.0679658	0.0415358
2208	0.127283	0.0196729	0.101184	0.130667	0.0719769	0.165088	0.0204444	0.0707574	0.16435	0.128577
2209	0.114697	0.110938	0.172074	0.170866	0.0186939	0.128411	0.0365179	0.0425885	0.060761	0.144452
2210	0.127836	0.126518	0.0961816	0.148875	0.0438181	0.0847903	0.139602	0.117068	0.0523419	0.0629687
2211	0.0387683	0.0314788	0.0572517	0.0782948	0.170489	0.0538899	0.166122	0.0580778	0.133322	0.212306
2212	0.0761634	0.172895	0.0603161	0.0898076	0.0277743	0.0243262	0.193527	0.172023	0.138615	0.0445523
2213	0.0561512	0.104136	0.0974291	0.169305	0.110122	0.0999814	0.11672	0.0224019	0.0664058	0.157347
2214	0.089663	0.072939	0.036886	0.158474	0.0415437	0.089667	0.138903	0.150441	0.0583345	0.163149
2215	0.0280608	0.0594366	0.108769	0.159211	0.0924703	0.113357	0.165565	0.127243	0.0251655	0.12072
2216	0.0559943	0.0926974	0.103132	0.145758	0.0195155	0.181239	0.0478814	0.146443	0.143532	0.063808
2217	0.0809735	0.186811	0.0512647	0.0331539	0.0566953	0.123677	0.0358427	0.164024	0.0599747	0.207583
2218	0.160556	0.158023	0.145176	0.10555	0.113306	0.0441255	0.061957	0.0434294	0.130553	0.0373253
2219	0.110691	0.164505	0.0950495	0.0785226	0.0592194	0.052943	0.100806	0.0321628	0.102171	0.20393
2220	0.0202026	0.11671	0.154551	0.112225	0.111737	0.13764	0.0328942	0.118936	0.0533993	0.141705
2221	0.0843392	0.0334855	0.134694	0.0412814	0.169574	0.173048	0.145173	0.0336079	0.0679562	0.116842
2222	0.129281	0.149278	0.022482	0.0884428	0.0853221	0.102935	0.0166798	0.117108	0.156246	0.132226
2223	0.158237	0.0201408	0.111779	0.0614543	0.0442658	0.067902	0.0695663	0.188387	0.193695	0.0845716
2224	0.105045	0.0957641	0.121249	0.0408351	0.11252	0.141222	0.0784195	0.158637	0.0513269	0.0949802
2225	0.172309	0.0901446	0.0562746	0.10245	0.174847	0.180535	0.0302148	0.0547075	0.0358761	0.102641
2226	0.0564458	0.0917178	0.122186	0.110707	0.11842	0.150243	0.136359	0.0783439	0.064491	0.0710854
2227	0.0258299	0.0234043	0.168951	0.126891	0.0849191	0.0731389	0.155137	0.0854164	0.140265	0.116046
2228	0.0826264	0.0312342	0.0246704	0.0749178	0.0348562	0.118124	0.19358	0.141619	0.16413	0.134242
2229	0.0616357	0.100724	0.164039	0.179588	0.184173	0.0557644	0.0774858	0.0835902	0.0716681	0.021331
2230	0.107751	0.032055	0.063254	0.103408	0.125383	0.140748	0.157484	0.115052	0.111738	0.043128
2231	0.136086	0.0401422	0.121935	0.100945	0.126135	0.109797	0.0880901	0.0806769	0.122348	0.0738455
2232	0.0263255	0.0300818	0.185339	0.0763892	0.0881511	0.108134	0.0831456	0.157607	0.187774	0.0570524
2233	0.172453	0.119707	0.0411003	0.147962	0.0725883	0.0784211	0.162802	0.109426	0.0359922	0.0595491
2234	0.0906487	0.171567	0.0305922	0.0802038	0.0528992	0.0607777	0.155134	0.0411009	0.15101	0.166066
2235	0.177598	0.0381362	0.0727416	0.158796	0.169913	0.064773	0.0952698	0.0631913	0.0518433	0.107738
2236	0.147318	0.0289626	0.0697145	0.0977952	0.11156	0.12365	0.0513739	0.153489	0.114671	0.101466
2237	0.119602	0.0990984	0.0302965	0.13332	0.0346488	0.133872	0.085617	0.17633	0.170303	0.0169117
2238	0.0155389	0.123262	0.0757613	0.129836	0.0963586	0.0571697	0.13527	0.141552	0.0851742	0.140077
2239	0.114972	0.0484153	0.118524	0.121734	0.16872	0.178482	0.0362957	0.0808436	0.0888322	0.043182
2240	0.131669	0.0339262	0.0365461	0.0942272	0.141945	0.0747845	0.110696	0.141739	0.167735	0.0667314
2241	0.158774	0.122044	0.0812559	0.105558	0.157967	0.0396929	0.0726536	0.0761347	0.0459824	0.139938
2242	0.130119	0.13579	0.0805803	0.0476067	0.120846	0.0971365	0.0613026	0.142341	0.0941836	0.0900931
2243	0.12535	0.15021	0.152677	0.0600503	0.0780193	0.0759639	0.132683	0.0502023	0.0430148	0.131829
2244	0.0240105	0.0930235	0.137295	0.131454	0.130223	0.0900163	0.125368	0.0585235	0.0808513	0.129236
2245	0.107385	0.0726829	0.21091	0.0492012	0.0740853	0.0738375	0.163718	0.185435	0.0405417	0.0222028
2246	0.0918162	0.0608004	0.19383	0.0305422	0.116513	0.0438249	0.185314	0.0209416	0.176836	0.0795822
2247	0.0932478	0.064538	0.116706	0.0454884	0.131138	0.0615741	0.120367	0.0545953	0.191657	0.120688
2248	0.102481	0.0657093	0.0707562	0.0942925	0.0684618	0.0598416	0.153882	0.0716559	0.122694	0.190226
2249	0.14424	0.105132	0.097068	0.140138	0.0703101	0.0909704	0.119861	0.0773295	0.0926974	0.0622538
2250	0.0371969	0.112782	0.105264	0.144825	0.165259	0.0311113	0.106078	0.174978	0.0802742	0.0422319
2251	0.0338508	0.202842	0.0591385	0.0804084	0.103998	0.10261	0.131032	0.0565621	0.0656727	0.163885
2252	0.16219	0.159498	0.0675001	0.0728759	0.124741	0.0770377	0.0564623	0.065461	0.154057	0.0601773
2253	0.0175292	0.0963149	0.0889804	0.15532	0.0795296	0.0859918	0.111231	0.160995	0.107119	0.0969878
2254	0.0850116	0.0553415	0.0315069	0.091249	0.128225	0.14757	0.077952	0.038179	0.186067	0.158898
2255	0.123671	0.129431	0.138029	0.135937	0.0402229	0.022088	0.126411	0.15204	0.0309764	0.101194
2256	0.097081	0.104765	0.132602	0.14424	0.0505511	0.0278205	0.0750615	0.14966	0.115084	0.103134
2257	0.0673371	0.0345379	0.228154	0.0658232	0.116571	0.0909797	0.0647838	0.226891	0.0278378	0.0770842
2258	0.118295	0.133436	0.178169	0.0546711	0.0861389	0.207006	0.0400285	0.073205	0.0230321	0.0860172
2259	0.0931673	0.0347329	0.0783853	0.0918042	0.0436631	0.0388003	0.199182	0.0963825	0.252025	0.0718573
2260	0.0805306	0.149525	0.0747993	0.0411304	0.106771	0.166979	0.108918	0.0720492	0.0650525	0.134246
2261	0.0407445	0.0345685	0.0211912	0.165101	0.170632	0.0543029	0.101192	0.139329	0.177303	0.0956368
2262	0.143512	0.037129	0.0606586	0.142813	0.126703	0.0683059	0.0529949	0.120911	0.131475	0.115496
2263	0.0921592	0.0547243	0.0839697	0.141866	0.0927063	0.102976	0.133298	0.135013	0.0489562	0.114331
2264	0.0449397	0.154682	0.0984143	0.108265	0.151477	0.0237101	0.145116	0.0332972	0.0845406	0.155559
2265	0.12293	0.163513	0.145221	0.15266	0.0484151	0.055424	0.124328	0.0748652	0.0786005	0.0340425
2266	0.157264	0.197145	0.108572	0.105735	0.0538915	0.0766816	0.066526	0.0524559	0.102036	0.0796934
2267	0.032967	0.117746	0.138414	0.0815213	0.0737446	0.0399578	0.171405	0.167583	0.0796356	0.0970256
2268	0.176036	0.138609	0.0450537	0.105493	0.0952543	0.107947	0.151987	0.0313107	0.118622	0.0296879
2269	0.102326	0.162091	0.08874	0.0457139	0.0904746	0.136749	0.125397	0.113767	0.0611697	0.0735719
2270	0.111736	0.100628	0.0545961	0.140113	0.0803838	0.150081	0.0985097	0.146134	0.0242036	0.0936149
2271	0.112968	0.0485288	0.161903	0.0966099	0.0982209	0.0840707	0.121568	0.0544815	0.148187	0.0734625
2272	0.0551635	0.0749651	0.0495503	0.179271	0.0893244	0.115205	0.18605	0.185991	0.0262052	0.0382748
2273	0.0576096	0.109378	0.0536518	0.0567245	0.068884	0.143121	0.136218	0.135493	0.12279	0.11613
2274	0.0403823	0.130143	0.0246662	0.121975	0.0643705	0.0358832	0.152599	0.159024	0.147879	0.123078
2275	0.115164	0.167417	0.0675434	0.0739411	0.0847597	0.0199788	0.160348	0.0915183	0.138339	0.08099
2276	0.144357	0.101759	0.0604554	0.114532	0.0930365	0.0998322	0.139675	0.0580158	0.0572153	0.131122
2277	0.168097	0.057709	0.121277	0.0861093	0.047339	0.0920736	0.129379	0.100596	0.125295	0.0721252
2278	0.0545849	0.114328	0.0289134	0.149085	0.16817	0.0327279	0.111148	0.169658	0.0264271	0.144958
2279	0.0692497	0.141466	0.183979	0.072818	0.0595997	0.0441014	0.113526	0.113418	0.167355	0.0344872
2280	0.0982068	0.183479	0.0444183	0.137269	0.131885	0.0823672	0.133812	0.0723825	0.091332	0.0248483
2281	0.0699277	0.161114	0.101034	0.0248579	0.162536	0.107287	0.049232	0.0884523	0.0959014	0.139657
2282	0.101621	0.098725	0.044369	0.0360954	0.177536	0.140645	0.163513	0.0860997	0.0588852	0.092511
2283	0.0813663	0.092362	0.0196221	0.0771907	0.177481	0.152257	0.172637	0.132247	0.0247145	0.0701217
2284	0.133737	0.155629	0.135897	0.0328057	0.169995	0.0516472	0.121103	0.0618949	0.0228161	0.114476
2285	0.105975	0.0767621	0.170122	0.0572632	0.0969753	0.17152	0.0191818	0.138116	0.104257	0.0598275
2286	0.0619196	0.14877	0.0919479	0.0436229	0.0414196	0.128399	0.144431	0.0722088	0.057948	0.209334
2287	0.176059	0.0538314	0.0418917	0.0319694	0.117151	0.142368	0.105454	0.119581	0.180772	0.0309225
2288	0.103099	0.11942	0.0217653	0.107527	0.0873308	0.0785868	0.0990447	0.0954229	0.134922	0.152882
2289	0.132828	0.124331	0.0828842	0.150484	0.0941699	0.0303236	0.0894429	0.0825023	0.187003	0.0260313
2290	0.0973398	0.122431	0.0490991	0.0344388	0.132313	0.0902282	0.0776742	0.144382	0.0876158	0.164479
2291	0.0205263	0.0755466	0.0924335	0.112902	0.0319191	0.155086	0.156285	0.149544	0.113001	0.0927567
2292	0.149189	0.140889	0.111495	0.140992	0.0186438	0.0918604	0.0791413	0.0211501	0.0921498	0.154489
2293	0.123707	0.152977	0.0615834	0.122799	0.0844745	0.103414	0.0695027	0.10971	0.133004	0.0388277
2294	0.134983	0.1073	0.0274716	0.1042	0.187893	0.163112	0.0731716	0.0656025	0.0371767	0.0990893
2295	0.16564	0.0562871	0.131957	0.123243	0.146994	0.0788311	0.0428726	0.151749	0.0491521	0.0532751
2296	0.085709	0.134075	0.0688572	0.0763653	0.0941998	0.160312	0.0256938	0.157978	0.0409083	0.155901
2297	0.157264	0.049114	0.0327472	0.17172	0.0217502	0.0327833	0.146581	0.139923	0.0926817	0.155435
2298	0.0948652	0.110338	0.0266508	0.0698415	0.103703	0.144433	0.0725369	0.0863731	0.139728	0.15153
2299	0.05909	0.19014	0.0245716	0.0566014	0.121541	0.0698448	0.176206	0.16447	0.0725323	0.0650032
2300	0.132112	0.0891556	0.0531087	0.111115	0.162023	0.0655113	0.0950965	0.0568412	0.050572	0.184465
2301	0.108025	0.0505299	0.0545801	0.0750803	0.0885656	0.0277285	0.0573063	0.203625	0.199132	0.135427
2302	0.0300894	0.109373	0.175958	0.117429	0.0275042	0.0174714	0.17492	0.121514	0.0697961	0.155946
2303	0.131073	0.122573	0.0724903	0.0311328	0.0468997	0.158185	0.152907	0.107179	0.0268276	0.150733
2304	0.0675767	0.143423	0.0713964	0.137297	0.130879	0.118265	0.0661478	0.0374915	0.0812429	0.146281
2305	0.0670271	0.104976	0.0383522	0.18985	0.0652134	0.0584502	0.0661669	0.132176	0.1011	0.176689
2306	0.0601693	0.130737	0.0476576	0.123182	0.117757	0.046294	0.0777239	0.131231	0.0750399	0.190208
2307	0.121038	0.0743242	0.178313	0.0490014	0.134541	0.069105	0.0736358	0.0211522	0.150446	0.128443
2308	0.152416	0.178032	0.0197728	0.0762298	0.0524367	0.167231	0.156396	0.0825727	0.0358935	0.0790191
2309	0.0957475	0.0509852	0.140266	0.120712	0.133072	0.16344	0.0569264	0.154111	0.0666178	0.0181227
2310	0.133009	0.16367	0.0694684	0.0355334	0.127359	0.0452283	0.111366	0.189662	0.0614692	0.0632344
2311	0.144072	0.126689	0.106547	0.032884	0.0783038	0.143381	0.048779	0.0589403	0.12556	0.134844
2312	0.0724983	0.098631	0.103879	0.0737265	0.133387	0.145675	0.108425	0.175262	0.044648	0.0438677
2313	0.130118	0.0600836	0.0673531	0.0822119	0.153381	0.117776	0.140318	0.127608	0.0367944	0.0843566
2314	0.156448	0.14295	0.0738112	0.171903	0.0250399	0.0478679	0.0940641	0.115397	0.0751916	0.0973268
2315	0.0297586	0.212229	0.0261932	0.0747328	0.160388	0.0981279	0.0864873	0.149964	0.127199	0.0349212
2316	0.16686	0.0179295	0.0774762	0.0558557	0.176598	0.020116	0.160232	0.122328	0.0566472	0.145956
2317	0.16668	0.144181	0.0656553	0.0402928	0.0466676	0.0306905	0.042253	0.202254	0.103076	0.15825
2318	0.209808	0.0469456	0.0877159	0.185402	0.0616104	0.0536254	0.0612909	0.0955549	0.160317	0.0377307
2319	0.156868	0.061537	0.0378575	0.100016	0.0171431	0.162473	0.167017	0.109009	0.0538505	0.134228
2320	0.155695	0.05076	0.104974	0.0678292	0.120181	0.0610762	0.100235	0.106953	0.118674	0.113622
2321	0.143962	0.0522257	0.103446	0.0328731	0.0735874	0.145742	0.0344214	0.133496	0.183439	0.0968073
2322	0.0700411	0.146752	0.1187	0.110182	0.106581	0.0263748	0.0735599	0.146978	0.050474	0.150357
2323	0.18331	0.0856036	0.177912	0.0619561	0.0706637	0.0413592	0.071881	0.0350368	0.125413	0.146865
2324	0.0756354	0.0419473	0.149776	0.0281057	0.132867	0.125985	0.0609024	0.146824	0.105951	0.132006
2325	0.173334	0.0365983	0.225831	0.0820212	0.0440131	0.146994	0.138481	0.0819592	0.0429408	0.0278267
2326	0.129122	0.0722012	0.137718	0.0790348	0.126744	0.0799011	0.012694	0.117534	0.122802	0.12225
2327	0.0904279	0.175578	0.106725	0.112604	0.0402543	0.0225736	0.139117	0.134634	0.0428125	0.135273
2328	0.120757	0.0658104	0.0173601	0.171171	0.142833	0.0930743	0.0506549	0.11046	0.11074	0.11714
2329	0.095777	0.0881714	0.102815	0.118723	0.116915	0.0435813	0.144168	0.178203	0.0500223	0.0616242
2330	0.153568	0.0550997	0.191269	0.0476899	0.0912402	0.0816895	0.0906003	0.0413461	0.0509396	0.196559
2331	0.0994337	0.136781	0.0167927	0.140777	0.121677	0.136151	0.116111	0.109962	0.0716668	0.0506482
2332	0.0593823	0.154662	0.14499	0.120287	0.0602593	0.145606	0.0196452	0.0220633	0.138235	0.13487
2333	0.0930594	0.158413	0.177457	0.109199	0.0401723	0.0296424	0.0214985	0.140384	0.0849367	0.145238
2334	0.137992	0.202072	0.116696	0.0967565	0.0387812	0.0821113	0.0864347	0.116603	0.0605359	0.0620167
2335	0.201668	0.128227	0.0316967	0.181546	0.055068	0.0799519	0.0588019	0.0866707	0.033877	0.142493
2336	0.0981462	0.0781807	0.0524844	0.103976	0.130144	0.065218	0.0659298	0.0953656	0.162785	0.14777
2337	0.0968503	0.168928	0.0598152	0.127088	0.12899	0.079671	0.0232006	0.0962616	0.0454678	0.173728
2338	0.198873	0.136548	0.0746694	0.0380416	0.0855158	0.133275	0.191803	0.071068	0.0345241	0.0356819
2339	0.0917818	0.131421	0.0298358	0.0252945	0.107944	0.171199	0.0860906	0.073249	0.122565	0.16062
2340	0.225869	0.0462501	0.0349985	0.248728	0.103272	0.0744036	0.0278961	0.0720118	0.0384803	0.128091
2341	0.0860327	0.1395	0.11023	0.168339	0.050738	0.0970161	0.0957997	0.106206	0.026068	0.120071
2342	0.0363185	0.14101	0.152374	0.113359	0.0422111	0.0680448	0.147156	0.0946188	0.110588	0.0943196
2343	0.0271068	0.0560731	0.201139	0.0619545	0.0462217	0.066443	0.167756	0.0731044	0.168189	0.132012
2344	0.0467105	0.127532	0.209127	0.0837579	0.0421204	0.164432	0.0621569	0.0403677	0.173315	0.0504808
2345	0.135189	0.0809892	0.0948993	0.159751	0.142094	0.0481256	0.0500021	0.0421097	0.107048	0.139792
2346	0.153718	0.053355	0.154207	0.130305	0.134445	0.0357231	0.0861489	0.0694436	0.0722773	0.110376
2347	0.0453379	0.110326	0.142019	0.0600253	0.146476	0.105966	0.077846	0.151103	0.0802343	0.0806657
2348	0.119193	0.0656489	0.0419704	0.066028	0.149478	0.101214	0.164851	0.0478887	0.117706	0.126021
2349	0.0508413	0.12536	0.185334	0.0420562	0.185144	0.0268929	0.136182	0.0646564	0.0231801	0.160354
2350	0.0302375	0.0290626	0.217412	0.0700248	0.130383	0.200797	0.138666	0.0702744	0.0386964	0.0744461
2351	0.134492	0.0396794	0.132855	0.0931375	0.160514	0.159028	0.110806	0.0733429	0.0274978	0.0686469
2352	0.163599	0.152375	0.171797	0.0476591	0.0556948	0.025011	0.105471	0.0482255	0.0849512	0.145217
2353	0.0963267	0.102779	0.125494	0.149085	0.117414	0.14241	0.0892566	0.123895	0.0291162	0.0242231
2354	0.130546	0.0562354	0.0831947	0.137023	0.114249	0.115622	0.137232	0.081738	0.0978694	0.0462906
2355	0.147241	0.114929	0.159375	0.101651	0.0347096	0.121664	0.0440469	0.128562	0.0323727	0.115449
2356	0.132423	0.078017	0.0599597	0.179374	0.0349868	0.165321	0.11052	0.043319	0.0778292	0.11825
2357	0.163856	0.107453	0.120028	0.0877569	0.110973	0.0311743	0.154964	0.122881	0.0578569	0.0430572
2358	0.074228	0.0895869	0.188002	0.140941	0.0562875	0.125526	0.0630504	0.14243	0.0416407	0.078308
2359	0.111826	0.029237	0.0790873	0.073566	0.0987602	0.159481	0.173973	0.0632679	0.0745355	0.136267
2360	0.174339	0.126823	0.115025	0.114482	0.115831	0.0613627	0.0440813	0.141023	0.0300393	0.076995
2361	0.073818	0.037142	0.152698	0.159221	0.135702	0.116456	0.0967187	0.0379119	0.130636	0.0596965
2362	0.0453609	0.177694	0.183382	0.128922	0.0741747	0.0256267	0.14006	0.0505578	0.0530643	0.121157
2363	0.145989	0.0265277	0.13319	0.131407	0.138977	0.0872406	0.103505	0.0595	0.102719	0.0709443
2364	0.0775902	0.0686839	0.146549	0.126169	0.151554	0.211983	0.0564687	0.0956255	0.0364301	0.0289475
2365	0.0365725	0.0403687	0.166204	0.129755	0.137534	0.0651577	0.0197909	0.125737	0.111327	0.167553
2366	0.121591	0.0251479	0.144081	0.123395	0.110151	0.135697	0.0191918	0.121863	0.0762307	0.122651
2367	0.126336	0.19392	0.0724817	0.111772	0.0550834	0.134083	0.0256659	0.142953	0.0911581	0.0465465
2368	0.0592484	0.0754042	0.184214	0.148444	0.176998	0.0771678	0.0532663	0.0590983	0.0650587	0.101101
2369	0.169329	0.0255942	0.141729	0.106526	0.0644241	0.100485	0.165545	0.0809061	0.0454947	0.0999665
2370	0.125325	0.0577548	0.0360115	0.118429	0.128438	0.118928	0.102714	0.0768199	0.110605	0.124974
2371	0.158237	0.0192699	0.081795	0.0674181	0.111764	0.0369352	0.157631	0.116456	0.135499	0.114995
2372	0.0973072	0.0410252	0.0761934	0.1062	0.132964	0.114411	0.100334	0.119333	0.0949703	0.117261
2373	0.0288846	0.218957	0.0771535	0.0616469	0.186621	0.0790178	0.163101	0.111371	0.0322727	0.0409738
2374	0.0173531	0.0456326	0.1543	0.0652499	0.12136	0.0899526	0.0940427	0.154463	0.151936	0.10571
2375	0.0203143	0.0587616	0.108036	0.12725	0.0962938	0.139466	0.0747847	0.104484	0.133037	0.137572
2376	0.0392686	0.0575166	0.153399	0.114624	0.0503292	0.13902	0.16521	0.0414607	0.13239	0.106781
2377	0.0801923	0.150402	0.152341	0.0695832	0.0605913	0.0545912	0.165387	0.08833	0.0448239	0.133758
2378	0.130643	0.0402822	0.109638	0.0538238	0.0998768	0.0895187	0.142624	0.0988724	0.146686	0.0880351
2379	0.0929056	0.108071	0.113462	0.151267	0.117548	0.130072	0.0537426	0.0690222	0.0574078	0.106501
2380	0.150755	0.108963	0.0757952	0.0514033	0.0785079	0.0697153	0.0944091	0.137321	0.0430413	0.190089
2381	0.155867	0.087786	0.0972797	0.0779465	0.0450035	0.0861417	0.156332	0.133414	0.138129	0.0221015
2382	0.137276	0.0552002	0.0481848	0.20065	0.124271	0.136281	0.035691	0.122975	0.103712	0.0357589
2383	0.134284	0.0954685	0.0281527	0.161673	0.126028	0.170069	0.140828	0.0218573	0.05564	0.0659999
2384	0.0613046	0.0446	0.0838791	0.138102	0.122105	0.123734	0.138456	0.0950789	0.140289	0.052452
2385	0.100955	0.128543	0.108723	0.0409286	0.10412	0.0376807	0.115529	0.122069	0.173638	0.0678143
2386	0.0893241	0.200416	0.138275	0.0818576	0.0206878	0.0192509	0.198052	0.0915721	0.116047	0.0445184
2387	0.118483	0.137079	0.120995	0.114023	0.135251	0.102997	0.0899521	0.121746	0.0390017	0.020472
2388	0.0792554	0.110829	0.017583	0.18534	0.0481271	0.0267701	0.190786	0.187337	0.0232865	0.130686
2389	0.110503	0.131637	0.133966	0.0612595	0.107795	0.124131	0.0653352	0.057998	0.103068	0.104308
2390	0.0389404	0.127013	0.175603	0.155349	0.0527016	0.052813	0.135485	0.140203	0.0973054	0.0245872
2391	0.168585	0.216721	0.0202912	0.0529508	0.166744	0.0422228	0.0440801	0.0890594	0.1289	0.0704465
2392	0.0637726	0.0574712	0.15586	0.0443777	0.192796	0.0967403	0.032655	0.062782	0.109406	0.184139
2393	0.0292474	0.101871	0.166036	0.043626	0.0565184	0.217476	0.138662	0.0229751	0.100829	0.122758
2394	0.0431247	0.0423668	0.031604	0.147497	0.122537	0.206396	0.144729	0.0625168	0.112962	0.0862659
2395	0.14982	0.0346601	0.171033	0.0626236	0.171061	0.181671	0.0869447	0.0501366	0.0533567	0.0386934
2396	0.131981	0.112271	0.149558	0.0281042	0.167576	0.0339862	0.171093	0.035663	0.056615	0.113153
2397	0.0352525	0.168612	0.107066	0.0760287	0.144164	0.0220237	0.129865	0.106527	0.0663444	0.144117
2398	0.0641936	0.109501	0.085123	0.0557446	0.053429	0.117363	0.107799	0.215638	0.0541682	0.137041
2399	0.0220401	0.0314549	0.0955689	0.067884	0.170067	0.101472	0.132914	0.11602	0.124515	0.138065
2400	0.124797	0.14356	0.0500793	0.0654528	0.129261	0.0225636	0.157437	0.0709694	0.169879	0.066001
2401	0.0411199	0.153663	0.0626986	0.117365	0.130744	0.0528466	0.0950461	0.132952	0.113063	0.100503
2402	0.0764138	0.0951562	0.0876421	0.060714	0.0332475	0.198945	0.069688	0.193489	0.0635241	0.12118
2403	0.159782	0.0595609	0.145896	0.0634376	0.0504488	0.117449	0.120484	0.0959141	0.061096	0.12593
2404	0.0900399	0.0654011	0.143568	0.108435	0.0917495	0.137931	0.110678	0.0856543	0.0944111	0.0721324
2405	0.142737	0.0295727	0.136092	0.0882715	0.148247	0.13359	0.0328082	0.170142	0.0525842	0.0659557
2406	0.14747	0.0294264	0.115455	0.0615744	0.149849	0.0525566	0.11016	0.100468	0.159359	0.0736821
2407	0.139347	0.0575925	0.145443	0.0946757	0.105697	0.12525	0.0840506	0.0604847	0.145051	0.042408
2408	0.171596	0.092477	0.0285739	0.11986	0.140098	0.0728783	0.146788	0.103242	0.0593303	0.0651558
2409	0.0287324	0.0322328	0.0611208	0.109356	0.0882532	0.130389	0.155679	0.103456	0.153728	0.137052
2410	0.0601618	0.0331175	0.0651018	0.179392	0.0210742	0.108012	0.0866039	0.103378	0.163728	0.179431
2411	0.116133	0.136461	0.0226112	0.0564497	0.115985	0.132039	0.0912088	0.125041	0.0787064	0.125364
2412	0.0436649	0.163908	0.10341	0.0887659	0.0808547	0.132311	0.122026	0.0956053	0.13351	0.0359449
2413	0.0853959	0.183779	0.167293	0.0757977	0.200962	0.031955	0.0551967	0.138008	0.0317053	0.0299073
2414	0.147207	0.0279054	0.0386219	0.0341715	0.0514919	0.132193	0.171725	0.184907	0.0957757	0.116003
2415	0.0787511	0.147407	0.0949322	0.142439	0.0925037	0.0705054	0.0370351	0.0870574	0.13799	0.111378
2416	0.15143	0.125852	0.0445082	0.0533627	0.0484546	0.0753183	0.140384	0.0985021	0.135832	0.126356
2417	0.102187	0.025008	0.0751641	0.20489	0.191143	0.142318	0.0266108	0.0267832	0.103941	0.101956
2418	0.0363662	0.164817	0.0830432	0.137988	0.0876172	0.146737	0.104927	0.137135	0.0525658	0.0488031
2419	0.101672	0.112317	0.109124	0.122148	0.152792	0.073239	0.0713293	0.0297387	0.091677	0.135963
2420	0.149678	0.0852627	0.109916	0.119262	0.0896007	0.131467	0.0249271	0.0757863	0.0763174	0.137783
2421	0.0280001	0.105582	0.127321	0.0990771	0.122732	0.0823585	0.0827806	0.128693	0.139586	0.0838691
2422	0.172127	0.101328	0.140309	0.125952	0.0761859	0.0494925	0.129183	0.0347467	0.0578264	0.11285
2423	0.094813	0.0942621	0.0414964	0.0536772	0.163889	0.074849	0.132722	0.0955618	0.0891825	0.159547
2424	0.0342672	0.0278478	0.0575697	0.10479	0.0448674	0.180738	0.0781864	0.108993	0.202109	0.160632
2425	0.0672129	0.0688754	0.129382	0.157137	0.0947306	0.0969862	0.125256	0.060627	0.145983	0.0538104
2426	0.139405	0.122917	0.0248154	0.144929	0.140149	0.0347425	0.0779616	0.103899	0.154071	0.0571118
2427	0.0579752	0.126672	0.0801423	0.0673153	0.0756475	0.109138	0.107479	0.14489	0.11644	0.1143
2428	0.143929	0.145057	0.0363428	0.13494	0.140251	0.0453633	0.0769721	0.0615699	0.133031	0.0825435
2429	0.105188	0.0684624	0.134636	0.13301	0.0975659	0.140705	0.0652182	0.182464	0.0337715	0.0389793
2430	0.0919442	0.0864148	0.120244	0.0924088	0.102326	0.122587	0.100703	0.0479711	0.104181	0.131221
2431	0.14537	0.0779359	0.144296	0.02132	0.104178	0.146919	0.171378	0.119817	0.0463925	0.0223931
2432	0.120263	0.0663954	0.0725352	0.021149	0.149873	0.130251	0.141873	0.111157	0.0769221	0.10958
2433	0.0466458	0.105398	0.115249	0.113993	0.0941084	0.127233	0.17652	0.10994	0.0602572	0.0506558
2434	0.0185291	0.0289919	0.0950365	0.123261	0.123133	0.120406	0.178042	0.168325	0.0906328	0.0536429
2435	0.0498989	0.0478278	0.0769531	0.101364	0.073565	0.165519	0.055935	0.146857	0.118885	0.163194
2436	0.0611725	0.109439	0.0728637	0.155674	0.0824916	0.157361	0.0614033	0.0594844	0.114317	0.125794
2437	0.118961	0.0806967	0.150285	0.0664513	0.159197	0.0530546	0.0741068	0.0401686	0.106904	0.150175
2438	0.0568288	0.140338	0.11546	0.0484752	0.0395616	0.172851	0.118991	0.0285019	0.159925	0.119068
2439	0.141701	0.0742292	0.0779883	0.0760942	0.0647505	0.115766	0.181681	0.0240233	0.147562	0.0962051
2440	0.109625	0.129924	0.0634842	0.0821303	0.146526	0.0881306	0.133829	0.122474	0.0922937	0.0315828
2441	0.0914788	0.123226	0.109188	0.0347946	0.131808	0.113175	0.106649	0.087716	0.106701	0.0952648
2442	0.0476938	0.160596	0.155555	0.0402373	0.0491183	0.0981221	0.138315	0.116985	0.0754804	0.117898
2443	0.113568	0.0753391	0.134617	0.139189	0.115801	0.0345421	0.132498	0.126265	0.0408225	0.0873594
2444	0.0387724	0.117942	0.0427975	0.0700863	0.091169	0.115342	0.201057	0.116247	0.165199	0.0413889
2445	0.107231	0.141537	0.0219524	0.0405369	0.0776198	0.161714	0.114051	0.145431	0.0682058	0.121721
2446	0.0678457	0.0701943	0.0910987	0.0227172	0.195562	0.165021	0.129805	0.0485333	0.103725	0.105497
2447	0.0488512	0.139824	0.121105	0.125623	0.112334	0.0240625	0.110431	0.0903235	0.124021	0.103425
2448	0.136771	0.140919	0.196172	0.0808788	0.183221	0.0468851	0.110167	0.0306187	0.035562	0.0388055
2449	0.150208	0.171766	0.183338	0.0594619	0.154549	0.0448587	0.0274994	0.10604	0.0185217	0.0837564
2450	0.0568839	0.0621474	0.160651	0.109937	0.187795	0.0965842	0.0214718	0.107557	0.160166	0.036806
2451	0.0288413	0.12987	0.134607	0.0602452	0.0255035	0.148752	0.15084	0.111632	0.0817822	0.127926
2452	0.1244	0.0821819	0.0490303	0.131144	0.0473676	0.148637	0.135507	0.0894676	0.0467367	0.145528
2453	0.134994	0.121143	0.0987329	0.13153	0.0529958	0.0749993	0.0691651	0.0416149	0.136772	0.138052
2454	0.163677	0.12115	0.0582565	0.0674942	0.0893578	0.175827	0.0940396	0.0932036	0.0216754	0.115318
2455	0.108991	0.115064	0.100345	0.0899481	0.135871	0.0832506	0.138841	0.0518119	0.0860073	0.0898703
2456	0.179937	0.120048	0.143849	0.139325	0.0601419	0.127425	0.0764055	0.0444753	0.0233865	0.0850073
2457	0.0239392	0.203015	0.0671272	0.0208135	0.211899	0.0936901	0.0449597	0.14718	0.0938021	0.0935746
2458	0.0797664	0.160956	0.0437088	0.114869	0.113072	0.122968	0.0266759	0.112778	0.106325	0.118882
2459	0.149672	0.181442	0.0299943	0.0626849	0.0619917	0.126633	0.101205	0.178951	0.0340031	0.0734223
2460	0.0924327	0.101383	0.127881	0.159624	0.0729785	0.127567	0.0579485	0.119372	0.0194419	0.121371
2461	0.0918697	0.0361927	0.0792803	0.109265	0.122246	0.138414	0.15197	0.0336179	0.116874	0.12027
2462	0.167416	0.0699328	0.132124	0.118153	0.182276	0.0774905	0.119198	0.049961	0.0239733	0.0594759
2463	0.157565	0.0752171	0.134022	0.0687659	0.145832	0.0902906	0.0934759	0.112994	0.0374963	0.0843404
2464	0.128649	0.141384	0.135867	0.0867504	0.140003	0.0952392	0.0696317	0.0972807	0.0139251	0.0912692
2465	0.135192	0.099474	0.0932985	0.10058	0.130156	0.0866834	0.0866818	0.0602648	0.0988928	0.108777
2466	0.0797544	0.0390018	0.154573	0.0938267	0.0821659	0.104559	0.0989632	0.0653413	0.136505	0.14531
2467	0.0714985	0.109993	0.0933204	0.0666087	0.073417	0.0914673	0.192834	0.143052	0.0523613	0.105447
2468	0.130398	0.104096	0.0627258	0.0267784	0.156061	0.141113	0.0389918	0.0945017	0.125295	0.12004
2469	0.0663137	0.140661	0.158699	0.141172	0.140104	0.0841742	0.0692464	0.0486415	0.107689	0.0433012
2470	0.154716	0.0211881	0.0730295	0.0449599	0.165224	0.0382891	0.161318	0.097465	0.111874	0.131937
2471	0.114557	0.0943984	0.16369	0.0305821	0.152482	0.0766031	0.0931238	0.166767	0.0796644	0.0281329
2472	0.153846	0.0636795	0.0443331	0.069011	0.158957	0.121979	0.129209	0.0740058	0.150896	0.0340837
2473	0.0386172	0.128607	0.245757	0.0963276	0.0350029	0.0402613	0.189578	0.0385191	0.15905	0.0282799
2474	0.0274441	0.067588	0.0456257	0.0775239	0.0837444	0.171759	0.0955311	0.0698887	0.198742	0.162153
2475	0.166259	0.0723359	0.0877391	0.0481157	0.156217	0.109221	0.0773672	0.0833111	0.042947	0.156488
2476	0.131425	0.0977707	0.140596	0.16985	0.103189	0.144287	0.0268205	0.0632037	0.0230065	0.0998502
2477	0.174461	0.043601	0.185492	0.157999	0.0294304	0.0858445	0.104417	0.0418986	0.119395	0.0574623
2478	0.133868	0.0892384	0.100702	0.133723	0.124613	0.0199705	0.0672069	0.136052	0.0626303	0.131996
2479	0.085031	0.0597139	0.0545712	0.145082	0.0918771	0.13343	0.144806	0.138486	0.0957611	0.0512413
2480	0.125299	0.0872664	0.0222239	0.136765	0.0574249	0.117953	0.145992	0.0498128	0.191969	0.0652949
2481	0.0930254	0.12632	0.114698	0.0568383	0.115204	0.116201	0.121536	0.131649	0.0300819	0.0944476
2482	0.0713411	0.0718017	0.0991185	0.0778167	0.0809492	0.107129	0.117021	0.116597	0.146593	0.111633
2483	0.153205	0.0379826	0.0986907	0.129166	0.0660256	0.173853	0.127325	0.0647047	0.0767825	0.0722645
2484	0.0439504	0.209118	0.0327356	0.0720741	0.0492994	0.163395	0.219716	0.118116	0.0513419	0.040253
2485	0.164427	0.138181	0.170812	0.0373047	0.0448066	0.130266	0.0747523	0.0661801	0.103203	0.0700662
2486	0.0449906	0.0646966	0.0566992	0.157814	0.129362	0.15678	0.0847586	0.0939001	0.160766	0.0502323
2487	0.127805	0.0142105	0.1417	0.100752	0.126403	0.0732503	0.142652	0.0387659	0.113322	0.12114
2488	0.105267	0.114698	0.0760227	0.0853345	0.100493	0.0263675	0.0751771	0.146929	0.093463	0.176248
2489	0.167048	0.0587549	0.0991045	0.0449887	0.107235	0.062835	0.0766877	0.195703	0.14797	0.0396744
2490	0.0855764	0.125338	0.176531	0.142493	0.108396	0.096113	0.080797	0.0653787	0.0235486	0.095828
2491	0.0919046	0.136244	0.0790572	0.0237198	0.118291	0.0857562	0.0879647	0.118044	0.145556	0.113463
2492	0.122652	0.159559	0.124857	0.0424067	0.126149	0.0790208	0.0183489	0.0496373	0.121502	0.155867
2493	0.058874	0.057185	0.1027	0.0252296	0.0799469	0.138753	0.0426892	0.184615	0.148879	0.161129
2494	0.120478	0.0747276	0.139753	0.129414	0.151894	0.0587698	0.075503	0.146091	0.0660545	0.0373149
2495	0.145621	0.126995	0.0442417	0.0312021	0.0878151	0.142049	0.0643645	0.0220362	0.148674	0.187002
2496	0.21203	0.158533	0.0286601	0.135419	0.0487868	0.0656832	0.0369531	0.19876	0.0425585	0.0726158
2497	0.0884251	0.046329	0.200753	0.207344	0.0525155	0.059945	0.0235517	0.0325318	0.169515	0.11909
2498	0.102407	0.133955	0.100964	0.0462903	0.0916195	0.0807287	0.144945	0.158833	0.110134	0.0301242
2499	0.0611654	0.0208742	0.0920084	0.0308219	0.139747	0.117087	0.136716	0.196595	0.0870951	0.117889
2500	0.0661007	0.147392	0.155689	0.155219	0.0930701	0.0257616	0.0451656	0.0959595	0.0843129	0.13133
2501	0.0575458	0.106957	0.0586962	0.133327	0.108063	0.133641	0.0641139	0.109851	0.098056	0.12975
2502	0.137407	0.0953764	0.0329262	0.113003	0.022165	0.111755	0.125804	0.0940602	0.112253	0.155251
2503	0.142486	0.0686413	0.164088	0.0361825	0.0551759	0.163234	0.0209881	0.162255	0.11305	0.0738979
2504	0.167031	0.138838	0.0529344	0.0660808	0.0861881	0.144441	0.108715	0.0570294	0.0934595	0.085283
2505	0.121195	0.177004	0.0458692	0.182037	0.0837075	0.135072	0.0577818	0.0712346	0.0817588	0.0443406
2506	0.0942007	0.133241	0.076228	0.1019	0.136744	0.144722	0.05552	0.0779598	0.149134	0.0303508
2507	0.115708	0.133031	0.0480763	0.0670711	0.132378	0.105085	0.0573476	0.0990931	0.108036	0.134174
2508	0.0699058	0.0966689	0.0411581	0.115324	0.170603	0.0314986	0.0502937	0.142941	0.115646	0.165961
2509	0.035401	0.0448146	0.090373	0.169459	0.103919	0.130206	0.157054	0.0568558	0.152734	0.0591833
2510	0.095178	0.0269625	0.113389	0.0281016	0.0938415	0.129607	0.187722	0.125081	0.0655923	0.134524
2511	0.0707382	0.0360442	0.0769111	0.041033	0.190994	0.187373	0.0641909	0.0602908	0.161881	0.110544
2512	0.019901	0.0813537	0.185577	0.1152	0.0891912	0.0911795	0.0618638	0.108857	0.080033	0.166844
2513	0.15099	0.082114	0.170361	0.0597885	0.0287971	0.0753813	0.0456198	0.142358	0.101362	0.143228
2514	0.0578989	0.160279	0.150837	0.0709697	0.0726206	0.0236324	0.161527	0.184297	0.0396472	0.0782916
2515	0.0776264	0.194431	0.0433114	0.0677747	0.148063	0.124342	0.0287131	0.0452204	0.187822	0.082696
2516	0.121731	0.165415	0.125873	0.105817	0.0292419	0.092909	0.0542211	0.0990658	0.0775976	0.128129
2517	0.0244637	0.196936	0.0329566	0.0272284	0.19295	0.0665009	0.186555	0.131168	0.107575	0.0336654
2518	0.120825	0.0967545	0.138876	0.0742458	0.0940975	0.146863	0.0553018	0.132927	0.0294973	0.110613
2519	0.189395	0.0301203	0.069503	0.0313121	0.105194	0.0515775	0.091141	0.0830396	0.169369	0.179349
2520	0.105861	0.0868283	0.1214	0.148084	0.145709	0.0204968	0.0649589	0.155464	0.135265	0.0159341
2521	0.153432	0.0611592	0.102332	0.122399	0.0619464	0.125978	0.0649303	0.156691	0.101192	0.0499407
2522	0.12283	0.132084	0.0466506	0.102935	0.0804143	0.11057	0.140367	0.0804209	0.0800766	0.103651
2523	0.0854446	0.110866	0.132395	0.101528	0.0908819	0.12925	0.109853	0.054763	0.133949	0.0510693
2524	0.0761727	0.130251	0.13672	0.0670605	0.0444908	0.053855	0.104588	0.168686	0.171934	0.046242
2525	0.0168915	0.126767	0.11215	0.0891721	0.0454336	0.137789	0.141146	0.0757488	0.130105	0.124797
2526	0.107868	0.167788	0.104468	0.123845	0.126665	0.117578	0.104806	0.0418372	0.0403112	0.064834
2527	0.112617	0.178208	0.0545442	0.0590246	0.0991305	0.0566741	0.0440477	0.0228187	0.194008	0.178927
2528	0.050696	0.145311	0.145422	0.115261	0.104163	0.143391	0.106879	0.0611147	0.0319209	0.0958405
2529	0.0401164	0.0268122	0.144068	0.160025	0.0837219	0.195031	0.113659	0.0202697	0.18762	0.0286779
2530	0.0802484	0.069383	0.0597786	0.0291076	0.0461832	0.154936	0.114567	0.171239	0.139829	0.134728
2531	0.158895	0.0601146	0.138641	0.0873168	0.0974526	0.135734	0.0734835	0.0530049	0.0536337	0.141724
2532	0.157901	0.136295	0.149407	0.175676	0.0991955	0.0301724	0.0192197	0.0263759	0.0625334	0.143225
2533	0.0404919	0.100325	0.124902	0.145716	0.159041	0.159164	0.106089	0.0946805	0.0168702	0.0527208
2534	0.138631	0.109834	0.0554974	0.0304645	0.0310542	0.156992	0.107111	0.104868	0.150469	0.11508
2535	0.0950108	0.0998608	0.0308066	0.0657324	0.118907	0.140705	0.0946647	0.0497399	0.156883	0.14769
2536	0.0985293	0.0741755	0.0715112	0.13159	0.190382	0.0489291	0.194775	0.0453293	0.019814	0.124965
2537	0.15346	0.138593	0.0211693	0.0591606	0.0650755	0.121703	0.0966398	0.121484	0.0610646	0.161649
2538	0.126173	0.100993	0.0532467	0.175771	0.133667	0.059995	0.0246568	0.0972422	0.0866171	0.141639
2539	0.0618535	0.040588	0.0257345	0.198821	0.10015	0.114806	0.0347523	0.0537935	0.186001	0.1835
2540	0.158898	0.131993	0.0394771	0.0672936	0.0890574	0.0914281	0.202678	0.0211885	0.107156	0.09083
2541	0.175294	0.136723	0.14568	0.0205884	0.136974	0.0398516	0.0797992	0.105847	0.14189	0.0173534
2542	0.100565	0.0370526	0.0843771	0.162653	0.179966	0.0185073	0.176215	0.0390711	0.130873	0.0707189
2543	0.0947647	0.102721	0.0492657	0.202254	0.136978	0.0582984	0.0714077	0.0984005	0.0813899	0.104519
2544	0.18734	0.114076	0.110724	0.0935849	0.0237606	0.0527225	0.0554868	0.18314	0.0275178	0.151647
2545	0.202227	0.022353	0.137179	0.0683282	0.156753	0.0285707	0.0610835	0.123584	0.124191	0.0757317
2546	0.101858	0.0771668	0.128263	0.136491	0.0797523	0.111783	0.0412129	0.101758	0.187508	0.0342073
2547	0.080094	0.132272	0.136872	0.044134	0.0385679	0.196489	0.112715	0.0974251	0.0784196	0.0830111
2548	0.151923	0.16091	0.0608138	0.104081	0.182529	0.0433808	0.0966672	0.102393	0.0419646	0.0553373
2549	0.060967	0.0353812	0.175111	0.125016	0.11096	0.0803504	0.0705068	0.126225	0.0857202	0.129763
2550	0.11018	0.0540064	0.14485	0.114792	0.124507	0.0814973	0.0791208	0.123246	0.145406	0.0223941
2551	0.142765	0.131125	0.128753	0.130945	0.0364488	0.0952716	0.136772	0.0859891	0.0484272	0.0635022
2552	0.21236	0.20096	0.130619	0.0349346	0.207979	0.0268499	0.034261	0.0928391	0.0238498	0.0353475
2553	0.133465	0.137526	0.130405	0.168249	0.0422678	0.0901845	0.067138	0.0558349	0.0474593	0.127471
2554	0.187528	0.028821	0.151725	0.0325798	0.202944	0.0624107	0.155739	0.0495052	0.0502222	0.0785245
2555	0.0323316	0.130872	0.040494	0.0825535	0.149697	0.128962	0.139854	0.113889	0.0960995	0.085247
2556	0.103138	0.0955998	0.088864	0.0673509	0.146779	0.142503	0.0659791	0.0964966	0.130686	0.0626043
2557	0.207324	0.133202	0.15746	0.0874097	0.123601	0.0273877	0.0929163	0.0328876	0.0847764	0.0530354
2558	0.133973	0.037908	0.102413	0.0680567	0.107952	0.133933	0.0417527	0.139497	0.0962657	0.138249
2559	0.170612	0.155261	0.0710619	0.0282662	0.0322625	0.0311017	0.0907981	0.127814	0.125792	0.167029
2560	0.141357	0.1447	0.0829166	0.0687828	0.13205	0.118041	0.0780368	0.092682	0.116585	0.0248483
2561	0.124765	0.151839	0.0909931	0.0155633	0.0307935	0.0669458	0.1058	0.0901239	0.163807	0.159369
2562	0.138158	0.142272	0.0903637	0.0885179	0.0730464	0.0233046	0.141998	0.0908467	0.0812946	0.130198
2563	0.0653838	0.111674	0.132615	0.0974116	0.0676246	0.103805	0.128571	0.12662	0.0526671	0.113627
2564	0.054974	0.0504404	0.104829	0.0762687	0.158545	0.0510003	0.130763	0.152129	0.135968	0.0850834
2565	0.102147	0.0930685	0.166686	0.0860564	0.0728197	0.0713724	0.0265039	0.122665	0.148756	0.109925
2566	0.185885	0.113259	0.0402657	0.150428	0.0837347	0.131737	0.171071	0.0215241	0.0276039	0.074492
2567	0.0454787	0.0873386	0.146065	0.0632795	0.063478	0.135277	0.103093	0.154819	0.102568	0.0986034
2568	0.139205	0.070062	0.0807683	0.0801541	0.106785	0.10096	0.0708569	0.18498	0.0835666	0.0826628
2569	0.0393459	0.0629016	0.153005	0.162552	0.0924712	0.082543	0.0886573	0.0667039	0.128329	0.123491
2570	0.0504297	0.0208662	0.062519	0.106865	0.0619779	0.124085	0.109787	0.167643	0.18559	0.110237
2571	0.05254	0.0552001	0.0668655	0.122867	0.164906	0.0910167	0.123421	0.160749	0.0348303	0.127605
2572	0.0613616	0.183673	0.0328142	0.205186	0.147112	0.0265295	0.0287535	0.139732	0.0827235	0.0921142
2573	0.147838	0.01749	0.0856727	0.134766	0.148695	0.162369	0.036801	0.0418587	0.164688	0.0598201
2574	0.192642	0.0705158	0.15034	0.204915	0.0562827	0.134374	0.0247409	0.0959526	0.0287646	0.0414719
2575	0.0985064	0.148222	0.0468871	0.0768266	0.114807	0.168245	0.0610633	0.055469	0.11495	0.115023
2576	0.10054	0.139708	0.140316	0.0138544	0.0808597	0.081377	0.137189	0.0686222	0.137806	0.0997286
2577	0.0785285	0.219653	0.0321082	0.13047	0.0647219	0.0538204	0.0483738	0.114426	0.075801	0.182098
2578	0.121493	0.143299	0.0955265	0.0226177	0.104431	0.129075	0.140587	0.0935636	0.0907197	0.0586866
2579	0.0420157	0.142895	0.0431823	0.172242	0.11657	0.0337052	0.11949	0.0776027	0.11977	0.132527
2580	0.0813063	0.158965	0.106978	0.0965786	0.0372105	0.0636599	0.144839	0.171783	0.111211	0.027469
2581	0.161327	0.154597	0.139338	0.0224631	0.0295943	0.130771	0.153424	0.061477	0.125782	0.021227
2582	0.0160358	0.117125	0.061222	0.0985288	0.123821	0.0719991	0.138149	0.106866	0.132909	0.133344
2583	0.186171	0.238393	0.0863362	0.0899832	0.0355632	0.116791	0.0776394	0.0578992	0.0466675	0.0645565
2584	0.0585343	0.135848	0.144602	0.0879096	0.128983	0.0865749	0.0442331	0.0796751	0.133753	0.099887
2585	0.0707588	0.0807515	0.108619	0.168968	0.0370528	0.0481216	0.105688	0.157549	0.175326	0.0471658
2586	0.0998054	0.0758472	0.0838522	0.152859	0.0517302	0.0795158	0.0427761	0.14877	0.108066	0.156779
2587	0.147059	0.143796	0.151357	0.0525355	0.0643858	0.0379965	0.103954	0.125212	0.151911	0.0217944
2588	0.180166	0.122303	0.10937	0.0312717	0.166421	0.0829213	0.0220067	0.156857	0.0266092	0.102074
2589	0.0340896	0.0694784	0.112198	0.136537	0.128368	0.172208	0.162211	0.0507934	0.105099	0.0290157
2590	0.122228	0.0224238	0.135146	0.114771	0.0450534	0.155658	0.129915	0.0615184	0.102428	0.110858
2591	0.139233	0.0146418	0.123665	0.0532449	0.130144	0.0602767	0.106209	0.152054	0.135271	0.0852608
2592	0.0887634	0.0647902	0.0316075	0.0945535	0.0258968	0.0596274	0.153695	0.174888	0.145735	0.160443
2593	0.112533	0.0684239	0.0449057	0.0939393	0.079165	0.16087	0.114001	0.182698	0.0629563	0.0805071
2594	0.0840384	0.0423248	0.166789	0.151902	0.0714239	0.161795	0.0284557	0.05733	0.185798	0.0501441
2595	0.0908254	0.109001	0.124973	0.116163	0.0821599	0.135736	0.0860645	0.115977	0.0914615	0.0476378
2596	0.145422	0.0910496	0.0810064	0.110536	0.0605165	0.143785	0.135964	0.0940036	0.0264821	0.111235
2597	0.141416	0.082656	0.0581117	0.1344	0.0776222	0.109124	0.136348	0.0941822	0.0336104	0.132529
2598	0.0587833	0.111456	0.0722501	0.0403935	0.029901	0.178052	0.176016	0.177984	0.0675074	0.0876569
2599	0.0760309	0.0187803	0.121715	0.12758	0.126306	0.057413	0.134026	0.134572	0.0863149	0.117262
2600	0.092205	0.0998313	0.0639398	0.184653	0.0550612	0.101417	0.132396	0.0332232	0.171292	0.0659808
2601	0.120223	0.045627	0.159352	0.141834	0.130779	0.128674	0.0224792	0.0434783	0.116616	0.0909367
2602	0.0898362	0.120181	0.111681	0.159478	0.0349181	0.046581	0.0388014	0.140148	0.176567	0.0818086
2603	0.14354	0.0977576	0.0797199	0.0402305	0.0891951	0.158924	0.0850452	0.148858	0.0810128	0.0757173
2604	0.112862	0.113555	0.0751474	0.066474	0.0585019	0.144258	0.131369	0.106236	0.106322	0.0852747
2605	0.177043	0.14667	0.0919579	0.0483524	0.139301	0.0456746	0.0511766	0.089917	0.0856565	0.12425
2606	0.0720971	0.0992764	0.164961	0.117695	0.0358541	0.158832	0.0164895	0.165752	0.037407	0.131636
2607	0.150728	0.0849952	0.156525	0.0810024	0.0922691	0.101061	0.10652	0.0961974	0.0993085	0.031394
2608	0.169498	0.161802	0.117462	0.118519	0.0748294	0.0823107	0.0412644	0.0398776	0.15649	0.0379467
2609	0.168055	0.114559	0.0771638	0.106494	0.0460245	0.10761	0.0919476	0.129352	0.0783657	0.0804274
2610	0.13906	0.13633	0.0438254	0.0994201	0.138528	0.112526	0.111821	0.127118	0.0512775	0.0400931
2611	0.135143	0.110927	0.0588853	0.07182	0.0853024	0.0841828	0.115708	0.132894	0.144855	0.0602825
2612	0.0482737	0.0401045	0.111324	0.134655	0.153398	0.117223	0.056987	0.121341	0.114763	0.101931
2613	0.149155	0.0251716	0.124918	0.0409065	0.166392	0.0302145	0.182147	0.0708131	0.0986057	0.111676
2614	0.114106	0.100434	0.135761	0.110297	0.182302	0.0321785	0.0970884	0.102824	0.0854296	0.0395785
2615	0.149447	0.0466806	0.0608141	0.0669108	0.129308	0.0295834	0.0609464	0.173854	0.141132	0.141323
2616	0.168405	0.0568937	0.0171535	0.0435314	0.14669	0.0181714	0.128899	0.142442	0.118274	0.159539
2617	0.0921621	0.0598342	0.0540652	0.1342	0.156811	0.116975	0.095013	0.0665201	0.127633	0.0967862
2618	0.149191	0.136389	0.0733918	0.0788081	0.0303474	0.104517	0.125878	0.135776	0.11659	0.0491122
2619	0.0289774	0.144058	0.115352	0.0554483	0.252333	0.0711939	0.0478013	0.0824789	0.108776	0.0935799
2620	0.0842177	0.0796747	0.162684	0.148399	0.108467	0.142786	0.139452	0.0857101	0.0189476	0.0296613
2621	0.100537	0.104528	0.110065	0.155222	0.09465	0.124618	0.0828222	0.0377262	0.0269162	0.162916
2622	0.0330059	0.094555	0.108852	0.0463991	0.154457	0.163746	0.0848579	0.107156	0.0721893	0.134782
2623	0.100023	0.111209	0.140394	0.0487559	0.030325	0.0307852	0.152359	0.124826	0.166869	0.0944525
2624	0.123912	0.0960374	0.0549603	0.17388	0.0895192	0.086479	0.09703	0.0758564	0.0355521	0.166773
2625	0.0727646	0.171423	0.0281191	0.0965917	0.0551285	0.0351188	0.15778	0.13699	0.0959881	0.150095
2626	0.109915	0.0302273	0.0813137	0.158512	0.164651	0.0492481	0.0255363	0.15139	0.154727	0.0744796
2627	0.142042	0.109778	0.106297	0.124579	0.0290918	0.102342	0.068652	0.124858	0.0567988	0.135562
2628	0.181292	0.0253162	0.0273948	0.108967	0.0760324	0.104655	0.147984	0.190604	0.0509983	0.0867564
2629	0.115401	0.0252382	0.114953	0.085219	0.100781	0.0599261	0.145084	0.157116	0.0854802	0.110802
2630	0.116644	0.0264987	0.0417113	0.0657405	0.163466	0.103059	0.157369	0.160624	0.0324964	0.132391
2631	0.0897164	0.109439	0.0872942	0.112734	0.0401499	0.116145	0.129781	0.148121	0.0679225	0.0986965
2632	0.0221518	0.0390161	0.0580728	0.113852	0.140237	0.146729	0.0566514	0.0887489	0.165882	0.16866
2633	0.0918055	0.100876	0.101778	0.0637912	0.03694	0.125604	0.129813	0.0695273	0.145972	0.133893
2634	0.0905542	0.141273	0.122392	0.024213	0.150325	0.110812	0.141091	0.0542441	0.0179067	0.147188
2635	0.0406392	0.0419085	0.176786	0.112503	0.105724	0.131648	0.0939368	0.0534407	0.134096	0.109317
2636	0.0952925	0.0360829	0.0460793	0.164159	0.150385	0.0414659	0.0792603	0.157422	0.162251	0.0676022
2637	0.142358	0.180179	0.0199586	0.165434	0.0627128	0.0429906	0.0492467	0.177976	0.0883669	0.0707776
2638	0.124899	0.0921589	0.129982	0.170821	0.0533071	0.0466142	0.108839	0.0766556	0.0511654	0.145557
2639	0.108174	0.0205737	0.0930279	0.0804933	0.168865	0.137657	0.072568	0.165318	0.0864164	0.0669076
2640	0.0478992	0.0279279	0.0648813	0.0461599	0.121111	0.109535	0.178267	0.158746	0.0764399	0.169033
2641	0.105812	0.194568	0.145169	0.0291021	0.0339964	0.0285231	0.227369	0.0560705	0.0667941	0.112596
2642	0.132692	0.0875467	0.119165	0.100641	0.150511	0.145719	0.120457	0.0367624	0.0768399	0.0296651
2643	0.139125	0.0748436	0.0843642	0.147585	0.132324	0.0699579	0.101539	0.0967528	0.110887	0.0426214
2644	0.04387	0.117965	0.0517384	0.0523773	0.139411	0.180995	0.0926192	0.125891	0.126046	0.0690884
2645	0.140656	0.10788	0.0598473	0.0200941	0.0854977	0.101597	0.177602	0.0817235	0.17423	0.050873
2646	0.122907	0.119444	0.0815529	0.129313	0.0924452	0.0490075	0.111127	0.0962105	0.101185	0.0968091
2647	0.0181134	0.112646	0.147077	0.0177287	0.0934625	0.157371	0.145124	0.130841	0.150887	0.0267491
2648	0.151406	0.14471	0.135269	0.10296	0.102053	0.0501556	0.029126	0.0433821	0.127655	0.113283
2649	0.166146	0.0464377	0.0723593	0.168612	0.147415	0.0872069	0.127349	0.101892	0.0175473	0.0650351
2650	0.104992	0.0582141	0.14821	0.103247	0.136649	0.158773	0.0298108	0.138558	0.0715564	0.0499892
2651	0.165442	0.0494413	0.163319	0.137355	0.0405048	0.039857	0.0656374	0.116536	0.146918	0.074991
2652	0.078173	0.115426	0.0886454	0.0224271	0.15342	0.0849337	0.103814	0.0329029	0.117101	0.203156
2653	0.107522	0.0204953	0.156815	0.0958251	0.129393	0.147653	0.0652135	0.153214	0.0476169	0.0762522
2654	0.17753	0.0888239	0.0464543	0.0413614	0.120707	0.195891	0.132724	0.0187944	0.12724	0.050475
2655	0.0414276	0.187956	0.0326949	0.158496	0.0804664	0.0613942	0.0229008	0.0669179	0.171776	0.175971
2656	0.0263762	0.10782	0.136386	0.101438	0.113189	0.0208659	0.142533	0.167106	0.0348346	0.149452
2657	0.151358	0.073167	0.0564583	0.042701	0.17255	0.0431416	0.16598	0.137855	0.11633	0.040458
2658	0.137734	0.124821	0.152522	0.0273755	0.179994	0.114488	0.0212193	0.0959392	0.0684723	0.0774347
2659	0.129061	0.0776418	0.0823936	0.15939	0.0873623	0.117958	0.111042	0.0732356	0.0772685	0.084647
2660	0.0448998	0.120455	0.128128	0.0739379	0.0868535	0.0605336	0.0876202	0.13763	0.124069	0.135872
2661	0.115778	0.137091	0.0871657	0.109609	0.0702083	0.078039	0.025995	0.108142	0.0796745	0.188298
2662	0.0200531	0.0912557	0.0593337	0.0763518	0.192196	0.0410485	0.124667	0.157533	0.174992	0.0625696
2663	0.084858	0.15692	0.171127	0.11037	0.139224	0.131673	0.087357	0.0389678	0.0432548	0.0362478
2664	0.0508542	0.121923	0.0569968	0.0657902	0.155518	0.034251	0.0963451	0.0466014	0.134094	0.237626
2665	0.109625	0.0876978	0.0746264	0.101229	0.168053	0.0982717	0.113038	0.0247138	0.107711	0.115034
2666	0.0199668	0.0782447	0.164597	0.123658	0.100757	0.0351741	0.0892636	0.17814	0.133852	0.0763468
2667	0.0291131	0.181328	0.242538	0.0302697	0.0879456	0.209278	0.0929805	0.0406173	0.0528253	0.0331047
2668	0.18559	0.181793	0.0729503	0.0397728	0.0886395	0.0959626	0.032345	0.109608	0.0867803	0.106558
2669	0.132506	0.147428	0.0398118	0.020094	0.0849242	0.115861	0.134092	0.131595	0.129464	0.0642243
2670	0.162186	0.133902	0.163239	0.0757009	0.0337946	0.0722587	0.163915	0.0477351	0.104617	0.0426518
2671	0.0778709	0.0743452	0.120739	0.135916	0.0496669	0.0897166	0.184574	0.072015	0.168426	0.026731
2672	0.10607	0.125402	0.128568	0.115511	0.102265	0.103983	0.0882634	0.0697779	0.0346891	0.125471
2673	0.118601	0.0317979	0.0586773	0.128661	0.0977389	0.0914329	0.146164	0.143104	0.0942598	0.0895623
2674	0.155232	0.178295	0.0178864	0.0462263	0.113635	0.0273588	0.117199	0.117494	0.144905	0.0817689
2675	0.153844	0.132132	0.167759	0.0518353	0.148207	0.116563	0.0371263	0.0173674	0.0562	0.118966
2676	0.148601	0.0536223	0.142614	0.0659853	0.148409	0.0667726	0.106423	0.0997951	0.0455943	0.122183
2677	0.120049	0.0672477	0.10222	0.0552397	0.156688	0.027809	0.121602	0.105487	0.184506	0.0591526
2678	0.0278633	0.0654914	0.170508	0.0642068	0.036264	0.0366392	0.211712	0.0479475	0.227726	0.111642
2679	0.0473895	0.111241	0.0961093	0.072871	0.142218	0.117786	0.131914	0.0699326	0.127046	0.0834924
2680	0.123771	0.0311379	0.100415	0.0632825	0.172424	0.10679	0.0880537	0.132142	0.0399232	0.14206
2681	0.112477	0.0853752	0.0541592	0.0539718	0.117916	0.155638	0.0781178	0.0228377	0.139935	0.179572
2682	0.137702	0.127169	0.0925645	0.0461016	0.0962145	0.107482	0.0254862	0.160834	0.0690896	0.137357
2683	0.173951	0.0568968	0.102641	0.0530874	0.0298321	0.143267	0.15143	0.103653	0.147918	0.0373216
2684	0.0570388	0.0769798	0.0865982	0.151303	0.110136	0.12646	0.17917	0.0492687	0.129108	0.0339377
2685	0.134487	0.0216115	0.0315813	0.205984	0.146144	0.0480113	0.0727317	0.195518	0.121002	0.0229284
2686	0.130876	0.048552	0.060575	0.0871296	0.132835	0.194511	0.12394	0.0324523	0.140034	0.0490944
2687	0.0818159	0.154986	0.118071	0.0186503	0.0893446	0.0800931	0.134835	0.118237	0.129946	0.0740214
2688	0.121767	0.0703229	0.0482341	0.120807	0.0656334	0.0715199	0.0855383	0.163147	0.134736	0.118295
2689	0.0738907	0.0209361	0.0830606	0.134163	0.134915	0.137483	0.123996	0.105792	0.0624311	0.123333
2690	0.114066	0.0596099	0.0668687	0.145113	0.0965032	0.147751	0.121431	0.0521354	0.0812555	0.115266
2691	0.0254064	0.144751	0.0261459	0.115759	0.145136	0.0563199	0.130896	0.0813291	0.12358	0.150676
2692	0.141025	0.0325956	0.0293296	0.104634	0.0639487	0.118694	0.142548	0.123877	0.141093	0.102255
2693	0.159977	0.0441291	0.023522	0.0921942	0.164277	0.0483975	0.158747	0.0768486	0.154427	0.0774803
2694	0.115823	0.124987	0.102929	0.127549	0.0556482	0.0506441	0.0842605	0.111028	0.130637	0.0964942
2695	0.0625618	0.0358241	0.145206	0.107234	0.16484	0.106163	0.0420385	0.0974858	0.153768	0.0848796
2696	0.1215	0.161073	0.084328	0.067265	0.0987621	0.0379174	0.075697	0.166388	0.084406	0.102662
2697	0.160453	0.157935	0.0424052	0.122875	0.155735	0.0473611	0.123535	0.0165619	0.0934182	0.07972
2698	0.0269742	0.088605	0.146198	0.0407134	0.175344	0.0648042	0.195708	0.12889	0.0249224	0.107841
2699	0.0635011	0.123929	0.149119	0.158046	0.0945061	0.0359978	0.103362	0.0881907	0.05837	0.124978
2700	0.0535642	0.0427107	0.119748	0.119805	0.051306	0.0305085	0.212355	0.123755	0.0347781	0.211469
2701	0.15138	0.138602	0.0580469	0.0322865	0.139118	0.106066	0.0948692	0.11003	0.0343388	0.135264
2702	0.0470354	0.0616335	0.0985674	0.0993988	0.206425	0.0991668	0.147415	0.0288254	0.115092	0.0964409
2703	0.131158	0.142554	0.0435669	0.161423	0.0806966	0.142012	0.113918	0.103465	0.0443032	0.0369044
2704	0.0324186	0.0790493	0.0769415	0.207716	0.219078	0.165465	0.02642	0.0461341	0.0871605	0.0596173
2705	0.0900972	0.135164	0.136943	0.0416903	0.123963	0.025417	0.0653069	0.151376	0.124083	0.10596
2706	0.0261301	0.185573	0.0458237	0.0640877	0.0856131	0.137813	0.137425	0.0645199	0.0981128	0.154901
2707	0.0940751	0.0213412	0.157159	0.112725	0.017907	0.138123	0.064821	0.159826	0.121233	0.11279
2708	0.0470293	0.130117	0.13531	0.0806153	0.0481488	0.126716	0.154413	0.0243145	0.0460864	0.20725
2709	0.199	0.179271	0.0621424	0.055251	0.0886994	0.0541862	0.0457786	0.211578	0.0548792	0.049214
2710	0.0235578	0.162553	0.145272	0.0743355	0.104052	0.0872634	0.162617	0.0489876	0.0598311	0.131531
2711	0.0856253	0.0585744	0.118908	0.146903	0.150943	0.119768	0.0385168	0.0907661	0.119123	0.0708726
2712	0.0397782	0.0716221	0.0840858	0.0438001	0.111176	0.153941	0.163221	0.144133	0.0685053	0.119737
2713	0.0877381	0.18292	0.123887	0.0391983	0.0373906	0.167398	0.040027	0.15659	0.113188	0.0516629
2714	0.0606938	0.0171767	0.0982352	0.127008	0.0648335	0.138813	0.105321	0.131093	0.118606	0.138221
2715	0.0844195	0.0623798	0.157445	0.133358	0.100395	0.136981	0.0503837	0.145021	0.10148	0.028136
2716	0.0763947	0.144292	0.0873163	0.117771	0.145376	0.0520827	0.0739402	0.109742	0.119486	0.0735988
2717	0.0659504	0.1042	0.0499396	0.0499308	0.124767	0.0604039	0.0725779	0.157159	0.13505	0.180021
2718	0.0300788	0.0457899	0.113165	0.170389	0.0464199	0.0811745	0.0895249	0.181326	0.11574	0.126392
2719	0.0210258	0.0998967	0.145535	0.102302	0.0461339	0.0212764	0.149904	0.167302	0.115492	0.131132
2720	0.0507314	0.0343772	0.182555	0.156764	0.101784	0.178007	0.0557662	0.061741	0.0451426	0.133131
2721	0.198893	0.104547	0.0553754	0.110649	0.119196	0.0488741	0.162246	0.0788626	0.0394757	0.0818798
2722	0.0437725	0.158315	0.037243	0.0828456	0.151825	0.144032	0.164903	0.140791	0.0355139	0.0407592
2723	0.134035	0.0729434	0.0327707	0.159393	0.0176761	0.130382	0.0485224	0.181668	0.184036	0.0385734
2724	0.0945002	0.119526	0.0820174	0.0331661	0.0251647	0.15797	0.0724523	0.200248	0.13057	0.0843862
2725	0.118389	0.0819464	0.20328	0.0674821	0.0937398	0.104393	0.0522755	0.0573667	0.0651554	0.155972
2726	0.152979	0.109824	0.0455097	0.0368214	0.0926053	0.0664173	0.140468	0.0684243	0.126554	0.160396
2727	0.0336004	0.17407	0.058688	0.108207	0.151879	0.0290543	0.0635881	0.0961473	0.15455	0.130217
2728	0.0831955	0.0843874	0.155642	0.147083	0.0282929	0.0345877	0.10493	0.150416	0.14332	0.068145
2729	0.119947	0.0826075	0.0765838	0.0680104	0.0653645	0.122962	0.0626033	0.0787233	0.170389	0.152809
2730	0.0290945	0.0944936	0.0431621	0.103986	0.101686	0.118566	0.107615	0.124534	0.139129	0.137734
2731	0.102132	0.0481375	0.177841	0.139398	0.0819992	0.132058	0.0626763	0.0366136	0.0262959	0.192849
2732	0.0940987	0.0350114	0.102206	0.139991	0.100079	0.11496	0.12169	0.0539092	0.110306	0.127749
2733	0.126891	0.132577	0.128659	0.0909563	0.0922151	0.0679974	0.0245175	0.0762609	0.0963348	0.163591
2734	0.0244024	0.133566	0.104832	0.110555	0.0485954	0.0902974	0.160407	0.153708	0.0515251	0.122112
2735	0.0641045	0.0282306	0.147922	0.0828378	0.0560277	0.0196517	0.161887	0.0888667	0.185278	0.165194
2736	0.167196	0.0477881	0.132529	0.0805281	0.0648155	0.0708877	0.168162	0.0966483	0.152977	0.0184681
2737	0.161302	0.106889	0.122736	0.0588756	0.110997	0.076073	0.0547634	0.0909448	0.100865	0.116553
2738	0.0593911	0.173431	0.034027	0.181159	0.0659478	0.104434	0.100141	0.0894528	0.111096	0.0809211
2739	0.137301	0.0913807	0.13981	0.0317662	0.0305586	0.252711	0.0736474	0.0933761	0.0359731	0.113475
2740	0.115755	0.0585418	0.118399	0.0697735	0.14007	0.0651933	0.0929482	0.0632696	0.113712	0.162338
2741	0.128512	0.106045	0.113109	0.0684388	0.0531371	0.136925	0.119397	0.0788463	0.0579853	0.137604
2742	0.105581	0.14075	0.0718079	0.0931833	0.13988	0.0146332	0.0530683	0.119752	0.123753	0.137591
2743	0.116864	0.104553	0.107557	0.104143	0.147408	0.0558758	0.0448912	0.13944	0.0846164	0.0946531
2744	0.0209184	0.0943761	0.16721	0.0864542	0.0585808	0.148028	0.0467577	0.188095	0.087082	0.102497
2745	0.141342	0.0736202	0.0850626	0.120025	0.143206	0.0710069	0.132134	0.0808489	0.0261492	0.126606
2746	0.100083	0.113538	0.038279	0.134081	0.13361	0.119147	0.154232	0.0685473	0.0302292	0.108254
2747	0.111909	0.107073	0.0652824	0.12383	0.130086	0.0420899	0.126692	0.0961087	0.120152	0.076778
2748	0.0672208	0.115771	0.165215	0.0193114	0.126111	0.0962988	0.116744	0.0949406	0.0596768	0.13871
2749	0.195248	0.0788263	0.152494	0.0605315	0.137002	0.146987	0.0727286	0.0387583	0.0548811	0.0625434
2750	0.0233332	0.0615578	0.149944	0.132779	0.0838614	0.151212	0.0830803	0.11501	0.156003	0.0432191
2751	0.173699	0.137403	0.074949	0.110159	0.0827254	0.0599192	0.0989807	0.0835018	0.127404	0.0512595
2752	0.157727	0.147373	0.0547117	0.0346932	0.152064	0.0331233	0.0513111	0.194826	0.145549	0.0286215
2753	0.0976421	0.123873	0.141082	0.0422195	0.0176491	0.0893511	0.0529758	0.119736	0.160549	0.154923
2754	0.0237718	0.111539	0.175402	0.0273698	0.144644	0.0775597	0.16202	0.0286143	0.104234	0.144845
2755	0.116677	0.0288311	0.0655247	0.165402	0.180154	0.0981975	0.136407	0.107458	0.0451791	0.0561697
2756	0.0870714	0.0594675	0.0483026	0.113768	0.126043	0.12889	0.0858754	0.117815	0.0874337	0.145333
2757	0.0830015	0.0909492	0.153976	0.169917	0.0611304	0.0425537	0.024019	0.0436031	0.159352	0.171498
2758	0.0518618	0.0411882	0.0999758	0.190328	0.0176639	0.156325	0.0645046	0.0805499	0.135313	0.16229
2759	0.050502	0.133744	0.154765	0.098457	0.0464657	0.0536535	0.0893892	0.185718	0.0334999	0.153804
2760	0.131421	0.143371	0.0175273	0.151216	0.142762	0.0260632	0.0432018	0.152762	0.0667438	0.124931
2761	0.0936219	0.144113	0.162126	0.0272707	0.0760458	0.0795482	0.0890988	0.0347357	0.131228	0.162212
2762	0.0938627	0.120168	0.133587	0.161376	0.160929	0.0750059	0.058484	0.0225021	0.035298	0.138789
2763	0.0746272	0.10439	0.0908634	0.130383	0.0744803	0.102813	0.0971263	0.101972	0.153937	0.0694079
2764	0.138881	0.165938	0.0220671	0.115809	0.122057	0.0878349	0.0922114	0.145952	0.0782766	0.0309713
2765	0.126788	0.0240365	0.121885	0.07589	0.0750231	0.118691	0.147019	0.168212	0.0495711	0.0928837
2766	0.0750474	0.140041	0.112731	0.0319744	0.0264851	0.134631	0.101668	0.109352	0.0865833	0.181487
2767	0.0652472	0.07015	0.12324	0.111538	0.0280949	0.0245581	0.119539	0.158527	0.120127	0.178979
2768	0.0374273	0.0576274	0.0569638	0.0576685	0.136751	0.135143	0.150387	0.123833	0.135304	0.108897
2769	0.176072	0.138031	0.0558193	0.0894935	0.0814403	0.032875	0.0904333	0.0868857	0.1348	0.11415
2770	0.0602482	0.160639	0.111004	0.130313	0.181405	0.186955	0.0177541	0.0277523	0.0213497	0.102579
2771	0.138079	0.0339138	0.0269249	0.140472	0.124342	0.0491682	0.0782844	0.163667	0.0885801	0.156569
2772	0.160987	0.0601033	0.0859155	0.141265	0.0646183	0.107002	0.102183	0.154168	0.0402503	0.0835082
2773	0.105816	0.109227	0.11418	0.112244	0.0803467	0.102453	0.115007	0.0748519	0.0690047	0.116869
2774	0.0491941	0.0529263	0.133839	0.0967615	0.0244169	0.139691	0.140611	0.151514	0.0829563	0.128089
2775	0.203199	0.029811	0.128369	0.0348853	0.113706	0.0261049	0.172071	0.0311212	0.148192	0.11254
2776	0.114991	0.0600838	0.139838	0.194387	0.184544	0.0719108	0.116267	0.019053	0.066972	0.0319537
2777	0.0226795	0.0784879	0.0724874	0.182449	0.161387	0.114046	0.130353	0.0802799	0.0925757	0.0652542
2778	0.126145	0.129207	0.0300387	0.148185	0.0225969	0.118109	0.0492874	0.088945	0.133631	0.153855
2779	0.146758	0.11778	0.0565371	0.162319	0.0766035	0.0538537	0.0240512	0.0911765	0.12394	0.146981
2780	0.137134	0.0226581	0.104852	0.0217303	0.0666619	0.0767203	0.0953361	0.206954	0.207809	0.060144
2781	0.108215	0.118216	0.167001	0.0310362	0.0639315	0.0284293	0.0806596	0.0780749	0.156596	0.16784
2782	0.158553	0.0487816	0.119945	0.0649977	0.0269445	0.142431	0.177545	0.0833849	0.0870458	0.0903713
2783	0.158764	0.125069	0.0381062	0.0873227	0.0458628	0.12817	0.172291	0.0394874	0.0599483	0.144979
2784	0.023211	0.192957	0.0789797	0.136033	0.137682	0.134053	0.115655	0.0794072	0.0700419	0.0319803
2785	0.139497	0.0181778	0.144345	0.111602	0.061237	0.0610679	0.150755	0.0858001	0.122235	0.105282
2786	0.114955	0.0627928	0.10626	0.0492906	0.133914	0.144148	0.0577684	0.0865783	0.129346	0.114948
2787	0.0345054	0.0379784	0.190717	0.0902206	0.15908	0.13034	0.0509827	0.0875945	0.0367876	0.181793
2788	0.162821	0.0480067	0.139455	0.0739178	0.0846445	0.167225	0.139299	0.0222952	0.110225	0.0521118
2789	0.141913	0.111415	0.132543	0.0996237	0.121723	0.0360497	0.115536	0.0776578	0.105306	0.0582333
2790	0.134638	0.0322873	0.116605	0.132869	0.0495512	0.116656	0.116768	0.0945651	0.132524	0.0735358
2791	0.0985187	0.0968752	0.0663504	0.0331875	0.0942074	0.144122	0.0979697	0.173812	0.0667092	0.128248
2792	0.150724	0.157903	0.0500723	0.160915	0.111202	0.0653952	0.0928442	0.0363195	0.141081	0.0335429
2793	0.0229474	0.112568	0.183198	0.0927589	0.191425	0.140285	0.0337614	0.0790156	0.118168	0.0258733
2794	0.0853472	0.0965748	0.0535783	0.0315365	0.166558	0.0978938	0.0454714	0.12216	0.162319	0.138561
2795	0.0920163	0.0807337	0.0998225	0.144029	0.0710543	0.0850169	0.0894384	0.0489749	0.130044	0.15887
2796	0.0942498	0.128029	0.111815	0.0168096	0.0790479	0.103473	0.142521	0.110542	0.153321	0.0601923
2797	0.0671187	0.137836	0.0377575	0.17888	0.0942804	0.112999	0.157252	0.0672301	0.0212387	0.125406
2798	0.0864698	0.127201	0.0888915	0.158433	0.0355993	0.11012	0.0183471	0.193831	0.074985	0.106122
2799	0.0829711	0.0414923	0.172208	0.165776	0.0393718	0.0818518	0.0393502	0.0962052	0.140512	0.140262
2800	0.130861	0.117053	0.156649	0.0810257	0.118891	0.0981412	0.0221579	0.100956	0.0781544	0.0961104
2801	0.162756	0.155484	0.158635	0.0198714	0.0609192	0.167397	0.10398	0.0363374	0.0588747	0.0757452
2802	0.0480386	0.0327297	0.0566269	0.183298	0.168921	0.154935	0.132196	0.0448374	0.092295	0.0861224
2803	0.123511	0.0974119	0.0728019	0.127062	0.0516366	0.0405661	0.132308	0.120038	0.129621	0.105045
2804	0.107868	0.121629	0.148267	0.0661181	0.117018	0.149725	0.0700707	0.0542016	0.0968808	0.0682218
2805	0.0302971	0.145765	0.13762	0.0271878	0.0453712	0.119326	0.145364	0.169844	0.0247473	0.154477
2806	0.0631956	0.033076	0.134956	0.10071	0.0768504	0.117709	0.114886	0.157443	0.0751271	0.126047
2807	0.114658	0.133984	0.121072	0.0810316	0.096274	0.0762598	0.123268	0.019249	0.135034	0.0991695
2808	0.134011	0.0201502	0.181581	0.113038	0.0826062	0.133464	0.0353857	0.0247957	0.159191	0.115777
2809	0.0788072	0.132116	0.200066	0.110421	0.0510887	0.0901707	0.0356712	0.117295	0.163001	0.0213632
2810	0.0716331	0.056143	0.111444	0.187385	0.125331	0.146069	0.110604	0.0700987	0.0293113	0.091981
2811	0.0849021	0.208388	0.0890603	0.0353689	0.111794	0.0654486	0.130773	0.0572772	0.0685109	0.148478
2812	0.0484249	0.102828	0.14878	0.0324033	0.0689367	0.0307009	0.0504851	0.190916	0.194061	0.132464
2813	0.13283	0.125095	0.105106	0.090295	0.133351	0.0755447	0.0932515	0.102731	0.126035	0.0157612
2814	0.147928	0.159261	0.0981906	0.0301771	0.128324	0.12545	0.073628	0.131592	0.068993	0.0364567
2815	0.0335661	0.1748	0.0674157	0.113083	0.0652907	0.108803	0.0483178	0.179643	0.18018	0.0289003
2816	0.106037	0.0969934	0.106707	0.116385	0.124121	0.0268854	0.0672908	0.123637	0.111153	0.120791
2817	0.0963201	0.16312	0.120807	0.0515572	0.114739	0.164031	0.0617084	0.119217	0.044858	0.063641
2818	0.123867	0.0999904	0.0713364	0.120469	0.0886242	0.091792	0.14304	0.0820122	0.0351182	0.14375
2819	0.0906047	0.0303323	0.0453626	0.24048	0.0268061	0.131775	0.0248947	0.185298	0.0375877	0.18686
2820	0.0208313	0.0728327	0.173675	0.0435975	0.15572	0.109187	0.0771602	0.108423	0.150984	0.0875881
2821	0.0951682	0.0440871	0.0759595	0.0430771	0.190493	0.0450257	0.0618399	0.128506	0.123691	0.192152
2822	0.129878	0.0310124	0.0578098	0.152237	0.0222071	0.144877	0.158628	0.135298	0.100327	0.0677251
2823	0.114939	0.0361191	0.1342	0.0602136	0.100062	0.0824401	0.0525108	0.182308	0.131868	0.10534
2824	0.117864	0.0917231	0.0809119	0.086223	0.154725	0.0255649	0.1645	0.116383	0.0713067	0.0907978
2825	0.153117	0.170982	0.0368221	0.0202129	0.161043	0.0689557	0.105856	0.122059	0.029501	0.131452
2826	0.156099	0.118266	0.0887119	0.156163	0.0983667	0.0491923	0.0291692	0.0968809	0.0443859	0.162765
2827	0.0921716	0.1773	0.0218704	0.0779009	0.0421679	0.138684	0.0458438	0.104614	0.130701	0.168745
2828	0.0470729	0.0853247	0.148006	0.130133	0.0553121	0.14274	0.080884	0.0201721	0.119614	0.170742
2829	0.0432897	0.0791139	0.105672	0.0985849	0.0822663	0.0960905	0.103485	0.107227	0.158134	0.126136
2830	0.184919	0.0906121	0.0454944	0.154383	0.0187802	0.0750912	0.109703	0.156212	0.0886163	0.0761888
2831	0.123321	0.153376	0.0732374	0.0217944	0.139432	0.0754502	0.149094	0.102584	0.0215145	0.140197
2832	0.131996	0.074172	0.0471405	0.079516	0.177881	0.13936	0.141952	0.0569846	0.0332586	0.117739
2833	0.130091	0.124853	0.141533	0.134619	0.0837393	0.0746109	0.0945699	0.0467825	0.0867752	0.0824258
2834	0.0295938	0.049777	0.0290302	0.186637	0.183895	0.109687	0.111346	0.0877851	0.073607	0.138643
2835	0.0717206	0.130263	0.0972322	0.0491847	0.0832655	0.0906253	0.105286	0.133305	0.104187	0.134931
2836	0.139706	0.0839531	0.153809	0.139742	0.11239	0.116363	0.0284766	0.118632	0.0542763	0.0526538
2837	0.132474	0.121199	0.022787	0.149114	0.0651221	0.0282971	0.0987592	0.0774749	0.145491	0.159282
2838	0.157437	0.0685465	0.17232	0.0890815	0.0323462	0.0282191	0.049114	0.175519	0.17219	0.0552263
2839	0.124748	0.174877	0.0462475	0.0646581	0.0965657	0.0503806	0.129318	0.152408	0.072676	0.0881218
2840	0.145973	0.135196	0.0770243	0.110571	0.0786451	0.069842	0.111192	0.0512633	0.104358	0.115936
2841	0.103735	0.0340023	0.107075	0.0896857	0.098351	0.145502	0.142851	0.0948444	0.10252	0.0814328
2842	0.103426	0.0884854	0.0969853	0.0858882	0.0501629	0.0785222	0.139253	0.227652	0.059304	0.0703216
2843	0.129215	0.158809	0.104212	0.0557072	0.0821162	0.14901	0.129533	0.0208392	0.117093	0.0534654
2844	0.118621	0.0236782	0.073195	0.160849	0.0741199	0.129315	0.0529672	0.135732	0.0376098	0.193914
2845	0.0449141	0.130725	0.139769	0.0626385	0.152146	0.145249	0.0385079	0.053506	0.192391	0.0401542
2846	0.152624	0.0776474	0.100889	0.15417	0.045883	0.120469	0.0533294	0.0653206	0.0762904	0.153377
2847	0.117236	0.0389772	0.0340822	0.0886673	0.116568	0.100544	0.162057	0.0879841	0.0957898	0.158095
2848	0.100708	0.0498222	0.111507	0.0742427	0.0780857	0.0263791	0.189297	0.0451939	0.144549	0.180215
2849	0.0379185	0.0854203	0.0556647	0.125584	0.126047	0.134934	0.105841	0.115095	0.135687	0.0778086
2850	0.147785	0.0680649	0.0889936	0.104115	0.120517	0.147289	0.0462741	0.0457238	0.195296	0.0359416
2851	0.0791825	0.165975	0.10936	0.16942	0.0901891	0.087214	0.0826307	0.0288654	0.151182	0.0359822
2852	0.055246	0.0853082	0.162614	0.112383	0.136291	0.0189387	0.038702	0.148611	0.130192	0.111714
2853	0.0948589	0.0879875	0.120673	0.111204	0.123914	0.0928448	0.102867	0.146182	0.0826463	0.0368231
2854	0.0780996	0.115982	0.139475	0.117238	0.0778709	0.109384	0.12846	0.0595174	0.0952407	0.0787307
2855	0.127803	0.0830308	0.0265749	0.208481	0.0964327	0.0429537	0.066381	0.17556	0.11804	0.0547434
2856	0.119814	0.118108	0.090811	0.0630459	0.056063	0.0320007	0.2044	0.157272	0.114735	0.043751
2857	0.0339682	0.133012	0.188062	0.13101	0.0955198	0.0914399	0.0213394	0.0573949	0.0735262	0.174727
2858	0.139439	0.0610443	0.0545361	0.145846	0.0635323	0.0529152	0.132608	0.138138	0.141688	0.0702527
2859	0.0348942	0.105275	0.148818	0.0985158	0.15982	0.0862538	0.15634	0.0679583	0.0383338	0.103791
2860	0.0510913	0.126335	0.0953325	0.131414	0.094247	0.155778	0.15157	0.114089	0.0249489	0.0551957
2861	0.0904379	0.14218	0.105816	0.0208282	0.0318521	0.146764	0.0732128	0.125697	0.134714	0.128499
2862	0.0859051	0.0271038	0.154157	0.0349192	0.105922	0.169036	0.171752	0.0989185	0.109282	0.0430046
2863	0.0241302	0.0316458	0.0847145	0.101167	0.102348	0.108724	0.191251	0.0886166	0.0444604	0.222943
2864	0.0903873	0.119195	0.128091	0.0202234	0.0627069	0.176583	0.203186	0.135999	0.0329061	0.0307224
2865	0.042793	0.0699805	0.116771	0.0768916	0.045784	0.0605625	0.138207	0.190305	0.0870121	0.171694
2866	0.072173	0.14002	0.116154	0.122336	0.108648	0.120746	0.0257941	0.0928166	0.0715541	0.129759
2867	0.0989216	0.145061	0.113947	0.132787	0.0980261	0.0813898	0.131987	0.0900411	0.0854874	0.0223506
2868	0.149816	0.0654955	0.0611829	0.0278406	0.110097	0.134002	0.0418477	0.0679595	0.170378	0.171381
2869	0.0625316	0.0293978	0.105264	0.119295	0.0416421	0.116536	0.110082	0.154492	0.148694	0.112066
2870	0.0462438	0.104754	0.142258	0.101185	0.165692	0.06468	0.149634	0.0321528	0.0888863	0.104513
2871	0.149158	0.111936	0.0556161	0.147601	0.0993972	0.0539999	0.0495169	0.119777	0.152304	0.0606939
2872	0.140026	0.073193	0.0433304	0.134522	0.124759	0.145632	0.0744853	0.0966766	0.101282	0.0660936
2873	0.0502063	0.181134	0.131012	0.139731	0.12551	0.0534792	0.09058	0.138487	0.0198143	0.0700465
2874	0.0691019	0.139472	0.0929827	0.149477	0.0916247	0.0484725	0.0958039	0.130017	0.108772	0.0742759
2875	0.0383476	0.052213	0.0233091	0.134113	0.0605373	0.153665	0.165758	0.150871	0.146639	0.0745471
2876	0.0870998	0.121812	0.119744	0.101717	0.0202686	0.113477	0.141626	0.128511	0.0147797	0.150965
2877	0.139998	0.0949058	0.117912	0.0297879	0.167077	0.0552732	0.143079	0.0783698	0.0933871	0.0802101
2878	0.129105	0.0174272	0.133185	0.142435	0.107734	0.112165	0.112884	0.038552	0.0650356	0.141477
2879	0.130071	0.0272558	0.135686	0.145849	0.13086	0.12651	0.0492409	0.0396019	0.0759319	0.138994
2880	0.109177	0.0767981	0.0750568	0.0321644	0.0302296	0.133414	0.176427	0.166594	0.0442622	0.155877
2881	0.0202372	0.120853	0.126609	0.0661727	0.154982	0.0928016	0.196082	0.0770519	0.0374601	0.107751
2882	0.108899	0.126925	0.0944278	0.130017	0.0971351	0.148374	0.0811311	0.0276378	0.132319	0.0531336
2883	0.126686	0.0993065	0.0266482	0.0764024	0.125972	0.104656	0.0959071	0.116782	0.107189	0.120451
2884	0.0301631	0.21667	0.0402995	0.194892	0.0644096	0.180908	0.108369	0.0617858	0.0457803	0.0567233
2885	0.0899463	0.124657	0.146682	0.117947	0.0491697	0.106441	0.0679391	0.0254363	0.215196	0.0565866
2886	0.179212	0.146709	0.0525627	0.0293922	0.141837	0.108641	0.0985191	0.039354	0.0257857	0.177988
2887	0.14597	0.052601	0.130969	0.117917	0.0250409	0.11352	0.0591036	0.0389442	0.16782	0.148115
2888	0.154392	0.0698399	0.13437	0.147592	0.0863959	0.151033	0.0210193	0.0403937	0.0495628	0.145402
2889	0.227031	0.183307	0.0279275	0.0534832	0.15898	0.0389913	0.0546405	0.149602	0.0374869	0.0685517
2890	0.134332	0.0791924	0.0891804	0.0950407	0.0864626	0.0882695	0.122568	0.0579934	0.140965	0.105996
2891	0.0605894	0.069231	0.155888	0.0364515	0.114114	0.0533659	0.174697	0.121571	0.0606151	0.153477
2892	0.0779694	0.14712	0.107257	0.119828	0.0891081	0.107154	0.0319801	0.136442	0.147552	0.0355884
2893	0.0590639	0.0401142	0.114918	0.147663	0.134224	0.0864351	0.105671	0.122616	0.0426235	0.146672
2894	0.143668	0.132221	0.144541	0.0866032	0.110563	0.114546	0.0395315	0.055936	0.0366488	0.135741
2895	0.17482	0.0896893	0.0268346	0.0535903	0.15611	0.158176	0.0426372	0.0239013	0.138868	0.135373
2896	0.0212632	0.0556282	0.170622	0.15947	0.0753352	0.148168	0.0634413	0.0627864	0.137116	0.10617
2897	0.105738	0.139368	0.125794	0.013254	0.14146	0.0174322	0.102676	0.125482	0.124642	0.104152
2898	0.0386389	0.154861	0.130882	0.0468414	0.0844133	0.0297377	0.172558	0.171517	0.142213	0.0283381
2899	0.0694268	0.122419	0.149568	0.131423	0.0581304	0.0556076	0.0550063	0.043165	0.106421	0.208834
2900	0.105866	0.0896297	0.141358	0.0863889	0.0155904	0.119836	0.0863146	0.1387	0.138435	0.0778814
2901	0.0902264	0.120521	0.0754608	0.0954517	0.104819	0.17261	0.0781716	0.0286633	0.200698	0.0333777
2902	0.145795	0.098786	0.106556	0.0663116	0.0468713	0.0664772	0.14094	0.143945	0.124705	0.059614
2903	0.144345	0.12701	0.0438786	0.0630571	0.0723135	0.163048	0.129237	0.0219576	0.108186	0.126968
2904	0.0738278	0.0809419	0.146159	0.0715868	0.0428077	0.184971	0.0410998	0.0972939	0.203197	0.0581148
2905	0.10308	0.188334	0.0425973	0.104102	0.0241876	0.0826757	0.119315	0.0860437	0.18816	0.0615055
2906	0.033927	0.0232814	0.15349	0.224776	0.0320638	0.173136	0.0421736	0.145121	0.120461	0.0515708
2907	0.0537208	0.0459045	0.0963357	0.0527879	0.165093	0.173065	0.115114	0.164944	0.0666688	0.0663658
2908	0.0354276	0.0645359	0.198583	0.0402826	0.0474413	0.0360488	0.128789	0.150163	0.194716	0.104014
2909	0.131101	0.0375887	0.129801	0.163554	0.103171	0.090078	0.168975	0.0814987	0.0595688	0.0346633
2910	0.0295339	0.074545	0.113289	0.134676	0.060347	0.163294	0.0572216	0.137236	0.0854983	0.144359
2911	0.11032	0.0531028	0.145381	0.0452134	0.1372	0.105287	0.129073	0.0583362	0.125643	0.0904429
2912	0.0593334	0.0266552	0.24108	0.0538116	0.12145	0.160525	0.0778856	0.0772573	0.133359	0.0486429
2913	0.0958217	0.115381	0.0881156	0.147361	0.132816	0.098794	0.0951778	0.0435846	0.105546	0.0774029
2914	0.0215805	0.110301	0.150788	0.0330227	0.108439	0.149026	0.129831	0.0260378	0.122711	0.148263
2915	0.0718895	0.106519	0.0579044	0.0482811	0.208878	0.148973	0.0529739	0.0703545	0.0312259	0.203001
2916	0.156651	0.129922	0.0427891	0.106959	0.18054	0.079505	0.0466746	0.0374426	0.0752252	0.144292
2917	0.138526	0.0869698	0.110907	0.196	0.0875598	0.101607	0.157518	0.0650406	0.029169	0.0267028
2918	0.132727	0.0967807	0.0610165	0.0461549	0.16964	0.0627249	0.122848	0.136712	0.0436584	0.127737
2919	0.0579688	0.027596	0.103535	0.132789	0.0532723	0.100406	0.0811943	0.0467368	0.226088	0.170414
2920	0.144499	0.119977	0.102097	0.04209	0.174771	0.018491	0.0295977	0.0987793	0.119601	0.150097
2921	0.0599024	0.0928915	0.0884499	0.128945	0.0847042	0.130543	0.0208047	0.148614	0.147798	0.0973481
2922	0.0267946	0.0759535	0.0408123	0.218608	0.0312692	0.187306	0.0431373	0.125035	0.2175	0.0335837
2923	0.115473	0.0575615	0.102344	0.17156	0.0264665	0.17104	0.0743189	0.08402	0.0732554	0.12396
2924	0.100764	0.0230746	0.0557306	0.0792258	0.080937	0.0577688	0.219456	0.218829	0.132873	0.0313414
2925	0.16888	0.0350971	0.160695	0.160285	0.0484432	0.0323625	0.0383145	0.0792284	0.145804	0.13089
2926	0.0695406	0.100469	0.129608	0.1384	0.0258187	0.0324994	0.146404	0.166022	0.118116	0.0731225
2927	0.0882235	0.128298	0.0244608	0.102401	0.101925	0.120338	0.132741	0.0878795	0.0987303	0.115003
2928	0.062756	0.0656947	0.164487	0.166362	0.118884	0.0450279	0.0780045	0.166793	0.0312379	0.100754
2929	0.0937972	0.0299352	0.13414	0.0879722	0.0658057	0.0894801	0.119565	0.126965	0.154334	0.0980052
2930	0.0809948	0.140889	0.0620367	0.113519	0.163526	0.0512677	0.155068	0.0243862	0.115857	0.0924548
2931	0.069011	0.142534	0.0640538	0.0893298	0.102286	0.116512	0.115656	0.10901	0.149687	0.0419193
2932	0.0968849	0.0775779	0.178816	0.0488351	0.0882255	0.111983	0.124226	0.174423	0.0314389	0.06759
2933	0.131573	0.1326	0.0484937	0.140033	0.0418475	0.0711334	0.102887	0.141433	0.0883359	0.101663
2934	0.150045	0.0971872	0.106043	0.129906	0.123435	0.0793334	0.141232	0.0266811	0.0390681	0.10707
2935	0.129183	0.0914989	0.081293	0.0954065	0.0235626	0.147525	0.0974074	0.0920555	0.144324	0.0977443
2936	0.0481291	0.122232	0.131777	0.122433	0.152621	0.0824171	0.0606158	0.0878691	0.17156	0.0203465
2937	0.166583	0.123724	0.122076	0.0599438	0.175203	0.0197265	0.129731	0.0689076	0.040524	0.0935797
2938	0.160653	0.152117	0.0330474	0.160182	0.0969827	0.0923558	0.140508	0.0284794	0.0498856	0.0857895
2939	0.0881139	0.0792996	0.0508569	0.0214454	0.0589225	0.117858	0.180779	0.0774409	0.146391	0.178893
2940	0.116485	0.0594517	0.156928	0.133962	0.0672116	0.03008	0.119005	0.147424	0.129334	0.0401189
2941	0.108118	0.128899	0.0490233	0.115995	0.140189	0.109789	0.0558943	0.0780785	0.131919	0.0820945
2942	0.155542	0.151641	0.071135	0.0466821	0.0546249	0.0806831	0.0965693	0.160535	0.0429478	0.13964
2943	0.0208131	0.0432073	0.156837	0.037864	0.116259	0.143474	0.0324168	0.103447	0.175126	0.170556
2944	0.138126	0.120448	0.0410346	0.115189	0.0872115	0.127333	0.157681	0.0610371	0.136757	0.0151827
2945	0.029336	0.110891	0.0640177	0.120967	0.110018	0.141579	0.16971	0.0968277	0.0598474	0.0968059
2946	0.155254	0.086595	0.0688636	0.120199	0.0917261	0.153632	0.135113	0.0373838	0.0839309	0.0673022
2947	0.0867312	0.15113	0.0404441	0.031076	0.147548	0.177014	0.0829446	0.12545	0.138193	0.0194684
2948	0.0858223	0.075274	0.0356553	0.181967	0.102669	0.0950735	0.0648308	0.143573	0.155087	0.0600477
2949	0.0330255	0.148009	0.122504	0.112823	0.160274	0.137721	0.0588991	0.047622	0.0780727	0.101049
2950	0.201126	0.126069	0.0678328	0.126915	0.068888	0.201181	0.0501101	0.0548072	0.0351824	0.067888
2951	0.10515	0.138535	0.0877666	0.128064	0.0796347	0.116689	0.029386	0.107145	0.0715804	0.13605
2952	0.0725454	0.0758467	0.200276	0.139089	0.0834487	0.080348	0.0471049	0.139688	0.125819	0.0358346
2953	0.248972	0.141981	0.0269597	0.0761945	0.0750357	0.112218	0.147045	0.0998847	0.0297813	0.0419274
2954	0.0267528	0.0824977	0.0194286	0.113437	0.128694	0.139789	0.0707052	0.199083	0.113875	0.105738
2955	0.152789	0.110299	0.0764297	0.154257	0.126862	0.0281916	0.0369851	0.0782638	0.0937723	0.14215
2956	0.0539071	0.0820271	0.0964615	0.0923626	0.0985011	0.182702	0.141178	0.182644	0.029186	0.0410302
2957	0.134525	0.151857	0.0535947	0.0183275	0.0334212	0.124173	0.137782	0.132627	0.0980153	0.115677
2958	0.0730958	0.109027	0.143423	0.0796125	0.127789	0.117758	0.0375021	0.0612741	0.116048	0.134471
2959	0.0301593	0.131877	0.136476	0.0981381	0.0529997	0.085184	0.102696	0.126853	0.0891644	0.146454
2960	0.12648	0.0838003	0.15079	0.169053	0.055135	0.0864372	0.0309801	0.0665194	0.19611	0.0346948
2961	0.0337177	0.178216	0.15435	0.172153	0.0693497	0.177456	0.0227633	0.0663474	0.0776306	0.0480163
2962	0.148317	0.0550359	0.0907843	0.137926	0.134464	0.104875	0.0721972	0.0300689	0.121582	0.104749
2963	0.0867923	0.134439	0.0641688	0.090048	0.0838568	0.0190865	0.136308	0.149985	0.12521	0.110105
2964	0.0888633	0.167673	0.0476332	0.0250625	0.105718	0.108912	0.13718	0.0617493	0.112185	0.145024
2965	0.206446	0.217586	0.0238076	0.0730912	0.128109	0.188653	0.0523759	0.0500912	0.032162	0.0276787
2966	0.0302675	0.0629329	0.137172	0.14545	0.0661534	0.0525148	0.0911422	0.164512	0.0649022	0.184953
2967	0.181793	0.129006	0.0671182	0.113191	0.0249613	0.0720289	0.178376	0.131192	0.0786051	0.0237286
2968	0.109726	0.112329	0.136871	0.0981696	0.0847835	0.071146	0.0443833	0.175881	0.105704	0.0610075
2969	0.137463	0.0891495	0.0376625	0.093769	0.107771	0.0616685	0.118345	0.115777	0.136663	0.101733
2970	0.0842103	0.225753	0.0737697	0.116743	0.133514	0.0524899	0.05268	0.131424	0.030858	0.0985574
2971	0.0721568	0.149789	0.025348	0.115549	0.140891	0.0823726	0.043933	0.103272	0.127483	0.139206
2972	0.0339183	0.129211	0.0304167	0.111678	0.0354525	0.129887	0.137472	0.0776367	0.160961	0.153367
2973	0.033122	0.0861942	0.0974841	0.111281	0.131898	0.0735169	0.13922	0.0441998	0.142762	0.140322
2974	0.0901563	0.13209	0.133774	0.0657391	0.159033	0.158265	0.0722124	0.0153888	0.0832412	0.0900993
2975	0.144132	0.119513	0.0283726	0.0815552	0.125824	0.04316	0.147427	0.0361361	0.128494	0.145385
2976	0.110728	0.160704	0.109033	0.102963	0.0720972	0.17622	0.0661571	0.0293865	0.0971683	0.0755423
2977	0.0781644	0.0412172	0.0642714	0.105006	0.126242	0.0952837	0.191287	0.148378	0.0624565	0.087693
2978	0.107934	0.112555	0.0997711	0.139626	0.0990929	0.0387325	0.025757	0.139399	0.0503238	0.186809
2979	0.122178	0.0726358	0.214019	0.0422679	0.0556685	0.072735	0.122204	0.110516	0.155314	0.0324616
2980	0.0685527	0.0787137	0.146504	0.105644	0.0845619	0.058177	0.143447	0.138664	0.104209	0.0715263
2981	0.14345	0.11776	0.0251871	0.0358358	0.0987719	0.136542	0.127597	0.125705	0.0572661	0.131884
2982	0.169057	0.109353	0.173638	0.132108	0.0701665	0.0441189	0.100239	0.119755	0.0345492	0.0470153
2983	0.14043	0.0677467	0.0864409	0.152323	0.135519	0.131121	0.0501302	0.0552472	0.119605	0.0614375
2984	0.125611	0.135894	0.141265	0.0204845	0.0354864	0.118967	0.0984587	0.109522	0.0970219	0.11729
2985	0.0428763	0.140105	0.158167	0.0488159	0.0937212	0.0656087	0.0948997	0.167998	0.115342	0.072466
2986	0.0973237	0.0829279	0.0472422	0.13497	0.042145	0.137267	0.0332084	0.142362	0.145671	0.136883
2987	0.216812	0.0548237	0.113409	0.0227944	0.122124	0.0238536	0.140589	0.0367072	0.161019	0.107868
2988	0.0688989	0.0370465	0.174742	0.0552457	0.150558	0.0426109	0.0929875	0.121252	0.181856	0.0748031
2989	0.151025	0.192289	0.126587	0.0505089	0.0513305	0.211126	0.0793928	0.0686848	0.0333731	0.0356826
2990	0.0975737	0.118873	0.123518	0.123452	0.0930857	0.129001	0.118054	0.0858739	0.0764894	0.0340784
2991	0.090511	0.134724	0.0974732	0.0839383	0.0272841	0.172374	0.115382	0.0863553	0.0810181	0.110939
2992	0.173421	0.0707691	0.0233831	0.12149	0.104657	0.163936	0.145823	0.104415	0.0641219	0.0279834
2993	0.125707	0.0944354	0.162999	0.0854429	0.0347601	0.0189939	0.13466	0.0936725	0.113695	0.135634
2994	0.110119	0.0361286	0.0365666	0.18622	0.0299001	0.137041	0.12839	0.173149	0.135593	0.0268921
2995	0.0968258	0.138239	0.136883	0.0696596	0.11826	0.0643272	0.0644701	0.0732562	0.054886	0.183193
2996	0.108423	0.0936347	0.0907274	0.0436103	0.0906133	0.0915432	0.164532	0.0799428	0.0984889	0.138484
2997	0.0919331	0.165551	0.0363015	0.0929335	0.0591575	0.173946	0.0324547	0.0886851	0.168441	0.0905965
2998	0.100991	0.019475	0.099092	0.111975	0.140714	0.18464	0.032189	0.166708	0.0198394	0.124376
2999	0.128252	0.117893	0.109131	0.170715	0.0929747	0.0306805	0.0253352	0.0341162	0.131402	0.1595
3000	0.0536807	0.168249	0.0457598	0.0544276	0.139286	0.176251	0.124629	0.0926523	0.0927212	0.0523427
