# Supplementary material for: Inferring multimodal latent topics from electronic health records
Source: Nat Commun. 2020 May 21;11:2536. doi: 10.1038/s41467-020-16378-3 (PMC7242436; doi:10.1038/s41467-020-16378-3)
Supplement: Supplementary file 13 — Supplementary Software 1 [file 41467_2020_16378_MOESM13_ESM.zip › Supplementary_software/mixehr/data/sim123/testData_labOnly_nmar_iter49_thetaTest.csv]

2001	0.102385	0.0987422	0.0921438	0.0856958	0.0991212	0.100707	0.113798	0.0920156	0.108626	0.106794
2002	0.0998232	0.101989	0.102203	0.093689	0.0908328	0.104596	0.0960145	0.0967595	0.112828	0.101161
2003	0.100729	0.107921	0.10122	0.105351	0.100121	0.0933375	0.0991731	0.0961931	0.0972465	0.0991017
2004	0.104859	0.0954801	0.100666	0.0927376	0.0972872	0.101396	0.111255	0.0976486	0.0976127	0.100829
2005	0.0936238	0.0973689	0.109775	0.101153	0.101312	0.0984869	0.0963123	0.0943021	0.110251	0.0976235
2006	0.104727	0.0985819	0.0938914	0.0977875	0.0898924	0.104412	0.100042	0.0968925	0.11853	0.0949859
2007	0.0941388	0.106699	0.103952	0.0926841	0.0939507	0.104861	0.0912039	0.0982153	0.118018	0.0963502
2008	0.0903353	0.0989528	0.101094	0.0919437	0.0974352	0.103108	0.0953522	0.0975832	0.122886	0.101413
2009	0.106823	0.097632	0.0973124	0.0904946	0.100114	0.107277	0.103798	0.101953	0.094992	0.0991688
2010	0.0992849	0.111141	0.0986005	0.0985066	0.0952956	0.10176	0.101959	0.0958566	0.0968116	0.100978
2011	0.0944947	0.0934341	0.102115	0.102859	0.0952517	0.108555	0.0952623	0.0991592	0.109044	0.09955
2012	0.0997236	0.0957001	0.0982446	0.0990351	0.0961784	0.0988705	0.101122	0.0970743	0.119069	0.0949626
2013	0.101301	0.0963252	0.115609	0.101802	0.092762	0.107341	0.0888845	0.113893	0.0947906	0.0866497
2014	0.0979927	0.112393	0.0992649	0.0974352	0.103399	0.0937717	0.0961878	0.0940285	0.106508	0.0995989
2015	0.105162	0.108169	0.107996	0.0911086	0.0943402	0.097974	0.100307	0.101579	0.0970569	0.0963077
2016	0.0934784	0.0963201	0.0891877	0.092796	0.0934549	0.111438	0.0965606	0.0955596	0.127542	0.103453
2017	0.0926862	0.105978	0.0997171	0.102784	0.0946078	0.102813	0.0942612	0.095892	0.110628	0.100848
2018	0.101905	0.108926	0.092312	0.0879727	0.0865515	0.101018	0.103078	0.0931151	0.123269	0.101976
2019	0.10595	0.0987582	0.110497	0.0946096	0.0932796	0.104937	0.0973052	0.103272	0.0992714	0.0916909
2020	0.0842148	0.105421	0.0961693	0.0930716	0.0892294	0.102279	0.0882311	0.0977754	0.134503	0.109454
2021	0.0882311	0.112212	0.103235	0.0961916	0.0906112	0.0983415	0.0938094	0.0985145	0.121588	0.0977135
2022	0.107997	0.103617	0.0955675	0.0956943	0.0937053	0.102478	0.0967515	0.103173	0.104773	0.0959922
2023	0.0979054	0.108382	0.0986438	0.0927256	0.0937973	0.0966261	0.0960719	0.0907494	0.12317	0.102351
2024	0.0977403	0.103183	0.108709	0.0875934	0.100876	0.0988696	0.0982721	0.0995172	0.101147	0.104218
2025	0.110438	0.100067	0.089956	0.0880771	0.0920461	0.0998207	0.105618	0.0949768	0.124675	0.0941567
2026	0.0987868	0.0993412	0.0922127	0.0989285	0.0993252	0.0976088	0.0984021	0.0940291	0.121743	0.0998323
2027	0.0944902	0.0898108	0.0989605	0.0896872	0.0988222	0.0997275	0.0967718	0.0956113	0.139871	0.0962477
2028	0.100142	0.0964877	0.0933367	0.093429	0.0977724	0.108366	0.103085	0.0966428	0.118942	0.0915118
2029	0.0968822	0.0926295	0.0927671	0.0944	0.0983979	0.106384	0.0993142	0.097761	0.119591	0.101661
2030	0.0936718	0.0936039	0.101141	0.102334	0.10291	0.0993917	0.101405	0.0935364	0.118348	0.0938002
2031	0.092752	0.0985156	0.11052	0.0964087	0.0916903	0.109218	0.0938204	0.103109	0.109619	0.0940419
2032	0.0943719	0.098035	0.109652	0.089778	0.0997407	0.105613	0.0985659	0.104751	0.0984755	0.100806
2033	0.103297	0.104463	0.0945478	0.092415	0.100331	0.0971608	0.0991973	0.0966188	0.109522	0.102626
2034	0.0972104	0.112366	0.0948057	0.0949631	0.0963875	0.100584	0.0917434	0.0992885	0.107593	0.105343
2035	0.100317	0.103362	0.0999883	0.101568	0.104941	0.0988538	0.103207	0.0987961	0.0962766	0.0928099
2036	0.100273	0.0972746	0.105471	0.0912812	0.0912593	0.109912	0.095152	0.10056	0.116026	0.0923454
2037	0.11291	0.0981375	0.0954452	0.0952844	0.10518	0.0926831	0.114317	0.0912774	0.0989096	0.095946
2038	0.0971364	0.102075	0.100812	0.103906	0.0980692	0.0964098	0.09467	0.0940834	0.116974	0.0961626
2039	0.107124	0.104257	0.0920697	0.106025	0.0967739	0.097164	0.103021	0.0967296	0.101795	0.0951095
2040	0.1086	0.0880007	0.0875859	0.0925254	0.104685	0.0934738	0.117071	0.086793	0.122574	0.0987553
2041	0.0970805	0.104617	0.0977447	0.10322	0.103713	0.0950688	0.0997321	0.0949237	0.103292	0.101018
2042	0.104252	0.105317	0.101257	0.0912047	0.0994224	0.101172	0.100332	0.0969082	0.0995261	0.100625
2043	0.111575	0.0974419	0.0953466	0.0854881	0.0986897	0.100526	0.109532	0.0980745	0.103247	0.0997955
2044	0.112874	0.0996517	0.0875781	0.0976765	0.0966256	0.0987987	0.102546	0.0938713	0.122352	0.0878982
2045	0.10556	0.0930645	0.101527	0.0949275	0.0972253	0.101675	0.103633	0.10362	0.101554	0.0968291
2046	0.0973607	0.106751	0.0951577	0.097729	0.0876288	0.106812	0.0940658	0.0972349	0.118953	0.0982593
2047	0.0990463	0.111173	0.102896	0.0975727	0.0993417	0.0942674	0.0948984	0.0994978	0.101519	0.100182
2048	0.0941945	0.107482	0.102848	0.0964429	0.0980825	0.0989364	0.0951178	0.100274	0.101073	0.105818
2049	0.0921328	0.102027	0.108066	0.0930998	0.0996188	0.101415	0.0949863	0.102994	0.102404	0.103336
2050	0.0900054	0.104903	0.099774	0.0847093	0.0860168	0.10819	0.0901647	0.0997305	0.132613	0.103856
2051	0.09863	0.0935099	0.0971992	0.102837	0.104137	0.104788	0.103699	0.100239	0.0969757	0.0977736
2052	0.104175	0.0922813	0.096814	0.104059	0.0955301	0.105486	0.0996821	0.0988908	0.111306	0.0913813
2053	0.096806	0.09898	0.100614	0.0926335	0.0959014	0.105618	0.0957685	0.096592	0.119999	0.0969924
2054	0.0948637	0.0931896	0.107263	0.105601	0.102659	0.105379	0.0937001	0.106089	0.0960806	0.094896
2055	0.0993862	0.1126	0.0906948	0.0871986	0.0931365	0.0961489	0.0940473	0.093245	0.137445	0.0965424
2056	0.107822	0.102609	0.105267	0.09782	0.0996222	0.0985316	0.105134	0.0979004	0.0927851	0.0924372
2057	0.0958676	0.102199	0.100905	0.111326	0.0985252	0.0993492	0.0929905	0.101518	0.0986212	0.098824
2058	0.110665	0.0997902	0.088307	0.0921931	0.0953053	0.105147	0.104503	0.0967029	0.115363	0.091684
2059	0.0944469	0.0960277	0.0984402	0.10977	0.102214	0.0961503	0.0930618	0.0980949	0.117933	0.0940819
2060	0.101616	0.0999461	0.0917588	0.0856602	0.0884409	0.109634	0.0995406	0.0973841	0.12779	0.0978829
2061	0.0982608	0.109634	0.0977011	0.0933308	0.0994299	0.0994832	0.0983716	0.0977331	0.104819	0.101498
2062	0.107304	0.102785	0.0948682	0.101289	0.102637	0.101457	0.0981253	0.0999529	0.0993407	0.0921307
2063	0.103708	0.107982	0.0916901	0.0939297	0.0972331	0.102518	0.0990405	0.0964663	0.105996	0.101496
2064	0.0925062	0.105056	0.0997584	0.10632	0.097834	0.101912	0.0924921	0.103292	0.100536	0.100423
2065	0.10412	0.104797	0.0994299	0.109769	0.0985963	0.0961167	0.102024	0.0967152	0.0915546	0.0970469
2066	0.0971118	0.10723	0.0989255	0.099956	0.0962758	0.101491	0.0940132	0.0994323	0.103388	0.102322
2067	0.0926282	0.106526	0.0976831	0.0958079	0.0918556	0.100202	0.0915409	0.100007	0.12653	0.0974329
2068	0.0974422	0.0978498	0.108943	0.0901143	0.0880997	0.117403	0.0964073	0.110298	0.0954035	0.0972347
2069	0.0912507	0.107798	0.0977175	0.107293	0.100962	0.0968541	0.0930201	0.0936958	0.115617	0.0963317
2070	0.103706	0.0892208	0.0993526	0.100403	0.101949	0.100869	0.109504	0.101089	0.0971848	0.0963985
2071	0.094993	0.0983101	0.104397	0.0880512	0.09234	0.107354	0.0931754	0.100354	0.118494	0.102319
2072	0.103133	0.0955982	0.0975795	0.0999019	0.104392	0.102163	0.107551	0.0985535	0.0953848	0.095572
2073	0.0948428	0.10722	0.0949988	0.0992817	0.111349	0.0912265	0.102349	0.090107	0.106286	0.103092
2074	0.0940741	0.10667	0.0960059	0.0945785	0.0998929	0.106555	0.0923282	0.10216	0.104874	0.102889
2075	0.0930885	0.0957314	0.0986255	0.0920259	0.0944146	0.112391	0.0976823	0.0982801	0.114512	0.102934
2076	0.106833	0.1044	0.0967849	0.0934628	0.097277	0.0990046	0.106291	0.0956888	0.101292	0.0989834
2077	0.0951016	0.104936	0.108058	0.0890782	0.0895735	0.110606	0.0976372	0.102138	0.0996233	0.10298
2078	0.103208	0.0842204	0.10024	0.0936391	0.0953262	0.106392	0.11222	0.0937044	0.113117	0.0974361
2079	0.0973664	0.100337	0.103748	0.0814074	0.0988893	0.104296	0.0994757	0.100443	0.108634	0.1053
2080	0.0976458	0.118807	0.0927782	0.099068	0.0954905	0.0987295	0.0922713	0.0970475	0.108909	0.099727
2081	0.0959003	0.109948	0.0921585	0.102102	0.0988116	0.100761	0.0909801	0.100636	0.109811	0.0991497
2082	0.0910536	0.105695	0.0977263	0.099181	0.100719	0.0949028	0.0939484	0.093667	0.125378	0.0982871
2083	0.10155	0.103476	0.0969843	0.104182	0.100208	0.106402	0.0906933	0.105726	0.0973066	0.0932375
2084	0.0914217	0.0947799	0.111942	0.0993574	0.0974324	0.0936285	0.0991932	0.0959875	0.116509	0.100033
2085	0.10483	0.105487	0.0949002	0.0942604	0.0944174	0.101719	0.095437	0.0989742	0.114515	0.095406
2086	0.0932887	0.0982726	0.103842	0.0982875	0.0911935	0.105815	0.0942638	0.0996232	0.117998	0.0972829
2087	0.10552	0.0937533	0.0979434	0.0932069	0.0885165	0.110164	0.106953	0.0995078	0.109137	0.0946779
2088	0.0991888	0.107617	0.0999581	0.0965146	0.100254	0.0985934	0.0948118	0.0981299	0.107069	0.0980977
2089	0.0979021	0.10133	0.109318	0.0898586	0.0949656	0.102218	0.0933397	0.105985	0.108307	0.0966096
2090	0.101553	0.107919	0.103382	0.0941668	0.0957099	0.100518	0.0928386	0.104704	0.101628	0.097564
2091	0.0925955	0.108699	0.105144	0.0944871	0.0994366	0.0967375	0.0932102	0.100433	0.106767	0.102874
2092	0.0977187	0.113907	0.0986612	0.105046	0.113756	0.0905365	0.0951948	0.0935841	0.0986069	0.0937764
2093	0.104745	0.118938	0.095925	0.0995441	0.0911276	0.100531	0.0958625	0.0987747	0.0998324	0.0949181
2094	0.0997511	0.107419	0.0943968	0.0964032	0.0890861	0.105685	0.0902144	0.10108	0.120792	0.0950737
2095	0.0989373	0.0988854	0.0999232	0.106029	0.103567	0.099467	0.0946255	0.104594	0.0986092	0.0953347
2096	0.0959288	0.107199	0.100706	0.0997836	0.0943005	0.104783	0.0927112	0.10235	0.100276	0.101964
2097	0.0962486	0.0970185	0.0932509	0.103473	0.0973821	0.100407	0.102671	0.0938848	0.11711	0.098661
2098	0.10642	0.101859	0.101883	0.0999938	0.108154	0.0953815	0.0999867	0.0988737	0.0955003	0.0920535
2099	0.0960013	0.114634	0.0985209	0.10082	0.101857	0.0978078	0.0938094	0.100527	0.0976763	0.0987679
2100	0.0997473	0.0983474	0.0956178	0.0928562	0.0864379	0.114088	0.0961029	0.102981	0.117398	0.0958393
2101	0.104885	0.102644	0.0945948	0.0993751	0.0999443	0.100762	0.106043	0.0969779	0.098627	0.0961184
2102	0.101473	0.111072	0.103859	0.0881455	0.086154	0.101953	0.101464	0.0956976	0.111702	0.098538
2103	0.0890538	0.123225	0.107708	0.0908974	0.0959453	0.0984616	0.0876951	0.0999627	0.107778	0.0999111
2104	0.0974629	0.0971909	0.101492	0.0953394	0.0908777	0.106757	0.096811	0.106987	0.106151	0.100543
2105	0.112679	0.10025	0.0931993	0.0915508	0.0908476	0.107027	0.101969	0.0956976	0.11463	0.0917036
2106	0.0919157	0.102687	0.101848	0.0909109	0.095461	0.103838	0.0967122	0.0966068	0.123123	0.0970011
2107	0.101948	0.099741	0.104534	0.100176	0.095147	0.104242	0.100477	0.104593	0.0902948	0.0985464
2108	0.0994109	0.0993244	0.104955	0.0968594	0.103151	0.100724	0.0937431	0.103598	0.102903	0.0952593
2109	0.0945351	0.107765	0.108085	0.0937282	0.0936906	0.0982858	0.0977609	0.0972881	0.102376	0.106773
2110	0.104495	0.099311	0.104426	0.092619	0.0990418	0.0988963	0.107262	0.0986415	0.0989767	0.0962352
2111	0.11052	0.0950607	0.100597	0.107168	0.0956882	0.0999495	0.0994578	0.103414	0.095707	0.0920542
2112	0.116187	0.101568	0.0903666	0.0930561	0.098834	0.0966031	0.110663	0.0934358	0.101061	0.0981414
2113	0.0999293	0.10272	0.107285	0.0968928	0.0954094	0.101448	0.101326	0.100531	0.0953216	0.099073
2114	0.105783	0.109057	0.0980859	0.0970945	0.0944865	0.10256	0.0995358	0.0996756	0.0981557	0.095501
2115	0.0978543	0.107288	0.0997811	0.089873	0.091848	0.107979	0.101115	0.103131	0.0955178	0.10543
2116	0.102	0.106713	0.102943	0.0951855	0.0998332	0.100455	0.0966137	0.100867	0.102074	0.0933487
2117	0.104043	0.0956637	0.112661	0.0889883	0.0926879	0.111268	0.0948712	0.109652	0.0967249	0.0926839
2118	0.0959272	0.105617	0.0934753	0.0964883	0.097188	0.0963641	0.0904789	0.0973332	0.130744	0.0967332
2119	0.106068	0.100145	0.10005	0.0975069	0.101339	0.10328	0.102088	0.102008	0.0864072	0.100864
2120	0.0941523	0.102176	0.0982429	0.096603	0.0962193	0.102854	0.0991906	0.0997688	0.107484	0.103361
2121	0.108589	0.0988893	0.0979438	0.0957989	0.101556	0.101007	0.102211	0.0993566	0.098092	0.0963542
2122	0.09421	0.111101	0.100142	0.093954	0.0920203	0.106094	0.0908293	0.102559	0.104229	0.104914
2123	0.0937245	0.0963027	0.0985153	0.10501	0.104898	0.100084	0.0974345	0.100771	0.0996089	0.103748
2124	0.0974058	0.103354	0.0957461	0.0890859	0.0972013	0.102663	0.104974	0.0967193	0.107028	0.105889
2125	0.104487	0.109942	0.0943214	0.100858	0.0991098	0.0994821	0.0991717	0.0969021	0.0986284	0.0972643
2126	0.0999887	0.103233	0.0948022	0.0956113	0.0911977	0.104388	0.0989624	0.0975865	0.116387	0.0977589
2127	0.100722	0.0972964	0.0988177	0.0979206	0.101785	0.0996823	0.105246	0.0974106	0.101693	0.0994177
2128	0.104153	0.107105	0.0972214	0.09252	0.102223	0.0957334	0.104686	0.0937277	0.101964	0.100954
2129	0.0983973	0.102324	0.106244	0.0940365	0.10154	0.0979308	0.103502	0.0980488	0.09935	0.0987682
2130	0.0911691	0.113552	0.102385	0.0964436	0.0977551	0.094996	0.0962971	0.0979823	0.10483	0.105175
2131	0.0889645	0.104353	0.0945903	0.100919	0.0975834	0.103731	0.0930362	0.0945169	0.120937	0.101661
2132	0.0995445	0.104454	0.0938265	0.101414	0.0916049	0.102682	0.0965955	0.0949991	0.120157	0.0947768
2133	0.101586	0.10332	0.0974785	0.102838	0.109794	0.0909863	0.106581	0.0920948	0.0946478	0.101171
2134	0.105012	0.100063	0.0851449	0.100597	0.0990582	0.0955108	0.102271	0.09099	0.128447	0.0931215
2135	0.100761	0.0941256	0.0991568	0.0954585	0.0914396	0.1058	0.104388	0.0984194	0.113082	0.097026
2136	0.0995734	0.0999687	0.0930401	0.101942	0.094768	0.103551	0.099031	0.0970101	0.117643	0.0934008
2137	0.0977016	0.0958017	0.0919078	0.0954529	0.0997101	0.106803	0.0995676	0.0957779	0.1177	0.0994347
2138	0.11027	0.10526	0.0984997	0.0838257	0.0936586	0.10556	0.101863	0.0999128	0.106743	0.0940683
2139	0.093154	0.105607	0.10402	0.0998923	0.0976656	0.0966095	0.093754	0.093661	0.118606	0.0974578
2140	0.100248	0.100815	0.0975129	0.0993462	0.0927826	0.104715	0.10353	0.100861	0.0944639	0.105535
2141	0.0890209	0.0984689	0.100587	0.0901985	0.0965041	0.108139	0.0920697	0.100744	0.122506	0.101678
2142	0.0967792	0.11259	0.0981122	0.0980105	0.105294	0.0952885	0.104377	0.0920252	0.0962644	0.101852
2143	0.0923891	0.0979561	0.100312	0.100233	0.103108	0.0966095	0.0943857	0.0970435	0.120797	0.0974597
2144	0.102483	0.107898	0.103477	0.0957428	0.0926818	0.106081	0.0971214	0.104828	0.0917529	0.0976965
2145	0.102062	0.100846	0.0940499	0.0922812	0.0942173	0.102507	0.0949614	0.0962389	0.12131	0.101481
2146	0.0946275	0.102962	0.0981601	0.0909842	0.0892237	0.106172	0.0934858	0.0963585	0.126212	0.101793
2147	0.11349	0.0965612	0.0935073	0.0917958	0.0997319	0.099151	0.121523	0.0938647	0.0937127	0.0964178
2148	0.0935394	0.101058	0.106071	0.0945064	0.0934135	0.104178	0.0915152	0.100647	0.114362	0.100673
2149	0.105664	0.105535	0.0905687	0.100647	0.102301	0.0968557	0.105386	0.095611	0.0984879	0.0991298
2150	0.0960458	0.0952074	0.10174	0.0889755	0.0934768	0.108023	0.0997606	0.10382	0.110436	0.102144
2151	0.0967622	0.0909808	0.095592	0.102466	0.106045	0.0970359	0.107328	0.0894659	0.115756	0.0987783
2152	0.0962966	0.109094	0.0993119	0.0878644	0.0964097	0.0977877	0.0978703	0.0918495	0.122513	0.101418
2153	0.0907445	0.106481	0.0952927	0.0998447	0.104599	0.0900889	0.0948813	0.0971948	0.117817	0.103759
2154	0.101663	0.101774	0.100126	0.103783	0.103226	0.0989394	0.0944151	0.100038	0.0997898	0.0963113
2155	0.0966162	0.118023	0.104373	0.0936786	0.0948717	0.101076	0.0935251	0.100373	0.0976529	0.100116
2156	0.104329	0.117878	0.0988432	0.0866215	0.0936308	0.102892	0.0991902	0.0962098	0.102763	0.097799
2157	0.0989341	0.116723	0.0968489	0.101179	0.097445	0.100257	0.0981863	0.0965388	0.0997544	0.0944858
2158	0.106047	0.0899935	0.095607	0.0906737	0.095236	0.105248	0.104977	0.0978358	0.122306	0.0916056
2159	0.0993334	0.101595	0.0977487	0.090421	0.0969516	0.10161	0.0950808	0.0959015	0.127022	0.0943807
2160	0.0996714	0.103697	0.102879	0.0982011	0.100098	0.0964692	0.105474	0.0947682	0.0975155	0.101473
2161	0.0924661	0.0986211	0.102302	0.0894865	0.0911377	0.107291	0.0992353	0.0983115	0.118182	0.102828
2162	0.107049	0.112021	0.100326	0.0943681	0.0957481	0.0987721	0.100384	0.0954655	0.0984926	0.0975257
2163	0.0921265	0.103506	0.109757	0.0933165	0.0919628	0.103622	0.0894339	0.107932	0.109586	0.0986591
2164	0.100442	0.107335	0.0912439	0.0978441	0.103549	0.0980087	0.0999023	0.0958751	0.104902	0.101199
2165	0.0992555	0.115196	0.0901195	0.10813	0.0933891	0.0964287	0.0903278	0.0947727	0.119242	0.093623
2166	0.104391	0.113591	0.100094	0.0894448	0.0965275	0.0990582	0.0975298	0.0983098	0.103758	0.0974769
2167	0.0963386	0.106523	0.0975547	0.0922384	0.103495	0.0968942	0.101657	0.0938219	0.102437	0.109464
2168	0.0894639	0.104139	0.101578	0.0975182	0.0971988	0.0971163	0.0887792	0.0976232	0.12475	0.102247
2169	0.0911285	0.105213	0.099836	0.0974015	0.10348	0.0950078	0.094792	0.0983562	0.112044	0.103223
2170	0.100274	0.10408	0.102858	0.0902159	0.0949572	0.10429	0.102438	0.0985155	0.0997067	0.102575
2171	0.104893	0.109679	0.0964462	0.0957805	0.103675	0.0951701	0.10605	0.0926147	0.0997331	0.0963158
2172	0.0946802	0.102779	0.102691	0.0868237	0.102722	0.0967281	0.0998961	0.096157	0.11535	0.102494
2173	0.0947121	0.0956096	0.0987536	0.0901939	0.0934264	0.110336	0.101221	0.0954927	0.11807	0.101927
2174	0.0953687	0.0903657	0.095992	0.0957586	0.09935	0.101741	0.0985314	0.0963108	0.127228	0.0992926
2175	0.101362	0.0991845	0.094672	0.0959689	0.100499	0.103243	0.0985987	0.0978226	0.114214	0.0943429
2176	0.097517	0.0944132	0.100525	0.0979318	0.101642	0.0999426	0.10373	0.101067	0.102125	0.101039
2177	0.102267	0.0919852	0.0909798	0.0905522	0.101491	0.0979507	0.111125	0.0889552	0.122786	0.101979
2178	0.0893631	0.119306	0.104852	0.0940822	0.0985489	0.100205	0.0911185	0.0985652	0.100041	0.104482
2179	0.0933273	0.094102	0.106548	0.0942165	0.0931429	0.110157	0.0987705	0.106304	0.0974127	0.10557
2180	0.0905088	0.101064	0.106623	0.0934376	0.102154	0.0983633	0.0923488	0.0962693	0.121439	0.0981147
2181	0.0935033	0.0996652	0.101687	0.107007	0.0929916	0.105296	0.0919363	0.107692	0.0994842	0.100538
2182	0.103058	0.115637	0.0999388	0.0968597	0.101807	0.0994951	0.0945463	0.0962951	0.0985371	0.0941349
2183	0.0978906	0.0952914	0.0965375	0.0957745	0.0960905	0.102002	0.0956645	0.0983648	0.127539	0.0947531
2184	0.106847	0.0994224	0.104364	0.0945408	0.0949312	0.10407	0.105162	0.0997161	0.0962564	0.0943542
2185	0.102941	0.101406	0.0976374	0.0919242	0.0974176	0.102259	0.102407	0.10053	0.104464	0.0988777
2186	0.10936	0.093891	0.0946345	0.0900589	0.0925712	0.112495	0.103287	0.104056	0.0963707	0.102495
2187	0.113287	0.108293	0.0971523	0.0965045	0.0937483	0.0994023	0.106277	0.0950731	0.0975827	0.0926063
2188	0.102038	0.0968554	0.110354	0.0900434	0.102499	0.100972	0.105009	0.10125	0.0944652	0.0963255
2189	0.0986255	0.110637	0.0934729	0.0927202	0.101551	0.0958543	0.103595	0.0929593	0.10572	0.105347
2190	0.10807	0.096731	0.0980886	0.0907383	0.103346	0.0995492	0.107537	0.0991009	0.101326	0.0953203
2191	0.0981832	0.102313	0.107202	0.0978886	0.100341	0.0971144	0.103327	0.0961026	0.0959058	0.101826
2192	0.101208	0.0942827	0.101987	0.0967284	0.0952923	0.100821	0.102063	0.101918	0.102312	0.103167
2193	0.0922443	0.1086	0.10325	0.0962242	0.0982992	0.095625	0.0946705	0.0939027	0.115778	0.101938
2194	0.119508	0.0954395	0.0933733	0.0956036	0.0856782	0.105252	0.10964	0.0951624	0.10824	0.0914519
2195	0.0998709	0.0939057	0.107687	0.101855	0.0949464	0.108468	0.0980426	0.105038	0.0932163	0.0964681
2196	0.0988979	0.122707	0.111165	0.0911779	0.0869867	0.107558	0.0924689	0.102576	0.0910849	0.0954064
2197	0.0969792	0.107926	0.0991188	0.10192	0.102411	0.0954163	0.0971644	0.0979106	0.106052	0.0954915
2198	0.0964064	0.109719	0.106874	0.0950857	0.102884	0.0934699	0.0997707	0.0939597	0.0981898	0.104186
2199	0.0952967	0.104367	0.10324	0.0923368	0.0904119	0.106051	0.0936551	0.10065	0.1147	0.0991975
2200	0.102089	0.100942	0.103993	0.104303	0.0952255	0.0997555	0.0977328	0.102164	0.098284	0.0954138
2201	0.0917854	0.102064	0.106754	0.0977033	0.103294	0.0953304	0.0962419	0.100899	0.104867	0.101393
2202	0.10597	0.101192	0.0935472	0.0952043	0.0856726	0.110447	0.100254	0.100281	0.113704	0.093217
2203	0.103117	0.097375	0.091713	0.0978023	0.096825	0.096342	0.108904	0.0913461	0.118612	0.0980903
2204	0.093339	0.0991625	0.104363	0.0996458	0.0989179	0.103701	0.097241	0.100539	0.100836	0.102239
2205	0.0944459	0.106809	0.102893	0.0966925	0.0871753	0.105876	0.0898442	0.102925	0.117083	0.0961745
2206	0.104111	0.103824	0.101109	0.0974089	0.100402	0.0959074	0.105091	0.0950052	0.0974298	0.0998933
2207	0.0996287	0.101413	0.0966448	0.0914616	0.0981778	0.103245	0.103919	0.101769	0.106506	0.0971092
2208	0.100527	0.0943313	0.101448	0.0962507	0.103416	0.0952609	0.106688	0.0983355	0.105677	0.0981206
2209	0.0980662	0.10641	0.106525	0.0950745	0.0995704	0.0945522	0.103022	0.0956449	0.102076	0.0994124
2210	0.104489	0.106713	0.0930567	0.0945981	0.0968855	0.10195	0.0968433	0.0999755	0.105663	0.0998026
2211	0.0978125	0.0942532	0.102965	0.0970261	0.0960006	0.108017	0.0926368	0.101949	0.111082	0.0979028
2212	0.10319	0.105899	0.0964883	0.0975105	0.0943583	0.102276	0.101046	0.102879	0.101791	0.0944399
2213	0.0959223	0.104563	0.102046	0.0977767	0.0952987	0.105473	0.0993154	0.101359	0.0992012	0.0989722
2214	0.0999477	0.106959	0.0971748	0.0963004	0.0962998	0.101472	0.0928282	0.103743	0.107682	0.0976011
2215	0.10922	0.1052	0.0940212	0.0951222	0.0962095	0.103078	0.104183	0.0968088	0.10064	0.0953626
2216	0.0951032	0.0968184	0.0896312	0.0950704	0.0921901	0.105067	0.0965082	0.0971472	0.131354	0.101029
2217	0.0974379	0.104545	0.104025	0.0877438	0.0943757	0.109207	0.0971736	0.102447	0.099761	0.103046
2218	0.098312	0.101085	0.0989357	0.0940441	0.09821	0.099701	0.0943851	0.0974248	0.120787	0.097217
2219	0.0949982	0.101707	0.100545	0.10094	0.100399	0.0947984	0.0978221	0.091664	0.119392	0.0981669
2220	0.10339	0.108441	0.088814	0.0981212	0.0970426	0.0960527	0.103507	0.0900341	0.120937	0.0940247
2221	0.10449	0.106574	0.101766	0.0879988	0.0883501	0.104792	0.0971039	0.0974009	0.114291	0.0970717
2222	0.106017	0.0944708	0.0953385	0.096084	0.107414	0.0956245	0.102083	0.0991848	0.104068	0.0997053
2223	0.0945418	0.110857	0.0998103	0.0938497	0.0886114	0.107984	0.0905147	0.100484	0.114415	0.098919
2224	0.0943347	0.0949601	0.107645	0.0968114	0.0914869	0.115355	0.0956178	0.111425	0.0953142	0.0963292
2225	0.0983991	0.1015	0.101226	0.0912091	0.100193	0.103722	0.0982674	0.100513	0.102061	0.102845
2226	0.0989168	0.101949	0.0938233	0.0932151	0.0995031	0.101544	0.104258	0.089975	0.115439	0.101559
2227	0.0961831	0.104563	0.096707	0.0958843	0.0873548	0.106333	0.094517	0.100523	0.118837	0.0989824
2228	0.0920287	0.102838	0.106133	0.101599	0.098453	0.0994248	0.0943513	0.104358	0.102302	0.0986396
2229	0.109757	0.094804	0.106764	0.0934447	0.0925503	0.103777	0.106635	0.101211	0.0984966	0.0920377
2230	0.106511	0.107595	0.0911746	0.0975943	0.108748	0.0911063	0.109351	0.0911163	0.101614	0.0956688
2231	0.102676	0.100109	0.0906688	0.107993	0.102082	0.0949595	0.101392	0.0921029	0.115474	0.0928142
2232	0.104522	0.103797	0.0953679	0.101135	0.0988299	0.100305	0.098121	0.0918911	0.113427	0.0927142
2233	0.0931337	0.0958692	0.0981921	0.0973841	0.108691	0.102298	0.0946431	0.102491	0.100416	0.10692
2234	0.0856257	0.105663	0.111983	0.0969115	0.0940054	0.104925	0.0928326	0.104292	0.0980522	0.105813
2235	0.0972077	0.0918613	0.10096	0.0874934	0.0962814	0.102872	0.101097	0.0956406	0.121407	0.105049
2236	0.10003	0.102236	0.0984987	0.0910759	0.0869492	0.109085	0.0969883	0.100916	0.118526	0.0953499
2237	0.0992771	0.0997651	0.101838	0.0976929	0.101848	0.0984246	0.0955432	0.102573	0.100418	0.102655
2238	0.0954096	0.103121	0.114032	0.0902223	0.0874968	0.10811	0.0909832	0.107419	0.104885	0.0979774
2239	0.0908248	0.112616	0.090847	0.0904753	0.097053	0.0987615	0.0894579	0.0937237	0.133811	0.103006
2240	0.0993178	0.0973429	0.101645	0.0942267	0.0903389	0.108999	0.087174	0.106137	0.125057	0.0892898
2241	0.0980457	0.102945	0.103011	0.0951183	0.0927628	0.106727	0.0957756	0.104966	0.10065	0.0997485
2242	0.100385	0.101898	0.0907201	0.0911704	0.0966181	0.0985494	0.10234	0.0915492	0.128259	0.0987146
2243	0.0936257	0.0972766	0.0981716	0.0983655	0.0943382	0.105809	0.0989856	0.0997821	0.114676	0.0988371
2244	0.0924949	0.0931403	0.102756	0.101193	0.0980801	0.100316	0.0965774	0.0991963	0.118472	0.0977878
2245	0.0966824	0.103522	0.0971897	0.0926376	0.0922698	0.0991247	0.100735	0.0943295	0.126622	0.0970766
2246	0.0936692	0.109714	0.100608	0.09666	0.0982939	0.0958848	0.0916266	0.0986266	0.110805	0.104568
2247	0.0928349	0.113245	0.0899352	0.0909716	0.1048	0.0906706	0.0960304	0.0926997	0.122851	0.106817
2248	0.105105	0.096008	0.106671	0.094225	0.0984532	0.105256	0.102606	0.102343	0.0926941	0.0962228
2249	0.100184	0.0933035	0.102172	0.0836056	0.088826	0.109836	0.0999479	0.101205	0.11987	0.100518
2250	0.0955773	0.115598	0.0984362	0.0978248	0.102125	0.0907442	0.0953025	0.0932901	0.112613	0.0992705
2251	0.0886708	0.0988268	0.101248	0.0870623	0.108423	0.099253	0.100001	0.0970806	0.113687	0.10607
2252	0.0991668	0.0976745	0.099928	0.0995793	0.0921751	0.10109	0.100453	0.0983041	0.116391	0.0951456
2253	0.100971	0.101425	0.0959761	0.105097	0.103389	0.0924806	0.106349	0.0956202	0.105385	0.0936238
2254	0.0909792	0.0990029	0.105829	0.084089	0.0925917	0.114092	0.091494	0.104386	0.10765	0.109503
2255	0.094305	0.0944956	0.0973443	0.0979548	0.094711	0.110207	0.0958084	0.101024	0.114501	0.0993171
2256	0.100135	0.0949952	0.0991328	0.097053	0.104533	0.103325	0.102605	0.100929	0.0999823	0.0971212
2257	0.101847	0.109713	0.0970221	0.0993532	0.0946322	0.0984194	0.0985768	0.100113	0.101315	0.0991616
2258	0.0963756	0.098522	0.0951135	0.098237	0.113648	0.0941447	0.0933398	0.0988572	0.111987	0.10014
2259	0.0926747	0.104484	0.0988561	0.0988819	0.0973578	0.101519	0.0932433	0.0957559	0.11654	0.100939
2260	0.116359	0.10683	0.0944828	0.101329	0.0961831	0.0950598	0.110233	0.0954213	0.0916835	0.0924019
2261	0.112381	0.0990781	0.0986507	0.0970891	0.101317	0.0977237	0.113597	0.0935532	0.0918393	0.0946619
2262	0.104859	0.105288	0.0902146	0.0926316	0.0972359	0.0978521	0.111064	0.093072	0.105641	0.102303
2263	0.094132	0.10669	0.0908241	0.0938742	0.0961033	0.100103	0.0980576	0.093643	0.129397	0.0975065
2264	0.0958066	0.0918508	0.107478	0.0952005	0.0957629	0.110256	0.0958695	0.106795	0.0981435	0.102309
2265	0.10065	0.101596	0.0881844	0.0920381	0.103145	0.0953587	0.10606	0.0881001	0.126882	0.0983767
2266	0.110763	0.0956125	0.103512	0.0957281	0.0997711	0.102566	0.112736	0.097512	0.0878357	0.0935833
2267	0.0951492	0.0901365	0.0961273	0.107603	0.0999609	0.105187	0.09837	0.10063	0.11102	0.0955812
2268	0.10605	0.0967881	0.101651	0.092922	0.0899291	0.109953	0.102395	0.097989	0.106996	0.0947945
2269	0.097965	0.0904103	0.106985	0.0888524	0.0872148	0.112419	0.0923482	0.107588	0.119994	0.0954848
2270	0.102316	0.0981326	0.0965237	0.102991	0.0876623	0.108373	0.0956272	0.100735	0.111071	0.0961604
2271	0.10127	0.12066	0.095776	0.0866	0.0991015	0.0934692	0.102395	0.091853	0.104459	0.105089
2272	0.106948	0.11473	0.0909742	0.0937189	0.0989796	0.0938603	0.103868	0.0897821	0.104037	0.1036
2273	0.105707	0.101484	0.0958094	0.0906669	0.0999896	0.0965553	0.106097	0.0929976	0.107824	0.103006
2274	0.100129	0.106172	0.0974792	0.0923733	0.104353	0.0982376	0.102301	0.0944583	0.105473	0.0993022
2275	0.100116	0.0984189	0.0962928	0.0907167	0.0987794	0.096605	0.100526	0.0931014	0.12625	0.0993783
2276	0.104294	0.10258	0.0981184	0.100493	0.0961447	0.103758	0.0984517	0.0986385	0.106583	0.0907782
2277	0.102137	0.110352	0.0971212	0.0962938	0.0940296	0.0956094	0.106084	0.0931009	0.101742	0.103877
2278	0.0902369	0.0999609	0.100302	0.094537	0.0977233	0.103628	0.0960883	0.0969359	0.116822	0.103893
2279	0.117492	0.0934186	0.0936653	0.0900416	0.0852043	0.108463	0.109276	0.0970335	0.114548	0.0900696
2280	0.1001	0.0968801	0.105604	0.104019	0.104548	0.0945721	0.0980879	0.100376	0.098729	0.0972025
2281	0.0962208	0.106409	0.0980546	0.0953209	0.0986233	0.104242	0.0965458	0.0992629	0.102126	0.103273
2282	0.0990481	0.096694	0.101371	0.0936832	0.0975759	0.107974	0.0981943	0.104272	0.1024	0.0984095
2283	0.0994156	0.104103	0.103235	0.0862636	0.100794	0.0963139	0.106689	0.0945092	0.101931	0.107014
2284	0.0926126	0.110815	0.100902	0.107373	0.106013	0.0909916	0.0965411	0.0950385	0.0970588	0.103403
2285	0.0930018	0.0883623	0.0990863	0.0910032	0.0894138	0.113167	0.0991391	0.101776	0.125255	0.0992213
2286	0.099963	0.107959	0.0977661	0.0987098	0.0931859	0.108463	0.100801	0.100547	0.0947727	0.0976591
2287	0.102555	0.10733	0.101841	0.102689	0.0967438	0.0993897	0.0998571	0.0989972	0.0957186	0.0949591
2288	0.0934535	0.0995087	0.0939098	0.0909053	0.106138	0.096795	0.0978745	0.0917544	0.127177	0.102905
2289	0.097811	0.0990485	0.103775	0.0854628	0.0963064	0.102819	0.104133	0.0928071	0.116927	0.100918
2290	0.100806	0.102458	0.109161	0.10048	0.104797	0.0960419	0.0956292	0.100738	0.095143	0.0948902
2291	0.105565	0.106303	0.101799	0.0932867	0.0940127	0.10074	0.0989667	0.0960824	0.111526	0.0917044
2292	0.0931371	0.11336	0.105625	0.0913704	0.0904426	0.104089	0.0894478	0.100768	0.116771	0.0951473
2293	0.100543	0.109328	0.101002	0.103745	0.0990771	0.0968585	0.0925171	0.103088	0.102213	0.0918213
2294	0.101631	0.107974	0.0971814	0.0906476	0.0876318	0.109449	0.0937076	0.10163	0.115166	0.0946995
2295	0.105579	0.100878	0.105997	0.0918302	0.0966028	0.099795	0.0999964	0.105311	0.0993859	0.0943885
2296	0.104796	0.107002	0.0974089	0.092038	0.0896707	0.10396	0.0979195	0.10431	0.10386	0.0988047
2297	0.0946661	0.100338	0.10391	0.097701	0.0944754	0.10776	0.0917347	0.105953	0.103297	0.0999077
2298	0.102114	0.107106	0.0920177	0.100162	0.106544	0.0929633	0.103444	0.0907961	0.103622	0.10175
2299	0.0975322	0.0894297	0.107069	0.0955507	0.0963314	0.111216	0.101132	0.108208	0.0944278	0.0984282
2300	0.102758	0.0952603	0.102439	0.0957468	0.0921465	0.109066	0.0996479	0.0978638	0.11145	0.0931749
2301	0.102967	0.124119	0.0954669	0.0978078	0.0935526	0.0953609	0.0947283	0.0968304	0.104247	0.0954522
2302	0.0980254	0.106004	0.10382	0.0972455	0.101785	0.0966426	0.09725	0.0952048	0.0998737	0.104493
2303	0.107328	0.092382	0.0935677	0.0872083	0.0981825	0.104976	0.117822	0.0938167	0.1004	0.103954
2304	0.0919966	0.103551	0.0979663	0.0928265	0.0988749	0.095733	0.0986842	0.0924741	0.125951	0.102418
2305	0.0966144	0.0969785	0.0927825	0.0908438	0.0978047	0.107131	0.100364	0.0964669	0.124121	0.0967426
2306	0.123737	0.105762	0.0959265	0.0928547	0.0867258	0.102043	0.107718	0.0995486	0.093942	0.0912141
2307	0.0949042	0.111594	0.100387	0.0926957	0.0975239	0.105827	0.0940824	0.101324	0.100932	0.100824
2308	0.106209	0.0970219	0.0963252	0.0946811	0.0925633	0.102015	0.105428	0.0941926	0.114691	0.096677
2309	0.0981529	0.0977606	0.0985912	0.0907175	0.088226	0.108158	0.0990063	0.099006	0.123501	0.0965588
2310	0.0975831	0.0945534	0.101675	0.0892308	0.0953223	0.113598	0.0994802	0.107594	0.0993558	0.100972
2311	0.097998	0.106953	0.100897	0.104091	0.094478	0.103378	0.100967	0.100162	0.0950738	0.0960087
2312	0.0982303	0.10747	0.0939655	0.105112	0.100252	0.100141	0.0969277	0.0968669	0.103649	0.0976268
2313	0.0993026	0.112757	0.0938347	0.0995797	0.0940819	0.104606	0.0949567	0.0986392	0.10142	0.100936
2314	0.102734	0.105205	0.0980505	0.0984772	0.0968755	0.093661	0.0977393	0.0940024	0.117831	0.09574
2315	0.105602	0.107533	0.088216	0.0926221	0.0944874	0.100892	0.102143	0.0909317	0.121002	0.0967054
2316	0.109895	0.0960789	0.0963661	0.09605	0.0909212	0.106987	0.101389	0.0987134	0.109474	0.0936094
2317	0.095115	0.109754	0.105428	0.107389	0.101433	0.0933029	0.0930881	0.0983818	0.0962712	0.100351
2318	0.0988906	0.100866	0.102676	0.094539	0.0979849	0.105051	0.103787	0.100642	0.0980998	0.0972938
2319	0.114365	0.104769	0.0901223	0.1037	0.0961538	0.105551	0.0973657	0.101515	0.0971152	0.088951
2320	0.0961712	0.106654	0.095332	0.0916189	0.0945335	0.100181	0.0896111	0.102365	0.126007	0.0976619
2321	0.107748	0.107268	0.09728	0.0953613	0.0964503	0.100861	0.105789	0.0983828	0.0956824	0.0951122
2322	0.101507	0.0987466	0.094859	0.098885	0.101197	0.103138	0.103893	0.096453	0.101325	0.099924
2323	0.103392	0.104817	0.093667	0.0980109	0.0928549	0.107253	0.0965847	0.102385	0.104049	0.0967162
2324	0.0946016	0.103504	0.098256	0.0974744	0.105864	0.0960224	0.100539	0.0952155	0.105748	0.10319
2325	0.0980881	0.0969535	0.095225	0.0839387	0.0942277	0.106123	0.105107	0.09489	0.123608	0.101676
2326	0.0897088	0.10137	0.109152	0.100865	0.107221	0.095917	0.0947054	0.100342	0.099235	0.101862
2327	0.103775	0.098807	0.108865	0.0892349	0.0820556	0.117753	0.0992357	0.109676	0.0928738	0.0967646
2328	0.0943017	0.0938742	0.0908755	0.1035	0.107708	0.0985125	0.0985879	0.10033	0.106353	0.106096
2329	0.0941866	0.103798	0.0945967	0.0900359	0.0957665	0.100457	0.0974744	0.0936921	0.126651	0.103608
2330	0.0999595	0.0938078	0.0960896	0.0883306	0.0919154	0.110217	0.10161	0.100889	0.116221	0.100472
2331	0.101502	0.0995241	0.0965568	0.0850439	0.0957584	0.102521	0.101108	0.0975629	0.121942	0.0983717
2332	0.110206	0.105196	0.0941071	0.0938244	0.0880239	0.106104	0.100448	0.0981516	0.11168	0.0919168
2333	0.0957431	0.106625	0.103604	0.0994548	0.0972451	0.0986004	0.0993233	0.0968548	0.0952905	0.107541
2334	0.107426	0.0996274	0.0986437	0.0959347	0.0967117	0.101275	0.107421	0.0905665	0.103919	0.0984078
2335	0.0970243	0.104594	0.107403	0.0982009	0.0960396	0.098649	0.097252	0.100374	0.101042	0.0995494
2336	0.106608	0.102101	0.0955555	0.0946508	0.0882491	0.106847	0.105804	0.103782	0.0977134	0.0982332
2337	0.0994052	0.115127	0.0964359	0.0930853	0.105917	0.091518	0.0998421	0.0931103	0.107493	0.0987601
2338	0.0927493	0.118218	0.0926329	0.0931297	0.0898288	0.097096	0.0868447	0.0967527	0.136547	0.0967779
2339	0.105945	0.0967264	0.0917657	0.0981781	0.102655	0.0968943	0.110878	0.0945041	0.10351	0.0989689
2340	0.101077	0.100451	0.0996254	0.0964683	0.0951909	0.105494	0.102692	0.101194	0.095439	0.102131
2341	0.0928932	0.111557	0.101506	0.102596	0.10381	0.0934278	0.0965236	0.0961567	0.0978723	0.104302
2342	0.103225	0.103305	0.101466	0.0964163	0.102661	0.0967111	0.105626	0.09209	0.100577	0.098147
2343	0.0979258	0.100707	0.0974954	0.103178	0.106138	0.0986351	0.10111	0.0968813	0.100676	0.0974443
2344	0.0999375	0.094874	0.103357	0.0923179	0.0917877	0.111129	0.102585	0.10679	0.0974096	0.0991885
2345	0.110162	0.0977262	0.0908075	0.0898161	0.0908532	0.1056	0.109858	0.0919629	0.118135	0.0947351
2346	0.103435	0.102693	0.0940413	0.0854155	0.0889402	0.109266	0.0955093	0.104894	0.119135	0.0962215
2347	0.0913495	0.0976157	0.103687	0.0887219	0.0959094	0.105011	0.0979302	0.0968522	0.121335	0.101576
2348	0.0946529	0.105674	0.101949	0.0896889	0.0912647	0.107381	0.0951424	0.106202	0.104314	0.103547
2349	0.0968197	0.0999163	0.0959556	0.0939803	0.096259	0.101925	0.097373	0.095848	0.121901	0.100084
2350	0.100122	0.10067	0.102821	0.0891642	0.102094	0.100207	0.103857	0.0981351	0.102362	0.100589
2351	0.0951495	0.101136	0.0990967	0.0882818	0.100892	0.0947438	0.0940858	0.0930872	0.132033	0.101907
2352	0.0995125	0.10311	0.0996925	0.0934246	0.0900846	0.111301	0.0964751	0.106074	0.0967824	0.103104
2353	0.104629	0.112087	0.0914059	0.0959651	0.0994902	0.103575	0.0925503	0.099713	0.108458	0.092172
2354	0.0964213	0.10561	0.103671	0.0890593	0.0997606	0.105475	0.0955907	0.101724	0.0994859	0.103171
2355	0.0963335	0.105278	0.0957286	0.0926341	0.0923157	0.105221	0.0900575	0.101301	0.123988	0.0970999
2356	0.0895675	0.0984934	0.102176	0.0982435	0.105392	0.102369	0.0919893	0.105064	0.104437	0.102337
2357	0.0941551	0.100079	0.0970637	0.104002	0.0953291	0.0978127	0.0979311	0.09467	0.119983	0.0992296
2358	0.102765	0.101866	0.100435	0.111386	0.0990819	0.0982064	0.0999179	0.101787	0.0917354	0.0928082
2359	0.101569	0.0934366	0.106115	0.100013	0.0971903	0.105987	0.105163	0.102471	0.0921288	0.0954973
2360	0.101618	0.103196	0.103084	0.0990695	0.0997607	0.10104	0.0938264	0.104884	0.100557	0.092864
2361	0.105474	0.0980285	0.107816	0.0912371	0.0892595	0.107243	0.105886	0.102768	0.0923718	0.0993899
2362	0.10551	0.104418	0.0901446	0.0826226	0.0965736	0.102432	0.0988103	0.0989687	0.126614	0.0938039
2363	0.0996468	0.0964413	0.108002	0.0863846	0.103952	0.106894	0.0993269	0.103958	0.0947582	0.1003
2364	0.100431	0.102929	0.104037	0.091304	0.101726	0.102768	0.102697	0.0974533	0.0977447	0.098898
2365	0.10162	0.108431	0.0935304	0.101442	0.100924	0.106263	0.0933248	0.100701	0.0972685	0.0964498
2366	0.102972	0.0976006	0.0971095	0.105998	0.106392	0.0975112	0.107276	0.0962186	0.0946964	0.0942928
2367	0.106007	0.0964638	0.0985008	0.0961289	0.0977532	0.107268	0.105233	0.100341	0.0972655	0.0945974
2368	0.100648	0.0930486	0.0987536	0.0981477	0.105067	0.101511	0.104078	0.0989757	0.100351	0.0992822
2369	0.106112	0.11493	0.103038	0.0886979	0.0903005	0.101815	0.10205	0.0971448	0.0997931	0.0961607
2370	0.101475	0.105558	0.103233	0.0946739	0.0944027	0.10407	0.101341	0.100881	0.100464	0.0937632
2371	0.100102	0.100437	0.0863405	0.0948937	0.0950342	0.0976357	0.096519	0.0933041	0.135984	0.0999545
2372	0.106032	0.112692	0.100538	0.0899354	0.0953231	0.0946327	0.104059	0.0918784	0.102345	0.102928
2373	0.0985468	0.100051	0.107397	0.0863144	0.0945785	0.10578	0.0996404	0.106064	0.0985029	0.102811
2374	0.0984714	0.108152	0.0944036	0.096622	0.101285	0.0998249	0.0945517	0.1011	0.106297	0.0994875
2375	0.0966577	0.106287	0.102246	0.102015	0.0915696	0.106419	0.0914328	0.106305	0.101828	0.0950611
2376	0.101677	0.100988	0.100298	0.0913	0.0964636	0.102923	0.101188	0.10065	0.104869	0.0994923
2377	0.0983757	0.105411	0.107377	0.0974114	0.0998669	0.0982396	0.10179	0.0969012	0.094621	0.10021
2378	0.102889	0.104291	0.0965027	0.095469	0.0951056	0.0991385	0.0990049	0.101849	0.109013	0.0967184
2379	0.0969825	0.0911164	0.10511	0.101184	0.0909065	0.112122	0.091884	0.103869	0.108753	0.0974855
2380	0.103298	0.111311	0.0905407	0.102517	0.104101	0.0951333	0.0967572	0.0947595	0.104623	0.0973942
2381	0.100023	0.101865	0.10258	0.0950908	0.0982306	0.108172	0.0978615	0.104118	0.0954108	0.0963367
2382	0.0942194	0.0960874	0.100384	0.0876829	0.0968182	0.102621	0.0984994	0.0978336	0.12836	0.0974611
2383	0.101254	0.0931882	0.1031	0.0975812	0.103464	0.0995953	0.10288	0.0980984	0.100085	0.100664
2384	0.110873	0.109996	0.0949681	0.0896602	0.0967365	0.0975604	0.110561	0.0907568	0.101551	0.0974873
2385	0.100347	0.102344	0.0998966	0.0952152	0.100919	0.100716	0.0995317	0.0983521	0.102171	0.100554
2386	0.0888036	0.103548	0.10259	0.10438	0.105882	0.0947317	0.0942627	0.0990466	0.102632	0.104636
2387	0.098588	0.0982724	0.101138	0.100179	0.0965539	0.0972666	0.100822	0.0943543	0.113162	0.0998122
2388	0.096878	0.10018	0.0963576	0.0916722	0.0917766	0.104685	0.0953013	0.104325	0.118393	0.100238
2389	0.102922	0.111137	0.095807	0.103078	0.0961947	0.09537	0.0970737	0.0952373	0.104353	0.0991858
2390	0.109433	0.0995742	0.104762	0.0924772	0.0936556	0.101721	0.11245	0.0991348	0.0899745	0.096487
2391	0.0999661	0.109911	0.0933189	0.0916756	0.100069	0.092775	0.0987238	0.0887883	0.129997	0.0953703
2392	0.106091	0.102003	0.0894261	0.098083	0.0917702	0.10811	0.103146	0.103438	0.101735	0.0957655
2393	0.104459	0.103234	0.0994431	0.0881771	0.0951541	0.099059	0.104409	0.0975559	0.107961	0.100538
2394	0.0905525	0.102518	0.102341	0.0881	0.0885437	0.108928	0.0914873	0.101842	0.123957	0.101586
2395	0.0983901	0.105732	0.102197	0.0970432	0.0943004	0.0991214	0.0977916	0.100781	0.104756	0.0999887
2396	0.106424	0.103678	0.0967221	0.0944071	0.0948999	0.107457	0.101149	0.101942	0.098078	0.0948823
2397	0.0957749	0.109759	0.0998812	0.0997809	0.0965005	0.101433	0.0939504	0.100852	0.0982754	0.103988
2398	0.108053	0.0977156	0.0950921	0.102787	0.109088	0.0953418	0.110401	0.0940524	0.0945571	0.092998
2399	0.0930546	0.0969384	0.103319	0.0968061	0.100694	0.0993286	0.0964166	0.0950972	0.121528	0.0969991
2400	0.0985874	0.115883	0.0974989	0.0930924	0.0910097	0.108485	0.0949436	0.102095	0.0997058	0.0986625
2401	0.089606	0.103105	0.100352	0.10311	0.101967	0.0932716	0.0902344	0.093545	0.127791	0.0976234
2402	0.105029	0.0986728	0.0917511	0.0949981	0.10025	0.099366	0.111221	0.0881189	0.112107	0.0985801
2403	0.110083	0.101455	0.0939505	0.0847345	0.0859856	0.105728	0.104246	0.0977529	0.122899	0.0927461
2404	0.0990147	0.0912909	0.0917498	0.0920225	0.0952015	0.104423	0.105818	0.0938419	0.124603	0.101846
2405	0.0990604	0.102087	0.103948	0.0951298	0.109165	0.0945024	0.100853	0.0970806	0.101264	0.097221
2406	0.0977333	0.107323	0.104159	0.0964582	0.0946163	0.104738	0.0916185	0.104778	0.101746	0.0967406
2407	0.105135	0.103632	0.0983183	0.0980537	0.101824	0.0956726	0.101239	0.0982776	0.101458	0.0965213
2408	0.0991886	0.110217	0.100911	0.0928363	0.100217	0.102001	0.0972286	0.100886	0.102752	0.0938678
2409	0.0983593	0.110971	0.104585	0.0918576	0.0975589	0.101351	0.0924949	0.103053	0.099793	0.10009
2410	0.103328	0.0946383	0.0931438	0.0920069	0.100381	0.100064	0.109356	0.0922076	0.11827	0.0965637
2411	0.109302	0.108617	0.0943634	0.096471	0.0953724	0.0973544	0.0969603	0.0980907	0.109032	0.0945027
2412	0.107197	0.0964416	0.0966047	0.0943076	0.102113	0.104997	0.10608	0.102975	0.0932623	0.0956131
2413	0.10986	0.108777	0.0916329	0.0953414	0.0911855	0.0969003	0.0973787	0.0935074	0.122649	0.0928945
2414	0.106985	0.0987178	0.0949498	0.0966473	0.101138	0.10002	0.105968	0.0928354	0.110482	0.0922137
2415	0.101688	0.120354	0.0908547	0.0874071	0.103543	0.0884855	0.103136	0.0831325	0.123191	0.0992025
2416	0.096373	0.0896103	0.103804	0.0968031	0.103727	0.0990815	0.0978199	0.0989476	0.114929	0.098855
2417	0.108549	0.0993926	0.0961271	0.0903512	0.0914018	0.105976	0.100431	0.0982988	0.112132	0.0969553
2418	0.0935436	0.102524	0.0979112	0.0929053	0.0917198	0.104372	0.0966684	0.0957179	0.123016	0.101688
2419	0.098008	0.0964882	0.0996553	0.0928847	0.0925833	0.116324	0.0942989	0.103999	0.113926	0.0911908
2420	0.106767	0.107563	0.104257	0.0966917	0.0990171	0.0978017	0.0996662	0.100057	0.0974277	0.090781
2421	0.0990174	0.109037	0.0955385	0.0954094	0.0956343	0.0982712	0.100888	0.0910025	0.118064	0.097495
2422	0.107092	0.10369	0.10417	0.0941721	0.0933804	0.104914	0.0993644	0.10289	0.09606	0.0939263
2423	0.0957945	0.105892	0.093101	0.104084	0.095923	0.107034	0.0919656	0.104875	0.09973	0.101507
2424	0.100232	0.0894707	0.100456	0.0959279	0.0943435	0.111315	0.103248	0.0984687	0.109847	0.0961288
2425	0.114965	0.103471	0.0913692	0.0906881	0.101585	0.0964216	0.114331	0.091141	0.0958045	0.100251
2426	0.103821	0.0993891	0.0998684	0.101952	0.101754	0.0978748	0.100447	0.0984838	0.103815	0.0925984
2427	0.103308	0.0897099	0.0965288	0.0937345	0.0973815	0.101265	0.109369	0.0946679	0.114428	0.0993786
2428	0.0961742	0.104898	0.105802	0.0947892	0.10322	0.0958751	0.101501	0.0950986	0.099175	0.10384
2429	0.0975154	0.103611	0.0985808	0.097962	0.0878938	0.108979	0.0954193	0.0986684	0.111053	0.100114
2430	0.0946244	0.105021	0.102107	0.095505	0.0979406	0.107238	0.094755	0.104164	0.0952249	0.103317
2431	0.096836	0.0972664	0.100225	0.0903565	0.0987467	0.100054	0.101966	0.0952831	0.122591	0.0967394
2432	0.109287	0.100783	0.0989389	0.0948731	0.0926949	0.103482	0.104815	0.102945	0.0986454	0.0931367
2433	0.0907773	0.102962	0.093868	0.104885	0.106461	0.0959459	0.0954244	0.0941145	0.120474	0.0956094
2434	0.0974768	0.0972612	0.0977811	0.0929107	0.0944221	0.109214	0.0972833	0.0984054	0.119976	0.0949794
2435	0.102537	0.10859	0.102262	0.0881059	0.0924336	0.0976144	0.0976206	0.100029	0.108277	0.102648
2436	0.0977196	0.0978871	0.0991116	0.0989975	0.0920926	0.115489	0.0957847	0.101497	0.101158	0.0997371
2437	0.097256	0.0999671	0.106252	0.0974825	0.090916	0.108729	0.0964789	0.105938	0.0967441	0.0998491
2438	0.0977556	0.0963262	0.103146	0.0999596	0.0986466	0.103127	0.101429	0.101215	0.100243	0.0979873
2439	0.109012	0.104774	0.0966572	0.106026	0.0991402	0.102935	0.0952618	0.103466	0.090859	0.091638
2440	0.104815	0.107591	0.101657	0.0914264	0.0985143	0.0942234	0.102552	0.0955793	0.102198	0.10171
2441	0.103958	0.106244	0.0969959	0.0926425	0.0910266	0.100909	0.104713	0.0905829	0.114671	0.0983532
2442	0.0978459	0.097814	0.0975441	0.0891794	0.0882161	0.110467	0.100603	0.100457	0.122134	0.0953238
2443	0.105454	0.104129	0.0915264	0.0930916	0.104437	0.0989978	0.107584	0.0941273	0.102454	0.0983235
2444	0.0945114	0.108268	0.10644	0.0979118	0.0993744	0.0927546	0.0966582	0.0976027	0.104739	0.102238
2445	0.0888484	0.103541	0.105038	0.101484	0.103162	0.0978774	0.0928894	0.0972588	0.114985	0.0953212
2446	0.0962947	0.107482	0.0985624	0.0993196	0.0955217	0.102986	0.0985177	0.0999936	0.100291	0.101122
2447	0.0977513	0.10429	0.0954874	0.0906529	0.0950546	0.10586	0.0994864	0.0996217	0.105667	0.106061
2448	0.0905372	0.119334	0.106029	0.0995626	0.100057	0.0935271	0.0951057	0.097001	0.0981687	0.101442
2449	0.101403	0.0959249	0.0983278	0.0917878	0.0985602	0.0977983	0.108708	0.0965623	0.104019	0.106914
2450	0.103559	0.0933152	0.0981725	0.10147	0.0979191	0.113508	0.0961064	0.100776	0.104102	0.0904521
2451	0.0922509	0.106829	0.100565	0.0885396	0.0978514	0.102261	0.101293	0.0954384	0.107769	0.107466
2452	0.0954245	0.112905	0.101028	0.0969475	0.0980626	0.0970109	0.0963837	0.0927546	0.115015	0.0949786
2453	0.0981274	0.0972385	0.103597	0.102747	0.0985991	0.102196	0.102038	0.101584	0.091664	0.102083
2454	0.0999953	0.113373	0.0956627	0.0944961	0.091795	0.103027	0.093762	0.0963792	0.116965	0.0947096
2455	0.108322	0.0970704	0.101014	0.0986478	0.0864231	0.108771	0.105284	0.102832	0.0943738	0.0966201
2456	0.0991302	0.0925575	0.10388	0.0869533	0.0859139	0.122492	0.0937457	0.108542	0.110351	0.095384
2457	0.105267	0.0965707	0.105595	0.0968265	0.0934922	0.105451	0.0983955	0.103447	0.0965577	0.0979507
2458	0.0962423	0.121169	0.107584	0.0922976	0.0951329	0.0938702	0.0965274	0.0942354	0.0979751	0.105653
2459	0.101535	0.103382	0.0996993	0.0852977	0.0905672	0.106474	0.0937361	0.100472	0.123528	0.0950685
2460	0.103089	0.11527	0.0964746	0.0920422	0.0952853	0.0980652	0.0971099	0.0959139	0.103335	0.10374
2461	0.0907188	0.10523	0.104427	0.0934556	0.0981637	0.103348	0.0954926	0.100009	0.104284	0.105029
2462	0.0902707	0.101592	0.10225	0.0965174	0.0971321	0.103588	0.0949703	0.101772	0.107209	0.104767
2463	0.0890032	0.100341	0.0959014	0.0925045	0.0883299	0.106717	0.0838902	0.100002	0.144756	0.0985366
2464	0.10626	0.104241	0.0939643	0.0950366	0.0969732	0.101154	0.106425	0.100177	0.0969378	0.0987176
2465	0.104292	0.107773	0.0965051	0.0908008	0.100434	0.0953054	0.104356	0.0947805	0.10563	0.100404
2466	0.111227	0.100973	0.0960264	0.0880969	0.0884254	0.106476	0.113775	0.0963845	0.0962653	0.101907
2467	0.0985706	0.103348	0.103871	0.0973634	0.0963673	0.0981602	0.101732	0.0973868	0.0975814	0.105775
2468	0.0930324	0.0933071	0.101937	0.095956	0.100288	0.10743	0.0967588	0.0964561	0.11311	0.101585
2469	0.102415	0.11114	0.0993648	0.0983409	0.101472	0.100367	0.102694	0.0954741	0.0949188	0.0940213
2470	0.0934273	0.100319	0.0939	0.099221	0.103866	0.0993883	0.0989299	0.0930159	0.119122	0.0991271
2471	0.0995058	0.0978906	0.100957	0.094646	0.100569	0.103391	0.100691	0.0988843	0.103079	0.100272
2472	0.104808	0.0944628	0.0963165	0.0923292	0.0987247	0.102658	0.103788	0.093745	0.121508	0.0914694
2473	0.099812	0.105057	0.100891	0.102809	0.0962979	0.10248	0.0925872	0.102585	0.095702	0.10175
2474	0.0947365	0.11737	0.0979709	0.104785	0.102822	0.0892549	0.0954205	0.0927918	0.103288	0.10246
2475	0.102861	0.102972	0.0960819	0.0857031	0.0928324	0.103197	0.101055	0.0962072	0.123135	0.0958627
2476	0.10012	0.0983355	0.100539	0.0929976	0.0966347	0.105673	0.102751	0.102297	0.103582	0.0967812
2477	0.101039	0.0938479	0.094306	0.107665	0.103977	0.103048	0.0974369	0.0959654	0.109117	0.0934946
2478	0.106325	0.0986276	0.10222	0.0983734	0.0965404	0.102652	0.10029	0.100991	0.0987883	0.0949091
2479	0.0907616	0.112494	0.0976411	0.107114	0.100901	0.0908679	0.0921907	0.0945817	0.115836	0.0984134
2480	0.100556	0.0963588	0.101866	0.102309	0.0928082	0.108461	0.104977	0.103306	0.0908013	0.0980977
2481	0.0981519	0.0951006	0.0960395	0.100024	0.104369	0.0936485	0.100578	0.0896604	0.120981	0.101813
2482	0.107255	0.111659	0.0962297	0.103175	0.0985706	0.0922807	0.100482	0.0960775	0.101026	0.0936008
2483	0.103002	0.102854	0.0972655	0.108126	0.0985878	0.0983453	0.102507	0.0976231	0.0953577	0.0964061
2484	0.100093	0.112309	0.0931377	0.0862771	0.0876588	0.106258	0.0968443	0.095159	0.125847	0.0964508
2485	0.0930881	0.0988101	0.0956432	0.101548	0.1095	0.0979887	0.100316	0.0940722	0.10356	0.105839
2486	0.097156	0.0944082	0.0917325	0.0815279	0.0961543	0.105168	0.104614	0.094957	0.130906	0.103239
2487	0.0986339	0.0952017	0.101625	0.0957212	0.0894014	0.112918	0.102832	0.107652	0.0922465	0.103104
2488	0.097972	0.104839	0.0978755	0.0968987	0.0944243	0.102924	0.0904851	0.0988448	0.119794	0.095983
2489	0.100457	0.0991271	0.0966367	0.100615	0.0977343	0.100472	0.0991286	0.0954886	0.118241	0.0921225
2490	0.0917318	0.103401	0.103431	0.0914483	0.100667	0.0992353	0.0945862	0.0999551	0.109729	0.10607
2491	0.0857634	0.104181	0.112054	0.0977933	0.0897845	0.102978	0.0860617	0.100916	0.117436	0.10321
2492	0.103304	0.109689	0.100778	0.0983498	0.0911906	0.100432	0.0996807	0.100856	0.0997041	0.0960221
2493	0.0963566	0.104359	0.107282	0.094779	0.0908767	0.108256	0.0938623	0.107793	0.0988133	0.0973065
2494	0.103277	0.107481	0.0892822	0.0971406	0.0898255	0.105918	0.100542	0.0951467	0.11918	0.0921233
2495	0.100115	0.102455	0.094746	0.100487	0.104737	0.0975439	0.100571	0.0973419	0.102453	0.0997582
2496	0.0984075	0.10808	0.0947764	0.0993584	0.0904149	0.103368	0.0878585	0.100847	0.126885	0.0900237
2497	0.0892968	0.0976463	0.106098	0.0960007	0.0948468	0.103099	0.0906322	0.102012	0.12405	0.0963153
2498	0.0979134	0.096608	0.106193	0.0989046	0.091572	0.107754	0.0941935	0.110501	0.0999693	0.0958855
2499	0.0996678	0.0977358	0.095913	0.0867394	0.091282	0.108169	0.102467	0.0976032	0.116796	0.10333
2500	0.102994	0.116892	0.0930534	0.0931067	0.0945397	0.0949797	0.0941311	0.0933826	0.123193	0.0942148
2501	0.114197	0.116563	0.0956687	0.0948349	0.0938463	0.0960244	0.110335	0.0929047	0.0893037	0.0965139
2502	0.0967126	0.118889	0.104291	0.0892253	0.0973092	0.10197	0.0940089	0.0978634	0.102402	0.0976718
2503	0.102249	0.093332	0.0981062	0.0877304	0.0936905	0.107033	0.107422	0.0959402	0.119447	0.0946692
2504	0.0935253	0.10052	0.109373	0.101224	0.0876477	0.110525	0.0890694	0.105072	0.107605	0.0950759
2505	0.0987097	0.0989832	0.100977	0.0916457	0.0880918	0.110888	0.0974461	0.101984	0.113168	0.0976618
2506	0.10018	0.0975173	0.106742	0.0927788	0.0879835	0.11076	0.103331	0.104603	0.0946333	0.100903
2507	0.106581	0.109696	0.0967484	0.0969373	0.0961388	0.0956477	0.101954	0.0979124	0.101558	0.0970061
2508	0.0995544	0.102176	0.103217	0.0934357	0.0936966	0.101113	0.0967296	0.0963143	0.110611	0.103189
2509	0.0999756	0.101664	0.102152	0.0960085	0.0841673	0.118265	0.0922401	0.111311	0.0960655	0.0973319
2510	0.0917063	0.0983784	0.10127	0.102109	0.0988716	0.0978381	0.0943807	0.0964951	0.119339	0.0998747
2511	0.105144	0.107698	0.097643	0.0893568	0.0915934	0.105674	0.101048	0.10312	0.0952214	0.103254
2512	0.110471	0.10169	0.0923654	0.0857839	0.0907313	0.10626	0.0996972	0.101526	0.119338	0.0916823
2513	0.0941346	0.104502	0.0985352	0.0982835	0.0968736	0.10337	0.0968294	0.0946894	0.116156	0.0967916
2514	0.104911	0.0991626	0.100455	0.0930279	0.105203	0.0988817	0.109572	0.0948017	0.100537	0.0934523
2515	0.111279	0.109092	0.0941117	0.0943182	0.100535	0.0950754	0.105261	0.0946587	0.10008	0.0957668
2516	0.112128	0.100763	0.0977799	0.0897916	0.0899558	0.109607	0.108418	0.0996609	0.0935344	0.0977617
2517	0.0889756	0.0949926	0.0953961	0.0841833	0.093366	0.102558	0.0872804	0.101973	0.14883	0.102451
2518	0.109887	0.0979332	0.0955174	0.0935851	0.0902936	0.108375	0.102634	0.10454	0.100347	0.0962574
2519	0.0984633	0.100327	0.0936201	0.0917808	0.10418	0.0965456	0.0972714	0.0935693	0.130111	0.0944205
2520	0.0993075	0.0951122	0.108593	0.0936658	0.0980235	0.106525	0.104327	0.101173	0.090629	0.102304
2521	0.101245	0.105229	0.0902548	0.0945308	0.103669	0.0925742	0.103385	0.0897695	0.125639	0.0942005
2522	0.0936837	0.0970487	0.0971433	0.100007	0.105135	0.0982648	0.0971993	0.0945632	0.120327	0.0968894
2523	0.0945394	0.0968141	0.116716	0.0894701	0.0957367	0.11157	0.10062	0.106189	0.0871823	0.100667
2524	0.105043	0.10742	0.0950837	0.0945275	0.101626	0.0936804	0.10578	0.0936591	0.104699	0.0988179
2525	0.0925498	0.103748	0.0958983	0.0945378	0.0960531	0.101859	0.095214	0.0968733	0.117808	0.105669
2526	0.0951464	0.108177	0.104504	0.0868865	0.0929649	0.0981491	0.0993353	0.0933003	0.121057	0.100819
2527	0.100454	0.104112	0.0908776	0.0949286	0.0935494	0.10496	0.0980571	0.0969444	0.122516	0.0935384
2528	0.0999688	0.101338	0.101943	0.0966045	0.0919215	0.11152	0.0980512	0.102711	0.0968478	0.0986629
2529	0.107793	0.0997121	0.0962226	0.0935225	0.104214	0.0976603	0.110601	0.0952143	0.0997572	0.0952983
2530	0.0911919	0.105101	0.101777	0.0981186	0.0948147	0.0991974	0.0921046	0.0947954	0.11863	0.104631
2531	0.0906097	0.109309	0.119103	0.0906107	0.092523	0.104888	0.0903225	0.104645	0.0966513	0.101366
2532	0.0962754	0.103509	0.0937497	0.0918646	0.104749	0.0937786	0.100696	0.0891038	0.125759	0.101068
2533	0.105643	0.100093	0.0971183	0.093144	0.105992	0.09905	0.103358	0.0964918	0.102421	0.0967012
2534	0.102559	0.100299	0.0962491	0.099444	0.107527	0.0989789	0.104818	0.0963244	0.0983555	0.0955355
2535	0.1048	0.0986498	0.103622	0.102007	0.0991451	0.0992894	0.100989	0.0983088	0.0989532	0.0941429
2536	0.0974104	0.0980251	0.095087	0.098877	0.103966	0.0986894	0.103217	0.0925098	0.115217	0.0972116
2537	0.103965	0.109424	0.0994537	0.0923474	0.0952395	0.105317	0.0994279	0.100155	0.100152	0.0943973
2538	0.107763	0.0998559	0.100049	0.0913561	0.0931124	0.104779	0.0994556	0.103068	0.103005	0.0971498
2539	0.0993926	0.114411	0.103342	0.0946736	0.0920083	0.101765	0.0897594	0.106167	0.102402	0.0961341
2540	0.0917163	0.0911301	0.0917467	0.0976907	0.10836	0.0971184	0.0972621	0.0933692	0.124898	0.107015
2541	0.0944055	0.0969288	0.110547	0.0980182	0.0944214	0.105245	0.0946962	0.0985645	0.105376	0.101667
2542	0.0958102	0.108912	0.0988531	0.10735	0.0993292	0.098578	0.0949478	0.0983022	0.095514	0.102736
2543	0.0908448	0.10872	0.0946164	0.101312	0.0982114	0.0979535	0.0882542	0.0983767	0.124234	0.097927
2544	0.0956739	0.0982095	0.0991713	0.0974858	0.0967403	0.106061	0.0978076	0.0978383	0.11288	0.0980187
2545	0.100257	0.0994222	0.10185	0.0942265	0.0983906	0.0989553	0.103951	0.100214	0.10115	0.101566
2546	0.108479	0.102414	0.0965134	0.0923373	0.105717	0.0943237	0.112434	0.0924213	0.0988473	0.0966973
2547	0.108797	0.0953388	0.0956095	0.102531	0.0947501	0.0994002	0.105302	0.0940522	0.109337	0.0947086
2548	0.101005	0.113589	0.0959477	0.0945116	0.0913785	0.100309	0.0987311	0.0974987	0.105332	0.101905
2549	0.0990866	0.0988635	0.106109	0.0941646	0.0901756	0.110936	0.0932709	0.108945	0.0961549	0.101739
2550	0.101712	0.103299	0.0999695	0.0945248	0.08725	0.103021	0.095842	0.100049	0.12334	0.0908264
2551	0.0998858	0.108699	0.107894	0.0868708	0.0906543	0.10223	0.0979123	0.101466	0.104927	0.0994287
2552	0.0981083	0.0941266	0.101637	0.094231	0.0988783	0.105336	0.105361	0.100136	0.0990903	0.102838
2553	0.098969	0.0987313	0.104911	0.0920203	0.101018	0.0989262	0.103639	0.098617	0.0990668	0.10414
2554	0.0939973	0.0991419	0.111528	0.0985222	0.0958791	0.103224	0.0961862	0.107144	0.0966696	0.0975279
2555	0.0987481	0.106917	0.0954897	0.0957113	0.0956217	0.0993786	0.0987085	0.0925968	0.121075	0.0960207
2556	0.106049	0.0981154	0.105179	0.0904794	0.0990878	0.104005	0.100185	0.103117	0.0988632	0.0945571
2557	0.104176	0.109057	0.100497	0.0862548	0.0962123	0.101166	0.0963071	0.100162	0.104559	0.101625
2558	0.0998371	0.0944483	0.105747	0.0980621	0.105779	0.0960944	0.102864	0.0986604	0.0958079	0.102766
2559	0.0973037	0.104813	0.100846	0.109333	0.101812	0.101481	0.0879961	0.102569	0.0948187	0.0991253
2560	0.104317	0.10089	0.106935	0.0937483	0.0918718	0.103791	0.104535	0.100302	0.0963551	0.0969694
2561	0.0949558	0.106477	0.110569	0.094453	0.09637	0.10835	0.0933981	0.103936	0.0973486	0.093979
2562	0.0993583	0.0893021	0.0961381	0.0966751	0.110079	0.0996187	0.0974778	0.102739	0.105421	0.103071
2563	0.105167	0.109542	0.104888	0.090934	0.0958683	0.104294	0.103251	0.0987942	0.0932766	0.0938738
2564	0.0931194	0.0913139	0.107442	0.103858	0.0976683	0.103237	0.092336	0.101193	0.113435	0.0962391
2565	0.0956242	0.105189	0.0989347	0.0991715	0.0955122	0.100182	0.0904588	0.100531	0.116771	0.0977797
2566	0.101268	0.0973911	0.0975398	0.0863693	0.0927344	0.111588	0.0997578	0.105908	0.106968	0.0998989
2567	0.101681	0.10491	0.097215	0.101208	0.107377	0.0961235	0.104572	0.0922522	0.0974683	0.0975401
2568	0.0930346	0.0942508	0.0897535	0.102323	0.116367	0.090633	0.104358	0.0856808	0.121322	0.102979
2569	0.107382	0.102344	0.103348	0.0919268	0.0960866	0.100413	0.11317	0.0954641	0.0921939	0.0975533
2570	0.109031	0.0932774	0.0880476	0.0914761	0.0906127	0.102939	0.112749	0.0924067	0.119604	0.0995362
2571	0.105922	0.100568	0.0978085	0.0904814	0.0983816	0.103594	0.0987968	0.101629	0.106077	0.0964859
2572	0.0966559	0.106548	0.100898	0.0915278	0.0994864	0.096626	0.0929266	0.099661	0.111815	0.104156
2573	0.107751	0.0994243	0.0959431	0.0988888	0.103944	0.0958826	0.106733	0.0960367	0.100725	0.0947157
2574	0.0990688	0.109436	0.101365	0.0996135	0.0928533	0.102899	0.0928035	0.103388	0.103758	0.094807
2575	0.10816	0.10471	0.0923937	0.0900679	0.0930402	0.103367	0.114494	0.0939349	0.100999	0.0986856
2576	0.100968	0.100927	0.0971947	0.100693	0.101	0.101299	0.0988788	0.100006	0.102115	0.0968902
2577	0.104441	0.10837	0.091594	0.0900179	0.0853975	0.101204	0.102372	0.0921694	0.124231	0.100275
2578	0.100135	0.102436	0.102684	0.0973777	0.0920352	0.101571	0.103825	0.100362	0.0952933	0.104201
2579	0.100055	0.106739	0.0953992	0.0933397	0.100001	0.0947777	0.105402	0.0923516	0.105937	0.10641
2580	0.110563	0.099735	0.105075	0.0953293	0.0972524	0.104101	0.106018	0.101307	0.0880309	0.0921669
2581	0.100278	0.104401	0.103072	0.0948432	0.10325	0.0968598	0.0959608	0.0984612	0.105605	0.097477
2582	0.104478	0.106012	0.100589	0.101393	0.0970771	0.0985001	0.101553	0.0968655	0.0953239	0.0982995
2583	0.0978673	0.103491	0.094125	0.0910093	0.0991967	0.0961334	0.105401	0.0897911	0.120764	0.102611
2584	0.102941	0.111526	0.0979101	0.0953555	0.104984	0.0945439	0.0983231	0.0972517	0.103217	0.0943342
2585	0.101968	0.0995268	0.104256	0.0904468	0.0853381	0.115365	0.10286	0.106218	0.0932189	0.100056
2586	0.100553	0.109046	0.102023	0.0947417	0.0944438	0.105948	0.0968059	0.102372	0.0929184	0.101037
2587	0.102142	0.108232	0.097979	0.103094	0.0941348	0.101707	0.095318	0.101062	0.0971623	0.0991816
2588	0.0913031	0.111645	0.099859	0.101773	0.0951198	0.099287	0.0912245	0.0944915	0.115248	0.10053
2589	0.0959973	0.106067	0.109753	0.0966487	0.104621	0.092952	0.0978808	0.0942352	0.10089	0.10146
2590	0.111656	0.110551	0.0931326	0.0884641	0.0918603	0.097804	0.0978977	0.0929392	0.122258	0.0935373
2591	0.10148	0.0974818	0.112035	0.0907907	0.089371	0.106669	0.0972723	0.106558	0.0978426	0.100005
2592	0.0942816	0.105121	0.0984164	0.0955016	0.0944311	0.100274	0.0932229	0.0960256	0.125152	0.0978114
2593	0.0964797	0.0940543	0.0925112	0.0939717	0.0942752	0.118716	0.100208	0.101993	0.102535	0.104607
2594	0.118021	0.0978485	0.0982675	0.0885296	0.089979	0.102047	0.111691	0.0971644	0.101993	0.0939485
2595	0.108146	0.0988099	0.0915634	0.0995782	0.103895	0.0929201	0.10672	0.0877258	0.117952	0.0929597
2596	0.115658	0.0982718	0.0918733	0.0872983	0.0947767	0.0998198	0.109836	0.0923176	0.117793	0.0920993
2597	0.0879318	0.0961766	0.0994305	0.0940631	0.0929161	0.10695	0.0902683	0.103214	0.129381	0.0995406
2598	0.0964449	0.104019	0.103307	0.0856385	0.0938935	0.100617	0.0994793	0.0989381	0.10883	0.108926
2599	0.0895894	0.103964	0.106174	0.0980862	0.0916984	0.106371	0.0925097	0.0994295	0.116392	0.0958077
2600	0.0959536	0.101174	0.0950536	0.100879	0.0853535	0.112383	0.0978694	0.100368	0.111516	0.099087
2601	0.117563	0.0989517	0.0912087	0.0913011	0.105379	0.0957006	0.113335	0.0936364	0.0979845	0.094835
2602	0.0990945	0.108828	0.102854	0.0941915	0.100149	0.0958641	0.106177	0.0932165	0.0998168	0.100193
2603	0.100903	0.1199	0.0999729	0.0947654	0.0915569	0.0979086	0.0959025	0.0979715	0.105095	0.0963939
2604	0.106359	0.103808	0.0964066	0.0903176	0.0859078	0.105274	0.0978797	0.0989894	0.125728	0.0890248
2605	0.0987437	0.109633	0.101766	0.101946	0.104399	0.0914283	0.101969	0.0917559	0.0978101	0.101167
2606	0.0929561	0.107365	0.0919187	0.0929098	0.0981458	0.0975012	0.0926248	0.0946186	0.131356	0.101064
2607	0.108374	0.108141	0.0989638	0.0947651	0.102556	0.0967642	0.103723	0.0981208	0.090887	0.0978197
2608	0.098999	0.0966537	0.114887	0.0841728	0.0952113	0.107799	0.101029	0.10244	0.100475	0.0979205
2609	0.0948936	0.119923	0.102404	0.0944418	0.0937727	0.0975917	0.090297	0.0928856	0.118221	0.0961784
2610	0.0907004	0.104426	0.0967919	0.0928845	0.104304	0.0991216	0.0992718	0.0989145	0.107912	0.106019
2611	0.107587	0.0959224	0.0998077	0.0988453	0.103589	0.0994688	0.105644	0.0985659	0.0986091	0.0917781
2612	0.0937764	0.103748	0.106842	0.0896967	0.0856535	0.112026	0.0965296	0.105197	0.100882	0.105272
2613	0.104453	0.100394	0.089493	0.0996807	0.0997974	0.10198	0.0997529	0.10135	0.108877	0.0940772
2614	0.102235	0.10766	0.0918955	0.093077	0.104368	0.0946946	0.100454	0.0946119	0.107448	0.103956
2615	0.100988	0.102753	0.092959	0.0989604	0.0926949	0.10923	0.0989858	0.105597	0.100778	0.0966713
2616	0.0945205	0.10044	0.0901077	0.0946689	0.106937	0.0899002	0.0969162	0.0926953	0.138297	0.0961327
2617	0.0960174	0.101489	0.0915857	0.0983345	0.103614	0.0972872	0.0979569	0.0955556	0.119397	0.0990744
2618	0.0994392	0.104979	0.104435	0.0901835	0.101019	0.10235	0.0992481	0.0979317	0.102324	0.0981368
2619	0.09504	0.0983646	0.105154	0.093194	0.102767	0.102863	0.0951034	0.101248	0.106861	0.0993735
2620	0.0947071	0.109604	0.100093	0.101583	0.095535	0.10037	0.0905868	0.10478	0.105685	0.0972212
2621	0.110849	0.0994714	0.0978206	0.0974447	0.0998879	0.101036	0.110909	0.0936647	0.0946589	0.0940815
2622	0.0952642	0.0988746	0.0987326	0.100801	0.10162	0.0965341	0.0931914	0.0947132	0.122889	0.0976785
2623	0.0976596	0.0978436	0.106064	0.092497	0.100516	0.099255	0.10371	0.101193	0.0995395	0.101703
2624	0.105385	0.113825	0.0956683	0.0945336	0.0969703	0.0963396	0.0990969	0.0959068	0.102183	0.100403
2625	0.111558	0.0956817	0.092655	0.0936715	0.0924007	0.102092	0.0974725	0.0966367	0.124566	0.0929253
2626	0.0962644	0.107896	0.101597	0.0913323	0.090324	0.101674	0.0911501	0.0966629	0.120339	0.102932
2627	0.107782	0.101651	0.0985795	0.0942175	0.0914141	0.103962	0.109255	0.0976326	0.0949136	0.10031
2628	0.100626	0.100489	0.106326	0.0946488	0.0989897	0.101921	0.10292	0.0966802	0.0930157	0.104352
2629	0.0992996	0.106498	0.101007	0.0966108	0.0882165	0.102674	0.0949989	0.0996023	0.114306	0.0967609
2630	0.110113	0.0969983	0.100633	0.0907013	0.101394	0.100124	0.106717	0.0984452	0.0967034	0.0979274
2631	0.114132	0.111038	0.09957	0.0911373	0.0901784	0.0999738	0.109673	0.0954329	0.0896415	0.0991258
2632	0.095401	0.0994697	0.0970649	0.103911	0.10088	0.101151	0.0970223	0.0936034	0.112846	0.0988309
2633	0.101016	0.0999236	0.0966764	0.105792	0.104673	0.0999332	0.102221	0.0990936	0.0962737	0.0944225
2634	0.100972	0.0986748	0.104619	0.0945965	0.096497	0.103138	0.105598	0.100783	0.0989566	0.0959483
2635	0.101247	0.100081	0.0920425	0.097326	0.0932855	0.107739	0.0984669	0.0968755	0.115599	0.0971105
2636	0.104633	0.100216	0.092429	0.0954951	0.0928165	0.105596	0.0958895	0.0989353	0.120704	0.093018
2637	0.106156	0.0948344	0.100016	0.095935	0.0897782	0.10712	0.0982961	0.102801	0.113904	0.0906018
2638	0.093583	0.111823	0.0936684	0.109442	0.101012	0.0962964	0.092348	0.0968514	0.106384	0.0991403
2639	0.09869	0.104154	0.0958231	0.089686	0.0940407	0.101828	0.101336	0.0977161	0.121048	0.09571
2640	0.104705	0.0931414	0.0972706	0.0985472	0.105788	0.096521	0.110007	0.0904412	0.107509	0.0961425
2641	0.095107	0.126839	0.101114	0.0916464	0.0846125	0.102051	0.093628	0.0926569	0.113379	0.0994964
2642	0.105578	0.101371	0.0943692	0.0898479	0.0989029	0.0996725	0.110171	0.091776	0.103863	0.1045
2643	0.0973433	0.111427	0.10186	0.0984195	0.0895007	0.0987829	0.0920746	0.107673	0.106249	0.0967591
2644	0.105266	0.108137	0.0913499	0.0954082	0.0898968	0.105858	0.0985974	0.0962715	0.114021	0.0950707
2645	0.0933835	0.0989467	0.10695	0.0947176	0.0912992	0.0997466	0.0967701	0.0971253	0.120846	0.100306
2646	0.097837	0.101645	0.115933	0.0947978	0.0915906	0.102163	0.0966437	0.106017	0.0988565	0.0943065
2647	0.0979203	0.0930911	0.108884	0.0996101	0.0990479	0.104721	0.0953614	0.107483	0.0950686	0.0984364
2648	0.100929	0.0974335	0.0920919	0.0957764	0.0920349	0.102296	0.101442	0.097107	0.120429	0.100339
2649	0.109366	0.114536	0.0969227	0.0966245	0.0884524	0.104409	0.0975447	0.101588	0.0997887	0.0905974
2650	0.0991733	0.108642	0.0973666	0.0909202	0.0956993	0.103021	0.102084	0.100921	0.105236	0.0969532
2651	0.104036	0.104053	0.0955861	0.0956355	0.0950085	0.103182	0.0971594	0.103546	0.104015	0.097592
2652	0.0980272	0.102075	0.103388	0.102089	0.0949604	0.101472	0.0965971	0.100917	0.0998346	0.100622
2653	0.105101	0.111815	0.0974225	0.0976394	0.098872	0.0987269	0.104617	0.0950111	0.091756	0.0992568
2654	0.100235	0.0944944	0.101408	0.0940607	0.0972629	0.104639	0.0997681	0.0960024	0.114625	0.0973016
2655	0.0969378	0.0957373	0.106953	0.102365	0.108011	0.0978316	0.0998597	0.0983983	0.0962172	0.0977998
2656	0.10027	0.104754	0.0920588	0.104448	0.1065	0.0954212	0.0928807	0.094937	0.119781	0.0893245
2657	0.101897	0.105827	0.0980553	0.0990793	0.0965756	0.0955765	0.097563	0.092572	0.118207	0.0949539
2658	0.0956096	0.108152	0.0942553	0.101935	0.0947851	0.101506	0.090255	0.0963027	0.122736	0.0947084
2659	0.102756	0.108237	0.099447	0.0882625	0.0964453	0.100167	0.0997421	0.0972139	0.106068	0.101769
2660	0.0972252	0.08765	0.0952561	0.101419	0.0918427	0.113654	0.0977888	0.108321	0.110642	0.0954375
2661	0.0961008	0.106749	0.0966657	0.0993863	0.0921165	0.101647	0.094935	0.0957158	0.117258	0.0996122
2662	0.110601	0.0937065	0.0864609	0.0937313	0.0897904	0.106043	0.0983041	0.0996781	0.132913	0.0882282
2663	0.0975553	0.0968788	0.100573	0.0963009	0.0947805	0.10348	0.102801	0.0986435	0.116169	0.0926655
2664	0.107459	0.110264	0.0977058	0.089251	0.103012	0.0950972	0.109582	0.0887804	0.0998557	0.0993634
2665	0.10061	0.105542	0.0883577	0.09316	0.0941412	0.0982334	0.0994685	0.0945249	0.127639	0.0985434
2666	0.100794	0.100483	0.0945687	0.0913387	0.0906278	0.105657	0.0981653	0.103438	0.112079	0.102566
2667	0.090382	0.0994254	0.101187	0.09601	0.0904446	0.108473	0.0913561	0.103376	0.118305	0.100854
2668	0.102503	0.108164	0.101032	0.0862843	0.0924105	0.109666	0.0990775	0.101465	0.100092	0.0990183
2669	0.122496	0.100939	0.0929784	0.0955362	0.0953831	0.0970837	0.117868	0.0896697	0.0914526	0.0963778
2670	0.0949442	0.101022	0.101596	0.0993463	0.107753	0.0927949	0.0985049	0.0995536	0.102483	0.102397
2671	0.0951959	0.10533	0.109819	0.0955792	0.0859844	0.111714	0.0903152	0.110635	0.0933872	0.101589
2672	0.0958513	0.113286	0.0939638	0.100518	0.0946382	0.099227	0.0913717	0.094847	0.124162	0.0925503
2673	0.102861	0.103606	0.0963691	0.0990615	0.102789	0.103439	0.0949075	0.0981781	0.100976	0.0977909
2674	0.0986952	0.0940429	0.106097	0.102828	0.101292	0.1034	0.100425	0.101956	0.0943185	0.0967161
2675	0.108931	0.0977962	0.0960138	0.0995282	0.0970286	0.0991208	0.0996227	0.0985234	0.11467	0.0885785
2676	0.103896	0.0944621	0.104286	0.0918458	0.0980136	0.105617	0.10771	0.100485	0.0943753	0.0989036
2677	0.101712	0.111217	0.108811	0.0855216	0.099664	0.0959661	0.107452	0.0931654	0.0999067	0.0969209
2678	0.0988249	0.109574	0.100967	0.0961004	0.101313	0.0993313	0.098418	0.0990222	0.102215	0.094457
2679	0.106295	0.0960139	0.0974026	0.0898911	0.091326	0.104236	0.10371	0.0967129	0.117506	0.0965687
2680	0.0985088	0.109929	0.102565	0.096829	0.0966269	0.0999618	0.097693	0.099497	0.100429	0.0981418
2681	0.099872	0.106049	0.103623	0.0992684	0.101084	0.0998961	0.102467	0.0956839	0.0914051	0.10083
2682	0.101106	0.0996268	0.104852	0.0913927	0.0958129	0.105446	0.0996139	0.104481	0.0961844	0.101167
2683	0.0972556	0.112325	0.102116	0.0965951	0.101017	0.0947213	0.0997118	0.0902833	0.113984	0.0925716
2684	0.0997831	0.0952738	0.111797	0.0937357	0.0988299	0.100807	0.0968476	0.10233	0.0964236	0.104001
2685	0.108786	0.106886	0.0918294	0.0957229	0.1021	0.0958716	0.107958	0.0936375	0.102952	0.0944448
2686	0.0904896	0.103628	0.102161	0.0964913	0.102013	0.0986884	0.0962057	0.0983291	0.107463	0.104869
2687	0.0971033	0.0930326	0.102042	0.0995994	0.101416	0.105363	0.0958876	0.106756	0.0997053	0.0987626
2688	0.118482	0.100836	0.087519	0.0848925	0.0904749	0.103801	0.117673	0.0868015	0.112275	0.0969254
2689	0.0905004	0.093282	0.104729	0.0887804	0.0878341	0.118231	0.0949973	0.10688	0.115262	0.0988029
2690	0.105193	0.0970688	0.103636	0.0890293	0.0927347	0.110072	0.105403	0.104369	0.0955069	0.0963655
2691	0.102508	0.0986723	0.0954114	0.0926938	0.0963517	0.103448	0.0960452	0.0992361	0.123753	0.0916966
2692	0.0937467	0.103385	0.0937186	0.100217	0.0971268	0.101083	0.0945495	0.0964603	0.123725	0.096201
2693	0.0984732	0.113037	0.101735	0.100786	0.0997696	0.0996976	0.0987817	0.0972079	0.0961652	0.0946475
2694	0.0935084	0.103552	0.101621	0.10244	0.0944809	0.101323	0.0966048	0.0952322	0.116195	0.0952317
2695	0.0943708	0.103758	0.0949737	0.0950474	0.0889597	0.10848	0.0961592	0.0972174	0.120109	0.100838
2696	0.103304	0.0989544	0.0956012	0.0930115	0.0998185	0.100012	0.107719	0.0986164	0.105115	0.0977688
2697	0.099522	0.0946567	0.0990405	0.091512	0.102645	0.102164	0.11157	0.0971207	0.0993338	0.10232
2698	0.104745	0.0995132	0.102523	0.104072	0.0969599	0.104256	0.0950979	0.106938	0.0942846	0.0912341
2699	0.101885	0.0959369	0.0956172	0.0895294	0.0901367	0.107072	0.0958034	0.100378	0.124488	0.0987749
2700	0.0925661	0.0936123	0.106334	0.0962857	0.0967859	0.102164	0.0970059	0.0990727	0.115981	0.100138
2701	0.0949153	0.111888	0.103574	0.08634	0.0962657	0.100037	0.0964727	0.100486	0.109282	0.100998
2702	0.089639	0.100874	0.0961884	0.10569	0.0962444	0.0974606	0.0920756	0.0966512	0.126767	0.0987678
2703	0.101644	0.0990659	0.0980863	0.0893368	0.0977453	0.0962908	0.10819	0.0919831	0.117899	0.09992
2704	0.101728	0.0979015	0.100449	0.0962967	0.0857383	0.110515	0.0970671	0.101224	0.112162	0.0964093
2705	0.10524	0.104842	0.0945023	0.10255	0.0986379	0.0937519	0.100402	0.0922571	0.1173	0.0908144
2706	0.10704	0.10755	0.0950977	0.0924166	0.0921466	0.100384	0.101874	0.0940143	0.117405	0.0920941
2707	0.0935511	0.122682	0.113322	0.0981394	0.0972862	0.0974389	0.0987199	0.0940858	0.0898418	0.0955689
2708	0.0935054	0.093995	0.100194	0.097718	0.104675	0.0963456	0.104685	0.0908751	0.116562	0.101752
2709	0.0884427	0.100205	0.0980865	0.102579	0.101251	0.101103	0.0928485	0.0967596	0.119868	0.0991388
2710	0.100719	0.108729	0.0979547	0.0949148	0.0974567	0.100569	0.100834	0.0967244	0.0992199	0.103046
2711	0.101576	0.107837	0.094159	0.0911574	0.0953102	0.0996555	0.102562	0.0926196	0.118722	0.0966091
2712	0.100126	0.101594	0.108136	0.098267	0.100504	0.0972839	0.0966217	0.1028	0.0969372	0.0977731
2713	0.0932914	0.102194	0.101582	0.105005	0.0964216	0.0989657	0.0926195	0.0997087	0.114761	0.0956404
2714	0.0941398	0.103842	0.105597	0.0955161	0.0993175	0.104134	0.0998268	0.0992642	0.0970424	0.101365
2715	0.092135	0.0977236	0.102283	0.102189	0.0957243	0.10615	0.0928682	0.100334	0.113928	0.0965644
2716	0.108827	0.103135	0.0882271	0.092896	0.0971717	0.10513	0.106209	0.0953898	0.101523	0.101298
2717	0.100318	0.10115	0.0920573	0.0939298	0.107009	0.0920571	0.105314	0.0882473	0.12204	0.0983831
2718	0.10158	0.097845	0.102704	0.0900728	0.0963647	0.105593	0.109211	0.0967455	0.0968465	0.102796
2719	0.096885	0.112061	0.0960065	0.0956883	0.0931501	0.105502	0.0933196	0.100214	0.10244	0.104823
2720	0.0978541	0.10172	0.0971277	0.0935896	0.0935533	0.105067	0.101953	0.102636	0.103565	0.102765
2721	0.103194	0.100067	0.0978896	0.0968332	0.0911956	0.0996768	0.106932	0.0933469	0.112915	0.0979342
2722	0.10192	0.0935767	0.0988141	0.0940201	0.097936	0.103393	0.111327	0.095983	0.0996591	0.103148
2723	0.100897	0.0979186	0.10324	0.0974899	0.0973117	0.101727	0.101122	0.0937198	0.106205	0.100343
2724	0.106595	0.090201	0.102113	0.101381	0.0990968	0.10569	0.104828	0.10353	0.0913231	0.0946768
2725	0.0962069	0.0931555	0.101464	0.0946859	0.102675	0.0994859	0.10395	0.0947745	0.114885	0.0987722
2726	0.100708	0.114551	0.098333	0.0910432	0.102537	0.0937941	0.0973271	0.0954382	0.107217	0.0995809
2727	0.104317	0.110366	0.0886254	0.0928128	0.101554	0.0987149	0.0959131	0.0924042	0.120388	0.0952143
2728	0.109438	0.111231	0.0887757	0.0941778	0.0965214	0.0924415	0.114124	0.0896979	0.0996916	0.104297
2729	0.0977536	0.0969962	0.104371	0.0963938	0.0956398	0.104044	0.0992046	0.102331	0.102371	0.10068
2730	0.093788	0.0972285	0.101762	0.103642	0.092267	0.103136	0.0970925	0.0988197	0.110798	0.101418
2731	0.0957764	0.0938299	0.0949712	0.0947254	0.0937676	0.106205	0.0927863	0.10145	0.128171	0.0980622
2732	0.0981758	0.106541	0.10016	0.0995051	0.103932	0.0930222	0.101869	0.0926836	0.103753	0.100868
2733	0.0958121	0.09534	0.0977543	0.0942571	0.0962929	0.10363	0.098862	0.097292	0.120638	0.100038
2734	0.101431	0.10224	0.0950688	0.0988284	0.0924775	0.0988172	0.0968032	0.0978373	0.11843	0.09812
2735	0.0863764	0.0938029	0.115013	0.0974808	0.0928266	0.0999763	0.0910849	0.10151	0.120461	0.101528
2736	0.105429	0.11593	0.0987446	0.0994034	0.0943398	0.0973482	0.0997337	0.0965088	0.0974687	0.0953652
2737	0.114925	0.0960671	0.0870257	0.089877	0.0851076	0.109217	0.104215	0.0988999	0.124314	0.0896344
2738	0.104443	0.103078	0.0990181	0.0968915	0.098039	0.0992197	0.106071	0.0963301	0.0980326	0.0989014
2739	0.10684	0.0944622	0.102854	0.0835903	0.0929118	0.111731	0.104583	0.10512	0.0999056	0.0972436
2740	0.102167	0.0920329	0.10482	0.100714	0.10044	0.104744	0.100113	0.103661	0.0963576	0.0945428
2741	0.0985209	0.11283	0.0957541	0.0968426	0.0904197	0.105248	0.0928624	0.102466	0.104738	0.100334
2742	0.0984564	0.109662	0.0952914	0.099268	0.104487	0.0967181	0.10288	0.0945121	0.10117	0.0979785
2743	0.0965319	0.102092	0.0950896	0.0935453	0.100005	0.0932138	0.102088	0.0911676	0.123872	0.102865
2744	0.0917832	0.113687	0.100588	0.0927988	0.0943721	0.10168	0.0949416	0.0938614	0.117974	0.098731
2745	0.10165	0.0982902	0.0992382	0.0986059	0.106556	0.0996636	0.103156	0.0988811	0.101111	0.0928378
2746	0.0944641	0.0932993	0.100025	0.106741	0.0958646	0.102516	0.10159	0.0946841	0.110353	0.100444
2747	0.0975414	0.105874	0.0975108	0.0867079	0.0941925	0.101596	0.0996324	0.0915026	0.120219	0.105443
2748	0.0937852	0.111279	0.0940904	0.0856086	0.0965869	0.0920336	0.101623	0.0878384	0.13173	0.106183
2749	0.102738	0.0947922	0.0952457	0.0863149	0.0949175	0.111363	0.105766	0.0946971	0.11821	0.0955047
2750	0.0907654	0.0962748	0.10008	0.0983378	0.0911487	0.105171	0.0995379	0.0986736	0.117348	0.102585
2751	0.0922621	0.100355	0.104181	0.0902083	0.0907028	0.109218	0.0908494	0.10891	0.106342	0.106646
2752	0.0958879	0.121965	0.0945039	0.101911	0.0997552	0.0907166	0.091362	0.0982121	0.108612	0.0978818
2753	0.0953922	0.100184	0.100902	0.0921767	0.0863226	0.111879	0.0942388	0.10288	0.117877	0.09774
2754	0.103022	0.100278	0.10313	0.101328	0.0977701	0.101555	0.100023	0.102147	0.0962439	0.0943312
2755	0.103519	0.109166	0.0939592	0.104279	0.0989051	0.0976464	0.0963227	0.0983554	0.0987732	0.0992896
2756	0.102826	0.101798	0.100131	0.0916805	0.0991206	0.0979278	0.10243	0.0963357	0.104842	0.102998
2757	0.109458	0.0995553	0.0947564	0.0864559	0.0959993	0.109236	0.102633	0.100836	0.0993643	0.101198
2758	0.103858	0.0956079	0.0900913	0.0996669	0.0936893	0.103929	0.104443	0.0947609	0.117678	0.0960642
2759	0.0967449	0.109371	0.10032	0.0913393	0.0906289	0.111021	0.0934921	0.10501	0.0970039	0.10483
2760	0.0996439	0.109077	0.0965351	0.0901668	0.103281	0.0984895	0.0995534	0.0938835	0.107437	0.102282
2761	0.095288	0.10824	0.102355	0.0927958	0.0889368	0.104734	0.0984043	0.10202	0.10004	0.107171
2762	0.0981236	0.0996412	0.101854	0.0952047	0.102676	0.0956606	0.0971459	0.0943661	0.118494	0.097105
2763	0.109016	0.0919838	0.0940805	0.0916349	0.0973686	0.105242	0.112924	0.0989041	0.0992879	0.0990599
2764	0.0920428	0.110267	0.098307	0.0888856	0.0892221	0.104838	0.0897949	0.100775	0.130055	0.0959257
2765	0.105802	0.10359	0.0935395	0.100312	0.0890795	0.104112	0.0968562	0.0980235	0.115554	0.0929338
2766	0.0922688	0.113611	0.0948351	0.0926261	0.10073	0.0989629	0.0930828	0.0954334	0.117607	0.101375
2767	0.0954004	0.104372	0.0956748	0.0977541	0.102817	0.0956134	0.0993428	0.0980792	0.1101	0.101209
2768	0.105869	0.0900675	0.0961626	0.0979316	0.109569	0.0981532	0.10001	0.103807	0.103949	0.0942476
2769	0.0948796	0.0949884	0.109272	0.0954012	0.101317	0.099594	0.09781	0.10147	0.0995399	0.105721
2770	0.0984436	0.0995904	0.0924133	0.100934	0.0969685	0.0981289	0.102085	0.0952666	0.120127	0.0961913
2771	0.0932641	0.105282	0.0948933	0.109667	0.102874	0.0958579	0.0950557	0.0938202	0.114759	0.095028
2772	0.0983419	0.105776	0.104131	0.0924422	0.0896008	0.107983	0.0999108	0.104636	0.0992434	0.0976503
2773	0.100707	0.100585	0.097835	0.0901035	0.0897231	0.106841	0.104422	0.0974818	0.112038	0.100014
2774	0.104136	0.111273	0.0983123	0.0916497	0.0869167	0.109803	0.0983018	0.101736	0.100083	0.0974894
2775	0.0939866	0.0974569	0.0994234	0.0977505	0.0951775	0.101651	0.0953807	0.0966762	0.121624	0.100934
2776	0.101458	0.0935148	0.0933502	0.0929703	0.095853	0.0991399	0.104057	0.0939519	0.129161	0.0965003
2777	0.0937264	0.105328	0.104369	0.106671	0.100683	0.0972808	0.0956023	0.0989483	0.0951724	0.102547
2778	0.102757	0.110133	0.0972273	0.0918204	0.0946128	0.102346	0.106141	0.096191	0.0995473	0.0992887
2779	0.109379	0.104514	0.097681	0.0920058	0.0912893	0.107838	0.100252	0.102352	0.0985485	0.0956936
2780	0.100364	0.0938905	0.102759	0.09162	0.0897231	0.115143	0.0975282	0.110674	0.0961575	0.101309
2781	0.108959	0.10395	0.101029	0.098939	0.0942395	0.10061	0.101979	0.102863	0.0944288	0.0927688
2782	0.092016	0.0994027	0.109493	0.0906141	0.0907808	0.115594	0.0952001	0.112068	0.0969983	0.0972029
2783	0.116643	0.096207	0.0944048	0.0944012	0.0951611	0.105923	0.114436	0.0973246	0.0897106	0.0952013
2784	0.0976906	0.108092	0.100167	0.0950937	0.0896583	0.10447	0.0925223	0.100015	0.118716	0.0935579
2785	0.104559	0.107169	0.0960124	0.108293	0.0997882	0.0937885	0.0995609	0.0973606	0.0983385	0.09541
2786	0.102791	0.0966617	0.0962224	0.094109	0.0903466	0.113012	0.0992953	0.106188	0.102475	0.0982263
2787	0.109902	0.0943277	0.0898965	0.102847	0.103044	0.101072	0.111506	0.096656	0.0943512	0.0961484
2788	0.0959092	0.104612	0.0943369	0.0944967	0.0989926	0.103755	0.0999778	0.0995509	0.102709	0.105729
2789	0.0954221	0.100241	0.101409	0.0972812	0.0889585	0.107472	0.0916042	0.103482	0.115966	0.0979075
2790	0.104657	0.103889	0.096783	0.0866864	0.0958946	0.107852	0.107352	0.0959863	0.100659	0.100002
2791	0.107694	0.112795	0.0988586	0.0914998	0.0899558	0.101899	0.103372	0.0988486	0.0982891	0.0967384
2792	0.108819	0.0963646	0.0996342	0.0962285	0.0976146	0.108249	0.102895	0.103254	0.0966793	0.0896792
2793	0.0970961	0.108986	0.110141	0.0909539	0.0914001	0.107911	0.0976772	0.101023	0.0969725	0.0977017
2794	0.104649	0.0979967	0.0901156	0.0970966	0.100206	0.0990498	0.107172	0.092871	0.113998	0.0968745
2795	0.0967569	0.0948797	0.102719	0.100219	0.0974709	0.10391	0.0973267	0.102142	0.108719	0.0956481
2796	0.0971903	0.100109	0.097241	0.0912569	0.112982	0.0922991	0.106783	0.0923431	0.103538	0.106762
2797	0.105467	0.0998218	0.0928743	0.093573	0.106892	0.0990286	0.109469	0.0933287	0.105233	0.0943742
2798	0.0886135	0.0994239	0.0965322	0.101196	0.0902237	0.109272	0.094399	0.0997738	0.115241	0.105226
2799	0.106201	0.112686	0.0901611	0.0952958	0.098202	0.097393	0.100358	0.0954823	0.101941	0.102558
2800	0.0928789	0.0907263	0.0920205	0.100065	0.101781	0.102972	0.0994124	0.0966933	0.12144	0.101993
2801	0.0972623	0.0954301	0.106782	0.0954142	0.107139	0.0960638	0.101313	0.0971736	0.0978251	0.105771
2802	0.100776	0.0913479	0.0995081	0.0980438	0.110379	0.0946599	0.10714	0.0953377	0.100302	0.102638
2803	0.10197	0.101074	0.100031	0.101676	0.100972	0.100867	0.103458	0.0931843	0.103377	0.0934501
2804	0.103259	0.103718	0.100708	0.0923737	0.0941292	0.102388	0.102664	0.0921144	0.109951	0.0987058
2805	0.115035	0.100535	0.103046	0.0904766	0.0894607	0.102983	0.102236	0.105307	0.100824	0.0895211
2806	0.109024	0.125413	0.0968414	0.0885599	0.0937671	0.0996396	0.104184	0.0940299	0.0952237	0.0936361
2807	0.101992	0.0980698	0.0951585	0.0894854	0.0969626	0.0952277	0.108967	0.0914074	0.1223	0.100612
2808	0.103456	0.112857	0.101197	0.0982706	0.0985861	0.0950229	0.102512	0.0943338	0.0971345	0.0970102
2809	0.103722	0.0944988	0.0968062	0.0925323	0.0912659	0.112357	0.100862	0.0990093	0.115436	0.0929154
2810	0.0992303	0.109793	0.0912595	0.089767	0.0975756	0.101089	0.0987264	0.0982805	0.109113	0.105362
2811	0.112456	0.0957796	0.0927468	0.0899677	0.0882629	0.107384	0.102621	0.0980013	0.121164	0.0910266
2812	0.111172	0.0953271	0.101427	0.0958761	0.096036	0.108886	0.104549	0.104103	0.091616	0.0903067
2813	0.0963277	0.0932519	0.0968289	0.0939682	0.0999998	0.105984	0.0979715	0.0977265	0.118203	0.0995596
2814	0.0943447	0.105742	0.0988525	0.0923252	0.0954461	0.103123	0.0962438	0.101109	0.108037	0.104857
2815	0.0984219	0.107553	0.0969401	0.101673	0.0974714	0.101008	0.100034	0.0977691	0.0980656	0.10123
2816	0.0967707	0.0937605	0.0895639	0.0914747	0.0916489	0.104728	0.0964764	0.0991063	0.144401	0.0918532
2817	0.101728	0.102464	0.104086	0.086403	0.094797	0.101601	0.0989593	0.104482	0.103306	0.102004
2818	0.099772	0.0962087	0.0954592	0.0949349	0.105977	0.0934133	0.103779	0.0892625	0.121965	0.0995912
2819	0.103936	0.113544	0.107573	0.0856557	0.0910894	0.105152	0.0938514	0.103088	0.100866	0.0951108
2820	0.0971614	0.114854	0.097238	0.101604	0.0900634	0.105252	0.0926723	0.104263	0.098515	0.0984162
2821	0.0972786	0.10945	0.0945071	0.100872	0.10819	0.0948262	0.0978692	0.0975074	0.102709	0.097279
2822	0.101406	0.104755	0.0932967	0.0958823	0.0878774	0.107966	0.0954326	0.0996431	0.117247	0.096254
2823	0.105225	0.117479	0.0937974	0.0953163	0.0938075	0.10156	0.0978834	0.098813	0.103679	0.0925812
2824	0.105411	0.124465	0.0943684	0.0920959	0.0992985	0.0916805	0.10307	0.0887525	0.100369	0.10126
2825	0.114053	0.112252	0.0964823	0.0898126	0.0888561	0.104334	0.101677	0.0993054	0.0961469	0.0968233
2826	0.095078	0.105874	0.0973124	0.0950732	0.106707	0.0931114	0.10343	0.0940161	0.106331	0.10362
2827	0.102275	0.10814	0.0935336	0.0940794	0.0978106	0.0946049	0.102617	0.0950406	0.111433	0.100806
2828	0.0964554	0.102737	0.0981079	0.0857425	0.0867364	0.106673	0.0919964	0.103117	0.128684	0.0995347
2829	0.115182	0.0993318	0.101053	0.097161	0.0970184	0.0959381	0.115006	0.0957831	0.0947664	0.0885645
2830	0.0997775	0.106416	0.0960105	0.0984694	0.106133	0.0924106	0.0965507	0.0951821	0.110172	0.0993691
2831	0.0994058	0.104999	0.0971238	0.099003	0.0932549	0.0989928	0.104021	0.0919833	0.11272	0.0987129
2832	0.102749	0.107504	0.104001	0.0991299	0.102469	0.0952793	0.0940136	0.0994498	0.100479	0.0951689
2833	0.0985015	0.102898	0.107992	0.0968691	0.106223	0.0984677	0.0982359	0.100037	0.0939612	0.0969569
2834	0.0964681	0.099242	0.0962719	0.0914334	0.10077	0.101701	0.0996353	0.0950588	0.12171	0.0978034
2835	0.101818	0.0958139	0.107171	0.102884	0.10147	0.103051	0.10093	0.104055	0.0914427	0.0910648
2836	0.0969444	0.0986617	0.110862	0.0885994	0.0989624	0.102978	0.0971534	0.103821	0.0991168	0.102745
2837	0.0921992	0.103201	0.103006	0.101586	0.101595	0.0990072	0.095371	0.0997678	0.101441	0.103088
2838	0.107982	0.11198	0.0919925	0.0934301	0.0985238	0.0910539	0.105765	0.0874134	0.114594	0.0977988
2839	0.103885	0.0974878	0.0954524	0.0920661	0.0924555	0.103952	0.0979659	0.097142	0.118894	0.100475
2840	0.0968902	0.0988266	0.0939505	0.106489	0.101603	0.0940718	0.101608	0.0913695	0.115085	0.100505
2841	0.0982443	0.0984166	0.102105	0.103336	0.104102	0.0936178	0.100876	0.0981633	0.104275	0.0971105
2842	0.105485	0.102429	0.100599	0.0921598	0.0979916	0.0935566	0.100869	0.0992725	0.104363	0.103401
2843	0.103711	0.103114	0.107087	0.100558	0.0965996	0.0972282	0.0980289	0.101119	0.0934451	0.0991192
2844	0.0915508	0.113462	0.105292	0.0949947	0.0946138	0.0995105	0.0950665	0.0991054	0.100338	0.106464
2845	0.103282	0.111148	0.102171	0.0857458	0.0868436	0.104058	0.0940067	0.104274	0.108235	0.10008
2846	0.0902787	0.107088	0.102171	0.0998876	0.0918463	0.101482	0.0917971	0.0956692	0.116491	0.103598
2847	0.105121	0.104291	0.102246	0.0975617	0.0911831	0.104046	0.0962325	0.102795	0.0985449	0.0977224
2848	0.0994575	0.102005	0.102967	0.0859284	0.100907	0.0993878	0.10082	0.0961841	0.106766	0.105703
2849	0.103556	0.111254	0.0945287	0.0895975	0.0961168	0.0992104	0.102248	0.0955249	0.105173	0.103002
2850	0.0949204	0.0971363	0.0955589	0.0991201	0.100172	0.0993152	0.0955296	0.0974202	0.124191	0.0967684
2851	0.10627	0.0982104	0.0950229	0.0891691	0.0969188	0.105733	0.111796	0.0964363	0.096768	0.103371
2852	0.0978141	0.096403	0.111191	0.0941855	0.0979809	0.101381	0.0987894	0.0966796	0.108933	0.0965851
2853	0.0982586	0.0984982	0.0967574	0.0986696	0.103534	0.0972929	0.0997689	0.0937925	0.11558	0.0980747
2854	0.10181	0.102347	0.0903341	0.0964444	0.0907984	0.102294	0.0943991	0.0990446	0.126006	0.0964476
2855	0.0993971	0.113253	0.0914274	0.0934356	0.0962792	0.101595	0.0980912	0.0973098	0.10497	0.104491
2856	0.099281	0.0928344	0.102012	0.104302	0.0997832	0.10348	0.0970118	0.104047	0.100819	0.0961395
2857	0.110539	0.113051	0.0991033	0.0918059	0.0997497	0.0880025	0.107502	0.0916102	0.10142	0.0977205
2858	0.0988527	0.103893	0.0995828	0.0933398	0.0986022	0.104742	0.103134	0.0963868	0.10085	0.100606
2859	0.0928689	0.109895	0.109879	0.0955529	0.0992057	0.0968112	0.0938251	0.0980612	0.104732	0.0995872
2860	0.101965	0.0948936	0.0989038	0.107943	0.0941193	0.108362	0.0962922	0.10073	0.105303	0.0910601
2861	0.0950537	0.106835	0.0938797	0.090706	0.0992404	0.100748	0.0934981	0.0968397	0.117796	0.105684
2862	0.10054	0.101582	0.0982221	0.10623	0.0950178	0.0979699	0.0968706	0.0965305	0.109444	0.0977135
2863	0.0899488	0.0905893	0.100822	0.089338	0.103753	0.0945461	0.0942211	0.0964923	0.133948	0.106639
2864	0.106024	0.115469	0.0899737	0.0993594	0.0984535	0.0947534	0.0982297	0.0948454	0.106944	0.0963659
2865	0.100596	0.108725	0.0964188	0.0966039	0.0953786	0.0941383	0.10217	0.0896582	0.116403	0.100378
2866	0.100628	0.100027	0.0923124	0.0956725	0.0973351	0.105316	0.099124	0.0975171	0.119644	0.0922835
2867	0.103011	0.10685	0.0965714	0.0954995	0.0960023	0.106188	0.0976228	0.101145	0.0992075	0.0977394
2868	0.0951497	0.0995501	0.102668	0.0962316	0.0892286	0.109432	0.0940274	0.100833	0.116587	0.0960043
2869	0.0941328	0.112862	0.0940035	0.0928154	0.0963397	0.0939598	0.100779	0.0884082	0.127079	0.100325
2870	0.101153	0.104231	0.109028	0.0984659	0.0925673	0.106338	0.0937134	0.105244	0.0900729	0.0988938
2871	0.0985772	0.105269	0.100441	0.0965165	0.0922932	0.100758	0.0976308	0.0946689	0.113102	0.100885
2872	0.0979023	0.0960465	0.090789	0.0964509	0.107678	0.0936577	0.102169	0.0914982	0.126547	0.0976376
2873	0.0974671	0.0979039	0.102754	0.0890423	0.0941273	0.106216	0.0950408	0.0977213	0.123763	0.0957784
2874	0.104923	0.108154	0.0968798	0.0900701	0.0914866	0.106741	0.0954662	0.103966	0.107525	0.0945083
2875	0.102981	0.101957	0.0990494	0.0928244	0.0926419	0.104151	0.0991002	0.101996	0.106107	0.098957
2876	0.102488	0.105304	0.10802	0.0943035	0.0927066	0.102654	0.104988	0.103386	0.0899778	0.0959762
2877	0.0908553	0.103291	0.0950746	0.102007	0.0967354	0.104413	0.0919673	0.0976851	0.118545	0.0995804
2878	0.107685	0.10133	0.0973783	0.0910966	0.0997206	0.103108	0.106228	0.0971073	0.0986803	0.0974745
2879	0.0944029	0.0978301	0.0991924	0.089193	0.099815	0.107461	0.102601	0.101298	0.105396	0.10262
2880	0.093391	0.104138	0.104499	0.0886483	0.0927193	0.100124	0.0986505	0.0943593	0.120364	0.103338
2881	0.0965678	0.119949	0.108289	0.0828846	0.0900054	0.116009	0.0919984	0.103075	0.0953253	0.0956814
2882	0.100637	0.102083	0.100744	0.0845601	0.0921826	0.109017	0.0995339	0.103526	0.110356	0.0969768
2883	0.0910874	0.110322	0.0903243	0.0919291	0.0895003	0.100314	0.0887589	0.0958866	0.138389	0.103889
2884	0.099899	0.107241	0.0966311	0.104012	0.102044	0.0947085	0.0999917	0.0943897	0.100284	0.101214
2885	0.099005	0.0916326	0.0963045	0.0817858	0.0921681	0.110603	0.101386	0.0986408	0.12788	0.100109
2886	0.0915944	0.112733	0.100764	0.0978916	0.0897199	0.105295	0.087958	0.0999855	0.113984	0.100258
2887	0.0978924	0.106184	0.096615	0.10099	0.0955368	0.10744	0.0934671	0.10666	0.096236	0.0987824
2888	0.0953872	0.105089	0.104961	0.0903777	0.095699	0.103398	0.0940685	0.102371	0.102553	0.106105
2889	0.0949451	0.101848	0.100791	0.0974989	0.0994907	0.0958572	0.0966523	0.0953429	0.117984	0.0999269
2890	0.0910559	0.103562	0.101516	0.102336	0.0986454	0.104921	0.0920562	0.105895	0.102432	0.0975654
2891	0.0932716	0.0945157	0.0878366	0.0996035	0.0991709	0.103577	0.0941534	0.0979578	0.129034	0.100888
2892	0.101365	0.102441	0.0971687	0.0932076	0.0925629	0.105057	0.0986264	0.102588	0.0995092	0.107263
2893	0.103739	0.103092	0.0974454	0.0900841	0.0946856	0.101137	0.0987076	0.0975368	0.120844	0.0926714
2894	0.0963546	0.113851	0.0963281	0.101682	0.0996645	0.0966094	0.0986897	0.09352	0.0987853	0.105067
2895	0.106422	0.108681	0.0975971	0.106599	0.105575	0.0912533	0.0996816	0.0930928	0.0981702	0.093381
2896	0.102086	0.108053	0.0888739	0.10839	0.110994	0.0909453	0.0961588	0.0953252	0.105424	0.0943197
2897	0.111071	0.0905163	0.0987016	0.0940229	0.0986436	0.105641	0.109466	0.0980029	0.0962765	0.0971045
2898	0.101054	0.103439	0.0955819	0.0968951	0.107953	0.0945488	0.105678	0.0931973	0.0971308	0.104905
2899	0.103305	0.103153	0.0989409	0.0873332	0.0929618	0.107052	0.10005	0.102303	0.0991223	0.105475
2900	0.103846	0.0887295	0.0970424	0.095258	0.0872879	0.113629	0.100302	0.106943	0.110233	0.0958334
2901	0.105799	0.102234	0.100895	0.0913395	0.0973847	0.102699	0.10002	0.0996136	0.0988116	0.101031
2902	0.0932282	0.108556	0.0994509	0.102059	0.0962812	0.0988061	0.0886474	0.0984867	0.121925	0.0928964
2903	0.118984	0.0912292	0.103417	0.095262	0.098858	0.100844	0.110932	0.1002	0.0914464	0.0882073
2904	0.091875	0.0981242	0.105031	0.093341	0.0925001	0.108033	0.0957732	0.101983	0.11232	0.100807
2905	0.0974505	0.0998835	0.0997468	0.0974857	0.0946836	0.104639	0.0991052	0.105184	0.104145	0.0974506
2906	0.0978808	0.110678	0.104985	0.0938567	0.0890235	0.107679	0.0899028	0.106572	0.0973506	0.10189
2907	0.099615	0.109122	0.0923175	0.100092	0.0998235	0.100051	0.101126	0.0965307	0.103122	0.0984388
2908	0.101334	0.0983275	0.0943226	0.0948654	0.090604	0.104573	0.104559	0.0971574	0.118551	0.0954882
2909	0.107093	0.101681	0.0956332	0.0929725	0.0962118	0.102467	0.108379	0.0942266	0.102574	0.0986362
2910	0.103892	0.116145	0.0882483	0.0990909	0.0990186	0.098122	0.0996252	0.0960823	0.104744	0.0953834
2911	0.0981169	0.103101	0.100587	0.0941478	0.0917383	0.100118	0.0943055	0.0977348	0.122271	0.097956
2912	0.101514	0.115333	0.116216	0.0854916	0.0871647	0.109463	0.100173	0.100797	0.0843121	0.099326
2913	0.0958079	0.0987761	0.101402	0.10092	0.0988031	0.0974159	0.0953869	0.0967318	0.121973	0.0929648
2914	0.108442	0.0995897	0.0984989	0.0966702	0.0992298	0.0990892	0.103756	0.100441	0.103937	0.0901624
2915	0.0955394	0.105418	0.0960629	0.0901336	0.0937819	0.0989334	0.100699	0.0942975	0.12332	0.102088
2916	0.0994454	0.0960451	0.101338	0.10191	0.0942975	0.103226	0.0954687	0.0994545	0.112987	0.095645
2917	0.109971	0.108739	0.0867067	0.111816	0.0997109	0.0908648	0.107452	0.0849542	0.11197	0.0883183
2918	0.113312	0.0969824	0.101229	0.0979186	0.0935435	0.101084	0.104198	0.0993803	0.0928928	0.0990695
2919	0.109194	0.106573	0.0949432	0.101578	0.0943429	0.103039	0.0994154	0.0999269	0.0962771	0.094529
2920	0.103307	0.101388	0.0965581	0.0890119	0.0970154	0.100488	0.102411	0.0920314	0.119943	0.097902
2921	0.0988303	0.11536	0.101872	0.0897358	0.0992768	0.0950541	0.102427	0.0916823	0.100541	0.105791
2922	0.100183	0.113777	0.104065	0.0934414	0.0972534	0.0978446	0.0990693	0.0956681	0.103915	0.095118
2923	0.109051	0.100607	0.0935084	0.0941775	0.100485	0.0983762	0.110777	0.0932483	0.0999419	0.0998189
2924	0.0871558	0.122733	0.114058	0.0885896	0.0900504	0.105995	0.0884328	0.100818	0.10038	0.102153
2925	0.104764	0.107336	0.107221	0.0897824	0.0940787	0.0976163	0.100185	0.0996874	0.102384	0.0969832
2926	0.109219	0.0993912	0.100555	0.0890977	0.102201	0.102619	0.107345	0.0967423	0.0971898	0.0954067
2927	0.0976419	0.102363	0.110088	0.0953001	0.102457	0.0982302	0.0967609	0.100274	0.0997982	0.0972105
2928	0.100701	0.103644	0.100259	0.0940228	0.103499	0.0987702	0.0993046	0.0994727	0.102991	0.0974471
2929	0.104011	0.106528	0.0938238	0.0936137	0.085634	0.108097	0.0974972	0.0978998	0.115965	0.0966763
2930	0.0960519	0.106216	0.109398	0.0906972	0.0930597	0.106583	0.0931851	0.104143	0.100598	0.099917
2931	0.0985765	0.110394	0.100402	0.0964383	0.0944392	0.100013	0.089934	0.0963957	0.120268	0.0933848
2932	0.106732	0.103129	0.0945026	0.0991334	0.0994498	0.0976386	0.103389	0.0968569	0.100354	0.0988658
2933	0.110246	0.109999	0.0869974	0.0901984	0.0897173	0.0978059	0.106942	0.0950466	0.10909	0.104036
2934	0.0961321	0.0986831	0.104851	0.100295	0.0953181	0.106212	0.0956607	0.101812	0.0970626	0.10378
2935	0.092303	0.0957022	0.0980451	0.0977023	0.0915304	0.109479	0.0949857	0.103521	0.120777	0.0956295
2936	0.0984442	0.124275	0.104958	0.0890887	0.0920916	0.099137	0.0996582	0.0942842	0.094987	0.103586
2937	0.102652	0.100329	0.10428	0.0883209	0.0947695	0.102659	0.104417	0.0991399	0.0991663	0.104096
2938	0.0997134	0.108716	0.102228	0.100176	0.0979872	0.101607	0.0982451	0.100582	0.0901778	0.100654
2939	0.0894643	0.107462	0.100863	0.10063	0.0977531	0.0968021	0.0950563	0.0952429	0.11801	0.0992217
2940	0.100534	0.102113	0.105451	0.0931333	0.0949389	0.101224	0.107113	0.0958962	0.0924564	0.10714
2941	0.0969982	0.109327	0.103681	0.0862938	0.087513	0.107528	0.0919913	0.0989102	0.116373	0.101315
2942	0.0987449	0.106232	0.0992331	0.111618	0.0966258	0.106615	0.092793	0.1035	0.0918667	0.0926379
2943	0.107298	0.0930748	0.0981294	0.0878936	0.10458	0.101072	0.113405	0.095256	0.0968125	0.102263
2944	0.0970778	0.0939285	0.10436	0.0825406	0.0901614	0.111084	0.0956292	0.104721	0.121872	0.0980733
2945	0.0883555	0.098687	0.0932116	0.0895997	0.0937448	0.110449	0.0891767	0.0959554	0.129832	0.110966
2946	0.0952135	0.107016	0.104636	0.107315	0.100385	0.0938432	0.0936994	0.098017	0.0977275	0.102601
2947	0.0970509	0.0986338	0.111321	0.0966195	0.0919609	0.107167	0.0985913	0.105667	0.0938193	0.0987981
2948	0.105491	0.0893144	0.102831	0.0893179	0.0961628	0.105857	0.10285	0.103886	0.108217	0.0954762
2949	0.0928578	0.103252	0.0953079	0.100295	0.0959773	0.0963878	0.0904436	0.0968696	0.131321	0.0976521
2950	0.108353	0.110197	0.0959783	0.0975115	0.0933472	0.101363	0.0984858	0.0996704	0.105005	0.0900208
2951	0.118094	0.100887	0.0972601	0.0921057	0.0930382	0.0956636	0.115357	0.09353	0.0994049	0.0944724
2952	0.0921977	0.096285	0.0993519	0.0979111	0.0898073	0.104003	0.0892612	0.102257	0.134511	0.0942874
2953	0.103834	0.102703	0.107827	0.0971949	0.0988843	0.098241	0.102539	0.0953996	0.0936728	0.0997729
2954	0.101543	0.102718	0.105982	0.10172	0.0995828	0.0947214	0.104648	0.0941525	0.0933838	0.101798
2955	0.101046	0.106128	0.0979371	0.0977575	0.0935914	0.0952137	0.101012	0.0933059	0.120697	0.0936029
2956	0.0990083	0.108175	0.0952492	0.0960199	0.10255	0.0913542	0.0985425	0.0906382	0.123404	0.095669
2957	0.112926	0.111981	0.096512	0.0888059	0.105425	0.091903	0.106202	0.092564	0.098706	0.0953227
2958	0.100221	0.106471	0.105548	0.0964197	0.0951446	0.0982268	0.101932	0.100342	0.0978377	0.0979509
2959	0.10586	0.103596	0.100489	0.0941493	0.0998588	0.0982666	0.0986166	0.101035	0.100752	0.0973521
2960	0.109616	0.102776	0.0946714	0.104011	0.105868	0.0923588	0.106654	0.0945446	0.0934034	0.0963208
2961	0.102721	0.100867	0.101007	0.0999026	0.0994965	0.0987529	0.100471	0.0994331	0.097343	0.10001
2962	0.0920278	0.106887	0.100646	0.0974147	0.08856	0.107292	0.0861904	0.102352	0.118404	0.100194
2963	0.101673	0.0974134	0.104616	0.0959242	0.100423	0.10092	0.105503	0.0982675	0.097464	0.0976867
2964	0.0945775	0.121738	0.0994246	0.0882242	0.0957251	0.0944669	0.0928727	0.094936	0.112138	0.106631
2965	0.0973903	0.101233	0.103606	0.0898547	0.0947469	0.109508	0.10027	0.10157	0.0994014	0.102125
2966	0.0961127	0.100187	0.10325	0.101761	0.098278	0.0986647	0.100037	0.0971036	0.0994773	0.105288
2967	0.0928328	0.124336	0.0973087	0.0940797	0.0935997	0.103103	0.0884148	0.0939251	0.117437	0.0955204
2968	0.0961727	0.096781	0.0920163	0.106481	0.104274	0.0985579	0.0952271	0.0973746	0.116871	0.0964148
2969	0.0996186	0.105608	0.0975676	0.102692	0.102388	0.0923759	0.103392	0.0968514	0.102681	0.0972242
2970	0.0982497	0.100443	0.100088	0.101063	0.10396	0.0907077	0.104532	0.094003	0.103121	0.104281
2971	0.101083	0.107022	0.0862089	0.0900448	0.0947751	0.0976026	0.0995573	0.0897856	0.133977	0.100294
2972	0.0994589	0.0998851	0.106441	0.0937415	0.104891	0.0979644	0.104657	0.0936272	0.0938034	0.105721
2973	0.101151	0.101372	0.102341	0.09255	0.103493	0.0948697	0.108505	0.093099	0.100804	0.102083
2974	0.101728	0.104094	0.0988551	0.0973568	0.0874215	0.111084	0.100471	0.102478	0.0995989	0.0964798
2975	0.098419	0.0960131	0.0962804	0.0933817	0.0985314	0.102845	0.0916306	0.102551	0.12277	0.0974227
2976	0.0974649	0.106454	0.104316	0.099142	0.0941327	0.104789	0.100381	0.100972	0.093972	0.0983182
2977	0.0917878	0.103943	0.0975887	0.0951655	0.097104	0.105061	0.100999	0.0972908	0.104961	0.106212
2978	0.10939	0.108586	0.0985088	0.0944208	0.0997339	0.0952626	0.10254	0.0987619	0.0973782	0.0955349
2979	0.108421	0.090841	0.106569	0.0877892	0.0883099	0.10551	0.0981281	0.0988817	0.117878	0.0970968
2980	0.102561	0.107857	0.103392	0.0941243	0.102125	0.0935633	0.0978457	0.0987473	0.103864	0.0962227
2981	0.108733	0.0962058	0.0990531	0.0926239	0.0946499	0.106502	0.104164	0.102447	0.0956701	0.0994274
2982	0.0951328	0.0944624	0.104276	0.0917743	0.0997528	0.108418	0.097546	0.101992	0.0994846	0.10687
2983	0.100134	0.0929798	0.0993532	0.105694	0.111925	0.0963288	0.107162	0.0941901	0.0912902	0.101101
2984	0.101607	0.108798	0.102471	0.0949859	0.101598	0.0962842	0.100527	0.09367	0.0990339	0.101373
2985	0.0877203	0.0931311	0.0992917	0.104622	0.101952	0.096325	0.088223	0.0999794	0.12506	0.103983
2986	0.10893	0.101187	0.105956	0.102675	0.0987856	0.0984185	0.0996443	0.100468	0.0945438	0.0892394
2987	0.106944	0.104396	0.0963753	0.0987627	0.100934	0.0963705	0.106696	0.0950433	0.0991554	0.0954509
2988	0.0988134	0.0968334	0.0922259	0.0950997	0.0966322	0.101248	0.102369	0.0953706	0.126769	0.0946263
2989	0.0967698	0.102319	0.101845	0.0903351	0.0882552	0.113982	0.0918981	0.100921	0.115686	0.09758
2990	0.0989166	0.104153	0.0972477	0.0954065	0.0942276	0.0994276	0.0938416	0.0986884	0.118878	0.0993269
2991	0.106927	0.10072	0.0938643	0.0932664	0.10123	0.102041	0.107742	0.0936451	0.101013	0.0994782
2992	0.109005	0.0967335	0.0926213	0.101537	0.104388	0.095681	0.102424	0.0968518	0.106508	0.0942417
2993	0.0956702	0.0983175	0.0964828	0.0992505	0.102556	0.101742	0.102031	0.09999	0.102391	0.101592
2994	0.10164	0.0999933	0.0983587	0.100125	0.0945013	0.0986654	0.101427	0.0938537	0.112688	0.0988242
2995	0.102443	0.109363	0.0996944	0.0923261	0.0934174	0.105965	0.103767	0.0983474	0.0960597	0.0985189
2996	0.106116	0.095216	0.0999135	0.0872	0.0957465	0.106116	0.106119	0.100039	0.103619	0.0994724
2997	0.0941902	0.106776	0.09784	0.105008	0.0980861	0.0971022	0.0913598	0.0964854	0.119431	0.0941095
2998	0.0989798	0.0950645	0.0973439	0.0928841	0.0950664	0.102846	0.0960872	0.100834	0.126723	0.0939711
2999	0.100867	0.101213	0.0945641	0.0898733	0.0936888	0.100718	0.0993303	0.0941489	0.124334	0.101318
3000	0.0919539	0.102959	0.0930579	0.104356	0.10068	0.0996497	0.092677	0.0952961	0.122379	0.0973329
