# Supplementary material for: Inferring multimodal latent topics from electronic health records
Source: Nat Commun. 2020 May 21;11:2536. doi: 10.1038/s41467-020-16378-3 (PMC7242436; doi:10.1038/s41467-020-16378-3)
Supplement: Supplementary file 13 — Supplementary Software 1 [file 41467_2020_16378_MOESM13_ESM.zip › Supplementary_software/mixehr/data/sim123/testData_labOnly_nmar_iter4_thetaTest.csv]

2001	0.0998073	0.100819	0.0987141	0.0974132	0.0987969	0.0996677	0.102806	0.097829	0.101271	0.102875
2002	0.100335	0.0995893	0.100956	0.101029	0.0987167	0.0993724	0.0995678	0.0986011	0.101103	0.100729
2003	0.0989468	0.101883	0.101067	0.101016	0.100187	0.0970568	0.101113	0.0981147	0.100178	0.100438
2004	0.0993684	0.0971968	0.0988586	0.101213	0.0970708	0.0999929	0.103946	0.100248	0.0988115	0.103294
2005	0.0980244	0.0993087	0.101542	0.104257	0.0981106	0.0998439	0.0981738	0.0982786	0.103184	0.0992781
2006	0.100553	0.0995272	0.100327	0.102439	0.0970471	0.0992767	0.101855	0.0985043	0.100927	0.0995436
2007	0.0977665	0.0985596	0.0997121	0.103946	0.0992312	0.100787	0.0980441	0.100244	0.103833	0.0978761
2008	0.0970662	0.0973432	0.0978211	0.102408	0.0997328	0.102185	0.0980009	0.10013	0.104238	0.101075
2009	0.10226	0.0950103	0.0997248	0.0995745	0.0993845	0.101704	0.103535	0.0999733	0.0970845	0.101749
2010	0.0992901	0.10117	0.101571	0.101794	0.0982818	0.0996582	0.102006	0.0975678	0.0984038	0.100257
2011	0.0985731	0.096514	0.0966897	0.109037	0.0986719	0.101565	0.0984831	0.0998049	0.100279	0.100382
2012	0.0998132	0.0958243	0.100697	0.104871	0.0997844	0.0978758	0.0992192	0.101283	0.100476	0.100156
2013	0.10039	0.0987394	0.105628	0.100663	0.099876	0.0992688	0.0980553	0.104054	0.0981798	0.095146
2014	0.097774	0.102519	0.10095	0.0993579	0.101655	0.0965166	0.0998986	0.100297	0.101051	0.0999805
2015	0.100984	0.0987643	0.103854	0.0950438	0.0982479	0.0999168	0.102148	0.101471	0.0985175	0.101053
2016	0.0991513	0.0989631	0.0969125	0.103476	0.0991013	0.101357	0.099936	0.0972187	0.103063	0.100821
2017	0.0963469	0.10147	0.0985425	0.105177	0.0976699	0.101801	0.0982789	0.0992608	0.100553	0.100899
2018	0.10042	0.0993923	0.0995916	0.0992005	0.0953585	0.101768	0.102602	0.0961595	0.10192	0.103588
2019	0.100981	0.0982457	0.104943	0.101901	0.0987639	0.0973936	0.100468	0.101693	0.0987139	0.0968971
2020	0.0941519	0.100212	0.0976389	0.104682	0.0977806	0.100483	0.0955504	0.101731	0.104711	0.103059
2021	0.0975984	0.0994021	0.100922	0.099254	0.095725	0.101438	0.101923	0.0993234	0.102579	0.101835
2022	0.0992688	0.10004	0.0991872	0.10032	0.0997907	0.0999846	0.0984571	0.100318	0.102547	0.100087
2023	0.098342	0.103375	0.0990828	0.0989215	0.100305	0.0982801	0.0971177	0.0981372	0.105956	0.100482
2024	0.0995994	0.0989669	0.103184	0.0964299	0.100758	0.0986111	0.0979942	0.101159	0.102328	0.10097
2025	0.101268	0.0973462	0.097109	0.100368	0.0980143	0.0990662	0.100925	0.10031	0.103751	0.101843
2026	0.0970427	0.0988342	0.0960993	0.102128	0.102487	0.0997872	0.0978999	0.101805	0.102397	0.101518
2027	0.0990799	0.0965106	0.0988984	0.100677	0.101548	0.0988701	0.0993925	0.101577	0.103983	0.0994632
2028	0.101499	0.0957158	0.0964816	0.102834	0.0981311	0.101821	0.103447	0.101545	0.0991766	0.0993489
2029	0.0987245	0.0965022	0.0968928	0.102834	0.0999128	0.101117	0.0986812	0.102663	0.101411	0.101262
2030	0.0987866	0.0965707	0.0998837	0.107083	0.0994359	0.100579	0.100145	0.0982883	0.10237	0.0968577
2031	0.100585	0.0950624	0.100724	0.103179	0.098723	0.10279	0.0984703	0.101701	0.100413	0.0983528
2032	0.0991164	0.0946525	0.102285	0.0998924	0.101139	0.102228	0.0991539	0.101647	0.0990031	0.100884
2033	0.0991194	0.101495	0.098197	0.0984811	0.101851	0.0970216	0.0986779	0.0993199	0.104367	0.10147
2034	0.0979904	0.102552	0.0988881	0.100411	0.101762	0.100017	0.096006	0.0988579	0.102063	0.101453
2035	0.101027	0.0966877	0.100579	0.100931	0.101014	0.100073	0.102764	0.100446	0.0989274	0.0975491
2036	0.0998158	0.0977486	0.0990782	0.103603	0.0984456	0.102554	0.0994543	0.0986792	0.104249	0.0963717
2037	0.103528	0.0965411	0.0995725	0.102658	0.0988133	0.0981145	0.103288	0.0964458	0.10116	0.0998789
2038	0.0986853	0.099223	0.0984592	0.104298	0.10166	0.099735	0.0979268	0.0969959	0.104158	0.098859
2039	0.101765	0.0994971	0.0993536	0.104762	0.0969686	0.0996506	0.102401	0.0966352	0.0993415	0.0996261
2040	0.103045	0.0956153	0.0971244	0.102833	0.0986055	0.0990037	0.102773	0.0973764	0.100474	0.103149
2041	0.100127	0.0992582	0.10183	0.103047	0.0986958	0.0978628	0.1014	0.0977294	0.098314	0.101736
2042	0.102246	0.0991559	0.0992435	0.0981457	0.10159	0.101891	0.0996681	0.0970658	0.101121	0.0998734
2043	0.101753	0.09597	0.0996694	0.0986356	0.0997318	0.0996082	0.10263	0.0995632	0.100327	0.102111
2044	0.101309	0.0995074	0.0968706	0.100625	0.099002	0.101105	0.101185	0.100435	0.103045	0.0969159
2045	0.0979788	0.0978304	0.102128	0.0981597	0.097754	0.0992549	0.103267	0.102264	0.100264	0.101099
2046	0.0983882	0.101561	0.0988121	0.104289	0.0969945	0.0999832	0.0983027	0.0986477	0.101791	0.101231
2047	0.0975129	0.100243	0.103665	0.100811	0.0986924	0.0971358	0.0998189	0.0994418	0.100443	0.102237
2048	0.0979731	0.101093	0.102161	0.0962192	0.0998245	0.099618	0.0998098	0.101339	0.0994706	0.102492
2049	0.0972627	0.098144	0.104128	0.100402	0.0986071	0.0997542	0.0986207	0.100203	0.101676	0.101202
2050	0.0989327	0.0974803	0.0996617	0.101684	0.0972884	0.100234	0.0978838	0.10245	0.103205	0.10118
2051	0.0982559	0.0966174	0.0965147	0.106056	0.0997912	0.100569	0.103007	0.0989856	0.100704	0.0994985
2052	0.0987647	0.0968827	0.0981643	0.107266	0.0994119	0.102247	0.0993961	0.0992429	0.101549	0.0970757
2053	0.101452	0.097186	0.0982287	0.102411	0.100527	0.102472	0.0958511	0.100146	0.1033	0.0984263
2054	0.100482	0.0956503	0.100698	0.104565	0.100081	0.100788	0.0995326	0.102161	0.0984894	0.097553
2055	0.100104	0.0999204	0.0982049	0.0966746	0.102164	0.0992636	0.0975238	0.10127	0.10474	0.100135
2056	0.102881	0.0979483	0.0999955	0.100659	0.0998474	0.100557	0.101641	0.0983659	0.100151	0.0979532
2057	0.0974765	0.101289	0.0999285	0.105493	0.0992208	0.0982723	0.0986471	0.0998673	0.100378	0.0994283
2058	0.102319	0.0963905	0.0959871	0.10055	0.0986478	0.102206	0.102779	0.100123	0.100849	0.10015
2059	0.0974265	0.0984943	0.0994888	0.10321	0.100679	0.0987392	0.0992318	0.103194	0.0994474	0.100089
2060	0.0977863	0.0989254	0.0962825	0.101852	0.0991751	0.0999575	0.0987033	0.102326	0.104037	0.100954
2061	0.0991026	0.0999719	0.0979859	0.0985559	0.0983058	0.09857	0.103085	0.101392	0.0999353	0.103096
2062	0.100661	0.0976755	0.100144	0.10293	0.0966653	0.0990141	0.10377	0.0999321	0.100184	0.0990222
2063	0.100334	0.100752	0.0986783	0.100939	0.0997746	0.0985907	0.101371	0.0972536	0.100737	0.101571
2064	0.097082	0.0999642	0.0994101	0.10383	0.0995737	0.100511	0.0988375	0.101036	0.099761	0.0999948
2065	0.100215	0.100978	0.0994989	0.103176	0.0998542	0.0987355	0.101114	0.0986745	0.0975143	0.100239
2066	0.0977538	0.101971	0.0987915	0.103614	0.100795	0.100062	0.0969075	0.0991385	0.101667	0.0993007
2067	0.0967437	0.0985595	0.101525	0.10103	0.0973282	0.0992727	0.0996021	0.101491	0.102445	0.102003
2068	0.0993189	0.0987419	0.100183	0.098341	0.0970162	0.100873	0.102856	0.102664	0.0999721	0.100033
2069	0.0991123	0.0986041	0.098901	0.104073	0.101349	0.10133	0.0991558	0.0981932	0.100598	0.0986837
2070	0.0997478	0.0959236	0.0988189	0.100918	0.0973645	0.100186	0.105423	0.101379	0.0983849	0.101855
2071	0.095986	0.0992946	0.100457	0.100394	0.0979846	0.100399	0.0973517	0.102082	0.105243	0.100809
2072	0.10047	0.0961511	0.0990445	0.102036	0.098378	0.100563	0.105706	0.0993513	0.0988919	0.0994079
2073	0.0980266	0.10044	0.0962516	0.102622	0.101392	0.099132	0.0996517	0.0969056	0.104634	0.100945
2074	0.0981068	0.099603	0.0966895	0.102345	0.100749	0.101209	0.0964402	0.101899	0.102461	0.100497
2075	0.0977296	0.0967921	0.0988175	0.105493	0.0980434	0.101924	0.0990468	0.10129	0.0990336	0.10183
2076	0.101274	0.0980385	0.0973444	0.102348	0.0985936	0.100276	0.102533	0.096175	0.102261	0.101156
2077	0.100353	0.099646	0.100505	0.0996894	0.0978537	0.100764	0.0999289	0.0986678	0.102467	0.100125
2078	0.10059	0.0961194	0.0975981	0.104135	0.0985497	0.0999245	0.101719	0.0999477	0.100376	0.101041
2079	0.0986008	0.0971705	0.100353	0.0956196	0.100277	0.100875	0.100336	0.101424	0.103958	0.101386
2080	0.101418	0.0991086	0.102386	0.105218	0.0987945	0.0986202	0.0989338	0.0990016	0.0975224	0.0989976
2081	0.0983755	0.102034	0.0987082	0.101257	0.100017	0.0997214	0.0981697	0.101812	0.100356	0.0995486
2082	0.0980201	0.0994579	0.100792	0.100019	0.0978834	0.09983	0.0997464	0.10135	0.102496	0.100405
2083	0.0988524	0.097538	0.100782	0.105647	0.0982445	0.100582	0.100165	0.101846	0.0983854	0.097958
2084	0.0976788	0.0975446	0.102366	0.102356	0.0998222	0.0975678	0.0991167	0.0999324	0.102181	0.101435
2085	0.100456	0.101144	0.0972459	0.0990838	0.105114	0.100167	0.0979877	0.098999	0.102396	0.0974068
2086	0.0993735	0.0976514	0.102037	0.103147	0.0975405	0.100216	0.0985108	0.103126	0.099373	0.0990255
2087	0.100699	0.0973084	0.0983773	0.101099	0.0963693	0.101583	0.102981	0.100833	0.0992056	0.101545
2088	0.0993363	0.100663	0.0976722	0.10203	0.0993072	0.0993776	0.0987671	0.0992776	0.104113	0.0994556
2089	0.0975681	0.0984036	0.102333	0.0976391	0.100694	0.0974147	0.0993075	0.10399	0.104083	0.0985667
2090	0.09993	0.0992031	0.101907	0.0999423	0.10093	0.097991	0.0974137	0.102538	0.100499	0.099646
2091	0.0985741	0.10036	0.104587	0.0955771	0.0987099	0.0992411	0.100956	0.100377	0.100193	0.101424
2092	0.0997727	0.0985697	0.0997159	0.103105	0.102203	0.0992305	0.0974792	0.101087	0.101307	0.0975306
2093	0.10198	0.102258	0.0991404	0.101692	0.0967605	0.100075	0.100364	0.0977884	0.100519	0.0994233
2094	0.098886	0.0996903	0.0960929	0.104112	0.0995558	0.100682	0.095934	0.100628	0.105517	0.098902
2095	0.0981254	0.0982387	0.0987317	0.102398	0.0997134	0.0996432	0.0997046	0.103282	0.100493	0.0996697
2096	0.0976725	0.101946	0.0999442	0.101543	0.100591	0.0990227	0.0992686	0.100998	0.0986644	0.100349
2097	0.0972177	0.097452	0.09722	0.105107	0.0994673	0.0995645	0.102821	0.0999208	0.099387	0.101843
2098	0.101596	0.0961259	0.102273	0.100339	0.0997333	0.100042	0.101872	0.100263	0.0978638	0.0998929
2099	0.0991755	0.0990122	0.100249	0.101503	0.101767	0.0994831	0.097501	0.102405	0.0994639	0.0994405
2100	0.0987734	0.0977752	0.0992617	0.101104	0.0972931	0.103965	0.100534	0.100538	0.100841	0.0999143
2101	0.0996995	0.100358	0.0989101	0.10232	0.0983243	0.0978281	0.102876	0.101415	0.097882	0.100388
2102	0.100744	0.0993203	0.101468	0.0985274	0.097512	0.0998751	0.101413	0.0993562	0.100787	0.100997
2103	0.0966025	0.100832	0.101637	0.0975499	0.102937	0.0987958	0.0967136	0.103906	0.100551	0.100475
2104	0.097849	0.0995419	0.103482	0.0988177	0.0964587	0.0985396	0.102298	0.10392	0.0967406	0.102352
2105	0.104762	0.096863	0.0957067	0.10202	0.0990033	0.100805	0.101528	0.098919	0.101654	0.0987388
2106	0.0977462	0.0982093	0.0976495	0.101894	0.0989457	0.102829	0.097896	0.100162	0.105516	0.099153
2107	0.0993159	0.09788	0.102292	0.103473	0.0975981	0.099323	0.101435	0.100398	0.097067	0.101217
2108	0.0999336	0.0974528	0.101146	0.101982	0.100205	0.0996036	0.0973193	0.102516	0.101769	0.0980732
2109	0.0969345	0.102721	0.101946	0.0989677	0.0989825	0.0985329	0.0997868	0.0971346	0.10217	0.102825
2110	0.100537	0.0978388	0.0988624	0.0979341	0.0989768	0.0996814	0.103034	0.100477	0.102911	0.0997474
2111	0.100214	0.0987878	0.10282	0.105062	0.0970962	0.0966038	0.101302	0.101013	0.0975329	0.0995696
2112	0.100283	0.100535	0.100692	0.0990945	0.0994217	0.099147	0.101691	0.0978721	0.100949	0.100315
2113	0.102735	0.0968895	0.103396	0.0989989	0.0979538	0.100362	0.103192	0.10016	0.0953637	0.100949
2114	0.0988337	0.100263	0.100841	0.103335	0.0985746	0.0995913	0.0993983	0.100979	0.0996505	0.0985339
2115	0.0974408	0.0989873	0.100743	0.0998565	0.0974426	0.100923	0.100839	0.101738	0.0980233	0.104006
2116	0.102181	0.0979545	0.100365	0.0993793	0.0996455	0.101229	0.100065	0.0996585	0.101199	0.0983237
2117	0.100119	0.0966004	0.10438	0.101554	0.0966103	0.0999646	0.100564	0.102467	0.0993124	0.098429
2118	0.101056	0.100333	0.100921	0.10146	0.0986655	0.0986446	0.100189	0.0994702	0.101238	0.0980217
2119	0.101195	0.096764	0.0991873	0.101327	0.101359	0.101143	0.100446	0.100577	0.0975541	0.100449
2120	0.0958741	0.100678	0.099799	0.100571	0.0982704	0.0999242	0.101819	0.0996939	0.101726	0.101645
2121	0.100085	0.0982978	0.101445	0.101599	0.0999022	0.0988166	0.100249	0.101113	0.0989727	0.0995194
2122	0.0976107	0.102966	0.0998553	0.0986398	0.100496	0.101599	0.0973497	0.0992465	0.101556	0.100681
2123	0.0965771	0.0990538	0.0974852	0.102576	0.101176	0.0996522	0.0984158	0.102637	0.100489	0.101938
2124	0.0982831	0.0996854	0.0986254	0.0994958	0.0994137	0.100927	0.0994436	0.0983345	0.104014	0.101777
2125	0.100871	0.100915	0.0979401	0.100077	0.0998208	0.100843	0.101791	0.0974658	0.100218	0.100057
2126	0.0988661	0.0980844	0.100609	0.101827	0.0982022	0.0996005	0.101959	0.09968	0.100138	0.101033
2127	0.100678	0.0971803	0.101131	0.0994715	0.0998263	0.0999827	0.104199	0.0985184	0.0981626	0.100849
2128	0.101023	0.10022	0.0999294	0.0985936	0.0985907	0.0989884	0.10106	0.0977999	0.102722	0.101073
2129	0.102735	0.0963506	0.102794	0.0981826	0.0987428	0.0987756	0.103293	0.0996988	0.099294	0.100134
2130	0.0975665	0.102033	0.102533	0.0961238	0.0992649	0.0979772	0.0994864	0.101652	0.100286	0.103077
2131	0.096047	0.100474	0.0951006	0.106673	0.100149	0.101476	0.0963806	0.0997163	0.103576	0.100408
2132	0.100518	0.100657	0.0980309	0.104218	0.0968202	0.099808	0.100207	0.0996071	0.10079	0.099344
2133	0.0980626	0.100529	0.097824	0.103139	0.102131	0.0974342	0.0999285	0.0987341	0.102427	0.099791
2134	0.100134	0.0990217	0.0968906	0.103359	0.0968425	0.0985009	0.103113	0.0991506	0.102589	0.100398
2135	0.0996899	0.0965765	0.100357	0.102718	0.0966836	0.10017	0.102692	0.0995526	0.10085	0.100711
2136	0.101386	0.0962666	0.0977342	0.107481	0.0966807	0.101991	0.100472	0.0976943	0.100997	0.0992987
2137	0.0987508	0.0964008	0.0969635	0.105985	0.0977299	0.101602	0.100259	0.0994516	0.10221	0.100647
2138	0.104422	0.097365	0.101815	0.0976592	0.0978811	0.0997035	0.100842	0.100797	0.100586	0.0989304
2139	0.0987637	0.100773	0.102554	0.101778	0.0988549	0.0992945	0.0978831	0.0980244	0.103	0.0990733
2140	0.0983773	0.0992445	0.10148	0.102412	0.0984095	0.0997892	0.101733	0.0993019	0.0963874	0.102864
2141	0.0963986	0.0969212	0.0979653	0.10146	0.0994782	0.102141	0.0978351	0.102012	0.105072	0.100717
2142	0.0992591	0.100304	0.0965357	0.100207	0.0999875	0.101618	0.101712	0.0964457	0.102599	0.101333
2143	0.0971035	0.097854	0.0998471	0.103251	0.100406	0.0997772	0.0954134	0.103736	0.103258	0.0993539
2144	0.100421	0.0981131	0.0994827	0.101214	0.0967377	0.103239	0.100307	0.0997939	0.100838	0.0998524
2145	0.10027	0.0977877	0.0969363	0.104738	0.101829	0.0985133	0.095511	0.100112	0.103044	0.101259
2146	0.100037	0.0985674	0.0994455	0.101596	0.100245	0.10226	0.0981138	0.0971093	0.103322	0.0993048
2147	0.102544	0.0970489	0.0985707	0.0983934	0.0977932	0.101574	0.106763	0.099217	0.0964513	0.101644
2148	0.0976971	0.0979241	0.100611	0.103219	0.101036	0.10048	0.0950654	0.100928	0.103204	0.0998352
2149	0.099481	0.0989131	0.0980476	0.103634	0.0998524	0.0980887	0.102403	0.098575	0.0997413	0.101263
2150	0.0970619	0.0990375	0.100109	0.099692	0.0973456	0.100401	0.0998908	0.101041	0.104574	0.100848
2151	0.100315	0.0987853	0.0967281	0.103976	0.0991735	0.0993873	0.100165	0.0988902	0.102905	0.0996745
2152	0.0979599	0.100882	0.0988431	0.0989036	0.101523	0.0991171	0.0977682	0.0996252	0.104699	0.10068
2153	0.0982003	0.0998262	0.100646	0.0973155	0.099843	0.0993607	0.0999966	0.0996476	0.10327	0.101894
2154	0.098602	0.0993846	0.102298	0.103541	0.0971625	0.0998287	0.0999738	0.0988909	0.100209	0.10011
2155	0.0981632	0.100769	0.100501	0.100477	0.0995378	0.0999363	0.0996548	0.0994573	0.101937	0.0995658
2156	0.101534	0.101058	0.0983072	0.0985185	0.09933	0.101081	0.0994584	0.0968875	0.105993	0.0978313
2157	0.101732	0.101322	0.0978418	0.102698	0.100229	0.100816	0.0983394	0.0990691	0.101349	0.0966027
2158	0.101154	0.0950289	0.0970657	0.101162	0.100066	0.102592	0.102187	0.0982145	0.103737	0.0987912
2159	0.0998078	0.0985161	0.0970051	0.100695	0.102153	0.101952	0.0971434	0.0979112	0.107348	0.0974686
2160	0.0996593	0.100397	0.100212	0.0984238	0.0985125	0.0975767	0.10328	0.101169	0.0981508	0.102619
2161	0.0984024	0.097409	0.0983493	0.0991927	0.0962859	0.104496	0.101258	0.098634	0.103826	0.102147
2162	0.100671	0.102113	0.101299	0.0990388	0.10066	0.0988027	0.100479	0.0973954	0.101482	0.0980586
2163	0.0970889	0.0998587	0.103161	0.0970973	0.0978457	0.099944	0.100481	0.102699	0.101361	0.100463
2164	0.0992228	0.100795	0.0973739	0.0978739	0.0999233	0.0997347	0.102514	0.100079	0.100812	0.101671
2165	0.098351	0.101151	0.0993328	0.105472	0.0995488	0.0990889	0.0959085	0.0994707	0.102234	0.0994414
2166	0.101081	0.0991917	0.100528	0.0989525	0.101162	0.0993993	0.0992009	0.100134	0.101772	0.0985786
2167	0.0980277	0.101479	0.0987217	0.0989383	0.102276	0.0988488	0.0984818	0.0981767	0.102284	0.102766
2168	0.0969848	0.0994614	0.10243	0.101157	0.10126	0.0996389	0.0946715	0.101842	0.101513	0.101041
2169	0.0964222	0.0995381	0.09914	0.101333	0.10043	0.0977851	0.0982408	0.10161	0.103577	0.101923
2170	0.0993376	0.101405	0.0997789	0.0977446	0.0961492	0.0996038	0.103532	0.0993659	0.101212	0.101871
2171	0.102119	0.0990941	0.096141	0.100422	0.10135	0.10165	0.101042	0.0959084	0.103913	0.098361
2172	0.0996727	0.0982176	0.100061	0.0966282	0.100852	0.0975561	0.0999617	0.101767	0.103869	0.101414
2173	0.0989641	0.0989134	0.0970759	0.101769	0.0977338	0.101643	0.100576	0.0991189	0.103755	0.100452
2174	0.099436	0.0970824	0.0972343	0.100902	0.0986479	0.101964	0.101016	0.100152	0.102212	0.101353
2175	0.101188	0.0952848	0.100197	0.103339	0.0998322	0.0999567	0.0998923	0.101833	0.09845	0.100027
2176	0.0966926	0.0970221	0.0985628	0.102308	0.100237	0.0994611	0.0997254	0.10297	0.100406	0.102615
2177	0.100168	0.096258	0.0973225	0.102689	0.100917	0.0994849	0.100811	0.0977003	0.102659	0.101989
2178	0.0960962	0.101063	0.0988812	0.100225	0.0998566	0.0992137	0.0982833	0.101925	0.101853	0.102603
2179	0.096561	0.0986658	0.0999403	0.0993552	0.0978267	0.102112	0.100474	0.103368	0.0991453	0.102551
2180	0.0989806	0.0969485	0.101231	0.101678	0.101001	0.100572	0.0957834	0.0998857	0.105075	0.0988444
2181	0.0970852	0.0997964	0.101282	0.103008	0.0990795	0.0995974	0.0971933	0.10395	0.0983963	0.100613
2182	0.103305	0.0983972	0.100889	0.101275	0.0975894	0.100942	0.100256	0.0979965	0.101867	0.0974819
2183	0.0985158	0.0976144	0.1009	0.102464	0.0979502	0.10033	0.0988862	0.101264	0.102581	0.0994943
2184	0.101604	0.0981289	0.103474	0.100594	0.0946739	0.0997079	0.104901	0.0991994	0.0991389	0.0985777
2185	0.0978209	0.0992452	0.0997628	0.0977768	0.099909	0.09902	0.102528	0.101706	0.100454	0.101778
2186	0.101408	0.0969176	0.0983929	0.100676	0.0984831	0.101209	0.101539	0.100756	0.0977462	0.102873
2187	0.105368	0.099196	0.101956	0.101104	0.0968127	0.0973985	0.104292	0.0981576	0.0965379	0.0991778
2188	0.102283	0.0959968	0.10351	0.0986228	0.102631	0.0993553	0.0995526	0.101933	0.097915	0.0982006
2189	0.0997644	0.102498	0.0972731	0.0983442	0.0988732	0.0991223	0.0999902	0.099102	0.101771	0.103262
2190	0.1001	0.0968897	0.0998089	0.100026	0.097065	0.0992116	0.103227	0.100618	0.102744	0.10031
2191	0.100522	0.0992887	0.10274	0.0973941	0.0997512	0.0978405	0.10328	0.0996335	0.0974177	0.102133
2192	0.0967144	0.0995576	0.102273	0.100984	0.098169	0.0976708	0.100893	0.101628	0.0991133	0.102997
2193	0.0972084	0.0995904	0.100112	0.102954	0.100708	0.098816	0.0955381	0.101102	0.101992	0.10198
2194	0.101651	0.100732	0.100207	0.102142	0.0950335	0.099902	0.103855	0.0980421	0.0975152	0.100921
2195	0.0997857	0.0979613	0.104015	0.104095	0.0965958	0.0995504	0.101154	0.101229	0.0968944	0.0987197
2196	0.10024	0.100513	0.103389	0.101926	0.0979782	0.0999569	0.0982587	0.0998357	0.0982308	0.099673
2197	0.0997137	0.0998094	0.0986908	0.102115	0.098361	0.0980325	0.101679	0.0997366	0.102682	0.0991796
2198	0.0978698	0.102105	0.100357	0.0988721	0.101098	0.0978612	0.0983042	0.0985719	0.103898	0.101062
2199	0.0986322	0.0998818	0.100962	0.0998006	0.0979364	0.100558	0.0978277	0.102428	0.101184	0.10079
2200	0.100252	0.0999394	0.10137	0.100647	0.100473	0.0997238	0.0986969	0.100497	0.0989178	0.0994834
2201	0.0962929	0.099033	0.101215	0.0998691	0.101444	0.0974647	0.0972912	0.1043	0.1018	0.10129
2202	0.0992722	0.0992503	0.0991475	0.10327	0.0958999	0.0999013	0.101984	0.102031	0.0994304	0.0998134
2203	0.100166	0.0974222	0.0982514	0.100417	0.0971654	0.100125	0.104828	0.0980033	0.100358	0.103263
2204	0.0984539	0.0990918	0.100999	0.101797	0.0994887	0.100023	0.10096	0.0991273	0.100573	0.0994854
2205	0.0988848	0.0990023	0.103133	0.100595	0.0978576	0.0996538	0.0980046	0.103216	0.100136	0.0995168
2206	0.101407	0.09901	0.100787	0.100719	0.102158	0.0993838	0.0990849	0.0986282	0.0994461	0.099376
2207	0.0996552	0.0976152	0.100238	0.0979215	0.097536	0.100191	0.102982	0.103528	0.0996421	0.100691
2208	0.097926	0.0978163	0.101704	0.100147	0.0986145	0.0970098	0.102709	0.102002	0.100771	0.101301
2209	0.0991485	0.100622	0.101079	0.0991209	0.0992691	0.0984924	0.100629	0.098437	0.102827	0.100375
2210	0.0991188	0.100917	0.096923	0.0979023	0.100701	0.0998573	0.10188	0.101033	0.100061	0.101607
2211	0.0989392	0.0950613	0.0976457	0.106967	0.0999264	0.102228	0.0960522	0.101363	0.102572	0.0992452
2212	0.102165	0.0962676	0.10084	0.102274	0.0958968	0.100636	0.102597	0.100489	0.0988345	0.100001
2213	0.0994147	0.0999535	0.100099	0.100976	0.0992776	0.0987582	0.101029	0.102576	0.0983632	0.0995528
2214	0.0996817	0.0990683	0.0992808	0.100917	0.0990557	0.0976585	0.100496	0.103104	0.100126	0.100612
2215	0.104228	0.098467	0.100243	0.10099	0.0991583	0.0995165	0.103118	0.0976234	0.0975188	0.0991361
2216	0.099449	0.0963693	0.0990394	0.103916	0.0986085	0.0983177	0.101012	0.100819	0.100568	0.101901
2217	0.0964294	0.099672	0.10077	0.101093	0.0975116	0.101168	0.0997547	0.0999821	0.102937	0.100682
2218	0.0976039	0.0981397	0.0969012	0.10123	0.10133	0.101351	0.0967407	0.0996137	0.107428	0.0996616
2219	0.098024	0.100708	0.101577	0.102107	0.0984788	0.0983443	0.0988704	0.100265	0.101887	0.0997391
2220	0.102323	0.0986797	0.0995216	0.101845	0.0978052	0.0993866	0.103131	0.097849	0.099951	0.0995085
2221	0.0997449	0.100035	0.0993556	0.100806	0.0984399	0.0996009	0.098775	0.0992442	0.104187	0.0998122
2222	0.0999891	0.0967268	0.0997766	0.102075	0.100249	0.0984447	0.0995839	0.0987476	0.103556	0.100851
2223	0.0992255	0.0983579	0.0986059	0.104316	0.0966063	0.102743	0.0974025	0.0993927	0.102987	0.100363
2224	0.0980459	0.0969687	0.102282	0.100634	0.098646	0.102193	0.10182	0.103182	0.0969558	0.0992722
2225	0.100044	0.0978358	0.0993993	0.100226	0.102095	0.100699	0.0974426	0.0996228	0.102301	0.100335
2226	0.100735	0.0996545	0.0968696	0.101794	0.099936	0.100316	0.100061	0.0976543	0.101887	0.101093
2227	0.0978579	0.0982605	0.100586	0.103219	0.0958483	0.101271	0.0994824	0.0997927	0.10265	0.101032
2228	0.0970516	0.0985352	0.100945	0.101636	0.100115	0.0980053	0.0989872	0.104495	0.0999821	0.100247
2229	0.100981	0.0980788	0.104162	0.101144	0.0959707	0.0998864	0.101913	0.100799	0.0985615	0.0985041
2230	0.102156	0.0977921	0.0972585	0.100771	0.102061	0.0986317	0.101893	0.0991202	0.0991126	0.101204
2231	0.0998605	0.0981868	0.0956521	0.104778	0.100551	0.10067	0.101196	0.0994889	0.100705	0.0989112
2232	0.100521	0.100859	0.0980564	0.100183	0.0971555	0.100579	0.102685	0.0985727	0.10199	0.0993982
2233	0.0972828	0.0967027	0.0974492	0.101407	0.101557	0.101916	0.0993498	0.100931	0.101438	0.101966
2234	0.0957876	0.0993419	0.102628	0.101915	0.0964802	0.100173	0.0995238	0.102016	0.100525	0.101609
2235	0.0989532	0.096859	0.0978179	0.0992035	0.101862	0.0995558	0.0990871	0.0997689	0.103623	0.10327
2236	0.101296	0.0992507	0.100479	0.0986015	0.0957719	0.102273	0.101229	0.100051	0.100483	0.100565
2237	0.096292	0.0997878	0.099773	0.101709	0.100734	0.0975204	0.0975701	0.102713	0.101782	0.102119
2238	0.0978912	0.101762	0.104014	0.0975192	0.0978116	0.0993146	0.0993117	0.102044	0.100788	0.0995444
2239	0.100543	0.0974009	0.0990732	0.103246	0.0992551	0.101123	0.0972098	0.0994351	0.102054	0.10066
2240	0.099566	0.0977458	0.0995661	0.103369	0.0995855	0.0999442	0.096302	0.103113	0.105008	0.0958003
2241	0.09744	0.0989188	0.0995437	0.105042	0.0977223	0.10069	0.0973913	0.10118	0.101979	0.100093
2242	0.10039	0.0990688	0.0949819	0.100948	0.101091	0.100915	0.0984032	0.0975764	0.106349	0.100277
2243	0.0977066	0.0957431	0.0997534	0.105539	0.0979057	0.100523	0.100768	0.103034	0.0977796	0.101248
2244	0.0973421	0.0978146	0.101459	0.0991886	0.0985227	0.0999233	0.101598	0.103048	0.100337	0.100767
2245	0.0995121	0.0986001	0.10223	0.0988705	0.0960622	0.0989661	0.103428	0.0997086	0.100766	0.101858
2246	0.0965098	0.10247	0.100647	0.0997487	0.101459	0.0973479	0.0960983	0.102723	0.101221	0.101775
2247	0.0998335	0.100789	0.101219	0.0971252	0.0983291	0.0978951	0.100803	0.0999647	0.101774	0.102268
2248	0.102789	0.0943757	0.101121	0.103521	0.0986368	0.101745	0.101295	0.0979124	0.0991475	0.0994565
2249	0.0994434	0.0960753	0.100477	0.100169	0.0985946	0.101076	0.098042	0.101792	0.102289	0.102041
2250	0.0989864	0.101547	0.100171	0.0998982	0.100788	0.0965834	0.0988619	0.100198	0.103035	0.099931
2251	0.0988111	0.0974046	0.100939	0.0953507	0.10027	0.100247	0.101915	0.102146	0.101261	0.101654
2252	0.0998301	0.097331	0.103574	0.101474	0.0965582	0.0988731	0.102737	0.100532	0.099025	0.100065
2253	0.100092	0.0988281	0.0985916	0.101122	0.099641	0.0984414	0.103082	0.100366	0.099746	0.100089
2254	0.0974891	0.0974974	0.100283	0.100146	0.100874	0.101349	0.0973083	0.100646	0.104378	0.10003
2255	0.096805	0.0974483	0.0981436	0.106195	0.097638	0.102361	0.099532	0.100455	0.10071	0.100712
2256	0.0975976	0.0969049	0.0964662	0.104071	0.101456	0.10167	0.0991379	0.100738	0.102752	0.0992068
2257	0.100865	0.0996195	0.100866	0.0995777	0.0982015	0.0992018	0.101128	0.100122	0.0991346	0.101284
2258	0.0988803	0.0971454	0.0987269	0.101514	0.105519	0.0973355	0.0966464	0.10314	0.101375	0.0997169
2259	0.0981307	0.0983559	0.0973861	0.106644	0.101983	0.101759	0.0952901	0.0979245	0.103073	0.099454
2260	0.104074	0.0977505	0.100848	0.100833	0.0978571	0.100862	0.104369	0.0971872	0.0966562	0.0995626
2261	0.101287	0.0983061	0.0989323	0.102111	0.100382	0.0992389	0.10395	0.0969275	0.10007	0.0987945
2262	0.101012	0.100507	0.0995765	0.0969915	0.0973152	0.0995184	0.105259	0.0974762	0.0995561	0.102788
2263	0.100983	0.0983998	0.0962124	0.100734	0.0995491	0.102261	0.0995251	0.0993206	0.102749	0.100267
2264	0.0974925	0.0973503	0.102716	0.100725	0.096865	0.10189	0.101715	0.100667	0.09951	0.101069
2265	0.100098	0.0981222	0.0959631	0.102997	0.101787	0.0985542	0.0997129	0.098564	0.103244	0.100958
2266	0.104168	0.0954417	0.10153	0.101109	0.0961934	0.10034	0.106673	0.0975002	0.0975449	0.0994988
2267	0.0974195	0.0959	0.0972861	0.108009	0.0971637	0.102171	0.0997306	0.101362	0.100114	0.100844
2268	0.102066	0.0958405	0.098118	0.106742	0.0975904	0.10248	0.0991759	0.0980387	0.100453	0.0994942
2269	0.0963935	0.0966182	0.101942	0.0999703	0.0968507	0.101632	0.101137	0.101853	0.102979	0.100624
2270	0.0994502	0.0999963	0.100373	0.105071	0.0982108	0.0990452	0.0988362	0.10034	0.0990046	0.099673
2271	0.100578	0.101115	0.0995156	0.0947953	0.101509	0.099111	0.101115	0.0980085	0.102136	0.102116
2272	0.0996733	0.104524	0.0980088	0.0984172	0.101307	0.0972174	0.0996617	0.0970406	0.102695	0.101455
2273	0.100306	0.0997043	0.0998633	0.100176	0.0980805	0.0975071	0.102598	0.0980952	0.100742	0.102929
2274	0.10104	0.099496	0.0968209	0.0980938	0.102096	0.101525	0.10075	0.0964427	0.104272	0.0994631
2275	0.0981216	0.0994481	0.097042	0.100383	0.0991683	0.0987954	0.0999391	0.0996105	0.105992	0.1015
2276	0.10142	0.0969341	0.0989303	0.102645	0.100079	0.101339	0.10033	0.101516	0.0993475	0.0974598
2277	0.0990482	0.104137	0.0992501	0.0976674	0.0980665	0.0975755	0.102463	0.097987	0.100504	0.103301
2278	0.0991398	0.0965357	0.0991569	0.102745	0.100174	0.102193	0.0978612	0.100295	0.100249	0.10165
2279	0.103509	0.0984623	0.0989065	0.101111	0.0939486	0.101049	0.103469	0.0987282	0.100991	0.0998259
2280	0.098087	0.0991211	0.100019	0.101212	0.0996275	0.100505	0.10027	0.0994274	0.101639	0.100092
2281	0.0965782	0.101727	0.0977406	0.100979	0.099005	0.100172	0.0996378	0.0997947	0.104173	0.100193
2282	0.100193	0.0974082	0.101629	0.100859	0.0981176	0.0991736	0.100138	0.103787	0.0985731	0.100121
2283	0.100671	0.0985302	0.100253	0.0967264	0.0993444	0.0989847	0.100918	0.0985513	0.102064	0.103956
2284	0.0963339	0.101298	0.101212	0.102574	0.100694	0.0967084	0.10055	0.100582	0.0983244	0.101723
2285	0.0969311	0.0963647	0.0984229	0.102508	0.0963322	0.102334	0.103656	0.101273	0.0993459	0.102832
2286	0.0988468	0.100257	0.0978078	0.105662	0.0968407	0.10133	0.10007	0.0998732	0.100162	0.0991504
2287	0.10001	0.101164	0.0994884	0.10282	0.0985816	0.0971489	0.100791	0.101813	0.0990762	0.0991077
2288	0.100531	0.0970647	0.0983028	0.100127	0.101958	0.100113	0.0997	0.0997255	0.100447	0.102031
2289	0.0996554	0.0979059	0.0995978	0.0986214	0.100681	0.101359	0.0989215	0.0988818	0.104495	0.0998814
2290	0.100023	0.0973155	0.103465	0.100348	0.100993	0.0976582	0.0999198	0.102356	0.0993963	0.0985244
2291	0.101511	0.0982051	0.0994709	0.100459	0.0996412	0.0994887	0.0996793	0.100572	0.102817	0.0981552
2292	0.099248	0.0979295	0.101352	0.101216	0.0963905	0.101677	0.0994216	0.100031	0.103491	0.0992429
2293	0.100327	0.0991852	0.102504	0.100622	0.0982826	0.0982223	0.101094	0.102816	0.0985564	0.0983915
2294	0.0992976	0.098828	0.10066	0.0992747	0.0982887	0.101688	0.100374	0.102527	0.0984687	0.100592
2295	0.10159	0.0955695	0.102088	0.0972663	0.0997086	0.100473	0.101403	0.102537	0.0998983	0.099466
2296	0.100384	0.0993804	0.0980372	0.099748	0.097581	0.100152	0.100995	0.0998814	0.102537	0.101304
2297	0.0989159	0.0988845	0.103033	0.102585	0.0972351	0.0992043	0.100065	0.101846	0.0970345	0.101197
2298	0.101884	0.10023	0.0982175	0.100544	0.102	0.0988797	0.100872	0.0970741	0.0990151	0.101283
2299	0.0986194	0.0951243	0.100491	0.101921	0.0970838	0.102539	0.101282	0.102793	0.0994107	0.100736
2300	0.102133	0.0959676	0.100051	0.107857	0.0978981	0.101152	0.0985236	0.0975454	0.101155	0.0977161
2301	0.101448	0.102167	0.100192	0.0995869	0.0986902	0.0976868	0.0997776	0.100545	0.099826	0.100081
2302	0.0991399	0.100263	0.100846	0.102227	0.102551	0.0986261	0.0983985	0.0960439	0.102001	0.0999036
2303	0.100509	0.0986809	0.0989087	0.0993748	0.097408	0.0991201	0.10511	0.100198	0.0981822	0.102509
2304	0.0986561	0.0990374	0.0992708	0.0996959	0.10072	0.0984713	0.0978541	0.100636	0.103442	0.102217
2305	0.098861	0.0967178	0.0963042	0.100576	0.0988239	0.102193	0.102478	0.100654	0.102802	0.10059
2306	0.102445	0.100038	0.101584	0.10045	0.0950836	0.0991738	0.105021	0.0983707	0.0978723	0.0999616
2307	0.0990953	0.10038	0.0992362	0.0977325	0.100239	0.101288	0.0996848	0.100472	0.102021	0.0998521
2308	0.100404	0.0983944	0.0999538	0.100313	0.0960236	0.100569	0.105438	0.0972316	0.0996947	0.101978
2309	0.0972715	0.0989859	0.097293	0.104144	0.0969219	0.100573	0.0982157	0.101139	0.104811	0.100645
2310	0.0983686	0.0985891	0.098636	0.0960733	0.0992833	0.101584	0.10246	0.102936	0.101151	0.100919
2311	0.100631	0.0982936	0.101338	0.103263	0.0982661	0.101194	0.102753	0.0990913	0.0955087	0.0996627
2312	0.100281	0.0993063	0.0988864	0.106695	0.0999332	0.0980645	0.099969	0.0997008	0.0975056	0.0996579
2313	0.0984219	0.103787	0.0976374	0.101941	0.0983801	0.100282	0.0989714	0.0996745	0.100604	0.100301
2314	0.100922	0.0974246	0.100624	0.102921	0.101038	0.09756	0.0971509	0.101295	0.100991	0.100074
2315	0.101673	0.100578	0.0963355	0.0981456	0.098799	0.101642	0.102606	0.0975571	0.102234	0.100429
2316	0.101733	0.0978549	0.101784	0.102737	0.0959161	0.100045	0.101314	0.100028	0.098527	0.100061
2317	0.0985938	0.0996856	0.101173	0.103808	0.102057	0.0986926	0.0971929	0.0992368	0.0990781	0.100483
2318	0.100356	0.0968754	0.100573	0.102235	0.097535	0.0996087	0.103174	0.100694	0.0994055	0.0995438
2319	0.103404	0.0986236	0.0989163	0.101252	0.100001	0.101893	0.101265	0.0995555	0.0978546	0.0972358
2320	0.0983375	0.100615	0.100083	0.0976551	0.103147	0.100183	0.0968486	0.101013	0.103568	0.0985482
2321	0.101834	0.0981169	0.0973063	0.0994612	0.100113	0.10041	0.103747	0.09946	0.0994188	0.100133
2322	0.101297	0.0973208	0.0993156	0.101724	0.101458	0.0990219	0.103835	0.0985359	0.0979769	0.0995156
2323	0.098898	0.100766	0.0994299	0.10251	0.0973483	0.0997158	0.10204	0.099412	0.101008	0.0988721
2324	0.0968191	0.0990919	0.0992588	0.103748	0.10016	0.0988587	0.100255	0.0991519	0.101138	0.101519
2325	0.0986326	0.0974012	0.0976052	0.0994143	0.10008	0.100998	0.0994295	0.0999177	0.105171	0.101351
2326	0.0963725	0.0982992	0.100674	0.101749	0.100416	0.10014	0.0987625	0.101195	0.101195	0.101197
2327	0.100357	0.0991137	0.102215	0.100807	0.0950065	0.100898	0.102839	0.0995982	0.0989505	0.100215
2328	0.0960638	0.0981132	0.0975796	0.104569	0.101221	0.0988071	0.0999943	0.101592	0.0986188	0.103441
2329	0.0975861	0.0998272	0.0962304	0.100224	0.103479	0.0994893	0.0956999	0.100539	0.10525	0.101675
2330	0.0982154	0.0957834	0.0986069	0.0993075	0.0985971	0.102386	0.103145	0.100858	0.100394	0.102707
2331	0.0997467	0.0963424	0.0974688	0.0987667	0.100514	0.102038	0.099251	0.100669	0.104201	0.101002
2332	0.101609	0.0981698	0.100622	0.102441	0.0959415	0.101337	0.103126	0.0987189	0.0987795	0.0992545
2333	0.0977766	0.102808	0.102678	0.0993258	0.0976876	0.0987142	0.101107	0.098107	0.0985799	0.103215
2334	0.101621	0.0998527	0.0987848	0.0999413	0.0992684	0.100328	0.10351	0.0967724	0.0984612	0.101461
2335	0.0987719	0.100326	0.102108	0.0985774	0.100282	0.0999266	0.0984902	0.100447	0.101192	0.0998796
2336	0.101199	0.0982898	0.0991142	0.100169	0.0958538	0.0993915	0.105365	0.0999451	0.097964	0.102708
2337	0.100459	0.100398	0.0985765	0.0978647	0.103411	0.098178	0.0980881	0.10006	0.102904	0.100061
2338	0.0977127	0.102142	0.0985523	0.0983818	0.0990225	0.100685	0.0966841	0.0986314	0.108296	0.099892
2339	0.100718	0.0978555	0.0989532	0.101334	0.0981179	0.0991079	0.104401	0.0996755	0.0978481	0.101989
2340	0.0996537	0.0981609	0.0994558	0.1018	0.0983661	0.0999531	0.102854	0.09923	0.0980616	0.102465
2341	0.0975731	0.101706	0.102114	0.0997297	0.0996016	0.0998279	0.100046	0.0984075	0.0995621	0.101432
2342	0.10167	0.0989266	0.0979892	0.104233	0.0984423	0.0992653	0.101072	0.0961854	0.103532	0.0986854
2343	0.0992981	0.0982006	0.0963188	0.102909	0.100585	0.100743	0.102775	0.097908	0.102388	0.0988739
2344	0.098557	0.0975604	0.0999967	0.0991415	0.0973807	0.100446	0.103607	0.102533	0.10008	0.100698
2345	0.10362	0.0973721	0.097013	0.0999175	0.098295	0.101158	0.104742	0.0978065	0.0989321	0.101143
2346	0.100606	0.0982397	0.0988371	0.0973152	0.0998567	0.102616	0.101837	0.0991315	0.100778	0.100783
2347	0.0971631	0.0980886	0.0989753	0.0989478	0.100607	0.100461	0.100146	0.102133	0.102058	0.101421
2348	0.098049	0.0987307	0.10218	0.0985832	0.0964671	0.0993344	0.101692	0.101514	0.0998373	0.103614
2349	0.100063	0.0979482	0.098584	0.0984717	0.102597	0.10025	0.0985881	0.101965	0.100693	0.100839
2350	0.101168	0.0971714	0.0997874	0.0982223	0.100732	0.102226	0.098762	0.09875	0.10392	0.0992608
2351	0.100011	0.0983061	0.101544	0.0980571	0.101295	0.0995115	0.0970855	0.100344	0.10271	0.101136
2352	0.0982155	0.0993965	0.100935	0.102442	0.0955473	0.101887	0.0994511	0.100311	0.0998098	0.102005
2353	0.101204	0.100483	0.0971959	0.0985158	0.102066	0.101857	0.0992094	0.10147	0.099968	0.0980316
2354	0.0990892	0.0973339	0.100354	0.0994573	0.09957	0.100389	0.100706	0.101035	0.101616	0.10045
2355	0.0993077	0.0990916	0.09924	0.0995224	0.0998697	0.10015	0.0965265	0.10354	0.102862	0.0998895
2356	0.0969432	0.0966506	0.0984751	0.10072	0.10099	0.102766	0.100137	0.100517	0.103139	0.0996627
2357	0.0975625	0.100417	0.0998713	0.102949	0.0978001	0.0982612	0.0998036	0.102182	0.0994772	0.101676
2358	0.100881	0.0977271	0.102261	0.10441	0.0975898	0.100401	0.101619	0.0998855	0.0963915	0.0988342
2359	0.100992	0.0951938	0.101295	0.103925	0.0978107	0.0984746	0.10394	0.102576	0.0953428	0.10045
2360	0.0998282	0.0979013	0.099736	0.101225	0.101554	0.0985614	0.0983814	0.104247	0.100392	0.0981741
2361	0.100233	0.0980576	0.102966	0.101465	0.0969711	0.0996582	0.101795	0.0996602	0.0983177	0.100876
2362	0.102032	0.0982702	0.0996451	0.0955492	0.100535	0.100365	0.101741	0.100035	0.103523	0.0983035
2363	0.101859	0.0956652	0.101019	0.0984873	0.101243	0.101858	0.0992435	0.0999033	0.10074	0.0999816
2364	0.101465	0.0973944	0.102803	0.100763	0.100805	0.0995443	0.0993242	0.100187	0.0984812	0.0992334
2365	0.0983954	0.100982	0.0956894	0.102323	0.0996793	0.102651	0.0981511	0.101143	0.102126	0.0988589
2366	0.101321	0.0986475	0.0975971	0.101949	0.098101	0.100484	0.102941	0.100256	0.0993838	0.0993207
2367	0.0998265	0.0989244	0.0976161	0.102957	0.0988141	0.10171	0.101311	0.0995366	0.100707	0.0985967
2368	0.100075	0.0967884	0.0997903	0.101297	0.0992663	0.0975631	0.103404	0.101855	0.0982084	0.101752
2369	0.102136	0.0998502	0.10246	0.100152	0.0980668	0.0998929	0.0999756	0.0972583	0.102192	0.098016
2370	0.101988	0.0978666	0.102743	0.100866	0.0951495	0.101062	0.103673	0.098173	0.100667	0.0978122
2371	0.0977274	0.0988066	0.0975279	0.106687	0.0983723	0.0977367	0.097362	0.101258	0.103539	0.100984
2372	0.100446	0.103666	0.100642	0.0964335	0.0987095	0.0975262	0.101866	0.0963017	0.102314	0.102095
2373	0.0990026	0.0960737	0.104736	0.0967115	0.0969244	0.0995044	0.102092	0.103191	0.09877	0.102994
2374	0.0976381	0.100759	0.098037	0.0994051	0.101485	0.0982243	0.0981566	0.104311	0.101738	0.100246
2375	0.0987381	0.0999925	0.102446	0.103308	0.0968597	0.0994546	0.099275	0.10232	0.0991777	0.0984279
2376	0.0989981	0.0998184	0.100347	0.0998359	0.0982939	0.100363	0.099329	0.0986726	0.104446	0.0998962
2377	0.097963	0.100562	0.100636	0.1021	0.0986642	0.0990622	0.0989565	0.100036	0.1028	0.0992199
2378	0.0988263	0.0996381	0.101739	0.0996673	0.0979648	0.0976513	0.100193	0.10392	0.0989603	0.101439
2379	0.0987093	0.0968692	0.0993182	0.105799	0.0985927	0.102683	0.0985127	0.100258	0.100358	0.0988995
2380	0.100409	0.10151	0.0961613	0.101581	0.0994924	0.100492	0.0983025	0.0979775	0.104002	0.100073
2381	0.097725	0.0979004	0.0991157	0.103004	0.0991601	0.101983	0.0991234	0.101536	0.10119	0.0992626
2382	0.0999103	0.0964014	0.0998207	0.0975746	0.0976041	0.100416	0.100948	0.103053	0.103854	0.100418
2383	0.0991193	0.0984589	0.103425	0.101415	0.0985838	0.0976539	0.101241	0.0997535	0.0996115	0.100737
2384	0.102443	0.101849	0.10066	0.097291	0.0980435	0.0989692	0.104191	0.0957109	0.100765	0.100077
2385	0.101355	0.0985189	0.0987301	0.100621	0.0995766	0.100883	0.0992418	0.098261	0.102821	0.0999919
2386	0.0955666	0.100204	0.0999098	0.103076	0.0989881	0.0983431	0.099526	0.100883	0.100917	0.102587
2387	0.0994496	0.0983187	0.100688	0.102174	0.0993534	0.0979347	0.100461	0.0989997	0.101289	0.101331
2388	0.0980198	0.0993331	0.102139	0.0977732	0.100317	0.0998963	0.101443	0.10176	0.0979783	0.10134
2389	0.100124	0.1028	0.0980604	0.103601	0.101256	0.0982979	0.0968744	0.097124	0.102559	0.0993036
2390	0.10198	0.0961857	0.101	0.100907	0.0965373	0.101152	0.104162	0.0989403	0.0978178	0.101318
2391	0.101438	0.100502	0.099452	0.09739	0.101452	0.0992881	0.0999516	0.0978866	0.10382	0.098821
2392	0.101571	0.0973001	0.0974986	0.102324	0.0970367	0.101177	0.104456	0.0987851	0.0997568	0.100095
2393	0.102689	0.0977102	0.103102	0.09753	0.0980369	0.0988945	0.101879	0.100004	0.097796	0.102358
2394	0.0967116	0.0993901	0.100222	0.0990257	0.0969157	0.0992494	0.100301	0.103819	0.101576	0.102789
2395	0.0993243	0.100271	0.101213	0.0965587	0.100524	0.0983718	0.101318	0.101368	0.100599	0.100452
2396	0.100118	0.0988221	0.100194	0.0990035	0.0971357	0.101701	0.103739	0.101264	0.0983785	0.0996447
2397	0.0978016	0.102737	0.100141	0.100147	0.100104	0.100227	0.0984642	0.098819	0.100027	0.101533
2398	0.104587	0.0943754	0.0986602	0.103439	0.100813	0.100199	0.10432	0.098528	0.0961913	0.0988876
2399	0.098026	0.0988495	0.100886	0.102132	0.0992735	0.0987754	0.0988998	0.101142	0.102858	0.099157
2400	0.100569	0.101294	0.100024	0.09777	0.099078	0.0998299	0.101396	0.100832	0.100368	0.0988383
2401	0.096417	0.100424	0.100024	0.103703	0.100695	0.0979562	0.0970332	0.0998129	0.104276	0.0996593
2402	0.100976	0.0979986	0.0970659	0.104358	0.0986681	0.0998131	0.102715	0.0967001	0.100291	0.101414
2403	0.100596	0.0979704	0.0996866	0.0997832	0.0969952	0.100659	0.0989338	0.102692	0.102413	0.10027
2404	0.0989176	0.0972341	0.0965383	0.103394	0.097486	0.0988573	0.101976	0.100518	0.101732	0.103347
2405	0.102269	0.095841	0.100788	0.0987609	0.102139	0.100632	0.098715	0.100986	0.100326	0.0995435
2406	0.100458	0.097712	0.104579	0.101475	0.0977302	0.0993957	0.100099	0.100268	0.0993915	0.0988905
2407	0.100245	0.0978545	0.101995	0.10215	0.0999609	0.0962979	0.100848	0.100195	0.100508	0.0999458
2408	0.0994424	0.0979644	0.100966	0.101653	0.0978295	0.100712	0.0999585	0.101449	0.101411	0.098614
2409	0.0990326	0.0986709	0.102023	0.0993722	0.102575	0.099712	0.0965411	0.102214	0.101102	0.098757
2410	0.102086	0.0947355	0.0977139	0.103736	0.0984754	0.102521	0.100349	0.0975651	0.102564	0.100253
2411	0.100888	0.101364	0.0984819	0.100454	0.100065	0.0973693	0.0995683	0.100283	0.102762	0.0987642
2412	0.101548	0.0962637	0.100949	0.0992262	0.099941	0.101055	0.102594	0.102736	0.09549	0.100196
2413	0.100599	0.0996533	0.0975409	0.103356	0.0993352	0.100853	0.0962842	0.0979938	0.106289	0.0980948
2414	0.103357	0.0946394	0.0979765	0.104918	0.101677	0.100482	0.0993832	0.100013	0.099173	0.0983811
2415	0.100001	0.0997594	0.0950378	0.100176	0.103608	0.0985241	0.0992	0.0973947	0.104289	0.10201
2416	0.0973222	0.0961777	0.100821	0.101714	0.101545	0.0994699	0.0978052	0.104503	0.0999445	0.100696
2417	0.101478	0.0960994	0.0990364	0.104988	0.0984748	0.0997622	0.0979344	0.100452	0.100931	0.100843
2418	0.098045	0.0994025	0.0954106	0.102552	0.100749	0.101624	0.0960377	0.0995109	0.105051	0.101617
2419	0.100493	0.0969167	0.0967272	0.102012	0.0974639	0.105291	0.10097	0.100376	0.102259	0.0974913
2420	0.101776	0.0984437	0.101666	0.10095	0.0980037	0.098625	0.100799	0.101865	0.100574	0.097296
2421	0.100144	0.101049	0.0963872	0.101843	0.0972611	0.0998785	0.101017	0.0963421	0.104921	0.101157
2422	0.102298	0.0985377	0.100987	0.100856	0.099069	0.100774	0.0981533	0.100746	0.101304	0.097276
2423	0.0983606	0.100491	0.0982653	0.100042	0.10033	0.103072	0.0989121	0.100359	0.100023	0.100145
2424	0.100026	0.0949956	0.0990098	0.105517	0.0965042	0.10194	0.10194	0.100599	0.10023	0.0992388
2425	0.103501	0.0983292	0.0989556	0.10077	0.101412	0.0995726	0.0999009	0.0972563	0.0996109	0.100692
2426	0.102641	0.0964862	0.102501	0.1049	0.097422	0.0995075	0.100799	0.099347	0.0989367	0.0974597
2427	0.0999786	0.0960472	0.0994796	0.10197	0.0975	0.0990885	0.102872	0.0993759	0.10115	0.102539
2428	0.0990967	0.099954	0.101701	0.0987612	0.101388	0.0995895	0.0993058	0.0973151	0.1021	0.100789
2429	0.0995155	0.100153	0.0976936	0.105701	0.096997	0.101699	0.097781	0.0984109	0.101793	0.100255
2430	0.0963645	0.0994224	0.0983653	0.100653	0.100052	0.101857	0.0991218	0.103137	0.0991744	0.101852
2431	0.100803	0.0966071	0.0995206	0.0985419	0.097381	0.0995423	0.102296	0.101977	0.102406	0.100924
2432	0.102629	0.0973871	0.103375	0.0967857	0.0955867	0.100216	0.105869	0.101402	0.0961272	0.100623
2433	0.0986294	0.0975673	0.0972616	0.105058	0.09923	0.101451	0.0987596	0.100689	0.101899	0.099455
2434	0.0982139	0.0968204	0.0965003	0.1046	0.0999568	0.102536	0.0987822	0.0996701	0.105164	0.0977561
2435	0.0988392	0.100043	0.102119	0.096018	0.099367	0.0985172	0.100323	0.0995798	0.103862	0.101332
2436	0.100846	0.0989674	0.100796	0.106126	0.0980541	0.100674	0.101208	0.0979836	0.0972247	0.0981191
2437	0.0999551	0.0975135	0.103436	0.102607	0.0973527	0.100589	0.0997762	0.0999669	0.0985897	0.100214
2438	0.0978792	0.0977104	0.100826	0.102464	0.0994398	0.100547	0.102197	0.0992281	0.100425	0.0992828
2439	0.0999639	0.0976306	0.0985863	0.104983	0.0988879	0.100876	0.0996821	0.100132	0.100626	0.0986317
2440	0.100095	0.101941	0.101983	0.0956355	0.0987924	0.0984915	0.101214	0.0978362	0.102494	0.101517
2441	0.101163	0.100639	0.0981775	0.100633	0.0995765	0.0988396	0.101752	0.0973204	0.101593	0.100306
2442	0.0990113	0.0976902	0.0986143	0.101103	0.0949332	0.101258	0.101954	0.102367	0.101613	0.101456
2443	0.103313	0.0965254	0.0974524	0.0997071	0.101003	0.100293	0.102332	0.0998874	0.0984543	0.101033
2444	0.0979824	0.100408	0.103807	0.098258	0.101433	0.0965683	0.0985616	0.100625	0.101871	0.100486
2445	0.0978516	0.0967909	0.099719	0.104209	0.0986036	0.101425	0.100588	0.0998008	0.102223	0.0987891
2446	0.0997213	0.098952	0.098317	0.100338	0.100322	0.103188	0.100185	0.0982809	0.100763	0.0999324
2447	0.0974834	0.100741	0.0982165	0.100212	0.0991701	0.10051	0.100648	0.098105	0.10269	0.102225
2448	0.0968374	0.102138	0.101782	0.0996578	0.100157	0.0996212	0.0992788	0.0982008	0.101789	0.100538
2449	0.0979516	0.0987447	0.100374	0.0999889	0.0988554	0.0982958	0.101889	0.0988068	0.100924	0.10417
2450	0.102553	0.0952648	0.0995388	0.107605	0.0982537	0.103268	0.0992777	0.0978773	0.0999253	0.096437
2451	0.0968095	0.10177	0.0981526	0.0982944	0.100651	0.0995502	0.0988838	0.100438	0.103577	0.101874
2452	0.100699	0.0979262	0.0989689	0.104955	0.099759	0.101656	0.0979759	0.0977058	0.101873	0.0984822
2453	0.0986812	0.0980043	0.101532	0.104645	0.0962978	0.100673	0.101916	0.0976825	0.0993905	0.101178
2454	0.0998876	0.100647	0.0987962	0.100464	0.0977836	0.102827	0.0987597	0.0985609	0.10353	0.0987441
2455	0.100095	0.10053	0.101837	0.102306	0.0947023	0.0983512	0.105208	0.100206	0.0952874	0.101476
2456	0.0995828	0.0966566	0.100629	0.103159	0.0950523	0.101382	0.100392	0.103185	0.098755	0.101206
2457	0.101151	0.097704	0.103636	0.103791	0.0982787	0.100184	0.0993599	0.0980169	0.0990112	0.0988675
2458	0.0986791	0.102609	0.104405	0.0978878	0.0991787	0.0998646	0.0975655	0.0971404	0.101611	0.101059
2459	0.101059	0.0974624	0.099488	0.0974268	0.0992994	0.101926	0.0982929	0.102214	0.103316	0.0995149
2460	0.0992338	0.102454	0.0997285	0.0988078	0.101651	0.0986102	0.0986823	0.0982214	0.101886	0.100726
2461	0.0980694	0.0987285	0.0991437	0.101614	0.100616	0.0986414	0.100389	0.100596	0.100783	0.101418
2462	0.0957447	0.10133	0.100583	0.098384	0.099111	0.101167	0.0999313	0.100387	0.102972	0.10039
2463	0.0979215	0.0999579	0.0999332	0.103687	0.0985807	0.101556	0.0957445	0.100651	0.1041	0.0978685
2464	0.100401	0.096001	0.0975567	0.101466	0.0992092	0.10056	0.104156	0.100149	0.0975967	0.102904
2465	0.100525	0.0986991	0.101415	0.0997641	0.0976383	0.0976107	0.102882	0.0987769	0.100021	0.102668
2466	0.0999483	0.100879	0.0998511	0.0966763	0.0970156	0.101235	0.105827	0.098029	0.0974856	0.103053
2467	0.0999437	0.100249	0.103029	0.0992815	0.0985572	0.0979187	0.100925	0.100345	0.0965084	0.103242
2468	0.0982532	0.0966029	0.0969269	0.106049	0.100949	0.103049	0.0970045	0.0994322	0.101699	0.100036
2469	0.104579	0.0975604	0.0978224	0.1022	0.100027	0.101748	0.101644	0.0978526	0.0984651	0.098102
2470	0.0983352	0.0985045	0.0962567	0.101484	0.101147	0.100519	0.100178	0.101529	0.101499	0.100547
2471	0.100332	0.0987921	0.0992561	0.100835	0.0986784	0.0995121	0.100743	0.100563	0.100989	0.1003
2472	0.102762	0.0953222	0.0978414	0.10348	0.098915	0.0993037	0.101694	0.100799	0.100263	0.0996196
2473	0.0997536	0.0986569	0.0993495	0.103953	0.100642	0.100072	0.0984946	0.0991943	0.0986007	0.101284
2474	0.0986893	0.10383	0.0996063	0.0998316	0.0998875	0.0974988	0.0992629	0.0982102	0.101641	0.101542
2475	0.100323	0.0979718	0.0983557	0.0979954	0.0994914	0.102194	0.0989378	0.100449	0.105003	0.0992787
2476	0.0994464	0.096532	0.0997222	0.102459	0.0980974	0.101855	0.100618	0.100204	0.102717	0.0983485
2477	0.0995228	0.096379	0.0978946	0.109263	0.0969262	0.101388	0.0987793	0.0998087	0.100469	0.0995699
2478	0.100896	0.0986168	0.101863	0.103638	0.0989795	0.0977148	0.0998809	0.100735	0.0986824	0.0989943
2479	0.0967124	0.0998321	0.099974	0.101472	0.102864	0.100207	0.0970384	0.100891	0.0997867	0.101223
2480	0.100379	0.0970057	0.0998619	0.104792	0.0963363	0.101747	0.10262	0.099101	0.0973897	0.100768
2481	0.098261	0.0994424	0.0987782	0.103574	0.100641	0.097743	0.0979983	0.0989867	0.103541	0.101034
2482	0.102491	0.101132	0.100828	0.0994868	0.0992406	0.0971497	0.101622	0.0995815	0.0993363	0.0991313
2483	0.100475	0.0998084	0.100848	0.103469	0.0974824	0.0996167	0.102284	0.0987032	0.0966441	0.10067
2484	0.101086	0.0989174	0.0957343	0.101515	0.0991612	0.102925	0.097158	0.098569	0.106322	0.0986123
2485	0.097884	0.0995233	0.0966861	0.104082	0.101279	0.0994384	0.0996588	0.0981487	0.102066	0.101235
2486	0.0996601	0.0965926	0.0970817	0.0990364	0.0996269	0.101632	0.100582	0.0998161	0.102712	0.10326
2487	0.099119	0.0973093	0.100856	0.0994653	0.0965001	0.100191	0.105178	0.100807	0.0971746	0.103399
2488	0.0975286	0.0994204	0.0993063	0.103005	0.101533	0.100164	0.0954941	0.102104	0.10382	0.0976244
2489	0.101812	0.0974861	0.0975213	0.102526	0.0985121	0.10188	0.101195	0.0987141	0.1017	0.0986528
2490	0.0966051	0.100484	0.101006	0.0983602	0.100255	0.0986985	0.0975011	0.102641	0.102979	0.101469
2491	0.0962239	0.100818	0.103149	0.101855	0.0999099	0.100006	0.0952039	0.100952	0.101016	0.100867
2492	0.101499	0.100822	0.100343	0.0993105	0.0971116	0.100333	0.101432	0.0985086	0.101011	0.0996286
2493	0.0985485	0.0987503	0.102347	0.0999289	0.0974466	0.0995039	0.0997719	0.104944	0.0995994	0.0991591
2494	0.102852	0.0997939	0.099635	0.100338	0.0964185	0.100727	0.104157	0.0989161	0.0976395	0.0995234
2495	0.098832	0.0988891	0.0960675	0.101357	0.0985212	0.100489	0.10213	0.0992593	0.10306	0.101395
2496	0.100653	0.0991823	0.0990381	0.103007	0.09729	0.100395	0.0988787	0.101639	0.10254	0.0973773
2497	0.0972662	0.0965713	0.100932	0.102876	0.100677	0.0997181	0.095965	0.104487	0.102894	0.0986134
2498	0.099641	0.0961192	0.103325	0.104094	0.0986882	0.100266	0.0983447	0.101925	0.0979422	0.0996548
2499	0.0988172	0.0970311	0.0978833	0.101085	0.0994536	0.100614	0.0996454	0.101074	0.101007	0.10339
2500	0.101338	0.0994286	0.0991526	0.100609	0.100931	0.0996952	0.0978764	0.0999791	0.101811	0.0991783
2501	0.104523	0.101225	0.0990715	0.0995205	0.0978079	0.0997528	0.10235	0.0966339	0.0993367	0.0997796
2502	0.100467	0.09971	0.0977244	0.0996871	0.0983019	0.100047	0.100961	0.0992921	0.102904	0.100905
2503	0.10354	0.0946885	0.100122	0.0986534	0.0962445	0.100931	0.10554	0.0998305	0.0992726	0.101177
2504	0.0968037	0.0990408	0.100311	0.104556	0.0970364	0.103074	0.0981509	0.10137	0.101077	0.0985799
2505	0.101001	0.0948196	0.101819	0.104418	0.096331	0.1002	0.100738	0.102145	0.0968494	0.101679
2506	0.0992239	0.0984799	0.102409	0.101643	0.0946457	0.101058	0.104009	0.0980869	0.0993722	0.101072
2507	0.101029	0.100442	0.102027	0.0986863	0.097284	0.0975653	0.103306	0.099948	0.0973941	0.102318
2508	0.0965661	0.100864	0.0994989	0.101845	0.0999828	0.0982476	0.0973896	0.0997597	0.103756	0.10209
2509	0.0996507	0.0993848	0.100756	0.104524	0.0965443	0.101685	0.0984123	0.100585	0.0986545	0.0998035
2510	0.0959418	0.0988693	0.09929	0.103844	0.102269	0.0990039	0.096216	0.101673	0.103312	0.0995812
2511	0.0996839	0.0991655	0.098179	0.0970056	0.100391	0.102609	0.100119	0.0998869	0.100799	0.102161
2512	0.100704	0.099693	0.097605	0.0995988	0.0978366	0.0996102	0.101344	0.101191	0.103286	0.0991317
2513	0.09897	0.0996975	0.0987054	0.103238	0.0991975	0.0990034	0.100319	0.100763	0.101377	0.0987293
2514	0.101485	0.0970589	0.100427	0.0991009	0.0987829	0.10034	0.105421	0.0993274	0.0994431	0.0986134
2515	0.102546	0.10092	0.102218	0.0961958	0.0992211	0.0987889	0.102926	0.100257	0.0976531	0.0992737
2516	0.102816	0.0982105	0.100901	0.0982122	0.0975474	0.0999928	0.105462	0.0989033	0.0975559	0.100398
2517	0.0963751	0.0978133	0.099624	0.0978266	0.102238	0.100043	0.0956086	0.104083	0.104321	0.102067
2518	0.101896	0.0972242	0.0986812	0.103013	0.0973881	0.0994251	0.101391	0.10014	0.100388	0.100454
2519	0.099653	0.0973379	0.0985904	0.099637	0.100648	0.0999536	0.0999331	0.101098	0.104825	0.0983232
2520	0.0985332	0.0980124	0.102768	0.101916	0.0956809	0.0990074	0.103697	0.100281	0.0975174	0.102586
2521	0.100606	0.0968748	0.0977051	0.10269	0.101074	0.100072	0.0990748	0.0995614	0.102546	0.0997968
2522	0.100789	0.0959456	0.0990373	0.103743	0.0990133	0.0999391	0.0993387	0.101834	0.100063	0.100297
2523	0.101302	0.0961716	0.104034	0.0972152	0.0994708	0.101498	0.103703	0.100501	0.0962174	0.0998855
2524	0.102734	0.0997834	0.10014	0.096445	0.100699	0.0980436	0.102443	0.0996694	0.0989929	0.10105
2525	0.0967231	0.099594	0.0960282	0.103021	0.100518	0.0998362	0.0959645	0.101322	0.103233	0.10376
2526	0.0993112	0.0987942	0.102223	0.0975182	0.100244	0.0999846	0.0980695	0.099656	0.103655	0.100544
2527	0.100764	0.0977697	0.0983011	0.10362	0.0954321	0.0995718	0.10153	0.102389	0.0995431	0.101079
2528	0.0998152	0.0988817	0.0989437	0.106261	0.0969981	0.0993374	0.0997048	0.100108	0.100162	0.0997881
2529	0.10417	0.0960418	0.0998735	0.0984364	0.0978617	0.100012	0.10541	0.099157	0.098097	0.100941
2530	0.0951932	0.101572	0.0995486	0.103983	0.0997754	0.0987564	0.0954476	0.100959	0.102382	0.102384
2531	0.0979655	0.101639	0.106433	0.0970906	0.0978029	0.10085	0.0980337	0.0993016	0.101466	0.0994177
2532	0.0987894	0.0988765	0.097151	0.0999262	0.102507	0.0997235	0.098268	0.0977376	0.106623	0.100397
2533	0.101574	0.096137	0.099194	0.100996	0.102002	0.0998238	0.101335	0.0985559	0.10104	0.0993422
2534	0.103011	0.0953693	0.0987249	0.102419	0.100482	0.10076	0.10309	0.0983458	0.0978471	0.0999514
2535	0.101173	0.0982453	0.103513	0.104854	0.0988395	0.0964404	0.100864	0.100587	0.097039	0.0984465
2536	0.0986812	0.0966687	0.0968427	0.104846	0.100683	0.102211	0.099648	0.0972551	0.102851	0.100312
2537	0.100371	0.0997718	0.100183	0.102245	0.0981133	0.0991064	0.101547	0.0997082	0.101338	0.0976154
2538	0.0989271	0.0987751	0.101086	0.0993142	0.0973928	0.0999911	0.101917	0.10147	0.100145	0.100983
2539	0.0991084	0.100308	0.102659	0.0981624	0.0975235	0.0989008	0.0996031	0.104115	0.0998832	0.0997366
2540	0.0967124	0.0971952	0.0960979	0.103665	0.102343	0.0996803	0.0985515	0.100277	0.102918	0.10256
2541	0.0989027	0.0986835	0.103383	0.1003	0.0992756	0.0999886	0.0999692	0.100498	0.0979311	0.101068
2542	0.0981636	0.100583	0.0979996	0.104163	0.102158	0.100609	0.098971	0.0977394	0.0986388	0.100975
2543	0.0973342	0.0988062	0.0976744	0.10428	0.10038	0.100189	0.095205	0.101941	0.103456	0.100734
2544	0.0973154	0.0994799	0.0981724	0.102723	0.0989855	0.101611	0.0984267	0.10179	0.102324	0.0991726
2545	0.0979785	0.0983995	0.100844	0.100462	0.0999842	0.0983808	0.099235	0.101157	0.101151	0.102407
2546	0.101524	0.0983237	0.100119	0.0987645	0.0993402	0.0997121	0.103713	0.0969512	0.101566	0.0999853
2547	0.10038	0.0988384	0.0991628	0.102005	0.0988543	0.101012	0.101133	0.0983747	0.101166	0.0990745
2548	0.0995473	0.101154	0.0996749	0.101215	0.096525	0.099722	0.101819	0.0967618	0.101694	0.101888
2549	0.0989799	0.0980541	0.101131	0.0996093	0.0990143	0.0994794	0.100292	0.103774	0.0977284	0.101938
2550	0.101031	0.0979771	0.101364	0.100072	0.097251	0.102426	0.0994035	0.100301	0.102793	0.0973817
2551	0.100681	0.100004	0.102923	0.0938313	0.0990831	0.100635	0.10068	0.10127	0.100016	0.100878
2552	0.0987107	0.098723	0.0973643	0.100756	0.099777	0.100071	0.0996964	0.102096	0.100942	0.101863
2553	0.0997616	0.0979278	0.100825	0.0990543	0.100934	0.100053	0.0973895	0.100972	0.101729	0.101355
2554	0.0973567	0.096476	0.103464	0.10434	0.097409	0.0992498	0.0996457	0.102774	0.0988594	0.100425
2555	0.0997442	0.0994253	0.101145	0.102427	0.099854	0.100429	0.0981484	0.0996497	0.100064	0.0991134
2556	0.102207	0.0946669	0.102916	0.0996254	0.100252	0.0998284	0.10076	0.101473	0.100168	0.0981032
2557	0.100672	0.0991512	0.0986098	0.098769	0.100093	0.100104	0.0970725	0.0994364	0.104979	0.101114
2558	0.0966593	0.099059	0.0995081	0.0999985	0.100838	0.0985927	0.100624	0.100762	0.102089	0.10187
2559	0.0974487	0.101585	0.100661	0.101131	0.100798	0.100097	0.0984153	0.099292	0.10064	0.0999312
2560	0.101025	0.0973972	0.102527	0.103605	0.0948514	0.100682	0.102454	0.0986023	0.0985912	0.100266
2561	0.10195	0.0983472	0.103891	0.099676	0.098675	0.100963	0.100846	0.101328	0.0975662	0.0967578
2562	0.0976944	0.095647	0.0994276	0.103395	0.102705	0.0984333	0.0986179	0.102225	0.100106	0.101749
2563	0.10322	0.100028	0.0999277	0.0994679	0.0997468	0.100592	0.100572	0.0978914	0.100871	0.0976835
2564	0.0980029	0.0975231	0.100335	0.103444	0.0977759	0.100996	0.099575	0.100375	0.101855	0.100119
2565	0.0978168	0.0986472	0.0991222	0.103264	0.0991782	0.0999572	0.0972814	0.101482	0.102131	0.101119
2566	0.100422	0.0964524	0.099956	0.0986694	0.0965711	0.100058	0.10175	0.103597	0.10033	0.102194
2567	0.102767	0.099581	0.0990808	0.101584	0.102383	0.09789	0.100604	0.0988722	0.0984684	0.0987693
2568	0.0988509	0.0982362	0.0966484	0.104105	0.101791	0.0975867	0.100909	0.0994099	0.0999014	0.102562
2569	0.100682	0.0986959	0.101422	0.100393	0.0982901	0.099327	0.103705	0.0977218	0.100027	0.0997359
2570	0.100352	0.0991431	0.0969829	0.102285	0.0971905	0.0989353	0.102141	0.100168	0.0996673	0.103135
2571	0.102505	0.0971528	0.101637	0.100149	0.100321	0.0980746	0.09919	0.101741	0.0991995	0.10003
2572	0.0964377	0.10105	0.101285	0.0974291	0.0997801	0.0979182	0.0990514	0.100937	0.104094	0.102018
2573	0.100204	0.0991199	0.101022	0.100672	0.09873	0.0993494	0.102434	0.0994997	0.0997254	0.0992443
2574	0.0995363	0.101229	0.0997719	0.10103	0.0974225	0.100802	0.0993463	0.100332	0.102518	0.098012
2575	0.102798	0.0991511	0.0984108	0.0993753	0.0963014	0.100326	0.106347	0.0968781	0.0996	0.100813
2576	0.100149	0.096787	0.0997004	0.105908	0.0975733	0.098335	0.101599	0.100459	0.099734	0.0997543
2577	0.0997682	0.100949	0.0986044	0.102084	0.0979687	0.100518	0.0976376	0.0972352	0.103598	0.101636
2578	0.09854	0.0994611	0.10329	0.100475	0.0963076	0.0989431	0.103433	0.0990075	0.0974073	0.103135
2579	0.0989582	0.102555	0.0995685	0.0967249	0.101464	0.098535	0.0998872	0.0980569	0.102258	0.101992
2580	0.103408	0.0956234	0.102923	0.100799	0.0969374	0.0994585	0.104899	0.100418	0.0966482	0.0988853
2581	0.0998819	0.0992232	0.101312	0.0996777	0.0987276	0.0993361	0.0999141	0.0989489	0.103527	0.099451
2582	0.100377	0.10217	0.0993181	0.100813	0.0993259	0.100587	0.0987138	0.0978894	0.100978	0.0998272
2583	0.0986781	0.0998514	0.0966562	0.0995625	0.101361	0.0999274	0.0986752	0.0986868	0.104778	0.101823
2584	0.10153	0.0987136	0.0997757	0.0992668	0.101049	0.100554	0.0990143	0.0993762	0.102615	0.0981048
2585	0.100268	0.0984821	0.100044	0.102725	0.0951706	0.101291	0.102221	0.0993845	0.0990933	0.101321
2586	0.0987363	0.100985	0.0995961	0.100722	0.0985685	0.101645	0.0996687	0.0991438	0.100328	0.100606
2587	0.0993618	0.100857	0.0995148	0.10171	0.100093	0.0993873	0.0991209	0.100477	0.0991919	0.100286
2588	0.0976761	0.101459	0.100013	0.103553	0.100056	0.0998196	0.098001	0.0985927	0.0998597	0.10097
2589	0.0997268	0.100645	0.104169	0.0984744	0.101405	0.0971476	0.0987802	0.0988789	0.100788	0.0999851
2590	0.103933	0.0989974	0.0988919	0.0994925	0.0996813	0.10114	0.0974084	0.0969996	0.104762	0.0986939
2591	0.10077	0.0980274	0.101413	0.100934	0.0985272	0.10015	0.0979585	0.0999735	0.101952	0.100294
2592	0.0990498	0.100119	0.0998889	0.0995496	0.0977333	0.10211	0.09936	0.0976182	0.105153	0.0994179
2593	0.100533	0.0969306	0.0971323	0.10227	0.0994552	0.101657	0.102839	0.100286	0.0986689	0.100228
2594	0.103231	0.100496	0.100103	0.0948509	0.0983321	0.100944	0.103095	0.0986039	0.101026	0.0993196
2595	0.104457	0.0966027	0.096069	0.105373	0.101525	0.0990116	0.098474	0.0970417	0.1038	0.0976464
2596	0.103744	0.0954212	0.0970039	0.101134	0.10045	0.10182	0.0996947	0.0990118	0.103493	0.098227
2597	0.0968086	0.0981857	0.099426	0.100345	0.0992677	0.100035	0.0972576	0.105445	0.102374	0.100855
2598	0.0970728	0.101242	0.0996613	0.0959283	0.101028	0.098525	0.0985747	0.10009	0.104565	0.103312
2599	0.0973604	0.0985617	0.100316	0.101519	0.0985876	0.102424	0.100306	0.1011	0.101804	0.0980216
2600	0.100059	0.0997063	0.0970059	0.104689	0.095938	0.101945	0.0997466	0.0991755	0.10126	0.100474
2601	0.104143	0.0955064	0.0996353	0.102027	0.100586	0.0991111	0.101747	0.099148	0.0988066	0.09929
2602	0.100665	0.0996976	0.100911	0.0994552	0.100865	0.0990431	0.10111	0.098502	0.100473	0.0992778
2603	0.102017	0.100964	0.101307	0.0998008	0.0979077	0.098947	0.099221	0.0992327	0.100942	0.099661
2604	0.10179	0.0977637	0.101217	0.101364	0.0956478	0.0990584	0.101797	0.102208	0.10062	0.0985335
2605	0.100495	0.10141	0.102155	0.100155	0.0995896	0.0967891	0.101459	0.0982949	0.0979926	0.10166
2606	0.0977822	0.0991877	0.0969405	0.101013	0.0987039	0.0982692	0.0999216	0.101916	0.103064	0.103201
2607	0.10147	0.0976139	0.0985441	0.0997746	0.101679	0.101093	0.10054	0.0992811	0.100149	0.0998555
2608	0.101505	0.0967263	0.101845	0.0956294	0.0990244	0.102372	0.101708	0.0982334	0.103952	0.0990055
2609	0.0985918	0.0996564	0.0968108	0.104876	0.101674	0.0991421	0.096464	0.0974316	0.105812	0.099542
2610	0.0981749	0.0993002	0.0983138	0.096194	0.102522	0.101012	0.0991293	0.103085	0.0995319	0.102737
2611	0.104899	0.093869	0.100604	0.103862	0.0989777	0.10143	0.101604	0.0983984	0.0989221	0.0974343
2612	0.0960201	0.101797	0.102594	0.0988544	0.0940809	0.100421	0.102089	0.100568	0.100526	0.103049
2613	0.100846	0.0973431	0.0966311	0.102676	0.0974346	0.100176	0.10256	0.101749	0.0999729	0.100611
2614	0.0995548	0.0996468	0.0973448	0.0999923	0.102571	0.0991364	0.0987803	0.0987468	0.102096	0.102131
2615	0.100644	0.0976539	0.0993878	0.0991048	0.0973278	0.102687	0.104729	0.0995564	0.0976175	0.101291
2616	0.100648	0.0961909	0.0982606	0.0989872	0.101648	0.0990238	0.0987096	0.101009	0.105397	0.100126
2617	0.0989468	0.101062	0.0985319	0.0990683	0.100226	0.100173	0.102631	0.098477	0.100977	0.0999076
2618	0.100372	0.0996642	0.100283	0.0992324	0.10156	0.0994663	0.0979152	0.102098	0.101195	0.0982133
2619	0.0998021	0.0974988	0.0998501	0.101413	0.100054	0.101246	0.0973196	0.100167	0.103913	0.0987361
2620	0.0969214	0.100116	0.100508	0.101294	0.10006	0.099334	0.0984103	0.103313	0.101232	0.0988108
2621	0.102701	0.0977537	0.0994219	0.10176	0.0978769	0.0995336	0.107192	0.0971438	0.0976495	0.0989673
2622	0.0997792	0.0973986	0.0992095	0.103254	0.102464	0.100822	0.0952437	0.0999116	0.10288	0.0990373
2623	0.100097	0.0969299	0.102241	0.0949909	0.0983141	0.100597	0.104478	0.10087	0.0992623	0.102218
2624	0.100176	0.101203	0.0997747	0.0982383	0.10009	0.0987028	0.102732	0.0974723	0.100921	0.10069
2625	0.0997089	0.0998419	0.0971883	0.103187	0.0995773	0.0995009	0.0965017	0.100434	0.105506	0.098554
2626	0.0964963	0.101786	0.100498	0.100709	0.0985664	0.0999296	0.0964411	0.0983935	0.106046	0.101135
2627	0.101921	0.100106	0.101569	0.0998988	0.0959926	0.0990637	0.10302	0.0992807	0.0965644	0.102584
2628	0.0973024	0.101536	0.100707	0.0985957	0.100342	0.100179	0.101466	0.0986628	0.10036	0.100849
2629	0.0980002	0.099364	0.0998995	0.102472	0.0961523	0.098911	0.10116	0.10167	0.100461	0.10191
2630	0.101423	0.0971424	0.101903	0.0997771	0.098776	0.098668	0.101462	0.0993425	0.100972	0.100535
2631	0.102175	0.100045	0.100996	0.102114	0.0978347	0.0992252	0.10053	0.0974201	0.0985928	0.101067
2632	0.100261	0.0974698	0.0979538	0.104826	0.101213	0.102077	0.0992251	0.0968329	0.10122	0.098921
2633	0.100462	0.0974252	0.09637	0.104077	0.0995434	0.102784	0.101621	0.0992088	0.1006	0.09791
2634	0.099551	0.0978827	0.100813	0.102251	0.0954773	0.100503	0.102448	0.0996913	0.100821	0.100563
2635	0.0992798	0.098187	0.0959322	0.108153	0.0962497	0.0995935	0.0990932	0.100448	0.101193	0.101869
2636	0.102374	0.0960459	0.0987389	0.105124	0.0993999	0.0980424	0.0994513	0.101631	0.0994555	0.0997376
2637	0.10074	0.0962119	0.0995685	0.104705	0.0962388	0.101262	0.102121	0.0984524	0.101914	0.0987872
2638	0.0982303	0.102139	0.0979527	0.10499	0.10133	0.0980224	0.0980822	0.10018	0.099742	0.0993317
2639	0.0992715	0.0999503	0.101024	0.0969945	0.0975605	0.0995464	0.10571	0.10018	0.0997278	0.100034
2640	0.101374	0.0952519	0.0993944	0.105711	0.100068	0.100136	0.100363	0.0973234	0.101408	0.0989713
2641	0.0992528	0.102285	0.0987128	0.100845	0.0978612	0.0988778	0.099795	0.0988695	0.101077	0.102424
2642	0.101675	0.100415	0.0969015	0.0997215	0.102113	0.0988573	0.0995008	0.0980633	0.101336	0.101416
2643	0.097224	0.0999643	0.104278	0.0990886	0.0972734	0.0995465	0.0997753	0.101902	0.0995978	0.10135
2644	0.100013	0.100819	0.0990343	0.102089	0.0977228	0.0997673	0.100624	0.0997517	0.0992847	0.100894
2645	0.0961786	0.100649	0.101453	0.100244	0.09677	0.0995648	0.0982911	0.101346	0.104119	0.101384
2646	0.0998217	0.0978872	0.103236	0.101185	0.0956561	0.100159	0.100799	0.101452	0.100847	0.0989573
2647	0.0968343	0.0986476	0.0998967	0.10035	0.100571	0.0993645	0.100987	0.102826	0.0993174	0.101206
2648	0.0985134	0.0985381	0.100648	0.100691	0.0962388	0.0996888	0.101884	0.100212	0.100662	0.102924
2649	0.103655	0.100114	0.102173	0.101097	0.0949093	0.0995965	0.102994	0.0989051	0.0983138	0.098242
2650	0.100836	0.0981009	0.0999868	0.098193	0.0977036	0.101608	0.101953	0.100581	0.100653	0.100383
2651	0.10026	0.0990584	0.102517	0.0986785	0.0970819	0.0998164	0.101325	0.100884	0.0994323	0.100947
2652	0.100235	0.0994454	0.100726	0.102766	0.0999631	0.0989929	0.0993713	0.0985793	0.0996474	0.100273
2653	0.100401	0.100906	0.0989483	0.10106	0.0991165	0.0995775	0.101756	0.0981359	0.100302	0.0997973
2654	0.099911	0.0985712	0.0986476	0.103554	0.0992788	0.0992801	0.0974481	0.101048	0.1026	0.099661
2655	0.100361	0.0961779	0.100512	0.103815	0.10052	0.0999965	0.0992733	0.100108	0.101223	0.098014
2656	0.0996463	0.0962589	0.0987803	0.107029	0.097551	0.10018	0.0980565	0.101126	0.102383	0.0989885
2657	0.101508	0.0995784	0.100184	0.101608	0.100168	0.0973593	0.0999483	0.0991831	0.1012	0.0992625
2658	0.0979057	0.101148	0.0981791	0.104071	0.0993896	0.0998425	0.0983876	0.100807	0.101522	0.098748
2659	0.100266	0.100843	0.0999316	0.0967819	0.100952	0.099767	0.0992573	0.0981668	0.103691	0.100344
2660	0.0974097	0.0949566	0.0986141	0.103216	0.0960914	0.101406	0.102562	0.104993	0.0984857	0.102266
2661	0.099535	0.0999548	0.098299	0.104806	0.0993004	0.0985015	0.0982385	0.100338	0.0998103	0.101217
2662	0.102651	0.0960824	0.0969118	0.103976	0.0979463	0.100722	0.102309	0.0994229	0.101866	0.0981127
2663	0.0998114	0.0960979	0.101065	0.102449	0.0948182	0.100038	0.103587	0.102606	0.0985908	0.100937
2664	0.102835	0.100838	0.0971418	0.0992109	0.100338	0.0994529	0.101382	0.0946898	0.10444	0.0996712
2665	0.0999801	0.0990019	0.0952218	0.100525	0.0990667	0.0994373	0.0996621	0.100663	0.103296	0.103146
2666	0.0967465	0.101041	0.100264	0.09777	0.0969907	0.0978337	0.102034	0.10267	0.101744	0.102906
2667	0.0966542	0.0981403	0.0997584	0.10349	0.0959846	0.101405	0.0983475	0.10347	0.100942	0.101809
2668	0.103246	0.0974549	0.097925	0.0968811	0.100517	0.102108	0.101277	0.100572	0.100624	0.099395
2669	0.104895	0.100226	0.0998509	0.0992438	0.0982295	0.0979285	0.10683	0.0948123	0.0963739	0.10161
2670	0.097881	0.0975673	0.102242	0.101793	0.0993973	0.0992887	0.0992507	0.0996347	0.101038	0.101907
2671	0.0977195	0.0995546	0.102671	0.0996735	0.0974603	0.101948	0.0991434	0.101461	0.0994169	0.100952
2672	0.101644	0.099721	0.0986386	0.102677	0.100122	0.100844	0.0988295	0.0983527	0.101571	0.0976
2673	0.0990054	0.0986862	0.0985667	0.106656	0.0988599	0.0994335	0.0970795	0.0999171	0.101844	0.0999527
2674	0.100247	0.0960606	0.10272	0.105808	0.0966417	0.0986559	0.103679	0.09949	0.0966311	0.100066
2675	0.101251	0.0950806	0.0990484	0.104675	0.100523	0.0991871	0.09968	0.101743	0.100537	0.0982753
2676	0.0996415	0.0961908	0.0999366	0.101971	0.0963648	0.100989	0.102633	0.100197	0.10069	0.101386
2677	0.103156	0.0962677	0.102756	0.097202	0.0987126	0.098813	0.103825	0.0986411	0.0994361	0.101191
2678	0.101375	0.0968957	0.101334	0.102604	0.100137	0.100809	0.0992666	0.0989339	0.101115	0.0975299
2679	0.101103	0.0975538	0.0996065	0.0994035	0.0979389	0.103436	0.101036	0.0980726	0.101855	0.0999948
2680	0.0993443	0.10114	0.0991854	0.100966	0.0967694	0.0992189	0.101343	0.100421	0.100602	0.101009
2681	0.100592	0.0994673	0.100853	0.100212	0.100715	0.100697	0.101155	0.0980951	0.0987522	0.0994621
2682	0.0984841	0.0980724	0.100841	0.0994668	0.100033	0.10039	0.0989152	0.101671	0.100009	0.102117
2683	0.101364	0.0982375	0.0996333	0.102985	0.0995381	0.100629	0.0998656	0.0966178	0.103893	0.0972374
2684	0.100329	0.0985049	0.102463	0.0995989	0.100373	0.0992273	0.0975742	0.100185	0.100762	0.100983
2685	0.103714	0.0978247	0.0993619	0.101656	0.100076	0.0990852	0.101487	0.0987218	0.0994814	0.0985919
2686	0.0968594	0.101341	0.100001	0.0965075	0.101392	0.0999166	0.100571	0.103068	0.0990712	0.101273
2687	0.100053	0.0947125	0.100786	0.105316	0.0973767	0.100776	0.101061	0.100511	0.0990708	0.100337
2688	0.104011	0.0986918	0.0972242	0.100912	0.0980907	0.101483	0.102931	0.0954785	0.100791	0.100388
2689	0.0980861	0.0964024	0.0995611	0.100083	0.096629	0.103737	0.100353	0.100873	0.102743	0.101532
2690	0.0984029	0.0988073	0.101501	0.0980115	0.0961515	0.0996307	0.105582	0.101612	0.0997113	0.10059
2691	0.100657	0.0959467	0.0982789	0.102545	0.0973623	0.102686	0.0979883	0.102566	0.103771	0.0981997
2692	0.0985554	0.0978424	0.0996156	0.10463	0.0969962	0.101839	0.100887	0.100006	0.09921	0.100418
2693	0.10233	0.0992677	0.100272	0.102273	0.0990584	0.100807	0.101249	0.0978228	0.0993139	0.0976064
2694	0.0980079	0.0991222	0.0985841	0.103204	0.0992033	0.100553	0.101776	0.0996359	0.101144	0.0987685
2695	0.098547	0.10062	0.0967667	0.100504	0.0993562	0.103713	0.0982531	0.0993409	0.102353	0.100546
2696	0.103255	0.0961567	0.10086	0.099262	0.0972849	0.099215	0.103404	0.101034	0.0974194	0.102109
2697	0.09999	0.0978049	0.101457	0.0965187	0.0981644	0.100614	0.105966	0.100144	0.0973612	0.101979
2698	0.102201	0.0957667	0.103307	0.103343	0.0981901	0.1002	0.101272	0.101145	0.0963785	0.0981962
2699	0.0997975	0.0973008	0.0973641	0.0989453	0.0986091	0.100488	0.101143	0.102489	0.101214	0.10265
2700	0.0967844	0.09708	0.0998027	0.102187	0.100065	0.0993061	0.0988311	0.103405	0.100586	0.101953
2701	0.0994301	0.0992467	0.100193	0.0962227	0.100675	0.101623	0.0983183	0.100517	0.103443	0.100332
2702	0.0967187	0.0997967	0.0986395	0.104318	0.0988014	0.0994961	0.0980358	0.101716	0.101357	0.10112
2703	0.0997717	0.0980582	0.0995359	0.0993716	0.0987825	0.10044	0.0987749	0.100645	0.103036	0.101584
2704	0.0994259	0.0989346	0.0994376	0.101301	0.096734	0.102338	0.10136	0.0985643	0.102618	0.0992857
2705	0.100608	0.0982897	0.10035	0.104814	0.101414	0.0981216	0.0993294	0.0992201	0.0998852	0.0979679
2706	0.101611	0.0982949	0.0997824	0.103239	0.0973196	0.0986739	0.100397	0.0997519	0.101787	0.0991433
2707	0.100573	0.100927	0.101048	0.101122	0.101377	0.1004	0.09998	0.0987937	0.0979629	0.0978159
2708	0.0959254	0.0982698	0.0983776	0.105053	0.10066	0.0988749	0.100476	0.0984282	0.101955	0.101979
2709	0.09738	0.0983792	0.0970384	0.10373	0.0992879	0.100762	0.0986457	0.101369	0.102504	0.100904
2710	0.0997789	0.101969	0.0993213	0.0991845	0.100662	0.0984288	0.100511	0.0998771	0.0988123	0.101455
2711	0.100597	0.0984841	0.0966204	0.101597	0.098654	0.102501	0.0988951	0.0980329	0.104584	0.100034
2712	0.0990101	0.0976474	0.101439	0.100354	0.102501	0.0992858	0.0978936	0.10209	0.100592	0.0991877
2713	0.0986829	0.097431	0.0981878	0.106858	0.0988445	0.10019	0.0959164	0.101228	0.10335	0.0993105
2714	0.100887	0.0984519	0.101183	0.100489	0.0998505	0.100735	0.100237	0.0995582	0.0985028	0.100106
2715	0.0964754	0.0987019	0.0965688	0.105246	0.0989859	0.101939	0.0977557	0.101333	0.103116	0.0998784
2716	0.101992	0.0995366	0.0969122	0.102626	0.0996054	0.0986837	0.101434	0.0988013	0.0983717	0.102037
2717	0.0994901	0.0976967	0.0953656	0.0999804	0.102766	0.101356	0.099397	0.097796	0.10595	0.100202
2718	0.101255	0.0975661	0.099417	0.100885	0.0978552	0.10067	0.102021	0.0975203	0.100483	0.102327
2719	0.0973157	0.10348	0.0989133	0.10034	0.099182	0.0992696	0.0993009	0.1012	0.0986017	0.102396
2720	0.0985864	0.0991734	0.0996407	0.0998627	0.0980032	0.0999741	0.100199	0.101828	0.0995545	0.103178
2721	0.0987229	0.100139	0.1008	0.101092	0.0958383	0.0985489	0.103736	0.0983644	0.100144	0.102615
2722	0.0994478	0.0982649	0.099412	0.102119	0.0964122	0.0984743	0.104574	0.0995328	0.0987526	0.10301
2723	0.100602	0.0966823	0.0979746	0.106017	0.101362	0.099926	0.097668	0.0985761	0.100306	0.100886
2724	0.101005	0.0960989	0.101394	0.104927	0.0971027	0.0992859	0.102205	0.10148	0.0975934	0.0989084
2725	0.0971824	0.097077	0.0975493	0.100213	0.101382	0.101121	0.100253	0.101067	0.103752	0.100404
2726	0.0992894	0.101062	0.101036	0.0957054	0.101522	0.0994838	0.0994593	0.0987402	0.103839	0.0998625
2727	0.100265	0.0998015	0.096645	0.0984293	0.0998029	0.101154	0.0993703	0.0992063	0.105878	0.0994467
2728	0.100071	0.101978	0.0991077	0.0979584	0.0993014	0.097899	0.103641	0.0967671	0.0993657	0.10391
2729	0.0988966	0.0971968	0.102672	0.103201	0.0988892	0.0989955	0.0987998	0.101942	0.0989466	0.100461
2730	0.0958586	0.0996775	0.0981186	0.104245	0.0969259	0.101313	0.0997693	0.100801	0.100405	0.102886
2731	0.0970821	0.0977684	0.0951088	0.103016	0.100831	0.100507	0.0966952	0.102555	0.105501	0.100935
2732	0.099586	0.101265	0.099819	0.101607	0.0999711	0.0984462	0.0993019	0.0972684	0.102773	0.0999626
2733	0.0986444	0.0974899	0.0949606	0.102826	0.101824	0.100922	0.0969028	0.0998767	0.105133	0.101421
2734	0.0982347	0.100126	0.0991705	0.100381	0.0991594	0.0988111	0.0991369	0.101324	0.101645	0.102011
2735	0.0955866	0.0988308	0.104439	0.100372	0.0986599	0.0994272	0.0965239	0.103637	0.101304	0.10122
2736	0.101541	0.101616	0.100505	0.100644	0.095954	0.100337	0.102506	0.0964537	0.10139	0.0990523
2737	0.101399	0.097715	0.0978724	0.101084	0.0961787	0.101135	0.103394	0.101325	0.101168	0.0987289
2738	0.100261	0.0997395	0.101334	0.098343	0.097064	0.0994001	0.104911	0.0978977	0.0993103	0.10174
2739	0.102518	0.0951369	0.101279	0.0975963	0.0987202	0.10056	0.10069	0.103431	0.0997343	0.100333
2740	0.100235	0.0959845	0.101078	0.106902	0.0984048	0.0997817	0.0992442	0.100154	0.100236	0.0979805
2741	0.0987791	0.10112	0.100515	0.10203	0.0971874	0.0996916	0.0994192	0.0990598	0.101429	0.100769
2742	0.100519	0.10063	0.0984107	0.100471	0.0988253	0.0991819	0.101704	0.100899	0.0989717	0.100388
2743	0.0974585	0.100103	0.100767	0.0971811	0.10154	0.0982714	0.0999171	0.101283	0.101798	0.101682
2744	0.0997216	0.098577	0.0991467	0.102244	0.0980341	0.102813	0.0997584	0.0976421	0.103036	0.0990272
2745	0.100899	0.0959991	0.0994125	0.102069	0.0997006	0.101606	0.102051	0.100188	0.0999676	0.0981066
2746	0.0969322	0.0990731	0.0989353	0.106669	0.0975285	0.100041	0.101731	0.0993816	0.0967998	0.102909
2747	0.097561	0.101556	0.0974477	0.0995008	0.101287	0.0996374	0.0975256	0.0981957	0.105751	0.101537
2748	0.0985263	0.0994014	0.0987831	0.099104	0.0994302	0.100158	0.0996115	0.0975942	0.104998	0.102393
2749	0.101559	0.0961005	0.0968753	0.100368	0.0974109	0.102798	0.103903	0.0994668	0.101883	0.0996345
2750	0.0959157	0.0978605	0.0977566	0.106409	0.0976723	0.0996051	0.0992024	0.101965	0.100328	0.103286
2751	0.0952911	0.100389	0.101167	0.095378	0.0986233	0.099984	0.10024	0.104221	0.101182	0.103526
2752	0.0975751	0.102397	0.101124	0.0980612	0.102573	0.0991076	0.0964696	0.101786	0.101449	0.0994573
2753	0.0977317	0.0980947	0.100822	0.100362	0.0958904	0.102532	0.101232	0.100155	0.101721	0.10146
2754	0.100279	0.0978547	0.100949	0.105285	0.0989178	0.0999625	0.0991904	0.0985566	0.100588	0.0984168
2755	0.0994679	0.101384	0.0994585	0.101833	0.10195	0.0978082	0.0992798	0.0995121	0.0994514	0.0998553
2756	0.100942	0.0992422	0.103725	0.0988185	0.0989448	0.0977685	0.100852	0.099166	0.0986201	0.10192
2757	0.10279	0.0976043	0.097055	0.0969181	0.100969	0.102228	0.101858	0.099493	0.100079	0.101006
2758	0.0988323	0.0996076	0.0960903	0.106146	0.0964587	0.0991216	0.10102	0.10064	0.100567	0.101515
2759	0.100472	0.0999153	0.101159	0.0984532	0.0977779	0.10008	0.0991371	0.102701	0.0979732	0.102331
2760	0.101322	0.0995662	0.0968387	0.100079	0.102996	0.100142	0.0970401	0.0973694	0.10479	0.0998561
2761	0.0974682	0.100523	0.102667	0.0992939	0.0968996	0.0988368	0.101179	0.10022	0.098915	0.103998
2762	0.100024	0.097112	0.100095	0.101881	0.102361	0.0988411	0.0957495	0.101379	0.103204	0.0993545
2763	0.103796	0.0955165	0.0985441	0.0989358	0.0973668	0.101236	0.104572	0.0997935	0.0979555	0.102284
2764	0.0998779	0.0976039	0.099153	0.0992765	0.0977926	0.101182	0.0989758	0.101121	0.105429	0.0995885
2765	0.0994686	0.100248	0.0991341	0.104818	0.0961417	0.100146	0.100376	0.0986474	0.100836	0.100184
2766	0.10113	0.0997516	0.0991383	0.101399	0.0996115	0.0994274	0.0992224	0.0999107	0.10139	0.0990187
2767	0.0983844	0.0988802	0.0986851	0.0998414	0.0974154	0.0989179	0.102035	0.101085	0.102765	0.101991
2768	0.101522	0.0935795	0.0990439	0.102818	0.101982	0.0998832	0.0990802	0.101729	0.101065	0.0992968
2769	0.0973113	0.0983627	0.0998792	0.101784	0.10012	0.0993601	0.0977301	0.101052	0.102645	0.101756
2770	0.0993705	0.0978708	0.100741	0.1019	0.0986261	0.100227	0.10123	0.101061	0.0979351	0.101038
2771	0.0979219	0.0984394	0.096238	0.108527	0.100628	0.0998742	0.0975318	0.100562	0.101682	0.0985957
2772	0.0997361	0.0994709	0.101945	0.0995524	0.0957548	0.1007	0.10103	0.101489	0.0995528	0.100768
2773	0.0988882	0.0977333	0.0990151	0.101357	0.0976137	0.100491	0.102582	0.0994809	0.100807	0.102032
2774	0.101161	0.100843	0.100879	0.100668	0.0961913	0.102071	0.101992	0.0973983	0.0996554	0.0991395
2775	0.0961484	0.099179	0.100376	0.10502	0.0969988	0.100508	0.0988424	0.0988313	0.102635	0.10146
2776	0.0988989	0.0976807	0.0979843	0.100107	0.0982941	0.0988926	0.103038	0.0999858	0.102989	0.102129
2777	0.0971191	0.101012	0.101111	0.101877	0.0994225	0.098135	0.100518	0.101972	0.0961441	0.102689
2778	0.100816	0.100538	0.0991354	0.0999855	0.094778	0.101254	0.102961	0.0970442	0.102189	0.101299
2779	0.102846	0.0980583	0.10115	0.101694	0.0977977	0.0980679	0.100738	0.101669	0.0985865	0.0993923
2780	0.0999163	0.0944825	0.100571	0.102407	0.097304	0.103145	0.100246	0.101747	0.0988606	0.101321
2781	0.102547	0.0976874	0.103016	0.0992369	0.0968962	0.09964	0.104327	0.100705	0.0959774	0.0999675
2782	0.097953	0.0961208	0.101564	0.101739	0.0960093	0.103585	0.101749	0.101732	0.0996346	0.0999127
2783	0.102818	0.0985022	0.0988542	0.101028	0.0990773	0.100198	0.104257	0.0994749	0.0966057	0.0991851
2784	0.0986846	0.0995021	0.102786	0.101221	0.0954105	0.10083	0.100266	0.100231	0.101663	0.0994065
2785	0.101061	0.100636	0.0993508	0.101253	0.101101	0.0979694	0.100386	0.100575	0.0979463	0.0997212
2786	0.100613	0.096828	0.0983627	0.104616	0.0963557	0.100538	0.100764	0.10173	0.0996905	0.100501
2787	0.10111	0.0969646	0.0959025	0.104401	0.0993827	0.100503	0.104685	0.0989609	0.0983312	0.099759
2788	0.0984237	0.0996473	0.0964816	0.098634	0.10055	0.101393	0.100526	0.0994935	0.102234	0.102616
2789	0.0971706	0.0989169	0.101616	0.103161	0.0966287	0.102253	0.0982579	0.100138	0.101021	0.100837
2790	0.102708	0.0988284	0.0992701	0.0990037	0.0966324	0.101941	0.103423	0.0963801	0.102002	0.0998098
2791	0.101027	0.0991671	0.101111	0.101379	0.096517	0.101287	0.102176	0.0974943	0.0994958	0.100346
2792	0.103665	0.0941822	0.0985749	0.104961	0.0965329	0.100814	0.104193	0.1008	0.0984693	0.097808
2793	0.100231	0.097477	0.0995238	0.104641	0.0987898	0.0994803	0.0991664	0.100188	0.100176	0.100327
2794	0.100279	0.0961892	0.0957169	0.103326	0.0994656	0.101956	0.102847	0.0985171	0.099469	0.102234
2795	0.0988439	0.0953571	0.101334	0.102968	0.0984566	0.100813	0.100809	0.102496	0.0972701	0.101651
2796	0.0989869	0.0987046	0.0985181	0.0967143	0.102055	0.101082	0.101516	0.097902	0.101764	0.102757
2797	0.103659	0.0973179	0.0990484	0.0994858	0.0986223	0.0987766	0.105093	0.0996028	0.0997844	0.0986097
2798	0.0958734	0.100569	0.0991114	0.102558	0.0975026	0.101129	0.100426	0.101523	0.0981605	0.103146
2799	0.100412	0.101348	0.0966358	0.0977835	0.101197	0.0998525	0.101344	0.0989872	0.0995489	0.102892
2800	0.0970562	0.0977827	0.0980821	0.105313	0.0976226	0.100185	0.0995439	0.101885	0.0998083	0.102721
2801	0.0972893	0.0988272	0.100777	0.101152	0.100839	0.0972256	0.0992687	0.100291	0.101943	0.102387
2802	0.0979136	0.0985779	0.0991953	0.100051	0.101709	0.0988084	0.100351	0.10119	0.101004	0.101199
2803	0.102803	0.0959622	0.0984964	0.10453	0.10078	0.101486	0.100172	0.0997641	0.0979354	0.0980713
2804	0.102156	0.0986814	0.100997	0.100561	0.0978903	0.100873	0.102651	0.0963065	0.100457	0.0994266
2805	0.102498	0.0975712	0.10389	0.0976738	0.0972085	0.0991506	0.103364	0.100296	0.100092	0.0982564
2806	0.102653	0.0995547	0.0980405	0.0992554	0.0983522	0.099536	0.104485	0.0976793	0.100255	0.100188
2807	0.0990729	0.0969663	0.0985386	0.100941	0.097605	0.0995678	0.102375	0.0980936	0.103073	0.103767
2808	0.100984	0.100337	0.0983963	0.103283	0.0989872	0.100187	0.0983554	0.0969502	0.103772	0.0987481
2809	0.0997675	0.0969857	0.0971436	0.104465	0.0995534	0.102009	0.0993083	0.101234	0.102083	0.0974509
2810	0.0981339	0.100045	0.099072	0.0987003	0.0999162	0.0986217	0.100711	0.101089	0.100559	0.103152
2811	0.102758	0.0976754	0.0995739	0.101029	0.0957491	0.102706	0.100559	0.0985647	0.102769	0.0986168
2812	0.103211	0.0948496	0.100142	0.10313	0.0961053	0.100738	0.104885	0.101231	0.0969738	0.0987348
2813	0.0987655	0.0953234	0.0957879	0.103877	0.101497	0.10287	0.0970042	0.101392	0.103466	0.100017
2814	0.0970753	0.100449	0.0979646	0.0966865	0.100948	0.100365	0.101032	0.101965	0.100403	0.103111
2815	0.0987343	0.100325	0.100914	0.102927	0.0982382	0.100808	0.100641	0.0972641	0.10054	0.0996081
2816	0.0999999	0.0966867	0.0971632	0.101771	0.0979352	0.0995221	0.102546	0.102631	0.100944	0.100801
2817	0.0989388	0.0981272	0.101727	0.0956928	0.0988705	0.100652	0.0989992	0.102099	0.10312	0.101773
2818	0.100989	0.098359	0.0988996	0.102428	0.100962	0.0987779	0.0977024	0.0996598	0.101634	0.100588
2819	0.102964	0.098194	0.101828	0.0991972	0.0982752	0.10084	0.0980716	0.100181	0.102486	0.0979625
2820	0.0987073	0.100978	0.100893	0.102228	0.0984791	0.0997267	0.100532	0.100187	0.0979246	0.100344
2821	0.0994896	0.0987067	0.098853	0.100682	0.100066	0.0993212	0.100595	0.102504	0.0993033	0.10048
2822	0.0978591	0.100684	0.0991217	0.103222	0.0954044	0.100031	0.0990886	0.102678	0.100611	0.101301
2823	0.102232	0.100847	0.100829	0.0996576	0.0968728	0.10006	0.102815	0.0988393	0.09837	0.0994772
2824	0.101536	0.102478	0.0999032	0.098271	0.0999418	0.100199	0.100165	0.0942847	0.102843	0.100378
2825	0.100803	0.101608	0.101995	0.0976396	0.0993003	0.0992487	0.101686	0.0986268	0.0991909	0.0999015
2826	0.0973832	0.0993098	0.097254	0.100091	0.101875	0.0991726	0.098695	0.100997	0.103179	0.102043
2827	0.0994942	0.0997269	0.0998947	0.0999751	0.0978096	0.0985865	0.101929	0.0972071	0.102575	0.102801
2828	0.0987753	0.100105	0.101735	0.100545	0.0975899	0.0998817	0.0980483	0.10107	0.102909	0.099341
2829	0.104851	0.096706	0.102583	0.101117	0.0964087	0.0985004	0.105921	0.098483	0.0969054	0.0985248
2830	0.0977669	0.101472	0.100592	0.0987793	0.10245	0.0967738	0.0995494	0.100978	0.102095	0.0995431
2831	0.0993314	0.100537	0.0994958	0.101496	0.098317	0.10038	0.101657	0.0977971	0.100867	0.100121
2832	0.101837	0.0979743	0.100227	0.102906	0.102065	0.0984314	0.096851	0.0999881	0.102239	0.0974803
2833	0.100089	0.0974212	0.101847	0.101415	0.102641	0.0990788	0.0975401	0.102514	0.10034	0.0971134
2834	0.0991633	0.0967636	0.0991865	0.100042	0.101766	0.100486	0.0990861	0.100834	0.102648	0.100025
2835	0.104494	0.0944873	0.104291	0.101646	0.0977145	0.101091	0.103743	0.0999394	0.0941846	0.0984093
2836	0.0996852	0.0961234	0.102451	0.0972565	0.100232	0.100748	0.0997532	0.101022	0.101412	0.101316
2837	0.0973822	0.0998903	0.0998691	0.100362	0.0978496	0.101332	0.10194	0.0988296	0.100396	0.102149
2838	0.101622	0.0982873	0.0965342	0.102973	0.102437	0.100385	0.0984799	0.0961952	0.103036	0.100051
2839	0.099364	0.0980776	0.100782	0.101569	0.0978021	0.0988391	0.101419	0.0991803	0.100309	0.102658
2840	0.0978809	0.0995738	0.0996977	0.104421	0.0983369	0.0981465	0.101042	0.097926	0.100026	0.102949
2841	0.0978407	0.0987779	0.10065	0.104391	0.0975442	0.0976046	0.10041	0.100196	0.101756	0.100831
2842	0.0984158	0.100318	0.103601	0.0963004	0.101128	0.0964274	0.0991151	0.102901	0.0991843	0.102609
2843	0.099255	0.100566	0.103436	0.100717	0.100021	0.0986426	0.0984735	0.0995832	0.0997597	0.0995465
2844	0.0970236	0.102018	0.102732	0.0975201	0.10058	0.0985741	0.0994906	0.101209	0.0980213	0.102832
2845	0.100175	0.100301	0.101792	0.0957676	0.0991325	0.0998425	0.0986633	0.101139	0.10264	0.100547
2846	0.0954313	0.101467	0.0996502	0.10444	0.0980584	0.0988449	0.0984257	0.100029	0.101795	0.101859
2847	0.0980948	0.100354	0.102061	0.104167	0.0978163	0.0972102	0.100287	0.100851	0.0984499	0.100709
2848	0.0991	0.0994456	0.0991723	0.0977394	0.100134	0.0984655	0.0995072	0.0998624	0.104616	0.101957
2849	0.100084	0.10075	0.100283	0.0983732	0.0996253	0.100253	0.0997685	0.0984968	0.100481	0.101886
2850	0.0976647	0.0981869	0.0972358	0.102722	0.0991918	0.100093	0.0986672	0.101927	0.103875	0.100436
2851	0.101283	0.0977672	0.100128	0.0994491	0.0972472	0.100094	0.104301	0.0987856	0.098561	0.102385
2852	0.0995127	0.0967283	0.102613	0.103429	0.0982224	0.098956	0.0993566	0.101038	0.101429	0.0987159
2853	0.09886	0.0985672	0.0982814	0.102621	0.102576	0.100181	0.0969121	0.0995293	0.102977	0.0994944
2854	0.0990343	0.0993418	0.0948832	0.103927	0.100694	0.100381	0.0948554	0.100942	0.104832	0.10111
2855	0.0982969	0.101868	0.0998306	0.0986859	0.099336	0.0990121	0.100334	0.0996567	0.10032	0.10266
2856	0.0981399	0.0983271	0.10112	0.103597	0.0989428	0.10051	0.0998907	0.100463	0.0996243	0.0993856
2857	0.10153	0.0997104	0.103999	0.0969591	0.098913	0.0973816	0.103406	0.0969101	0.099547	0.101645
2858	0.098411	0.100903	0.0987664	0.102619	0.0983141	0.0996144	0.101019	0.0979281	0.102225	0.100199
2859	0.098297	0.101202	0.103724	0.0991727	0.0974555	0.0991817	0.100802	0.0988216	0.101307	0.100037
2860	0.0998603	0.0973561	0.0970486	0.10797	0.0974505	0.101278	0.100503	0.100209	0.0999378	0.0983867
2861	0.099995	0.100746	0.0995978	0.0982559	0.102096	0.0978171	0.0977262	0.10017	0.102484	0.101112
2862	0.0986725	0.0990188	0.0982733	0.10436	0.100306	0.10014	0.0991363	0.0995989	0.0993962	0.101098
2863	0.0979994	0.0970665	0.1034	0.0965168	0.10148	0.0991441	0.0979737	0.101472	0.102446	0.102502
2864	0.100887	0.100607	0.099488	0.102803	0.102151	0.0965646	0.0989026	0.0998326	0.098768	0.0999973
2865	0.0992608	0.101558	0.0990791	0.10043	0.0970753	0.0994243	0.102195	0.0967027	0.101614	0.10266
2866	0.100447	0.0965635	0.0993146	0.103253	0.0967732	0.100429	0.102449	0.102066	0.0992347	0.0994697
2867	0.100594	0.0996275	0.0967868	0.100102	0.100903	0.101647	0.100832	0.0984155	0.102532	0.0985611
2868	0.0979161	0.099129	0.100952	0.102325	0.095327	0.101168	0.102383	0.100582	0.0994735	0.100744
2869	0.0993818	0.100677	0.0990975	0.0979581	0.0992215	0.0999096	0.101537	0.0984818	0.102282	0.101453
2870	0.099136	0.0997905	0.103231	0.10239	0.0973223	0.0986219	0.100046	0.101882	0.0971948	0.100386
2871	0.0979954	0.101757	0.0986796	0.0998517	0.0990621	0.0992241	0.101026	0.0985836	0.100937	0.102884
2872	0.0989227	0.0975894	0.0987481	0.10285	0.102122	0.0986712	0.0988069	0.100381	0.101132	0.100776
2873	0.10127	0.0973699	0.0995464	0.102313	0.0976242	0.101275	0.09838	0.10028	0.103195	0.0987461
2874	0.101599	0.098075	0.0994165	0.10168	0.098259	0.100779	0.0986451	0.0994561	0.103546	0.0985441
2875	0.0981673	0.101315	0.0975805	0.100836	0.0984025	0.098976	0.0987671	0.10127	0.104111	0.100575
2876	0.101547	0.0970718	0.104396	0.0998687	0.0951735	0.099254	0.105117	0.100728	0.0955277	0.101316
2877	0.0981498	0.0983938	0.0968015	0.106231	0.101041	0.102653	0.0956529	0.0991031	0.103366	0.0986086
2878	0.102229	0.0985004	0.0974291	0.0983721	0.0972627	0.100531	0.104023	0.100041	0.100763	0.100848
2879	0.0984196	0.0978865	0.0961876	0.0972445	0.0990622	0.103148	0.102136	0.100565	0.1047	0.10065
2880	0.0981692	0.0988257	0.100684	0.0973596	0.0985956	0.101778	0.100056	0.0988693	0.102901	0.102761
2881	0.103004	0.0986559	0.0977124	0.0976244	0.0999417	0.104523	0.099817	0.0988634	0.100844	0.0990146
2882	0.100483	0.0981987	0.0998172	0.0974784	0.0995579	0.101722	0.100415	0.0992528	0.10366	0.0994153
2883	0.0955674	0.101584	0.0983386	0.100989	0.0999656	0.0989052	0.0968117	0.102714	0.1039	0.101225
2884	0.0990318	0.10192	0.0998409	0.100915	0.101897	0.0976661	0.101093	0.0973771	0.100309	0.0999504
2885	0.0996594	0.0952357	0.0984557	0.100127	0.0987041	0.102003	0.0997493	0.101796	0.103123	0.101146
2886	0.0971752	0.101018	0.0991272	0.103257	0.100104	0.10157	0.0957414	0.0995596	0.102501	0.0999466
2887	0.098977	0.0992854	0.0994378	0.100872	0.100508	0.100721	0.0991549	0.101889	0.0999544	0.0992002
2888	0.0977716	0.100874	0.10071	0.098446	0.101396	0.0994038	0.0960324	0.101118	0.102421	0.101826
2889	0.0978166	0.0990768	0.100046	0.100775	0.0997858	0.0986863	0.0999563	0.100349	0.101719	0.101789
2890	0.0988722	0.0988032	0.100559	0.100501	0.0971679	0.101473	0.100303	0.102328	0.100783	0.099209
2891	0.0964021	0.0982366	0.095818	0.107078	0.097753	0.10025	0.0983058	0.101347	0.102172	0.102637
2892	0.0971599	0.100571	0.102528	0.0988834	0.0967162	0.0997295	0.100844	0.100128	0.0998896	0.10355
2893	0.100474	0.0960549	0.100166	0.101776	0.0979762	0.100298	0.100005	0.0996627	0.104594	0.0989936
2894	0.0980816	0.103517	0.0991253	0.100894	0.101298	0.0988498	0.0985333	0.0985054	0.0994626	0.101733
2895	0.101215	0.0997923	0.103463	0.102642	0.0994859	0.097472	0.100764	0.0980266	0.0987465	0.0983934
2896	0.0988612	0.100258	0.0972034	0.101596	0.10121	0.100226	0.0991045	0.100042	0.102898	0.0985995
2897	0.101538	0.0977167	0.0984264	0.102618	0.0990693	0.0987494	0.101865	0.100333	0.0993538	0.100332
2898	0.100725	0.098455	0.0980498	0.101044	0.101223	0.0994249	0.100838	0.0981707	0.0992243	0.102845
2899	0.100699	0.09791	0.10007	0.0983008	0.100426	0.102303	0.0993963	0.0989681	0.100494	0.101432
2900	0.0994413	0.0958868	0.0986874	0.101855	0.0974771	0.102155	0.100645	0.103105	0.0982173	0.10253
2901	0.100464	0.0979536	0.103261	0.100682	0.100274	0.0986135	0.100931	0.0984441	0.099138	0.100239
2902	0.0989711	0.0985372	0.100931	0.103152	0.097073	0.0996359	0.0999223	0.100634	0.102718	0.0984245
2903	0.104432	0.0944624	0.102311	0.10171	0.0998923	0.10016	0.102055	0.100513	0.0976397	0.0968238
2904	0.0969743	0.0966665	0.0985154	0.10096	0.0996676	0.104026	0.0994627	0.0999063	0.103723	0.100099
2905	0.0997097	0.0983112	0.101271	0.100757	0.0972646	0.0997958	0.101203	0.101572	0.0989251	0.10119
2906	0.0981157	0.101018	0.100901	0.0983785	0.0987018	0.101173	0.0990173	0.100034	0.102139	0.100521
2907	0.100415	0.0983224	0.0970793	0.105025	0.0995023	0.101031	0.100493	0.0973391	0.100939	0.0998541
2908	0.100698	0.0980421	0.0996104	0.101987	0.0959985	0.100094	0.101743	0.101484	0.098835	0.101508
2909	0.102243	0.100178	0.100408	0.0999144	0.0950342	0.0990369	0.105361	0.0979434	0.0986184	0.101262
2910	0.102172	0.0986501	0.0970181	0.104136	0.0992137	0.0990119	0.101199	0.0987407	0.0997051	0.100153
2911	0.0986461	0.0990936	0.101169	0.100303	0.0999939	0.0988389	0.0983802	0.0999688	0.103571	0.100035
2912	0.101323	0.101364	0.104441	0.097296	0.0956163	0.0996157	0.103954	0.0979076	0.0961421	0.10234
2913	0.0976844	0.0984471	0.102124	0.103829	0.0974096	0.099437	0.099635	0.100249	0.102369	0.0988158
2914	0.102277	0.0971874	0.101024	0.101859	0.0977392	0.0984741	0.102098	0.101666	0.0999759	0.0976992
2915	0.0972852	0.0986326	0.100031	0.0987923	0.0981413	0.100196	0.102596	0.0989049	0.101667	0.103754
2916	0.0993243	0.0965418	0.102151	0.106351	0.097744	0.0980348	0.100352	0.102024	0.0972177	0.100259
2917	0.103848	0.100915	0.0949957	0.107184	0.0988343	0.099902	0.10231	0.093948	0.100957	0.097105
2918	0.101223	0.0998456	0.101819	0.101141	0.0994818	0.0985998	0.100519	0.0988629	0.0985317	0.099976
2919	0.0997937	0.101763	0.0973266	0.101366	0.100164	0.0989363	0.101579	0.100976	0.0992446	0.0988506
2920	0.101378	0.0966516	0.099146	0.103102	0.101397	0.0983456	0.100065	0.0984958	0.101491	0.099929
2921	0.0991464	0.102397	0.101441	0.0965763	0.0996945	0.100257	0.100339	0.0966718	0.102052	0.101425
2922	0.10254	0.100319	0.100759	0.0999385	0.098636	0.0992185	0.100726	0.0970138	0.103001	0.0978475
2923	0.102672	0.0990165	0.0999466	0.10179	0.0990894	0.0968751	0.102162	0.100236	0.0960094	0.102203
2924	0.0967879	0.102499	0.10067	0.0990014	0.0977632	0.100417	0.09918	0.100911	0.101638	0.101132
2925	0.10304	0.0982956	0.103747	0.0968757	0.0994673	0.0985704	0.100625	0.100356	0.0992335	0.0997903
2926	0.102988	0.096268	0.101425	0.0986819	0.100448	0.100041	0.103221	0.0993084	0.0986891	0.09893
2927	0.100776	0.097438	0.102953	0.100766	0.100555	0.0998936	0.097689	0.0994317	0.103387	0.0971111
2928	0.100155	0.0989697	0.0993537	0.0972404	0.103846	0.100576	0.0978959	0.10184	0.101629	0.0984938
2929	0.100493	0.100902	0.0987318	0.100511	0.0985874	0.100255	0.0998329	0.100157	0.100977	0.0995536
2930	0.0993344	0.0999096	0.100921	0.0985635	0.100198	0.101743	0.0973701	0.100799	0.101667	0.0994945
2931	0.0991575	0.100912	0.100478	0.101772	0.101614	0.0989368	0.0968686	0.0992614	0.102972	0.0980283
2932	0.0998044	0.0987819	0.0988837	0.104846	0.0986514	0.0984695	0.100009	0.0974589	0.102911	0.100185
2933	0.10049	0.100429	0.0989085	0.101813	0.0976369	0.0962835	0.101225	0.10101	0.0992667	0.102938
2934	0.0985435	0.100758	0.101382	0.103169	0.0969362	0.100793	0.0994378	0.0994582	0.0985956	0.100928
2935	0.0982272	0.0952552	0.098549	0.10426	0.098207	0.100945	0.0995533	0.105033	0.0993169	0.100654
2936	0.0981853	0.101932	0.0989802	0.101798	0.099541	0.0982484	0.0982599	0.0990859	0.0998824	0.104087
2937	0.101491	0.0987396	0.101375	0.0941877	0.0982263	0.100389	0.104205	0.0988998	0.0994295	0.103057
2938	0.0991144	0.0998762	0.0998495	0.10281	0.0996953	0.100327	0.0998675	0.0997207	0.0980647	0.100675
2939	0.0964899	0.0991364	0.100678	0.101503	0.0994425	0.0997172	0.0991375	0.102412	0.101452	0.10003
2940	0.100078	0.0992554	0.100424	0.100939	0.0981563	0.0985553	0.102339	0.0980348	0.0991761	0.103042
2941	0.098201	0.100085	0.0999374	0.100555	0.0990905	0.0997054	0.096614	0.100188	0.105029	0.100595
2942	0.0990266	0.099361	0.100606	0.106988	0.0960679	0.0995249	0.10094	0.101076	0.0982417	0.0981676
2943	0.100602	0.0966608	0.100842	0.0989799	0.0978693	0.099663	0.105612	0.0996362	0.0981629	0.101971
2944	0.0956266	0.0964892	0.100997	0.0985721	0.0985313	0.10106	0.100046	0.103386	0.104449	0.100843
2945	0.0987676	0.100596	0.0982435	0.101104	0.101293	0.101698	0.0964338	0.0981145	0.101528	0.102221
2946	0.0977938	0.101114	0.100681	0.104957	0.10122	0.0986925	0.0965959	0.0975451	0.100726	0.100673
2947	0.098813	0.0981313	0.105136	0.101654	0.0945756	0.0998724	0.102581	0.101859	0.0958791	0.101499
2948	0.100834	0.0967205	0.101673	0.0993994	0.0995381	0.0972715	0.101476	0.103225	0.100045	0.099818
2949	0.09683	0.0994711	0.0986809	0.103629	0.099974	0.0989064	0.0961195	0.102304	0.103506	0.100579
2950	0.103038	0.099925	0.100546	0.100659	0.0989016	0.0990735	0.103282	0.0978632	0.0993969	0.0973148
2951	0.102887	0.0994117	0.101968	0.099561	0.0976179	0.0975968	0.104428	0.098043	0.0984207	0.100066
2952	0.0968455	0.0986718	0.098945	0.10438	0.0993261	0.102067	0.0956675	0.10144	0.104962	0.0976948
2953	0.101602	0.100319	0.103703	0.100543	0.0996186	0.097833	0.100225	0.0971263	0.100151	0.0988786
2954	0.100888	0.0998057	0.101674	0.102723	0.100512	0.0974618	0.0991946	0.0980622	0.098742	0.100936
2955	0.101009	0.0998123	0.10061	0.0992018	0.0975858	0.0991094	0.102184	0.0998212	0.10013	0.100537
2956	0.101717	0.0989161	0.0980304	0.10038	0.100594	0.099549	0.0976612	0.099999	0.103474	0.0996803
2957	0.104861	0.0971989	0.101024	0.0969072	0.102523	0.0996314	0.0999046	0.0987356	0.100652	0.0985633
2958	0.100744	0.0986023	0.101915	0.0996688	0.0977616	0.0985162	0.102961	0.100478	0.0981622	0.101191
2959	0.100112	0.0982232	0.0980511	0.0997158	0.100465	0.101094	0.0996833	0.0990273	0.103058	0.10057
2960	0.101087	0.09752	0.100009	0.105142	0.101093	0.0972374	0.101405	0.0990443	0.0967992	0.100663
2961	0.0983379	0.0994284	0.096952	0.103299	0.101542	0.098793	0.0986101	0.10124	0.100909	0.100889
2962	0.0962554	0.100838	0.099504	0.103627	0.0973208	0.0997187	0.0978293	0.100753	0.103306	0.100848
2963	0.0983881	0.0994247	0.101594	0.101872	0.0973182	0.0984657	0.102351	0.0997217	0.100406	0.100459
2964	0.101034	0.0993836	0.102123	0.0995288	0.0998057	0.0993474	0.0976966	0.0981934	0.101619	0.101268
2965	0.100641	0.0976964	0.0980998	0.0986022	0.101052	0.102634	0.10047	0.0989148	0.102582	0.0993091
2966	0.0980582	0.1024	0.0994099	0.0993906	0.0999375	0.0999375	0.101373	0.096608	0.100895	0.10199
2967	0.101584	0.0981558	0.0961587	0.105432	0.102108	0.100896	0.096107	0.0995391	0.101007	0.0990138
2968	0.0977116	0.097437	0.0941939	0.105379	0.103589	0.0995758	0.0980138	0.102124	0.102095	0.0998815
2969	0.10115	0.0980036	0.0997974	0.101062	0.0995296	0.0981513	0.101765	0.100539	0.0991002	0.100902
2970	0.096497	0.10164	0.100311	0.0997307	0.0997627	0.0968774	0.100214	0.100119	0.102235	0.102613
2971	0.101473	0.0976145	0.0973718	0.104612	0.0961562	0.0996557	0.100981	0.0965612	0.104146	0.101429
2972	0.0994591	0.0998233	0.100028	0.101199	0.100958	0.0998539	0.0997712	0.0957605	0.102499	0.100648
2973	0.101187	0.0986062	0.0994778	0.0981503	0.101242	0.097783	0.10123	0.099675	0.100418	0.102229
2974	0.0994983	0.100979	0.0997932	0.103042	0.0962799	0.100583	0.102656	0.0994228	0.0985521	0.0991937
2975	0.100508	0.095457	0.0984054	0.101721	0.099039	0.102566	0.0980813	0.1003	0.103498	0.100426
2976	0.0997034	0.0998919	0.0994562	0.102427	0.0990816	0.101318	0.100589	0.0984843	0.0998885	0.0991602
2977	0.0972323	0.101838	0.0971353	0.100822	0.0982601	0.100549	0.101072	0.0990453	0.102117	0.10193
2978	0.101451	0.0978043	0.103132	0.0998718	0.100102	0.0981889	0.0995352	0.100748	0.0988522	0.100315
2979	0.0995228	0.10038	0.101487	0.100116	0.0988337	0.0973585	0.0986955	0.101573	0.101586	0.100447
2980	0.0992637	0.0984762	0.100967	0.0998174	0.0995064	0.0973255	0.101152	0.101301	0.102462	0.09973
2981	0.100265	0.0977179	0.100414	0.10108	0.0981818	0.100926	0.1012	0.10027	0.0984307	0.101514
2982	0.0978756	0.0997784	0.10113	0.0977677	0.100094	0.102007	0.100289	0.10167	0.0982357	0.101153
2983	0.0996812	0.0970812	0.0972592	0.103869	0.101935	0.0994692	0.102059	0.0991171	0.0996163	0.0999129
2984	0.0999114	0.101497	0.10069	0.0998043	0.102941	0.0985342	0.0976829	0.098294	0.100832	0.0998136
2985	0.0947995	0.0980794	0.0972867	0.107214	0.100712	0.099172	0.0940205	0.101424	0.104686	0.102605
2986	0.103599	0.0980748	0.103676	0.102189	0.0984709	0.0985893	0.0999993	0.101272	0.0976754	0.0964554
2987	0.101956	0.100675	0.0985503	0.0993777	0.098637	0.0994134	0.101529	0.0987174	0.102255	0.0988892
2988	0.100979	0.0956658	0.0968589	0.104656	0.0963848	0.100195	0.101557	0.101103	0.101161	0.10144
2989	0.0992819	0.0987209	0.0981397	0.103686	0.0967532	0.101291	0.0979252	0.100592	0.105095	0.0985162
2990	0.0984552	0.102997	0.100024	0.100286	0.100369	0.0976931	0.0987304	0.101047	0.0999865	0.100411
2991	0.102224	0.100127	0.0966489	0.100371	0.0994714	0.0991664	0.102496	0.0988237	0.100584	0.100086
2992	0.100753	0.0992491	0.0970261	0.102977	0.0993489	0.0988003	0.100794	0.0986889	0.103145	0.0992176
2993	0.0987663	0.0985656	0.0977504	0.099252	0.101063	0.100285	0.100955	0.103479	0.0986089	0.101275
2994	0.0970394	0.100142	0.0998936	0.105888	0.0971224	0.0984142	0.0993904	0.0999458	0.0998491	0.102315
2995	0.100047	0.100455	0.0999732	0.100643	0.098266	0.0997738	0.102378	0.0985507	0.100117	0.0997984
2996	0.101179	0.0967915	0.100166	0.0977507	0.0993515	0.100913	0.103404	0.100527	0.098465	0.101452
2997	0.0974169	0.0996935	0.0993329	0.103933	0.101422	0.0990041	0.0975514	0.102497	0.101135	0.0980134
2998	0.0987572	0.0968199	0.0978777	0.101725	0.097727	0.101822	0.0984791	0.101642	0.105919	0.099232
2999	0.0982781	0.100162	0.0990904	0.09807	0.101207	0.100146	0.0989432	0.0988886	0.104559	0.100656
3000	0.0981537	0.0995728	0.097305	0.102507	0.101902	0.100245	0.0984206	0.102409	0.0992215	0.100264
