# Supplementary material for: Inferring multimodal latent topics from electronic health records
Source: Nat Commun. 2020 May 21;11:2536. doi: 10.1038/s41467-020-16378-3 (PMC7242436; doi:10.1038/s41467-020-16378-3)
Supplement: Supplementary file 13 — Supplementary Software 1 [file 41467_2020_16378_MOESM13_ESM.zip › Supplementary_software/mixehr/data/sim123/testData_labOnly_nmar_iter299_thetaTest.csv]

2001	0.103467	0.0940275	0.0950817	0.0920011	0.090509	0.100585	0.121206	0.0926784	0.114192	0.0963968
2002	0.10687	0.100661	0.103071	0.0940457	0.0978287	0.107418	0.0940351	0.0995941	0.0965805	0.0995029
2003	0.101233	0.103644	0.104169	0.100944	0.10455	0.0972576	0.096793	0.0983153	0.0946337	0.0981215
2004	0.105309	0.0957778	0.103306	0.0961139	0.0995348	0.0980707	0.104381	0.100962	0.0945062	0.10178
2005	0.0947119	0.0958797	0.117875	0.0937031	0.115769	0.0983291	0.0983595	0.0946125	0.0912148	0.0983867
2006	0.10575	0.0960579	0.0967972	0.101306	0.096726	0.106137	0.0971394	0.102576	0.0990965	0.0982954
2007	0.0989083	0.103681	0.103509	0.0970668	0.0994319	0.102828	0.0931463	0.10178	0.097986	0.101541
2008	0.0973317	0.102982	0.104418	0.0952069	0.0987511	0.10121	0.100665	0.0963101	0.102148	0.100879
2009	0.103743	0.0937838	0.100256	0.0980542	0.107312	0.104191	0.0984874	0.096042	0.0974182	0.100582
2010	0.0989277	0.101937	0.101599	0.103214	0.09782	0.108134	0.0988168	0.0927474	0.0966055	0.100071
2011	0.0991111	0.0921548	0.103622	0.100097	0.100549	0.106273	0.0983671	0.102041	0.0948536	0.102652
2012	0.101012	0.0985315	0.101598	0.0993957	0.0987946	0.0979889	0.103584	0.100257	0.0979384	0.100815
2013	0.0883245	0.0899046	0.120851	0.106003	0.0938905	0.10322	0.0870653	0.13392	0.085286	0.0891964
2014	0.0970982	0.102865	0.100373	0.100524	0.102898	0.0978607	0.0992868	0.0971741	0.101387	0.100688
2015	0.106316	0.103314	0.104516	0.0963245	0.0997366	0.0952109	0.0961263	0.105393	0.0908095	0.101973
2016	0.0964644	0.0938587	0.0944796	0.099037	0.0945201	0.121856	0.100159	0.0890817	0.114446	0.0961864
2017	0.101269	0.102973	0.102139	0.10275	0.0987805	0.104384	0.0968094	0.0961364	0.0937787	0.100837
2018	0.119762	0.11499	0.0935586	0.0916222	0.0912764	0.100377	0.0929656	0.0969948	0.101774	0.0968751
2019	0.093472	0.0916976	0.112567	0.0959774	0.0952265	0.0946268	0.096176	0.127218	0.0940812	0.097823
2020	0.0922478	0.115549	0.0994881	0.0936078	0.090041	0.0992558	0.0957872	0.0990797	0.119115	0.0961606
2021	0.0948458	0.121677	0.103453	0.108435	0.0913271	0.0938251	0.0971353	0.0977252	0.0939732	0.0975691
2022	0.101411	0.0949087	0.0961734	0.104531	0.0996297	0.0975666	0.0974359	0.109292	0.0978578	0.101356
2023	0.100015	0.119176	0.108471	0.0970488	0.0878347	0.0974746	0.100106	0.0974659	0.0944117	0.0975311
2024	0.100734	0.0981067	0.107296	0.0924561	0.0991525	0.0981196	0.103463	0.101174	0.0980561	0.101026
2025	0.108467	0.102676	0.0955107	0.0993424	0.0949612	0.0932268	0.103325	0.104154	0.0978615	0.100718
2026	0.105142	0.0993743	0.0965201	0.100227	0.0996211	0.101966	0.100276	0.0969358	0.0985879	0.101569
2027	0.0959331	0.0935867	0.101502	0.0876986	0.0938032	0.0930381	0.102461	0.118196	0.117517	0.096054
2028	0.0937103	0.0915481	0.107651	0.103357	0.091599	0.0976268	0.125552	0.0967331	0.0937033	0.097814
2029	0.103644	0.09407	0.0974593	0.0977713	0.0982818	0.10834	0.102776	0.0956476	0.101657	0.100369
2030	0.0944266	0.0913918	0.113181	0.0966709	0.0991216	0.0980953	0.114272	0.0970799	0.097612	0.0971668
2031	0.0951761	0.0989074	0.111166	0.0994398	0.0916741	0.102392	0.102191	0.105725	0.0904539	0.102183
2032	0.0956767	0.0957543	0.109129	0.0927929	0.100332	0.099696	0.102497	0.102088	0.0989566	0.102671
2033	0.101795	0.0999719	0.0979804	0.0983036	0.101096	0.0987493	0.101014	0.098908	0.103627	0.098641
2034	0.100883	0.101982	0.0955631	0.099127	0.103158	0.105051	0.0924449	0.0960242	0.105721	0.100415
2035	0.0928478	0.0942897	0.102801	0.117043	0.0987473	0.0970283	0.117065	0.0933037	0.089475	0.0969941
2036	0.0977482	0.0953313	0.109442	0.0960059	0.0953167	0.0977016	0.0933351	0.122395	0.0940198	0.0977522
2037	0.108089	0.0941009	0.0994231	0.0960938	0.107418	0.0929935	0.103316	0.100741	0.0971941	0.100582
2038	0.100294	0.101175	0.103441	0.0996775	0.102251	0.100147	0.0961886	0.100295	0.0963754	0.0999222
2039	0.103232	0.0965974	0.0954187	0.105204	0.105536	0.0982986	0.0951778	0.102159	0.0996601	0.0988672
2040	0.11792	0.0907634	0.0920333	0.087894	0.107312	0.08978	0.11742	0.0922722	0.111308	0.0933608
2041	0.0970296	0.0971141	0.101064	0.0982699	0.106356	0.0998943	0.0999018	0.0960101	0.104744	0.0996418
2042	0.105314	0.0976264	0.10204	0.0951116	0.103395	0.101182	0.0967231	0.0999993	0.0976443	0.100775
2043	0.109502	0.095191	0.0963255	0.0919964	0.103946	0.0940763	0.0998096	0.105213	0.102523	0.10163
2044	0.111937	0.0938274	0.0895287	0.115305	0.0940836	0.0914691	0.106979	0.111656	0.0926922	0.0923719
2045	0.104275	0.0911707	0.100625	0.0964123	0.103115	0.101161	0.0993963	0.105367	0.0973683	0.100886
2046	0.0967436	0.102546	0.0991628	0.10718	0.0908409	0.104232	0.100986	0.100111	0.0976646	0.100599
2047	0.099401	0.103976	0.101806	0.0976002	0.109023	0.0951273	0.0938112	0.0983644	0.0990984	0.101934
2048	0.100637	0.0979042	0.102236	0.0995946	0.0990107	0.105474	0.0993923	0.0969712	0.0977626	0.100846
2049	0.0938112	0.0982518	0.106857	0.096177	0.102769	0.101883	0.100425	0.0969724	0.10191	0.100666
2050	0.0929683	0.112871	0.101353	0.0913884	0.0883409	0.101333	0.0961086	0.101318	0.116576	0.0979537
2051	0.0938449	0.0878384	0.110347	0.10012	0.103695	0.100505	0.117505	0.0937624	0.0937035	0.0977944
2052	0.114945	0.0884127	0.0962707	0.100682	0.100095	0.11533	0.0941968	0.101154	0.0905037	0.0979095
2053	0.0984517	0.0943261	0.102606	0.0999744	0.0915483	0.102788	0.1059	0.104882	0.0978115	0.10148
2054	0.0931054	0.0892319	0.108188	0.101108	0.106076	0.103886	0.099436	0.102872	0.0958434	0.0995936
2055	0.10119	0.107281	0.0937219	0.0998913	0.0914343	0.0946341	0.0999008	0.104799	0.10661	0.101143
2056	0.102123	0.100128	0.108003	0.1018	0.101064	0.0953045	0.101599	0.102402	0.0877479	0.0991651
2057	0.0958376	0.0971525	0.102748	0.105539	0.105932	0.102746	0.095521	0.0986368	0.0963707	0.0992832
2058	0.107732	0.0976321	0.0948963	0.106503	0.0985272	0.0996022	0.102631	0.0993991	0.0930537	0.100135
2059	0.0964425	0.0938676	0.100909	0.106496	0.102475	0.0963458	0.103022	0.103676	0.0965659	0.100092
2060	0.100552	0.0999934	0.0961666	0.10025	0.0879427	0.101942	0.104183	0.105167	0.102422	0.101639
2061	0.0987512	0.100176	0.0999855	0.101243	0.100705	0.0987925	0.100477	0.0988242	0.0987429	0.102477
2062	0.0945635	0.0936085	0.097478	0.115319	0.119616	0.0987324	0.093573	0.0955452	0.0959505	0.0955254
2063	0.100892	0.0979906	0.0953373	0.0991621	0.103169	0.104062	0.0965383	0.0969733	0.105737	0.100473
2064	0.0934005	0.0986742	0.10936	0.0983273	0.119285	0.104353	0.0891424	0.0923563	0.0974271	0.0970292
2065	0.103571	0.097468	0.101612	0.106751	0.102537	0.0996203	0.0991107	0.099712	0.0889731	0.100382
2066	0.10091	0.0984031	0.0992956	0.099118	0.103132	0.105038	0.0926463	0.0997244	0.101302	0.100457
2067	0.0953811	0.104215	0.0993097	0.100952	0.0958984	0.0984002	0.0982009	0.102731	0.103105	0.10211
2068	0.0963495	0.0947977	0.114438	0.095775	0.0912748	0.125943	0.0953117	0.0974366	0.0897497	0.0974922
2069	0.0978428	0.101698	0.101754	0.103614	0.102821	0.105104	0.0967106	0.0930837	0.096885	0.100428
2070	0.0986246	0.0898171	0.111952	0.0970254	0.117639	0.0948347	0.102119	0.0985269	0.0924896	0.0959163
2071	0.100093	0.0991222	0.103118	0.0967457	0.0948743	0.105866	0.0991918	0.101391	0.0981772	0.101188
2072	0.100001	0.0909956	0.101802	0.103835	0.107565	0.104387	0.103441	0.0933507	0.09366	0.100725
2073	0.096819	0.102346	0.10167	0.100036	0.107044	0.0965631	0.104605	0.0892801	0.101552	0.100209
2074	0.0934618	0.0987328	0.100958	0.102843	0.0992164	0.104636	0.100854	0.0965134	0.101781	0.101069
2075	0.0962111	0.0952077	0.102384	0.0986418	0.0948341	0.109323	0.103606	0.0966282	0.101849	0.101167
2076	0.105741	0.0986667	0.100185	0.0967829	0.103898	0.0974826	0.0969879	0.101376	0.0976359	0.101229
2077	0.0964075	0.101555	0.109457	0.0947726	0.0903649	0.108287	0.100437	0.100723	0.0968386	0.100539
2078	0.102161	0.0855887	0.112178	0.0933265	0.0891844	0.0989958	0.124502	0.102101	0.0918308	0.0989955
2079	0.100038	0.0988713	0.103452	0.0887839	0.0989025	0.10162	0.0991865	0.101426	0.106406	0.101224
2080	0.0945916	0.111846	0.0948251	0.0987671	0.103645	0.101534	0.0895608	0.0928176	0.115832	0.0971902
2081	0.0970136	0.0975258	0.0946917	0.106013	0.102201	0.104189	0.0956277	0.0988758	0.10471	0.0994801
2082	0.0957913	0.101997	0.10136	0.102956	0.0978074	0.100306	0.102763	0.0960322	0.101169	0.0998431
2083	0.0939465	0.0909799	0.095979	0.115334	0.121089	0.100768	0.088496	0.0996359	0.0971529	0.0966318
2084	0.0949837	0.0961429	0.127879	0.0869758	0.0929126	0.0885344	0.109363	0.114086	0.0916991	0.0954264
2085	0.0987358	0.0971904	0.0970887	0.0988597	0.0943276	0.0962853	0.0948449	0.117897	0.108338	0.096378
2086	0.0977361	0.0955205	0.103112	0.0992906	0.0915152	0.106576	0.100602	0.105252	0.0983542	0.101793
2087	0.107034	0.0970476	0.103112	0.101363	0.0898689	0.10304	0.106684	0.102862	0.0887327	0.0997157
2088	0.0926624	0.118259	0.11128	0.0987301	0.0979871	0.0924332	0.0957543	0.0993447	0.0965753	0.0964415
2089	0.0929202	0.098852	0.113065	0.092523	0.0946699	0.0940835	0.0951312	0.122755	0.0976358	0.0973479
2090	0.100485	0.101802	0.102422	0.0989701	0.102983	0.0974791	0.0944186	0.103908	0.0969635	0.100441
2091	0.0952361	0.100797	0.103087	0.0981014	0.101455	0.0997702	0.0978251	0.0997548	0.104487	0.0994071
2092	0.0903838	0.100023	0.101957	0.118531	0.117654	0.0914727	0.100587	0.0900089	0.0912594	0.0981035
2093	0.101187	0.106695	0.098566	0.107238	0.0990157	0.100219	0.092945	0.100181	0.0932945	0.100782
2094	0.0994291	0.10524	0.0988958	0.105835	0.0936877	0.0987314	0.0953243	0.107139	0.0961296	0.0996056
2095	0.0975439	0.0938723	0.102068	0.106493	0.106899	0.0963233	0.0999103	0.103422	0.0930499	0.100202
2096	0.0980323	0.100792	0.102434	0.100615	0.101301	0.106646	0.093341	0.0982163	0.0995421	0.0988516
2097	0.101686	0.0962446	0.098475	0.10098	0.100188	0.105993	0.10109	0.0947517	0.0986498	0.102051
2098	0.096083	0.0935388	0.102167	0.111184	0.120712	0.0896475	0.0981723	0.0993099	0.0925698	0.0963
2099	0.0962331	0.106216	0.102825	0.106838	0.102504	0.100675	0.0986244	0.0921621	0.0934492	0.100428
2100	0.101692	0.0950983	0.096211	0.103581	0.0912957	0.109905	0.0976175	0.105145	0.0979708	0.101537
2101	0.100959	0.094955	0.0990363	0.107155	0.0988828	0.0968648	0.107905	0.0999649	0.0936301	0.100614
2102	0.11914	0.119256	0.102677	0.091527	0.0874034	0.0969599	0.0950882	0.100906	0.0895936	0.0970052
2103	0.089359	0.119388	0.112019	0.0954163	0.0946731	0.0980283	0.095274	0.09631	0.10178	0.0973033
2104	0.0994504	0.0936213	0.100403	0.0968177	0.0974797	0.103789	0.0977354	0.106873	0.104383	0.0992771
2105	0.108089	0.0973126	0.0974906	0.10219	0.0946327	0.099902	0.0988001	0.108144	0.0928115	0.100524
2106	0.0940171	0.103882	0.105332	0.100231	0.0913426	0.097903	0.106128	0.101172	0.0981475	0.101714
2107	0.10138	0.100022	0.107149	0.100059	0.10486	0.101647	0.0965512	0.0976648	0.0915145	0.0985393
2108	0.0961002	0.0963622	0.106004	0.0971876	0.10529	0.0957937	0.0984179	0.106186	0.0993679	0.098869
2109	0.100391	0.105846	0.106405	0.09165	0.0978157	0.100267	0.0960679	0.100432	0.100702	0.100127
2110	0.104292	0.0986631	0.107558	0.0964698	0.0991673	0.0972412	0.103755	0.101166	0.0900602	0.10107
2111	0.108252	0.0911423	0.107656	0.0954783	0.116771	0.096881	0.0877937	0.111366	0.090139	0.0933345
2112	0.122061	0.0940884	0.0916019	0.0960342	0.102713	0.100608	0.0948302	0.10416	0.0974526	0.0963595
2113	0.102953	0.0955614	0.10433	0.0959941	0.100534	0.103269	0.0971785	0.10217	0.0949836	0.102744
2114	0.100649	0.100127	0.0993936	0.104864	0.0995629	0.102073	0.0962889	0.101072	0.094242	0.101767
2115	0.10102	0.104149	0.102153	0.0997913	0.0956609	0.105855	0.100189	0.093847	0.0950621	0.102229
2116	0.0968058	0.100626	0.104309	0.10231	0.101524	0.0966854	0.0992047	0.102943	0.0957346	0.0995865
2117	0.0949443	0.091692	0.113749	0.0920497	0.0994636	0.094645	0.0930752	0.127258	0.0940325	0.0978784
2118	0.0898687	0.101624	0.0932373	0.0937375	0.0982937	0.0889443	0.0924581	0.116746	0.133112	0.0925076
2119	0.104982	0.090937	0.110056	0.0954275	0.125618	0.101179	0.0920296	0.0932386	0.0873083	0.0982928
2120	0.0960099	0.0981967	0.100959	0.0985669	0.0976357	0.10336	0.100188	0.100105	0.105046	0.0999236
2121	0.103558	0.0943194	0.100011	0.0987756	0.107018	0.10049	0.0986937	0.0995125	0.0972938	0.100209
2122	0.097804	0.103446	0.101459	0.0996649	0.0960203	0.105633	0.0939013	0.101093	0.102816	0.0979962
2123	0.0946307	0.0933361	0.10328	0.105921	0.10168	0.103031	0.106567	0.0950907	0.0965271	0.0996646
2124	0.10111	0.098829	0.0998999	0.0966625	0.0950945	0.105762	0.105564	0.0935168	0.10251	0.101102
2125	0.101959	0.0986436	0.0962702	0.108167	0.103792	0.101047	0.0975348	0.0970869	0.0942941	0.101427
2126	0.104289	0.102762	0.0980006	0.0995533	0.0988047	0.108987	0.0954436	0.0934726	0.0979865	0.10078
2127	0.102611	0.0907207	0.0997033	0.0956717	0.103468	0.101563	0.10157	0.10155	0.101918	0.101175
2128	0.103415	0.101534	0.100015	0.0998694	0.102235	0.100453	0.102606	0.0926749	0.0970749	0.100124
2129	0.0996903	0.100761	0.10869	0.0940565	0.1017	0.099982	0.102214	0.0959713	0.0966648	0.0997465
2130	0.0967155	0.106759	0.105044	0.0995416	0.0948076	0.101121	0.103782	0.0933704	0.0979186	0.100811
2131	0.0924819	0.102141	0.101083	0.106417	0.0937853	0.1035	0.10434	0.0955816	0.100669	0.100046
2132	0.10002	0.0986791	0.0971404	0.107234	0.0949472	0.104459	0.099516	0.100198	0.0972669	0.100647
2133	0.100285	0.0950995	0.110883	0.0969637	0.12483	0.0934356	0.0997577	0.0898639	0.090525	0.0975772
2134	0.09949	0.0946536	0.089438	0.116703	0.0985258	0.095749	0.1119	0.0964045	0.101238	0.0963227
2135	0.105214	0.0997576	0.104015	0.0967093	0.0959424	0.105761	0.100615	0.0981282	0.0951541	0.0981799
2136	0.0987568	0.100209	0.0997221	0.104696	0.100672	0.101977	0.0984732	0.0978105	0.0991388	0.0984822
2137	0.10103	0.0946302	0.0978627	0.0992323	0.102914	0.108667	0.100377	0.0929724	0.101874	0.100508
2138	0.0999887	0.0977098	0.10005	0.0987281	0.0942074	0.0975001	0.102637	0.107901	0.100901	0.100328
2139	0.0978555	0.101964	0.103983	0.100267	0.0984251	0.101783	0.100794	0.0968659	0.097477	0.100395
2140	0.117178	0.095094	0.0962534	0.0949762	0.0993884	0.123264	0.0920563	0.0893968	0.0945446	0.0974307
2141	0.094241	0.0996119	0.103904	0.0963061	0.0955682	0.105527	0.101758	0.0983526	0.102703	0.101948
2142	0.0983119	0.103622	0.103726	0.105492	0.100009	0.0975642	0.106762	0.0910846	0.0910972	0.102287
2143	0.0960179	0.0980092	0.103754	0.10304	0.0980239	0.0972299	0.107167	0.0992554	0.0971876	0.100113
2144	0.102744	0.0998301	0.102716	0.104832	0.100487	0.102253	0.0942983	0.102005	0.0878582	0.10277
2145	0.105259	0.0988763	0.0964028	0.0960831	0.100178	0.102106	0.0958637	0.10117	0.102619	0.101695
2146	0.101569	0.102912	0.0983193	0.0919008	0.0952739	0.114947	0.0897049	0.0964912	0.111444	0.0974255
2147	0.121627	0.093569	0.0974299	0.0976727	0.0938682	0.0954559	0.119554	0.0952604	0.088746	0.0963312
2148	0.0978353	0.104781	0.107758	0.0976202	0.0969231	0.103447	0.097311	0.0984185	0.0961631	0.0992513
2149	0.104109	0.0984929	0.0956136	0.103898	0.107616	0.100096	0.0990425	0.0933808	0.0973404	0.100678
2150	0.0959649	0.0940854	0.103357	0.0953088	0.0937912	0.104329	0.104069	0.104091	0.104914	0.0998254
2151	0.0963226	0.0874412	0.108487	0.107305	0.0916693	0.0963906	0.137451	0.0896749	0.0905517	0.0936384
2152	0.102137	0.103819	0.100406	0.0977835	0.0922633	0.0953414	0.104911	0.102568	0.0987545	0.102137
2153	0.0940103	0.0983192	0.0958877	0.0956098	0.111692	0.0934512	0.0972185	0.0970928	0.120218	0.0970037
2154	0.0936745	0.0915341	0.0982256	0.112355	0.121974	0.0973343	0.0931086	0.0964124	0.0982468	0.0971275
2155	0.0987383	0.107808	0.103906	0.100545	0.0995128	0.0979393	0.0933921	0.102042	0.0942072	0.101837
2156	0.101492	0.107473	0.101315	0.101315	0.0954492	0.101921	0.0973061	0.0977354	0.0944583	0.101544
2157	0.0936108	0.102064	0.100287	0.120604	0.0907984	0.0968047	0.113704	0.0957947	0.0893376	0.0967878
2158	0.101393	0.0908532	0.103881	0.0957118	0.0951088	0.093539	0.101305	0.122352	0.0977278	0.0974711
2159	0.0950068	0.100496	0.107033	0.0978332	0.0930429	0.0915392	0.0991063	0.119751	0.0999237	0.0955729
2160	0.103518	0.0965993	0.104768	0.0975658	0.0971285	0.0993593	0.10632	0.0993442	0.0919705	0.103152
2161	0.101711	0.0987926	0.102954	0.0962105	0.0913621	0.105471	0.101582	0.101915	0.0980459	0.101739
2162	0.105997	0.104387	0.100921	0.0984246	0.100758	0.103149	0.0932823	0.0988698	0.0952207	0.098771
2163	0.0901398	0.0985104	0.111645	0.0941952	0.0943532	0.0929856	0.0926735	0.126173	0.10149	0.0969484
2164	0.101386	0.0957174	0.0947932	0.105334	0.10483	0.105901	0.100586	0.0909312	0.0989967	0.101881
2165	0.0927564	0.112085	0.0928522	0.133318	0.103627	0.0979752	0.0927175	0.0896998	0.0912147	0.0940874
2166	0.101574	0.103364	0.0988205	0.10051	0.0995424	0.0950903	0.0958232	0.105364	0.0982968	0.101812
2167	0.103155	0.101288	0.101051	0.0954361	0.102433	0.104331	0.102335	0.0889277	0.101151	0.0998573
2168	0.0959437	0.101522	0.101254	0.0986797	0.0979968	0.101349	0.0985416	0.0994713	0.10525	0.10005
2169	0.0942169	0.102689	0.102986	0.0960718	0.102746	0.0976972	0.100383	0.0969334	0.105768	0.100593
2170	0.102015	0.100787	0.105128	0.0974906	0.0969739	0.102363	0.101129	0.0989267	0.0957789	0.0989556
2171	0.104977	0.101759	0.102006	0.100294	0.103147	0.0967815	0.10062	0.0967316	0.0929647	0.100579
2172	0.0936926	0.0991671	0.105292	0.0928244	0.0954037	0.0947172	0.108766	0.10188	0.106738	0.101466
2173	0.101945	0.0951093	0.102229	0.095872	0.0915554	0.109631	0.105879	0.0976613	0.0984418	0.101417
2174	0.0970447	0.0904209	0.0976864	0.0942084	0.0946754	0.096091	0.114119	0.104017	0.114908	0.0968719
2175	0.100487	0.0977927	0.0997732	0.102175	0.102683	0.100643	0.102765	0.0958949	0.0974162	0.100366
2176	0.0961862	0.0951503	0.105114	0.0996511	0.098832	0.0972219	0.108387	0.100493	0.0975213	0.10118
2177	0.108127	0.0940182	0.0965055	0.0919305	0.0984213	0.100771	0.107653	0.0967205	0.105651	0.100344
2178	0.0907183	0.117601	0.1135	0.0983245	0.0974207	0.102889	0.0976607	0.0884576	0.0966447	0.0960807
2179	0.0987893	0.0936476	0.106359	0.09745	0.0934849	0.107912	0.10228	0.103167	0.0962616	0.100045
2180	0.0932738	0.101251	0.108894	0.0954887	0.0979277	0.0971408	0.104334	0.100409	0.100764	0.100122
2181	0.0922214	0.0949474	0.10078	0.116415	0.0947391	0.104682	0.0957407	0.108785	0.0941411	0.0971839
2182	0.0945359	0.0986519	0.100092	0.113348	0.112415	0.097931	0.0934495	0.0976189	0.0940742	0.097798
2183	0.0949807	0.0942767	0.0984725	0.102865	0.0978604	0.100311	0.102843	0.103485	0.105134	0.0998768
2184	0.100661	0.091952	0.103081	0.100438	0.0995186	0.101215	0.100548	0.10629	0.0942361	0.101745
2185	0.101724	0.096426	0.099724	0.0978915	0.100654	0.102718	0.100924	0.0988505	0.0988111	0.102332
2186	0.119586	0.0890587	0.0954108	0.0930336	0.097792	0.120782	0.0935763	0.0984571	0.0959288	0.0957766
2187	0.105135	0.098225	0.0995707	0.102611	0.0989941	0.0971074	0.0996095	0.104187	0.093735	0.100742
2188	0.110331	0.0940683	0.114607	0.0877784	0.0949244	0.108997	0.111733	0.0924208	0.0897735	0.0937485
2189	0.095712	0.102327	0.0981898	0.10288	0.0909789	0.0922981	0.122237	0.0923724	0.106171	0.0970057
2190	0.0991687	0.0943044	0.110485	0.0957089	0.102356	0.0924185	0.11869	0.0961254	0.0931905	0.096665
2191	0.101289	0.098019	0.1076	0.0955566	0.0989183	0.101419	0.104085	0.0975213	0.0939099	0.101189
2192	0.1034	0.0944255	0.10116	0.0946032	0.102296	0.100356	0.0986133	0.103466	0.101419	0.100091
2193	0.0976431	0.107798	0.105643	0.100407	0.0954668	0.0949295	0.104297	0.097196	0.0947116	0.101802
2194	0.135705	0.0936061	0.0929584	0.0936734	0.10136	0.095099	0.0906687	0.115129	0.0887735	0.0923299
2195	0.0922987	0.0876571	0.113876	0.0987026	0.114472	0.104704	0.0958178	0.100405	0.0935637	0.097367
2196	0.0932063	0.115603	0.120144	0.0969498	0.0921793	0.118391	0.0891091	0.0900408	0.0878183	0.0950621
2197	0.0948401	0.0991339	0.102242	0.10435	0.103893	0.0936082	0.10133	0.101632	0.0978027	0.101194
2198	0.0949463	0.122161	0.118435	0.0958152	0.0939097	0.0924055	0.102762	0.0926361	0.0894001	0.0965471
2199	0.100142	0.101879	0.103777	0.102277	0.0905797	0.100708	0.102794	0.103724	0.0933735	0.100433
2200	0.0985346	0.0944799	0.100752	0.11274	0.0950848	0.0945013	0.0975554	0.118119	0.0903304	0.0974586
2201	0.0925406	0.102432	0.109325	0.0988428	0.098057	0.0935119	0.107377	0.0997143	0.0973915	0.100425
2202	0.106692	0.0974036	0.0953329	0.105228	0.0931854	0.106935	0.0976646	0.102583	0.0921296	0.102992
2203	0.108242	0.0981377	0.0971017	0.0993329	0.0985992	0.10014	0.103592	0.0968327	0.0975757	0.100525
2204	0.0972888	0.0944714	0.104409	0.0951922	0.10297	0.108801	0.0969994	0.0972149	0.101588	0.100774
2205	0.0978144	0.103546	0.101512	0.10394	0.091641	0.106785	0.0964415	0.101432	0.0949316	0.101891
2206	0.107092	0.100773	0.103543	0.0938854	0.101676	0.0997954	0.0983591	0.0987651	0.0961405	0.0996414
2207	0.0975265	0.0958005	0.100136	0.103432	0.0954726	0.0978622	0.108878	0.10081	0.0986199	0.101504
2208	0.100137	0.0941593	0.103349	0.0953849	0.102007	0.0930754	0.106988	0.10418	0.100619	0.0998666
2209	0.100463	0.10492	0.108069	0.0947478	0.0969609	0.0924444	0.10343	0.103475	0.0956832	0.0993351
2210	0.103471	0.0978769	0.0951271	0.102133	0.102835	0.0996381	0.0945024	0.103643	0.100811	0.1002
2211	0.102286	0.0952694	0.104201	0.0961782	0.104237	0.106458	0.093441	0.101032	0.0946793	0.101871
2212	0.101316	0.101867	0.10014	0.101847	0.102141	0.100438	0.095808	0.0992203	0.0971128	0.100093
2213	0.0972949	0.0989177	0.104551	0.102937	0.0949914	0.105677	0.103764	0.0965518	0.0939705	0.101032
2214	0.0972329	0.0988735	0.0980504	0.102862	0.103623	0.0972984	0.0949722	0.104566	0.101794	0.100952
2215	0.102665	0.0968224	0.0981658	0.101056	0.101921	0.102988	0.0981359	0.0987856	0.100094	0.0993585
2216	0.0982193	0.0957818	0.0928803	0.0967248	0.0959927	0.115496	0.0963473	0.0944839	0.116385	0.0980513
2217	0.0977673	0.099953	0.10389	0.0971979	0.0993648	0.106357	0.0971435	0.0978478	0.098617	0.10169
2218	0.100178	0.101443	0.102143	0.0999853	0.098114	0.0963695	0.100057	0.104617	0.0966491	0.100308
2219	0.10076	0.0984826	0.101782	0.100335	0.0984919	0.101832	0.103493	0.096728	0.0975386	0.100423
2220	0.105984	0.0993826	0.0932907	0.104902	0.100101	0.102179	0.100428	0.0940195	0.0987578	0.101376
2221	0.107871	0.106178	0.102356	0.095889	0.0944884	0.100533	0.0945001	0.104666	0.092854	0.100396
2222	0.101453	0.0909299	0.0966756	0.0928196	0.122436	0.0934031	0.0969658	0.0972505	0.110956	0.0972908
2223	0.097926	0.107878	0.101805	0.103859	0.0955184	0.105625	0.0934633	0.0973011	0.0947857	0.101858
2224	0.0922076	0.0912344	0.113156	0.0986499	0.0947359	0.125797	0.0956614	0.0963961	0.0935067	0.0973653
2225	0.0999256	0.100783	0.104275	0.0939042	0.101694	0.104057	0.0993885	0.0951048	0.100862	0.0997553
2226	0.104207	0.0979108	0.0993778	0.0994659	0.0949969	0.104358	0.108096	0.0934379	0.0972966	0.100813
2227	0.101513	0.103401	0.0989649	0.100214	0.0951476	0.109709	0.0935591	0.0975989	0.0985888	0.101367
2228	0.0920257	0.101858	0.108689	0.101526	0.0975017	0.0959669	0.102416	0.103291	0.0963531	0.0999388
2229	0.111246	0.0915231	0.10356	0.0918101	0.0951016	0.0944767	0.0974987	0.122662	0.0938544	0.0974776
2230	0.102201	0.0993664	0.0983953	0.104968	0.104639	0.0913571	0.109269	0.0935194	0.0947489	0.101779
2231	0.104835	0.0951457	0.0952682	0.108048	0.103906	0.0968519	0.100244	0.100773	0.0938692	0.101267
2232	0.0997703	0.0944365	0.0977442	0.117578	0.107286	0.100167	0.0994344	0.0967781	0.0897911	0.0968167
2233	0.0977557	0.0910481	0.0997434	0.0920846	0.122674	0.105018	0.0930494	0.0900341	0.110989	0.0976005
2234	0.0926214	0.10111	0.109962	0.0976211	0.0966141	0.108002	0.0989056	0.0955618	0.0960126	0.103186
2235	0.105066	0.0946305	0.102458	0.0892821	0.0958635	0.102011	0.104262	0.102152	0.102389	0.101702
2236	0.102495	0.100927	0.105009	0.0971872	0.0895735	0.119498	0.0939602	0.0985672	0.0960718	0.0958883
2237	0.0997187	0.0983689	0.102423	0.0990725	0.107284	0.0966003	0.0984626	0.0998685	0.0975531	0.100542
2238	0.0939581	0.098437	0.114374	0.0911431	0.0906975	0.0976458	0.0926016	0.125908	0.0971155	0.096913
2239	0.0953552	0.112077	0.0928935	0.0954506	0.100156	0.0983384	0.0935673	0.0935848	0.121616	0.0978111
2240	0.0939559	0.0943694	0.106717	0.0992205	0.094785	0.0975825	0.0923643	0.126226	0.0971631	0.0968067
2241	0.0969395	0.0991384	0.104936	0.0994498	0.0990124	0.101069	0.0966415	0.10417	0.0974476	0.100916
2242	0.10492	0.10193	0.0962955	0.0990064	0.0946476	0.096767	0.10481	0.0996973	0.101772	0.100412
2243	0.101127	0.099228	0.102167	0.0984818	0.0988702	0.10562	0.099215	0.0961955	0.0980388	0.100909
2244	0.100286	0.093831	0.103552	0.0988083	0.0980319	0.104701	0.103009	0.100262	0.0970415	0.100101
2245	0.0981026	0.0998876	0.0981643	0.100901	0.0917897	0.0985128	0.105305	0.102645	0.102944	0.102013
2246	0.0959576	0.102043	0.101382	0.0986027	0.0981376	0.0971053	0.0984942	0.103289	0.105126	0.0999269
2247	0.0918335	0.109198	0.0916901	0.0944485	0.0977696	0.0920959	0.109799	0.0885001	0.133485	0.0919952
2248	0.101319	0.0942006	0.107497	0.0953004	0.107799	0.101317	0.0967285	0.100334	0.0938556	0.101117
2249	0.103327	0.0978339	0.10395	0.0907918	0.0905484	0.100644	0.102899	0.108059	0.101148	0.100454
2250	0.0940857	0.104183	0.101073	0.101802	0.100194	0.0952375	0.100718	0.0983148	0.102827	0.101837
2251	0.0892025	0.0943925	0.102724	0.0913206	0.0944365	0.0970081	0.12132	0.0932232	0.119539	0.0968335
2252	0.104161	0.0976618	0.100912	0.0986949	0.0979304	0.104563	0.0987174	0.100143	0.0970878	0.0999109
2253	0.0932887	0.103551	0.109104	0.113614	0.0954001	0.0869463	0.117524	0.0960948	0.0902049	0.0934986
2254	0.0952085	0.0967859	0.103714	0.0869772	0.0968149	0.121637	0.0908824	0.0952952	0.113136	0.0992778
2255	0.0989469	0.096822	0.101884	0.100402	0.100775	0.106397	0.0983138	0.0977852	0.0997723	0.098635
2256	0.0928849	0.0909396	0.112462	0.0993906	0.0986132	0.0928792	0.121517	0.0998266	0.0932043	0.0973074
2257	0.102845	0.105385	0.0998324	0.101367	0.101717	0.103264	0.0941494	0.0950566	0.096729	0.0996512
2258	0.0924023	0.0936842	0.0978524	0.0944853	0.120533	0.0931808	0.0981415	0.0954108	0.118494	0.0961056
2259	0.0996018	0.105001	0.102948	0.0978457	0.101542	0.10371	0.0950777	0.094778	0.100014	0.0993473
2260	0.121427	0.108224	0.0967607	0.101168	0.101533	0.0946866	0.0940737	0.098271	0.0880816	0.0954984
2261	0.108451	0.0942837	0.10163	0.100567	0.102982	0.0969826	0.103617	0.101038	0.089336	0.100791
2262	0.107899	0.0980934	0.0945493	0.0990576	0.0985847	0.10409	0.103288	0.092812	0.101675	0.100205
2263	0.100186	0.104639	0.0977448	0.100755	0.09319	0.0993613	0.103159	0.0982022	0.104007	0.0989404
2264	0.0969085	0.0872139	0.104479	0.0952541	0.102876	0.108822	0.0967092	0.10514	0.101385	0.100771
2265	0.100142	0.0977781	0.103867	0.0958001	0.0944512	0.0932873	0.124342	0.0924467	0.100932	0.0965778
2266	0.105264	0.0912113	0.105576	0.10043	0.104033	0.101272	0.104671	0.0981328	0.0870387	0.101826
2267	0.0972439	0.0909453	0.10179	0.107138	0.103034	0.104243	0.105028	0.0961333	0.0935669	0.100638
2268	0.107033	0.0956118	0.103753	0.0967006	0.0965017	0.102716	0.0981949	0.10584	0.0908029	0.102448
2269	0.0984003	0.0922094	0.10888	0.0897828	0.0959563	0.10241	0.0901331	0.124348	0.0986078	0.0983354
2270	0.101499	0.0961062	0.107155	0.100379	0.0928721	0.123355	0.0933332	0.0975332	0.0917401	0.0948888
2271	0.113901	0.119267	0.0976105	0.095317	0.0947221	0.0930162	0.0988312	0.0929289	0.0977526	0.0967703
2272	0.108844	0.102805	0.0938487	0.101082	0.099489	0.101529	0.0997853	0.093658	0.0982416	0.101092
2273	0.104662	0.0952176	0.0977934	0.0926314	0.103857	0.0974954	0.0997349	0.101359	0.106437	0.101006
2274	0.0993948	0.100228	0.102755	0.0988019	0.101613	0.0993821	0.103303	0.0955354	0.0996041	0.0992195
2275	0.104084	0.0985383	0.0989624	0.0961931	0.0990258	0.0930642	0.103167	0.105029	0.101453	0.100565
2276	0.105394	0.0982314	0.100391	0.107678	0.0990909	0.10148	0.0994266	0.100452	0.0864973	0.101135
2277	0.106738	0.105137	0.100787	0.0980643	0.0934494	0.098611	0.102253	0.0994938	0.0958924	0.099434
2278	0.101421	0.101383	0.103854	0.0934697	0.0980487	0.104686	0.0999314	0.0953865	0.101405	0.100204
2279	0.114561	0.0928525	0.103833	0.0969767	0.0860945	0.0944977	0.0975543	0.131843	0.0885397	0.0919324
2280	0.0975504	0.0910905	0.110847	0.0958279	0.125022	0.0898317	0.0932737	0.104529	0.0937282	0.0974757
2281	0.0970142	0.0988257	0.100246	0.10408	0.0986408	0.104482	0.100756	0.0971452	0.0978854	0.10093
2282	0.0946954	0.0928865	0.105008	0.100456	0.0968928	0.10322	0.105617	0.101954	0.0999413	0.0988819
2283	0.10501	0.102976	0.10593	0.089221	0.0998985	0.0979214	0.104202	0.0941551	0.0987474	0.101718
2284	0.0991893	0.100846	0.101668	0.101718	0.110032	0.0990663	0.0973294	0.0916692	0.095885	0.10273
2285	0.0969702	0.0919069	0.10139	0.0923765	0.0916052	0.105446	0.100031	0.111805	0.110263	0.097902
2286	0.0976148	0.099835	0.102978	0.108092	0.0954811	0.10516	0.10168	0.0967804	0.0906055	0.101563
2287	0.0996472	0.101545	0.10568	0.105829	0.0977029	0.0957452	0.102167	0.102782	0.0888035	0.0996453
2288	0.0960843	0.0971081	0.0968324	0.0934906	0.0981476	0.0925055	0.115457	0.0954611	0.119045	0.0961755
2289	0.103284	0.101619	0.106453	0.0918471	0.0901592	0.100587	0.107568	0.100622	0.0968875	0.100524
2290	0.0988126	0.0959612	0.107676	0.0979817	0.109606	0.0996619	0.0969568	0.0989008	0.0914812	0.10255
2291	0.106021	0.10304	0.103817	0.101501	0.095841	0.0988199	0.100014	0.101915	0.0869844	0.101719
2292	0.0956693	0.108631	0.1048	0.101296	0.0961652	0.0988343	0.0940834	0.103005	0.0949259	0.102538
2293	0.0958067	0.101557	0.101932	0.105801	0.106225	0.0958552	0.0940373	0.102999	0.0961266	0.099582
2294	0.102379	0.100084	0.0972794	0.104603	0.0925997	0.102956	0.0967576	0.106166	0.0948027	0.102506
2295	0.105483	0.0982528	0.103415	0.0956063	0.103386	0.0944713	0.0952326	0.109023	0.0936072	0.101232
2296	0.105496	0.102479	0.0980869	0.0985369	0.0991746	0.0963214	0.0926611	0.108789	0.0975777	0.100967
2297	0.0935482	0.0939776	0.103735	0.0974309	0.102456	0.104459	0.0958559	0.103446	0.105015	0.0998554
2298	0.101835	0.0997175	0.0975295	0.100226	0.105173	0.0979818	0.101439	0.0941078	0.103564	0.098591
2299	0.0965678	0.0905274	0.109618	0.0978567	0.0981665	0.103953	0.104794	0.103781	0.0933432	0.100622
2300	0.0997645	0.0968936	0.105563	0.0979581	0.0973646	0.103898	0.0995301	0.102994	0.0959687	0.0995578
2301	0.0982965	0.108447	0.0975945	0.109098	0.0963145	0.0947683	0.0969285	0.101865	0.0948025	0.102264
2302	0.10175	0.0984605	0.10232	0.092821	0.108276	0.101623	0.0934541	0.0977777	0.102196	0.101277
2303	0.118276	0.0877784	0.0959598	0.0918066	0.0913582	0.104777	0.121116	0.0934939	0.0977705	0.0973048
2304	0.100031	0.105601	0.103644	0.0953499	0.094006	0.101046	0.106923	0.0923916	0.101081	0.0998078
2305	0.0958226	0.0947729	0.0992362	0.103823	0.0948583	0.104386	0.107931	0.0971683	0.101344	0.100704
2306	0.121872	0.0984527	0.0942235	0.098485	0.0987193	0.0923204	0.08774	0.121461	0.0895478	0.0968687
2307	0.095445	0.0993898	0.101819	0.105594	0.0962301	0.107112	0.102202	0.0948448	0.0950253	0.102303
2308	0.108309	0.0942914	0.0967896	0.0995026	0.0987085	0.100209	0.0992436	0.105192	0.0970984	0.100648
2309	0.0975917	0.0997664	0.102427	0.100082	0.0877514	0.0975641	0.105924	0.10936	0.0979776	0.101419
2310	0.0999828	0.0907482	0.108387	0.0955526	0.0950414	0.125904	0.0990701	0.0931982	0.093854	0.0971606
2311	0.0988871	0.0989984	0.103046	0.10339	0.0992643	0.106195	0.0977358	0.0969673	0.0937904	0.101523
2312	0.0954858	0.0959071	0.0983162	0.103748	0.104629	0.102232	0.0980987	0.0973508	0.102729	0.10176
2313	0.100337	0.101987	0.0975099	0.1063	0.0981105	0.107933	0.0959113	0.0952159	0.09689	0.0998821
2314	0.106946	0.103876	0.0998383	0.0967402	0.100482	0.0956087	0.0969689	0.101721	0.0955065	0.102418
2315	0.108967	0.0984345	0.09168	0.104515	0.0955029	0.105167	0.09984	0.0975525	0.0976219	0.101086
2316	0.107913	0.0938983	0.0974166	0.102148	0.0983172	0.103936	0.0988476	0.103728	0.0933289	0.10032
2317	0.0987689	0.102697	0.105557	0.100033	0.108328	0.0985154	0.0934781	0.0967897	0.0942647	0.101368
2318	0.0996216	0.0962145	0.106046	0.0965885	0.100431	0.10255	0.102388	0.098417	0.0951794	0.102221
2319	0.0956416	0.0872653	0.0897803	0.136021	0.107031	0.0965395	0.092006	0.112318	0.0899198	0.093462
2320	0.0942056	0.0985188	0.0942525	0.0957146	0.0949328	0.0943784	0.0932811	0.118699	0.119159	0.0972474
2321	0.104821	0.102732	0.101029	0.103263	0.0991708	0.0967595	0.0997873	0.100896	0.0899047	0.101545
2322	0.0998631	0.093467	0.0992823	0.0988566	0.102332	0.113543	0.0984247	0.092331	0.105367	0.0962675
2323	0.100828	0.0946723	0.0951908	0.103493	0.103002	0.108453	0.09253	0.100592	0.101175	0.100224
2324	0.0976448	0.0985321	0.101503	0.0958292	0.107018	0.0973687	0.100057	0.096461	0.105426	0.100236
2325	0.0992607	0.0981978	0.109388	0.0922028	0.0870917	0.100759	0.12463	0.0928705	0.097702	0.0970997
2326	0.0943058	0.098335	0.11012	0.0962164	0.107498	0.0977596	0.100472	0.0970017	0.0970378	0.100774
2327	0.100263	0.0977722	0.114008	0.0937725	0.0903637	0.103612	0.0921155	0.120617	0.0894256	0.0966512
2328	0.0950375	0.0903393	0.0944763	0.0974668	0.120318	0.0990181	0.0979879	0.0915047	0.118319	0.09591
2329	0.0990589	0.105963	0.100942	0.0987097	0.0903628	0.100362	0.107337	0.095655	0.101456	0.100211
2330	0.107122	0.0970467	0.0990529	0.0941978	0.0975294	0.10757	0.0976763	0.09983	0.100154	0.0996594
2331	0.103539	0.101876	0.108027	0.0909435	0.0943124	0.0927557	0.114282	0.0995449	0.0970357	0.0970166
2332	0.109374	0.0994092	0.0940012	0.103682	0.0996418	0.101176	0.0921016	0.105237	0.094118	0.101476
2333	0.102609	0.100854	0.103375	0.0981753	0.101535	0.107301	0.0978889	0.0920766	0.0964203	0.0994626
2334	0.124262	0.095241	0.0992003	0.0929277	0.10868	0.101703	0.0968855	0.0946338	0.0875769	0.098402
2335	0.0985968	0.0987128	0.105298	0.100198	0.0951409	0.0987507	0.101957	0.105059	0.0943642	0.101603
2336	0.103414	0.0979695	0.0973219	0.110819	0.0944593	0.108008	0.0946362	0.103542	0.0929613	0.0965647
2337	0.0965577	0.106587	0.101825	0.103655	0.0988547	0.0902586	0.10779	0.0961706	0.0977727	0.100674
2338	0.0932127	0.120925	0.0944297	0.113885	0.0913883	0.0972945	0.0931364	0.0973145	0.101932	0.0970348
2339	0.104973	0.0916534	0.0954589	0.0989001	0.103662	0.0968242	0.104517	0.100763	0.102246	0.101251
2340	0.102745	0.0968793	0.103431	0.0981855	0.101996	0.107388	0.0977678	0.0957944	0.095881	0.0995456
2341	0.10176	0.101934	0.101813	0.0992161	0.107284	0.100737	0.0964382	0.0928699	0.0975263	0.100378
2342	0.1011	0.0983808	0.104742	0.0961526	0.102846	0.0969435	0.100807	0.100827	0.0971533	0.10078
2343	0.0972012	0.0943396	0.10156	0.10374	0.107467	0.100081	0.100728	0.0970732	0.097058	0.100664
2344	0.095095	0.0906046	0.116093	0.0949954	0.109076	0.103847	0.09881	0.100385	0.0928671	0.096926
2345	0.10932	0.0948118	0.0952535	0.0989935	0.0916732	0.101055	0.104638	0.105039	0.097874	0.101446
2346	0.099077	0.0961699	0.0938675	0.0932552	0.0969664	0.0991593	0.0908137	0.116258	0.116026	0.0987583
2347	0.0994467	0.096685	0.103947	0.0944462	0.0930619	0.104503	0.105815	0.0995207	0.0994007	0.103014
2348	0.0981371	0.10264	0.103044	0.095337	0.0989749	0.105446	0.0962828	0.0971419	0.102092	0.100819
2349	0.102276	0.0953278	0.0982628	0.0999171	0.0924721	0.10283	0.105546	0.101754	0.0993813	0.102323
2350	0.100948	0.0980711	0.104655	0.0952859	0.0987378	0.0972619	0.10541	0.100245	0.0980676	0.101069
2351	0.0963266	0.09776	0.0976269	0.0912292	0.0945807	0.0902696	0.111788	0.10397	0.119998	0.0967221
2352	0.100277	0.0979721	0.100144	0.102214	0.0980039	0.108378	0.0958086	0.0994459	0.0972664	0.100359
2353	0.0934139	0.0948058	0.0936165	0.117791	0.103859	0.0939746	0.0959317	0.110906	0.101594	0.0941753
2354	0.0970153	0.0997773	0.104442	0.0965132	0.104294	0.105841	0.0960701	0.0946212	0.0991739	0.102127
2355	0.0977912	0.103747	0.100054	0.104251	0.0923644	0.102497	0.100387	0.101262	0.0992954	0.0982563
2356	0.0907602	0.0919895	0.101654	0.0969459	0.118406	0.101725	0.0940147	0.0946988	0.111511	0.0983205
2357	0.101033	0.0987692	0.0994566	0.102686	0.0945832	0.10115	0.103784	0.100012	0.0978174	0.100708
2358	0.10186	0.0940356	0.101987	0.106955	0.107368	0.100844	0.0967816	0.0997128	0.0896699	0.100496
2359	0.0982669	0.0919571	0.108438	0.0994115	0.0997546	0.10231	0.104807	0.10144	0.0908851	0.102125
2360	0.096659	0.0980666	0.105196	0.103317	0.10298	0.0974948	0.0986423	0.103941	0.0928506	0.100505
2361	0.106269	0.100727	0.107916	0.0934893	0.0967326	0.103386	0.0972529	0.102267	0.0920509	0.099177
2362	0.0968009	0.0947804	0.0919927	0.0967093	0.0952167	0.0943636	0.099394	0.114995	0.119147	0.0970589
2363	0.092756	0.0909652	0.131482	0.0849765	0.115063	0.108185	0.105824	0.0860377	0.0910118	0.0912206
2364	0.0961363	0.0977279	0.106611	0.0987774	0.0980119	0.10154	0.107362	0.0957903	0.0972548	0.100408
2365	0.0943893	0.0921213	0.0955807	0.123135	0.108551	0.101659	0.0980425	0.0975091	0.0907142	0.0983466
2366	0.096053	0.0906719	0.100471	0.120403	0.0987311	0.0960897	0.121686	0.0923594	0.0862412	0.0969113
2367	0.101062	0.0909239	0.10158	0.103646	0.0988398	0.100861	0.105011	0.104088	0.0929884	0.100689
2368	0.0977721	0.0877664	0.102347	0.100052	0.104062	0.101692	0.10868	0.097734	0.0983175	0.101371
2369	0.110908	0.114905	0.10251	0.0961905	0.0906471	0.0976009	0.0964803	0.100549	0.093077	0.09677
2370	0.0968832	0.0975883	0.103599	0.102985	0.0976534	0.100339	0.10001	0.104238	0.0964144	0.100005
2371	0.0987997	0.106661	0.0907879	0.0985088	0.097937	0.0959653	0.0980435	0.0988794	0.119283	0.0958308
2372	0.107523	0.10578	0.101244	0.0955427	0.0981419	0.0962896	0.0984907	0.1001	0.0969177	0.099878
2373	0.101107	0.0988524	0.106285	0.0918151	0.0990936	0.101656	0.0993657	0.10156	0.0984176	0.101487
2374	0.0968613	0.0989047	0.0978711	0.107492	0.0991709	0.097166	0.103449	0.100278	0.0980564	0.100957
2375	0.0931425	0.0981332	0.103683	0.106275	0.0980203	0.104432	0.0960929	0.10316	0.0969326	0.0998572
2376	0.0990946	0.0967979	0.102645	0.0988429	0.097263	0.0993445	0.103368	0.103389	0.0998408	0.0991518
2377	0.0991153	0.10241	0.109744	0.100069	0.0980522	0.10053	0.103028	0.0964633	0.0895187	0.100445
2378	0.100953	0.0990564	0.0984227	0.0993014	0.0989691	0.09786	0.099227	0.104095	0.101552	0.100689
2379	0.112575	0.0898281	0.101977	0.0936706	0.0982002	0.121878	0.0886056	0.103276	0.0926744	0.0963697
2380	0.0955994	0.0971025	0.094577	0.119928	0.110578	0.0913533	0.0997988	0.0988603	0.0964292	0.0959619
2381	0.0948566	0.0965909	0.104849	0.105711	0.100337	0.10287	0.102446	0.098089	0.0913753	0.102637
2382	0.097512	0.0952709	0.102586	0.0960078	0.0916909	0.097895	0.10886	0.106067	0.102433	0.10157
2383	0.0992091	0.0902452	0.103619	0.0954139	0.10666	0.104444	0.102772	0.0962837	0.101178	0.0998475
2384	0.107207	0.101595	0.0985591	0.0995063	0.0979458	0.10015	0.102614	0.0960093	0.0967319	0.0996682
2385	0.0979441	0.0991941	0.104215	0.0997221	0.100065	0.0974292	0.102241	0.101243	0.0992827	0.0983419
2386	0.0942498	0.0984974	0.104335	0.0993184	0.107409	0.0967557	0.100403	0.0969737	0.101369	0.100612
2387	0.105229	0.0989758	0.102743	0.0962653	0.0998402	0.101179	0.100662	0.0982467	0.0948948	0.101775
2388	0.0963449	0.0944155	0.0951265	0.0943118	0.0944519	0.096895	0.095155	0.11816	0.118565	0.0967809
2389	0.102588	0.103958	0.0996809	0.101113	0.100791	0.0984553	0.0945767	0.101438	0.0990053	0.0983411
2390	0.109579	0.0993667	0.106141	0.0962209	0.0996675	0.0981929	0.100179	0.101065	0.0871319	0.101949
2391	0.103011	0.104507	0.0974299	0.0985628	0.0972065	0.0960974	0.101725	0.0990032	0.103862	0.0987913
2392	0.100798	0.094355	0.0914795	0.115755	0.0985324	0.112675	0.092552	0.0998573	0.0973033	0.0967759
2393	0.104872	0.098099	0.0997908	0.0910331	0.0988489	0.0979047	0.0991126	0.103958	0.105855	0.100569
2394	0.0973468	0.103255	0.103184	0.0956121	0.091225	0.10575	0.0990773	0.10151	0.101801	0.10112
2395	0.100693	0.0980109	0.101955	0.0996299	0.094899	0.101238	0.0996857	0.105388	0.0973844	0.100933
2396	0.0999534	0.0951897	0.0985172	0.107598	0.0988441	0.104838	0.0995915	0.100394	0.0939051	0.101138
2397	0.100429	0.101509	0.101043	0.101956	0.102658	0.103556	0.0960389	0.0955717	0.0971191	0.100049
2398	0.100574	0.0901537	0.107809	0.0982973	0.124414	0.0930268	0.0991165	0.0958241	0.0931402	0.0969389
2399	0.0956559	0.0971473	0.105132	0.0989838	0.0971531	0.100466	0.106316	0.0996004	0.099881	0.0993192
2400	0.0957498	0.101571	0.0981496	0.11632	0.0903707	0.117735	0.0944157	0.0962634	0.0927556	0.0963699
2401	0.0932823	0.101677	0.103061	0.0993263	0.101885	0.0967194	0.0998582	0.0999407	0.104707	0.0995355
2402	0.107585	0.0975386	0.0986557	0.0986931	0.0979953	0.099311	0.10722	0.0963013	0.0965443	0.100106
2403	0.115008	0.099941	0.0955923	0.0967592	0.0849652	0.0953127	0.100515	0.118686	0.0947557	0.0982583
2404	0.103324	0.0940196	0.0985793	0.0943876	0.0941312	0.103459	0.107043	0.100049	0.105075	0.0999099
2405	0.0961641	0.0971846	0.107141	0.0988072	0.102441	0.0936418	0.107405	0.099676	0.0967353	0.100446
2406	0.0940029	0.0982716	0.103225	0.0994306	0.102979	0.105428	0.0929021	0.101207	0.101616	0.100813
2407	0.100894	0.0984246	0.100208	0.100517	0.107578	0.0978428	0.0989833	0.0970944	0.0978188	0.100671
2408	0.0924875	0.101373	0.102869	0.106159	0.100788	0.0962203	0.10293	0.0984844	0.0958476	0.102948
2409	0.0993955	0.105514	0.104438	0.0983149	0.101782	0.100936	0.0938079	0.0989286	0.0968067	0.0998479
2410	0.106682	0.0955055	0.0982745	0.0963157	0.100021	0.0983286	0.106575	0.0973232	0.0991489	0.101936
2411	0.102486	0.101306	0.0966815	0.102205	0.101837	0.0955863	0.0938509	0.106889	0.100037	0.0992716
2412	0.113539	0.0896869	0.10383	0.0977042	0.0980547	0.116276	0.110046	0.0877847	0.0892104	0.0926838
2413	0.11524	0.103586	0.093154	0.100781	0.0958242	0.0943678	0.0903203	0.113757	0.0950614	0.0979664
2414	0.106733	0.0954593	0.10095	0.100749	0.100636	0.09934	0.105172	0.0974823	0.0911767	0.102157
2415	0.113768	0.11944	0.100023	0.0928132	0.0951339	0.0896329	0.111315	0.0863203	0.0977486	0.0936509
2416	0.110367	0.0907677	0.102572	0.0954095	0.0990562	0.0980039	0.115973	0.0962095	0.0938914	0.0971444
2417	0.109573	0.099293	0.0991372	0.0961203	0.100201	0.102083	0.0959166	0.101013	0.0948155	0.101801
2418	0.0977097	0.102889	0.10282	0.100166	0.0878664	0.101897	0.10604	0.101005	0.0978948	0.101617
2419	0.0965094	0.0938678	0.107791	0.102198	0.0940831	0.120199	0.0958571	0.099338	0.092592	0.0965471
2420	0.100469	0.102404	0.105253	0.10329	0.102463	0.0936342	0.0985579	0.103679	0.0895059	0.100396
2421	0.101023	0.106519	0.101614	0.103737	0.0948038	0.0959863	0.105012	0.0970122	0.0936251	0.100649
2422	0.109709	0.0972525	0.1048	0.0978209	0.0943158	0.0963626	0.0962173	0.116615	0.0895233	0.0965264
2423	0.0957718	0.0930477	0.0933966	0.119485	0.0977747	0.12104	0.0919936	0.0950703	0.0963177	0.0960006
2424	0.100616	0.0880844	0.10291	0.100425	0.0953886	0.10992	0.104529	0.101919	0.094049	0.101728
2425	0.123173	0.105207	0.0952498	0.0949947	0.0989547	0.0967228	0.103292	0.0919757	0.0936602	0.0966716
2426	0.0984674	0.0912756	0.10006	0.0995634	0.10791	0.0982998	0.0972491	0.104371	0.101849	0.100954
2427	0.10779	0.0936994	0.100891	0.0946342	0.0981146	0.0994881	0.107336	0.100353	0.0972518	0.100192
2428	0.101145	0.102027	0.107242	0.0921812	0.10296	0.101002	0.101066	0.0933731	0.0978397	0.100812
2429	0.104532	0.101488	0.101131	0.101988	0.0942517	0.1081	0.0958505	0.0992476	0.0930864	0.100061
2430	0.0965537	0.0992397	0.104022	0.103537	0.09928	0.105196	0.0995037	0.0970419	0.0937699	0.101634
2431	0.101157	0.0985478	0.104575	0.0952777	0.0950154	0.0971678	0.108118	0.101044	0.0979393	0.100886
2432	0.105378	0.0944984	0.0983195	0.102839	0.0987566	0.101451	0.0995425	0.104384	0.0937742	0.10096
2433	0.0947993	0.0990839	0.099806	0.107709	0.103571	0.0975074	0.105567	0.0928917	0.0982283	0.101022
2434	0.0974449	0.0953782	0.102264	0.101113	0.0954435	0.105942	0.101464	0.101601	0.0977895	0.101368
2435	0.10471	0.103263	0.0989053	0.0931892	0.0994394	0.098002	0.0922135	0.10621	0.102593	0.101643
2436	0.0932844	0.0909535	0.100256	0.0983309	0.0985901	0.122675	0.0929743	0.0960972	0.109679	0.0968405
2437	0.0964457	0.0977739	0.106879	0.0977854	0.0980812	0.108376	0.0965677	0.0997672	0.0974405	0.1004
2438	0.0985649	0.0921986	0.103183	0.0975164	0.104327	0.106739	0.0982752	0.0984923	0.0985192	0.101969
2439	0.0967087	0.0944076	0.0989067	0.121003	0.116172	0.096127	0.0928335	0.100029	0.086469	0.0971262
2440	0.107521	0.101388	0.101138	0.0955331	0.102539	0.0962686	0.0984866	0.100103	0.0970146	0.0998787
2441	0.109414	0.103042	0.100119	0.0961172	0.0918393	0.101054	0.100501	0.102	0.094171	0.10165
2442	0.0961282	0.099326	0.10217	0.102892	0.0873822	0.100427	0.108298	0.104636	0.0975321	0.101074
2443	0.101244	0.0947327	0.0979613	0.103339	0.0996812	0.0978297	0.108707	0.096753	0.0984105	0.101497
2444	0.097547	0.103147	0.10526	0.0971142	0.099378	0.0987316	0.100445	0.0979712	0.0987114	0.10156
2445	0.0917887	0.0999752	0.114492	0.0966972	0.120748	0.0943407	0.0938576	0.0944707	0.0946133	0.0982316
2446	0.109539	0.0986867	0.0990448	0.0992605	0.0952447	0.119054	0.0938633	0.0931159	0.0940397	0.0977191
2447	0.0997728	0.0975421	0.098178	0.0985861	0.0980176	0.103337	0.0996691	0.100083	0.105027	0.0998914
2448	0.0946495	0.121367	0.105877	0.109425	0.0992477	0.0943853	0.0969398	0.0901071	0.0904138	0.0974228
2449	0.106686	0.0968795	0.10034	0.09083	0.101298	0.099433	0.101639	0.099316	0.104257	0.0992127
2450	0.0965693	0.0865617	0.105073	0.111031	0.111694	0.120635	0.0925665	0.0918132	0.0898739	0.0930907
2451	0.095867	0.102947	0.104806	0.0963236	0.0907877	0.105404	0.107936	0.0934131	0.101517	0.100829
2452	0.0995827	0.10824	0.10355	0.100815	0.100134	0.0954204	0.0979345	0.0976215	0.0945842	0.102147
2453	0.0998906	0.0933945	0.112162	0.0944826	0.123097	0.103223	0.0916846	0.092014	0.0929142	0.0960969
2454	0.100881	0.106814	0.0981062	0.107458	0.094633	0.100371	0.0969177	0.100225	0.0938695	0.100875
2455	0.117146	0.0944882	0.0998815	0.0938452	0.106483	0.103806	0.0909843	0.103543	0.0928402	0.096382
2456	0.0972123	0.0921344	0.109808	0.0954749	0.0922067	0.122157	0.0959032	0.10135	0.0944091	0.0982609
2457	0.103544	0.0927378	0.102799	0.0936736	0.105827	0.103628	0.0914247	0.106773	0.0999629	0.0992254
2458	0.11148	0.120137	0.103708	0.0929169	0.0948971	0.0983237	0.0932681	0.093422	0.0942182	0.0973617
2459	0.101589	0.0988678	0.0988169	0.100448	0.0918555	0.0990592	0.0997957	0.109734	0.0981191	0.101756
2460	0.107308	0.105699	0.0975192	0.095521	0.102506	0.104402	0.0904904	0.096139	0.100692	0.0998569
2461	0.0958571	0.100032	0.105942	0.0926524	0.100517	0.102624	0.0980441	0.0987175	0.103155	0.102325
2462	0.0953854	0.0971383	0.102726	0.097897	0.0969655	0.107071	0.099506	0.0994579	0.10435	0.0993008
2463	0.0877797	0.104773	0.0968502	0.0927654	0.0893677	0.0982949	0.0914723	0.115591	0.131647	0.0916571
2464	0.106193	0.100224	0.0977756	0.100246	0.105042	0.0981072	0.0967093	0.0981753	0.0950485	0.102693
2465	0.102353	0.0998549	0.0971131	0.0976999	0.10439	0.0954115	0.100169	0.0985008	0.102857	0.102023
2466	0.123157	0.0948334	0.0963122	0.0920788	0.0915401	0.105071	0.0959035	0.10947	0.0937435	0.0974229
2467	0.105374	0.0982132	0.102442	0.0944373	0.0988884	0.101421	0.0995941	0.100281	0.0980716	0.101079
2468	0.0989152	0.0919707	0.103497	0.0966951	0.10035	0.107123	0.102292	0.0978458	0.0986957	0.102391
2469	0.0997432	0.0992543	0.103935	0.104209	0.100592	0.0986667	0.102522	0.0977885	0.0907207	0.102391
2470	0.100071	0.0975023	0.100998	0.10289	0.0981964	0.10435	0.106958	0.0922857	0.0967532	0.0998582
2471	0.0948396	0.0934562	0.103225	0.101444	0.0974446	0.0990974	0.106818	0.103226	0.100361	0.0998463
2472	0.0984889	0.0921393	0.10075	0.100742	0.0963064	0.0954504	0.10953	0.105891	0.0985265	0.102148
2473	0.101447	0.0979016	0.101073	0.0985646	0.107937	0.104623	0.0892873	0.100441	0.0975027	0.101131
2474	0.0973974	0.122677	0.110531	0.0990696	0.0986074	0.0925132	0.096414	0.0924838	0.0933652	0.0964675
2475	0.104165	0.102659	0.0980607	0.0997627	0.0908545	0.0974648	0.10371	0.104663	0.0976328	0.101131
2476	0.0976566	0.0957622	0.102627	0.100062	0.0992456	0.10199	0.101654	0.100769	0.0986031	0.101496
2477	0.0962426	0.090209	0.0994833	0.114844	0.115529	0.0991992	0.0999436	0.0950842	0.0930654	0.0961181
2478	0.0995055	0.0942957	0.104084	0.0987117	0.102829	0.10047	0.0989411	0.103752	0.0968085	0.100249
2479	0.0982218	0.117111	0.0993716	0.113997	0.100358	0.0952602	0.0965244	0.0900749	0.0911454	0.0981139
2480	0.101357	0.0943964	0.10487	0.102795	0.0986832	0.109078	0.101045	0.0963377	0.0899411	0.100988
2481	0.103965	0.0942976	0.099191	0.0960789	0.102968	0.100884	0.103529	0.0967546	0.101911	0.100425
2482	0.104094	0.101344	0.0985309	0.106337	0.102515	0.092444	0.098654	0.103243	0.0930373	0.0998314
2483	0.101829	0.094035	0.0993102	0.106986	0.102695	0.100796	0.100799	0.0997067	0.0933077	0.100432
2484	0.102303	0.108327	0.0971983	0.100841	0.0884358	0.102694	0.0980116	0.101535	0.0987527	0.102197
2485	0.0963032	0.0935143	0.100831	0.0983998	0.106492	0.103222	0.104065	0.0924572	0.104914	0.0997979
2486	0.0962959	0.094898	0.102964	0.0880452	0.0879026	0.0935624	0.134387	0.0927485	0.114939	0.0939257
2487	0.100738	0.0912795	0.101059	0.108294	0.0957766	0.123739	0.095851	0.0940678	0.0907703	0.0977868
2488	0.0992562	0.102406	0.0998567	0.103241	0.0982038	0.104866	0.0949	0.099539	0.0974047	0.100316
2489	0.100443	0.0962724	0.0999526	0.105526	0.097109	0.0955856	0.103422	0.10677	0.0955207	0.0992402
2490	0.0958628	0.0978457	0.103798	0.0955225	0.0981206	0.101201	0.102356	0.100094	0.105087	0.0999578
2491	0.0908035	0.118385	0.125868	0.0881392	0.0874963	0.113763	0.0895685	0.0964675	0.0938238	0.0939169
2492	0.103716	0.105073	0.10323	0.101177	0.0975259	0.0987582	0.0956246	0.102651	0.0925043	0.099439
2493	0.095844	0.101999	0.107372	0.10172	0.0935199	0.104495	0.0981665	0.103246	0.0929618	0.10015
2494	0.099486	0.0973038	0.0920453	0.119604	0.0901071	0.112476	0.0982912	0.0988078	0.0961759	0.095719
2495	0.100368	0.0976487	0.0999583	0.103041	0.106744	0.0993646	0.0997898	0.0961277	0.0968908	0.100051
2496	0.0971856	0.101824	0.0970703	0.106124	0.0981409	0.100171	0.0919603	0.107448	0.10055	0.0996955
2497	0.0918581	0.101659	0.108364	0.0981388	0.0933475	0.100805	0.102206	0.103143	0.100339	0.0997009
2498	0.0940565	0.0943598	0.102611	0.10738	0.0986177	0.0978089	0.0925701	0.117853	0.0973733	0.0968985
2499	0.104971	0.0994315	0.10028	0.09523	0.0919953	0.10124	0.104605	0.101235	0.0990279	0.101967
2500	0.106477	0.108138	0.0948107	0.100746	0.100529	0.0953328	0.0924825	0.101378	0.0986878	0.101901
2501	0.117195	0.113564	0.108688	0.097765	0.109304	0.0915278	0.0945209	0.0912663	0.0823407	0.0928248
2502	0.0934174	0.114326	0.112236	0.0953977	0.0992616	0.096158	0.0965637	0.0971564	0.0975036	0.0973813
2503	0.102475	0.0916505	0.100764	0.0967076	0.092323	0.102816	0.109583	0.102734	0.0986114	0.102195
2504	0.0972549	0.0988496	0.107511	0.103102	0.0948363	0.104707	0.0932487	0.108994	0.0896938	0.101204
2505	0.102247	0.0995383	0.101916	0.0953778	0.0957504	0.106845	0.0960612	0.101481	0.0985625	0.102098
2506	0.103829	0.0970652	0.105538	0.0940327	0.0971628	0.107374	0.0952318	0.103693	0.0959327	0.0995535
2507	0.10414	0.101782	0.0987721	0.101835	0.102549	0.092432	0.0983859	0.10329	0.0970188	0.0998663
2508	0.104187	0.102652	0.111307	0.0927774	0.0950044	0.113004	0.0950972	0.0971963	0.0902552	0.0974344
2509	0.0929877	0.0944782	0.100184	0.115819	0.0909831	0.104433	0.092649	0.117605	0.0934098	0.0970134
2510	0.0942199	0.0970946	0.110335	0.0976806	0.112411	0.0993633	0.0979077	0.0947409	0.0963192	0.099339
2511	0.12095	0.110599	0.0971629	0.0952616	0.0959064	0.101106	0.0933113	0.0969335	0.0907298	0.0978691
2512	0.0963221	0.0957778	0.0948418	0.1003	0.0915844	0.0900788	0.0997527	0.124283	0.109637	0.0975967
2513	0.097746	0.0993995	0.102242	0.104629	0.0956029	0.106147	0.104242	0.0940524	0.0944107	0.101395
2514	0.100058	0.0939892	0.103653	0.0996469	0.102006	0.0971389	0.106931	0.100094	0.0962012	0.0999681
2515	0.118331	0.0972938	0.0933062	0.101984	0.0979782	0.0962991	0.11025	0.0952209	0.0930594	0.096179
2516	0.111081	0.0925242	0.0979071	0.0975612	0.0971146	0.111604	0.0976295	0.0994268	0.0919861	0.103029
2517	0.0903025	0.0954675	0.093451	0.0889662	0.0883881	0.0915192	0.107896	0.114681	0.135416	0.0944345
2518	0.10556	0.094467	0.097991	0.0984218	0.0991721	0.100301	0.0967435	0.108787	0.0975543	0.100948
2519	0.099988	0.0977302	0.0967697	0.0995686	0.102133	0.0970899	0.102231	0.100041	0.104945	0.0997483
2520	0.099722	0.094538	0.109636	0.0949636	0.102625	0.103979	0.102926	0.0968687	0.0934288	0.100617
2521	0.100221	0.102365	0.0967954	0.103461	0.0983954	0.0900984	0.107609	0.0997211	0.101278	0.100412
2522	0.0957867	0.0970459	0.103229	0.101065	0.101637	0.099752	0.106434	0.094814	0.100621	0.0994532
2523	0.0951403	0.0884396	0.128226	0.0862538	0.111573	0.119125	0.0934564	0.0917225	0.0878938	0.0959196
2524	0.105954	0.0986219	0.097633	0.0989267	0.0997477	0.0939037	0.104605	0.100785	0.0985987	0.101404
2525	0.0958776	0.102575	0.110347	0.0986649	0.091324	0.0962272	0.119868	0.0926057	0.0941783	0.0976305
2526	0.109112	0.118798	0.104445	0.0917583	0.0863155	0.0971538	0.102773	0.0963132	0.096629	0.0963255
2527	0.0977413	0.0997751	0.0965133	0.108045	0.0956092	0.101984	0.103943	0.0969048	0.0984395	0.101327
2528	0.094102	0.0957692	0.105491	0.103602	0.0956905	0.105351	0.101911	0.101206	0.0946791	0.101861
2529	0.104149	0.0932662	0.10153	0.0985709	0.102541	0.0962715	0.106968	0.100095	0.0963685	0.100013
2530	0.0968552	0.103997	0.103094	0.100415	0.0954599	0.102062	0.100373	0.097182	0.0987906	0.10176
2531	0.0935921	0.102064	0.118847	0.0922724	0.0943467	0.117559	0.0926474	0.096683	0.0936016	0.0969508
2532	0.0995438	0.102129	0.0988952	0.10044	0.0985519	0.0969373	0.107891	0.0932672	0.101991	0.100584
2533	0.101885	0.0938459	0.100116	0.0960505	0.107388	0.0977098	0.100383	0.1008	0.101184	0.100616
2534	0.0979988	0.0938899	0.101754	0.102485	0.107458	0.0969862	0.104988	0.0961592	0.0975459	0.100661
2535	0.0978383	0.0917525	0.102643	0.10009	0.103792	0.0986772	0.100302	0.105209	0.0980385	0.101476
2536	0.10093	0.0979623	0.101728	0.100284	0.102852	0.10077	0.104872	0.0931162	0.0968879	0.100494
2537	0.0953614	0.0962039	0.110422	0.0976703	0.11597	0.0990964	0.0937686	0.0980901	0.0944043	0.0982913
2538	0.101394	0.0926471	0.0973242	0.101216	0.100248	0.0988037	0.0967155	0.110519	0.0988618	0.102393
2539	0.0977739	0.104032	0.101827	0.103892	0.100032	0.0981901	0.0922947	0.105304	0.0948524	0.101805
2540	0.0996329	0.0905162	0.0949661	0.0912646	0.116308	0.0998284	0.0988166	0.0929213	0.119442	0.096634
2541	0.10082	0.0938723	0.115488	0.091617	0.094846	0.122196	0.09538	0.0970207	0.0899955	0.0972561
2542	0.100469	0.101268	0.101428	0.101944	0.106846	0.103597	0.0922289	0.095551	0.0964837	0.100096
2543	0.093349	0.105896	0.0997569	0.106531	0.0980231	0.0963127	0.0998984	0.0995138	0.100835	0.100107
2544	0.0986163	0.0975441	0.102876	0.106001	0.0934184	0.103192	0.106761	0.0988783	0.0926676	0.0997072
2545	0.0985215	0.101463	0.105879	0.0982368	0.097385	0.0957951	0.106779	0.0990683	0.0967525	0.0997925
2546	0.105665	0.100182	0.102102	0.0981307	0.104994	0.09472	0.105289	0.0946947	0.0955195	0.0984692
2547	0.121314	0.0931122	0.0969911	0.0987495	0.0980591	0.103391	0.0946773	0.107875	0.0891724	0.0960592
2548	0.101222	0.103166	0.0978412	0.099995	0.0994046	0.100661	0.093319	0.101421	0.102085	0.10113
2549	0.101479	0.0956424	0.104676	0.0954784	0.100416	0.110401	0.0925632	0.101643	0.0950595	0.102254
2550	0.109229	0.101362	0.0994231	0.09758	0.0898542	0.0961966	0.0922457	0.121023	0.0965737	0.0960518
2551	0.100803	0.10229	0.105065	0.0954538	0.0910096	0.0982956	0.0995047	0.108822	0.0973441	0.101103
2552	0.0967953	0.0914022	0.113661	0.0960536	0.0916772	0.10183	0.125628	0.0930833	0.0906035	0.0981306
2553	0.101842	0.100234	0.108308	0.0934124	0.0967623	0.0992157	0.106088	0.0981523	0.0961289	0.0992659
2554	0.0952203	0.0999128	0.11094	0.0959735	0.103855	0.0987488	0.0974123	0.101053	0.0946386	0.101707
2555	0.0996465	0.101776	0.0987082	0.102833	0.0936578	0.101136	0.102787	0.0991428	0.100551	0.0998476
2556	0.100051	0.093654	0.105256	0.0958456	0.102486	0.101621	0.0986203	0.104727	0.0967963	0.100495
2557	0.101807	0.103115	0.101571	0.0961299	0.0999835	0.0941191	0.0973334	0.105245	0.0988833	0.10186
2558	0.103503	0.0939397	0.106314	0.0958023	0.107012	0.0963613	0.102658	0.100402	0.0931807	0.100319
2559	0.0915238	0.0922628	0.107544	0.110741	0.11482	0.119203	0.0876277	0.091535	0.0917206	0.0918867
2560	0.103659	0.0971116	0.104935	0.0933287	0.100925	0.0993815	0.0951288	0.106639	0.0955162	0.103105
2561	0.0901282	0.0954169	0.114377	0.0994246	0.0954853	0.118131	0.0963943	0.0971968	0.0942843	0.0980074
2562	0.0932795	0.085037	0.102327	0.0888125	0.140934	0.0941509	0.0920966	0.093444	0.115362	0.0943545
2563	0.099931	0.102399	0.113521	0.0996124	0.0950976	0.112449	0.0994481	0.0925478	0.0865006	0.0973109
2564	0.0933715	0.0905445	0.116174	0.0953763	0.098915	0.100079	0.0969797	0.116726	0.093317	0.0971464
2565	0.100763	0.105229	0.101343	0.101304	0.101764	0.0956755	0.0950094	0.102733	0.0965407	0.0995819
2566	0.0962661	0.0953169	0.101116	0.0986854	0.0952131	0.104991	0.10375	0.100672	0.102614	0.101336
2567	0.0955768	0.096428	0.101185	0.113775	0.097359	0.0955967	0.120357	0.0911502	0.092503	0.095736
2568	0.106444	0.0915328	0.0947101	0.0924423	0.113256	0.0939375	0.118143	0.083654	0.112033	0.0939564
2569	0.107778	0.102028	0.10649	0.0956993	0.0979577	0.100458	0.102968	0.0964364	0.0893844	0.10025
2570	0.121189	0.0934892	0.0920648	0.0974212	0.0864707	0.0989719	0.119207	0.0988294	0.0963172	0.0958649
2571	0.098797	0.0961893	0.10088	0.0971754	0.101218	0.0998945	0.101016	0.102129	0.103734	0.0988475
2572	0.0965741	0.0995544	0.0988146	0.0971925	0.103829	0.0979118	0.0958584	0.102076	0.106964	0.101532
2573	0.1032	0.0941571	0.0985188	0.102766	0.106587	0.0961271	0.10282	0.0990911	0.0969398	0.0997839
2574	0.0954525	0.101368	0.103194	0.105655	0.0974926	0.0986881	0.0955991	0.106921	0.0959625	0.0994317
2575	0.108225	0.0983613	0.0970669	0.099364	0.0946509	0.104424	0.103359	0.09689	0.0971318	0.100549
2576	0.0980282	0.0946817	0.100529	0.0992449	0.107447	0.100894	0.0963734	0.100749	0.101402	0.10064
2577	0.116736	0.112311	0.0924252	0.0970386	0.0851922	0.0987283	0.0987007	0.101668	0.0991051	0.0983746
2578	0.106761	0.101173	0.103483	0.094011	0.101485	0.107327	0.0939346	0.0955411	0.0965026	0.0994045
2579	0.107274	0.101176	0.0985421	0.0952776	0.0979415	0.104251	0.102691	0.0922005	0.101008	0.0996593
2580	0.10544	0.0944454	0.106114	0.0998134	0.1034	0.101495	0.099466	0.101375	0.0865399	0.101311
2581	0.0972497	0.0984421	0.103219	0.0962111	0.107588	0.0969967	0.0967238	0.101171	0.101558	0.10077
2582	0.105148	0.0977684	0.102082	0.103653	0.098896	0.100935	0.100983	0.0998485	0.0896888	0.100695
2583	0.107394	0.105657	0.101053	0.0954288	0.0940821	0.100068	0.107003	0.0923618	0.0969562	0.0999106
2584	0.100423	0.104893	0.101368	0.102088	0.105821	0.0925519	0.0989259	0.0984119	0.096239	0.0992637
2585	0.10039	0.0978797	0.115368	0.0937585	0.090457	0.103718	0.111282	0.0993497	0.0894943	0.0969828
2586	0.103286	0.104653	0.103617	0.100775	0.10104	0.102371	0.0945326	0.0981921	0.0919983	0.099188
2587	0.100049	0.0983725	0.0986398	0.107799	0.0990101	0.104873	0.0957664	0.100675	0.0935848	0.101235
2588	0.0981121	0.106651	0.101638	0.102664	0.0986541	0.101054	0.0966917	0.0962266	0.0976925	0.100657
2589	0.0927566	0.0979703	0.116504	0.0924626	0.114105	0.0940248	0.0995188	0.0971596	0.0973379	0.0971592
2590	0.119311	0.113888	0.0939269	0.0949936	0.0948981	0.0929086	0.0926231	0.10381	0.0971644	0.0965958
2591	0.100258	0.0971667	0.118032	0.0870219	0.0942787	0.0962347	0.0920747	0.123964	0.0928351	0.0965999
2592	0.0976397	0.103307	0.101292	0.10064	0.0956092	0.101244	0.0979051	0.10183	0.102634	0.0977632
2593	0.0928976	0.0847996	0.0952983	0.108261	0.092259	0.138757	0.0963829	0.0904722	0.106067	0.0943588
2594	0.120739	0.0930744	0.0970266	0.094522	0.0902015	0.0961932	0.0985993	0.120549	0.0924011	0.096093
2595	0.103132	0.0970701	0.0971577	0.111042	0.098145	0.0924083	0.116406	0.0951441	0.0931482	0.0962269
2596	0.123347	0.098758	0.0949798	0.0920522	0.0955582	0.094013	0.0959664	0.113123	0.0942489	0.0977284
2597	0.0917167	0.0973319	0.102741	0.101179	0.0896993	0.103908	0.106393	0.102913	0.104501	0.0994541
2598	0.101506	0.104445	0.104846	0.0904409	0.0928032	0.0989532	0.101082	0.102962	0.103767	0.0989055
2599	0.0954959	0.100054	0.106039	0.101036	0.0919376	0.107089	0.0985394	0.102604	0.0945725	0.102291
2600	0.100774	0.0978549	0.0975603	0.115279	0.0871504	0.122106	0.096573	0.0957022	0.0898431	0.0967248
2601	0.119804	0.0918337	0.0933228	0.0966516	0.104732	0.0945044	0.112423	0.0937067	0.0947653	0.098256
2602	0.103468	0.105089	0.105833	0.0948751	0.097076	0.10052	0.101949	0.0955625	0.0958027	0.0994373
2603	0.100281	0.109031	0.100683	0.101491	0.0968127	0.100171	0.0948933	0.0982645	0.0957741	0.102792
2604	0.102451	0.100534	0.0971023	0.100791	0.0922654	0.0994764	0.0966598	0.110117	0.098713	0.102066
2605	0.100308	0.101384	0.104193	0.0987916	0.102336	0.0963559	0.103065	0.0965292	0.0966315	0.100212
2606	0.0976855	0.103572	0.096338	0.100146	0.0998187	0.0977536	0.0994332	0.0977668	0.106692	0.10129
2607	0.104749	0.0987512	0.110134	0.0962476	0.125363	0.0939656	0.0918241	0.0929898	0.0871185	0.0980831
2608	0.0937232	0.0945438	0.118889	0.0893053	0.0913632	0.0978926	0.101777	0.1189	0.0940367	0.0981295
2609	0.0961855	0.122418	0.110383	0.0955883	0.0979879	0.0959996	0.0918195	0.096178	0.0965619	0.0963905
2610	0.0929719	0.0979305	0.100656	0.0985629	0.0910731	0.0970376	0.122127	0.0925217	0.110032	0.0970954
2611	0.101817	0.0900326	0.101939	0.0990136	0.107325	0.097755	0.100573	0.103805	0.0969533	0.100537
2612	0.0976881	0.0998377	0.105502	0.0961	0.0914557	0.109762	0.097502	0.101727	0.0985321	0.101538
2613	0.0985049	0.0913041	0.0937508	0.107608	0.103746	0.097445	0.1009	0.10449	0.101705	0.10091
2614	0.103274	0.101512	0.0949987	0.0986388	0.1068	0.096362	0.0980586	0.095573	0.105214	0.100004
2615	0.0969581	0.0941786	0.0941532	0.115626	0.0986023	0.117442	0.0927946	0.0961678	0.0971742	0.096846
2616	0.0933455	0.0984849	0.0931306	0.104833	0.107809	0.0906817	0.113025	0.0898741	0.115783	0.0934845
2617	0.0949251	0.0936844	0.0946464	0.0985391	0.102065	0.099096	0.0983915	0.105078	0.118006	0.0958367
2618	0.0962769	0.0979965	0.106594	0.0987759	0.0942632	0.097394	0.107467	0.103649	0.0967656	0.10041
2619	0.0911999	0.0963604	0.107651	0.0971281	0.100695	0.0989622	0.10289	0.1021	0.1037	0.0988967
2620	0.0955784	0.100352	0.0994255	0.104368	0.100164	0.0986098	0.0944423	0.105959	0.0989965	0.102298
2621	0.104988	0.0916045	0.10032	0.100275	0.103847	0.101037	0.100376	0.101876	0.0939077	0.101596
2622	0.0983473	0.0942373	0.0999663	0.0998993	0.0993044	0.0985006	0.101709	0.104772	0.102015	0.101287
2623	0.103757	0.0966091	0.105748	0.0940813	0.101635	0.0999148	0.101977	0.0996599	0.0964494	0.0996907
2624	0.106805	0.10506	0.0966458	0.0980491	0.10599	0.0987427	0.0900139	0.0995207	0.100061	0.0992959
2625	0.115237	0.0917072	0.0926003	0.0963878	0.0962603	0.094089	0.0939669	0.123206	0.0986005	0.0978485
2626	0.102337	0.103893	0.0992101	0.0978823	0.0959544	0.102642	0.094134	0.102559	0.099316	0.102218
2627	0.107907	0.0977543	0.101851	0.0977087	0.0943072	0.10384	0.103268	0.0994532	0.0932559	0.100314
2628	0.116732	0.094445	0.102823	0.092438	0.0987348	0.118705	0.0953081	0.0931113	0.0898306	0.0969942
2629	0.103044	0.105897	0.10077	0.101179	0.0972307	0.0989815	0.0939336	0.103097	0.0924931	0.10347
2630	0.106082	0.0962695	0.103533	0.0943402	0.105432	0.0989831	0.101135	0.0989205	0.0959033	0.0989924
2631	0.122991	0.114659	0.10051	0.0953156	0.094937	0.0969315	0.0950968	0.0958625	0.0863611	0.0969371
2632	0.101819	0.0942268	0.0999858	0.10002	0.103769	0.109528	0.0975841	0.0939319	0.0978051	0.101244
2633	0.100385	0.0937278	0.101285	0.106415	0.106742	0.0994052	0.100091	0.0992396	0.0924668	0.100023
2634	0.0974129	0.0991613	0.107469	0.0994061	0.0986269	0.0971805	0.105272	0.100286	0.0938195	0.100943
2635	0.0996956	0.0971227	0.0979266	0.105066	0.0972394	0.102537	0.103064	0.098522	0.095974	0.103052
2636	0.100363	0.0976907	0.0972409	0.10206	0.0986252	0.100564	0.098497	0.103843	0.101033	0.100207
2637	0.100788	0.0942711	0.105785	0.0983503	0.098709	0.092092	0.0925216	0.126436	0.0933193	0.0969209
2638	0.0946796	0.0989795	0.097322	0.107604	0.10374	0.101407	0.0972785	0.0965788	0.101862	0.100863
2639	0.0940025	0.0963264	0.0967059	0.0966658	0.09169	0.0944234	0.100796	0.116296	0.115255	0.0980607
2640	0.105282	0.0915966	0.109016	0.093564	0.120984	0.0981477	0.100647	0.0905936	0.0912168	0.0981647
2641	0.101305	0.125351	0.108056	0.0968693	0.088615	0.105875	0.0927715	0.0909048	0.0913694	0.0984809
2642	0.107568	0.0972148	0.0987235	0.094467	0.0941502	0.100341	0.107186	0.099366	0.100778	0.100164
2643	0.0978539	0.116341	0.0988683	0.107695	0.0986002	0.0938344	0.0888492	0.103949	0.0973291	0.0967896
2644	0.104185	0.102814	0.0956536	0.107405	0.0951	0.104498	0.0994226	0.0964179	0.093872	0.100821
2645	0.0964657	0.0995413	0.114521	0.0931832	0.0876735	0.0977915	0.100302	0.117389	0.0941502	0.0978268
2646	0.094834	0.099293	0.119716	0.0919718	0.0951448	0.0908754	0.0932681	0.125533	0.0901514	0.0977467
2647	0.094204	0.0928168	0.115449	0.096681	0.101284	0.0942431	0.0972093	0.119458	0.0916578	0.0956121
2648	0.10745	0.0976688	0.0949217	0.0986271	0.0978941	0.107944	0.0984426	0.0961325	0.101247	0.0998089
2649	0.101887	0.102451	0.098103	0.107032	0.0987888	0.101062	0.0927245	0.10391	0.0935619	0.100521
2650	0.0976767	0.102576	0.101951	0.102571	0.0946542	0.0970159	0.105073	0.0999977	0.0977567	0.100702
2651	0.0982746	0.0972034	0.0968552	0.10587	0.101589	0.103137	0.0979838	0.0989321	0.100787	0.0995067
2652	0.0991403	0.10001	0.105046	0.0962801	0.100901	0.102217	0.0951046	0.10233	0.099595	0.0989942
2653	0.107036	0.105275	0.101906	0.102557	0.101636	0.103009	0.0978621	0.0920278	0.0887954	0.0996373
2654	0.100424	0.0947303	0.104471	0.09956	0.0952006	0.101303	0.108342	0.100472	0.0940059	0.10111
2655	0.0987029	0.0909658	0.10794	0.0967485	0.108193	0.102601	0.101403	0.0974121	0.0941759	0.101306
2656	0.0922429	0.0967499	0.0959064	0.118989	0.118395	0.0918794	0.0982156	0.0939477	0.0955511	0.0984428
2657	0.104349	0.101254	0.100997	0.0986424	0.0984241	0.0962431	0.0988625	0.10441	0.0966681	0.100025
2658	0.0973182	0.101999	0.0968988	0.106273	0.0978371	0.100203	0.095934	0.103292	0.100564	0.0999003
2659	0.105299	0.10203	0.100496	0.0921721	0.0989695	0.101024	0.0967218	0.101007	0.101529	0.100733
2660	0.0970705	0.0883657	0.0971428	0.116826	0.0956585	0.118595	0.100056	0.0971695	0.090841	0.0979131
2661	0.10109	0.10245	0.0994468	0.102839	0.0951038	0.101255	0.099197	0.100341	0.0974316	0.1009
2662	0.102125	0.0929659	0.0901291	0.101134	0.0973011	0.0946001	0.0934699	0.121309	0.111871	0.0953431
2663	0.097356	0.0992745	0.104689	0.102824	0.0946926	0.0973038	0.108239	0.100397	0.093937	0.101023
2664	0.105855	0.102615	0.102497	0.096786	0.0995443	0.0936689	0.105778	0.097549	0.0942646	0.101347
2665	0.103481	0.106097	0.0952344	0.10203	0.0944318	0.0956117	0.102659	0.0996147	0.101	0.10022
2666	0.0996586	0.0951019	0.0955378	0.099493	0.0947775	0.104367	0.0993126	0.105198	0.106059	0.100731
2667	0.0991318	0.0996618	0.101394	0.0993311	0.0954232	0.106467	0.0972148	0.100949	0.0986875	0.101667
2668	0.0977116	0.115635	0.111933	0.0962891	0.0891042	0.10243	0.0971624	0.0983599	0.0913772	0.0993249
2669	0.137969	0.100325	0.0936895	0.0913313	0.1063	0.0958406	0.0953109	0.0965554	0.0891872	0.0929906
2670	0.0974763	0.0979566	0.102645	0.0920423	0.121357	0.0934473	0.0960615	0.092521	0.109969	0.0964603
2671	0.0989133	0.0999107	0.105181	0.100431	0.0963106	0.111234	0.0908448	0.102314	0.0916634	0.102834
2672	0.0970531	0.105448	0.0982843	0.106048	0.0980636	0.100089	0.0959341	0.0991882	0.100457	0.0996348
2673	0.0908416	0.0924526	0.0981553	0.114002	0.113199	0.0984474	0.0980676	0.0976512	0.0988283	0.0984387
2674	0.106167	0.0908377	0.10526	0.0912874	0.121533	0.100853	0.0924878	0.0968483	0.0972516	0.0968179
2675	0.104401	0.0976524	0.0996051	0.103115	0.1025	0.0933921	0.0984464	0.107868	0.0926857	0.100217
2676	0.103802	0.0930741	0.105927	0.094482	0.101017	0.103618	0.103104	0.0993398	0.0919558	0.103257
2677	0.0998119	0.1128	0.115644	0.0877502	0.0978791	0.0932184	0.102511	0.0959762	0.0970369	0.0964545
2678	0.0938223	0.102476	0.104413	0.103549	0.102738	0.0978461	0.100673	0.0960829	0.0976684	0.100644
2679	0.119419	0.0945881	0.0958578	0.0909736	0.0953768	0.0967645	0.0934888	0.117679	0.0980797	0.0974622
2680	0.098178	0.102899	0.104553	0.102687	0.0989709	0.0932274	0.100607	0.104116	0.0937262	0.100837
2681	0.1016	0.0955296	0.104094	0.101353	0.100421	0.106362	0.101548	0.0951471	0.0910092	0.102638
2682	0.0993422	0.0979296	0.106918	0.0991003	0.0986334	0.100709	0.102996	0.0999151	0.0933803	0.100592
2683	0.0993987	0.108057	0.105709	0.101822	0.0999495	0.0952403	0.10216	0.0945458	0.0910324	0.101947
2684	0.0968273	0.109689	0.129119	0.0853205	0.0961385	0.0942216	0.0923534	0.111645	0.0912889	0.09119
2685	0.104614	0.0980871	0.096834	0.103356	0.103031	0.0976549	0.103108	0.0956828	0.0974769	0.100321
2686	0.0898916	0.110664	0.110373	0.0953238	0.0877661	0.0938929	0.113789	0.0967528	0.106732	0.094237
2687	0.0933831	0.0910202	0.102918	0.0942849	0.121871	0.100172	0.0926273	0.0960624	0.110495	0.0969946
2688	0.13769	0.104504	0.0912619	0.0911122	0.0871674	0.0996473	0.0988757	0.103541	0.0929963	0.0928042
2689	0.0934993	0.094761	0.11332	0.0960162	0.0877828	0.126207	0.101431	0.0937838	0.0942808	0.0976646
2690	0.100225	0.0954158	0.110907	0.0957868	0.0949242	0.100451	0.0993907	0.113878	0.090334	0.0975913
2691	0.10702	0.0952425	0.0974046	0.0992211	0.0954212	0.0939257	0.0972898	0.118352	0.0982157	0.0976819
2692	0.0977272	0.0986191	0.0967733	0.102197	0.102667	0.100749	0.0962928	0.0995596	0.105506	0.100207
2693	0.0966325	0.104979	0.105569	0.105611	0.101365	0.0996667	0.0993356	0.0948409	0.0923001	0.0993894
2694	0.0996514	0.09994	0.103154	0.100937	0.0959029	0.10258	0.0984569	0.102544	0.0944889	0.102172
2695	0.101491	0.0985179	0.0976621	0.103377	0.0877415	0.109668	0.10178	0.100701	0.0977664	0.101319
2696	0.100976	0.0943023	0.0997614	0.0982349	0.0990294	0.0971331	0.107943	0.100226	0.101619	0.100798
2697	0.100721	0.0903784	0.100028	0.0953709	0.0944376	0.100991	0.122093	0.0930103	0.105857	0.096868
2698	0.0989516	0.0910238	0.10133	0.10349	0.10854	0.101969	0.0936734	0.105239	0.094006	0.101583
2699	0.105324	0.0952986	0.0966505	0.0952102	0.0960227	0.101392	0.0960994	0.109811	0.102565	0.101755
2700	0.098925	0.0962889	0.106074	0.0969731	0.0963218	0.0997817	0.105221	0.10211	0.0953588	0.102628
2701	0.0977163	0.106618	0.10457	0.0951535	0.0947144	0.0940455	0.100592	0.104166	0.101541	0.100811
2702	0.0965176	0.101118	0.100283	0.10083	0.0970203	0.0993387	0.0993377	0.102337	0.104171	0.0990734
2703	0.114522	0.0996557	0.0994358	0.0968424	0.088283	0.094624	0.122684	0.0937676	0.0914572	0.0984359
2704	0.118518	0.0945053	0.0968467	0.096042	0.09132	0.123253	0.0897961	0.101526	0.0900247	0.0975327
2705	0.104029	0.101691	0.0982454	0.102786	0.102168	0.0930801	0.0985861	0.103218	0.0964838	0.0997962
2706	0.105772	0.103373	0.0988067	0.101246	0.0956063	0.0985564	0.0997362	0.101654	0.0939048	0.101392
2707	0.0912817	0.116191	0.130102	0.0972167	0.089544	0.0917773	0.110076	0.0944761	0.0848615	0.0924735
2708	0.0967116	0.0956589	0.113586	0.0930231	0.0995427	0.0935775	0.117449	0.0938815	0.0980876	0.0975993
2709	0.0941337	0.0981515	0.104299	0.10357	0.0988329	0.105073	0.104813	0.0930239	0.0973794	0.100507
2710	0.103681	0.100878	0.100225	0.101265	0.0976373	0.0997003	0.101898	0.0986671	0.0964284	0.099513
2711	0.106136	0.107573	0.0989398	0.100129	0.0952694	0.0978297	0.101416	0.0968311	0.0944833	0.101535
2712	0.100118	0.097508	0.106535	0.0990207	0.102537	0.0936231	0.0986855	0.108091	0.0928861	0.100537
2713	0.0906475	0.0987136	0.123215	0.0992072	0.0914039	0.0899134	0.112582	0.111147	0.0870199	0.0943689
2714	0.0968952	0.100718	0.108471	0.0969382	0.0972803	0.104042	0.103822	0.095054	0.0965134	0.0997345
2715	0.0927839	0.0980639	0.106394	0.106742	0.0940955	0.0995966	0.104732	0.103933	0.0927218	0.100519
2716	0.104212	0.0943885	0.0933914	0.102705	0.0990712	0.104523	0.103336	0.0963686	0.101543	0.100779
2717	0.104297	0.098517	0.0975342	0.10124	0.0993335	0.0937715	0.108679	0.0976446	0.0978462	0.101343
2718	0.102676	0.0953982	0.106391	0.093533	0.096132	0.106932	0.106684	0.0946343	0.0949255	0.102251
2719	0.099504	0.102382	0.0978743	0.102155	0.0984665	0.108238	0.0945322	0.0957954	0.100941	0.10025
2720	0.0978073	0.100659	0.102826	0.100609	0.0929199	0.1023	0.105856	0.0982124	0.0995589	0.0990246
2721	0.107604	0.102017	0.101152	0.0988536	0.0939619	0.0994382	0.103081	0.100339	0.0931793	0.100158
2722	0.102706	0.0936109	0.103371	0.0939781	0.0972301	0.102918	0.106481	0.0996099	0.100128	0.0995957
2723	0.105432	0.0988982	0.105847	0.0963231	0.0999739	0.102359	0.100339	0.0974113	0.0909124	0.102093
2724	0.102125	0.0892863	0.104958	0.100571	0.105479	0.102314	0.101478	0.102098	0.0920223	0.0990325
2725	0.103602	0.0979278	0.106325	0.0957414	0.0981417	0.100446	0.107401	0.0964776	0.0931471	0.100289
2726	0.0989549	0.10602	0.100044	0.0999585	0.102314	0.0964494	0.0986582	0.0966443	0.100953	0.100178
2727	0.100088	0.0988726	0.0922163	0.118476	0.108066	0.0968967	0.0997866	0.0937931	0.0946156	0.0975259
2728	0.124335	0.111177	0.0918631	0.0964256	0.0959607	0.097035	0.100519	0.0904139	0.0948545	0.0976582
2729	0.0960727	0.0951392	0.105313	0.0953669	0.0988373	0.10566	0.099806	0.100489	0.101912	0.101106
2730	0.103806	0.0968732	0.10189	0.100811	0.0969302	0.102628	0.0992174	0.102513	0.09202	0.10316
2731	0.0980897	0.0952652	0.0983964	0.100181	0.0957204	0.101874	0.101468	0.105318	0.102282	0.101512
2732	0.100201	0.100366	0.102637	0.0987038	0.101023	0.0960982	0.103181	0.0990589	0.0995429	0.0990215
2733	0.0969977	0.0978068	0.11238	0.0952402	0.0910336	0.0968406	0.121604	0.0960994	0.0936991	0.0973431
2734	0.106415	0.104653	0.0984288	0.100686	0.0968661	0.0982386	0.097487	0.10219	0.0960184	0.0989823
2735	0.0897896	0.0954138	0.129596	0.088386	0.087752	0.0946814	0.107863	0.115549	0.0946612	0.0941413
2736	0.104488	0.105801	0.100199	0.103051	0.102139	0.0994317	0.092175	0.100126	0.0925218	0.100003
2737	0.118701	0.0923063	0.0884277	0.0996214	0.0922363	0.101475	0.0925718	0.118303	0.0986224	0.0978122
2738	0.100532	0.0950945	0.100268	0.10484	0.0993867	0.101083	0.104739	0.0979968	0.094416	0.101589
2739	0.0989484	0.0888849	0.11097	0.0936127	0.0893583	0.100439	0.122429	0.102489	0.0921483	0.0997441
2740	0.0965911	0.0903811	0.106271	0.0985706	0.106828	0.100277	0.100148	0.103593	0.0966566	0.100188
2741	0.096693	0.102452	0.098279	0.103725	0.0987631	0.108693	0.092717	0.0969446	0.101389	0.100502
2742	0.0977854	0.0993418	0.100265	0.107913	0.0996222	0.0977233	0.108712	0.0930768	0.0943234	0.101315
2743	0.114641	0.098651	0.095564	0.0959974	0.0912039	0.0974934	0.116853	0.0936309	0.098523	0.0973823
2744	0.0983988	0.107417	0.102779	0.100195	0.0951151	0.101899	0.097197	0.0976317	0.0979174	0.101453
2745	0.0971237	0.0938178	0.103483	0.102618	0.106425	0.0969657	0.103994	0.0989234	0.0966176	0.0997799
2746	0.0970023	0.0918905	0.111794	0.0993932	0.0956002	0.100978	0.113393	0.0969969	0.0940958	0.0978997
2747	0.10456	0.103099	0.0997215	0.0971143	0.0916365	0.101854	0.104172	0.0977964	0.0985707	0.10153
2748	0.103568	0.120425	0.0977272	0.0884509	0.0945197	0.0928738	0.0987895	0.092876	0.114623	0.0965942
2749	0.100493	0.0915956	0.100167	0.100254	0.091678	0.105364	0.108862	0.101877	0.0979597	0.101602
2750	0.0943822	0.0975677	0.113504	0.0967843	0.089566	0.098485	0.114876	0.0986393	0.0958891	0.099462
2751	0.0969657	0.0955795	0.101674	0.096481	0.0958809	0.110235	0.0961411	0.102426	0.10264	0.101874
2752	0.0956525	0.119444	0.0959212	0.116179	0.0978571	0.0931067	0.0944746	0.0951234	0.0965522	0.0960554
2753	0.0978395	0.0991951	0.101412	0.100446	0.0913882	0.109953	0.097686	0.10218	0.098051	0.101721
2754	0.0981697	0.0996103	0.106703	0.100681	0.104421	0.0980307	0.0979325	0.101261	0.0945254	0.0981305
2755	0.102731	0.100896	0.0964853	0.10581	0.106149	0.102902	0.0941083	0.0950317	0.0965778	0.0994506
2756	0.104637	0.0939343	0.099334	0.0919495	0.103049	0.101687	0.0988941	0.100586	0.10562	0.100304
2757	0.119962	0.0925449	0.0952534	0.0931583	0.0979454	0.116197	0.0937221	0.0987529	0.0960829	0.0958894
2758	0.103306	0.0942697	0.0960819	0.106305	0.0941618	0.0992181	0.107108	0.103234	0.0964517	0.0999072
2759	0.0968317	0.0982495	0.0995588	0.11126	0.0913469	0.119249	0.0951601	0.096314	0.0942251	0.0974358
2760	0.0968037	0.101988	0.101876	0.0992294	0.0989256	0.0970116	0.105151	0.0962351	0.102072	0.100787
2761	0.100543	0.103599	0.103342	0.0962014	0.0956102	0.109875	0.0961326	0.0941483	0.0987903	0.10162
2762	0.0992749	0.100775	0.105575	0.0980415	0.0974598	0.0928204	0.106568	0.102814	0.0966579	0.0996846
2763	0.107602	0.0897087	0.0990558	0.0975859	0.0983134	0.103856	0.107176	0.0992629	0.0970688	0.100141
2764	0.0947105	0.107499	0.101171	0.100192	0.0915906	0.101975	0.0972467	0.101936	0.102335	0.101497
2765	0.103685	0.101118	0.0964252	0.105634	0.0972373	0.0985639	0.0953405	0.106946	0.0958204	0.0992834
2766	0.0896621	0.110326	0.0992139	0.0972378	0.0981009	0.096057	0.0997307	0.0951595	0.118995	0.0958906
2767	0.0987227	0.0992225	0.0986678	0.0999747	0.103517	0.0976484	0.101154	0.09743	0.10266	0.101248
2768	0.0951301	0.08425	0.105331	0.0925559	0.118568	0.0876141	0.113534	0.101034	0.10679	0.0946313
2769	0.0979741	0.110335	0.117661	0.0883195	0.0997227	0.0938584	0.097474	0.100817	0.0947765	0.0980538
2770	0.104117	0.097623	0.0961588	0.101714	0.0978591	0.100171	0.102822	0.0991904	0.100687	0.0998112
2771	0.0979962	0.102728	0.101661	0.10705	0.10296	0.0967757	0.100693	0.0959036	0.0936612	0.10056
2772	0.0971307	0.101966	0.106541	0.101956	0.0901907	0.100419	0.10445	0.103477	0.0931287	0.100289
2773	0.108638	0.102836	0.101849	0.0954547	0.0950897	0.10452	0.0992986	0.097185	0.0939737	0.100927
2774	0.101421	0.0991427	0.0976529	0.10348	0.0953765	0.105231	0.0935228	0.104957	0.0979489	0.101349
2775	0.100057	0.0979032	0.100969	0.0952294	0.101921	0.104164	0.0956278	0.0997376	0.10474	0.0995764
2776	0.102167	0.0928005	0.0962956	0.0981839	0.0968228	0.0990344	0.105896	0.103176	0.103438	0.102459
2777	0.0973357	0.098774	0.105144	0.102967	0.103269	0.101362	0.0995083	0.0964648	0.0938289	0.101071
2778	0.100584	0.102512	0.102245	0.103756	0.0946089	0.100043	0.105028	0.0967784	0.0936163	0.100691
2779	0.101647	0.0953133	0.0989089	0.103817	0.0958132	0.102262	0.10018	0.105368	0.0947952	0.101859
2780	0.101987	0.0913455	0.101858	0.0952841	0.0996866	0.110239	0.0935573	0.105362	0.0983996	0.101999
2781	0.105936	0.0949802	0.100278	0.103514	0.104227	0.0978459	0.0960669	0.104987	0.0905554	0.101438
2782	0.0910313	0.0967206	0.115159	0.0959835	0.096201	0.117731	0.0943147	0.0978893	0.0950224	0.0988117
2783	0.121611	0.0897534	0.0968182	0.101925	0.0941862	0.103403	0.11471	0.0951853	0.0855572	0.0962353
2784	0.0977152	0.102634	0.100409	0.103862	0.0944656	0.101053	0.0967312	0.105161	0.0972395	0.100716
2785	0.104193	0.0971	0.0987792	0.106451	0.102619	0.0962461	0.0987573	0.103317	0.0924979	0.0999642
2786	0.100643	0.0942452	0.100169	0.0976104	0.0983563	0.108204	0.0959556	0.103464	0.100952	0.100227
2787	0.112869	0.0843294	0.101547	0.0990347	0.120286	0.109117	0.095644	0.0924577	0.0899429	0.0938496
2788	0.101921	0.098516	0.0987544	0.100144	0.0996569	0.109624	0.101299	0.0903639	0.0983624	0.101422
2789	0.0986172	0.100474	0.102257	0.100548	0.0965942	0.102078	0.0947234	0.106253	0.0994164	0.0987826
2790	0.101377	0.0948451	0.0999871	0.100049	0.0953246	0.105147	0.105836	0.0976301	0.0983826	0.101354
2791	0.107717	0.105052	0.0982583	0.0973752	0.100813	0.0992854	0.0910403	0.102327	0.0953998	0.10293
2792	0.0957671	0.0886242	0.110438	0.0999852	0.100348	0.0946592	0.113775	0.105788	0.090793	0.0989224
2793	0.0940716	0.110727	0.117587	0.0919297	0.0956975	0.101818	0.0975722	0.0968754	0.094657	0.0980432
2794	0.107712	0.0975965	0.0963828	0.101944	0.102438	0.0955337	0.102566	0.0993536	0.0965092	0.100084
2795	0.0997654	0.0971098	0.105804	0.101509	0.101951	0.0999265	0.102026	0.0990865	0.0926092	0.0997421
2796	0.100578	0.0944425	0.0986074	0.0929943	0.103841	0.093717	0.117504	0.0902242	0.110795	0.0974106
2797	0.096564	0.0906203	0.0974847	0.111405	0.098774	0.096686	0.121635	0.0926893	0.0975271	0.096504
2798	0.0968156	0.0954863	0.0962086	0.111576	0.091428	0.123503	0.0959548	0.0931717	0.0981322	0.0975538
2799	0.108474	0.102046	0.0936616	0.102721	0.103482	0.100298	0.0951374	0.0961127	0.0976967	0.100735
2800	0.0938453	0.0927864	0.0980163	0.100345	0.0965291	0.101879	0.118974	0.0901269	0.112805	0.0946592
2801	0.100318	0.0946841	0.10714	0.0924742	0.107863	0.0971566	0.103481	0.0973626	0.0980822	0.101048
2802	0.111567	0.0891724	0.101238	0.0948663	0.101447	0.0993058	0.118934	0.0916662	0.0956724	0.0955126
2803	0.105438	0.0979707	0.104892	0.10287	0.0990356	0.101411	0.103957	0.0963504	0.0864489	0.101161
2804	0.10945	0.0987758	0.100099	0.0961318	0.0996215	0.105481	0.0962322	0.0978937	0.0945991	0.101582
2805	0.103261	0.0977659	0.106981	0.0946205	0.0980416	0.0925439	0.090873	0.125706	0.0928499	0.0964572
2806	0.103791	0.119118	0.10647	0.099622	0.099152	0.0960828	0.0950214	0.0930795	0.090092	0.0971768
2807	0.10832	0.102536	0.0994089	0.0921673	0.0985905	0.0930708	0.103174	0.100813	0.101424	0.100584
2808	0.100778	0.106741	0.104903	0.103813	0.0985556	0.0931841	0.100944	0.0999801	0.0899866	0.100901
2809	0.100602	0.0917803	0.0998648	0.104637	0.0916568	0.106245	0.104452	0.105119	0.0939069	0.101525
2810	0.101128	0.0990977	0.0938651	0.100147	0.0995755	0.101725	0.0993935	0.0976407	0.106675	0.101257
2811	0.113899	0.0908629	0.093442	0.0988419	0.0914434	0.0965195	0.0973681	0.122388	0.0978302	0.0971858
2812	0.100763	0.091368	0.103768	0.103219	0.103583	0.100834	0.0997059	0.105025	0.0898521	0.101465
2813	0.102213	0.0951672	0.101452	0.0959828	0.0996684	0.106387	0.101583	0.0969908	0.0986512	0.101774
2814	0.0968842	0.099608	0.100622	0.0994422	0.0958528	0.101367	0.100403	0.101442	0.102601	0.101891
2815	0.100416	0.0981297	0.0993063	0.103571	0.102574	0.108512	0.0966859	0.0928616	0.0975599	0.100367
2816	0.0928166	0.0947444	0.0949706	0.0980728	0.0908355	0.0929097	0.103093	0.117991	0.118273	0.0965596
2817	0.103461	0.102115	0.102821	0.0950877	0.0983633	0.0969071	0.098639	0.104027	0.0977026	0.100711
2818	0.100702	0.093786	0.0975424	0.0951533	0.0945466	0.0900704	0.12185	0.0997385	0.109913	0.0967566
2819	0.0995393	0.103894	0.105049	0.0968455	0.0964417	0.0957809	0.0941236	0.110539	0.0949631	0.102636
2820	0.0950033	0.0997609	0.0966019	0.117579	0.0961948	0.110563	0.0903036	0.101273	0.0946161	0.0980752
2821	0.0963977	0.102172	0.100124	0.106517	0.106854	0.0964523	0.10247	0.0919034	0.0971597	0.100089
2822	0.100642	0.100006	0.0967489	0.10831	0.0917706	0.105335	0.100272	0.10092	0.0945873	0.101542
2823	0.0986691	0.103231	0.0963061	0.107891	0.0995263	0.097662	0.097282	0.10084	0.0977499	0.101183
2824	0.115898	0.120522	0.0954492	0.0974344	0.0997332	0.0980013	0.0937511	0.0870319	0.0947028	0.0977357
2825	0.113534	0.110696	0.101157	0.0987623	0.0908014	0.0961653	0.0915963	0.112903	0.0901528	0.0935614
2826	0.0967314	0.103855	0.103129	0.10023	0.0993994	0.0939656	0.109025	0.0933093	0.0987675	0.101676
2827	0.101531	0.103056	0.0963913	0.096637	0.103343	0.0974393	0.097122	0.0974915	0.1064	0.101024
2828	0.0903396	0.104007	0.0974882	0.0886763	0.0884043	0.0940212	0.0941878	0.119007	0.129904	0.0942259
2829	0.117824	0.0977265	0.102169	0.094575	0.110394	0.0896546	0.0986085	0.103305	0.088875	0.096255
2830	0.0999325	0.0976856	0.096804	0.0995379	0.106507	0.0969161	0.098254	0.0999974	0.104927	0.0996939
2831	0.108556	0.102367	0.0994776	0.0995497	0.0946213	0.104449	0.0996991	0.0970921	0.0933321	0.100748
2832	0.0972308	0.117164	0.113976	0.0944736	0.102389	0.0895176	0.0919588	0.103233	0.0927507	0.0965205
2833	0.0928836	0.0946703	0.119305	0.0954683	0.118911	0.0941403	0.0994867	0.0961255	0.0902593	0.0974868
2834	0.0979635	0.0954574	0.100324	0.101864	0.0961297	0.103389	0.109418	0.0945739	0.0989734	0.101946
2835	0.0935447	0.0872121	0.120818	0.0949614	0.119847	0.11272	0.0922029	0.092762	0.0900794	0.0940308
2836	0.1023	0.0978429	0.108605	0.0886146	0.103198	0.102281	0.0964984	0.101158	0.097856	0.101103
2837	0.0964509	0.0975955	0.104147	0.0986592	0.106688	0.103531	0.0959113	0.0963069	0.100514	0.0999827
2838	0.122523	0.118823	0.0952496	0.0951217	0.0986726	0.0892499	0.0949054	0.0957399	0.0932252	0.0966124
2839	0.106751	0.0968866	0.0965016	0.0939669	0.101694	0.102861	0.0937456	0.103708	0.104534	0.0994224
2840	0.0988535	0.0974332	0.106891	0.0986363	0.118427	0.0989973	0.098519	0.0887099	0.0969478	0.0960162
2841	0.0937304	0.0944818	0.113003	0.0958999	0.102593	0.0897031	0.100259	0.115872	0.096894	0.0965539
2842	0.119575	0.0981612	0.0963139	0.0914231	0.0988489	0.0940118	0.106491	0.0999664	0.0980134	0.0970243
2843	0.106077	0.100196	0.104996	0.0974178	0.105437	0.099004	0.0934097	0.102033	0.092008	0.0989143
2844	0.0970574	0.107166	0.104914	0.0987387	0.0947296	0.101516	0.0996653	0.0966839	0.09819	0.101224
2845	0.103159	0.106214	0.100306	0.0948005	0.094328	0.100731	0.0908831	0.10801	0.101167	0.100394
2846	0.0968239	0.104011	0.103109	0.10058	0.0954802	0.10546	0.0962621	0.0981555	0.0983033	0.101758
2847	0.100335	0.0993935	0.100867	0.0997329	0.103288	0.101354	0.091558	0.104716	0.0976097	0.101087
2848	0.0997877	0.0986754	0.104726	0.092421	0.0991107	0.0972143	0.10344	0.101115	0.102287	0.10104
2849	0.103497	0.102569	0.0973372	0.0993103	0.0988286	0.101044	0.099132	0.0959892	0.101972	0.100555
2850	0.0946463	0.097426	0.100263	0.105885	0.097419	0.0949176	0.106588	0.103056	0.100259	0.0995547
2851	0.108603	0.0944307	0.0982352	0.0953604	0.0986717	0.109017	0.103453	0.0933267	0.0978896	0.100925
2852	0.102799	0.0961675	0.108761	0.0938857	0.100491	0.0996684	0.100858	0.10278	0.091505	0.102516
2853	0.101927	0.100074	0.101872	0.101542	0.10095	0.0988622	0.105709	0.0942586	0.0957985	0.0988036
2854	0.100801	0.102114	0.0939319	0.111902	0.0909404	0.0928267	0.0963524	0.117244	0.0972455	0.0967262
2855	0.0995418	0.102492	0.0958387	0.103776	0.0987856	0.10871	0.0991662	0.0896025	0.101931	0.100477
2856	0.0956544	0.0894807	0.10273	0.101929	0.105718	0.103542	0.0993103	0.10255	0.0996557	0.0990898
2857	0.118728	0.114298	0.0974784	0.0920428	0.102673	0.0863808	0.0947567	0.10033	0.0969448	0.0963831
2858	0.0970245	0.0987608	0.104193	0.10024	0.0986549	0.105042	0.10483	0.0931006	0.0974395	0.100471
2859	0.0941733	0.102655	0.107183	0.0961145	0.102683	0.0977911	0.0965019	0.100931	0.10117	0.100551
2860	0.110303	0.0947335	0.101399	0.103126	0.112056	0.10473	0.0929367	0.0963848	0.0864845	0.0972557
2861	0.0951012	0.100432	0.0974296	0.0947502	0.0974308	0.113017	0.0972408	0.0916248	0.11775	0.0953112
2862	0.107136	0.100833	0.100783	0.101436	0.101888	0.098888	0.0942204	0.102851	0.0921021	0.0996329
2863	0.0969913	0.0904805	0.0962836	0.0819884	0.107025	0.0942965	0.107287	0.0971393	0.135424	0.0933903
2864	0.101379	0.103141	0.0939802	0.104271	0.103915	0.098336	0.0957032	0.0967362	0.102032	0.101033
2865	0.107583	0.1059	0.0989195	0.0987995	0.0980144	0.0954993	0.0985391	0.100226	0.0965548	0.100022
2866	0.0978137	0.0958002	0.0960668	0.108114	0.0994668	0.102052	0.104014	0.0970601	0.0984961	0.101383
2867	0.102926	0.0997673	0.100679	0.101633	0.101129	0.106415	0.0944629	0.0988045	0.0951033	0.0988195
2868	0.0986958	0.0953258	0.102427	0.100068	0.0954217	0.105996	0.0972469	0.105717	0.0976089	0.101243
2869	0.101129	0.107327	0.0977229	0.100109	0.0910564	0.0977357	0.104359	0.0975858	0.102111	0.101198
2870	0.100765	0.0991927	0.106578	0.0990377	0.103745	0.105105	0.091932	0.10098	0.0905948	0.101595
2871	0.104498	0.102355	0.102051	0.0998004	0.095226	0.100385	0.0996214	0.101465	0.0933604	0.101053
2872	0.0965145	0.0940764	0.0945952	0.0990906	0.0985135	0.0897942	0.121273	0.0957837	0.11435	0.0963697
2873	0.0988035	0.0950375	0.10233	0.0957289	0.0954764	0.09863	0.101212	0.109251	0.102084	0.101305
2874	0.0961854	0.101921	0.0999142	0.102974	0.098229	0.100463	0.0958523	0.103584	0.100831	0.100108
2875	0.101414	0.0988285	0.100369	0.0994772	0.0949001	0.0970991	0.100753	0.108721	0.0974177	0.100943
2876	0.0978869	0.0995323	0.117849	0.0953386	0.115063	0.0942215	0.0961171	0.0972149	0.0872961	0.0983077
2877	0.095446	0.100718	0.10026	0.105571	0.0971996	0.107197	0.0993396	0.0948426	0.100053	0.0993453
2878	0.104616	0.0945924	0.101212	0.099797	0.0993424	0.100625	0.103669	0.101294	0.0934187	0.101209
2879	0.0942887	0.0918761	0.111292	0.096728	0.0921295	0.101616	0.123285	0.0943363	0.0950131	0.0985532
2880	0.101474	0.103866	0.104088	0.0939535	0.0921233	0.102992	0.101142	0.0988879	0.0988533	0.102508
2881	0.0908404	0.110383	0.120189	0.0960508	0.0888701	0.117641	0.0942245	0.0939443	0.0909951	0.0953511
2882	0.0927615	0.0982836	0.109179	0.0951458	0.0907923	0.096871	0.100695	0.116986	0.101502	0.0970271
2883	0.0949306	0.115657	0.0932519	0.0978361	0.0901497	0.0993996	0.0946487	0.0993443	0.119265	0.096185
2884	0.101681	0.0999617	0.0994271	0.101552	0.10518	0.10194	0.0972814	0.095043	0.0992921	0.0985977
2885	0.101199	0.0924551	0.0982238	0.0925591	0.0923297	0.102762	0.104866	0.105845	0.107702	0.102196
2886	0.0977182	0.107653	0.102719	0.103652	0.0957562	0.105289	0.0937341	0.097136	0.0946822	0.101619
2887	0.094488	0.0970124	0.0975516	0.119538	0.0976502	0.115915	0.0940057	0.0951982	0.0923713	0.0959835
2888	0.0970477	0.103826	0.107056	0.0967595	0.0963439	0.102537	0.100585	0.0975491	0.0994071	0.0984392
2889	0.102007	0.103591	0.103837	0.0966933	0.100178	0.0942432	0.100268	0.102144	0.0986585	0.0980926
2890	0.0881544	0.0963195	0.102941	0.118222	0.0963578	0.111166	0.0983892	0.0974961	0.0955546	0.0948661
2891	0.092398	0.0940774	0.0930838	0.101754	0.097881	0.098998	0.112305	0.0951789	0.118877	0.0959006
2892	0.115817	0.0943802	0.0942787	0.0954487	0.0985493	0.122479	0.0911685	0.0929351	0.0978572	0.0967751
2893	0.0998363	0.102942	0.100685	0.10083	0.0989454	0.0973027	0.0993154	0.101476	0.0976543	0.10106
2894	0.0982637	0.105221	0.100807	0.105871	0.0972076	0.102942	0.102342	0.0913436	0.0964747	0.0995211
2895	0.0987451	0.0965474	0.0987528	0.111263	0.119331	0.0959766	0.0936359	0.0949193	0.0955594	0.0951004
2896	0.0915214	0.102096	0.0973107	0.125545	0.133171	0.0890199	0.0907341	0.0880701	0.0931006	0.0892692
2897	0.104312	0.087284	0.10177	0.0993824	0.0990169	0.101099	0.108066	0.104229	0.0936327	0.10081
2898	0.104296	0.0980805	0.0997389	0.0984608	0.107866	0.0963487	0.103489	0.0927001	0.0980986	0.101009
2899	0.118351	0.108262	0.0973577	0.0892416	0.0974879	0.102971	0.0912884	0.0987145	0.100327	0.095788
2900	0.104191	0.0906717	0.0977423	0.111142	0.0912721	0.100334	0.0992387	0.117719	0.0900691	0.0971501
2901	0.104851	0.0950113	0.0987284	0.093008	0.108488	0.106174	0.0919769	0.0979769	0.102397	0.101439
2902	0.0949187	0.10347	0.101061	0.104467	0.103721	0.101771	0.0933928	0.0976773	0.0984072	0.101221
2903	0.116514	0.0889921	0.103858	0.0938901	0.101587	0.0925326	0.0977813	0.119958	0.0882177	0.0956455
2904	0.101885	0.098981	0.105251	0.0964128	0.0955314	0.105533	0.097672	0.102169	0.0942389	0.101948
2905	0.0966052	0.0969065	0.102744	0.101069	0.0974159	0.0995069	0.103486	0.102764	0.0999569	0.0993219
2906	0.100955	0.10221	0.10338	0.099758	0.0991158	0.109111	0.0891834	0.101125	0.0938688	0.100997
2907	0.09598	0.101747	0.0987708	0.10629	0.102007	0.0993462	0.0999731	0.0954368	0.10069	0.0999603
2908	0.104235	0.0977196	0.0986664	0.101854	0.0902704	0.100308	0.107055	0.103323	0.0965048	0.0999673
2909	0.103305	0.0939959	0.0990755	0.0985246	0.0980823	0.10358	0.102866	0.100061	0.100567	0.0998443
2910	0.099227	0.103807	0.0945817	0.10841	0.104589	0.0981864	0.0976203	0.093488	0.0989336	0.101708
2911	0.102804	0.105236	0.101609	0.0950252	0.0974271	0.104017	0.0941066	0.0998519	0.100265	0.0995299
2912	0.0969333	0.105807	0.135083	0.0856259	0.106374	0.112024	0.0890292	0.0905906	0.0841994	0.091663
2913	0.0970213	0.0978867	0.103206	0.0993545	0.101908	0.0967142	0.0998785	0.103898	0.100368	0.0995759
2914	0.100036	0.0941431	0.100961	0.102791	0.102421	0.0931975	0.102495	0.107513	0.0964541	0.0998247
2915	0.101281	0.104451	0.0984924	0.0969107	0.0960819	0.0977337	0.100943	0.098865	0.103295	0.102283
2916	0.101152	0.0949996	0.101946	0.098442	0.103332	0.101255	0.095434	0.10429	0.0980451	0.100919
2917	0.115292	0.0990577	0.0904103	0.117417	0.108152	0.0895026	0.10643	0.0930212	0.0867968	0.0939612
2918	0.120393	0.0926682	0.0988057	0.0931036	0.101779	0.0987322	0.0902862	0.115224	0.0926439	0.0956863
2919	0.105159	0.0954566	0.0963676	0.108367	0.100022	0.101122	0.0962876	0.105284	0.0902565	0.101714
2920	0.105769	0.0988481	0.0996438	0.0927834	0.0997356	0.0984619	0.0997062	0.101647	0.102184	0.101276
2921	0.10363	0.106731	0.102443	0.0963945	0.0985148	0.101185	0.0992832	0.0932052	0.0977851	0.100784
2922	0.0971504	0.105562	0.106259	0.0995303	0.0979695	0.097041	0.0998686	0.100159	0.0962889	0.099878
2923	0.113398	0.0934654	0.0972205	0.0975458	0.094163	0.0961244	0.119809	0.0952491	0.0965025	0.0962228
2924	0.0894509	0.117916	0.118213	0.0946116	0.0901239	0.100136	0.0956593	0.0999432	0.0964549	0.096489
2925	0.105294	0.102206	0.104914	0.091293	0.0991378	0.0942116	0.0954992	0.108658	0.0975252	0.100969
2926	0.104408	0.0935421	0.102391	0.095699	0.102344	0.101451	0.102619	0.100431	0.0965107	0.100286
2927	0.0970274	0.0971238	0.108964	0.0955381	0.102179	0.097179	0.100158	0.104433	0.0966658	0.100174
2928	0.0992409	0.0965233	0.102856	0.102319	0.0975867	0.0965426	0.106513	0.102761	0.0958576	0.0995233
2929	0.108531	0.102445	0.0955493	0.102814	0.091138	0.10908	0.0954749	0.100233	0.0939524	0.100844
2930	0.0964243	0.100632	0.108465	0.098032	0.0934692	0.10067	0.0992513	0.107011	0.0957692	0.0996854
2931	0.0954423	0.103732	0.106365	0.100908	0.0959949	0.0952342	0.094109	0.114296	0.0950734	0.0983421
2932	0.104955	0.0981599	0.0977868	0.100255	0.107301	0.100706	0.0962664	0.0966479	0.0975798	0.100428
2933	0.118149	0.11204	0.0904463	0.0943747	0.0910959	0.0959612	0.106387	0.0919458	0.106711	0.0931516
2934	0.0998351	0.0931857	0.103323	0.0969117	0.101488	0.107331	0.0954055	0.102643	0.100017	0.0994671
2935	0.093852	0.0957273	0.103046	0.103591	0.0917651	0.106398	0.104473	0.101138	0.0981207	0.101712
2936	0.0971776	0.120821	0.11265	0.096953	0.0924527	0.0945351	0.100696	0.0938548	0.0915147	0.0987918
2937	0.107837	0.0971954	0.104273	0.0908896	0.0985229	0.104029	0.0987827	0.100497	0.0972087	0.100331
2938	0.0995011	0.101973	0.111675	0.0982302	0.118895	0.0997759	0.090784	0.092118	0.0892521	0.0969227
2939	0.0982263	0.104603	0.103745	0.101135	0.0960196	0.102754	0.101154	0.0946719	0.095353	0.102276
2940	0.107977	0.101728	0.107046	0.0910008	0.0982534	0.104012	0.0987628	0.0966179	0.0934545	0.100602
2941	0.100769	0.107956	0.104058	0.0974677	0.0919612	0.106575	0.0959303	0.0982849	0.0948693	0.101958
2942	0.0870443	0.0916332	0.09894	0.136302	0.106677	0.108963	0.0932862	0.0962836	0.0867708	0.0936527
2943	0.117128	0.0902603	0.0995088	0.0906562	0.102299	0.0993859	0.114567	0.0923274	0.097121	0.0962516
2944	0.0973398	0.0967643	0.109235	0.0901999	0.0923173	0.0986597	0.0964951	0.120134	0.0992391	0.0988201
2945	0.0935993	0.0943339	0.0941475	0.0908795	0.091714	0.117586	0.104845	0.0890675	0.130536	0.0935329
2946	0.0960544	0.101231	0.112403	0.0944242	0.12316	0.0958944	0.0883264	0.0951014	0.096461	0.096136
2947	0.0991665	0.0957771	0.108441	0.0950816	0.0995267	0.10213	0.0977112	0.105183	0.0946259	0.101801
2948	0.0966095	0.0871679	0.108433	0.0910661	0.0946555	0.0936558	0.103171	0.126143	0.101362	0.09679
2949	0.0979429	0.102643	0.0978689	0.0990765	0.0984815	0.0976739	0.0965347	0.103858	0.105759	0.100444
2950	0.0974138	0.0979011	0.103343	0.102229	0.0986126	0.0926843	0.092579	0.121233	0.0969526	0.0965322
2951	0.121921	0.0976498	0.097122	0.0945039	0.0937617	0.0924338	0.110343	0.103156	0.0925486	0.0961659
2952	0.094335	0.0960814	0.0992308	0.0966766	0.0920035	0.0982537	0.0944102	0.120113	0.110657	0.0981887
2953	0.103488	0.0973375	0.106544	0.095739	0.102403	0.10476	0.0989917	0.0966285	0.0932543	0.100313
2954	0.100867	0.0989592	0.115012	0.0921743	0.115295	0.0979209	0.0964841	0.0932815	0.0909135	0.0980652
2955	0.103549	0.105123	0.100457	0.101157	0.0931945	0.091915	0.102234	0.106986	0.0959209	0.0993908
2956	0.0996976	0.12203	0.109863	0.0983932	0.094045	0.0893297	0.102422	0.0948102	0.092871	0.0960348
2957	0.118617	0.113363	0.0981727	0.0945103	0.102421	0.0896716	0.0983592	0.0952787	0.0932081	0.0963027
2958	0.10139	0.102724	0.104877	0.0987437	0.0990011	0.093632	0.0995301	0.104854	0.093713	0.101296
2959	0.103832	0.100652	0.101689	0.0980615	0.106158	0.0919233	0.0950202	0.107021	0.0958807	0.0996
2960	0.113888	0.0954893	0.102691	0.0925476	0.140471	0.0911372	0.0883592	0.0894741	0.091136	0.0942229
2961	0.103591	0.0980002	0.104201	0.0989566	0.102926	0.0964502	0.0986015	0.103664	0.0928147	0.100438
2962	0.0980139	0.103637	0.101138	0.100247	0.0998593	0.109633	0.0896365	0.0978323	0.098589	0.101405
2963	0.0979285	0.0969856	0.10765	0.0984357	0.100767	0.0988894	0.105624	0.0990488	0.0952048	0.0988876
2964	0.102142	0.129042	0.0985566	0.0903474	0.0945955	0.0894103	0.0925505	0.0959048	0.114597	0.0931871
2965	0.100295	0.0971482	0.106578	0.0947657	0.0942636	0.108348	0.100371	0.10052	0.0967115	0.100455
2966	0.100052	0.0930803	0.112488	0.0946347	0.0983087	0.0991474	0.108558	0.0999844	0.0964415	0.0962271
2967	0.0948233	0.119216	0.107186	0.0989779	0.0957291	0.10176	0.0932421	0.0929682	0.0980683	0.097769
2968	0.0969887	0.0954157	0.0984084	0.10387	0.114049	0.0969476	0.100304	0.0933357	0.102914	0.0978617
2969	0.100362	0.101661	0.101496	0.101977	0.10235	0.0926692	0.102885	0.0995679	0.0967955	0.100224
2970	0.104045	0.0986568	0.102059	0.0962556	0.102935	0.0968802	0.103687	0.0968934	0.0978276	0.100648
2971	0.100535	0.110771	0.0915489	0.0949308	0.0985103	0.0957416	0.096123	0.0964591	0.119729	0.0963967
2972	0.101587	0.0944942	0.113634	0.0891656	0.119846	0.0974882	0.0971398	0.093671	0.0943085	0.0976815
2973	0.103444	0.0959062	0.104433	0.0943896	0.097023	0.0961729	0.110645	0.09943	0.0953055	0.103049
2974	0.100377	0.0982785	0.101186	0.101796	0.0940031	0.107913	0.0962457	0.103371	0.0965283	0.100051
2975	0.0996569	0.0965807	0.0974707	0.0931034	0.115325	0.094823	0.0912544	0.102739	0.11339	0.0957631
2976	0.0992543	0.104662	0.107777	0.100662	0.0966765	0.102335	0.0990097	0.0983532	0.0915369	0.0991671
2977	0.0971072	0.0985001	0.101797	0.0992806	0.0945704	0.108582	0.10495	0.0932182	0.101262	0.100638
2978	0.113325	0.11351	0.0998772	0.0980987	0.101693	0.0926229	0.0976541	0.0947152	0.0925692	0.0957296
2979	0.110773	0.0881289	0.11318	0.0852672	0.085037	0.0904019	0.104036	0.13939	0.0908108	0.091029
2980	0.101021	0.102941	0.103116	0.0964068	0.107688	0.0903862	0.0948622	0.105211	0.0974388	0.100871
2981	0.107126	0.0931514	0.0994193	0.0981721	0.101691	0.104096	0.0976504	0.102852	0.0958995	0.0996837
2982	0.0961464	0.0872801	0.100591	0.0947047	0.0948883	0.104885	0.11286	0.100372	0.110713	0.0973086
2983	0.100564	0.0874451	0.110978	0.0960137	0.125195	0.100638	0.0999944	0.0900049	0.0905287	0.0976843
2984	0.0993473	0.101737	0.104116	0.0989501	0.0981957	0.0965997	0.103477	0.0999178	0.0969469	0.100522
2985	0.0901093	0.0951898	0.109723	0.0919957	0.112831	0.0934802	0.0931251	0.107482	0.111544	0.0938367
2986	0.0983384	0.0919588	0.10183	0.113599	0.100243	0.0916495	0.0969079	0.1191	0.0876068	0.0982787
2987	0.0980604	0.0967102	0.0987505	0.118829	0.0932316	0.091084	0.120049	0.0985232	0.0887994	0.0956892
2988	0.0994166	0.0960055	0.0983312	0.0994001	0.0961073	0.0943331	0.106489	0.105406	0.102837	0.101888
2989	0.0979344	0.099466	0.103905	0.100439	0.0918322	0.110042	0.0975415	0.101985	0.0947207	0.101826
2990	0.0973365	0.0951516	0.09599	0.0958628	0.0953759	0.0944023	0.0956951	0.118884	0.114199	0.0972476
2991	0.103544	0.0938756	0.0985935	0.101923	0.0983565	0.0995652	0.107329	0.0994267	0.0971364	0.100194
2992	0.111984	0.0929607	0.0945895	0.0976897	0.119307	0.0915496	0.0947463	0.102115	0.0997769	0.0952031
2993	0.100248	0.093802	0.101282	0.101898	0.0982586	0.104666	0.107145	0.095367	0.0970143	0.10011
2994	0.104994	0.0999289	0.100427	0.100255	0.099593	0.0977654	0.100118	0.100823	0.0945412	0.101516
2995	0.0991346	0.102143	0.103979	0.103382	0.0942896	0.103847	0.103015	0.0967355	0.0928022	0.100375
2996	0.104984	0.0915885	0.100433	0.0919674	0.0998349	0.102032	0.100102	0.105122	0.102272	0.101546
2997	0.0960781	0.102285	0.101041	0.106638	0.0980981	0.0964195	0.0989184	0.103594	0.0967783	0.100144
2998	0.100535	0.0980148	0.0995573	0.0986774	0.0980355	0.0963819	0.0999221	0.107854	0.100894	0.100116
2999	0.119437	0.100544	0.0946955	0.0908572	0.0931413	0.116651	0.0937424	0.0953204	0.0999169	0.0953656
3000	0.0962141	0.0975809	0.0986902	0.106272	0.0982886	0.1045	0.102789	0.0954234	0.100481	0.099836
